# Supplementary material for: A New Strategy for High-Efficient Tandem Enrichment and Simultaneous Profiling of N-Glycopeptides and Phosphopeptides in Lung Cancer Tissue
Source: Front Mol Biosci. 2022 May 24;9:923363. doi: 10.3389/fmolb.2022.923363 (PMC9171396; doi:10.3389/fmolb.2022.923363)
Supplement: Supplementary file 1 [file Table2.XLSX]

## Sheet: Description
Supplementary Table 2. Phosphopeptide enrichment from 160 μg peptide samples using different conditions
MaxQuant search result of phosphopeptide enrichment from 160 μg peptide samples using different conditions. phosphosites with a localization probprobability of >0.75 were accepted as confident identifications.

## Sheet: 0% ACN
Protein	Localization prob	Score	Amino acid	Phospho (STY) Probabilities	Position
sp|A0FGR8|ESYT2_HUMAN	0.828915	60.728	S	S(0.081)HMS(0.829)GS(0.825)PGPGGS(0.19)NT(0.059)APS(0.008)T(0.008)PVIGGSDKPGMEEK	691
sp|A0FGR8|ESYT2_HUMAN	0.824829	68.092	S	S(0.081)HMS(0.829)GS(0.825)PGPGGS(0.19)NT(0.059)APS(0.008)T(0.008)PVIGGSDKPGMEEK	693
sp|A0JLT2|MED19_HUMAN	0.99995	72.569	S	NRHS(1)PDHPGMGSSQASSSSSLR	226
sp|A0JNW5|UH1BL_HUMAN	0.903169	61.56	S	S(0.002)AS(0.903)DT(0.095)NLQK	953
sp|A0MZ66|SHOT1_HUMAN	0.999617	43.382	S	S(1)MPVLGSVSSVTK	506
sp|A0PJW8|DAPL1_HUMAN	1	105.17	S	ANEVQDLLS(1)PR	10
sp|A1L170|CA226_HUMAN	0.824201	65.5	S	AS(0.16)S(0.824)PS(0.016)LIER	223
sp|A1L390|PKHG3_HUMAN	0.953075	56.359	S	GPLS(0.953)PFNS(0.047)R	76
sp|A1L390|PKHG3_HUMAN	0.795915	65.423	S	S(0.204)HS(0.796)VPENMVEPPLSGR	1081
sp|A1L390|PKHG3_HUMAN	0.756433	52.555	S	S(0.122)S(0.122)S(0.756)VLSLEGSEK	640
sp|A1L390|PKHG3_HUMAN	0.998001	78.69	S	S(0.001)S(0.001)S(0.001)VLS(0.998)LEGS(1)EKGLAR	643
sp|A1L390|PKHG3_HUMAN	0.99999	78.69	S	S(0.001)S(0.001)S(0.001)VLS(0.998)LEGS(1)EKGLAR	647
sp|A1X283|SPD2B_HUMAN	0.982176	47.545	S	KES(0.982)IIKS(0.018)EGELLER	528
sp|A1X283|SPD2B_HUMAN	0.817491	54.09	S	T(0.002)S(0.01)S(0.817)S(0.137)S(0.034)RPLPEVR	770
sp|A1X283|SPD2B_HUMAN	0.994113	70.08	S	NSGEPLPPKPGPGS(0.994)PS(0.005)HPGALDLDGVSR	291
sp|A2RRP1|NBAS_HUMAN	0.960815	124.63	S	AGEEDEGEEDS(0.961)DS(0.039)DYEISAK	473
sp|A2RU67|F234B_HUMAN	0.937295	81.821	S	SPLGEAPEPDS(0.937)DAEVAEAAKPHLS(0.057)EVT(0.005)T(0.001)EGYPSEPLGGLEQK	62
sp|A3KN83|SBNO1_HUMAN	0.982649	63.534	S	SFS(0.983)PT(0.017)MK	214
sp|A6ND36|FA83G_HUMAN	1	87.16	S	AFS(1)QVQCLDDNHVNWR	4
sp|A6ND36|FA83G_HUMAN	1	77.062	S	AKS(1)VDEIAK	356
sp|A6NFI3|ZN316_HUMAN	1	126.1	S	GGDAKS(1)PVLQEK	112
sp|A6NHT5|HMX3_HUMAN	1	48.704	S	GAES(1)PEKKPACR	218
sp|A6NKD9|CC85C_HUMAN	0.999708	49.31	S	S(1)LDDLSAPPHHR	246
sp|A6NKF1|SAC31_HUMAN	0.999958	219.87	S	TLEEVVMAEEEDEGTDRPGS(1)PA	402
sp|A8MQ03|CRTP1_HUMAN	1	90.614	S	NPYAHIS(1)IPR	16
sp|Q99613|EIF3C_HUMAN	0.999983	93.494	S	QPLLLS(1)EDEEDTKR	39
sp|Q99613|EIF3C_HUMAN	0.751879	41.429	S	QQQS(0.752)QT(0.245)AY(0.003)	909
sp|C9JLW8|MCRI1_HUMAN	0.850663	41.448	S	T(0.015)S(0.129)S(0.851)PVS(0.005)R	4
sp|Q13765|NACA_HUMAN	0.998562	148.08	S	VQGEAVSNIQENTQTPT(0.001)VQEES(0.999)EEEEVDETGVEVK	166
sp|O00139|KIF2A_HUMAN	0.982261	62.658	S	T(0.018)VAS(0.982)IKNDPPSRDNR	100
sp|O00159|MYO1C_HUMAN	0.983622	97.417	S	SLASKDVES(0.984)PS(0.016)WR	408
sp|O00161|SNP23_HUMAN	0.868219	90.731	S	MDNLS(0.868)S(0.132)EEIQQR	5
sp|O00161|SNP23_HUMAN	0.999706	118.72	S	TTWGDGGENS(1)PCNVVSK	110
sp|O00178|GTPB1_HUMAN	0.999999	70.268	S	LHGGFDS(1)DCS(1)EDGEALNGEPELDLTSK	44
sp|O00178|GTPB1_HUMAN	0.999999	70.268	S	LHGGFDS(1)DCS(1)EDGEALNGEPELDLTSK	47
sp|O00193|SMAP_HUMAN	0.935928	178.03	S	RS(0.064)AS(0.936)PDDDLGSSNWEAADLGNEER	17
sp|O00233|PSMD9_HUMAN	0.997547	115.74	S	S(0.998)DEEARQS(0.002)GGSSQAGVVTVSDVQELMR	2
sp|O00264|PGRC1_HUMAN	1	225.84	S	EGEEPTVYS(1)DEEEPKDESAR	181
sp|O00267|SPT5H_HUMAN	0.999996	73.983	S	DVTNFTVGGFAPMS(1)PR	666
sp|O00273|DFFA_HUMAN	0.999933	113.29	S	SISASKAS(1)PPGDLQNPK	315
sp|O00308|WWP2_HUMAN	0.999175	71.558	S	TTPAT(0.001)GEQS(0.999)PGAR	211
sp|O00401|WASL_HUMAN	1	71.974	S	AIHS(1)S(1)DEDEDEDDEEDFEDDDEWED	484
sp|O00401|WASL_HUMAN	1	71.974	S	AIHS(1)S(1)DEDEDEDDEEDFEDDDEWED	485
sp|O00418|EF2K_HUMAN	1	90.884	S	ADEDLIFRLEGVDGGQS(1)PR	18
sp|O00418|EF2K_HUMAN	0.962987	71.085	S	ESENSGDS(0.037)GYPS(0.963)EKRGELDDPEPR	445
sp|O00418|EF2K_HUMAN	0.999977	100.45	S	KYES(1)DEDSLGSSGR	470
sp|O00418|EF2K_HUMAN	0.992999	58.071	S	KY(0.008)ES(0.994)DEDS(0.993)LGS(0.004)SGR	474
sp|O00443|P3C2A_HUMAN	0.999978	99.442	S	SQS(1)LNIR	338
sp|O00470|MEIS1_HUMAN	0.852969	57.802	S	EGGS(0.127)KS(0.853)DS(0.02)EDITR	196
sp|O00472|ELL2_HUMAN	0.999953	93.096	S	SES(1)PVCSSR	305
sp|O00479|HMGN4_HUMAN	0.768148	74.776	S	DAS(0.01)T(0.221)LQS(0.768)QKAEGT(0.001)GDAK	80
sp|O00499|BIN1_HUMAN	0.999317	62.677	S	GNKS(0.999)PS(0.999)PPDGS(0.999)PAAT(0.003)PEIR	296
sp|O00499|BIN1_HUMAN	0.999317	91.401	S	GNKS(0.999)PS(0.999)PPDGS(0.999)PAAT(0.003)PEIR	298
sp|O00499|BIN1_HUMAN	0.998811	86.641	S	GNKS(0.999)PS(0.999)PPDGS(0.999)PAAT(0.003)PEIR	303
sp|O00499|BIN1_HUMAN	0.825814	68.101	S	VNHEPEPAGGATPGAT(0.009)LPKS(0.826)PS(0.165)QLR	331
sp|O00505|IMA4_HUMAN	0.999999	161.19	S	NVPQEESLEDS(1)DVDADFK	60
sp|O00512|BCL9_HUMAN	0.848492	52.298	S	IPVEGPLS(0.848)PS(0.152)RGDFPK	687
sp|O00522|KRIT1_HUMAN	0.988031	57.785	S	NTAS(0.988)LNS(0.012)R	22
sp|O00559|RCAS1_HUMAN	0.999998	113.54	S	KLS(1)GDQITLPTTVDYSSVPK	36
sp|O00566|MPP10_HUMAN	0.820596	59.943	S	KS(0.405)PVFS(0.821)DEDS(0.774)DLDFDIS(0.001)KLEQQSK	167
sp|O00566|MPP10_HUMAN	0.774038	59.943	S	KS(0.405)PVFS(0.821)DEDS(0.774)DLDFDIS(0.001)KLEQQSK	171
sp|O00567|NOP56_HUMAN	0.950219	111.83	S	S(0.011)FS(0.067)KEELMS(0.95)S(0.95)DLEET(0.021)AGSTSIPKR	519
sp|O00567|NOP56_HUMAN	0.961996	147.25	S	SFSKEELMS(0.038)S(0.962)DLEETAGSTSIPK	520
sp|O00571|DDX3X_HUMAN	0.852392	59.57	S	QS(0.144)S(0.852)GAS(0.003)S(0.001)SSFSSSR	606
sp|O00712|NFIB_HUMAN	0.9612	83.039	S	KPEKPLFS(0.006)S(0.033)AS(0.961)PQDSSPR	328
sp|O00712|NFIB_HUMAN	0.966407	77.776	S	SLS(0.966)S(0.033)PPSSK	264
sp|O14497|ARI1A_HUMAN	0.999341	103.79	S	GPS(0.999)PS(0.001)PVGSPASVAQSR	696
sp|O14497|ARI1A_HUMAN	0.919772	53.998	S	NPQMPQYSSPQPGS(0.079)ALS(0.92)PR	772
sp|O14497|ARI1A_HUMAN	0.932699	41.871	S	S(0.001)HHAPMS(0.933)PGS(0.033)S(0.033)GGGGQPLAR	363
sp|O14545|TRAD1_HUMAN	0.827868	95.428	S	LDS(0.019)QPQET(0.154)S(0.828)PELPR	415
sp|O14617|AP3D1_HUMAN	1	52.522	S	HRPS(1)EADEEELAR	658
sp|O14639|ABLM1_HUMAN	1	75.819	S	GVS(1)MPNMLEPK	706
sp|O14639|ABLM1_HUMAN	0.998612	48.561	S	QS(0.999)LGES(0.001)PR	422
sp|O14639|ABLM1_HUMAN	0.999142	109.84	S	T(0.001)LS(0.999)PTPSAEGYQDVR	431
sp|O14639|ABLM1_HUMAN	0.879484	83.418	S	S(0.879)S(0.121)GREEDDEELLR	586
sp|O14639|ABLM1_HUMAN	0.99247	101.3	S	S(0.003)T(0.003)S(0.992)QGS(0.001)INSPVYSR	452
sp|O14639|ABLM1_HUMAN	0.9545	73.91	S	S(0.313)T(0.366)S(0.366)QGS(0.955)INSPVYSR	455
sp|O14639|ABLM1_HUMAN	0.999982	91.584	S	TAS(1)LPGYGR	655
sp|O14640|DVL1_HUMAN	0.923572	47.167	S	DVGLPPDS(0.003)AS(0.003)T(0.003)ALS(0.006)S(0.006)ELES(0.006)S(0.006)S(0.006)FVDS(0.924)DEDGS(0.022)T(0.009)S(0.008)R	194
sp|O14641|DVL2_HUMAN	0.98311	110.79	S	HLAGYESSSTLMTSELES(0.001)T(0.004)S(0.003)LGDS(0.983)DEEDT(0.008)MS(0.001)R	211
sp|O14646|CHD1_HUMAN	0.952414	74.789	S	ASS(0.003)S(0.044)GPRS(0.952)PLDQR	1677
sp|O14646|CHD1_HUMAN	0.99975	54.805	S	QIDS(1)S(1)EEDDDEEDYDNDKR	215
sp|O14646|CHD1_HUMAN	0.99975	54.805	S	QIDS(1)S(1)EEDDDEEDYDNDKR	216
sp|O14647|CHD2_HUMAN	1	74.772	S	KQDS(1)S(1)DEDDDDDEAPKR	207
sp|O14647|CHD2_HUMAN	1	74.772	S	KQDS(1)S(1)DEDDDDDEAPKR	208
sp|O14683|P5I11_HUMAN	0.976409	93.766	S	KHS(0.976)QT(0.024)DLVSR	14
sp|O14686|KMT2D_HUMAN	1	40.589	S	ALS(1)PVIPLIPR	4738
sp|O14686|KMT2D_HUMAN	0.992875	52.823	S	AS(0.001)EPLLS(0.993)PPPFGES(0.006)R	2274
sp|O14730|RIOK3_HUMAN	0.917295	63.857	S	KVHPY(0.248)EDS(0.917)DS(0.917)S(0.917)EDEVDWQDTR	125
sp|O14730|RIOK3_HUMAN	0.917295	63.857	S	KVHPY(0.248)EDS(0.917)DS(0.917)S(0.917)EDEVDWQDTR	127
sp|O14730|RIOK3_HUMAN	0.917295	63.857	S	KVHPY(0.248)EDS(0.917)DS(0.917)S(0.917)EDEVDWQDTR	128
sp|O14737|PDCD5_HUMAN	1	110.29	S	RKVMDS(1)DEDDDY	119
sp|O14745|NHRF1_HUMAN	1	111.66	S	EALAEAALES(1)PRPALVR	280
sp|O14745|NHRF1_HUMAN	1	107.85	S	S(1)ADAAAGAPLPR	2
sp|O14757|CHK1_HUMAN	0.813809	82.102	S	VT(0.186)S(0.814)GGVSESPSGFSK	280
sp|O14828|SCAM3_HUMAN	0.994449	85.355	S	KLS(0.994)PT(0.006)EPK	76
sp|O14974|MYPT1_HUMAN	0.972803	107.35	S	T(0.027)GS(0.973)YGALAEITASK	445
sp|O14974|MYPT1_HUMAN	0.989126	98.062	S	RLAS(0.989)T(0.005)S(0.005)DIEEKENR	507
sp|O14974|MYPT1_HUMAN	0.965878	71.085	S	S(0.032)GS(0.966)YS(0.002)YLEER	910
sp|O14974|MYPT1_HUMAN	0.957494	121.95	S	STGVS(0.026)FWT(0.441)QDS(0.534)DENEQEQQS(0.957)DT(0.04)EEGS(0.001)NKKETQTDSISR	871
sp|O15013|ARHGA_HUMAN	0.940143	60.401	S	T(0.06)KS(0.94)LIAQDHR	379
sp|O15013|ARHGA_HUMAN	0.968453	48.947	S	Y(0.015)DT(0.016)NNNEEEEGEQFDFDS(0.968)GDEIPEADR	59
sp|O15014|ZN609_HUMAN	0.999924	74.464	S	GSLS(1)PAR	560
sp|O15014|ZN609_HUMAN	0.997383	60.918	S	LVEPHS(0.997)PS(0.832)PS(0.142)S(0.026)KFS(0.001)T(0.001)K	576
sp|O15014|ZN609_HUMAN	0.832294	60.918	S	LVEPHS(0.997)PS(0.832)PS(0.142)S(0.026)KFS(0.001)T(0.001)K	578
sp|O15014|ZN609_HUMAN	0.86622	81.967	S	T(0.134)NS(0.866)PAY(0.19)S(0.826)DIS(0.985)DAGEDGEGKVDSVK	842
sp|O15014|ZN609_HUMAN	0.825571	81.967	S	T(0.134)NS(0.866)PAY(0.19)S(0.826)DIS(0.985)DAGEDGEGKVDSVK	846
sp|O15014|ZN609_HUMAN	0.984712	81.967	S	T(0.134)NS(0.866)PAY(0.19)S(0.826)DIS(0.985)DAGEDGEGKVDSVK	849
sp|O15020|SPTN2_HUMAN	0.999958	60.541	S	LEHSSFPEGPGPGS(1)GDEANGPRGER	2171
sp|O15027|SC16A_HUMAN	0.894882	47.189	S	ADS(0.002)GPT(0.002)QPPLS(0.093)LS(0.895)PAPET(0.009)K	2083
sp|O15027|SC16A_HUMAN	1	84.842	S	AQQELVPPQQQAS(1)PPQLPK	1069
sp|O15027|SC16A_HUMAN	0.925652	72.443	S	FT(0.074)GS(0.926)FDDDPDPHRDPYGEEVDRR	1327
sp|O15027|SC16A_HUMAN	1	93.959	S	IVNHWAS(1)PELR	314
sp|O15027|SC16A_HUMAN	0.999258	43.494	S	NEHRPAS(0.001)ALVNPLARGDS(0.999)PENR	342
sp|O15027|SC16A_HUMAN	0.896377	102.73	S	S(0.896)LHS(0.103)AHSLASR	1356
sp|O15031|PLXB2_HUMAN	1	79.633	S	SQLEGLEES(1)VRDR	1244
sp|O15037|KHNYN_HUMAN	1	68.224	S	GAS(1)LLQR	342
sp|O15056|SYNJ2_HUMAN	0.970861	119.76	S	S(0.029)AS(0.971)DASISSGTHGQYSILQTAR	1124
sp|O15061|SYNEM_HUMAN	0.937555	45.723	S	HVT(0.002)LGPGQS(0.938)PLS(0.06)R	1181
sp|O15061|SYNEM_HUMAN	0.826997	84.822	S	MSYEGPTAEVVEVSAGGDLS(0.001)QAAS(0.827)PT(0.165)GAS(0.007)R	1163
sp|O15061|SYNEM_HUMAN	0.999839	87.85	S	SPAPGS(1)PDEEGGAEAPAAGIR	1049
sp|O15061|SYNEM_HUMAN	0.967821	58.676	S	T(0.016)FS(0.968)PT(0.015)Y(0.001)GLLR	429
sp|O15084|ANR28_HUMAN	0.998941	69.01	S	T(0.001)VS(0.999)FEALPIMR	1011
sp|O15085|ARHGB_HUMAN	0.996831	70.525	S	HQVLLEDPEQEGS(0.997)AEEEELGVLPCPS(0.002)T(0.001)S(0.001)LDGENR	1155
sp|O15085|ARHGB_HUMAN	0.924629	64.152	S	NSVLS(0.05)DPGLDS(0.925)PRT(0.54)S(0.485)PVIMAR	251
sp|O15164|TIF1A_HUMAN	1	58.433	S	LKS(1)IEER	1042
sp|O15164|TIF1A_HUMAN	0.898262	51.726	S	NES(0.203)EDNKFS(0.898)DDS(0.898)DDDFVQPR	1025
sp|O15164|TIF1A_HUMAN	0.898262	51.726	S	NES(0.203)EDNKFS(0.898)DDS(0.898)DDDFVQPR	1028
sp|O15164|TIF1A_HUMAN	0.970219	69.398	S	SEWLDPS(0.029)QKS(0.97)PLHVGETR	811
sp|O15213|WDR46_HUMAN	0.969051	62.1	S	RYWEEETVPT(0.017)T(0.014)AGAS(0.969)PGPPR	41
sp|O15234|CASC3_HUMAN	0.99065	113.6	S	STVT(0.005)GERQS(0.991)GDGQES(0.003)T(0.001)EPVENK	148
sp|O15234|CASC3_HUMAN	0.985074	51.819	S	Y(0.015)GS(0.985)PPQRDPNWNGER	265
sp|O15258|RER1_HUMAN	0.980637	77.506	S	VDPSLMEDS(0.981)DDGPS(0.019)LPT(0.001)K	95
sp|O15371|EIF3D_HUMAN	0.998457	78.149	S	DS(0.002)S(0.998)VEVR	161
sp|O15417|TNC18_HUMAN	0.999997	81.632	S	ALS(1)PGLEESGLGLLAR	1857
sp|O15438|MRP3_HUMAN	0.991371	52.509	S	QLS(0.991)ALS(0.896)S(0.113)DGEGQGRPVPR	908
sp|O15438|MRP3_HUMAN	0.895997	52.509	S	QLS(0.991)ALS(0.896)S(0.113)DGEGQGRPVPR	911
sp|Q6A1A2|PDPK2_HUMAN	0.999999	169.25	S	ANS(1)FVGTAQYVSPELLTEK	214
sp|O15541|R113A_HUMAN	0.98598	73.072	S	AAY(0.028)GDLS(0.986)S(0.986)EEEEENEPESLGVVYK	84
sp|O15541|R113A_HUMAN	0.98598	73.072	S	AAY(0.028)GDLS(0.986)S(0.986)EEEEENEPESLGVVYK	85
sp|O15541|R113A_HUMAN	0.999972	108.86	S	ELDEGRYGVYEDENYEVGS(1)DDEEIPFK	253
sp|O43150|ASAP2_HUMAN	1	200.71	S	LLHEDLDES(1)DDDMDEK	701
sp|O43159|RRP8_HUMAN	0.790822	64.176	S	ALEAAS(0.002)LS(0.032)QHPPS(0.193)LCIS(0.791)DS(0.982)EEEEEER	62
sp|O43159|RRP8_HUMAN	0.982253	64.176	S	ALEAAS(0.002)LS(0.032)QHPPS(0.193)LCIS(0.791)DS(0.982)EEEEEER	64
sp|O43159|RRP8_HUMAN	1	82.529	S	QGPPCS(1)DS(1)EEEVER	104
sp|O43159|RRP8_HUMAN	1	82.529	S	QGPPCS(1)DS(1)EEEVER	106
sp|O43159|RRP8_HUMAN	0.999367	53.751	S	T(0.001)EVS(0.999)PVPR	223
sp|O43166|SI1L1_HUMAN	0.978845	56.29	S	DLRAS(0.979)PKPT(0.019)S(0.002)K	1528
sp|O43166|SI1L1_HUMAN	0.995452	65.563	S	HS(0.004)AS(0.995)PVVFTSAR	1433
sp|O43166|SI1L1_HUMAN	0.911906	90.731	S	LIDLES(0.912)PT(0.086)PES(0.002)QK	1549
sp|O43166|SI1L1_HUMAN	0.999372	89.629	S	TLS(0.999)DESIYNSQR	1585
sp|O43236|SEPT4_HUMAN	0.999999	61.65	S	DRSLGWQGNS(1)VPEDR	11
sp|O43237|DC1L2_HUMAN	0.800702	58.98	S	ASES(0.004)PARGPS(0.196)GS(0.801)PR	391
sp|O43237|DC1L2_HUMAN	1	111.22	S	DFQDYMEPEEGCQGS(1)PQR	194
sp|O43242|PSMD3_HUMAN	1	42.19	S	MKQEGS(1)AR	6
sp|O43290|SNUT1_HUMAN	0.999876	43.612	S	RVS(1)EVEEEKEPVPQPLPSDDTR	448
sp|O43306|ADCY6_HUMAN	1	107.06	S	ANS(1)MEGLMPR	576
sp|O43306|ADCY6_HUMAN	0.997259	48.981	S	S(0.997)WFS(0.003)GLLVPK	2
sp|O43314|VIP2_HUMAN	1	49.106	S	HFFHHADEDDEEEDDS(1)PPER	38
sp|O43314|VIP2_HUMAN	1	106.32	S	S(1)GEQITSSPVSPK	1006
sp|O43314|VIP2_HUMAN	0.90348	97.579	S	S(1)GEQIT(0.001)S(0.023)S(0.073)PVS(0.903)PK	1016
sp|O43318|M3K7_HUMAN	0.999998	95.401	S	MS(1)ADMSEIEAR	389
sp|O43318|M3K7_HUMAN	0.995442	80.813	S	RRS(0.995)IQDLT(0.005)VTGTEPGQVSSR	439
sp|O43399|TPD54_HUMAN	0.976561	117.67	S	GLLS(0.002)DS(0.977)MT(0.022)DVPVDTGVAAR	21
sp|O43399|TPD54_HUMAN	1	127.95	S	MDSAGQDINLNS(1)PNK	12
sp|O43399|TPD54_HUMAN	0.923808	49.036	S	NSAT(0.006)FKS(0.924)FEDRVGT(0.07)IK	166
sp|O43426|SYNJ1_HUMAN	0.998307	151.8	S	SAEDLDLLNAS(0.998)FQDES(0.002)K	830
sp|O43432|IF4G3_HUMAN	0.956032	73.405	S	GGS(0.956)S(0.044)KDLLDNQSQEEQRR	1156
sp|O43432|IF4G3_HUMAN	0.826943	64.121	S	TLT(0.006)S(0.167)RGS(0.827)MGR	1131
sp|O43463|SUV91_HUMAN	1	86.378	S	MDSNFGLAGLPGS(1)PK	391
sp|O43491|E41L2_HUMAN	0.85751	65.784	S	EVRS(0.858)PT(0.142)KAPHLQLIEGK	598
sp|O43491|E41L2_HUMAN	0.99895	113.62	S	S(0.999)YT(0.001)LVVAK	87
sp|O43516|WIPF1_HUMAN	0.999732	106.19	S	NLS(1)LSSSTPPLPSPGR	340
sp|O43572|AKA10_HUMAN	0.997793	45.077	S	AS(0.001)IS(0.002)VHS(0.998)PQK	52
sp|O43583|DENR_HUMAN	0.848614	68.231	S	LT(0.144)VENS(0.849)PKQEAGIS(0.008)EGQGTAGEEEEK	73
sp|O43719|HTSF1_HUMAN	0.999987	98.943	S	HFS(1)EHPSTSK	403
sp|O43741|AAKB2_HUMAN	0.851089	118.47	S	DLS(0.017)S(0.132)S(0.851)PPGPYGQEMYAFR	184
sp|O43765|SGTA_HUMAN	1	57.299	S	EMPQDLRS(1)PAR	77
sp|O43768|ENSA_HUMAN	1	118.43	S	S(1)QKQEEENPAEETGEEKQDTQEK	2
sp|O43768|ENSA_HUMAN	0.773933	65.465	S	S(0.226)S(0.774)LVTSK	109
sp|O43768|ENSA_HUMAN	0.999378	71.555	S	YFDS(0.999)GDY(0.001)NMAK	67
sp|O43815|STRN_HUMAN	0.999995	142.94	S	FLESAAADFS(1)DEDEDDDVDGREK	245
sp|O43818|U3IP2_HUMAN	0.997127	113.77	S	MNEEIS(0.997)S(0.997)DS(0.981)ES(0.024)ES(0.001)LAPR	50
sp|O43818|U3IP2_HUMAN	0.997127	113.77	S	MNEEIS(0.997)S(0.997)DS(0.981)ES(0.024)ES(0.001)LAPR	51
sp|O43818|U3IP2_HUMAN	0.980596	113.77	S	MNEEIS(0.997)S(0.997)DS(0.981)ES(0.024)ES(0.001)LAPR	53
sp|O43823|AKAP8_HUMAN	1	81.692	S	VDS(1)EGDFS(1)ENDDAAGDFR	323
sp|O43823|AKAP8_HUMAN	1	81.692	S	VDS(1)EGDFS(1)ENDDAAGDFR	328
sp|O43823|AKAP8_HUMAN	0.999858	48.798	S	VDS(1)EGDFS(1)ENDDAAGDFRS(1)GDEEFKGEDELCDSGR	339
sp|O43847|NRDC_HUMAN	0.816398	67.69	S	LGADES(0.138)EEEGRRGS(0.816)LS(0.046)NAGDPEIVK	94
sp|O43865|SAHH2_HUMAN	1	73.208	S	S(1)MPDAMPLPGVGEELKQAK	2
sp|O43896|KIF1C_HUMAN	0.999989	102.73	S	LYADS(1)DS(0.998)GDDS(0.002)DKR	674
sp|O43896|KIF1C_HUMAN	0.998402	102.73	S	LYADS(1)DS(0.998)GDDS(0.002)DKR	676
sp|O43896|KIF1C_HUMAN	1	71.241	S	QRS(1)APDLK	1092
sp|O60231|DHX16_HUMAN	1	179.56	S	LLEDS(1)EES(0.887)S(0.113)EETVSR	103
sp|O60231|DHX16_HUMAN	0.886885	159.34	S	LLEDS(1)EES(0.887)S(0.113)EETVSR	106
sp|O60245|PCDH7_HUMAN	0.780623	41.084	S	SSSPLPT(0.001)VQLHPQS(0.781)PT(0.218)AGKK	1011
sp|O60245|PCDH7_HUMAN	0.999994	77.078	S	SVNGGPGS(1)PDLAR	989
sp|O60256|KPRB_HUMAN	0.847217	48.204	S	LGIAVIHGEAQDAES(0.153)DLVDGRHS(0.847)PPMVR	227
sp|O60264|SMCA5_HUMAN	0.999898	75.196	S	GGPEGVAAQAVASAASAGPADAEMEEIFDDAS(1)PGKQK	66
sp|O60264|SMCA5_HUMAN	0.999728	45.879	S	QNLLS(1)VGDYR	137
sp|O60264|SMCA5_HUMAN	0.951456	84.615	S	TPT(0.049)S(0.951)PLK	116
sp|O60271|JIP4_HUMAN	0.996033	50.077	S	LHQLS(0.996)GS(0.996)DQLES(0.005)T(0.002)AHSR	183
sp|O60271|JIP4_HUMAN	0.996033	50.077	S	LHQLS(0.996)GS(0.996)DQLES(0.005)T(0.002)AHSR	185
sp|O60271|JIP4_HUMAN	0.992894	87.85	S	S(0.002)AS(0.993)QS(0.539)S(0.466)LDKLDQELKEQQK	730
sp|O60292|SI1L3_HUMAN	0.994323	77.593	S	T(0.005)LS(0.994)DES(0.001)LCSGR	1544
sp|O60293|ZC3H1_HUMAN	0.87042	51.604	S	AT(0.082)ADT(0.379)PAPAS(0.199)S(0.219)GLS(0.243)PKEEGELEDGEIS(0.87)DDDNNS(0.008)QIR	28
sp|O60293|ZC3H1_HUMAN	0.86017	118.28	S	LDS(0.14)S(0.86)PVSSPR	949
sp|O60293|ZC3H1_HUMAN	0.818889	101.53	S	RIS(0.819)T(0.161)S(0.02)DILSEK	352
sp|O60293|ZC3H1_HUMAN	0.99432	71.558	S	T(0.257)S(0.295)S(0.34)S(0.053)S(0.06)PANS(0.994)DVEIDGIGR	809
sp|O60333|KIF1B_HUMAN	0.962656	40.496	S	S(0.037)GLS(0.963)LEELR	1057
sp|O60341|KDM1A_HUMAN	0.898461	55.789	S	EMDES(0.898)LANLS(0.101)EDEY(0.001)Y(0.001)S(0.998)EEER	126
sp|O60341|KDM1A_HUMAN	0.986726	96.55	S	EMDES(0.013)LANLS(0.987)EDEYYSEEERNAK	131
sp|O60341|KDM1A_HUMAN	0.999912	96.55	S	EMDES(0.303)LANLS(0.697)EDEYYS(1)EEER	137
sp|O60341|KDM1A_HUMAN	0.999955	95.741	S	KLPPPPPQAPPEEENES(1)EPEEPSGVEGAAFQSR	166
sp|O60343|TBCD4_HUMAN	1	84.658	S	LGS(1)VDS(1)FER	588
sp|O60343|TBCD4_HUMAN	1	80.014	S	LGS(1)VDS(1)FER	591
sp|O60343|TBCD4_HUMAN	0.997049	57.804	S	HAS(0.997)APS(0.003)HVQPSDSEK	341
sp|O60343|TBCD4_HUMAN	0.755017	134.99	S	SLTS(0.755)S(0.245)LENIFSR	569
sp|O60353|FZD6_HUMAN	0.996331	43.176	S	LREQDCGEPAS(0.996)PAAS(0.002)IS(0.001)R	620
sp|O60361|NDK8_HUMAN	0.788911	40.475	S	NIIHGS(0.789)DS(0.211)VK	105
sp|O60437|PEPL_HUMAN	0.994609	97.797	S	NKGKYS(0.995)PT(0.005)VQTR	14
sp|O60447|EVI5_HUMAN	0.87045	65.301	S	S(0.147)GS(0.137)MS(0.131)LDPAVADGS(0.639)ES(0.87)ET(0.075)EDS(0.001)VLETR	778
sp|O60499|STX10_HUMAN	0.871021	97.836	S	S(0.129)PS(0.871)DLLDASAVSATSR	134
sp|O60503|ADCY9_HUMAN	0.930883	46.839	S	IIADDLMKQGDEES(0.069)ENS(0.931)VKR	357
sp|O60503|ADCY9_HUMAN	0.966207	74.772	S	VIPQHQLS(0.966)IS(0.034)PDIR	1257
sp|O60504|VINEX_HUMAN	0.953967	52.527	S	SARHPS(0.042)S(0.954)PS(0.003)ALR	545
sp|O60504|VINEX_HUMAN	0.785846	97.69	S	LCDDGPQLPT(0.214)S(0.786)PR	530
sp|O60524|NEMF_HUMAN	0.999919	102.05	S	NPYLLS(1)EEEDDDVDGDVNVEKNETEPPKGK	417
sp|O60566|BUB1B_HUMAN	0.999941	57.802	S	KLS(1)PIIEDSR	670
sp|O60610|DIAP1_HUMAN	0.999805	50.079	S	KGRS(1)PDELPSAGGDGGK	22
sp|O60669|MOT2_HUMAN	0.817276	57.785	S	ESEPLS(0.817)KS(0.183)K	452
sp|O60678|ANM3_HUMAN	1	95.878	S	GAVENEEDLPELS(1)DS(1)GDEAAWEDEDDADLPHGK	25
sp|O60678|ANM3_HUMAN	1	95.878	S	GAVENEEDLPELS(1)DS(1)GDEAAWEDEDDADLPHGK	27
sp|O60684|IMA7_HUMAN	0.996979	96.734	S	MET(0.003)MAS(0.997)PGKDNYR	6
sp|O60716|CTND1_HUMAN	0.996105	69.451	S	GS(0.004)LAS(0.996)LDS(1)LRK	349
sp|O60716|CTND1_HUMAN	0.999898	72.29	S	GS(0.004)LAS(0.996)LDS(1)LRK	352
sp|O60716|CTND1_HUMAN	0.982826	214.22	S	HYEDGYPGGSDNYGS(0.983)LS(0.017)R	230
sp|O60716|CTND1_HUMAN	0.984619	84.658	S	VGGS(0.985)S(0.015)VDLHR	268
sp|O60716|CTND1_HUMAN	0.857582	60.49	S	VGGS(0.142)S(0.858)VDLHR	269
sp|O60763|USO1_HUMAN	0.996389	78.228	S	LKDLGHPVEEEDELES(0.996)GDQEDEDDES(0.004)EDPGKDLDHI	942
sp|Q16778|H2B2E_HUMAN	1	69.451	S	PEPAKS(1)APAPK	7
sp|O60832|DKC1_HUMAN	1	114.29	S	AGLES(1)GAEPGDGDSDTTK	485
sp|O60832|DKC1_HUMAN	0.809353	103.13	S	AGLES(1)GAEPGDGDS(0.809)DT(0.104)T(0.087)KKK	494
sp|O60832|DKC1_HUMAN	1	170.66	S	EVELVS(1)E	513
sp|O60832|DKC1_HUMAN	0.998428	90.453	S	KRES(0.998)ES(0.908)ES(0.874)DET(0.219)PPAAPQLIK	451
sp|O60832|DKC1_HUMAN	0.987676	90.453	S	KRES(0.995)ES(0.988)ES(0.017)DETPPAAPQLIK	453
sp|O60832|DKC1_HUMAN	0.873813	81.723	S	KRES(0.998)ES(0.908)ES(0.874)DET(0.219)PPAAPQLIK	455
sp|O60832|DKC1_HUMAN	0.999997	55.588	S	S(1)LPEEDVAEIQHAEEFLIKPESK	21
sp|O60841|IF2P_HUMAN	0.98927	44.632	S	EMS(0.989)S(0.99)DS(0.99)EY(0.052)DS(0.97)DDDRT(0.01)KEER	588
sp|O60841|IF2P_HUMAN	0.98984	44.632	S	EMS(0.989)S(0.99)DS(0.99)EY(0.052)DS(0.97)DDDRT(0.01)KEER	589
sp|O60841|IF2P_HUMAN	0.98984	44.632	S	EMS(0.989)S(0.99)DS(0.99)EY(0.052)DS(0.97)DDDRT(0.01)KEER	591
sp|O60841|IF2P_HUMAN	0.969948	44.632	S	EMS(0.989)S(0.99)DS(0.99)EY(0.052)DS(0.97)DDDRT(0.01)KEER	595
sp|O60841|IF2P_HUMAN	1	103.1	S	KQS(1)FDDNDS(1)EELEDKDSK	107
sp|O60841|IF2P_HUMAN	1	185.87	S	KQS(1)FDDNDS(1)EELEDKDSK	113
sp|O60841|IF2P_HUMAN	0.999999	130.2	S	WDGS(1)EEDEDNSKK	164
sp|O60841|IF2P_HUMAN	1	127.17	S	NKPGPNIES(1)GNEDDDASFK	214
sp|O60841|IF2P_HUMAN	0.979606	77.912	S	S(0.082)RINS(0.98)S(0.98)GES(0.98)GDES(0.98)DEFLQSR	182
sp|O60841|IF2P_HUMAN	0.991695	77.912	S	S(0.045)RINS(0.973)S(0.992)GES(0.99)GDES(1)DEFLQSR	183
sp|O60841|IF2P_HUMAN	0.99046	77.912	S	S(0.045)RINS(0.973)S(0.992)GES(0.99)GDES(1)DEFLQSR	186
sp|O60841|IF2P_HUMAN	0.999741	77.912	S	S(0.045)RINS(0.973)S(0.992)GES(0.99)GDES(1)DEFLQSR	190
sp|O60841|IF2P_HUMAN	0.994006	117.67	S	VEMY(0.015)S(0.994)GS(0.991)DDDDDFNKLPK	135
sp|O60841|IF2P_HUMAN	0.99131	117.67	S	VEMY(0.015)S(0.994)GS(0.991)DDDDDFNKLPK	137
sp|O60869|EDF1_HUMAN	0.997327	134.04	S	WAAGQNKQHS(0.997)IT(0.003)K	53
sp|O60885|BRD4_HUMAN	1	61.679	S	IHS(1)PIIR	1117
sp|O60930|RNH1_HUMAN	0.876295	84.529	S	KS(0.123)AS(0.876)PEVSEGHENQHGQESEAK	76
sp|O75113|N4BP1_HUMAN	1	42.58	S	KQFS(1)LENVQEGEILHDAK	300
sp|O75122|CLAP2_HUMAN	0.954745	63.694	S	AS(0.045)S(0.955)LPGSLQR	360
sp|O75122|CLAP2_HUMAN	0.980482	58.676	S	EAS(0.98)PS(0.019)RLSVAR	507
sp|O75122|CLAP2_HUMAN	0.880159	42.789	S	MVS(0.13)QS(0.88)QPGS(0.99)R	455
sp|O75122|CLAP2_HUMAN	0.990038	42.789	S	MVS(0.13)QS(0.88)QPGS(0.99)R	459
sp|O75122|CLAP2_HUMAN	0.991639	97.509	S	VLNT(0.008)GS(0.992)DVEEAVADALKKPAR	596
sp|O75128|COBL_HUMAN	0.950512	50.498	S	DKWAT(0.026)DQEDCS(0.951)DQDLAGT(0.024)PDLGPQK	440
sp|O75128|COBL_HUMAN	0.887418	71.344	S	KLS(0.887)T(0.113)QDRPAAIHR	962
sp|O75151|PHF2_HUMAN	0.999764	159.69	S	DSDYVYPSLES(1)DEDNPIFK	882
sp|O75152|ZC11A_HUMAN	0.989645	42.209	S	LSVQS(0.01)NPS(0.99)PQLR	132
sp|O75152|ZC11A_HUMAN	0.924212	43.256	S	T(0.001)VLPT(0.015)VPES(0.924)PEEEVKAS(0.047)QLS(0.013)VQQNK	108
sp|O75153|CLU_HUMAN	0.999316	90.974	S	SEDPPGQEAGS(0.999)EEEGS(0.001)SASGLAK	664
sp|O75164|KDM4A_HUMAN	0.884789	109.83	S	DS(0.001)IS(0.102)S(0.885)DS(0.012)ETSEPLSCR	523
sp|O75175|CNOT3_HUMAN	0.819294	89.43	S	STDS(0.001)EVS(0.18)QS(0.819)PAK	299
sp|O75179|ANR17_HUMAN	0.898647	48.112	S	AT(0.101)NS(0.899)PKPHMVPR	1940
sp|O75179|ANR17_HUMAN	1	101.65	S	LTVAS(1)PK	1709
sp|O75351|VPS4B_HUMAN	0.994233	65.093	S	EGQPS(0.001)PADEKGNDS(0.994)DGEGES(0.005)DDPEKK	102
sp|O75362|ZN217_HUMAN	0.978936	58.487	S	AGAES(0.979)PT(0.02)MS(0.001)VDGR	407
sp|O75367|H2AY_HUMAN	0.855189	67.866	S	AAS(0.855)ADS(0.541)T(0.486)T(0.112)EGT(0.006)PADGFTVLSTK	170
sp|O75369|FLNB_HUMAN	0.999879	138.46	S	LVS(1)PGSANETSSILVESVTR	2478
sp|O75376|NCOR1_HUMAN	0.99755	51.265	S	ALPRGS(0.998)PHS(0.002)DLKER	1281
sp|O75376|NCOR1_HUMAN	0.999999	92.457	S	AQLS(1)PGIYDDTSAR	1472
sp|O75376|NCOR1_HUMAN	0.946491	45.47	S	GS(0.002)QS(0.002)S(0.002)DS(0.002)S(0.002)S(0.002)S(0.002)LS(0.002)S(0.002)HRY(0.002)ET(0.002)PS(0.002)DAIEVIS(0.946)PAS(0.02)S(0.007)PAPPQEK	1977
sp|O75376|NCOR1_HUMAN	0.807058	48.489	S	IWEREPAPLLS(0.034)AQY(0.172)ET(0.18)LS(0.807)DS(0.807)DD	2436
sp|O75376|NCOR1_HUMAN	0.807058	48.489	S	IWEREPAPLLS(0.034)AQY(0.172)ET(0.18)LS(0.807)DS(0.807)DD	2438
sp|O75376|NCOR1_HUMAN	0.99993	61.102	S	SATLPYIKQEEFS(1)PR	1111
sp|O75376|NCOR1_HUMAN	0.996926	80.752	S	SHVSSEPY(0.003)EPIS(0.997)PPQVPVVHEK	2151
sp|O75376|NCOR1_HUMAN	1	47.971	S	VS(1)PENLVDK	2120
sp|O75379|VAMP4_HUMAN	1	160.47	S	RNLLEDDS(1)DEEEDFFLR	30
sp|O75385|ULK1_HUMAN	0.974957	75.479	S	NLQS(0.975)PT(0.025)QFQTPR	450
sp|O75396|SC22B_HUMAN	0.999991	130.07	S	NLGS(1)INTELQDVQR	137
sp|O75400|PR40A_HUMAN	0.994363	50.827	S	T(0.006)GKDS(0.013)GNWDT(0.994)S(0.994)GS(0.994)ELS(0.998)EGELEKR	933
sp|O75400|PR40A_HUMAN	0.994363	50.827	S	T(0.006)GKDS(0.013)GNWDT(0.994)S(0.994)GS(0.994)ELS(0.998)EGELEKR	935
sp|O75400|PR40A_HUMAN	0.998215	50.827	S	T(0.006)GKDS(0.013)GNWDT(0.994)S(0.994)GS(0.994)ELS(0.998)EGELEKR	938
sp|O75400|PR40A_HUMAN	1	50.155	S	HKS(1)DS(1)PES(1)DAEREK	883
sp|O75400|PR40A_HUMAN	1	50.155	S	HKS(1)DS(1)PES(1)DAEREK	885
sp|O75400|PR40A_HUMAN	1	50.155	S	HKS(1)DS(1)PES(1)DAEREK	888
sp|O75420|GGYF1_HUMAN	0.99064	52.576	S	S(0.009)QS(0.991)WDDRGER	157
sp|O75427|LRCH4_HUMAN	0.905978	90.03	S	AAAVAAPLAAGGEEAAAT(0.017)T(0.017)S(0.061)VPGS(0.906)PGLPGRR	25
sp|O75436|VP26A_HUMAN	0.769428	50.029	S	T(0.009)NFHQRFES(0.769)PES(0.19)QAS(0.031)AEQPEM	315
sp|O75446|SAP30_HUMAN	0.999999	79.643	S	KGS(1)DDDGGDS(1)PVQDIDTPEVDLYQLQVNTLRR	131
sp|O75446|SAP30_HUMAN	0.999885	79.643	S	KGS(1)DDDGGDS(1)PVQDIDTPEVDLYQLQVNTLRR	138
sp|O75448|MED24_HUMAN	0.973006	144.68	S	LLS(0.973)S(0.027)NEDDANILSSPTDR	862
sp|O75475|PSIP1_HUMAN	0.808329	134.04	S	QSNAS(0.192)S(0.808)DVEVEEK	106
sp|O75475|PSIP1_HUMAN	0.999136	118.15	S	QVETEEAGVVTTATAS(0.001)VNLKVS(0.999)PK	177
sp|O75475|PSIP1_HUMAN	0.796192	109.03	S	T(0.073)GVT(0.086)S(0.796)T(0.526)S(0.526)DS(0.993)EEEGDDQEGEKKR	271
sp|O75475|PSIP1_HUMAN	0.989264	169.04	S	TGVTS(0.002)T(0.011)S(0.989)DS(0.998)EEEGDDQEGEKK	273
sp|O75475|PSIP1_HUMAN	0.999615	169.04	S	TGVT(0.007)S(0.074)T(0.807)S(0.111)DS(1)EEEGDDQEGEKKR	275
sp|O75494|SRS10_HUMAN	0.755106	55.461	S	NVYS(0.755)S(0.201)S(0.044)R	106
sp|O75494|SRS10_HUMAN	0.931775	64.374	S	SWT(0.027)S(0.932)PKS(0.035)S(0.006)GH	256
sp|O75494|SRS10_HUMAN	0.859126	46.706	S	S(0.002)WT(0.545)S(0.454)PKS(0.859)S(0.139)GH	259
sp|O75533|SF3B1_HUMAN	0.999834	83.881	S	TMIIS(1)PERLDPFADGGKTPDPK	129
sp|O75569|PRKRA_HUMAN	0.963704	64.507	S	AEAPPLEREDS(0.964)GT(0.035)FS(0.002)LGK	18
sp|O75592|MYCB2_HUMAN	1	51.147	S	APLKDEQEMRAS(1)PK	2985
sp|O75592|MYCB2_HUMAN	0.883424	55.033	S	HEDEQALLDQNS(0.57)QT(0.501)PPPS(0.883)PFS(0.045)VQAFNK	2687
sp|O75592|MYCB2_HUMAN	0.990202	108.89	S	S(0.01)KS(0.99)DSYTLDPDTLR	2871
sp|O75592|MYCB2_HUMAN	0.993794	70.197	S	S(0.005)LS(0.994)PNHNT(0.001)LQTLK	2789
sp|O75592|MYCB2_HUMAN	0.998156	113.99	S	S(0.002)YS(0.998)VVASEYDKQHSILPAR	3478
sp|O75607|NPM3_HUMAN	0.914345	66.01	S	HQIVT(0.058)MS(0.198)NDVS(0.914)EEES(0.914)EEEEEDS(0.915)DEEEVELCPILPAKK	147
sp|O75607|NPM3_HUMAN	0.914345	66.01	S	HQIVT(0.058)MS(0.198)NDVS(0.914)EEES(0.914)EEEEEDS(0.915)DEEEVELCPILPAKK	151
sp|O75607|NPM3_HUMAN	0.915181	66.01	S	HQIVT(0.058)MS(0.198)NDVS(0.914)EEES(0.914)EEEEEDS(0.915)DEEEVELCPILPAKK	158
sp|O75643|U520_HUMAN	1	110.77	S	EEAS(1)DDDMEGDEAVVR	225
sp|O75643|U520_HUMAN	0.989617	52.42	S	FSVDVKEAET(0.031)DS(0.99)DS(0.979)D	2133
sp|O75643|U520_HUMAN	0.979243	52.42	S	FSVDVKEAET(0.031)DS(0.99)DS(0.979)D	2135
sp|O75674|TM1L1_HUMAN	0.816529	47.479	S	EATNTTSEPSAPSQDLLDLS(0.183)PS(0.817)PR	323
sp|O75683|SURF6_HUMAN	1	83.869	S	ELS(1)PAALEKR	138
sp|O75717|WDHD1_HUMAN	0.999838	64.318	S	NQVEEDAEDS(1)GEADDEEKPEIHKPGQNSFSK	868
sp|O75717|WDHD1_HUMAN	0.999999	182.7	S	SHILEDDENS(1)VDISMLK	383
sp|O75717|WDHD1_HUMAN	0.996698	65.405	S	TGSSLLKEEEEDGQEGS(0.997)IHNLPLVT(0.001)S(0.001)QRPFYDGPMPTPR	407
sp|O75764|TCEA3_HUMAN	0.806095	51.888	S	SSAS(0.007)S(0.17)S(0.806)PKRPS(0.016)VER	140
sp|O75781|PALM_HUMAN	1	87.498	S	APAPS(1)PAKEER	124
sp|O75781|PALM_HUMAN	0.999992	61.161	S	TVDGS(1)PMMK	162
sp|O75822|EIF3J_HUMAN	1	223.97	S	AAAAAAAGDS(1)DS(1)WDADAFSVEDPVRK	11
sp|O75822|EIF3J_HUMAN	1	108.4	S	AAAAAAAGDS(1)DS(1)WDADAFSVEDPVRK	13
sp|O75909|CCNK_HUMAN	1	62.466	S	RAVVVS(1)PKEENK	340
sp|O75909|CCNK_HUMAN	0.999999	79.492	S	KPS(1)PQPS(0.567)S(0.433)PR	324
sp|O75925|PIAS1_HUMAN	0.921666	43.454	S	GILS(0.001)LPHQAS(0.922)PVS(0.077)R	503
sp|O75940|SPF30_HUMAN	0.97575	52.555	S	SIFAS(0.976)PES(0.02)VT(0.004)GK	201
sp|O75970|MPDZ_HUMAN	0.967311	72.033	S	NSSQSLMVPQS(0.031)GS(0.967)PEPES(0.001)IR	1595
sp|O75970|MPDZ_HUMAN	0.822403	136.26	S	TAPTALGITLS(0.004)S(0.135)S(0.822)PT(0.027)S(0.008)T(0.003)PELR	354
sp|O76021|RL1D1_HUMAN	0.997868	166.92	S	AT(0.002)NES(0.998)EDEIPQLVPIGKK	361
sp|O76031|CLPX_HUMAN	0.969729	75.226	S	APTKESSEEEY(0.029)DS(0.97)GVEEEGWPR	617
sp|O94761|RECQ4_HUMAN	0.907366	50.95	S	YHGLS(0.907)PS(0.046)S(0.046)QAR	323
sp|O94776|MTA2_HUMAN	0.963045	93.397	S	GHLS(0.003)RPEAQS(0.033)LS(0.963)PYT(0.001)TSANR	435
sp|O94804|STK10_HUMAN	1	105.39	S	QVAEQGGDLS(1)PAANR	438
sp|O94826|TOM70_HUMAN	0.999385	109.65	S	AS(0.999)PAPGS(0.001)GHPEGPGAHLDMNSLDR	91
sp|O94842|TOX4_HUMAN	0.971417	65.425	S	LS(0.021)T(0.828)T(0.153)PS(0.971)PT(0.378)S(0.341)S(0.308)LHEDGVEDFRR	178
sp|O94875|SRBS2_HUMAN	1	79.875	S	RKS(1)EPAVGPPR	259
sp|O94880|PHF14_HUMAN	0.89747	78.661	S	NSADDEELT(0.999)NDS(0.897)LT(0.101)LS(0.002)QSK	290
sp|O94880|PHF14_HUMAN	1	46.318	S	S(1)FVPEEEKHEERVPR	835
sp|O94885|SASH1_HUMAN	0.999763	54.982	S	S(1)LPVSICR	813
sp|O94888|UBXN7_HUMAN	0.920366	188.47	S	S(0.08)ES(0.92)LIDAS(0.001)EDS(0.999)QLEAAIR	280
sp|O94888|UBXN7_HUMAN	0.999416	145.62	S	SESLIDAS(0.001)EDS(0.999)QLEAAIR	288
sp|O94913|PCF11_HUMAN	0.993605	66.267	S	S(0.293)KS(0.714)PS(0.994)PLKNK	372
sp|O94915|FRYL_HUMAN	0.987707	69.721	S	T(0.006)RS(0.988)LS(0.002)S(0.004)LR	1978
sp|O94921|CDK14_HUMAN	0.997727	88.496	S	TLS(0.998)ES(0.002)FSR	24
sp|O94964|SOGA1_HUMAN	0.984679	58.37	S	VYY(0.015)S(0.985)PPVAR	1017
sp|O94979|SC31A_HUMAN	1	136.2	S	AQGEPVAGHES(1)PKIPYEK	799
sp|O94986|CE152_HUMAN	1	48.641	S	NVS(1)PEFVPCEGEGGFGLHK	1461
sp|O94992|HEXI1_HUMAN	0.942825	77.654	S	AAAKS(0.685)DDT(0.685)S(0.685)DDDFMEEGGEEDGGS(0.943)DGMGGDGS(0.003)EFLQR	252
sp|O95071|UBR5_HUMAN	0.836105	78.228	S	HGS(0.836)S(0.608)RS(0.548)VVDMDLDDT(0.009)DDGDDNAPLFYQPGKR	2483
sp|O95071|UBR5_HUMAN	1	107.2	S	S(1)VVDMDLDDTDDGDDNAPLFYQPGKR	2486
sp|O95071|UBR5_HUMAN	0.977174	60.518	S	RIS(0.977)QS(0.023)QPVR	1549
sp|O95071|UBR5_HUMAN	1	53.967	S	WLDGAS(1)FDNER	327
sp|O95155|UBE4B_HUMAN	0.999999	83.881	S	SMSQVDVDS(1)GIENMEVDENDRR	124
sp|O95155|UBE4B_HUMAN	0.99964	95.651	S	SQS(1)MDIDGVSCEK	105
sp|O95197|RTN3_HUMAN	0.989418	93.64	S	AEPSAATQSHSISSSSFGAEPS(0.01)APGGGGS(0.989)PGACPALGTK	30
sp|O95218|ZRAB2_HUMAN	1	185.09	S	EVEDKES(1)EGEEEDEDEDLSK	153
sp|O95218|ZRAB2_HUMAN	0.999979	116.65	S	ENVEYIEREES(1)DGEYDEFGR	120
sp|O95239|KIF4A_HUMAN	1	99.941	S	NQS(1)LVEENEKLSR	394
sp|O95239|KIF4A_HUMAN	0.97548	81.338	S	TFS(0.975)LT(0.024)EVR	801
sp|O95251|KAT7_HUMAN	0.950761	160.18	S	LSQSSQDS(0.049)S(0.951)PVR	57
sp|O95263|PDE8B_HUMAN	1	41.704	S	RKES(1)IDVK	417
sp|O95263|PDE8B_HUMAN	0.986924	54.343	S	RLS(0.987)GNEY(0.013)VFTK	517
sp|O95295|SNAPN_HUMAN	0.999972	119.32	S	AMLDSGIYPPGS(1)PGK	133
sp|O95297|MPZL1_HUMAN	0.771025	78.069	S	DYT(0.062)GCS(0.771)T(0.136)S(0.025)ES(0.005)LS(0.001)PVK	204
sp|O95297|MPZL1_HUMAN	0.869287	110.77	S	DYTGCS(0.002)T(0.018)S(0.099)ES(0.869)LS(0.012)PVK	208
sp|O95359|TACC2_HUMAN	0.931917	81.487	S	MQES(0.932)PKLPQQS(0.036)Y(0.032)NFDPDTCDESVDPFK	2359
sp|O95359|TACC2_HUMAN	0.956314	57.076	S	T(0.002)PEKLDNT(0.042)PAS(0.956)PPRS(0.999)PAEPNDIPIAK	2317
sp|O95359|TACC2_HUMAN	0.998703	57.076	S	T(0.002)PEKLDNT(0.042)PAS(0.956)PPRS(0.999)PAEPNDIPIAK	2321
sp|O95365|ZBT7A_HUMAN	0.95712	103.86	S	AGAAAGDS(0.957)DEES(0.043)RADDKGVMDYYLK	337
sp|O95365|ZBT7A_HUMAN	1	44.258	S	HFKDEDEDEDVAS(1)PDGLGR	549
sp|O95394|AGM1_HUMAN	0.994354	142.26	S	STIGVMVT(0.006)AS(0.994)HNPEEDNGVK	64
sp|O95400|CD2B2_HUMAN	0.99999	138.07	S	HSLDS(1)DEEEDDDDGGSSK	49
sp|O95425|SVIL_HUMAN	0.999999	180.97	S	YGS(1)FEEAEASYPILNR	968
sp|O95425|SVIL_HUMAN	0.999894	70.563	S	DSSFTEVPRS(1)PK	245
sp|O95425|SVIL_HUMAN	1	84.718	S	EMEKS(1)FDEQNVPK	707
sp|O95425|SVIL_HUMAN	1	142.3	S	QAHDLS(1)PAAESSSTFSFSGR	221
sp|O95429|BAG4_HUMAN	0.985595	49.423	S	S(0.003)S(0.003)GNS(0.986)PT(0.009)PVS(0.001)R	179
sp|O95453|PARN_HUMAN	0.999606	61.691	S	MKKELS(1)PAGSISK	619
sp|O95490|AGRL2_HUMAN	0.958685	45.077	S	GNS(0.959)DGY(0.041)IIPINK	1430
sp|O95544|NADK_HUMAN	0.999672	54.524	S	S(1)LHGPCPVTTFGPK	64
sp|O95544|NADK_HUMAN	0.987363	84.102	S	S(0.987)LS(0.013)ASPALGSTK	46
sp|O95544|NADK_HUMAN	0.998204	79.492	S	S(0.001)LS(0.998)AS(0.001)PALGSTK	48
sp|O95671|ASML_HUMAN	0.999211	99.34	S	HDSIPAADTFEDLS(0.999)DVEGGGS(0.001)EPTQR	239
sp|O95672|ECEL1_HUMAN	1	44.616	S	GAS(1)LPPGFPLGAAR	32
sp|O95677|EYA4_HUMAN	0.996353	50.897	S	NNPS(0.996)PPPDS(0.004)DLER	361
sp|O95684|CEP43_HUMAN	0.986758	58.26	S	GPT(0.001)T(0.005)GEGALDLS(0.453)DVHS(0.555)PPKS(0.987)PEGK	160
sp|O95685|PPR3D_HUMAN	0.999403	60.255	S	S(0.999)LPS(0.043)S(0.958)PERR	74
sp|O95685|PPR3D_HUMAN	0.957728	60.255	S	S(0.999)LPS(0.043)S(0.958)PERR	78
sp|O95685|PPR3D_HUMAN	0.915205	124.92	S	S(0.085)LS(0.915)CLSDLDGGVALEPR	25
sp|O95696|BRD1_HUMAN	0.998988	119.76	S	IVEYS(0.999)PPS(0.001)APR	128
sp|O95714|HERC2_HUMAN	0.985257	62.759	S	IRAEEEDLAAVPFLAS(0.985)DNEEEEDEKGNS(0.007)GS(0.008)LIR	2928
sp|O95747|OXSR1_HUMAN	0.999999	162	S	TEDGGWEWS(1)DDEFDEESEEGKAAISQLR	339
sp|O95758|PTBP3_HUMAN	0.958939	47.559	S	DRPPCS(0.959)PS(0.041)R	56
sp|O95772|STR3N_HUMAN	1	90.685	S	LLIVQDAS(1)ER	193
sp|O95785|WIZ_HUMAN	0.825649	63.827	S	SPQLS(0.009)LS(0.166)PRPAS(0.826)PK	1017
sp|O95785|WIZ_HUMAN	0.875737	72.705	S	TPLALAGS(0.876)PT(0.124)PK	996
sp|O95801|TTC4_HUMAN	1	70.908	S	APS(1)EIDPR	51
sp|O95817|BAG3_HUMAN	0.994506	166.49	S	S(0.005)QS(0.995)PAASDCSSSSSSASLPSSGR	173
sp|O95817|BAG3_HUMAN	0.856512	41.644	S	S(0.002)S(0.002)T(0.002)PLHS(0.857)PS(0.137)PIR	289
sp|O95817|BAG3_HUMAN	0.990583	98	S	VPPAPVPCPPPS(0.991)PGPS(0.007)AVPS(0.001)S(0.001)PK	377
sp|O95819|M4K4_HUMAN	0.780738	46.481	S	S(0.178)EGS(0.781)PS(0.041)QRLENAVK	715
sp|O95831|AIFM1_HUMAN	0.998582	76.221	S	S(0.001)LS(0.999)AIDR	268
sp|O95835|LATS1_HUMAN	0.847128	65.5	S	QIT(0.003)T(0.13)S(0.847)PIT(0.021)VR	613
sp|O95983|MBD3_HUMAN	0.911268	41.644	S	Y(0.076)LGGS(0.911)MDLS(0.01)T(0.003)FDFR	56
sp|O96013|PAK4_HUMAN	1	42.809	S	RDS(1)PPPPAR	104
sp|O96019|ACL6A_HUMAN	1	80.755	S	EGS(1)PANWKR	233
sp|O96028|NSD2_HUMAN	1	56.258	S	RGVGS(1)PPGR	437
sp|P00519|ABL1_HUMAN	0.997771	58.284	S	GQGES(0.002)DPLDHEPAVS(0.998)PLLPR	569
sp|P00533|EGFR_HUMAN	0.999548	109.42	S	GSHQIS(1)LDNPDYQQDFFPK	1166
sp|P00533|EGFR_HUMAN	0.914798	63.727	S	MHLPS(0.915)PT(0.077)DS(0.007)NFYR	991
sp|P01106|MYC_HUMAN	0.974303	47.429	S	S(0.006)ES(0.154)GS(0.652)PS(0.178)AGGHS(0.037)KPPHS(0.974)PLVLKR	293
sp|P02545|LMNA_HUMAN	0.770193	93.6	S	ASASGSGAQVGGPISS(0.001)GS(0.177)S(0.77)AS(0.042)S(0.01)VT(0.001)VTR	616
sp|P02545|LMNA_HUMAN	0.806498	49.559	S	GRAS(0.806)S(0.521)HS(0.769)S(0.775)QT(0.122)QGGGS(0.004)VT(0.002)K	403
sp|P02545|LMNA_HUMAN	0.769421	49.559	S	GRAS(0.806)S(0.521)HS(0.769)S(0.775)QT(0.122)QGGGS(0.004)VT(0.002)K	406
sp|P02545|LMNA_HUMAN	0.999522	167.29	S	AS(0.403)S(0.597)HSS(1)QTQGGGSVTK	407
sp|P02545|LMNA_HUMAN	0.999667	84.718	S	LRLS(1)PS(0.999)PT(0.197)S(0.804)QR	390
sp|P02545|LMNA_HUMAN	0.999369	84.718	S	LRLS(1)PS(0.999)PT(0.197)S(0.804)QR	392
sp|P02545|LMNA_HUMAN	0.832874	63.073	S	LS(0.001)PS(0.963)PT(0.203)S(0.833)QR	395
sp|P02545|LMNA_HUMAN	0.96102	55.885	S	NKS(0.961)NEDQS(0.039)MGNWQIKR	458
sp|P02545|LMNA_HUMAN	0.99986	65.472	S	S(1)GAQASSTPLSPTR	12
sp|P02545|LMNA_HUMAN	0.857186	80.632	S	SGAQAS(0.002)S(0.002)T(0.002)PLS(0.857)PT(0.137)R	22
sp|P02545|LMNA_HUMAN	0.999661	138.91	S	S(1)VGGSGGGSFGDNLVTR	628
sp|P02545|LMNA_HUMAN	0.997914	116.35	S	SVGGS(0.002)GGGS(0.998)FGDNLVTR	636
sp|P02794|FRIH_HUMAN	0.972802	150.64	S	HT(0.027)LGDS(0.973)DNES	179
sp|P04049|RAF1_HUMAN	0.999534	69.522	S	RAS(1)DDGKLTDPSK	43
sp|P04049|RAF1_HUMAN	0.994061	62.466	S	S(0.005)AS(0.994)EPS(0.001)LHR	621
sp|P04049|RAF1_HUMAN	0.835262	87.719	S	SHSESASPSALS(0.002)S(0.002)S(0.002)PNNLS(0.835)PT(0.153)GWS(0.007)QPK	301
sp|P04150|GCR_HUMAN	0.993294	58.592	S	S(0.003)T(0.003)S(0.993)VPENPK	134
sp|P04792|HSPB1_HUMAN	0.963942	54.805	S	ALS(0.964)RQLS(0.872)S(0.163)GVS(0.001)EIR	78
sp|P04792|HSPB1_HUMAN	0.999945	131.93	S	QLS(1)SGVSEIR	82
sp|P04792|HSPB1_HUMAN	0.95362	85.563	S	AQLGGPEAAKS(0.954)DET(0.046)AAK	199
sp|P04920|B3A2_HUMAN	0.877596	91.583	S	ALT(0.037)QPS(0.878)PVS(0.042)T(0.042)PSSVQFFLQEDDSADRKAER	144
sp|P04920|B3A2_HUMAN	0.940911	49.118	S	NIS(0.941)AGS(0.818)LGS(0.818)LLGHHHGQGAES(0.418)DPHVT(0.004)EPLMGGVPETR	443
sp|P04920|B3A2_HUMAN	0.818245	49.118	S	NIS(0.941)AGS(0.818)LGS(0.818)LLGHHHGQGAES(0.418)DPHVT(0.004)EPLMGGVPETR	446
sp|P04920|B3A2_HUMAN	0.818245	49.118	S	NIS(0.941)AGS(0.818)LGS(0.818)LLGHHHGQGAES(0.418)DPHVT(0.004)EPLMGGVPETR	449
sp|P04920|B3A2_HUMAN	0.991894	98.795	S	RRPGAS(0.992)PT(0.002)GET(0.003)PT(0.003)IEEGEEDEDEASEAEGAR	113
sp|P05186|PPBT_HUMAN	0.927496	69.619	S	T(0.001)Y(0.001)NT(0.037)NAQVPDS(0.927)AGT(0.032)AT(0.001)AYLCGVK	110
sp|P05386|RLA1_HUMAN	1	143.67	S	VEAKKEES(1)EES(1)DDDMGFGLFD	101
sp|P05386|RLA1_HUMAN	1	114.4	S	VEAKKEES(1)EES(1)DDDMGFGLFD	104
sp|Q8NHW5|RLA0L_HUMAN	1	121.26	S	VEAKEES(1)EES(1)DEDMGFGLFD	304
sp|Q8NHW5|RLA0L_HUMAN	1	77.031	S	VEAKEES(1)EES(1)DEDMGFGLFD	307
sp|P17535|JUND_HUMAN	1	80.688	S	LAS(1)PELER	100
sp|P05412|JUN_HUMAN	0.795581	42.461	S	LQALKEEPQT(0.001)VPEMPGET(0.164)PPLS(0.796)PIDMES(0.039)QER	243
sp|P05455|LA_HUMAN	1	112.56	S	FAS(1)DDEHDEHDENGATGPVKR	366
sp|P05783|K1C18_HUMAN	0.999984	144.97	S	PVSSAAS(1)VYAGAGGSGSR	34
sp|P05783|K1C18_HUMAN	0.835719	127.97	S	PVSSAASVYAGAGGS(0.836)GS(0.164)R	42
sp|P05783|K1C18_HUMAN	0.999629	89.629	S	SLGS(1)VQAPSYGAR	18
sp|P06241|FYN_HUMAN	0.982021	55.007	S	LT(0.015)EERDGS(0.982)LNQS(0.003)SGYR	21
sp|P06454|PTMA_HUMAN	1	134.21	S	S(1)DAAVDTSSEITTK	2
sp|P06748|NPM_HUMAN	1	135.44	S	CGSGPVHISGQHLVAVEEDAES(1)EDEEEEDVK	125
sp|P06748|NPM_HUMAN	0.995547	77.062	S	GPS(0.004)S(0.996)VEDIKAK	243
sp|P06748|NPM_HUMAN	0.879782	73.389	S	MEDS(0.88)MDMDMS(0.12)PLRPQNYLFGCELK	4
sp|P06748|NPM_HUMAN	1	83.692	S	MQAS(1)IEK	254
sp|P07199|CENPB_HUMAN	0.937611	105.77	S	T(0.062)PAAPAS(0.938)PAAVPSEGSGGSTTGWR	156
sp|P07355|ANXA2_HUMAN	0.999426	99.566	S	GLGT(0.001)DEDS(0.999)LIEIICSR	127
sp|P07355|ANXA2_HUMAN	0.992991	88.59	S	STVHEILCKLS(0.993)LEGDHS(0.007)TPPSAYGSVK	12
sp|P07355|ANXA2_HUMAN	0.780923	40.381	S	LS(0.001)LEGDHS(0.007)T(0.015)PPS(0.781)AY(0.002)GS(0.195)VK	22
sp|P07355|ANXA2_HUMAN	0.999998	189.81	S	LSLEGDHSTPPSAYGS(1)VK	26
sp|P07355|ANXA2_HUMAN	0.999951	81.949	S	RAEDGS(1)VIDYELIDQDAR	184
sp|P07355|ANXA2_HUMAN	1	173.37	S	S(1)T(1)VHEILCK	2
sp|P07550|ADRB2_HUMAN	1	50.079	S	FHVQNLS(1)QVEQDGR	246
sp|P07900|HS90A_HUMAN	1	129.37	S	DKEVS(1)DDEAEEK	231
sp|P07910|HNRPC_HUMAN	0.999865	224.89	S	NDKS(1)EEEQSSSSVK	233
sp|P07948|LYN_HUMAN	0.966612	105.03	S	GKDS(0.033)LS(0.967)DDGVDLK	13
sp|P08047|SP1_HUMAN	0.999671	131.24	S	S(1)DQDHSMDEMTAVVK	2
sp|P08047|SP1_HUMAN	0.996296	97.911	S	S(0.003)DQDHS(0.996)MDEMT(0.001)AVVK	7
sp|P08048|ZFY_HUMAN	0.965742	56.638	S	ADPGEDDLGGT(0.033)VDIVES(0.966)EPENDHGVELLDQNS(0.001)SIR	270
sp|P08238|HS90B_HUMAN	1	91.441	S	EKEIS(1)DDEAEEEK	226
sp|P08238|HS90B_HUMAN	0.999999	154.69	S	IEDVGS(1)DEEDDSGKDKK	255
sp|P08559|ODPA_HUMAN	0.97529	129.89	S	YGMGT(0.025)S(0.975)VER	232
sp|P08559|ODPA_HUMAN	0.978974	108.59	S	YHGHS(0.979)MS(0.021)DPGVSYR	293
sp|P08559|ODPA_HUMAN	0.997067	66.246	S	Y(0.061)HGHS(0.725)MS(0.217)DPGVS(0.997)Y(0.001)R	300
sp|P08581|MET_HUMAN	1	76.827	S	DLGS(1)ELVR	966
sp|P08581|MET_HUMAN	0.906438	131.56	S	S(0.906)VS(0.06)PT(0.017)T(0.017)EMVSNESVDYR	988
sp|P08621|RU17_HUMAN	1	96.414	S	YDERPGPS(1)PLPHR	226
sp|P08621|RU17_HUMAN	1	104.48	S	KEELRGGGGDMAEPS(1)EAGDAPPDDGPPGELGPDGPDGPEEK	320
sp|P08651|NFIC_HUMAN	0.970736	58.904	S	T(0.019)EMDKS(0.971)PFNS(0.021)PS(0.988)PQDS(0.001)PR	333
sp|P08651|NFIC_HUMAN	0.995815	152.71	S	TEMDKSPFNS(0.004)PS(0.996)PQDS(0.001)PR	339
sp|P08651|NFIC_HUMAN	0.763948	191.78	S	NWTEDMEGGIS(0.236)S(0.764)PVK	323
sp|P08670|VIME_HUMAN	0.796627	136.17	S	SLYAS(0.203)S(0.797)PGGVYATR	56
sp|P08670|VIME_HUMAN	0.992466	97.565	S	S(0.005)VS(0.992)S(0.002)S(0.001)SYR	7
sp|P08670|VIME_HUMAN	0.987955	51.268	S	S(0.988)Y(0.012)VTTSTR	29
sp|P08670|VIME_HUMAN	0.954669	58.671	S	T(0.028)Y(0.017)S(0.955)LGS(0.001)ALRPSTSR	39
sp|P08670|VIME_HUMAN	0.989789	77.222	S	TYSLGS(0.99)ALRPS(0.003)T(0.003)S(0.003)R	42
sp|P08913|ADA2A_HUMAN	1	42.813	S	AS(1)QVKPGDS(1)LPR	339
sp|P08913|ADA2A_HUMAN	1	56.951	S	AS(1)QVKPGDS(1)LPR	346
sp|P09601|HMOX1_HUMAN	0.962403	46.706	S	DQS(0.962)PS(0.038)RAPGLR	229
sp|P09603|CSF1_HUMAN	0.999033	42.277	S	ADS(0.999)PLEQPEGS(0.001)PLTQDDR	533
sp|P09651|ROA1_HUMAN	0.893955	141.97	S	NQGGYGGS(0.012)S(0.894)S(0.08)S(0.012)S(0.001)SYGSGR	361
sp|P09651|ROA1_HUMAN	0.8385	114.29	S	NQGGYGGSSS(0.001)S(0.004)S(0.022)S(0.135)YGS(0.839)GR	368
sp|P09651|ROA1_HUMAN	0.97733	82.362	S	S(0.013)KS(0.977)ES(0.009)PKEPEQLR	4
sp|P09651|ROA1_HUMAN	0.996275	88.133	S	S(0.791)KS(0.213)ES(0.996)PKEPEQLR	6
sp|P09651|ROA1_HUMAN	0.988717	77.527	S	S(0.989)KS(0.477)ES(0.535)PKEPEQLR	2
sp|P09758|TACD2_HUMAN	1	62.408	S	ELGELRKEPS(1)L	322
sp|P09884|DPOLA_HUMAN	0.999689	82.645	S	IAS(1)PVSR	209
sp|P09884|DPOLA_HUMAN	0.999887	69.256	S	S(1)IGASPNPFSVHTATAVPSGK	186
sp|P0C1Z6|TFPT_HUMAN	0.999853	105.31	S	GPDKLLPYPTLAS(1)PAS(1)D	249
sp|P0C1Z6|TFPT_HUMAN	1	105.31	S	GPDKLLPYPTLAS(1)PAS(1)D	252
sp|P0C1Z6|TFPT_HUMAN	0.999772	81.317	S	RTPAPPEPGS(1)PAPGEGPSGR	180
sp|P0DP91|ERPG3_HUMAN	0.998488	57.427	S	KVPVQEIDDDFFPS(0.998)S(0.998)GEEAEAAS(0.003)VGEGGGGGR	429
sp|P0DP91|ERPG3_HUMAN	0.998488	57.427	S	KVPVQEIDDDFFPS(0.998)S(0.998)GEEAEAAS(0.003)VGEGGGGGR	430
sp|P0DPB5|RPC22_HUMAN	0.998263	54.471	S	GSAS(0.001)Y(0.001)S(0.998)PPR	104
sp|P16401|H15_HUMAN	0.791606	72.898	S	GTGAS(0.208)GS(0.792)FKLNKK	107
sp|P10412|H14_HUMAN	0.784575	122.01	S	S(0.785)ET(0.215)APAAPAAPAPAEKT(1)PVKK	2
sp|P10586|PTPRF_HUMAN	0.99138	56.625	S	DEQS(0.003)IGLKDS(0.991)LLAHS(0.003)S(0.003)DPVEMR	1305
sp|P10644|KAP0_HUMAN	0.995675	118.24	S	TDS(0.004)REDEIS(0.996)PPPPNPVVK	83
sp|P10809|CH60_HUMAN	0.995328	138.42	S	TVIIEQS(0.005)WGS(0.995)PK	70
sp|P11137|MTAP2_HUMAN	0.999517	53.252	S	LAS(1)VSADAEVAR	821
sp|P11137|MTAP2_HUMAN	0.79469	160.47	S	VDHGAEIIT(0.205)QS(0.795)PGR	1782
sp|P11166|GTR1_HUMAN	0.855027	54.389	S	QGGAS(0.855)QS(0.133)DKT(0.012)PEELFHPLGADSQV	473
sp|P11171|EPB41_HUMAN	1	61.648	S	QAS(1)ALIDRPAPHFER	521
sp|P11274|BCR_HUMAN	0.999986	52.925	S	ASASRPQPAPADGADPPPAEEPEARPDGEGS(1)PGK	122
sp|P11274|BCR_HUMAN	0.904291	63.085	S	RHQDGLPY(0.003)IDDS(0.904)PS(0.013)S(0.016)S(0.058)PHLS(0.003)S(0.003)K	459
sp|P11387|TOP1_HUMAN	1	144.68	S	SGDHLHNDS(1)QIEADFR	10
sp|P11388|TOP2A_HUMAN	0.995094	116.24	S	EAQQKVPDEEENEES(0.995)DNEKET(0.005)EK	1106
sp|P11388|TOP2A_HUMAN	0.97841	123.79	S	IKNENT(0.022)EGS(0.978)PQEDGVELEGLKQR	1247
sp|P11388|TOP2A_HUMAN	1	93.206	S	KPIKYLEES(1)DEDDLF	1525
sp|P11388|TOP2A_HUMAN	0.997324	56.407	S	KPS(0.997)T(0.987)S(0.986)DDS(0.863)DS(0.167)NFEK	1469
sp|P11388|TOP2A_HUMAN	0.996847	56.407	S	RKPS(0.997)T(0.997)S(0.997)DDS(0.856)DS(0.153)NFEK	1471
sp|P11388|TOP2A_HUMAN	0.901073	56.407	S	KPS(0.901)T(0.901)S(0.901)DDS(0.901)DS(0.396)NFEKIVSK	1474
sp|P11388|TOP2A_HUMAN	1	65.477	S	MEVS(1)PLQPVNENMQVNK	4
sp|P11388|TOP2A_HUMAN	0.954015	60.735	S	S(0.046)KGES(0.954)DDFHMDFDSAVAPR	1495
sp|P11388|TOP2A_HUMAN	0.99491	42.185	S	SKGES(0.005)DDFHMDFDS(0.995)AVAPR	1504
sp|P11388|TOP2A_HUMAN	0.999379	93.961	S	S(0.001)VVS(0.999)DLEADDVK	1377
sp|P11388|TOP2A_HUMAN	1	103.83	S	TQMAEVLPS(1)PR	1213
sp|P11532|DMD_HUMAN	0.993799	140.49	S	S(0.001)DS(0.994)S(0.005)QPMLLR	3623
sp|P11717|MPRI_HUMAN	0.997101	124.4	S	ALS(0.481)S(0.521)LHGDDQDS(0.997)EDEVLT(0.001)IPEVK	2409
sp|P11717|MPRI_HUMAN	1	41.644	S	LVS(1)FHDDS(1)DEDLLHI	2479
sp|P11717|MPRI_HUMAN	1	51.695	S	LVS(1)FHDDS(1)DEDLLHI	2484
sp|P12036|NFH_HUMAN	0.999932	66.826	S	SPAEAKS(1)PVKEEAK	620
sp|P12036|NFH_HUMAN	0.999991	67.102	S	SPAEVKS(1)PEKAK	546
sp|P12270|TPR_HUMAN	0.951032	87.676	S	GAILSEEELAAMS(0.951)PT(0.049)AAAVAK	379
sp|P12270|TPR_HUMAN	0.801065	87.203	S	T(0.003)REEEEDS(0.801)T(0.195)IEASDQVSDDTVEMPLPK	1838
sp|P12694|ODBA_HUMAN	0.869129	87.498	S	IGHHS(0.869)T(0.116)S(0.014)DDSSAYR	337
sp|P12931|SRC_HUMAN	0.999682	49.377	S	S(1)LEPAENVHGAGGGAFPASQTPSKPASADGHRGPSAAFAPAAAEPK	17
sp|P13051|UNG_HUMAN	0.999763	111.67	S	HAPS(1)PEPAVQGTGVAGVPEESGDAAAIPAKK	23
sp|P13489|RINI_HUMAN	0.999904	116.35	S	S(1)LDIQSLDIQCEELSDAR	2
sp|P13798|ACPH_HUMAN	0.99611	95.631	S	ALDVS(0.004)AS(0.996)DDEIAR	187
sp|P13807|GYS1_HUMAN	0.957884	66.933	S	NSVDTAT(0.001)S(0.002)S(0.002)S(0.002)LS(0.001)T(0.001)PS(0.003)EPLS(0.958)PT(0.023)S(0.004)S(0.004)LGEERN	727
sp|P13861|KAP2_HUMAN	1	156.88	S	VADAKGDS(1)ES(1)EEDEDLEVPVPSR	78
sp|P13861|KAP2_HUMAN	1	156.88	S	VADAKGDS(1)ES(1)EEDEDLEVPVPSR	80
sp|P13861|KAP2_HUMAN	1	180.05	S	RVS(1)VCAETYNPDEEEEDTDPR	99
sp|P14209|CD99_HUMAN	1	77.065	S	ENAEQGEVDMES(1)HRNANAEPAVQR	168
sp|P14618|KPYM_HUMAN	0.999832	93.959	S	LDIDS(1)PPITAR	37
sp|P14866|HNRPL_HUMAN	0.997838	56.122	S	IS(0.002)RPGDS(0.998)DDSR	185
sp|P14866|HNRPL_HUMAN	0.999363	42.095	S	YYGGGS(0.999)EGGRAPK	52
sp|P14923|PLAK_HUMAN	1	100.55	S	ALMGS(1)PQLVAAVVR	182
sp|P15056|BRAF_HUMAN	0.998308	82.261	S	S(0.002)AS(0.998)EPSLNR	729
sp|P15336|ATF2_HUMAN	0.776516	82.784	S	T(0.054)QS(0.361)EES(0.468)RPQS(0.117)LQQPAT(0.004)S(0.006)T(0.006)T(0.031)ET(0.174)PAS(0.777)PAHT(0.003)T(0.001)PQTQSTSGR	328
sp|P15408|FOSL2_HUMAN	1	56.599	S	DEQLS(1)PEEEEKRR	120
sp|P15408|FOSL2_HUMAN	1	58.159	S	S(1)PPAPGLQPMR	200
sp|P15822|ZEP1_HUMAN	0.985376	45.014	S	VIGIS(0.985)QEES(0.013)HPS(0.002)R	1180
sp|P15880|RS2_HUMAN	0.995207	100.55	S	THT(0.005)RVS(0.995)VQR	281
sp|P16070|CD44_HUMAN	0.840269	49.973	S	KPS(0.002)GLNGEAS(0.158)KS(0.84)QEMVHLVNK	706
sp|P16070|CD44_HUMAN	1	89.013	S	LVINS(1)GNGAVEDR	686
sp|P16104|H2AX_HUMAN	0.999986	85.807	S	ATQAS(1)QEY	140
sp|P16144|ITB4_HUMAN	0.928471	41.08	S	DY(0.01)NS(0.928)LT(0.062)R	1494
sp|P16144|ITB4_HUMAN	0.912421	66.809	S	MDFAFPGS(0.019)T(0.068)NS(0.912)LHR	1457
sp|P16144|ITB4_HUMAN	0.981222	43.888	S	MTT(0.001)T(0.001)S(0.001)AAAY(0.001)GT(0.014)HLS(0.981)PHVPHR	1474
sp|P16383|GCFC2_HUMAN	0.751979	46.66	S	VLS(0.752)GNCNHQEGT(0.448)S(0.393)S(0.386)DDELPS(0.021)AEMIDFQK	419
sp|P16401|H15_HUMAN	0.95258	119.16	S	S(0.953)ET(0.047)APAETAT(0.002)PAPVEKS(0.998)PAKK	2
sp|P16401|H15_HUMAN	1	175.99	S	S(0.001)ET(0.003)APAET(0.029)AT(0.967)PAPVEKS(1)PAK	18
sp|P16402|H13_HUMAN	0.871143	100.11	S	S(0.871)ET(0.129)APLAPTIPAPAEK	2
sp|P16403|H12_HUMAN	0.852759	131.18	S	S(0.853)ET(0.147)APAAPAAAPPAEK	2
sp|P16455|MGMT_HUMAN	0.789755	50.563	S	GAGAT(0.023)S(0.187)GS(0.79)PPAGRN	201
sp|P16615|AT2A2_HUMAN	1	95.094	S	EFDELNPS(1)AQR	663
sp|P16949|STMN1_HUMAN	1	99.021	S	RAS(1)GQAFELILS(1)PR	16
sp|P16949|STMN1_HUMAN	1	137.46	S	RAS(1)GQAFELILS(1)PR	25
sp|P16949|STMN1_HUMAN	1	94.09	S	ESVPEFPLS(1)PPK	38
sp|P17096|HMGA1_HUMAN	1	96.544	S	KLEKEEEEGIS(1)QES(1)S(1)EEEQ	99
sp|P17096|HMGA1_HUMAN	1	171.98	S	KLEKEEEEGIS(1)QES(1)S(1)EEEQ	102
sp|P17096|HMGA1_HUMAN	1	171.98	S	KLEKEEEEGIS(1)QES(1)S(1)EEEQ	103
sp|P17096|HMGA1_HUMAN	0.795464	46.54	S	KQPPVS(0.795)PGT(0.158)ALVGS(0.041)QKEPS(0.021)EVPT(0.985)PK	36
sp|P17096|HMGA1_HUMAN	0.983692	74.404	S	KQPPVSPGT(0.001)ALVGS(0.984)QKEPS(0.014)EVPT(0.001)PK	44
sp|P17152|TMM11_HUMAN	0.942905	71.558	S	LGPGS(0.003)S(0.054)GGS(0.943)AR	17
sp|P17181|INAR1_HUMAN	0.801254	63.76	S	NLLLS(0.061)T(0.138)S(0.801)EEQIEK	495
sp|P17252|KPCA_HUMAN	0.880319	153.95	S	ADVFPGNDS(0.88)T(0.301)AS(0.819)QDVANR	10
sp|P17252|KPCA_HUMAN	0.818709	66.335	S	ADVFPGNDS(0.88)T(0.301)AS(0.819)QDVANR	13
sp|P17252|KPCA_HUMAN	0.959878	152	S	STLNPQWNES(0.96)FT(0.04)FK	226
sp|P17275|JUNB_HUMAN	0.933762	60.747	S	S(0.934)RDAT(0.936)PPVS(0.13)PINMEDQER	251
sp|P17275|JUNB_HUMAN	0.987909	48.182	S	S(0.406)RDAT(0.606)PPVS(0.988)PINMEDQER	259
sp|P17342|ANPRC_HUMAN	1	42.336	S	ELREDS(1)IR	533
sp|P17535|JUND_HUMAN	0.859775	98.245	S	LAALKDEPQTVPDVPS(0.141)FGES(0.86)PPLS(0.998)PIDMDT(0.001)QER	255
sp|P17535|JUND_HUMAN	0.998495	98.245	S	LAALKDEPQTVPDVPS(0.141)FGES(0.86)PPLS(0.998)PIDMDT(0.001)QER	259
sp|P17544|ATF7_HUMAN	0.999907	116.35	S	AAAGPLDMS(1)LPS(0.167)T(0.834)PDIK	97
sp|P17812|PYRG1_HUMAN	0.880779	135.41	S	S(0.036)GS(0.199)S(0.881)S(0.881)PDS(0.003)EIT(0.001)ELKFPSINHD	574
sp|P17812|PYRG1_HUMAN	0.880779	182.82	S	S(0.036)GS(0.199)S(0.881)S(0.881)PDS(0.003)EIT(0.001)ELKFPSINHD	575
sp|P17812|PYRG1_HUMAN	0.948331	71.678	S	S(0.025)GS(0.122)S(0.667)S(0.191)PDS(0.948)EIT(0.047)ELKFPSINHD	578
sp|P17812|PYRG1_HUMAN	1	47.96	S	GCRLS(1)PR	562
sp|P17858|PFKAL_HUMAN	0.99967	78.342	S	TLS(1)MDKGF	775
sp|P17980|PRS6A_HUMAN	0.962608	162.72	S	MNLLPNIES(0.963)PVT(0.037)R	9
sp|P17987|TCPA_HUMAN	0.991868	45.79	S	DDKHGS(0.992)Y(0.004)EDAVHS(0.004)GALND	544
sp|P18031|PTN1_HUMAN	1	59.35	S	VVGGS(1)LR	378
sp|P18206|VINC_HUMAN	0.875787	90.653	S	GQGS(0.124)S(0.876)PVAMQK	346
sp|P18583|SON_HUMAN	0.999999	73.156	S	ESDQTLAALLS(1)PK	1697
sp|P18583|SON_HUMAN	0.999792	110.29	S	SAAS(1)PVVSSMPER	1769
sp|P18583|SON_HUMAN	0.979919	112.13	S	SVES(0.001)T(0.009)S(0.98)PEPS(0.009)K	283
sp|P18615|NELFE_HUMAN	0.999867	54.703	S	ELGPDGEEAEGPGAGDGPPRS(1)FDWGYEER	165
sp|P18615|NELFE_HUMAN	0.999351	76.221	S	S(0.001)DS(0.999)FPER	251
sp|P18615|NELFE_HUMAN	0.997915	79.004	S	S(0.002)IS(0.998)ADDDLQESSRRPQR	115
sp|P18615|NELFE_HUMAN	0.934708	130.39	S	S(0.054)LS(0.935)EQPVMDT(0.011)AT(0.001)ATEQAK	51
sp|Q8N0Y7|PGAM4_HUMAN	0.919245	50.945	S	S(0.919)Y(0.081)DVPPPPMEPDHPFYSNISK	118
sp|P18754|RCC1_HUMAN	1	59.426	S	S(1)PPADAIPK	11
sp|P18858|DNLI1_HUMAN	0.99522	117.86	S	QSQIQNQQGEDS(0.995)GS(0.995)DPEDT(0.006)Y(0.003)	911
sp|P18858|DNLI1_HUMAN	0.99522	117.86	S	QSQIQNQQGEDS(0.995)GS(0.995)DPEDT(0.006)Y(0.003)	913
sp|P18858|DNLI1_HUMAN	1	256.67	S	TIQEVLEEQS(1)EDEDREAK	141
sp|P18858|DNLI1_HUMAN	1	165.45	S	VLGS(1)EGEEEDEALS(1)PAK	66
sp|P18858|DNLI1_HUMAN	1	142.01	S	VLGS(1)EGEEEDEALS(1)PAK	76
sp|P18887|XRCC1_HUMAN	0.9287	66.533	S	AIGS(0.003)T(0.01)S(0.059)KPQES(0.929)PK	241
sp|P19174|PLCG1_HUMAN	0.999202	57.174	S	EGS(0.999)FES(0.001)R	1248
sp|P19338|NUCL_HUMAN	1	67.43	S	LELQGPRGS(1)PNAR	563
sp|P19338|NUCL_HUMAN	0.994866	45.269	S	MAPPPKEVEEDS(0.995)EDEEMS(0.974)EDEEDDS(0.532)S(0.5)GEEVVIPQKK	28
sp|P19338|NUCL_HUMAN	0.973593	45.269	S	MAPPPKEVEEDS(0.995)EDEEMS(0.974)EDEEDDS(0.532)S(0.5)GEEVVIPQKK	34
sp|P19338|NUCL_HUMAN	1	51.875	S	GFGFVDFNS(1)EEDAK	619
sp|P19338|NUCL_HUMAN	1	88.933	S	NAKKEDS(1)DEEEDDDS(1)EEDEEDDEDEDEDEDEIEPAAMK	145
sp|P19338|NUCL_HUMAN	1	88.933	S	NAKKEDS(1)DEEEDDDS(1)EEDEEDDEDEDEDEDEIEPAAMK	153
sp|P19338|NUCL_HUMAN	0.983698	136.53	S	VVVS(0.984)PT(0.016)KK	67
sp|P20020|AT2B1_HUMAN	0.999999	130.78	S	IEDS(1)EPHIPLIDDTDAEDDAPTKR	1155
sp|P20020|AT2B1_HUMAN	0.778065	44.3	S	NS(0.278)S(0.778)PPPS(0.929)PNKNNNAVDS(0.013)GIHLT(0.001)IEMNK	1178
sp|P20020|AT2B1_HUMAN	0.929231	44.3	S	NS(0.278)S(0.778)PPPS(0.929)PNKNNNAVDS(0.013)GIHLT(0.001)IEMNK	1182
sp|P20042|IF2B_HUMAN	1	158.17	S	S(1)GDEMIFDPT(0.243)MS(0.757)KK	2
sp|P20042|IF2B_HUMAN	0.819965	158.17	S	S(1)GDEMIFDPT(0.18)MS(0.82)KKK	13
sp|P20290|BTF3_HUMAN	0.999972	50.908	S	APLATGEDDDDEVPDLVENFDEAS(1)KNEAN	201
sp|P20700|LMNB1_HUMAN	0.896143	70.622	S	AGGPT(0.104)T(0.896)PLS(0.896)PT(0.104)R	23
sp|P20700|LMNB1_HUMAN	0.998622	78.692	S	LKLS(0.999)PS(0.856)PS(0.078)S(0.067)R	391
sp|P20700|LMNB1_HUMAN	0.986241	57.019	S	LS(0.001)PS(0.986)PS(0.006)S(0.006)R	393
sp|P20810|ICAL_HUMAN	0.852565	137.03	S	EGITGPPADSSKPIGPDDAIDALSSDFT(0.002)CGS(0.853)PT(0.145)AAGK	243
sp|P20810|ICAL_HUMAN	0.986538	97.579	S	S(0.013)ES(0.987)ELIDELSEDFDRSECK	366
sp|P20810|ICAL_HUMAN	0.816549	60.602	S	S(0.817)LT(0.183)PAVPVESKPDKPSGK	133
sp|P20810|ICAL_HUMAN	0.763391	55.66	S	S(0.207)QS(0.763)T(0.029)KLS(0.001)VVHEK	41
sp|P20962|PTMS_HUMAN	1	138.19	S	S(1)EKS(1)VEAAAELSAK	2
sp|P20962|PTMS_HUMAN	0.999999	87.932	S	S(1)EKS(1)VEAAAELSAK	5
sp|P21127|CD11B_HUMAN	1	70.98	S	RDS(1)LEEGELRDHR	47
sp|P21291|CSRP1_HUMAN	1	108.17	S	GFGFGQGAGALVHS(1)E	192
sp|P21333|FLNA_HUMAN	0.995307	93.424	S	VKAFGPGLQGGS(0.005)AGS(0.995)PAR	1084
sp|P21333|FLNA_HUMAN	1	100.19	S	CSGPGLS(1)PGMVR	1459
sp|P21333|FLNA_HUMAN	0.833441	68.461	S	FNEEHIPDS(0.013)PFVVPVAS(0.833)PS(0.153)GDAR	2327
sp|P21333|FLNA_HUMAN	0.999993	88.755	S	RAPS(1)VANVGSHCDLSLK	2152
sp|P21359|NF1_HUMAN	0.997542	109.04	S	SNSGLAT(0.002)YS(0.998)PPMGPVSER	864
sp|P21399|ACOC_HUMAN	1	59.281	S	RADS(1)LQKNQDLEFER	138
sp|P21731|TA2R_HUMAN	0.899829	102.4	S	S(0.9)LS(0.1)LQPQLTQR	329
sp|P21731|TA2R_HUMAN	0.99876	121.02	S	S(0.001)LS(0.999)LQPQLTQR	331
sp|P21796|VDAC1_HUMAN	0.96577	111.43	S	LTFDS(0.001)S(0.01)FS(0.966)PNT(0.023)GKK	104
sp|P22059|OSBP1_HUMAN	1	69.625	S	GDMS(1)DEDDENEFFDAPEIITMPENLGHKR	351
sp|P22059|OSBP1_HUMAN	0.999979	111.79	S	MLAES(1)DES(1)GDEESVSQTDKTELQNTLR	190
sp|P22059|OSBP1_HUMAN	0.999926	111.79	S	MLAES(1)DES(1)GDEESVSQTDKTELQNTLR	193
sp|P22059|OSBP1_HUMAN	0.864593	94.73	S	T(0.135)GS(0.865)NIS(0.998)GAS(0.002)SDISLDEQYKHQLEETKK	379
sp|P22059|OSBP1_HUMAN	0.997744	94.73	S	T(0.135)GS(0.865)NIS(0.998)GAS(0.002)SDISLDEQYKHQLEETKK	382
sp|P22314|UBA1_HUMAN	1	72.175	S	NGS(1)EADIDEGLYSR	46
sp|P22314|UBA1_HUMAN	0.862884	61.78	S	S(0.001)S(0.136)S(0.863)PLSKK	4
sp|P22466|GALA_HUMAN	0.840181	90.754	S	LLDLPAAAS(0.84)S(0.16)EDIERS	116
sp|P22626|ROA2_HUMAN	0.999999	98.299	S	GFGDGYNGYGGGPGGGNFGGS(1)PGYGGGR	259
sp|P22626|ROA2_HUMAN	0.999991	69.737	S	KALS(1)RQEMQEVQSSR	189
sp|P22626|ROA2_HUMAN	0.964226	95.957	S	NMGGPYGGGNYGPGGS(0.036)GGS(0.964)GGYGGR	344
sp|P23193|TCEA1_HUMAN	0.99987	138.77	S	KKEPAITSQNS(1)PEAR	100
sp|P23381|SYWC_HUMAN	1	50.607	S	KLS(1)FDFQ	467
sp|P23443|KS6B1_HUMAN	0.827682	47.639	S	T(0.171)PVS(0.828)PVKFS(0.001)PGDFWGR	447
sp|P23497|SP100_HUMAN	0.999983	53.968	S	RLNECIS(1)PVANEMNHLPAHSHDLQR	18
sp|P23497|SP100_HUMAN	0.999817	140.73	S	SEPVINNDNPLES(1)NDEKEGQEATCSRPQIVPEPMDFR	362
sp|P23497|SP100_HUMAN	0.999753	55.043	S	VIGQDHDFS(1)ES(1)S(1)EEEAPAEASSGALR	407
sp|P23497|SP100_HUMAN	0.999753	62.605	S	VIGQDHDFS(1)ES(1)S(1)EEEAPAEASSGALR	409
sp|P23497|SP100_HUMAN	0.999753	63.706	S	VIGQDHDFS(1)ES(1)S(1)EEEAPAEASSGALR	410
sp|P23511|NFYA_HUMAN	1	92.819	S	EKDS(1)PHMQDPNQADEEAMTQIIR	326
sp|P23528|COF1_HUMAN	1	103.5	S	AS(1)GVAVSDGVIKVFNDMK	3
sp|P23588|IF4B_HUMAN	0.999959	47.545	S	AAS(1)IFGGAKPVDTAAR	359
sp|P23588|IF4B_HUMAN	0.999593	59.35	S	AFGS(1)GYR	283
sp|P23588|IF4B_HUMAN	0.96994	89.866	S	ARPAT(0.03)DS(0.97)FDDYPPR	207
sp|P23588|IF4B_HUMAN	1	73.985	S	ERHPS(1)WR	406
sp|P23588|IF4B_HUMAN	0.997694	56.872	S	NRDS(0.998)DKT(0.002)DTDWR	192
sp|P23588|IF4B_HUMAN	0.809893	105.17	S	S(0.19)QS(0.81)S(0.81)DT(0.19)EQQSPTSGGGK	497
sp|P23588|IF4B_HUMAN	0.986152	206.63	S	SQS(0.014)S(0.986)DTEQQS(0.996)PT(0.004)SGGGK	498
sp|P23588|IF4B_HUMAN	0.995862	219.85	S	SQS(0.014)S(0.986)DTEQQS(0.996)PT(0.004)SGGGK	504
sp|P23588|IF4B_HUMAN	0.842093	82.01	S	S(0.023)RT(0.135)GS(0.842)ES(0.185)S(0.771)QT(0.037)GT(0.006)S(0.001)T(0.001)TSSR	422
sp|P23588|IF4B_HUMAN	0.808623	113.59	S	T(0.424)GS(0.574)ES(0.037)S(0.809)QT(0.123)GT(0.027)S(0.005)T(0.001)TSSR	425
sp|P23588|IF4B_HUMAN	1	153.94	S	YAALS(1)VDGEDENEGEDYAE	597
sp|P24534|EF1B_HUMAN	0.999907	295.02	S	DDDDIDLFGS(1)DDEEESEEAKR	106
sp|P24928|RPB1_HUMAN	0.986777	93.649	S	YSPT(0.013)S(0.987)PK	1864
sp|P24928|RPB1_HUMAN	0.905811	64.675	S	Y(0.006)S(0.006)PT(0.07)S(0.906)PT(0.012)YSPTSPK	1913
sp|P25054|APC_HUMAN	0.99999	79.875	S	ALEAELDAQHLSETFDNIDNLS(1)PK	780
sp|P25054|APC_HUMAN	0.992131	46.457	S	S(0.008)ELS(0.992)PVAR	2283
sp|P25106|ACKR3_HUMAN	0.793394	122.22	S	LIDAS(0.203)RVS(0.793)ET(0.004)EYSALEQSTK	350
sp|P25106|ACKR3_HUMAN	0.922064	60.991	S	LIDAS(0.091)RVS(0.12)ET(0.746)EY(0.121)S(0.922)ALEQSTK	355
sp|P25205|MCM3_HUMAN	0.86772	114.3	S	DGDSY(0.001)DPY(0.07)DFS(0.868)DT(0.061)EEEMPQVHT(0.962)PKT(0.03)ADS(0.007)QET(0.001)K	711
sp|P25205|MCM3_HUMAN	0.80509	69.548	S	T(0.015)ADS(0.805)QET(0.09)KES(0.09)QKVELSESR	728
sp|P25205|MCM3_HUMAN	0.999982	264.88	S	SEDES(1)ET(1)EDEEEKSQEDQEQK	672
sp|P25440|BRD2_HUMAN	0.985881	64.779	S	KADTTTPT(0.001)PT(0.001)AILAPGS(0.986)PAS(0.825)PPGS(0.187)LEPK	298
sp|P25440|BRD2_HUMAN	0.824529	47.195	S	KADTTTPT(0.001)PT(0.001)AILAPGS(0.986)PAS(0.825)PPGS(0.187)LEPK	301
sp|P25440|BRD2_HUMAN	0.992908	81.242	S	TAPPALPT(0.006)GYDS(0.993)EEEEESRPMSYDEKR	633
sp|P25788|PSA3_HUMAN	0.999983	105.65	S	ESLKEEDES(1)DDDNM	250
sp|P26006|ITA3_HUMAN	0.950908	60.157	S	S(0.002)QPS(0.951)ET(0.045)ERLT(0.002)DDY	1042
sp|P26038|MOES_HUMAN	1	74.841	S	QRIDEFES(1)M	576
sp|P26358|DNMT1_HUMAN	1	153.86	S	RCPNMAMKEADDDEEVDDNIPEMPS(1)PK	714
sp|P26358|DNMT1_HUMAN	0.999991	60.034	S	SFEDPPNHARS(1)PGNKGK	1105
sp|P26368|U2AF2_HUMAN	1	68.919	S	GAKEEHGGLIRS(1)PR	79
sp|P26368|U2AF2_HUMAN	1	116.39	S	S(1)DFDEFERQLNENKQER	2
sp|P27448|MARK3_HUMAN	0.995345	59.189	S	GIAPAS(0.995)PMLGNAS(0.005)NPNKADIPER	469
sp|P27540|ARNT_HUMAN	0.999822	73.91	S	FARS(1)DDEQSSADKER	77
sp|P27707|DCK_HUMAN	0.993216	113.24	S	WCNVQSTQDEFEELT(0.007)MS(0.993)QK	74
sp|P27708|PYR1_HUMAN	1	114.29	S	IHRAS(1)DPGLPAEEPKEK	1859
sp|P27815|PDE4A_HUMAN	0.973787	60.518	S	S(0.002)LS(0.974)LS(0.024)LPGPR	13
sp|P27816|MAP4_HUMAN	0.999999	66.004	S	AS(1)PIKMDLAPSK	358
sp|P27816|MAP4_HUMAN	0.998504	87.24	S	AS(0.999)PS(0.001)KPASAPASR	787
sp|P27816|MAP4_HUMAN	0.996409	118.52	S	DMES(0.996)PT(0.004)KLDVTLAK	280
sp|P27816|MAP4_HUMAN	1	68.893	S	ELPPS(1)PEKK	696
sp|P27816|MAP4_HUMAN	1	105.46	S	KCS(1)LPAEEDSVLEK	636
sp|P27816|MAP4_HUMAN	0.96074	94.191	S	KVS(0.961)Y(0.001)S(0.039)HIQSK	1000
sp|P27816|MAP4_HUMAN	0.903211	113.61	S	LATNT(0.097)S(0.903)APDLK	928
sp|P27816|MAP4_HUMAN	0.858013	84.507	S	VGS(0.858)T(0.142)ENIKHQPGGGR	941
sp|P27816|MAP4_HUMAN	1	132.05	S	VGS(1)LDNVGHLPAGGAVK	1073
sp|P27824|CALX_HUMAN	1	106.58	S	AEEDEILNRS(1)PR	583
sp|P28290|ITPI2_HUMAN	0.999167	115.11	S	EAS(0.999)AES(0.001)DVGKSSESEFTQYTTHHILK	641
sp|P28290|ITPI2_HUMAN	0.852725	52.321	S	EAS(0.853)AES(0.853)DVGKS(0.136)S(0.136)ES(0.016)EFT(0.006)QY(0.001)TTHHILK	644
sp|P28290|ITPI2_HUMAN	0.950465	40.104	S	IGS(0.95)MS(0.425)S(0.543)VT(0.534)S(0.515)NKET(0.031)DPPPPLT(0.001)R	270
sp|P28290|ITPI2_HUMAN	0.861797	140.46	S	S(0.138)GS(0.862)QDFPQCNTIENTGTK	593
sp|P28290|ITPI2_HUMAN	0.999516	71.451	S	SLAS(1)IEAK	668
sp|P28290|ITPI2_HUMAN	0.999998	83.499	S	S(1)QS(1)LPTTLLSPVR	737
sp|P28290|ITPI2_HUMAN	0.999872	103.21	S	S(1)QS(1)LPTTLLSPVR	739
sp|P28290|ITPI2_HUMAN	0.76732	81.632	S	S(0.004)QS(0.996)LPT(0.13)T(0.103)LLS(0.767)PVR	746
sp|P28290|ITPI2_HUMAN	0.999987	141.55	S	TPLGAS(1)LDEQSSSTLK	92
sp|P28347|TEAD1_HUMAN	0.880199	82.007	S	MEPS(0.051)S(0.051)WS(0.88)GS(0.018)ES(0.001)PAENMER	7
sp|P28347|TEAD1_HUMAN	0.996365	93.371	S	MEPS(0.03)S(0.035)WS(0.851)GS(0.088)ES(0.996)PAENMER	11
sp|P28370|SMCA1_HUMAN	0.88434	91.584	S	SPT(0.116)S(0.884)PLNMK	119
sp|P28715|ERCC5_HUMAN	1	76.358	S	NAPAAVDEGS(1)IS(1)PR	382
sp|P28715|ERCC5_HUMAN	1	104.95	S	NAPAAVDEGS(1)IS(1)PR	384
sp|P28715|ERCC5_HUMAN	0.999714	77.746	S	LKTEKEPDATPPS(1)PR	341
sp|P29353|SHC1_HUMAN	0.999911	53.448	S	HGS(1)FVNKPTR	139
sp|P29401|TKT_HUMAN	0.999997	100.35	S	ILATPPQEDAPS(1)VDIANIR	295
sp|P29536|LMOD1_HUMAN	1	45.79	S	RDS(1)DLGKEPK	119
sp|P29590|PML_HUMAN	1	74.76	S	AVS(1)PPHLDGPPS(1)PR	518
sp|P29590|PML_HUMAN	1	81.204	S	AVS(1)PPHLDGPPS(1)PR	527
sp|P29590|PML_HUMAN	0.983615	81.204	S	AVS(0.026)PPHLDGPPS(0.986)PRS(0.984)PVIGS(0.004)EVFLPNSNHVASGAGEAEER	530
sp|P29590|PML_HUMAN	0.999957	95.751	S	KAS(1)PEAASTPRDPIDVDLPEEAER	403
sp|P29692|EF1D_HUMAN	0.999999	119.87	S	ATAPQTQHVS(1)PMR	133
sp|P29692|EF1D_HUMAN	1	116.51	S	PATPAEDDEDDDIDLFGS(1)DNEEEDKEAAQLREER	162
sp|P29966|MARCS_HUMAN	0.798954	64.04	S	AEDGAT(0.003)PS(0.799)PS(0.156)NET(0.042)PKK	145
sp|P30050|RL12_HUMAN	1	87.667	S	IGPLGLS(1)PK	38
sp|P30414|NKTR_HUMAN	0.959335	47.288	S	ILIPS(0.959)DIES(0.02)S(0.02)K	463
sp|P30419|NMT1_HUMAN	0.999982	67.115	S	GGLS(1)PANDTGAKK	47
sp|P30519|HMOX2_HUMAN	0.999963	67.358	S	S(1)AEVETSEGVDESEKK	2
sp|P30566|PUR8_HUMAN	0.951249	42.106	S	AAGGDHGS(0.951)PDS(0.014)Y(0.001)RS(0.015)PLAS(0.019)R	9
sp|P30622|CLIP1_HUMAN	0.994074	55.881	S	TASESISNLS(0.006)EAGS(0.994)IKKGER	204
sp|P31749|AKT1_HUMAN	0.758001	87.16	S	S(0.193)GS(0.758)PS(0.039)DNS(0.009)GAEEMEVSLAKPK	124
sp|P31751|AKT2_HUMAN	0.828489	53.754	S	CGS(0.828)PS(0.132)DS(0.026)S(0.006)T(0.006)T(0.001)EEMEVAVSK	126
sp|P31943|HNRH1_HUMAN	0.998749	95.347	S	HT(0.001)GPNS(0.999)PDTANDGFVR	104
sp|P31948|STIP1_HUMAN	0.997472	54.974	S	CMMAQY(0.003)NRHDS(0.997)PEDVK	481
sp|P32004|L1CAM_HUMAN	0.792097	46.131	S	EAAGGNDS(0.01)S(0.01)GAT(0.187)S(0.792)PINPAVALE	1248
sp|P33316|DUT_HUMAN	0.998508	52.909	S	AGGS(0.999)PAPGPET(0.001)PAISPSKR	88
sp|P33527|MRP1_HUMAN	0.976072	102.28	S	QLS(0.976)S(0.022)S(0.013)S(0.203)S(0.759)YS(0.026)GDISR	915
sp|P33527|MRP1_HUMAN	0.759447	67.136	S	QLS(0.976)S(0.022)S(0.013)S(0.203)S(0.759)YS(0.026)GDISR	919
sp|P33527|MRP1_HUMAN	0.919563	85.28	S	QLSS(0.001)S(0.012)S(0.008)S(0.031)Y(0.002)S(0.92)GDIS(0.027)R	921
sp|P35221|CTNA1_HUMAN	0.99999	75.55	S	T(0.002)PEELDDS(0.964)DFET(0.035)EDFDVRS(1)R	652
sp|P35221|CTNA1_HUMAN	0.999999	242.42	S	TPEELDDS(1)DFETEDFDVR	641
sp|P35222|CTNB1_HUMAN	0.780228	94.707	S	RT(0.207)S(0.78)MGGT(0.013)QQQFVEGVR	552
sp|P35240|MERL_HUMAN	0.882681	82.749	S	MSFS(0.117)S(0.883)LKR	13
sp|P35251|RFC1_HUMAN	0.999684	108.56	S	ESVS(1)PEDSEKKR	368
sp|P35251|RFC1_HUMAN	0.914528	120.92	S	IIYDS(0.915)DS(0.081)ES(0.003)EET(0.001)LQVK	69
sp|P35251|RFC1_HUMAN	0.987478	109.83	S	IIY(0.127)DS(0.874)DS(0.987)ES(0.011)EETLQVK	71
sp|P35251|RFC1_HUMAN	0.943002	116.13	S	QDPVT(0.003)YIS(0.943)ET(0.053)DEEDDFMCK	108
sp|P35251|RFC1_HUMAN	0.955812	84.404	S	RKELS(0.956)QNT(0.044)DESGLNDEAIAK	190
sp|P35269|T2FA_HUMAN	1	72.033	S	IHDLEDDLEMS(1)S(1)DAS(1)DAS(1)GEEGGRVPK	217
sp|P35269|T2FA_HUMAN	1	72.033	S	IHDLEDDLEMS(1)S(1)DAS(1)DAS(1)GEEGGRVPK	218
sp|P35269|T2FA_HUMAN	1	72.033	S	IHDLEDDLEMS(1)S(1)DAS(1)DAS(1)GEEGGRVPK	221
sp|P35269|T2FA_HUMAN	1	152.49	S	IHDLEDDLEMS(1)S(1)DAS(1)DAS(1)GEEGGRVPK	224
sp|P35269|T2FA_HUMAN	0.989393	101.39	S	LRLDTGPQS(0.01)LS(0.989)GK	433
sp|P35568|IRS1_HUMAN	0.998556	47.915	S	AS(0.999)PPES(0.001)DGFSDVR	3
sp|P35579|MYH9_HUMAN	1	105.06	S	KGAGDGS(1)DEEVDGKADGAEAK	1943
sp|P35580|MYH10_HUMAN	0.955011	94.767	S	QLHLEGAS(0.001)LELS(0.955)DDDT(0.032)ES(0.012)K	1956
sp|P35606|COPB2_HUMAN	0.988679	137.35	S	STAQQELDGKPAS(0.989)PT(0.011)PVIVASHTANKEEK	859
sp|P35611|ADDA_HUMAN	0.99984	73.248	S	TPS(1)FLKK	726
sp|P35613|BASI_HUMAN	1	91.238	S	RKPEDVLDDDDAGS(1)APLK	362
sp|P35658|NU214_HUMAN	0.999974	48.314	S	ITPPAAKPGS(1)PQAK	678
sp|P35658|NU214_HUMAN	0.787065	66.826	S	S(0.018)PGS(0.787)T(0.194)PT(0.186)T(0.633)PT(0.125)S(0.026)S(0.031)QAPQK	433
sp|P35658|NU214_HUMAN	0.88608	89.541	S	T(0.114)PS(0.886)IQPSLLPHAAPFAK	1023
sp|P35659|DEK_HUMAN	1	55.094	S	KES(1)ES(1)EDS(1)S(1)DDEPLIKK	301
sp|P35659|DEK_HUMAN	1	55.094	S	KES(1)ES(1)EDS(1)S(1)DDEPLIKK	303
sp|P35659|DEK_HUMAN	1	55.094	S	KES(1)ES(1)EDS(1)S(1)DDEPLIKK	306
sp|P35659|DEK_HUMAN	1	55.094	S	KES(1)ES(1)EDS(1)S(1)DDEPLIKK	307
sp|P36578|RL4_HUMAN	1	88.596	S	ILKS(1)PEIQR	295
sp|P37802|TAGL2_HUMAN	1	89.231	S	GAS(1)QAGMTGYGMPR	185
sp|P37802|TAGL2_HUMAN	1	60.49	S	NFS(1)DNQLQEGK	163
sp|P38159|RBMX_HUMAN	0.951504	116.35	S	AIKVEQAT(0.024)KPS(0.952)FES(0.024)GR	88
sp|P38159|RBMX_HUMAN	0.861251	67.275	S	DDGY(0.017)S(0.861)T(0.121)KDSYSSR	215
sp|P38159|RBMX_HUMAN	0.873568	47.754	S	DGY(0.013)GGS(0.048)RDS(0.874)Y(0.003)S(0.048)S(0.012)S(0.001)R	326
sp|P38159|RBMX_HUMAN	0.999997	125.28	S	DVYLS(1)PRDDGYSTK	208
sp|P38159|RBMX_HUMAN	0.762098	74.772	S	DYGHS(0.762)S(0.109)S(0.109)RDDYPS(0.019)R	249
sp|P38159|RBMX_HUMAN	0.999197	72.086	S	GFAFVT(0.001)FES(0.999)PADAKDAAR	58
sp|P38159|RBMX_HUMAN	1	78.655	S	GLPPS(1)MER	352
sp|P38919|IF4A3_HUMAN	0.826328	143.25	S	ATTATMAT(0.007)S(0.167)GS(0.826)AR	12
sp|P40123|CAP2_HUMAN	0.765545	64.82	S	SHTPS(0.047)PT(0.187)S(0.766)PK	312
sp|P40222|TXLNA_HUMAN	0.953508	108.33	S	RPEGPGAQAPS(0.046)S(0.954)PR	515
sp|P40425|PBX2_HUMAN	0.999219	79.089	S	TAVSVT(0.001)QGGHS(0.999)R	330
sp|P40692|MLH1_HUMAN	1	76.027	S	HREDS(1)DVEMVEDDSRK	477
sp|P40763|STAT3_HUMAN	0.999999	87.102	S	FICVTPTTCSNTIDLPMS(1)PR	727
sp|P40818|UBP8_HUMAN	0.972472	188.44	S	SYS(0.972)S(0.027)PDITQAIQEEEKR	718
sp|P40855|PEX19_HUMAN	0.90384	205.52	S	NATDLQNS(0.048)S(0.904)MS(0.048)EEELTK	147
sp|P41162|ETV3_HUMAN	0.960648	43.454	S	S(0.001)S(0.001)GVVPQS(0.961)APPVPT(0.012)AS(0.012)S(0.012)R	139
sp|P41212|ETV6_HUMAN	1	66.27	S	RLS(1)PAER	213
sp|P41219|PERI_HUMAN	0.832442	42.336	S	SELDKS(0.023)S(0.832)AHS(0.143)Y(0.001)	466
sp|P41227|NAA10_HUMAN	0.877623	58.438	S	GLAAEDS(0.878)GGDS(0.1)KDLS(0.02)EVS(0.001)ET(0.001)TESTDVKDSSEASDSAS	205
sp|P41227|NAA10_HUMAN	0.992704	40.278	S	GNS(0.993)PPS(0.005)S(0.002)GEACREEK	186
sp|P41229|KDM5C_HUMAN	0.805999	79.568	S	TFLES(0.021)KEELS(0.173)HS(0.806)PEPCT(0.001)K	301
sp|P41236|IPP2_HUMAN	0.999822	120.53	S	IQEQES(1)S(1)GEEDSDLSPEER	121
sp|P41236|IPP2_HUMAN	0.999822	120.53	S	IQEQES(1)S(1)GEEDSDLSPEER	122
sp|P42167|LAP2B_HUMAN	0.806208	65.558	S	LREQGT(0.009)ES(0.035)RS(0.166)S(0.806)T(0.974)PLPT(0.003)IS(0.002)S(0.002)S(0.002)AENTR	159
sp|P42167|LAP2B_HUMAN	0.999981	109.35	S	GPPDFS(1)S(1)DEEREPTPVLGSGAAAAGR	66
sp|P42167|LAP2B_HUMAN	0.999939	109.35	S	GPPDFS(1)S(1)DEEREPT(0.999)PVLGS(0.001)GAAAAGR	67
sp|P42166|LAP2A_HUMAN	0.998394	46.3	S	LAS(0.998)ERNLFIS(0.002)CK	272
sp|P42166|LAP2A_HUMAN	0.997597	109.22	S	SHIS(0.001)DQS(0.998)PLS(0.001)SK	351
sp|P42166|LAP2A_HUMAN	0.876947	106.49	S	SHISDQS(0.001)PLS(0.877)S(0.122)K	354
sp|P42167|LAP2B_HUMAN	0.999878	64.65	S	HAS(1)PILPITEFSDIPR	306
sp|P42167|LAP2B_HUMAN	0.995454	74.46	S	MEES(0.995)FS(0.004)S(0.001)KYVPK	385
sp|P42224|STAT1_HUMAN	0.999899	89.982	S	LQTTDNLLPMS(1)PEEFDEVSR	727
sp|P42356|PI4KA_HUMAN	0.987266	96.673	S	TSSVSSIS(0.013)QVS(0.987)PER	265
sp|P42568|AF9_HUMAN	0.999991	76.164	S	DLHS(1)DDNEEES(1)DEVEDNDNDSEMERPVNR	412
sp|P42568|AF9_HUMAN	0.999966	76.164	S	DLHS(1)DDNEEES(1)DEVEDNDNDSEMERPVNR	419
sp|P42568|AF9_HUMAN	0.999987	50.393	S	S(0.019)IMKDLHS(0.984)DDNEEES(0.997)DEVEDNDNDS(1)EMERPVNR	429
sp|P42568|AF9_HUMAN	0.999609	70.414	S	TNNNQILEVKS(1)PIKQSK	483
sp|P42677|RS27_HUMAN	1	74.326	S	DLLHPS(1)PEEEKRK	11
sp|P42677|RS27_HUMAN	1	100.48	S	LTEGCS(1)FR	78
sp|P42684|ABL2_HUMAN	0.765489	65.107	S	DKS(0.765)PS(0.117)S(0.117)LLEDAKETCFTR	631
sp|P42684|ABL2_HUMAN	0.801235	104.2	S	S(0.161)NS(0.801)T(0.036)S(0.001)SMSSGLPEQDR	783
sp|P42694|HELZ_HUMAN	0.999513	49.101	S	S(1)PPAVPSPPSSTDHSSHFSNFNDNSR	1614
sp|P42695|CNDD3_HUMAN	0.874671	142.1	S	SLGVLPFTLNS(0.125)GS(0.875)PEK	1384
sp|P42696|RBM34_HUMAN	1	133.16	S	S(1)VQEGENPDDGVR	14
sp|P42858|HD_HUMAN	0.967932	47.532	S	EKEPGEQAS(0.032)VPLS(0.968)PK	1199
sp|P42858|HD_HUMAN	0.996138	86.488	S	LLS(0.003)PQMS(0.996)GEEEDS(0.001)DLAAK	1874
sp|P43243|MATR3_HUMAN	1	129.57	S	RDS(1)FDDRGPSLNPVLDYDHGSR	188
sp|P43243|MATR3_HUMAN	0.841134	44.299	S	S(0.156)KS(0.841)FQQS(0.001)S(0.001)LS(0.001)R	4
sp|P43243|MATR3_HUMAN	0.913469	112.13	S	SFQQS(0.062)S(0.913)LS(0.024)R	9
sp|P43243|MATR3_HUMAN	0.997844	91.62	S	S(0.001)Y(0.001)S(0.998)PDGKESPSDK	598
sp|P43243|MATR3_HUMAN	0.996829	143.05	S	SYSPDGKES(0.997)PS(0.003)DKK	604
sp|P43307|SSRA_HUMAN	0.999942	102.55	S	VEMGTSSQNDVDMSWIPQETLNQINKAS(1)PR	268
sp|P45880|VDAC2_HUMAN	0.865818	98.439	S	LTFDT(0.002)T(0.016)FS(0.866)PNT(0.115)GK	115
sp|P45973|CBX5_HUMAN	0.941129	100.56	S	RT(0.232)ADS(0.941)S(0.941)S(0.941)S(0.941)EDEEEY(0.003)VVEK	11
sp|P45973|CBX5_HUMAN	0.941129	100.56	S	RT(0.232)ADS(0.941)S(0.941)S(0.941)S(0.941)EDEEEY(0.003)VVEK	12
sp|P45973|CBX5_HUMAN	0.941129	100.56	S	RT(0.232)ADS(0.941)S(0.941)S(0.941)S(0.941)EDEEEY(0.003)VVEK	13
sp|P45973|CBX5_HUMAN	0.941129	169.09	S	RT(0.232)ADS(0.941)S(0.941)S(0.941)S(0.941)EDEEEY(0.003)VVEK	14
sp|P45974|UBP5_HUMAN	0.998154	75.669	S	SAADS(0.998)IS(0.002)ESVPVGPK	783
sp|P45974|UBP5_HUMAN	0.965996	83.729	S	SAADS(0.018)IS(0.966)ES(0.016)VPVGPK	785
sp|P46013|KI67_HUMAN	1	84.499	S	AFKES(1)PKQILDPAASVTGSR	2528
sp|P46013|KI67_HUMAN	0.9999	63.225	S	IACKS(1)PPPESMDTPTSTR	2105
sp|P46013|KI67_HUMAN	0.995499	43.799	S	IACKS(0.995)PPPES(0.004)VDTPTSTK	1131
sp|P46013|KI67_HUMAN	1	88.872	S	IPCES(1)PPLEVVDTTASTKR	2708
sp|P46013|KI67_HUMAN	0.966412	137.61	S	IPCKS(0.034)S(0.966)PELEDTATSSK	2828
sp|P46013|KI67_HUMAN	0.847291	50.04	S	LKT(0.153)S(0.847)LGK	1636
sp|P46013|KI67_HUMAN	0.961871	113.47	S	MPCES(0.038)S(0.962)PPESADTPTSTR	1376
sp|P46013|KI67_HUMAN	0.999444	76.691	S	SGGSGHAVAEPAS(0.999)PEQELDQNK	308
sp|P46013|KI67_HUMAN	0.99974	83.418	S	TFKES(1)PKQILDPAAR	1071
sp|P46013|KI67_HUMAN	0.999153	78.088	S	TPVQYS(0.001)QQQNS(0.999)PQK	357
sp|P46020|KPB1_HUMAN	0.985912	72.417	S	S(0.014)NS(0.986)GVRLDGYAR	7
sp|P46087|NOP2_HUMAN	0.999997	100.17	S	EAAAGIQWS(1)EEET(1)EDEEEEKEVTPESGPPK	181
sp|P46087|NOP2_HUMAN	0.811026	85.467	S	GTDTQT(0.001)PAVLS(0.811)PS(0.135)KT(0.024)QAT(0.029)LKPK	732
sp|P46100|ATRX_HUMAN	0.999949	74.173	S	DFDS(1)S(1)EDEKHSK	849
sp|P46100|ATRX_HUMAN	0.999956	74.173	S	DFDS(1)S(1)EDEKHSK	850
sp|P46100|ATRX_HUMAN	0.872711	96.79	S	EVIEIEDAS(0.873)PT(0.126)KCPITTK	1527
sp|P46100|ATRX_HUMAN	0.999622	104.41	S	HKLT(0.001)VS(1)DGES(1)GEEKK	1348
sp|P46100|ATRX_HUMAN	0.999999	104.41	S	LT(0.001)VS(0.999)DGES(1)GEEKK	1352
sp|P46100|ATRX_HUMAN	0.999996	90.731	S	KKDELS(1)DYAEK	1061
sp|P46100|ATRX_HUMAN	0.911853	72.218	S	LT(0.028)PVS(0.912)LS(0.53)NS(0.53)PIKGADCQEVPQDKDGYK	594
sp|P46100|ATRX_HUMAN	0.992694	185.25	S	S(0.002)KQS(0.002)ET(0.005)VDQNS(0.993)DS(0.999)DEMLAILK	729
sp|P46100|ATRX_HUMAN	0.998767	64.845	S	S(0.002)KQS(0.002)ET(0.005)VDQNS(0.993)DS(0.999)DEMLAILK	731
sp|P46100|ATRX_HUMAN	0.945513	87.686	S	Y(0.022)VES(0.946)DDEKPLDDET(0.029)VNEDAS(0.004)NENSENDITMQSLPK	92
sp|P46379|BAG6_HUMAN	1	43.728	S	VGDPPQPLPEEPMEVQGAERAS(1)PEPQR	964
sp|P46379|BAG6_HUMAN	0.995696	74.838	S	AS(0.004)PEPQRENAS(0.996)PAPGT(0.001)TAEEAMSR	973
sp|P46379|BAG6_HUMAN	0.999908	68.567	S	LQEDPNYS(1)PQRFPNAQR	1117
sp|P46821|MAP1B_HUMAN	0.97274	165.8	S	AS(0.027)VS(0.973)PMDEPVPDSESPIEK	1378
sp|P46821|MAP1B_HUMAN	0.988804	141.6	S	ASVSPMDEPVPDS(0.011)ES(0.989)PIEK	1389
sp|P46821|MAP1B_HUMAN	0.958871	112.99	S	DVMS(0.002)DET(0.013)NNEET(0.024)ES(0.959)PS(0.003)QEFVNITK	1154
sp|P46821|MAP1B_HUMAN	0.805682	89.374	S	ES(0.16)S(0.806)PLY(0.06)S(0.824)PT(0.142)FS(0.006)DSTSAVKEK	1793
sp|P46821|MAP1B_HUMAN	0.96861	89.374	S	ES(0.443)S(0.556)PLY(0.003)S(0.969)PT(0.028)FS(0.001)DSTSAVK	1797
sp|P46821|MAP1B_HUMAN	0.994076	102.08	S	EVPS(0.006)KEEPS(0.994)PVKAEVAEK	614
sp|P46821|MAP1B_HUMAN	1	92.538	S	GAES(1)PFEEK	1427
sp|P46821|MAP1B_HUMAN	1	50.358	S	HMDPPPAPVQDRS(1)PS(1)PR	2209
sp|P46821|MAP1B_HUMAN	1	50.358	S	HMDPPPAPVQDRS(1)PS(1)PR	2211
sp|P46821|MAP1B_HUMAN	0.848338	89.634	S	KLGDVS(0.848)PT(0.152)QIDVSQFGSFKEDTK	1501
sp|P46821|MAP1B_HUMAN	0.999976	134.25	S	QGS(1)PDQVS(0.983)PVS(0.013)EMT(0.003)S(0.001)TSLYQDKQEGK	1438
sp|P46821|MAP1B_HUMAN	0.988782	126.76	S	S(0.026)GKQGS(0.974)PDQVS(0.989)PVS(0.011)EMT(0.001)STSLYQDKQEGK	1443
sp|P46821|MAP1B_HUMAN	0.953518	53.475	S	VQS(0.767)LEGEKLS(0.268)PKS(0.954)DIS(0.01)PLT(0.002)PR	1782
sp|P46821|MAP1B_HUMAN	0.999947	94.692	S	SDIS(1)PLTPR	1785
sp|P46821|MAP1B_HUMAN	0.945809	84.337	S	S(0.002)EQS(0.018)S(0.016)MS(0.016)IEFGQES(0.946)PEQS(0.002)LAMDFSR	1653
sp|P46821|MAP1B_HUMAN	0.999996	63.894	S	SKPLAAS(1)PKPAGLK	2271
sp|P46821|MAP1B_HUMAN	0.980587	45.257	S	S(0.004)LMS(0.981)S(0.985)PEDLT(0.031)K	831
sp|P46821|MAP1B_HUMAN	0.9852	45.257	S	S(0.004)LMS(0.981)S(0.985)PEDLT(0.031)K	832
sp|P46821|MAP1B_HUMAN	0.998363	132.86	S	SPSLSPS(0.002)PPS(0.998)PLEK	1265
sp|P46821|MAP1B_HUMAN	0.794839	77.439	S	TPQASTYSYETSDLCYT(0.005)AEKKS(0.795)PS(0.2)EAR	2072
sp|P46821|MAP1B_HUMAN	0.966972	81.656	S	T(0.016)T(0.016)KS(0.967)PS(0.001)DSGYSYETIGK	1915
sp|P46821|MAP1B_HUMAN	0.968549	70.249	S	VLS(0.969)PLRS(0.737)PPLIGS(0.134)ES(0.134)AY(0.026)ESFLSADDKASGR	1396
sp|P46821|MAP1B_HUMAN	0.819717	76.777	S	VLS(0.17)PLRS(0.82)PPLIGS(0.008)ES(0.002)AYESFLSADDKASGR	1400
sp|P46821|MAP1B_HUMAN	0.766857	53.475	S	VQS(0.767)LEGEKLS(0.268)PKS(0.954)DIS(0.01)PLT(0.002)PR	1772
sp|P46821|MAP1B_HUMAN	1	103.83	S	VQSLEGEKLS(1)PK	1779
sp|P46937|YAP1_HUMAN	0.802242	88.532	S	AHS(0.42)S(0.52)PAS(0.061)LQLGAVS(0.802)PGT(0.154)LT(0.042)PT(0.001)GVVSGPAATPTAQHLR	138
sp|P46937|YAP1_HUMAN	0.986229	47.479	S	ISQSAPVKQPPPLAPQS(0.986)PQGGVMGGS(0.007)NS(0.007)NQQQQMR	289
sp|P46937|YAP1_HUMAN	0.831832	68.101	S	SQLPTLEQDGGTQNPVS(0.166)S(0.832)PGMS(0.001)QELR	367
sp|P46940|IQGA1_HUMAN	0.999893	44.05	S	S(1)AADEVDGLGVARPHYGSVLDNER	2
sp|P47712|PA24A_HUMAN	0.999946	117.79	S	CSVS(1)LSNVEAR	729
sp|P47712|PA24A_HUMAN	0.937086	41.871	S	HIVS(0.094)NDS(0.937)S(0.937)DS(0.937)DDES(0.094)HEPK	434
sp|P47712|PA24A_HUMAN	0.937086	41.871	S	HIVS(0.094)NDS(0.937)S(0.937)DS(0.937)DDES(0.094)HEPK	435
sp|P47712|PA24A_HUMAN	0.983694	141.13	S	HIVSNDS(0.002)S(0.012)DS(0.984)DDES(0.003)HEPK	437
sp|P47755|CAZA2_HUMAN	1	113.25	S	ADLEEQLS(1)DEEKVR	9
sp|P47756|CAPZB_HUMAN	1	96.734	S	S(1)DQQLDCALDLMR	2
sp|P48634|PRC2A_HUMAN	0.984118	71.241	S	KGNS(0.984)PNS(0.016)EPPTPK	380
sp|P48634|PRC2A_HUMAN	1	79.82	S	LIPGPLS(1)PVAR	1219
sp|P48634|PRC2A_HUMAN	0.988189	45.257	S	LRRDY(0.01)S(0.988)Y(0.002)ER	1014
sp|P48634|PRC2A_HUMAN	0.864772	89.355	S	PLT(0.135)S(0.865)PLR	808
sp|P48634|PRC2A_HUMAN	0.975559	121.28	S	RAAAKS(0.976)PDLS(0.012)NQNS(0.012)DQANEEWETASESSDFTSER	1306
sp|P48634|PRC2A_HUMAN	0.815103	60.361	S	RAAAKS(0.249)PDLS(0.336)NQNS(0.413)DQANEEWET(0.035)AS(0.815)ES(0.129)S(0.023)DFTSER	1325
sp|P48634|PRC2A_HUMAN	0.977605	117.93	S	S(0.022)DS(0.978)GGSSSEPFDR	761
sp|P48634|PRC2A_HUMAN	0.851139	62.663	S	T(0.098)AS(0.851)ET(0.431)RS(0.35)EGS(0.256)EY(0.013)EEIPKR	1085
sp|P48651|PTSS1_HUMAN	0.896163	49.463	S	GS(0.103)EDS(0.896)PPKHAGNNESHSSR	442
sp|P48681|NEST_HUMAN	0.999917	71.709	S	DGESDGFADEEES(1)GEEGEEDQEEGREPGAGR	1418
sp|P48681|NEST_HUMAN	0.99942	40.756	S	ENQEPLRS(0.999)PEVGDEEALRPLT(0.001)K	680
sp|P48681|NEST_HUMAN	0.930332	47.395	S	QEAS(0.003)T(0.003)GQS(0.003)PEDHAS(0.003)LAPPLS(0.93)PDHS(0.027)S(0.03)LEAK	471
sp|P48681|NEST_HUMAN	0.99912	61.37	S	SLGAWNLENLRS(0.999)PEEVDKES(0.001)QR	905
sp|P48681|NEST_HUMAN	0.999959	50.498	S	S(1)LGEQDQMTLRPPEKVDLEPLK	768
sp|P48730|KC1D_HUMAN	0.849998	102.73	S	GAPVNIS(0.85)S(0.129)S(0.02)DLT(0.001)GR	382
sp|P48730|KC1D_HUMAN	0.953604	47.189	S	GLPS(0.008)T(0.038)AS(0.954)GRLR	331
sp|P48960|AGRE5_HUMAN	0.983914	94.692	S	ALRAS(0.984)ES(0.016)GI	831
sp|P49006|MRP_HUMAN	1	142.91	S	GDVTAEEAAGAS(1)PAK	22
sp|P49023|PAXI_HUMAN	0.944666	86.488	S	TSSVSNPQDS(0.01)VGS(0.945)PCS(0.045)R	106
sp|P49207|RL34_HUMAN	0.95664	120.55	S	RLS(0.957)YNT(0.043)ASNK	12
sp|P49321|NASP_HUMAN	0.813409	66.886	S	AKLVPS(0.813)QEET(0.155)KLS(0.031)VEESEAAGDGVDTK	421
sp|P49327|FAS_HUMAN	0.997986	115.14	S	LGMLS(0.998)PEGT(0.002)CK	207
sp|P49354|FNTA_HUMAN	0.978527	141.58	S	HST(0.004)ENDS(0.979)PT(0.018)NVQQ	373
sp|P49450|CENPA_HUMAN	0.992837	47.532	S	RRS(0.993)PS(0.847)PT(0.139)PT(0.021)PGPS(0.001)R	17
sp|P49450|CENPA_HUMAN	0.846978	47.532	S	RRS(0.993)PS(0.847)PT(0.139)PT(0.021)PGPS(0.001)R	19
sp|P49454|CENPF_HUMAN	1	76.064	S	LEADQS(1)PK	821
sp|P49585|PCY1A_HUMAN	0.999982	69.716	S	HKAAAYDIS(1)EDEED	362
sp|P49716|CEBPD_HUMAN	0.99965	49.929	S	RGPDRGS(1)PEYR	191
sp|P49736|MCM2_HUMAN	0.816277	75.669	S	AES(0.094)S(0.816)ES(0.037)FT(0.001)MAS(0.025)S(0.026)PAQRR	5
sp|P49736|MCM2_HUMAN	0.811088	232.28	S	AES(0.001)S(0.002)ESFT(0.013)MAS(0.174)S(0.811)PAQR	13
sp|P49736|MCM2_HUMAN	0.999957	112.72	S	GLLYDS(1)DEEDEERPAR	139
sp|P49736|MCM2_HUMAN	0.85228	57.019	S	GNDPLT(0.323)S(0.852)S(0.825)PGR	26
sp|P49736|MCM2_HUMAN	0.969343	146.36	S	GNDPLT(0.005)S(0.026)S(0.969)PGR	27
sp|P49736|MCM2_HUMAN	0.913645	77.527	S	RTDALT(0.018)S(0.914)S(0.069)PGR	40
sp|P49756|RBM25_HUMAN	0.995915	95.428	S	LGAS(0.004)NS(0.996)PGQPNSVK	677
sp|P49757|NUMB_HUMAN	0.84137	49.577	S	EGS(0.841)FRVT(0.053)T(0.053)AT(0.053)EQAEREEIMK	194
sp|P49757|NUMB_HUMAN	0.983132	62.287	S	T(0.016)PS(0.983)EADRWLEEVS(0.001)K	438
sp|P49761|CLK3_HUMAN	0.999924	88.087	S	YRS(1)PEPDPYLSYR	157
sp|P49768|PSN1_HUMAN	0.85484	111.33	S	AAVQELS(0.004)S(0.141)S(0.855)ILAGEDPEER	367
sp|P49790|NU153_HUMAN	0.991249	62.287	S	NT(0.001)S(0.008)LPPLWS(0.991)PEAER	209
sp|P49792|RBP2_HUMAN	0.999398	51.819	S	AVVS(0.999)PPKFVFGSESVK	2510
sp|P49792|RBP2_HUMAN	0.999985	97.271	S	NRPDYVS(1)EEEEDDEDFETAVK	2668
sp|P49792|RBP2_HUMAN	0.994189	98.407	S	SALS(0.994)PS(0.005)KSPAK	2276
sp|P49792|RBP2_HUMAN	0.970036	110.38	S	YIAS(0.191)VQGS(0.372)T(0.466)PS(0.97)PR	21
sp|P49792|RBP2_HUMAN	0.975544	63.216	S	YSLS(0.976)PS(0.024)K	788
sp|P49815|TSC2_HUMAN	0.988005	59.426	S	S(0.012)MS(0.988)GGHGLR	1132
sp|P49815|TSC2_HUMAN	0.943718	49.188	S	S(0.004)NVLLS(0.944)FDDT(0.05)PEKDS(0.002)FR	923
sp|P49815|TSC2_HUMAN	0.999837	79.07	S	S(0.116)S(0.123)S(0.564)S(0.147)PELQT(0.05)LQDILGDPGDKADVGRLS(1)PEVK	1411
sp|P49815|TSC2_HUMAN	0.99579	70.056	S	S(0.002)T(0.002)S(0.996)LNERPK	939
sp|P49841|GSK3B_HUMAN	0.922318	71.592	S	T(0.035)T(0.035)S(0.922)FAES(0.008)CKPVQQPSAFGSMK	9
sp|P49916|DNLI3_HUMAN	0.804688	86.548	S	LAT(0.001)KS(0.195)S(0.805)PVKVGEK	913
sp|P49959|MRE11_HUMAN	1	98	S	GVDFES(1)S(1)EDDDDDPFMNTSSLRR	688
sp|P49959|MRE11_HUMAN	1	98	S	GVDFES(1)S(1)EDDDDDPFMNTSSLRR	689
sp|P50402|EMD_HUMAN	0.860673	45.014	S	DS(0.013)AY(0.005)QS(0.013)IT(0.013)HY(0.005)RPVS(0.861)AS(0.092)R	171
sp|P50402|EMD_HUMAN	0.980123	185.02	S	MDNYADLS(0.98)DT(0.02)ELTTLLR	8
sp|P50548|ERF_HUMAN	0.970006	58.172	S	VEPIS(0.001)EGES(0.001)EEVEVT(0.027)DIS(0.97)DEDEEDGEVFKT(0.001)PR	444
sp|P50607|TUB_HUMAN	0.845703	60.18	S	KGIS(0.043)S(0.039)S(0.072)MS(0.846)FDEDEEDEEENSSSSSQLNSNTRPSSATSR	195
sp|P50613|CDK7_HUMAN	0.999662	69.598	S	SFGS(1)PNR	164
sp|P50851|LRBA_HUMAN	0.907414	65.921	S	SAVSPSTFNTSIPTNAVSVVSSVDSAQAS(0.001)DMGGES(0.907)PGS(0.092)R	1767
sp|P50914|RL14_HUMAN	1	84.821	S	AALLKAS(1)PK	139
sp|P51116|FXR2_HUMAN	0.999256	107.08	S	TDGS(0.999)ISGDRQPVTVADYISR	601
sp|P51116|FXR2_HUMAN	0.998996	75.55	S	T(0.113)DGS(0.887)IS(0.999)GDRQPVT(0.001)VADYISR	603
sp|P51397|DAP1_HUMAN	0.934805	45.972	S	DKDDQEWES(0.049)PS(0.935)PPKPT(0.007)VFIS(0.008)GVIAR	51
sp|P51397|DAP1_HUMAN	0.99989	72.643	S	S(1)S(1)PPEGKLETK	2
sp|P51397|DAP1_HUMAN	0.99989	72.643	S	S(1)S(1)PPEGKLETK	3
sp|P51531|SMCA2_HUMAN	1	92.93	S	IAKEEES(1)EDES(1)NEEEEEEDEEES(0.816)ES(0.184)EAK	1512
sp|P51531|SMCA2_HUMAN	1	92.93	S	IAKEEES(1)EDES(1)NEEEEEEDEEES(0.816)ES(0.184)EAK	1516
sp|P51531|SMCA2_HUMAN	0.815726	92.93	S	IAKEEES(1)EDES(1)NEEEEEEDEEES(0.816)ES(0.184)EAK	1528
sp|P51532|SMCA4_HUMAN	0.964282	150.12	S	EVDYS(0.005)DS(0.964)LT(0.03)EK	1382
sp|P51532|SMCA4_HUMAN	0.999701	60.032	S	KKIPDPDSDDVS(1)EVDAR	699
sp|P51532|SMCA4_HUMAN	0.99995	54.856	S	QKIEKEDDS(1)EGEES(1)EEEEEGEEEGS(0.964)ES(0.034)ES(0.003)R	1570
sp|P51532|SMCA4_HUMAN	0.999954	54.856	S	QKIEKEDDS(1)EGEES(1)EEEEEGEEEGS(0.964)ES(0.034)ES(0.003)R	1575
sp|P51532|SMCA4_HUMAN	0.963541	54.856	S	QKIEKEDDS(1)EGEES(1)EEEEEGEEEGS(0.964)ES(0.034)ES(0.003)R	1586
sp|P51610|HCFC1_HUMAN	0.984127	83.729	S	AS(0.016)AVS(0.984)PANLPAVLLQPR	6
sp|P51610|HCFC1_HUMAN	0.941595	53.372	S	AVTTVT(0.001)QS(0.001)T(0.001)PVPGPS(0.054)VPPPEELQVS(0.942)PGPR	1507
sp|P51610|HCFC1_HUMAN	0.900423	77.527	S	VAS(0.1)S(0.9)PVMVSNPATR	598
sp|P51659|DHB4_HUMAN	1	44.318	S	GS(1)PLRFDGR	3
sp|P51798|CLCN7_HUMAN	0.829403	113.15	S	VGHMS(0.171)S(0.829)VELDDELLDPDMDPPHPFPK	61
sp|P51825|AFF1_HUMAN	0.997738	79.408	S	ELSPLIS(0.002)LPS(0.998)PVPPLS(0.995)PIHS(0.003)NQQT(0.002)LPR	206
sp|P51825|AFF1_HUMAN	0.99538	79.408	S	ELSPLIS(0.002)LPS(0.998)PVPPLS(0.995)PIHS(0.003)NQQT(0.002)LPR	212
sp|P51825|AFF1_HUMAN	0.853755	61.11	S	S(0.146)CQKS(0.854)PAQQEPPQR	588
sp|P51858|HDGF_HUMAN	1	183	S	AGDLLEDS(1)PKRPK	165
sp|P51858|HDGF_HUMAN	1	95.651	S	GNAEGS(1)S(1)DEEGKLVIDEPAKEK	132
sp|P51858|HDGF_HUMAN	1	95.651	S	GNAEGS(1)S(1)DEEGKLVIDEPAKEK	133
sp|P51965|UB2E1_HUMAN	0.984734	103.41	S	S(0.985)DDDS(0.013)RAS(0.001)T(0.001)SSSSSSSSNQQTEKETNTPK	2
sp|P52272|HNRPM_HUMAN	1	60.564	S	GCGVVKFES(1)PEVAER	701
sp|P52272|HNRPM_HUMAN	1	107.79	S	MGANS(1)LER	575
sp|P52272|HNRPM_HUMAN	1	66.692	S	MGLS(1)MER	528
sp|P52272|HNRPM_HUMAN	1	76.679	S	MGS(1)GVER	513
sp|P52292|IMA1_HUMAN	0.825028	152.94	S	NVSSFPDDAT(0.175)S(0.825)PLQENR	62
sp|P52594|AGFG1_HUMAN	0.992447	73.435	S	GTPS(0.008)QS(0.992)PVVGR	181
sp|P52701|MSH6_HUMAN	0.918675	58.457	S	QS(0.005)T(0.005)LY(0.001)S(0.063)FFPKS(0.919)PALS(0.007)DANK	14
sp|P52756|RBM5_HUMAN	0.999998	158.65	S	GLVAAYSGDS(1)DNEEELVER	624
sp|P52756|RBM5_HUMAN	0.999717	57.52	S	YDDYRDYDS(1)PERER	59
sp|P52943|CRIP2_HUMAN	0.975596	124.62	S	AS(0.024)S(0.976)VTTFTGEPNTCPR	115
sp|P52948|NUP98_HUMAN	0.999973	218.63	S	DSENLAS(1)PSEYPENGER	623
sp|P52948|NUP98_HUMAN	0.999016	66.868	S	Y(0.001)GLQDS(0.999)DEEEEEHPSKTSTK	888
sp|P53396|ACLY_HUMAN	0.831056	68.567	S	KAKPAMPQDS(0.169)VPS(0.831)PR	481
sp|P53396|ACLY_HUMAN	0.997128	69.729	S	TAS(0.997)FS(0.003)ESR	455
sp|P53621|COPA_HUMAN	1	57.595	S	DADS(1)QNPDAPEGKR	402
sp|P53621|COPA_HUMAN	1	101.6	S	NLS(1)PGAVESDVR	173
sp|P53814|SMTN_HUMAN	0.997197	64.04	S	S(0.003)LS(0.997)VLSPR	301
sp|P53999|TCP4_HUMAN	1	77.593	S	EQIS(1)DIDDAVR	118
sp|P54105|ICLN_HUMAN	1	170.27	S	FEEESKEPVADEEEEDS(1)DDDVEPITEFR	102
sp|P54105|ICLN_HUMAN	0.998224	64.136	S	S(0.998)FLKS(0.002)FPPPGPAEGLLR	2
sp|P54253|ATX1_HUMAN	0.898048	42.863	S	APGLIT(0.031)PGS(0.898)PPPAQQNQY(0.16)VHIS(0.3)S(0.288)S(0.276)PQNT(0.047)GR	238
sp|P54259|ATN1_HUMAN	0.999806	68.355	S	RAPS(1)PGAYK	645
sp|P54259|ATN1_HUMAN	0.999905	138.19	S	SEEIS(1)ESESEETNAPK	77
sp|P54259|ATN1_HUMAN	0.937617	58.172	S	S(0.007)EEIS(0.966)ES(0.938)ES(0.089)EET(0.001)NAPK	79
sp|P54259|ATN1_HUMAN	0.861487	88.79	S	TEQELPRPQS(0.861)PS(0.138)DLDS(0.001)LDGR	101
sp|P54274|TERF1_HUMAN	0.997266	77.192	S	AEDVSS(0.003)AAPS(0.997)PR	11
sp|P55010|IF5_HUMAN	1	78.489	S	EAEEES(1)S(1)GGEEEDEDENIEVVYSK	389
sp|P55010|IF5_HUMAN	1	78.489	S	EAEEES(1)S(1)GGEEEDEDENIEVVYSK	390
sp|P55011|S12A2_HUMAN	0.8199	46.082	S	DGGGVRDEGPAAAGDGLGRPLGPT(0.025)PS(0.82)QS(0.155)R	77
sp|P55072|TERA_HUMAN	0.997	63.682	S	AS(0.997)GADS(0.003)KGDDLSTAILK	3
sp|P55081|MFAP1_HUMAN	1	135.38	S	KIVEPEVVGES(1)DS(1)EVEGDAWR	116
sp|P55081|MFAP1_HUMAN	1	135.38	S	KIVEPEVVGES(1)DS(1)EVEGDAWR	118
sp|P55081|MFAP1_HUMAN	1	134.29	S	MEREDS(1)S(1)EEEEEEIDDEEIERR	132
sp|P55081|MFAP1_HUMAN	1	134.29	S	MEREDS(1)S(1)EEEEEEIDDEEIERR	133
sp|P55081|MFAP1_HUMAN	0.999463	88.755	S	RPDY(0.001)APMES(0.999)S(0.999)DEEDEEFQFIKK	52
sp|P55081|MFAP1_HUMAN	0.999463	88.755	S	RPDY(0.001)APMES(0.999)S(0.999)DEEDEEFQFIKK	53
sp|P55196|AFAD_HUMAN	1	86.497	S	SSPNVANQPPS(1)PGGK	1182
sp|P55196|AFAD_HUMAN	0.930895	51.211	S	T(0.069)IS(0.931)NPEVVMKR	216
sp|P55201|BRPF1_HUMAN	0.999994	75.654	S	RLPALS(1)HS(1)EGEEDEDEEEDEGKGWSSEK	460
sp|P55201|BRPF1_HUMAN	0.999994	75.654	S	RLPALS(1)HS(1)EGEEDEDEEEDEGKGWSSEK	462
sp|P55210|CASP7_HUMAN	0.976764	64.686	S	ADDQGCIEEQGVEDS(0.977)ANEDS(0.023)VDAKPDR	16
sp|P55884|EIF3B_HUMAN	0.776888	55.734	S	S(0.221)DS(0.777)RAQAVS(0.002)EDAGGNEGR	119
sp|P56524|HDAC4_HUMAN	0.782929	54.605	S	AQS(0.783)S(0.204)PAS(0.007)AT(0.007)FPVSVQEPPTKPR	632
sp|P56524|HDAC4_HUMAN	1	56.95	S	QEPIES(1)DEEEAEPPREVEPGQR	565
sp|P57682|KLF3_HUMAN	0.984469	49.662	S	RAS(0.984)PGLS(0.017)MPS(0.378)S(0.331)S(0.29)PPIKK	92
sp|P57740|NU107_HUMAN	0.99828	44.567	S	VLLQAS(0.998)QDENFGNT(0.001)TPR	37
sp|P58107|EPIPL_HUMAN	1	53.967	S	KQVS(1)ARDLFR	1529
sp|P58107|EPIPL_HUMAN	0.990359	91.128	S	RQVS(0.99)AS(0.009)ELHTSGILGPETLR	2718
sp|P60228|EIF3E_HUMAN	0.972064	90.654	S	LGHVVMGNNAVS(0.972)PY(0.028)QQVIEK	399
sp|P60709|ACTB_HUMAN	1	85.734	S	DDDIAALVVDNGS(1)GMCK	14
sp|P60981|DEST_HUMAN	1	95.417	S	AS(1)GVQVADEVCR	3
sp|P61073|CXCR4_HUMAN	0.83718	113.76	S	FKTSAQHALT(0.131)S(0.837)VS(0.031)R	319
sp|P61073|CXCR4_HUMAN	0.983477	174.95	S	GGHS(0.017)S(0.983)VSTESESSSFHSS	339
sp|P61073|CXCR4_HUMAN	0.837457	78.326	S	GGHS(0.135)S(0.865)VS(0.837)T(0.161)ES(0.006)ES(0.015)S(0.44)S(0.522)FHS(0.011)S(0.009)	341
sp|P61073|CXCR4_HUMAN	0.884285	229.9	S	GGHSSVSTESESS(0.113)S(0.884)FHS(0.001)S(0.001)	348
sp|P61073|CXCR4_HUMAN	0.993472	82.261	S	GS(0.007)S(0.993)LKILSK	325
sp|P61073|CXCR4_HUMAN	0.99997	44.543	S	GS(0.133)S(0.867)LKILS(1)K	330
sp|P61244|MAX_HUMAN	1	193.9	S	S(1)DNDDIEVES(1)DEEQPR	2
sp|P61244|MAX_HUMAN	1	193.9	S	S(1)DNDDIEVES(1)DEEQPR	11
sp|P61247|RS3A_HUMAN	1	83.226	S	ADGYEPPVQES(1)V	263
sp|P61764|STXB1_HUMAN	0.854715	51.211	S	SSASFS(0.003)T(0.019)T(0.123)AVS(0.855)AR	516
sp|P61978|HNRPK_HUMAN	1	99.973	S	DYDDMS(1)PR	284
sp|P62316|SMD2_HUMAN	1	45.972	S	S(1)LLNKPK	2
sp|P62328|TYB4_HUMAN	1	119.56	S	S(1)DKPDMAEIEKFDK	2
sp|P62753|RS6_HUMAN	0.902469	74.786	S	LS(0.462)S(0.538)LRAS(0.902)T(0.085)S(0.012)KSESSQK	240
sp|P62753|RS6_HUMAN	0.853163	65.949	S	LS(0.454)S(0.547)LRAS(0.805)T(0.437)S(0.437)KS(0.32)ES(0.147)S(0.853)QK	247
sp|P62857|RS28_HUMAN	0.999881	137.16	S	TGS(1)QGQCTQVR	23
sp|Q13595|TRA2A_HUMAN	0.999543	49.333	S	RRS(1)PS(0.986)PY(0.01)Y(0.002)S(0.003)R	260
sp|Q13595|TRA2A_HUMAN	0.98563	49.333	S	RRS(1)PS(0.986)PY(0.01)Y(0.002)S(0.003)R	262
sp|P62995|TRA2B_HUMAN	0.977006	93.345	S	S(0.977)DS(0.023)GEQNYGER	2
sp|P63010|AP2B1_HUMAN	0.879052	78.342	S	T(0.121)DS(0.879)KYFTTNK	4
sp|P63165|SUMO1_HUMAN	1	108.34	S	S(1)DQEAKPSTEDLGDKK	2
sp|P63173|RL38_HUMAN	1	51.276	S	DAKS(1)VKIK	22
sp|P67809|YBOX1_HUMAN	0.84932	98.165	S	AADPPAENS(0.151)S(0.849)APEAEQGGAE	314
sp|Q71U36|TBA1A_HUMAN	0.999202	72.603	S	AY(0.001)HEQLS(0.999)VAEITNACFEPANQMVK	287
sp|Q71U36|TBA1A_HUMAN	0.99231	58.877	S	EDMAALEKDYEEVGVDS(0.992)VEGEGEEEGEEY(0.007)	439
sp|Q71U36|TBA1A_HUMAN	0.972374	99.569	S	T(0.023)IGGGDDS(0.972)FNT(0.005)FFSETGAGKHVPR	48
sp|P68366|TBA4A_HUMAN	0.7824	69.714	S	T(0.055)IGGGDDS(0.782)FT(0.081)T(0.081)FFCETGAGK	48
sp|P68402|PA1B2_HUMAN	0.963378	44.75	S	S(0.963)QGDS(0.037)NPAAIPHAAEDIQGDDRWMSQHNR	2
sp|P78310|CXAR_HUMAN	0.790482	57.688	S	T(0.036)PQS(0.79)PT(0.174)LPPAK	332
sp|P78312|F193A_HUMAN	1	54.259	S	LVLAES(1)PQPK	1144
sp|P78314|3BP2_HUMAN	0.999466	62.463	S	S(0.001)FS(0.999)FEKPR	427
sp|P78316|NOP14_HUMAN	0.99446	100.45	S	FGEYNS(0.006)NMS(0.994)PEEK	96
sp|P78332|RBM6_HUMAN	0.938193	77.925	S	EGET(0.001)QGVAFEHESPADFQNS(0.06)QS(0.938)PVQDQDK	362
sp|P78332|RBM6_HUMAN	0.999905	74.944	S	LQSFDS(1)PER	1025
sp|P78347|GTF2I_HUMAN	1	47.559	S	ALQS(1)PKRPR	668
sp|P78347|GTF2I_HUMAN	0.998449	64.65	S	S(0.001)ILS(0.998)PGGS(0.001)CGPIK	210
sp|P78371|TCPB_HUMAN	0.996526	125.97	S	AS(0.997)LS(0.003)LAPVNIFK	3
sp|P78527|PRKDC_HUMAN	0.983039	79.843	S	LT(0.017)PLPEDNS(0.983)MNVDQDGDPSDRMEVQEQEEDISSLIR	3205
sp|P78527|PRKDC_HUMAN	0.9568	76.198	S	STVLTPMFVET(0.003)QAS(0.957)QGT(0.038)LQT(0.002)R	2612
sp|P78536|ADA17_HUMAN	0.998266	40.025	S	S(0.998)FEDLT(0.002)DHPVTR	791
sp|P78549|NTH_HUMAN	0.80645	74.475	S	S(0.194)RS(0.806)LGPGAGPR	22
sp|P78559|MAP1A_HUMAN	1	43.761	S	MLEEKS(1)PEKVK	1600
sp|P78559|MAP1A_HUMAN	0.991551	58.693	S	NT(0.012)S(0.061)AEKELS(0.493)S(0.443)PIS(0.992)PK	2022
sp|P78559|MAP1A_HUMAN	0.94264	74.876	S	S(0.051)LS(0.943)PEDAES(0.006)LS(0.001)VLSVPSPDTANQEPTPK	1146
sp|P78559|MAP1A_HUMAN	0.999533	60.991	S	S(0.001)PFEIIS(1)PPAS(1)PPEMVGQR	1797
sp|P78559|MAP1A_HUMAN	0.999962	60.991	S	S(0.001)PFEIIS(0.999)PPAS(1)PPEMVGQR	1801
sp|P78559|MAP1A_HUMAN	0.999943	64.984	S	VPPPRS(1)PQAQEAPVNIDEGLTGCTIQLLPAQDK	1069
sp|P80723|BASP1_HUMAN	0.999999	92.387	S	AQGPAAS(1)AEEPKPVEAPAANSDQTVTVKE	205
sp|P82094|TMF1_HUMAN	0.99786	122.34	S	SVSEINS(0.998)DDELS(0.002)GK	344
sp|P83369|LSM11_HUMAN	0.999994	61.732	S	S(0.331)AGAGS(0.669)PARPPS(1)PR	21
sp|P84098|RL19_HUMAN	0.979287	80.165	S	LAS(0.021)S(0.979)VLR	13
sp|P85037|FOXK1_HUMAN	0.999989	91.812	S	S(1)APAS(0.882)PT(0.118)HPGLMSPR	416
sp|P85037|FOXK1_HUMAN	0.956714	97.284	S	S(0.994)APAS(0.957)PT(0.054)HPGLMS(0.995)PR	420
sp|P85037|FOXK1_HUMAN	0.995317	56.851	S	S(0.994)APAS(0.957)PT(0.054)HPGLMS(0.995)PR	428
sp|P85037|FOXK1_HUMAN	0.966698	65.301	S	S(0.099)GGLQT(0.967)PECLS(0.967)REGS(0.967)PIPHDPEFGS(0.001)K	441
sp|P85037|FOXK1_HUMAN	0.966698	65.301	S	S(0.099)GGLQT(0.967)PECLS(0.967)REGS(0.967)PIPHDPEFGS(0.001)K	445
sp|P98082|DAB2_HUMAN	0.996814	52.725	S	QVS(0.997)LPVT(0.003)K	723
sp|P98082|DAB2_HUMAN	0.980548	49.968	S	SNEVET(0.006)S(0.006)AT(0.007)NGQPDQQAAPKAPS(0.981)KK	24
sp|P98082|DAB2_HUMAN	0.999658	51.875	S	SSPNPFVGS(1)PPK	401
sp|P98172|EFNB1_HUMAN	0.863139	62.891	S	AAALS(0.863)LS(0.068)T(0.068)LASPK	281
sp|P98174|FGD1_HUMAN	0.87302	43.497	S	S(0.114)LS(0.873)LDPGQS(0.013)LEPHPEGPQR	116
sp|P98175|RBM10_HUMAN	1	61.039	S	AHLS(1)ENELEALEKNDMEQMK	797
sp|P98175|RBM10_HUMAN	0.996841	116.51	S	GLVAAYS(0.003)GES(0.997)DS(1)EEEQER	736
sp|P98175|RBM10_HUMAN	0.999784	116.51	S	GLVAAYS(0.003)GES(0.997)DS(1)EEEQER	738
sp|P98175|RBM10_HUMAN	0.999864	85.554	S	LASDDRPS(1)PPR	723
sp|Q00341|VIGLN_HUMAN	0.919769	59.542	S	VAT(0.066)LNS(0.92)EEES(0.014)DPPTYK	31
sp|Q00587|BORG5_HUMAN	0.993651	54.637	S	AS(0.994)WES(0.006)LDEEWRAPQAGSR	350
sp|Q00613|HSF1_HUMAN	0.976773	60.528	S	GHT(0.005)DT(0.015)EGRPPS(0.977)PPPT(0.001)S(0.001)T(0.001)PEK	363
sp|Q00613|HSF1_HUMAN	0.997935	46.892	S	VKEEPPS(0.998)PPQS(0.002)PR	303
sp|Q00839|HNRPU_HUMAN	0.999974	76.765	S	AKS(1)PQPPVEEEDEHFDDTVVCLDTYNCDLHFK	271
sp|Q00839|HNRPU_HUMAN	0.999722	88.987	S	LQAALDDEEAGGRPAMEPGNGS(1)LDLGGDSAGR	59
sp|Q00839|HNRPU_HUMAN	1	45.368	S	RLS(1)DKGLK	26
sp|Q00839|HNRPU_HUMAN	0.8912	56.729	S	S(0.01)S(0.099)S(0.891)PVNVK	4
sp|Q01082|SPTB2_HUMAN	0.966568	81.51	S	T(0.008)S(0.009)S(0.011)KES(0.44)S(0.532)PIPS(0.967)PT(0.027)S(0.006)DRK	2169
sp|Q01105|SET_HUMAN	1	76.143	S	RQS(1)PLPPQK	7
sp|Q01130|SRSF2_HUMAN	0.82705	43.813	S	S(0.173)RS(0.827)PPPVSKR	191
sp|Q01130|SRSF2_HUMAN	0.995628	49.101	S	S(0.996)Y(0.004)GRPPPDVEGMTSLKVDNLTYR	2
sp|Q01167|FOXK2_HUMAN	0.996592	47.749	S	AAAAAALS(0.08)GAGT(0.923)PPAGGGAGGGGAGGGGS(0.997)PPGGWAVAR	30
sp|Q01167|FOXK2_HUMAN	1	45.614	S	EGS(1)PAPLEPEPGAAQPK	398
sp|Q01167|FOXK2_HUMAN	0.800756	51.236	S	S(0.011)APAS(0.801)PNHAGVLS(0.187)AHS(0.001)SGAQTPESLSR	373
sp|Q01433|AMPD2_HUMAN	1	64.394	S	QIS(1)QDVKLEPDILLR	168
sp|Q01518|CAP1_HUMAN	0.887926	133.16	S	SGPKPFSAPKPQT(0.112)S(0.888)PS(1)PK	308
sp|Q01518|CAP1_HUMAN	0.999984	133.16	S	SGPKPFSAPKPQT(0.112)S(0.888)PS(1)PK	310
sp|Q01581|HMCS1_HUMAN	0.994526	71.506	S	RPTPNDDTLDEGVGLVHS(0.003)NIAT(0.003)EHIPS(0.995)PAK	495
sp|Q01804|OTUD4_HUMAN	0.999993	78.486	S	ESNYFGLS(1)PEER	443
sp|Q01804|OTUD4_HUMAN	0.914581	60.255	S	TAADVVS(0.915)PGANS(0.044)VDS(0.042)R	1006
sp|Q01804|OTUD4_HUMAN	0.998884	51.066	S	T(0.001)PS(0.999)QIIR	416
sp|Q01804|OTUD4_HUMAN	0.99999	95.094	S	VQRPKEES(1)S(1)EDENEVSNILR	1023
sp|Q01804|OTUD4_HUMAN	0.99999	67.43	S	VQRPKEES(1)S(1)EDENEVSNILR	1024
sp|Q01831|XPC_HUMAN	0.995188	124.17	S	SEAAAPHT(0.007)DAGGGLS(0.995)S(0.995)DEEEGT(0.002)S(0.001)SQAEAAR	883
sp|Q01831|XPC_HUMAN	0.995188	124.17	S	SEAAAPHT(0.007)DAGGGLS(0.995)S(0.995)DEEEGT(0.002)S(0.001)SQAEAAR	884
sp|Q01831|XPC_HUMAN	0.993779	64.488	S	VIKDEALS(0.994)DGDDLRDFPS(0.006)DLK	94
sp|Q01995|TAGL_HUMAN	1	50.222	S	HVIGLQMGS(1)NR	181
sp|Q02078|MEF2A_HUMAN	0.833115	75.646	S	GCDS(0.833)PDPDT(0.139)S(0.024)Y(0.004)VLTPHTEEK	98
sp|Q02078|MEF2A_HUMAN	0.999632	43.991	S	SEPIS(1)PPRDR	408
sp|Q02241|KIF23_HUMAN	0.816559	94.606	S	GGGQSVQFTDIET(0.004)LKQES(0.817)PNGS(0.179)R	902
sp|Q02241|KIF23_HUMAN	1	211.29	S	YMLTHQELAS(1)DGEIETK	867
sp|Q02880|TOP2B_HUMAN	0.999902	80.534	S	KAS(1)GS(1)ENEGDYNPGR	1550
sp|Q02880|TOP2B_HUMAN	0.999758	69.714	S	KAS(1)GS(1)ENEGDYNPGR	1552
sp|Q02880|TOP2B_HUMAN	0.99554	75.649	S	VKAS(0.996)PIT(0.005)NDGEDEFVPS(0.988)DGLDKDEY(0.002)T(0.009)FS(0.001)PGK	1400
sp|Q02880|TOP2B_HUMAN	0.988151	75.649	S	VKAS(0.996)PIT(0.005)NDGEDEFVPS(0.988)DGLDKDEY(0.002)T(0.009)FS(0.001)PGK	1413
sp|Q02880|TOP2B_HUMAN	0.820404	77.522	S	KT(0.09)S(0.09)FDQDS(0.82)DVDIFPSDFPTEPPSLPR	1581
sp|Q02880|TOP2B_HUMAN	1	116.35	S	VVEAVNS(1)DS(1)DS(1)EFGIPK	1522
sp|Q02880|TOP2B_HUMAN	1	116.35	S	VVEAVNS(1)DS(1)DS(1)EFGIPK	1524
sp|Q02880|TOP2B_HUMAN	1	41.912	S	VVEAVNS(1)DS(1)DS(1)EFGIPK	1526
sp|Q02880|TOP2B_HUMAN	0.964297	109.08	S	SEDDS(0.035)AKFDS(0.964)NEEDSASVFSPSFGLK	1466
sp|Q02880|TOP2B_HUMAN	1	202.13	S	YFAES(1)DEEEDDVDFAMFN	1613
sp|Q02880|TOP2B_HUMAN	0.995763	133.95	S	Y(0.002)T(0.002)FDFS(0.996)EEEDDDADDDDDDNNDLEELKVK	1375
sp|Q02952|AKA12_HUMAN	0.999123	62.408	S	EGVT(0.001)PWAS(0.999)FKK	612
sp|Q02952|AKA12_HUMAN	0.77279	59.067	S	S(0.227)PPS(0.773)PVER	1331
sp|Q03001|DYST_HUMAN	0.873178	62.378	S	QKS(0.873)FS(0.127)EDVISHKGDLR	3968
sp|Q03001|DYST_HUMAN	0.998176	89.634	S	RGS(0.998)DAS(0.992)DFDIS(0.009)EIQSVCSDVETVPQTHRPTPR	7510
sp|Q03001|DYST_HUMAN	0.992342	89.634	S	RGS(0.998)DAS(0.992)DFDIS(0.009)EIQSVCSDVETVPQTHRPTPR	7513
sp|Q03060|CREM_HUMAN	0.811803	89.333	S	APTAALPQGVVMAAS(0.812)PGS(0.176)LHS(0.012)PQQLAEEAT(0.001)R	271
sp|Q03060|CREM_HUMAN	0.894403	48.096	S	APT(0.002)AALPQGVVMAAS(0.752)PGS(0.336)LHS(0.894)PQQLAEEAT(0.016)R	277
sp|Q03111|ENL_HUMAN	0.997337	106.17	S	RPAT(0.002)ADS(0.997)PKPS(0.001)AK	292
sp|Q03135|CAV1_HUMAN	1	152.71	S	AMADELS(1)EKQVYDAHTK	37
sp|Q03164|KMT2A_HUMAN	0.954014	64.035	S	GPGEPDS(0.954)PT(0.744)PLHPPT(0.295)PPILS(0.004)T(0.003)DR	1837
sp|Q03164|KMT2A_HUMAN	0.900071	51.495	S	S(0.018)AS(0.9)PS(0.08)VPGPT(0.003)KPKPK	3527
sp|Q03164|KMT2A_HUMAN	0.837615	52.909	S	S(0.162)REDS(0.838)PELNPPPGIEDNR	1858
sp|Q03188|CENPC_HUMAN	0.769395	51.939	S	TSVSQNVIPS(0.231)S(0.769)AQK	177
sp|Q03252|LMNB2_HUMAN	0.784568	64.244	S	ATSSSS(0.001)GS(0.014)LS(0.785)AT(0.201)GR	426
sp|Q03701|CEBPZ_HUMAN	0.999901	168.59	S	SQLDDHPES(1)DDEENFIDANDDEDMEKFTDADKETEIVK	629
sp|Q04323|UBXN1_HUMAN	0.754595	49.767	S	YGGSVGSQPPPVAPEPGPVPS(0.192)S(0.755)PS(0.048)QEPPT(0.005)KR	200
sp|Q04637|IF4G1_HUMAN	0.996382	57.019	S	AAS(0.996)LT(0.004)EDRDR	1209
sp|Q04637|IF4G1_HUMAN	1	77.744	S	EAALPPVS(1)PLK	1231
sp|Q04637|IF4G1_HUMAN	0.837256	62.466	S	S(0.837)FS(0.163)KEVEER	1185
sp|Q04637|IF4G1_HUMAN	0.99958	96.229	S	SFS(1)KEVEER	1187
sp|Q04637|IF4G1_HUMAN	0.999973	45.864	S	S(0.018)FS(0.982)KEVEERS(1)R	1194
sp|Q04726|TLE3_HUMAN	0.979033	98.694	S	ES(0.004)S(0.004)ANNS(0.006)VS(0.979)PS(0.006)ESLR	203
sp|Q04727|TLE4_HUMAN	0.94454	94.191	S	SSS(0.052)VS(0.945)PS(0.003)AS(0.001)FR	208
sp|Q05209|PTN12_HUMAN	0.953286	125.39	S	TVS(0.001)LT(0.005)PS(0.953)PT(0.033)T(0.008)QVETPDLVDHDNTSPLFR	571
sp|Q05209|PTN12_HUMAN	1	105.98	S	NLS(1)FEIKKVPLQEGPK	435
sp|Q05519|SRS11_HUMAN	0.999587	102.38	S	DYDEEEQGYDS(1)EKEK	434
sp|Q05519|SRS11_HUMAN	0.999999	81.494	S	ECS(1)VEKGTGDSLR	456
sp|Q05519|SRS11_HUMAN	0.921773	57.936	S	LNHVAAGLVS(0.922)PS(0.078)LK	207
sp|Q05519|SRS11_HUMAN	0.999973	61.097	S	S(1)KT(1)PPKSYSTAR	323
sp|Q05655|KPCD_HUMAN	0.811659	99.441	S	RS(0.156)DS(0.812)AS(0.031)S(0.001)EPVGIYQGFEK	304
sp|Q05682|CALD1_HUMAN	1	57.019	S	AEFLNKS(1)VQK	656
sp|Q05682|CALD1_HUMAN	0.935351	48.948	S	GS(0.065)S(0.935)LKIEER	643
sp|Q05682|CALD1_HUMAN	0.948782	74.376	S	VTS(0.949)PT(0.051)KV	789
sp|Q06210|GFPT1_HUMAN	0.97657	168.61	S	VDS(0.977)T(0.023)TCLFPVEEK	261
sp|Q06418|TYRO3_HUMAN	1	82.171	S	FGQAFDS(1)VMAR	466
sp|Q06418|TYRO3_HUMAN	1	59.153	S	QEDGS(1)FVK	543
sp|Q06587|RING1_HUMAN	0.99994	53.059	S	TPQEAIMDGTEIAVS(1)PR	38
sp|Q07065|CKAP4_HUMAN	0.905231	40.625	S	GGHGAAS(0.905)PS(0.085)EKGAHPS(0.01)GGADDVAK	17
sp|Q07157|ZO1_HUMAN	0.786996	81.97	S	AIPVS(0.787)PS(0.213)AVEEDEDEDGHTVVATAR	1617
sp|Q07157|ZO1_HUMAN	1	62.558	S	ERS(1)LS(1)PR	166
sp|Q07157|ZO1_HUMAN	1	62.558	S	ERS(1)LS(1)PR	168
sp|Q07157|ZO1_HUMAN	0.79634	72.879	S	VQIPVS(0.001)RPDPEPVS(0.796)DNEEDS(0.198)Y(0.005)DEEIHDPR	125
sp|Q07157|ZO1_HUMAN	0.847993	73.548	S	S(0.152)HS(0.848)LAQPPEFDSGVETFSIHAEKPK	1579
sp|Q07352|TISB_HUMAN	0.989876	46.481	S	RHS(0.99)VT(0.01)LPSSK	54
sp|Q07666|KHDR1_HUMAN	1	64.439	S	DDPAARMS(1)R	12
sp|Q07666|KHDR1_HUMAN	0.840485	130.24	S	S(0.16)GS(0.84)MDPSGAHPSVR	20
sp|Q07666|KHDR1_HUMAN	0.993532	49.049	S	SGSMDPS(0.006)GAHPS(0.994)VR	29
sp|Q07955|SRSF1_HUMAN	0.963167	53.001	S	GS(0.963)PRY(0.26)S(0.776)PR	234
sp|Q07955|SRSF1_HUMAN	0.991374	53.001	S	S(0.245)RGS(0.755)PRY(0.009)S(0.991)PR	238
sp|Q07955|SRSF1_HUMAN	1	73.26	S	S(1)GGGVIRGPAGNNDCR	2
sp|Q07955|SRSF1_HUMAN	0.998256	68.257	S	VDGPRS(0.998)PS(0.974)Y(0.028)GR	199
sp|Q07955|SRSF1_HUMAN	0.973852	48.625	S	VDGPRS(0.998)PS(0.974)Y(0.028)GR	201
sp|Q07960|RHG01_HUMAN	0.797473	45.257	S	S(0.101)S(0.101)S(0.797)PELVTHLK	51
sp|Q08499|PDE4D_HUMAN	0.996285	143.67	S	ES(0.002)FLYRS(0.002)DS(0.996)DYDLSPK	197
sp|Q08499|PDE4D_HUMAN	1	143.67	S	ES(0.002)FLYRS(0.499)DS(0.499)DYDLS(1)PK	202
sp|Q08499|PDE4D_HUMAN	0.814763	130.2	S	LMHSS(0.143)S(0.815)LT(0.025)NS(0.008)S(0.008)IPR	375
sp|Q08945|SSRP1_HUMAN	0.999998	147.27	S	GLKEGMNPSYDEYADS(1)DEDQHDAYLER	444
sp|Q08945|SSRP1_HUMAN	0.987271	43.083	S	QLS(0.013)ES(0.987)FK	659
sp|Q08945|SSRP1_HUMAN	0.831138	49.333	S	S(0.017)KEFVS(0.831)S(0.835)DES(0.834)S(0.885)S(0.587)GENKS(0.011)K	667
sp|Q08945|SSRP1_HUMAN	0.835454	49.333	S	S(0.017)KEFVS(0.831)S(0.835)DES(0.834)S(0.885)S(0.587)GENKS(0.011)K	668
sp|Q08945|SSRP1_HUMAN	0.834297	49.333	S	S(0.017)KEFVS(0.831)S(0.835)DES(0.834)S(0.885)S(0.587)GENKS(0.011)K	671
sp|Q08945|SSRP1_HUMAN	0.884514	49.333	S	S(0.017)KEFVS(0.831)S(0.835)DES(0.834)S(0.885)S(0.587)GENKS(0.011)K	672
sp|Q08AD1|CAMP2_HUMAN	0.858903	72.496	S	SESVEGFLS(0.859)PS(0.141)R	1319
sp|Q08AD1|CAMP2_HUMAN	0.965932	128.06	S	S(0.029)IS(0.966)NEGLT(0.005)LNNSHVSK	464
sp|Q08J23|NSUN2_HUMAN	0.999874	86.732	S	AGEPNS(1)PDAEEANS(0.996)PDVT(0.004)AGCDPAGVHPPR	743
sp|Q08J23|NSUN2_HUMAN	0.996482	69.885	S	AGEPNS(1)PDAEEANS(0.996)PDVT(0.004)AGCDPAGVHPPR	751
sp|Q09161|NCBP1_HUMAN	0.889258	70.783	S	KT(0.11)S(0.889)DANET(0.001)EDHLESLICK	22
sp|Q09666|AHNK_HUMAN	1	89.629	S	FKAEAPLPS(1)PK	5110
sp|Q09666|AHNK_HUMAN	0.993133	104.86	S	AS(0.993)LGS(0.007)LEGEAEAEASSPK	5749
sp|Q09666|AHNK_HUMAN	0.999769	145.62	S	S(0.013)S(0.015)KAS(0.973)LGS(1)LEGEAEAEASSPK	5752
sp|Q09666|AHNK_HUMAN	0.946872	121.26	S	ASLGSLEGEAEAEAS(0.053)S(0.947)PKGK	5763
sp|Q09666|AHNK_HUMAN	0.997409	121.19	S	DDGVFVQEVT(0.003)QNS(0.997)PAAR	41
sp|Q09666|AHNK_HUMAN	0.913901	182.02	S	EGAKDIDIS(0.086)S(0.914)PEFK	177
sp|Q09666|AHNK_HUMAN	0.999999	153.14	S	EVFSSCSSEVVLS(1)GDDEEYQR	115
sp|Q09666|AHNK_HUMAN	1	74.944	S	FGFGAKS(1)PK	4986
sp|Q09666|AHNK_HUMAN	0.999989	88.163	S	FGTFGGLGS(1)K	5830
sp|Q09666|AHNK_HUMAN	0.85808	94.461	S	FNFS(0.858)GS(0.142)KVQTPEVDVK	3360
sp|Q09666|AHNK_HUMAN	0.966096	75.112	S	FS(0.034)MPS(0.966)LKGEGPEFDVNLSK	1010
sp|Q09666|AHNK_HUMAN	0.799548	51.857	S	GDLKS(0.601)S(0.8)KAS(0.8)LGS(0.8)LEGEAEAEASSPK	5746
sp|Q09666|AHNK_HUMAN	0.977578	71.853	S	GGADVSGGVSAPDIS(0.022)LGEGHLS(0.978)VK	5589
sp|Q09666|AHNK_HUMAN	0.996639	110.37	S	GGVT(0.003)GS(0.997)PEASISGSKGDLK	5731
sp|Q09666|AHNK_HUMAN	0.971959	102.58	S	GGVTGSPEAS(0.972)IS(0.024)GS(0.004)KGDLK	5735
sp|Q09666|AHNK_HUMAN	0.997673	187.62	S	GHYEVT(0.002)GS(0.998)DDETGKLQGSGVSLASK	5841
sp|Q09666|AHNK_HUMAN	0.940614	104.91	S	GHYEVTGSDDETGKLQGS(0.001)GVS(0.058)LAS(0.941)KK	5857
sp|Q09666|AHNK_HUMAN	0.993246	126.39	S	S(0.002)NS(0.993)FS(0.005)DER	5782
sp|Q09666|AHNK_HUMAN	1	82.279	S	IHMS(1)GPKIK	5031
sp|Q09666|AHNK_HUMAN	1	65.472	S	IS(1)APNVDFNLEGPK	5448
sp|Q09666|AHNK_HUMAN	0.999996	58.09	S	ISMPDLDLHLKS(1)PK	2397
sp|Q09666|AHNK_HUMAN	0.970011	109.83	S	ISMQDVDLS(0.03)LGS(0.97)PK	511
sp|Q09666|AHNK_HUMAN	0.864669	50.539	S	IS(0.865)MS(0.135)EVDLNVAAPK	570
sp|Q09666|AHNK_HUMAN	1	83.54	S	KGDRS(1)PEPGQTWTR	93
sp|Q09666|AHNK_HUMAN	0.999567	74.46	S	LGS(1)PSGKTGTCR	559
sp|Q09666|AHNK_HUMAN	1	223.18	S	LKS(1)EDGVEGDLGETQSR	135
sp|Q09666|AHNK_HUMAN	1	80.245	S	LNIEGKS(1)KK	3347
sp|Q09666|AHNK_HUMAN	0.957951	98.326	S	T(0.004)VIRLPS(0.958)GS(0.725)GAAS(0.303)PT(0.006)GS(0.005)AVDIR	210
sp|Q09666|AHNK_HUMAN	0.988571	130.27	S	TVIRLPS(0.002)GS(0.002)GAAS(0.989)PT(0.006)GS(0.001)AVDIR	216
sp|Q09666|AHNK_HUMAN	0.870369	63.029	S	TVIRLPS(0.014)GS(0.014)GAAS(0.969)PT(0.132)GS(0.87)AVDIR	220
sp|Q09666|AHNK_HUMAN	0.994935	142.39	S	LS(0.005)GPS(0.995)LKMPSLEISAPK	4903
sp|Q09666|AHNK_HUMAN	1	93.152	S	VSMPDVELNLKS(1)PK	3426
sp|Q09666|AHNK_HUMAN	0.959525	207.67	S	VSVGAPDLSLEAS(0.04)EGS(0.96)IKLPK	5400
sp|Q0JRZ9|FCHO2_HUMAN	0.998808	45.077	S	NLS(0.999)NEELT(0.001)K	403
sp|Q0ZGT2|NEXN_HUMAN	0.777074	101.27	S	RAEQIEDINNT(0.006)GT(0.039)ES(0.777)AS(0.172)EEGDDS(0.006)LLITVVPVK	160
sp|Q0ZGT2|NEXN_HUMAN	1	144.97	S	EMLAS(1)DDEEDVSSKVEK	80
sp|Q0ZGT2|NEXN_HUMAN	0.8054	77.791	S	KREEEEEEEGS(0.001)IMNGS(0.805)T(0.194)AEDEEQTR	569
sp|Q10571|MN1_HUMAN	0.982641	40.086	S	AAS(0.983)FHGLPS(0.007)S(0.003)S(0.003)GS(0.003)DS(0.002)HSLEPR	202
sp|Q12770|SCAP_HUMAN	0.767668	66.793	S	DSGVGSGLEAQES(0.232)WERLS(0.768)DGGK	838
sp|Q12789|TF3C1_HUMAN	0.769064	44.369	S	EDPQARPLEGSSSEDS(0.001)PPEGQAPPS(0.23)HS(0.769)PR	1856
sp|Q12789|TF3C1_HUMAN	0.963371	68.304	S	NS(0.002)S(0.007)T(0.007)DQGS(0.963)DEEGS(0.021)LQKEQESAMDKHNLER	1068
sp|Q12789|TF3C1_HUMAN	0.82501	82.492	S	S(0.175)LGKDGS(0.825)LEDDEDEEDDLDEGVGGK	1611
sp|Q12802|AKP13_HUMAN	0.969838	96.745	S	FLS(0.006)HS(0.97)T(0.024)DSLNK	1929
sp|Q12802|AKP13_HUMAN	0.99214	113.35	S	SGSLDSELS(0.008)VS(0.992)PKR	2728
sp|Q12802|AKP13_HUMAN	0.998089	50.607	S	S(0.002)LS(0.998)PFRR	1559
sp|Q12802|AKP13_HUMAN	0.804196	49.3	S	SQQS(0.804)VS(0.162)LS(0.034)K	1898
sp|Q12846|STX4_HUMAN	0.994567	40.179	S	T(0.011)HELRQGDDS(0.995)S(0.995)DEEDKER	14
sp|Q12846|STX4_HUMAN	0.994567	40.179	S	T(0.011)HELRQGDDS(0.995)S(0.995)DEEDKER	15
sp|Q12857|NFIA_HUMAN	0.9993	53.089	S	LKS(0.999)VEDEMDS(0.999)PGEEPFY(0.001)T(0.001)GQGR	280
sp|Q12857|NFIA_HUMAN	0.999317	53.089	S	LKS(0.999)VEDEMDS(0.999)PGEEPFY(0.001)T(0.001)GQGR	287
sp|Q12857|NFIA_HUMAN	0.956971	43.068	S	S(0.957)PGS(0.027)GS(0.005)QS(0.005)S(0.005)GWHEVEPGMPSPTTLK	300
sp|Q12873|CHD3_HUMAN	0.999999	103.5	S	DSEEEFGS(1)ERDEYREK	79
sp|Q12873|CHD3_HUMAN	0.996087	81.941	S	GGSYVFQSDEGPEPEAEES(0.996)DLDS(0.003)GS(0.001)VHSASGRPDGPVR	324
sp|Q12873|CHD3_HUMAN	0.999328	80.609	S	MET(0.001)EADAPS(0.999)PAPS(1)LGER	1601
sp|Q12873|CHD3_HUMAN	0.999994	80.609	S	MET(0.001)EADAPS(0.999)PAPS(1)LGER	1605
sp|Q12873|CHD3_HUMAN	0.7567	94.642	S	KQVNYNDAAQEDQDNQS(0.757)EY(0.73)S(0.757)VGS(0.757)EEEDEDFDERPEGR	1361
sp|Q12873|CHD3_HUMAN	0.7567	94.642	S	KQVNYNDAAQEDQDNQS(0.757)EY(0.73)S(0.757)VGS(0.757)EEEDEDFDERPEGR	1364
sp|Q12873|CHD3_HUMAN	0.90653	94.642	S	QVNY(0.01)NDAAQEDQDNQS(0.706)EY(0.672)S(0.706)VGS(0.907)EEEDEDFDERPEGR	1367
sp|Q12874|SF3A3_HUMAN	1	120.82	S	TGEEREEEEEEQIS(1)ES(1)ES(1)EDEENEIIYNPK	365
sp|Q12874|SF3A3_HUMAN	0.999998	120.82	S	TGEEREEEEEEQIS(1)ES(1)ES(1)EDEENEIIYNPK	367
sp|Q12874|SF3A3_HUMAN	0.999997	120.82	S	TGEEREEEEEEQIS(1)ES(1)ES(1)EDEENEIIYNPK	369
sp|Q12888|TP53B_HUMAN	1	63.76	S	AADIS(1)LDNLVEGK	1618
sp|Q12888|TP53B_HUMAN	0.970228	65.69	S	ET(0.03)AVPGPLGIEDIS(0.97)PNLS(0.989)PDDKS(0.005)FS(0.005)R	1426
sp|Q12888|TP53B_HUMAN	0.98924	44.969	S	ET(0.03)AVPGPLGIEDIS(0.97)PNLS(0.989)PDDKS(0.005)FS(0.005)R	1430
sp|Q12888|TP53B_HUMAN	1	74.698	S	GGPGKLS(1)PR	1362
sp|Q12888|TP53B_HUMAN	0.930523	80.984	S	GREETVAEDVCIDLT(0.001)CDS(0.003)GS(0.014)QAVPS(0.931)PAT(0.052)R	630
sp|Q12888|TP53B_HUMAN	0.970933	113.15	S	GS(0.001)GEKPVS(0.066)APGDDT(0.971)ES(0.971)LHS(0.991)QGEEEFDMPQPPHGHVLHR	1216
sp|Q12888|TP53B_HUMAN	0.991318	113.15	S	GS(0.001)GEKPVS(0.066)APGDDT(0.971)ES(0.971)LHS(0.991)QGEEEFDMPQPPHGHVLHR	1219
sp|Q12888|TP53B_HUMAN	0.99974	167.16	S	IDEDGENTQIEDTEPMS(1)PVLNSK	552
sp|Q12888|TP53B_HUMAN	0.999923	79.81	S	LITSEEERS(1)PAKR	1678
sp|Q12888|TP53B_HUMAN	0.979081	95.631	S	LMLS(0.979)T(0.019)S(0.002)EYSQSPK	518
sp|Q12888|TP53B_HUMAN	0.791062	77.527	S	LMLS(0.003)T(0.05)S(0.022)EY(0.002)S(0.131)QS(0.791)PK	525
sp|Q12888|TP53B_HUMAN	0.999964	108.37	S	NS(1)PEDLGLSLTGDSCK	500
sp|Q12888|TP53B_HUMAN	0.999285	58.712	S	QS(0.001)QQPMKPIS(0.999)PVKDPVS(0.954)PAS(0.046)QK	1094
sp|Q12888|TP53B_HUMAN	0.960303	61.488	S	QS(0.006)QQPMKPIS(0.994)PVKDPVS(0.96)PAS(0.04)QK	1101
sp|Q12888|TP53B_HUMAN	1	110.39	S	SEDMPFS(1)PK	265
sp|Q12888|TP53B_HUMAN	0.820824	114.31	S	STPFIVPS(0.15)S(0.821)PT(0.029)EQEGR	380
sp|Q12888|TP53B_HUMAN	0.779269	76.151	S	T(0.109)S(0.109)S(0.779)GT(0.002)SLSAMHSSGSSGK	1317
sp|Q12906|ILF3_HUMAN	0.848886	68.657	S	FNYS(0.151)GS(0.849)GGR	812
sp|Q12906|ILF3_HUMAN	0.99965	122.64	S	RPMEEDGEEKS(1)PSK	382
sp|Q12913|PTPRJ_HUMAN	0.867023	77.593	S	NNEVS(0.867)FS(0.133)QIKPK	1009
sp|Q12913|PTPRJ_HUMAN	0.98555	63.185	S	NNEVS(0.014)FS(0.986)QIKPK	1011
sp|Q12929|EPS8_HUMAN	0.980352	94.09	S	QNS(0.98)S(0.017)S(0.002)SDSGGSIVR	659
sp|Q12933|TRAF2_HUMAN	0.999968	122.73	S	AAAS(0.062)VT(0.938)PPGS(1)LELLQPGFSK	11
sp|Q12965|MYO1E_HUMAN	0.999911	90.707	S	NQYVPYPHAPGS(1)QR	980
sp|Q12996|CSTF3_HUMAN	1	77.522	S	RPNEDS(1)DEDEEKGAVVPPVHDIYR	691
sp|Q13017|RHG05_HUMAN	0.852014	63.184	S	RT(0.149)HS(0.852)DAS(0.999)DDEAFTTSK	1173
sp|Q13017|RHG05_HUMAN	0.998508	63.184	S	RT(0.149)HS(0.852)DAS(0.999)DDEAFTTSK	1176
sp|Q13029|PRDM2_HUMAN	0.999985	67.704	S	TAS(1)PPALPK	643
sp|Q13033|STRN3_HUMAN	1	47.09	S	NLEQILNGGES(1)PKQK	229
sp|Q13043|STK4_HUMAN	0.999994	77.023	S	EVDQDDEENS(1)EEDEMDSGTMVR	320
sp|Q13045|FLII_HUMAN	1	65.231	S	KDS(1)AQDDQAKQVLK	436
sp|Q13045|FLII_HUMAN	0.997669	136.33	S	NAEAVLQS(0.998)PGLS(0.002)GK	856
sp|Q13085|ACACA_HUMAN	0.854507	107.57	S	FIIGS(0.855)VS(0.147)EDNS(0.998)EDEISNLVK	23
sp|Q13085|ACACA_HUMAN	0.999988	232.84	S	FIIGSVSEDNS(1)EDEISNLVK	29
sp|Q13085|ACACA_HUMAN	0.999875	90.05	S	SSMS(1)GLHLVK	80
sp|Q13098|CSN1_HUMAN	0.999999	84.181	S	EGS(1)QGELTPANSQSR	474
sp|Q13107|UBP4_HUMAN	0.775365	61.78	S	NFT(0.007)T(0.217)S(0.775)PK	244
sp|Q13111|CAF1A_HUMAN	0.999902	106.4	S	ATLTAS(1)PLGAS	951
sp|Q13111|CAF1A_HUMAN	0.957589	107.17	S	GLLSNHT(0.042)GS(0.958)PR	772
sp|Q13111|CAF1A_HUMAN	1	45.879	S	S(1)LPAT(1)PQGK	255
sp|Q13112|CAF1B_HUMAN	0.983311	118.13	S	TQDPS(0.016)S(0.983)PGT(0.001)TPPQAR	429
sp|Q13131|AAPK1_HUMAN	0.984262	63.184	S	S(0.016)GS(0.984)VSNYR	496
sp|Q13136|LIPA1_HUMAN	0.890015	78.78	S	RS(0.11)S(0.89)DGS(0.875)LS(0.125)HEEDLAK	239
sp|Q13136|LIPA1_HUMAN	0.8753	69.594	S	RS(0.11)S(0.89)DGS(0.875)LS(0.125)HEEDLAK	242
sp|Q13144|EI2BE_HUMAN	1	79.693	S	FIQWLKEAEEES(1)S(1)EDD	717
sp|Q13144|EI2BE_HUMAN	1	79.693	S	FIQWLKEAEEES(1)S(1)EDD	718
sp|Q13144|EI2BE_HUMAN	0.999883	40.381	S	GGS(1)PQMDDIKVFQNEVLGTLQR	544
sp|Q13151|ROA0_HUMAN	0.795513	55.437	S	AVS(0.204)REDS(0.796)ARPGAHAK	88
sp|Q13153|PAK1_HUMAN	0.81224	55.702	S	AVS(0.001)ET(0.001)PAVPPVS(0.812)EDEDDDDDDAT(0.186)PPPVIAPRPEHTK	174
sp|Q13158|FADD_HUMAN	0.822153	73.983	S	S(0.025)GAMS(0.822)PMS(0.153)WNSDASTSEAS	194
sp|Q13177|PAK2_HUMAN	1	131.24	S	S(1)DNGELEDKPPAPPVR	2
sp|Q13177|PAK2_HUMAN	0.957147	120.42	S	YLS(0.957)FT(0.043)PPEKDGFPSGTPALNAK	141
sp|Q13185|CBX3_HUMAN	0.88705	121.08	S	LT(0.113)WHS(0.887)CPEDEAQ	176
sp|Q13185|CBX3_HUMAN	0.999789	136.38	S	SLS(1)DSESDDSKSK	95
sp|Q13185|CBX3_HUMAN	0.986289	77.185	S	S(0.046)LS(0.957)DS(0.986)ES(0.943)DDS(0.055)KS(0.014)K	97
sp|Q13185|CBX3_HUMAN	0.942802	64.104	S	S(0.046)LS(0.957)DS(0.986)ES(0.943)DDS(0.055)KS(0.014)K	99
sp|Q13188|STK3_HUMAN	0.999996	94.261	S	ELEEEEENS(1)DEDELDSHTMVK	316
sp|Q13200|PSMD2_HUMAN	0.999986	74.28	S	APVQPQQS(1)PAAAPGGTDEKPSGK	16
sp|Q13206|DDX10_HUMAN	0.879075	95.094	S	S(0.121)NS(0.879)EVEDVGPTSHNR	831
sp|Q13242|SRSF9_HUMAN	0.999989	75.479	S	GS(1)PHYFSPFRPY	211
sp|Q13242|SRSF9_HUMAN	0.999484	63.185	S	GS(1)PHYFS(0.999)PFRPY	216
sp|Q13242|SRSF9_HUMAN	0.954496	51.872	S	S(0.006)T(0.006)S(0.954)Y(0.03)GY(0.003)SR	189
sp|Q13247|SRSF6_HUMAN	1	69.812	S	S(1)VS(1)PPPKR	314
sp|Q13247|SRSF6_HUMAN	1	69.812	S	S(1)VS(1)PPPKR	316
sp|Q13247|SRSF6_HUMAN	0.990748	90.861	S	S(0.009)NS(0.991)PLPVPPSK	303
sp|Q13263|TIF1B_HUMAN	0.924872	214.11	S	AASAAAASAAAAS(0.001)AAS(0.069)GS(0.925)PGPGEGS(0.006)AGGEKR	19
sp|Q13263|TIF1B_HUMAN	1	44.349	S	LS(1)PANQR	697
sp|Q13263|TIF1B_HUMAN	0.79033	142.67	S	STAPSAAASASAS(0.001)AAAS(0.209)S(0.79)PAGGGAEALELLEHCGVCR	50
sp|Q13263|TIF1B_HUMAN	1	89.403	S	S(1)GEGEVSGLMR	473
sp|Q13283|G3BP1_HUMAN	0.95044	143.67	S	S(0.025)S(0.025)S(0.95)PAPADIAQTVQEDLR	232
sp|Q13283|G3BP1_HUMAN	0.999845	110.23	S	YQDEVFGGFVTEPQEES(1)EEEVEEPEER	149
sp|Q13286|CLN3_HUMAN	0.999982	96.993	S	RFS(1)DS(0.987)EGEET(0.013)VPEPR	12
sp|Q13286|CLN3_HUMAN	0.999974	96.993	S	RFS(1)DS(1)EGEETVPEPR	14
sp|Q13322|GRB10_HUMAN	0.999999	76.143	S	SIQPQVS(1)PR	104
sp|Q13371|PHLP_HUMAN	0.927202	77.42	S	NS(0.003)AT(0.014)CHS(0.056)EDS(0.927)DLEID	296
sp|Q13393|PLD1_HUMAN	1	85.676	S	S(1)LKNEPR	2
sp|Q13424|SNTA1_HUMAN	0.867214	43.888	S	NS(0.002)T(0.039)GGT(0.039)S(0.039)VGWDS(0.867)PPAS(0.013)PLQR	189
sp|Q13425|SNTB2_HUMAN	1	81.709	S	GLGPPS(1)PPAPPR	95
sp|Q13425|SNTB2_HUMAN	1	100.19	S	GPAGEAGAS(1)PPVRR	110
sp|Q13425|SNTB2_HUMAN	0.981434	58.487	S	S(0.018)PS(0.981)LGS(0.001)DLTFATR	395
sp|Q13427|PPIG_HUMAN	0.999766	70.089	S	ADRDQS(1)PFSK	687
sp|Q13427|PPIG_HUMAN	1	48.907	S	KFDHES(1)S(1)PGT(1)DEDKS(1)G	744
sp|Q13427|PPIG_HUMAN	1	48.907	S	KFDHES(1)S(1)PGT(1)DEDKS(1)G	745
sp|Q13427|PPIG_HUMAN	1	48.907	S	KFDHES(1)S(1)PGT(1)DEDKS(1)G	753
sp|Q13428|TCOF_HUMAN	1	82.543	S	AALAPAKES(1)PRK	906
sp|Q13428|TCOF_HUMAN	0.999987	151.04	S	AASAPAKES(1)PR	381
sp|Q13428|TCOF_HUMAN	0.96515	65.736	S	AEKQEDS(0.965)ES(0.971)S(0.971)EEES(0.856)DS(0.237)EEAAASPAQVK	762
sp|Q13428|TCOF_HUMAN	0.970631	65.736	S	AEKQEDS(0.965)ES(0.971)S(0.971)EEES(0.856)DS(0.237)EEAAASPAQVK	764
sp|Q13428|TCOF_HUMAN	0.970631	65.736	S	AEKQEDS(0.965)ES(0.971)S(0.971)EEES(0.856)DS(0.237)EEAAASPAQVK	765
sp|Q13428|TCOF_HUMAN	0.856145	65.736	S	AEKQEDS(0.965)ES(0.971)S(0.971)EEES(0.856)DS(0.237)EEAAASPAQVK	769
sp|Q13428|TCOF_HUMAN	0.997946	71.879	S	ASSVST(0.002)KES(0.998)PAR	233
sp|Q13428|TCOF_HUMAN	0.999921	75.669	S	LGAGEGGEAS(1)VS(0.999)PEKT(0.001)STTSK	1376
sp|Q13428|TCOF_HUMAN	0.998696	138.75	S	LGAGEGGEAS(1)VS(0.999)PEKT(0.001)STTSK	1378
sp|Q13428|TCOF_HUMAN	1	73.781	S	KLS(1)GDQPAAR	1350
sp|Q13428|TCOF_HUMAN	0.89524	88.087	S	LDS(0.105)S(0.895)PSVSSTLAAK	1228
sp|Q13428|TCOF_HUMAN	0.995781	114.69	S	TVANLLS(0.004)GKS(0.996)PR	156
sp|Q13435|SF3B2_HUMAN	0.999824	155.28	S	SSLGQS(1)ASETEEDTVSVSKK	307
sp|Q13435|SF3B2_HUMAN	0.9865	166.6	S	S(0.059)S(0.069)LGQS(0.872)AS(0.986)ET(0.013)EEDTVSVSKK	309
sp|Q13442|HAP28_HUMAN	0.99917	176.49	S	S(0.001)LDS(0.999)DES(1)EDEEDDYQQKR	60
sp|Q13442|HAP28_HUMAN	1	176.49	S	S(0.001)LDS(0.999)DES(1)EDEEDDYQQKR	63
sp|Q13442|HAP28_HUMAN	0.997369	85.807	S	MQS(0.997)LS(0.003)LNK	176
sp|Q13442|HAP28_HUMAN	0.958663	53.756	S	MQS(0.041)LS(0.959)LNK	178
sp|Q13443|ADAM9_HUMAN	0.999977	83.862	S	HVS(1)PVTPPR	758
sp|Q13443|ADAM9_HUMAN	1	46.129	S	QPGS(1)VPR	752
sp|Q13459|MYO9B_HUMAN	0.998342	105.17	S	LPELDPRGS(0.998)DEENLDS(0.002)ETSASTESLLEER	1992
sp|Q13464|ROCK1_HUMAN	0.999984	63.184	S	STANQS(1)FR	1341
sp|Q13470|TNK1_HUMAN	0.999176	80.439	S	S(0.999)LES(0.001)VLS(0.001)LGPRPT(0.464)GGGS(0.284)S(0.252)PPEIR	502
sp|Q13480|GAB1_HUMAN	0.83159	44.318	S	S(0.167)Y(0.001)S(0.832)HDVLPK	266
sp|Q13492|PICAL_HUMAN	0.992159	85.489	S	SGQSLTDRITAAQHS(0.992)VT(0.006)GS(0.002)AVSK	16
sp|Q13501|SQSTM_HUMAN	0.996961	68.101	S	IALES(0.005)EGRPEEQMES(0.997)DNCS(0.997)GGDDDWT(0.001)HLSSK	328
sp|Q13501|SQSTM_HUMAN	0.996961	123.28	S	IALES(0.005)EGRPEEQMES(0.997)DNCS(0.997)GGDDDWT(0.001)HLSSK	332
sp|Q13501|SQSTM_HUMAN	0.997736	99.451	S	LTPVS(0.998)PES(0.001)S(0.001)S(0.001)T(0.001)EEK	272
sp|Q13506|NAB1_HUMAN	1	58.487	S	CGERDELS(1)PKR	328
sp|Q13506|NAB1_HUMAN	0.999998	70.1	S	RLS(1)AGLYR	395
sp|Q13523|PRP4B_HUMAN	1	73.502	S	KKS(1)PIINESR	277
sp|Q13523|PRP4B_HUMAN	1	43.282	S	S(1)LS(1)PKPR	354
sp|Q13523|PRP4B_HUMAN	1	43.282	S	S(1)LS(1)PKPR	356
sp|Q13523|PRP4B_HUMAN	0.988524	86.467	S	T(0.011)RS(0.989)PS(1)PDDILER	578
sp|Q13523|PRP4B_HUMAN	0.99998	86.467	S	T(0.011)RS(0.989)PS(1)PDDILER	580
sp|Q13523|PRP4B_HUMAN	0.808846	51.9	S	VQS(0.004)GMGLILQGY(0.236)ES(0.809)GS(0.952)EEEGEIHEK	142
sp|Q13523|PRP4B_HUMAN	0.951711	51.9	S	VQS(0.004)GMGLILQGY(0.236)ES(0.809)GS(0.952)EEEGEIHEK	144
sp|Q13541|4EBP1_HUMAN	0.996874	122.24	S	FLMECRNS(0.997)PVT(0.003)K	65
sp|Q13541|4EBP1_HUMAN	0.924819	53.448	S	S(0.925)GGS(0.066)S(0.009)CSQTPSR	2
sp|Q13547|HDAC1_HUMAN	1	110.75	S	RIACEEEFS(1)DS(1)EEEGEGGRK	421
sp|Q13547|HDAC1_HUMAN	1	56.298	S	RIACEEEFS(1)DS(1)EEEGEGGRK	423
sp|Q13547|HDAC1_HUMAN	1	74.397	S	MLPHAPGVQMQAIPEDAIPEES(1)GDEDEDDPDKR	393
sp|Q13563|PKD2_HUMAN	0.999992	132.59	S	SLDDS(1)EEDDDEDSGHSSR	812
sp|Q13573|SNW1_HUMAN	1	81.428	S	GPPS(1)PPAPVMHS(0.888)PS(0.112)R	224
sp|Q13573|SNW1_HUMAN	0.887755	81.428	S	GPPS(1)PPAPVMHS(0.888)PS(0.112)R	232
sp|Q13576|IQGA2_HUMAN	1	46.964	S	S(1)IKLDGKGEPK	1461
sp|Q13576|IQGA2_HUMAN	0.999949	103.26	S	YGS(1)IVDDER	16
sp|Q13586|STIM1_HUMAN	0.982125	125.89	S	DLTHSDS(0.982)ES(0.016)S(0.002)LHMSDR	521
sp|Q13595|TRA2A_HUMAN	1	110.08	S	S(1)DVEENNFEGR	2
sp|Q13601|KRR1_HUMAN	0.999164	99.215	S	AS(0.999)PS(0.001)LERPEK	3
sp|Q13610|PWP1_HUMAN	0.999846	90.036	S	LIAEAKEKLQEEGGGS(1)DEEETGSPSEDGMQSAR	50
sp|Q13610|PWP1_HUMAN	0.950234	66.461	S	EKLQEEGGGS(0.923)DEEET(0.095)GS(0.95)PS(0.031)EDGMQSAR	57
sp|Q13614|MTMR2_HUMAN	0.999999	198.24	S	SASVVSSDSISTSADNFS(1)PDLR	58
sp|Q13615|MTMR3_HUMAN	0.978147	62.683	S	S(0.978)LELS(0.011)S(0.011)LAGPGEDPLSADSLGKPTR	647
sp|Q13625|ASPP2_HUMAN	0.863615	69.451	S	KNQS(0.864)S(0.136)EDILR	480
sp|Q13627|DYR1A_HUMAN	0.992993	109.03	S	QGADREESPMTGVCVQQS(0.993)PVAS(0.004)S(0.004)	758
sp|Q13769|THOC5_HUMAN	0.938213	54.656	S	ALFKPPEDS(0.122)QDDES(0.938)DS(0.938)DAEEEQT(0.001)T(0.001)KR	312
sp|Q13769|THOC5_HUMAN	0.986355	54.656	S	ALFKPPEDS(0.138)QDDES(0.875)DS(0.986)DAEEEQT(0.001)TK	314
sp|Q13813|SPTN1_HUMAN	0.999065	152.74	S	DETDSKT(0.001)AS(0.999)PWK	1190
sp|Q13868|EXOS2_HUMAN	1	121.83	S	S(1)AEDELAMR	124
sp|Q13895|BYST_HUMAN	1	178.88	S	MPQDGS(1)DDEDEEWPTLEK	98
sp|Q14004|CDK13_HUMAN	0.99957	101.62	S	GGDVS(1)PSPYSSSSWR	383
sp|Q14004|CDK13_HUMAN	0.915971	59.005	S	S(0.116)RKS(0.916)PS(0.968)PAGGGS(0.514)S(0.442)PY(0.005)S(0.04)R	340
sp|Q14004|CDK13_HUMAN	0.967592	59.005	S	S(0.116)RKS(0.916)PS(0.968)PAGGGS(0.514)S(0.442)PY(0.005)S(0.04)R	342
sp|Q14103|HNRPD_HUMAN	0.843357	296.45	S	IDASKNEEDEGHSNS(0.843)S(0.157)PR	82
sp|Q14103|HNRPD_HUMAN	0.991078	50.145	S	IFVGGLS(0.991)PDT(0.009)PEEK	190
sp|Q14126|DSG2_HUMAN	0.902675	67.614	S	GSS(0.005)S(0.092)AS(0.903)IVK	703
sp|Q14126|DSG2_HUMAN	0.999974	69.485	S	VVPSFLPVDQGGS(1)LVGR	680
sp|Q14135|VGLL4_HUMAN	0.994068	123.43	S	NSLDAS(0.003)RPAGLS(0.994)PT(0.003)LTPGER	149
sp|Q14135|VGLL4_HUMAN	0.854518	53.569	S	TGPPPIS(0.855)PS(0.145)K	52
sp|Q14137|BOP1_HUMAN	0.997664	72.175	S	IGDEY(0.005)AEDS(0.998)S(0.998)DEEDIR	126
sp|Q14137|BOP1_HUMAN	0.997664	72.175	S	IGDEY(0.005)AEDS(0.998)S(0.998)DEEDIR	127
sp|Q14147|DHX34_HUMAN	0.999431	67.283	S	LQEEQDGGS(0.999)S(0.999)DEDRAGPAPPGAS(0.001)DGVDIQDVK	749
sp|Q14147|DHX34_HUMAN	0.999431	67.283	S	LQEEQDGGS(0.999)S(0.999)DEDRAGPAPPGAS(0.001)DGVDIQDVK	750
sp|Q14152|EIF3A_HUMAN	0.950292	105.98	S	LGDS(0.025)S(0.95)LS(0.025)R	882
sp|Q14153|FA53B_HUMAN	0.98235	50.108	S	S(0.008)S(0.008)S(0.982)FS(0.002)LPSR	167
sp|Q14157|UBP2L_HUMAN	0.961045	65.943	S	NPSDS(0.001)AVHS(0.961)PFT(0.038)KR	416
sp|Q14157|UBP2L_HUMAN	0.891951	108.25	S	S(0.037)T(0.037)S(0.032)APQMS(0.892)PGS(0.001)SDNQSSSPQPAQQK	467
sp|Q14160|SCRIB_HUMAN	0.954574	72.943	S	AFAAVPT(0.001)S(0.001)HPPEDAPAQPPT(0.003)PGPAAS(0.955)PEQLS(0.04)FR	1348
sp|Q14160|SCRIB_HUMAN	1	105.4	S	ALS(1)PAELR	1486
sp|Q14160|SCRIB_HUMAN	0.845067	49.968	S	GHAGNPRDPT(0.001)DEGIFIS(0.022)KVS(0.845)PT(0.132)GAAGR	1140
sp|Q14160|SCRIB_HUMAN	0.967708	158.69	S	LAEAPSPAPTPSPTPVEDLGPQTS(0.006)T(0.004)S(0.022)PGRLS(0.968)PDFAEELR	1566
sp|Q14160|SCRIB_HUMAN	0.78902	45.408	S	LALDGET(0.001)LGEEEQEDEQPPWAS(0.789)PS(0.139)PT(0.036)S(0.036)R	1437
sp|Q14160|SCRIB_HUMAN	1	44.567	S	LRVQS(1)PEPPAPER	1475
sp|Q14160|SCRIB_HUMAN	0.998093	68.269	S	MAESPCSPS(0.002)GQQPPS(0.998)PPS(1)PDELPANVK	1306
sp|Q14160|SCRIB_HUMAN	0.999844	68.269	S	MAESPCSPS(0.002)GQQPPS(0.998)PPS(1)PDELPANVK	1309
sp|Q14160|SCRIB_HUMAN	1	60.49	S	MKS(1)LEQDALR	1508
sp|Q14160|SCRIB_HUMAN	0.97861	69.152	S	MVEPENAVT(0.001)IT(0.02)PLRPEDDY(0.001)S(0.979)PRER	835
sp|Q14160|SCRIB_HUMAN	0.995298	84.468	S	QS(0.005)PAS(0.995)PPPLGGGAPVR	1448
sp|Q14160|SCRIB_HUMAN	1	62.861	S	RVS(1)LVGADDLRK	1378
sp|Q14161|GIT2_HUMAN	0.965249	109.52	S	TINNQHSVESQDNDQPDY(0.569)DS(0.45)VAS(0.965)DEDT(0.016)DLETTASK	397
sp|Q14181|DPOA2_HUMAN	0.815338	41.53	S	S(0.006)PHQLLS(0.815)PS(0.074)S(0.074)FS(0.027)PS(0.002)ATPSQK	147
sp|Q14191|WRN_HUMAN	0.973986	78.228	S	STEHLSPNDNENDT(0.01)S(0.01)Y(0.005)VIES(0.974)DEDLEMEMLK	440
sp|Q14195|DPYL3_HUMAN	0.993586	97.509	S	GS(0.994)PT(0.006)RPNPPVR	522
sp|Q14195|DPYL3_HUMAN	0.981474	77.732	S	SNIT(0.018)S(0.981)LS	568
sp|Q14204|DYHC1_HUMAN	0.932172	46.68	S	T(0.008)DS(0.932)T(0.048)S(0.012)DGRPAWMR	4368
sp|Q14241|ELOA1_HUMAN	1	69.825	S	LGAS(1)QER	251
sp|Q14244|MAP7_HUMAN	0.998835	70.056	S	AVS(0.999)PS(0.001)NPK	315
sp|Q14244|MAP7_HUMAN	0.902552	40.669	S	WS(0.067)WGGS(0.903)LHGS(0.022)PS(0.004)IHS(0.004)ADPDRR	165
sp|Q14247|SRC8_HUMAN	0.971572	48.182	S	GPVS(0.002)GT(0.002)EPEPVY(0.024)S(0.972)MEAADYR	447
sp|Q14247|SRC8_HUMAN	0.99978	97.274	S	AKT(0.395)QT(0.605)PPVS(1)PAPQPT(0.184)EERLPS(0.428)S(0.386)PVY(0.001)EDAASFK	405
sp|Q14247|SRC8_HUMAN	0.820716	68.942	S	LPS(0.178)S(0.821)PVY(0.001)EDAASFK	418
sp|Q14247|SRC8_HUMAN	0.999992	84.297	S	HAS(1)QKDYSSGFGGK	150
sp|Q14247|SRC8_HUMAN	0.98623	42.382	S	T(0.014)VQGS(0.986)GHQEHINIHK	47
sp|Q14315|FLNC_HUMAN	0.99856	70.942	S	LGS(0.999)FGS(0.001)ITR	2233
sp|Q14432|PDE3A_HUMAN	0.899562	55.401	S	RT(0.1)S(0.9)LPCIPR	312
sp|Q14432|PDE3A_HUMAN	0.77021	96.993	S	S(0.115)S(0.115)S(0.77)VVSAEMSGCSSK	294
sp|Q14432|PDE3A_HUMAN	0.816363	72.881	S	VS(0.816)S(0.125)T(0.058)WTTTTSATGLPTLEPAPVRR	438
sp|Q14432|PDE3A_HUMAN	0.814255	60.645	S	WVEDS(0.371)DES(0.814)GDT(0.814)DDPEEEEEEAPAPNEEETCENNESPK	1033
sp|Q14498|RBM39_HUMAN	0.999991	70.414	S	DKS(1)PVREPIDNLTPEER	136
sp|Q14498|RBM39_HUMAN	0.984727	49.448	S	Y(0.013)RS(0.985)PY(0.002)S(0.001)GPK	97
sp|Q14562|DHX8_HUMAN	0.992888	44.457	S	QS(0.007)MDMS(0.993)PIKIVK	460
sp|Q14573|ITPR3_HUMAN	1	68.034	S	LGFVDVQNCIS(1)R	2670
sp|Q14573|ITPR3_HUMAN	0.998699	106.49	S	VAS(0.999)FS(0.001)IPGSSSR	1832
sp|Q14669|TRIPC_HUMAN	0.999912	55.452	S	DDSLDLS(1)PQGR	991
sp|Q14669|TRIPC_HUMAN	0.924801	60.628	S	S(0.075)ES(0.925)PPAELPSLRR	312
sp|Q14669|TRIPC_HUMAN	0.999101	93.178	S	S(0.001)AS(0.999)PDYNR	77
sp|Q14671|PUM1_HUMAN	0.814863	78.078	S	RDS(0.815)LT(0.183)GS(0.001)SDLYKR	709
sp|Q14671|PUM1_HUMAN	1	70.99	S	S(1)MDELNHDFQALALEGR	124
sp|Q14674|ESPL1_HUMAN	0.998183	81.068	S	GS(0.998)DGEDS(0.002)ASGGKTPAPGPEAASGEWELLR	1508
sp|Q14676|MDC1_HUMAN	0.999998	79.29	S	AHS(1)EKDQPPFGDS(0.999)DDS(0.997)VEADKS(0.003)S(0.001)PGIHLER	485
sp|Q14676|MDC1_HUMAN	0.998832	79.29	S	AHS(1)EKDQPPFGDS(0.999)DDS(0.997)VEADKS(0.003)S(0.001)PGIHLER	495
sp|Q14676|MDC1_HUMAN	0.996804	79.29	S	AHS(1)EKDQPPFGDS(0.999)DDS(0.997)VEADKS(0.003)S(0.001)PGIHLER	498
sp|Q14676|MDC1_HUMAN	0.988861	69.981	S	AIPGDQHPES(0.989)PVHT(0.011)EPMGIQGR	793
sp|Q14676|MDC1_HUMAN	0.816758	72.37	S	AQPFGFIDS(0.817)DT(0.171)DAEEERIPAT(0.013)PVVIPMKK	329
sp|Q14676|MDC1_HUMAN	0.999977	76.765	S	ESEDSETQPFDTHLEAYGPCLS(1)PPR	780
sp|Q14676|MDC1_HUMAN	1	120.24	S	LLLAEDS(1)EEEVDFLSER	168
sp|Q14676|MDC1_HUMAN	0.994465	47.784	S	S(0.001)QPPGEDS(0.994)DT(0.986)DVDDDS(0.018)RPPGRPAEVHLER	299
sp|Q14677|EPN4_HUMAN	0.809322	107.04	S	TIDLGAAAHYT(0.188)GDKAS(0.809)PDQNAS(0.001)T(0.001)HTPQSSVK	299
sp|Q14678|KANK1_HUMAN	0.880333	103.39	S	S(0.113)Y(0.007)S(0.88)AGNASQLEQLSR	325
sp|Q14684|RRP1B_HUMAN	0.996265	63.408	S	GS(0.996)PT(0.004)GGAQLLK	513
sp|Q14684|RRP1B_HUMAN	0.995901	67.456	S	SILVS(0.996)PT(0.003)GPS(0.001)R	706
sp|Q14684|RRP1B_HUMAN	1	176.04	S	VGDGDLS(1)AEEIPENEVSLR	245
sp|Q14694|UBP10_HUMAN	1	134.17	S	NHSVNEEEQEEQGEGS(1)EDEWEQVGPR	576
sp|Q14699|RFTN1_HUMAN	0.998941	42.809	S	NQS(0.999)PEPS(0.001)S(0.001)GPR	220
sp|Q14738|2A5D_HUMAN	0.999751	45.618	S	RKS(1)ELPQDVYTIK	573
sp|Q14739|LBR_HUMAN	0.967575	81.619	S	S(0.029)AS(0.968)AS(0.004)HQADIKEARR	99
sp|Q14789|GOGB1_HUMAN	0.998663	80.847	S	LSGLANVVLHELS(0.999)GDDDT(0.001)DQNMR	17
sp|Q14839|CHD4_HUMAN	0.912912	108.18	S	KRS(0.913)S(0.913)S(0.913)EDDDLDVES(0.107)DFDDAS(0.107)INS(0.034)Y(0.01)S(0.003)VSDGSTSR	308
sp|Q14839|CHD4_HUMAN	0.912912	108.18	S	KRS(0.913)S(0.913)S(0.913)EDDDLDVES(0.107)DFDDAS(0.107)INS(0.034)Y(0.01)S(0.003)VSDGSTSR	309
sp|Q14839|CHD4_HUMAN	0.912912	108.18	S	KRS(0.913)S(0.913)S(0.913)EDDDLDVES(0.107)DFDDAS(0.107)INS(0.034)Y(0.01)S(0.003)VSDGSTSR	310
sp|Q14839|CHD4_HUMAN	0.878717	51.013	S	MS(0.009)QPGS(0.879)PS(0.113)PK	1535
sp|Q14865|ARI5B_HUMAN	0.999736	64.705	S	AVS(1)PLDPSKEVSGKEK	1032
sp|Q14934|NFAC4_HUMAN	0.995274	68.97	S	RGS(0.995)LGEEGS(0.005)EPPPPPPLPLAR	289
sp|Q14966|ZN638_HUMAN	1	40.715	S	CFRS(1)VS(1)PER	558
sp|Q14966|ZN638_HUMAN	1	40.715	S	CFRS(1)VS(1)PER	560
sp|Q14966|ZN638_HUMAN	1	117.67	S	HLEAADKGHS(1)PAQKPK	605
sp|Q14978|NOLC1_HUMAN	1	44.447	S	RAS(1)S(1)PFRR	622
sp|Q14978|NOLC1_HUMAN	1	73.26	S	RAS(1)S(1)PFRR	623
sp|Q14978|NOLC1_HUMAN	0.992934	70.942	S	GGS(0.993)IS(0.007)VQVNS(0.007)IKFDS(0.993)E	686
sp|Q14978|NOLC1_HUMAN	0.969944	46.319	S	GGS(0.002)IS(0.029)VQVNS(0.97)IKFDS(1)E	693
sp|Q14978|NOLC1_HUMAN	0.999994	143.38	S	GGSISVQVNSIKFDS(1)E	698
sp|Q14978|NOLC1_HUMAN	1	53.034	S	GS(1)PRPQAPK	538
sp|Q14978|NOLC1_HUMAN	1	85.958	S	VADNS(1)FDAKR	643
sp|Q14980|NUMA1_HUMAN	0.992681	66.925	S	APVPSTCSSTFPEELS(0.993)PPS(0.007)HQAK	169
sp|Q14980|NUMA1_HUMAN	0.823457	81.017	S	ATS(0.03)S(0.823)T(0.146)QS(0.001)LAR	1853
sp|Q14980|NUMA1_HUMAN	0.999689	92.275	S	LGS(1)PDYGNSALLSLPGYRPTTR	1862
sp|Q14980|NUMA1_HUMAN	0.998427	52.391	S	S(0.998)APAS(0.002)QASLR	1840
sp|Q14980|NUMA1_HUMAN	0.950413	60.564	S	TQPDGTSVPGEPAS(0.95)PIS(0.049)QR	1757
sp|Q14C86|GAPD1_HUMAN	0.851237	82.417	S	S(0.851)S(0.149)DIVSSVR	902
sp|Q14C86|GAPD1_HUMAN	0.923107	49.793	S	SSSLEMTPY(0.001)NT(0.013)PQLS(0.923)PAT(0.049)T(0.013)PANKK	466
sp|Q14CW9|AT7L3_HUMAN	0.961867	109.72	S	LQWDGSSDLS(0.962)PS(0.028)DS(0.006)GS(0.002)S(0.003)K	281
sp|Q15003|CND2_HUMAN	0.997692	94.309	S	LLAS(0.998)PS(0.002)SR	87
sp|Q15007|FL2D_HUMAN	0.97641	113.59	S	EGNTTEDDFPS(0.024)S(0.976)PGNGNK	306
sp|Q15012|LAP4A_HUMAN	0.999451	67.897	S	VS(0.001)MS(0.999)FKR	5
sp|Q15014|MO4L2_HUMAN	0.81899	55.04	S	SAENPPS(0.181)GS(0.819)VRK	71
sp|Q15019|SEPT2_HUMAN	1	213.14	S	IYHLPDAES(1)DEDEDFKEQTR	218
sp|Q15020|SART3_HUMAN	0.995231	133.47	S	ATAAET(0.004)S(0.995)ASEPEAESK	8
sp|Q15020|SART3_HUMAN	0.99993	114.69	S	ATAAET(0.015)S(0.985)AS(1)EPEAESK	10
sp|Q15021|CND1_HUMAN	0.987839	109.89	S	YQPLAS(0.006)T(0.006)AS(0.988)DNDFVTPEPR	1333
sp|Q15022|SUZ12_HUMAN	0.87293	73.315	S	AS(0.067)MS(0.06)EFLES(0.873)EDGEVEQQR	546
sp|Q15024|EXOS7_HUMAN	0.999178	60.032	S	VLEDEEGS(0.999)KDIELS(0.001)DDPYDCIR	177
sp|Q15029|U5S1_HUMAN	0.961625	49.088	S	MDTDLY(0.011)DEFGNY(0.024)IGPELDS(0.962)DEDDDELGRET(0.004)K	19
sp|Q15032|R3HD1_HUMAN	0.871822	72.705	S	AS(0.128)S(0.872)FSGISVLTR	381
sp|Q15032|R3HD1_HUMAN	0.950757	48.899	S	S(0.049)KS(0.951)IEEREEEYQR	282
sp|Q15053|K0040_HUMAN	1	84.718	S	LLQMEKRPS(1)LPV	96
sp|Q15054|DPOD3_HUMAN	0.999999	123.38	S	VALS(1)DDETKETENMR	307
sp|Q15056|IF4H_HUMAN	0.996979	57.804	S	AYSS(0.003)FGGGRGS(0.997)R	21
sp|Q15057|ACAP2_HUMAN	0.797099	47.082	S	KS(0.085)S(0.797)PS(0.051)T(0.051)GS(0.016)LDSGNESKEK	379
sp|Q15058|KIF14_HUMAN	0.999568	77.468	S	AHEEQDEES(1)QDNLFSSDR	1292
sp|Q15059|BRD3_HUMAN	0.98662	50.786	S	S(0.013)ES(0.987)PPPLSDPK	263
sp|Q15061|WDR43_HUMAN	1	73.951	S	LQAKES(1)PQR	77
sp|Q15121|PEA15_HUMAN	1	115.91	S	QPS(1)EEEIIK	116
sp|Q15121|PEA15_HUMAN	0.999354	61.56	S	LT(0.001)RIPS(0.999)AK	104
sp|Q15149|PLEC_HUMAN	1	106.49	S	AQLEPVAS(1)PAKKPK	1435
sp|Q15149|PLEC_HUMAN	0.997484	101.53	S	ARSDEGQLS(0.997)PAT(0.002)R	720
sp|Q15149|PLEC_HUMAN	0.996515	77.08	S	GYY(0.003)S(0.997)PYSVSGSGSTAGSR	4613
sp|Q15149|PLEC_HUMAN	0.804271	119.23	S	GYYSPYSVSGS(0.001)GS(0.012)T(0.183)AGS(0.804)R	4626
sp|Q15149|PLEC_HUMAN	0.996809	44.005	S	RAS(0.997)FAEKT(0.003)AQLER	1721
sp|Q15149|PLEC_HUMAN	0.993438	93.583	S	RKELEEVS(0.993)PET(0.007)PVVPATTQR	149
sp|Q15149|PLEC_HUMAN	0.999991	55.453	S	TPHVQAVQGPLGS(1)PPKR	125
sp|Q15149|PLEC_HUMAN	0.784	117.74	S	S(0.099)RS(0.127)S(0.784)S(0.968)VGS(0.796)S(0.154)S(0.029)S(0.026)Y(0.016)PIS(0.001)PAVSR	4385
sp|Q15149|PLEC_HUMAN	0.967686	117.74	S	S(0.099)RS(0.127)S(0.784)S(0.968)VGS(0.796)S(0.154)S(0.029)S(0.026)Y(0.016)PIS(0.001)PAVSR	4386
sp|Q15149|PLEC_HUMAN	0.889631	101.15	S	S(0.276)S(0.33)S(0.395)VGS(0.89)S(0.097)S(0.011)S(0.001)YPISPAVSR	4389
sp|Q15149|PLEC_HUMAN	0.997907	132.79	S	S(0.284)S(0.331)S(0.386)VGS(0.442)S(0.442)S(0.09)S(0.025)Y(0.001)PIS(0.998)PAVS(0.002)R	4396
sp|Q15154|PCM1_HUMAN	1	84.658	S	INFS(1)DLDQR	110
sp|Q15154|PCM1_HUMAN	0.999981	76.478	S	NVRS(1)DIS(1)DQEEDEES(0.999)EGCPVS(0.001)INLSK	1765
sp|Q15154|PCM1_HUMAN	0.99995	76.478	S	NVRS(1)DIS(1)DQEEDEES(0.999)EGCPVS(0.001)INLSK	1768
sp|Q15154|PCM1_HUMAN	0.998851	71.47	S	NVRS(1)DIS(1)DQEEDEES(0.999)EGCPVS(0.001)INLSK	1776
sp|Q15154|PCM1_HUMAN	0.999482	99.566	S	VTNDIS(0.999)PES(0.128)S(0.873)PGVGR	65
sp|Q15154|PCM1_HUMAN	0.999774	54.234	S	VT(0.009)NDIS(0.991)PES(1)S(1)PGVGR	68
sp|Q15154|PCM1_HUMAN	0.999903	99.566	S	VT(0.009)NDIS(0.991)PES(1)S(1)PGVGR	69
sp|Q15154|PCM1_HUMAN	0.995604	74.678	S	YMS(0.004)QMS(0.996)VPEQAELEK	93
sp|Q15172|2A5A_HUMAN	0.959327	76.943	S	SQGS(0.959)S(0.041)QFR	41
sp|Q15185|TEBP_HUMAN	0.999997	63.833	S	FSEMMNNMGGDEDVDLPEVDGADDDS(1)QDS(1)DDEKMPDLE	148
sp|Q15185|TEBP_HUMAN	0.999997	63.833	S	FSEMMNNMGGDEDVDLPEVDGADDDS(1)QDS(1)DDEKMPDLE	151
sp|Q15276|RABE1_HUMAN	0.833826	117.18	S	RAQS(0.834)T(0.164)DS(0.002)LGTSGSLQSK	407
sp|Q15276|RABE1_HUMAN	0.96457	66.673	S	RAQS(0.443)T(0.58)DS(0.965)LGT(0.009)S(0.003)GS(0.001)LQSK	410
sp|Q15287|RNPS1_HUMAN	1	48.283	S	RFS(1)PPRR	251
sp|Q15311|RBP1_HUMAN	0.988253	54.728	S	RTEGYAAFQEDS(0.988)S(0.988)GDEAES(0.016)PS(0.007)K	92
sp|Q15311|RBP1_HUMAN	0.988253	54.728	S	RTEGYAAFQEDS(0.988)S(0.988)GDEAES(0.016)PS(0.007)K	93
sp|Q15311|RBP1_HUMAN	0.922016	41.136	S	T(0.029)PS(0.483)S(0.523)EEIS(0.922)PT(0.043)KFPGLYR	34
sp|Q15365|PCBP1_HUMAN	0.794922	60.181	S	CSDAAGY(0.001)PHAT(0.001)HDLEGPPLDAY(0.011)S(0.012)IQGQHT(0.18)IS(0.795)PLDLAK	231
sp|Q15365|PCBP1_HUMAN	0.841476	125.82	S	VMTIPYQPMPAS(0.159)S(0.841)PVICAGGQDR	190
sp|Q15388|TOM20_HUMAN	0.884282	72.496	S	IVS(0.884)AQS(0.116)LAEDDVE	135
sp|Q15390|MTFR1_HUMAN	0.804238	50.207	S	Y(0.049)RS(0.146)DS(0.804)QDEVEK	290
sp|Q15418|KS6A1_HUMAN	1	193.47	S	AYS(1)FCGTVEYMAPEVVNR	221
sp|Q15418|KS6A1_HUMAN	1	147.24	S	GFS(1)FVATGLMEDDGKPR	380
sp|Q15418|KS6A1_HUMAN	0.817473	58.917	S	KLPS(0.817)T(0.174)T(0.008)L	732
sp|Q15424|SAFB1_HUMAN	0.982981	47.752	S	DGWGGYGS(0.017)DKRMS(0.983)EGR	808
sp|Q15424|SAFB1_HUMAN	0.874953	74.678	S	ES(0.062)S(0.062)T(0.062)S(0.062)EGADQKMS(0.875)S(0.875)PEDDSDTKR	383
sp|Q15424|SAFB1_HUMAN	0.985861	80.522	S	MS(0.014)S(0.986)PEDDSDTKR	384
sp|Q15424|SAFB1_HUMAN	1	71.241	S	S(1)VVS(1)FDKVKEPR	601
sp|Q15424|SAFB1_HUMAN	1	82.543	S	S(1)VVS(1)FDKVKEPR	604
sp|Q15424|SAFB1_HUMAN	0.981934	57.894	S	TDCEPVGLEPAVEQSSAASELAEASSEELAEAPT(0.016)EAPS(0.982)PEAR	344
sp|Q15459|SF3A1_HUMAN	0.953984	49.973	S	EKQS(0.954)DDEVY(0.046)APGLDIESSLK	451
sp|Q15459|SF3A1_HUMAN	0.999999	93.876	S	FGESEEVEMEVES(1)DEEDDKQEK	329
sp|Q15464|SHB_HUMAN	0.788406	84.067	S	GIQLYDTPYEPEGQS(0.004)VDS(0.788)DS(0.192)ES(0.012)T(0.003)VSPR	310
sp|Q15477|SKIV2_HUMAN	0.994928	82.171	S	AS(0.005)S(0.995)LEDLVLK	256
sp|Q15596|NCOA2_HUMAN	0.944284	49.525	S	DLSQES(0.001)S(0.001)S(0.001)T(0.001)APGS(0.014)EVT(0.038)IKQEPVS(0.944)PK	736
sp|Q15637|SF01_HUMAN	0.997042	74.144	S	TGDLGIPPNPEDRS(0.997)PS(0.986)PEPIY(0.003)NS(0.014)EGK	80
sp|Q15637|SF01_HUMAN	0.991273	74.144	S	TGDLGIPPNPEDRS(0.991)PS(0.991)PEPIY(0.01)NS(0.008)EGKR	82
sp|Q15642|CIP4_HUMAN	0.949735	72.11	S	APS(0.95)DS(0.553)S(0.495)LGT(0.001)PSDGRPELR	296
sp|Q15645|PCH2_HUMAN	0.814788	63.726	S	QALPCVAES(0.815)PT(0.185)VHVEVHQR	18
sp|Q15648|MED1_HUMAN	0.791897	66.793	S	SPAYT(0.003)PQNLDS(0.792)ES(0.191)ES(0.012)GS(0.001)SIAEK	1463
sp|Q15648|MED1_HUMAN	0.960576	47.919	S	S(0.015)Y(0.023)QNS(0.961)PS(0.231)S(0.761)DDGIRPLPEYS(0.004)T(0.004)EK	1479
sp|Q15648|MED1_HUMAN	0.760978	47.919	S	S(0.015)Y(0.023)QNS(0.961)PS(0.231)S(0.761)DDGIRPLPEYS(0.004)T(0.004)EK	1482
sp|Q15652|JHD2C_HUMAN	0.992041	62.466	S	IT(0.002)HS(0.992)PDS(0.006)VK	652
sp|Q15696|U2AFM_HUMAN	0.997598	42.209	S	RNPS(0.998)PDHS(0.002)YKR	384
sp|Q15742|NAB2_HUMAN	0.871443	89.911	S	S(0.129)FS(0.871)PKS(0.999)PLELGEK	159
sp|Q15742|NAB2_HUMAN	0.999459	45.864	S	S(0.129)FS(0.871)PKS(0.999)PLELGEK	162
sp|Q15751|HERC1_HUMAN	0.996298	65.5	S	SES(0.996)LT(0.003)AESR	1491
sp|Q15751|HERC1_HUMAN	0.81352	89.055	S	S(0.175)RS(0.814)ES(0.011)DLS(0.001)QPESDEEGYALSGRR	1512
sp|Q15751|HERC1_HUMAN	0.998926	86.869	S	S(0.252)RS(0.325)ES(0.421)DLS(0.002)QPES(0.999)DEEGY(0.001)ALSGR	1521
sp|Q15772|SPEG_HUMAN	1	45.368	S	AAS(1)LDER	476
sp|Q15772|SPEG_HUMAN	0.848867	71.073	S	AAS(0.849)S(0.151)EAAPHHQPPLENR	2109
sp|Q15773|MLF2_HUMAN	0.869896	85.845	S	LAIQGPEDS(0.87)PS(0.13)R	238
sp|Q15785|TOM34_HUMAN	1	71.879	S	NRVPS(1)AGDVEKAR	186
sp|Q15811|ITSN1_HUMAN	0.894158	64.522	S	STSMDS(0.005)GS(0.018)S(0.063)ES(0.894)PAS(0.019)LKR	986
sp|Q15911|ZFHX3_HUMAN	0.99997	45.992	S	EVS(1)PLLPKLPEEPEAESK	3432
sp|Q15942|ZYX_HUMAN	0.79096	56.29	S	FT(0.021)PVAS(0.188)KFS(0.791)PGAPGGSGSQPNQK	281
sp|Q15942|ZYX_HUMAN	0.970639	69.922	S	GPPASSPAPAPKFS(0.971)PVT(0.029)PK	267
sp|Q15942|ZYX_HUMAN	0.999989	51.841	S	S(1)PGAPGPLTLK	344
sp|Q16204|CCDC6_HUMAN	1	138.87	S	DISMEIDS(1)PENMMR	254
sp|Q16204|CCDC6_HUMAN	1	83.423	S	LDQPVS(1)APPS(1)PR	240
sp|Q16204|CCDC6_HUMAN	1	83.423	S	LDQPVS(1)APPS(1)PR	244
sp|Q16513|PKN2_HUMAN	0.800487	95.264	S	AS(0.2)S(0.8)LGEIDESSELR	583
sp|Q16537|2A5E_HUMAN	0.996258	61.161	S	S(0.003)QS(0.996)S(0.878)S(0.123)QFR	32
sp|Q16537|2A5E_HUMAN	0.878024	61.161	S	S(0.003)QS(0.996)S(0.878)S(0.123)QFR	33
sp|Q16543|CDC37_HUMAN	1	67.334	S	TGDEKDVS(1)V	377
sp|Q16555|DPYL2_HUMAN	0.806686	99.999	S	TVT(1)PAS(0.011)S(0.052)AKT(0.131)S(0.807)PAK	522
sp|Q16576|RBBP7_HUMAN	1	92.935	S	AS(1)KEMFEDTVEER	3
sp|Q16576|RBBP7_HUMAN	0.999995	53.475	S	IGEEQS(1)AEDAEDGPPELLFIHGGHTAK	354
sp|Q16629|SRSF7_HUMAN	0.999518	63.734	S	SAS(1)PERMD	233
sp|Q16637|SMN_HUMAN	0.804677	58.92	S	AMS(0.805)S(0.176)GGS(0.019)GGGVPEQEDSVLFR	4
sp|Q16637|SMN_HUMAN	0.999911	152.32	S	GTGQS(1)DDSDIWDDTALIK	28
sp|Q16637|SMN_HUMAN	0.992954	83.386	S	GT(0.35)GQS(0.657)DDS(0.993)DIWDDTALIK	31
sp|Q16666|IF16_HUMAN	0.995572	76.155	S	VS(0.001)EEQT(0.004)QPPS(0.996)PAGAGMSTAMGR	153
sp|Q16790|CAH9_HUMAN	0.999644	72.175	S	GGVS(1)YRPAEVAETGA	448
sp|Q16890|TPD53_HUMAN	0.994715	52.49	S	HS(0.005)IS(0.995)MPAMR	137
sp|Q1ED39|KNOP1_HUMAN	0.790178	57.578	S	DVGDT(0.21)CS(0.79)VGKKDEEQAALGQK	185
sp|Q1KMD3|HNRL2_HUMAN	0.835175	64.701	S	EEDEPEERS(0.835)GDET(0.154)PGS(0.01)EVPGDK	161
sp|Q29RF7|PDS5A_HUMAN	1	101.39	S	AAVGQES(1)PGGLEAGNAKAPK	1305
sp|Q29RF7|PDS5A_HUMAN	0.953827	52.824	S	SREQSSEAAET(0.046)GVS(0.954)ENEENPVR	1195
sp|Q2KHR2|RFX7_HUMAN	0.999519	134.9	S	NLS(1)GSTLYPVSNIPR	1081
sp|Q2KHR3|QSER1_HUMAN	0.942591	71.068	S	GQDT(0.088)VAIEGFT(0.909)DEEDT(0.061)ES(0.943)GGEGQYR	1348
sp|Q2KHR3|QSER1_HUMAN	0.828869	101.94	S	NLEHLS(0.059)S(0.284)FS(0.829)S(0.829)DEDDPGYSQDAYK	1230
sp|Q2KHR3|QSER1_HUMAN	0.828869	101.94	S	NLEHLS(0.059)S(0.284)FS(0.829)S(0.829)DEDDPGYSQDAYK	1231
sp|Q2M2I8|AAK1_HUMAN	0.996387	115.8	S	ILS(0.996)DVT(0.004)HSAVFGVPASK	637
sp|Q2M2Z5|KIZ_HUMAN	1	61.65	S	ERLS(1)PENR	283
sp|Q2M3G4|SHRM1_HUMAN	0.877274	56.851	S	S(0.007)AS(0.877)LS(0.116)HPGGEGEPAR	188
sp|Q2TAM9|TUSC1_HUMAN	0.999912	44.294	S	DSGREDEPGS(1)PR	153
sp|Q2TBE0|C19L2_HUMAN	0.777824	41.084	S	S(0.009)T(0.009)FAGS(0.778)PERES(0.203)IHILS(0.002)VDEK	479
sp|Q2YD98|UVSSA_HUMAN	0.936027	58.925	S	AGGGAQPS(0.022)QT(0.022)AT(0.022)GDPS(0.936)DEDEDS(0.999)DLEEFVR	281
sp|Q2YD98|UVSSA_HUMAN	0.998764	58.925	S	AGGGAQPS(0.022)QT(0.022)AT(0.022)GDPS(0.936)DEDEDS(0.999)DLEEFVR	287
sp|Q32MZ4|LRRF1_HUMAN	1	64.64	S	EIDCLS(1)PEAQK	16
sp|Q32MZ4|LRRF1_HUMAN	0.952991	78.22	S	S(0.002)EDADRCT(0.002)LPEHES(0.953)PS(0.042)QDISDACEAESTER	733
sp|Q32P44|EMAL3_HUMAN	0.998355	133.81	S	AIS(0.998)S(0.002)ANLLVR	176
sp|Q3B726|RPA43_HUMAN	1	66.692	S	HIALS(1)PR	60
sp|Q3B726|RPA43_HUMAN	0.999722	51.495	S	KHS(1)EEAEFTPPLK	316
sp|Q3B726|RPA43_HUMAN	0.999613	65.092	S	HSEEAEFTPPLKCS(1)PK	328
sp|Q3KQU3|MA7D1_HUMAN	0.968141	57.427	S	AS(0.003)NEKES(0.011)AAPAS(0.968)PAPS(0.017)PAPS(0.001)PTPAPPQK	544
sp|Q3KQU3|MA7D1_HUMAN	0.8756	117.07	S	LSASTAS(0.124)ELS(0.876)PK	460
sp|Q3KQU3|MA7D1_HUMAN	0.848574	45.332	S	QLPLEPES(0.849)PS(0.164)GQVGPRPAPPQEES(0.305)PS(0.341)S(0.341)EAK	70
sp|Q3KQU3|MA7D1_HUMAN	0.999957	81.017	S	QSLPAS(1)PR	446
sp|Q3KQU3|MA7D1_HUMAN	0.783471	42.894	S	RS(0.539)S(0.517)QPS(0.783)PT(0.156)AVPAS(0.489)DS(0.443)PPT(0.072)KQEVK	116
sp|Q3L8U1|CHD9_HUMAN	0.98624	70.315	S	SENLKEEPQS(0.986)S(0.986)EEES(0.024)MS(0.002)S(0.001)VETR	2058
sp|Q3L8U1|CHD9_HUMAN	0.98624	70.315	S	SENLKEEPQS(0.986)S(0.986)EEES(0.024)MS(0.002)S(0.001)VETR	2059
sp|Q3L8U1|CHD9_HUMAN	0.999328	65.107	S	VMS(0.999)PENFPT(0.001)ASVEGKEEK	550
sp|Q3L8U1|CHD9_HUMAN	0.949544	45.784	S	YAEDIEGKQS(0.95)EEEVKGS(0.05)MK	654
sp|Q9H869|YYAP1_HUMAN	0.835721	87.566	S	LEPQELS(0.836)PLS(0.14)AT(0.024)VFPK	711
sp|Q3V6T2|GRDN_HUMAN	0.988373	46.873	S	S(0.008)VS(0.988)GKT(0.004)PGDFYDRR	1736
sp|Q3YEC7|RABL6_HUMAN	1	40.328	S	ADDFPVRDDPS(1)DVT(1)DEDEGPAEPPPPPKLPLPAFR	596
sp|Q4AC94|C2CD3_HUMAN	0.852932	83.862	S	SSFLS(0.147)S(0.853)PER	2132
sp|Q4ADV7|RIC1_HUMAN	0.991532	115.8	S	S(0.005)IS(0.992)LS(0.004)QSAENVPASK	1017
sp|Q4G0J3|LARP7_HUMAN	0.800623	54.668	S	S(0.039)RPT(0.548)S(0.606)EGS(0.801)DIES(0.005)T(0.002)EPQK	261
sp|Q4KMP7|TB10B_HUMAN	1	61.732	S	AAGGAPS(1)PPPPVRR	678
sp|Q4KMP7|TB10B_HUMAN	1	79.82	S	HGAPAAPS(1)PPPR	22
sp|Q4KMP7|TB10B_HUMAN	0.999564	67.828	S	RAS(1)AGPAPGPVVTAEGLHPSLPSPTGNSTPLGSSK	687
sp|Q4LE39|ARI4B_HUMAN	0.998685	100.35	S	DIEVLS(0.999)EDT(0.988)DY(0.013)EEDEVTKK	790
sp|Q52LW3|RHG29_HUMAN	0.999382	74.841	S	AT(0.001)S(0.999)FEESER	949
sp|Q52LW3|RHG29_HUMAN	1	54.471	S	LLLAS(1)PPNER	1029
sp|Q53EL6|PDCD4_HUMAN	0.999707	120.29	S	DSGRGDS(1)VSDSGSDALR	76
sp|Q53EL6|PDCD4_HUMAN	1	91.937	S	RFVS(1)EGDGGR	457
sp|Q53EL6|PDCD4_HUMAN	0.85134	88.596	S	SGLTVPT(0.149)S(0.851)PK	94
sp|Q53EP0|FND3B_HUMAN	0.999808	74.962	S	LNS(1)PPSSIYK	208
sp|Q53EU6|GPAT3_HUMAN	0.96959	47.559	S	NS(0.03)AS(0.97)VGIIQR	68
sp|Q53F19|NCBP3_HUMAN	0.790748	59.776	S	AEAPAGPALGLPS(0.791)PEAES(0.209)GVDRGEPEPMEVEEGELEIVPVRR	25
sp|Q53F19|NCBP3_HUMAN	0.997466	91.867	S	MIST(0.002)PS(0.997)PK	415
sp|Q53GS9|SNUT2_HUMAN	1	95.814	S	EVDEDS(1)EPEREVR	82
sp|Q53H80|AKIR2_HUMAN	0.958898	82.651	S	TLDFDPLLS(0.041)PAS(0.959)PK	21
sp|Q53SF7|COBL1_HUMAN	0.999709	128.96	S	DQTAS(1)APATPLVNK	256
sp|Q53SF7|COBL1_HUMAN	0.877321	87.566	S	S(0.123)MS(0.877)VDETDKSPCEAGR	326
sp|Q56P03|EAPP_HUMAN	0.925813	60.621	S	YYDDIY(0.138)FDS(0.926)DS(0.926)EDEDRAVQVT(0.01)K	109
sp|Q56P03|EAPP_HUMAN	0.926313	60.621	S	YYDDIY(0.138)FDS(0.926)DS(0.926)EDEDRAVQVT(0.01)K	111
sp|Q58A45|PAN3_HUMAN	0.804723	45.077	S	IT(0.002)PHT(0.193)S(0.805)PAPR	354
sp|Q58WW2|DCAF6_HUMAN	0.944999	62.765	S	DS(0.11)ALQDT(0.945)DDS(0.945)DDDPVLIPGAR	657
sp|Q5BKZ1|ZN326_HUMAN	0.851841	72.652	S	IS(0.018)LS(0.016)KS(0.852)PT(0.057)KT(0.057)DPK	270
sp|Q5BKZ1|ZN326_HUMAN	0.821769	44.05	S	S(0.013)MDS(0.08)Y(0.071)LNQS(0.822)Y(0.012)GMDNHS(0.002)GGGGGS(0.001)R	56
sp|Q5F1R6|DJC21_HUMAN	0.999867	79.667	S	QQLEEEEENFSRPQIDENPLDDNS(1)EEEMEDAPK	370
sp|Q969E4|TCAL3_HUMAN	0.954546	76.151	S	GT(0.045)DDS(0.955)PKDS(0.001)QEDLQER	121
sp|Q5H9R7|PP6R3_HUMAN	1	152.71	S	IQQFDDGGS(1)DEEDIWEEK	617
sp|Q5HYI7|MTX3_HUMAN	0.998627	103.39	S	LTPAEEENNS(0.001)FQRLS(0.999)P	311
sp|Q5HYK7|SH319_HUMAN	0.999462	82.831	S	SSS(0.999)DMDLQK	369
sp|Q5JRA6|TGO1_HUMAN	0.99855	83.998	S	DLLPSGSRDEPPPASQSTSQDCSQALKQS(0.999)P	1906
sp|Q5JSH3|WDR44_HUMAN	0.826917	100.1	S	AS(0.144)ES(0.827)DT(0.03)EEFYDAPEDVHLGGGYPVGSPGK	5
sp|Q5JSH3|WDR44_HUMAN	0.999989	76.716	S	AS(0.403)ES(0.475)DT(0.123)EEFYDAPEDVHLGGGYPVGS(1)PGK	27
sp|Q5JSH3|WDR44_HUMAN	0.994886	110.98	S	ELSDQAT(0.005)AS(0.995)PIVAR	96
sp|Q5JSH3|WDR44_HUMAN	0.993539	95.56	S	TKEYVS(0.005)NDAAQS(0.994)DDEEKLQS(0.001)QPTDTDGGR	403
sp|Q5JSH3|WDR44_HUMAN	1	82.171	S	VGNES(1)PVQELK	50
sp|Q5JSL3|DOC11_HUMAN	0.838596	95.302	S	REDS(0.839)RGS(0.159)LIPEGAT(0.002)GFPDQGNTGENTR	1237
sp|Q5JSZ5|PRC2B_HUMAN	0.799493	44.596	S	EGPGS(0.799)EPDS(0.2)QVDGGLSGASLGEK	1395
sp|Q5JSZ5|PRC2B_HUMAN	0.858828	55.401	S	EVPWS(0.859)PS(0.141)AEK	556
sp|Q5JSZ5|PRC2B_HUMAN	0.98156	70.438	S	LLS(0.002)FS(0.982)PEEFPT(0.016)LK	168
sp|Q5JTD0|TJAP1_HUMAN	1	106.58	S	GS(1)PEEELPLPAFEK	300
sp|Q5JTD0|TJAP1_HUMAN	0.898333	125.89	S	KDS(0.898)LT(0.102)QAQEQGNLLN	545
sp|Q5JTH9|RRP12_HUMAN	0.998287	119.85	S	GDSIEEILADS(0.998)EDEEDNEEEERS(0.002)R	1080
sp|Q5JTV8|TOIP1_HUMAN	0.999801	103.43	S	GLRDS(1)HS(1)S(1)EEDEASSQTDLSQTISK	154
sp|Q5JTV8|TOIP1_HUMAN	0.999801	103.95	S	GLRDS(1)HS(1)S(1)EEDEASSQTDLSQTISK	156
sp|Q5JTV8|TOIP1_HUMAN	0.999801	103.95	S	GLRDS(1)HS(1)S(1)EEDEASSQTDLSQTISK	157
sp|Q5JTV8|TOIP1_HUMAN	0.922908	61.87	S	LQQQHSEQPPLQPS(0.923)PVMT(0.077)R	143
sp|Q5JTV8|TOIP1_HUMAN	0.956841	55.206	S	MQNDS(0.957)ILKS(0.043)ELGNQSPSTSSR	305
sp|Q5JTV8|TOIP1_HUMAN	0.85974	125.61	S	SELGNQS(0.86)PS(0.12)T(0.017)S(0.002)SR	315
sp|Q5JTV8|TOIP1_HUMAN	0.982599	57.238	S	VNFS(0.983)EEGET(0.017)EEDDQDSSHSSVTTVK	215
sp|Q5M775|CYTSB_HUMAN	0.998469	59.067	S	EFS(0.998)VT(0.001)VSR	112
sp|Q5QJE6|TDIF2_HUMAN	0.807989	77.31	S	GT(0.814)EPS(0.298)T(0.846)DGET(0.211)S(0.808)EAES(0.022)NY(0.001)S(0.001)VSEHHDTILR	88
sp|Q5QJE6|TDIF2_HUMAN	0.984783	97.257	S	VTPTKES(0.001)YT(0.007)EEIVS(0.985)EAES(0.007)HVSGISR	141
sp|Q5QJE6|TDIF2_HUMAN	0.845035	43.728	S	VT(0.003)PT(0.082)KES(0.097)Y(0.21)T(0.109)EEIVS(0.499)EAES(0.1)HVS(0.845)GIS(0.055)R	148
sp|Q5QP82|DCA10_HUMAN	0.987451	41.967	S	RPGAPS(0.013)LS(0.987)PAPR	63
sp|Q5SNT2|TM201_HUMAN	0.999808	60.49	S	ALS(1)LGTIPSLTR	454
sp|Q5SRE5|NU188_HUMAN	0.99996	75.97	S	GAPS(0.457)S(0.541)PAT(0.001)GVLPS(1)PQGK	1717
sp|Q5SW79|CE170_HUMAN	0.999532	114.37	S	IRQPS(1)VDLTDDDQTSSVPHSAISDIMSSDQETYSCKPHGR	1019
sp|Q5SW79|CE170_HUMAN	0.998056	64.654	S	LGS(0.998)LS(0.002)AR	1160
sp|Q5SW79|CE170_HUMAN	0.830893	56.514	S	S(0.169)ES(0.831)LDPDSSMDTTLILK	881
sp|Q5SW79|CE170_HUMAN	0.971764	45.704	S	S(0.01)S(0.01)GS(0.972)LGHRPS(0.008)QEMDK	466
sp|Q5SYE7|NHSL1_HUMAN	0.995904	51.286	S	IMS(0.996)PEKS(0.004)HR	842
sp|Q5T0N5|FBP1L_HUMAN	0.987331	68.676	S	TIS(0.987)DGT(0.012)IS(0.001)ASK	295
sp|Q5T1M5|FKB15_HUMAN	0.999996	74.494	S	LSLTSDPEEGDPLALGPES(1)PGEPQPPQLK	1114
sp|Q5T1M5|FKB15_HUMAN	0.976107	165.8	S	S(0.003)S(0.021)LS(0.976)GDEEDELFKGATLK	1164
sp|Q5T200|ZC3HD_HUMAN	1	88.596	S	KEVS(1)PEVVR	198
sp|Q5T200|ZC3HD_HUMAN	1	74.376	S	FVHGPS(1)PR	64
sp|Q5T200|ZC3HD_HUMAN	1	111.92	S	GNIETTSEDGQVFS(1)PK	993
sp|Q5T200|ZC3HD_HUMAN	0.983405	103.39	S	KT(0.017)S(0.983)AVS(0.176)S(0.824)PLLDQQR	238
sp|Q5T200|ZC3HD_HUMAN	0.865941	103.39	S	T(0.001)S(0.001)AVS(0.133)S(0.866)PLLDQQR	242
sp|Q5T200|ZC3HD_HUMAN	0.999833	57.414	S	LRS(1)PS(0.999)NDS(0.001)AHR	1208
sp|Q5T200|ZC3HD_HUMAN	0.999035	57.414	S	LRS(1)PS(0.999)NDS(0.001)AHR	1210
sp|Q5T200|ZC3HD_HUMAN	0.868625	61.732	S	S(0.869)AS(0.899)PY(0.232)PS(0.003)HS(0.014)LS(0.594)S(0.389)PQR	370
sp|Q5T200|ZC3HD_HUMAN	0.898926	61.732	S	S(0.869)AS(0.899)PY(0.232)PS(0.003)HS(0.014)LS(0.594)S(0.389)PQR	372
sp|Q5T200|ZC3HD_HUMAN	1	63.918	S	S(1)KGDS(1)DIS(1)DEEAAQQSK	1010
sp|Q5T200|ZC3HD_HUMAN	0.999997	63.918	S	S(1)KGDS(1)DIS(1)DEEAAQQSK	1014
sp|Q5T200|ZC3HD_HUMAN	0.999627	63.918	S	S(1)KGDS(1)DIS(1)DEEAAQQSK	1017
sp|Q5T200|ZC3HD_HUMAN	0.994494	68.44	S	SKLS(0.994)PS(0.005)PS(0.001)LR	207
sp|Q5T200|ZC3HD_HUMAN	0.913608	45.79	S	S(0.015)KLS(0.983)PS(0.914)PS(0.089)LRK	209
sp|Q5T200|ZC3HD_HUMAN	0.997679	63.727	S	S(0.998)LS(0.988)PS(0.014)HLTEDR	875
sp|Q5T200|ZC3HD_HUMAN	0.991738	85.493	S	S(0.004)LS(0.992)PS(0.004)HLTEDRQGR	877
sp|Q5T200|ZC3HD_HUMAN	0.804173	66.965	S	S(0.092)T(0.104)S(0.804)PAGQHHS(0.996)PIS(0.003)S(0.001)R	318
sp|Q5T200|ZC3HD_HUMAN	0.996405	66.965	S	S(0.092)T(0.104)S(0.804)PAGQHHS(0.996)PIS(0.003)S(0.001)R	325
sp|Q5T200|ZC3HD_HUMAN	1	44.641	S	T(1)PS(1)PPPPIPEDIALGKK	265
sp|Q5T2D3|OTUD3_HUMAN	1	46.027	S	GMDS(1)EDDLRDEVEDAVQK	224
sp|Q5T4S7|UBR4_HUMAN	0.780069	107.55	S	HVTLPS(0.22)S(0.78)PR	2719
sp|Q5T4S7|UBR4_HUMAN	0.958189	57.578	S	TLS(0.004)DVEDQKELAS(0.958)PVS(0.038)PELR	178
sp|Q5T4S7|UBR4_HUMAN	0.98964	51.857	S	TLSDVEDQKELAS(0.01)PVS(0.99)PELR	181
sp|Q5T5C0|STXB5_HUMAN	0.957255	61.815	S	KLS(0.957)LPT(0.043)DLKPDLDVK	759
sp|Q5T5C0|STXB5_HUMAN	0.871461	73.466	S	S(0.064)S(0.064)S(0.871)VTSIDKESR	782
sp|Q5T5C0|STXB5_HUMAN	0.826401	69.716	S	S(0.094)S(0.113)S(0.794)VT(0.173)S(0.826)IDKES(0.001)R	785
sp|Q5T5U3|RHG21_HUMAN	0.76827	95.523	S	RNS(0.768)EGS(0.231)ELS(0.001)CTEGSLTSSLDSR	1669
sp|Q5T5U3|RHG21_HUMAN	0.985121	78.429	S	RQLS(0.985)HDHES(0.015)VGPPSLDAQPNSK	857
sp|Q5T5U3|RHG21_HUMAN	0.880089	75.463	S	S(0.012)AS(0.88)QGALT(0.093)S(0.014)PSVSFSNHR	477
sp|Q5T5U3|RHG21_HUMAN	0.996755	67.605	S	TQS(0.003)PHS(0.997)PKEESER	1099
sp|Q5T5Y3|CAMP1_HUMAN	0.812814	49.089	S	APVHFVEPLS(0.813)PT(0.187)GVAGHR	1080
sp|Q5T5Y3|CAMP1_HUMAN	0.930417	90.672	S	T(0.031)RPAS(0.93)QPT(0.037)PFALHHAAS(0.002)CEVDPSSGDSISLAR	470
sp|Q5T6F2|UBAP2_HUMAN	0.87276	70.352	S	GAWKNS(0.873)VEEWT(0.114)T(0.013)EDWTEDLSETK	254
sp|Q5T8D3|ACBD5_HUMAN	0.812742	91.354	S	AES(0.144)S(0.813)DS(0.053)GAES(0.99)EEEEAQEEVKGAEQSDNDKK	194
sp|Q5T8D3|ACBD5_HUMAN	0.98978	91.354	S	AES(0.144)S(0.813)DS(0.053)GAES(0.99)EEEEAQEEVKGAEQSDNDKK	200
sp|Q5T8I3|F102B_HUMAN	0.998279	69.331	S	CPVKQDS(0.998)VES(0.002)QLKR	288
sp|Q5T8P6|RBM26_HUMAN	0.999794	84.479	S	LNHS(1)PPQSSSR	127
sp|Q5TAQ9|DCAF8_HUMAN	1	96.887	S	VHDRS(1)EEEEEEEEEEEEEQPR	99
sp|Q5TAX3|TUT4_HUMAN	1	93.111	S	CALQNS(1)PR	209
sp|Q5THJ4|VP13D_HUMAN	0.999971	90.633	S	AQS(1)PVSGPNVAHLTDGATLNDR	1042
sp|Q5THJ4|VP13D_HUMAN	0.973415	63.091	S	NS(0.009)S(0.973)S(0.016)ES(0.001)AIVPK	2435
sp|Q5TKA1|LIN9_HUMAN	0.999494	44.601	S	LFS(0.999)DEDDRQINT(0.001)R	65
sp|Q5U5Q3|MEX3C_HUMAN	0.900151	42.347	S	RGS(0.9)QPS(0.326)T(0.308)PRLS(0.246)PT(0.218)FPES(0.002)IEHPLAR	537
sp|Q5UIP0|RIF1_HUMAN	0.88492	69.551	S	RAS(0.885)QGLLS(0.057)S(0.057)IENSESDSSEAKEEGSR	1542
sp|Q5UIP0|RIF1_HUMAN	0.905708	62.237	S	RASQGLLS(0.005)S(0.016)IENS(0.906)ES(0.906)DS(0.083)S(0.083)EAKEEGSR	1552
sp|Q5UIP0|RIF1_HUMAN	0.905708	66.201	S	RASQGLLS(0.005)S(0.016)IENS(0.906)ES(0.906)DS(0.083)S(0.083)EAKEEGSR	1554
sp|Q5UIP0|RIF1_HUMAN	0.990296	82.865	S	ELDPSLVSANDS(0.99)PS(0.009)GMQT(0.001)R	2161
sp|Q5UIP0|RIF1_HUMAN	0.988926	51.888	S	LHKRDS(0.989)FDNCS(0.011)LGESSK	1688
sp|Q5UIP0|RIF1_HUMAN	0.999994	180.85	S	SNES(1)VDIQDQEEK	1579
sp|Q5UIP0|RIF1_HUMAN	0.9915	46.408	S	VKS(0.991)PQRPS(0.008)DWS(0.001)K	782
sp|Q5VSL9|STRP1_HUMAN	0.999989	101.39	S	AAS(1)PPASASDLIEQQQK	335
sp|Q5VT06|CE350_HUMAN	0.888538	57.019	S	LLELKS(0.889)PT(0.111)ELMK	2460
sp|Q5VT25|MRCKA_HUMAN	0.973174	45.368	S	EFS(0.973)GGS(0.017)Y(0.004)S(0.005)AK	1651
sp|Q5VT25|MRCKA_HUMAN	0.871667	70.1	S	S(0.872)LS(0.128)LESTDR	1719
sp|Q5VT25|MRCKA_HUMAN	0.975162	59.227	S	S(0.022)LS(0.975)LES(0.433)T(0.369)DRGS(0.201)WDP	1721
sp|Q5VT52|RPRD2_HUMAN	0.994806	149.34	S	SFNY(0.005)S(0.995)PNSSTSEVSSTSASK	593
sp|Q5VT52|RPRD2_HUMAN	0.839217	64.394	S	VS(0.839)S(0.141)S(0.02)CLDLPDSTEEK	1068
sp|Q5VTL8|PR38B_HUMAN	1	122.97	S	ANNS(1)PALTGNSQPQHQAAAAAAQQQQQCGGGGATKPAVSGK	5
sp|Q5VTL8|PR38B_HUMAN	1	105.65	S	S(1)QS(1)IEQESQEK	527
sp|Q5VTL8|PR38B_HUMAN	0.999997	163.51	S	S(1)QS(1)IEQESQEK	529
sp|Q5VTL8|PR38B_HUMAN	0.965507	42.209	S	S(0.966)GS(0.892)QGRT(0.118)DS(0.024)VEK	473
sp|Q5VTL8|PR38B_HUMAN	0.892438	42.209	S	S(0.966)GS(0.892)QGRT(0.118)DS(0.024)VEK	475
sp|Q5VTR2|BRE1A_HUMAN	0.977235	121.79	S	ALVVPEPEPDS(0.023)DS(0.977)NQER	138
sp|Q5VU97|CAHD1_HUMAN	0.999982	55.453	S	SHQHMSPLAAQEMS(1)VR	1138
sp|Q5VUA4|ZN318_HUMAN	1	107.74	S	LGS(1)PVDNLEDMDRDDLTDDSVFTR	173
sp|Q5VUA4|ZN318_HUMAN	0.925948	62.684	S	S(0.029)KS(0.926)PEKVS(0.037)S(0.007)FS(0.002)NSSSNK	1010
sp|Q5VUA4|ZN318_HUMAN	0.999261	51.546	S	S(0.001)VRIPS(0.999)PNILK	2101
sp|Q5VUA4|ZN318_HUMAN	0.864746	53.403	S	T(0.135)KS(0.865)PKPAESPQSATK	1037
sp|Q5VV41|ARHGG_HUMAN	0.980508	75.479	S	AQRHS(0.981)DS(0.01)S(0.01)LEEK	6
sp|Q5VV41|ARHGG_HUMAN	0.999811	84.327	S	GHKGS(1)FKDDPQLYQEIQER	208
sp|Q5VV41|ARHGG_HUMAN	1	92.265	S	HQS(1)FGAAVLSR	107
sp|Q5VVJ2|MYSM1_HUMAN	0.978913	56.303	S	IEKLS(0.979)DDEEVDIT(0.021)DEVDELSSQTPQK	218
sp|Q5VWG9|TAF3_HUMAN	1	53.188	S	RPLDS(1)PEAEELPAMK	183
sp|Q5VWN6|TASO2_HUMAN	0.857809	46.132	S	T(0.073)GT(0.069)LQDLIQHGS(0.858)PINNECHPSLER	1025
sp|Q5VWQ0|RSBN1_HUMAN	1	104.87	S	S(1)MNEIKNLQYLPR	554
sp|Q5VWQ8|DAB2P_HUMAN	0.987495	66.262	S	S(0.013)LS(0.987)MVDLQDAR	747
sp|Q5VZ89|DEN4C_HUMAN	0.986903	73.361	S	HS(0.013)QPS(0.987)PEPHS(0.937)PT(0.062)EPPAWGS(0.001)S(0.001)IVK	968
sp|Q5VZ89|DEN4C_HUMAN	0.936918	73.361	S	HS(0.013)QPS(0.987)PEPHS(0.937)PT(0.062)EPPAWGS(0.001)S(0.001)IVK	973
sp|Q5VZ89|DEN4C_HUMAN	0.995778	77.379	S	S(0.002)CS(0.996)FS(0.002)SESR	1046
sp|Q5VZ89|DEN4C_HUMAN	0.977408	79.974	S	S(0.011)T(0.011)S(0.977)LSALVR	1325
sp|Q5VZ89|DEN4C_HUMAN	0.940307	66.874	S	T(0.046)HS(0.94)FENVS(0.014)CHLPDSR	1099
sp|Q5VZK9|CARL1_HUMAN	0.880556	63.966	S	DGQS(0.038)S(0.881)PQPS(0.081)PR	1315
sp|Q5VZK9|CARL1_HUMAN	1	77.527	S	S(1)WGQQAQEYQEQK	1331
sp|Q5VZL5|ZMYM4_HUMAN	1	71.879	S	AKS(1)EDS(1)DVELS(1)D	1539
sp|Q5VZL5|ZMYM4_HUMAN	1	99.011	S	AKS(1)EDS(1)DVELS(1)D	1542
sp|Q5VZL5|ZMYM4_HUMAN	1	99.011	S	AKS(1)EDS(1)DVELS(1)D	1547
sp|Q5VZL5|ZMYM4_HUMAN	0.997961	165.8	S	VT(0.002)QHES(0.998)DNENEIQIQNK	122
sp|Q5XKK7|F219B_HUMAN	0.878756	50.583	S	GY(0.001)T(0.001)ALS(0.014)QS(0.014)PDENLVS(0.124)LDS(0.879)DS(0.952)DGELGS(0.014)R	125
sp|Q5XKK7|F219B_HUMAN	0.952031	50.583	S	GY(0.001)T(0.001)ALS(0.014)QS(0.014)PDENLVS(0.124)LDS(0.879)DS(0.952)DGELGS(0.014)R	127
sp|Q5XUX1|FBXW9_HUMAN	1	203.59	S	TWDDDS(1)DPESETDPDAQAK	18
sp|Q5ZPR3|CD276_HUMAN	0.981961	50.563	S	HS(0.018)DS(0.982)KEDDGQEIA	525
sp|Q63HN8|RN213_HUMAN	0.993992	67.809	S	EAAEPLSEPKEDQEAAELLS(0.994)EPEEES(0.006)ER	1258
sp|Q63HR2|TNS2_HUMAN	0.99749	50.284	S	S(0.003)FS(0.997)LDPLMER	120
sp|Q63ZY3|KANK2_HUMAN	1	51.606	S	ALAMPGRPES(1)PPVFR	375
sp|Q63ZY3|KANK2_HUMAN	1	79.426	S	ERVPS(1)VAEAPQLRPAGTAAAK	540
sp|Q63ZY3|KANK2_HUMAN	0.938847	87.196	S	QADPQPQAWPPPDS(0.939)PVRVDT(0.061)VR	323
sp|Q63ZY6|NSN5C_HUMAN	0.999634	59.871	S	AS(0.001)APERT(0.999)PS(1)PAPK	260
sp|Q9Y4E1|WAC2C_HUMAN	0.998698	89.979	S	AS(0.003)ALLFS(0.999)S(0.999)DEEDQWNIPASQTHLASDSR	619
sp|Q9Y4E1|WAC2C_HUMAN	0.998698	89.979	S	AS(0.003)ALLFS(0.999)S(0.999)DEEDQWNIPASQTHLASDSR	620
sp|Q9Y4E1|WAC2C_HUMAN	1	136.01	S	ERRT(1)PS(1)DDEEDNLFAPPK	333
sp|Q641Q2|WAC2A_HUMAN	0.993561	53.747	S	GLFS(0.994)DEEDS(0.006)EDLFSSQSASK	539
sp|Q9Y4E1|WAC2C_HUMAN	0.82443	47.774	S	LT(0.171)DEDFS(0.824)PFGS(0.004)GGGLFSGGK	352
sp|Q9Y4E1|WAC2C_HUMAN	0.999574	57.136	S	S(1)RPT(0.538)S(0.463)FADELAAR	284
sp|Q66K14|TBC9B_HUMAN	0.862311	82.331	S	KASVVDPSTESSPAPQEGS(0.001)EQPAS(0.027)PAS(0.862)PLS(0.083)S(0.027)R	435
sp|Q66K74|MAP1S_HUMAN	0.851264	58.877	S	ALELPLAAS(0.258)S(0.28)IPRPRT(0.471)PS(0.851)PES(0.14)HR	640
sp|Q66K74|MAP1S_HUMAN	0.99496	75.226	S	KAVPMAPAPAS(0.995)PGS(0.003)S(0.001)NDSSAR	759
sp|Q66K74|MAP1S_HUMAN	0.999866	67.897	S	LSLS(1)PLR	657
sp|Q66PJ3|AR6P4_HUMAN	1	143.38	S	S(1)AGEEEDGPVLTDEQK	332
sp|Q68CZ2|TENS3_HUMAN	0.967453	60.918	S	GVGSGPHPPDT(0.003)QQPS(0.967)PS(0.029)K	660
sp|Q68CZ2|TENS3_HUMAN	1	192.94	S	KLS(1)LGQYDNDAGGQLPFSK	776
sp|Q68CZ2|TENS3_HUMAN	1	63.816	S	VMIGS(1)PK	1441
sp|Q68CZ2|TENS3_HUMAN	0.991217	95.302	S	WDS(0.991)Y(0.009)ENLSADGEVLHTQGPVDGSLYAK	332
sp|Q68D85|NR3L1_HUMAN	0.975718	89.982	S	SIDDNS(0.003)T(0.019)KS(0.976)EKQT(0.003)PR	405
sp|Q68E01|INT3_HUMAN	0.965106	80.688	S	AALS(0.035)S(0.965)PR	995
sp|Q68E01|INT3_HUMAN	0.992494	58.325	S	IEEPVS(0.001)MEMDNHMS(0.001)DKDES(0.001)CY(0.001)DNAEAAFS(0.992)DDEEDLNS(0.002)K	537
sp|Q68EM7|RHG17_HUMAN	0.981256	64.57	S	AESSSGGGTVPS(0.001)S(0.001)AGILEQGPS(0.017)PGDGS(0.981)PPKPK	575
sp|Q69YH5|CDCA2_HUMAN	0.984583	97.836	S	AGT(0.015)DS(0.985)PVSCASVTEER	710
sp|Q69YN4|VIR_HUMAN	1	41.76	S	HADGEKEDQFNGS(1)PPRPQPR	173
sp|Q6BDS2|URFB1_HUMAN	0.920106	95.651	S	T(0.159)VS(0.92)QQS(0.92)FDGVSLDSSGPEDR	1103
sp|Q6BDS2|URFB1_HUMAN	0.920105	95.651	S	T(0.159)VS(0.92)QQS(0.92)FDGVSLDSSGPEDR	1106
sp|Q6FI81|CPIN1_HUMAN	0.829108	92.38	S	KS(0.17)S(0.829)PS(0.001)VKPAVDPAAAK	183
sp|Q6GQQ9|OTU7B_HUMAN	0.997344	40.552	S	GIS(0.997)HAS(0.002)S(0.001)SIVSLAR	100
sp|Q6GYQ0|RGPA1_HUMAN	0.963087	66.3	S	RGS(0.963)S(0.865)PGS(0.172)LEIPKDLPDILNK	860
sp|Q6GYQ0|RGPA1_HUMAN	0.865115	66.3	S	RGS(0.963)S(0.865)PGS(0.172)LEIPKDLPDILNK	861
sp|Q6IAA8|LTOR1_HUMAN	0.963912	138.42	S	KLLLDPS(0.012)S(0.964)PPT(0.024)K	27
sp|Q6IBW4|CNDH2_HUMAN	0.863231	63.894	S	ES(0.863)RS(0.137)PQQSAALPR	282
sp|Q6IBW4|CNDH2_HUMAN	0.999983	74.944	S	S(1)PQQSAALPR	284
sp|Q6IBW4|CNDH2_HUMAN	0.933816	44.452	S	GAFMLEPEGMS(0.007)PMEPAGVS(0.934)PMPGT(0.06)QK	208
sp|Q6IBW4|CNDH2_HUMAN	0.962103	53.526	S	S(0.002)PVPALGFS(0.036)QEPGPS(0.962)PEGPMPLGGGEDEDAEEAVELPEASAPK	246
sp|Q6IN85|P4R3A_HUMAN	0.931785	40.941	S	T(0.001)NLS(0.932)GRQS(0.051)PS(0.016)FK	737
sp|Q6KC79|NIPBL_HUMAN	1	128.31	S	AITSLLGGGS(1)PK	2658
sp|Q6KC79|NIPBL_HUMAN	1	92.939	S	DVPPDILLDS(1)PERK	318
sp|Q6KC79|NIPBL_HUMAN	0.823556	47.037	S	HGS(0.824)S(0.174)EDY(0.003)LHMVHR	243
sp|Q6KC79|NIPBL_HUMAN	0.971331	73.11	S	KRVDS(0.971)DS(0.971)DS(0.971)DS(0.086)EDDINSVMK	2509
sp|Q6KC79|NIPBL_HUMAN	0.971327	73.11	S	KRVDS(0.971)DS(0.971)DS(0.971)DS(0.086)EDDINSVMK	2511
sp|Q6KC79|NIPBL_HUMAN	0.971332	73.11	S	KRVDS(0.971)DS(0.971)DS(0.971)DS(0.086)EDDINSVMK	2513
sp|Q6KC79|NIPBL_HUMAN	0.999349	78.159	S	NNT(0.006)AAET(0.994)EDDES(0.999)DGEDRGGGTSGSLRR	2672
sp|Q6KC79|NIPBL_HUMAN	0.999715	127.17	S	Y(0.001)AEIS(1)S(1)DEDNDS(1)DEAFESSR	1089
sp|Q6KC79|NIPBL_HUMAN	0.999761	127.17	S	Y(0.001)AEIS(1)S(1)DEDNDS(1)DEAFESSR	1090
sp|Q6KC79|NIPBL_HUMAN	0.999991	127.17	S	Y(0.001)AEIS(1)S(1)DEDNDS(1)DEAFESSR	1096
sp|Q6NUK4|REEP3_HUMAN	0.869687	148.76	S	S(0.13)FS(0.87)MHDLTTIQGDEPVGQRPYQPLPEAK	152
sp|Q6NUK4|REEP3_HUMAN	0.999987	78.516	S	YGS(1)LKYK	242
sp|Q6NYC8|PPR18_HUMAN	1	46.158	S	EERLS(1)PR	145
sp|Q6NYC8|PPR18_HUMAN	1	67.69	S	LLES(1)PGVEAGEGEAEKEEAGAQGRPLR	368
sp|Q6NYC8|PPR18_HUMAN	1	85.845	S	SCLAKGS(1)PER	530
sp|Q6NZ36|FAP20_HUMAN	1	60.209	S	LLHGAGGHLES(1)PAR	113
sp|Q6NZI2|CAVN1_HUMAN	0.87837	76.655	S	S(0.878)FT(0.122)PDHVVYAR	300
sp|Q6P0Q8|MAST2_HUMAN	0.999636	42.095	S	KHS(1)LDLPHSELKK	1429
sp|Q6P0Q8|MAST2_HUMAN	0.999943	59.728	S	KLS(1)NPDIFSSTGK	74
sp|Q6P0Q8|MAST2_HUMAN	0.99606	57.366	S	S(0.003)LS(0.996)EEKEDHSDGLAGLK	876
sp|Q6P0Q8|MAST2_HUMAN	0.79527	83.09	S	S(0.006)LS(0.795)S(0.198)GESGPGSPTHSHSLSPR	1256
sp|Q6P0Q8|MAST2_HUMAN	0.999948	47.288	S	SWVIGS(1)PEILR	900
sp|Q6P158|DHX57_HUMAN	1	113.25	S	DLQEQDADAGS(1)ER	127
sp|Q6P1N0|C2D1A_HUMAN	0.986257	59.496	S	LANQDEGPEDEEDEVPKKQNS(0.986)PVAPT(0.014)AQPK	455
sp|Q6P1X5|TAF2_HUMAN	0.997585	53.569	S	S(0.003)IRS(0.998)PS(1)LS(1)D	1194
sp|Q6P1X5|TAF2_HUMAN	0.999835	53.569	S	S(0.003)IRS(0.998)PS(1)LS(1)D	1196
sp|Q6P1X5|TAF2_HUMAN	0.999995	53.569	S	S(0.003)IRS(0.998)PS(1)LS(1)D	1198
sp|Q6P3S6|FBX42_HUMAN	0.931083	64.686	S	APLS(0.931)PS(0.041)LNS(0.012)RPS(0.012)PIS(0.004)AT(0.001)PPALVPETR	365
sp|Q6P4F7|RHGBA_HUMAN	0.994325	43.808	S	QQS(0.994)LET(0.006)CEK	787
sp|Q6P4R8|NFRKB_HUMAN	0.899892	94.09	S	AVSTVVVT(0.015)T(0.085)APS(0.9)PK	1291
sp|Q6P4R8|NFRKB_HUMAN	0.998962	58.981	S	S(0.001)PS(0.999)PAVPLR	228
sp|Q6P6C2|ALKB5_HUMAN	0.974536	81.494	S	RGS(0.975)FS(0.025)S(0.001)ENYWR	361
sp|Q6P6C2|ALKB5_HUMAN	0.999977	157.11	S	YQEDS(1)DPERSDYEEQQLQKEEEAR	64
sp|Q6P6C2|ALKB5_HUMAN	0.848094	40.837	S	Y(0.092)QEDS(0.878)DPERS(0.848)DY(0.181)EEQQLQKEEEAR	69
sp|Q6P996|PDXD1_HUMAN	0.92249	79.676	S	S(0.006)LRGS(0.006)DALS(0.922)ET(0.048)S(0.013)S(0.004)VSHIEDLEKVER	718
sp|Q6PCB5|RSBNL_HUMAN	0.998187	50.322	S	AEPPS(0.998)PVHCVAAAAPT(0.002)ATVSEKEPFGK	6
sp|Q6PD62|CTR9_HUMAN	0.999994	108.89	S	GEEGS(1)DDDETENGPKPK	970
sp|Q6PD62|CTR9_HUMAN	1	40.856	S	KGS(1)GS(1)EQEGEDEEGGERK	941
sp|Q6PD62|CTR9_HUMAN	1	40.856	S	KGS(1)GS(1)EQEGEDEEGGERK	943
sp|Q6PID6|TTC33_HUMAN	0.975408	83.966	S	SEAPAEVT(0.025)HFS(0.975)PK	197
sp|Q6PJG6|BRAT1_HUMAN	0.999406	92.457	S	GS(0.999)PNT(0.001)ASAEATLPR	742
sp|Q6PJG9|LRFN4_HUMAN	0.938418	49.423	S	GVGGS(0.062)AERLEES(0.938)VV	633
sp|Q6PJI9|WDR59_HUMAN	0.999255	56.359	S	AVS(0.999)PT(0.001)EPTPR	564
sp|Q6PJT7|ZC3HE_HUMAN	1	57.106	S	DLVQPDKPAS(1)PK	515
sp|Q6PJT7|ZC3HE_HUMAN	0.979126	57.804	S	NNS(0.979)EKMS(0.021)MEDENFR	281
sp|Q6PK04|CC137_HUMAN	1	89.403	S	VQAGPGS(1)PRR	19
sp|Q6PKG0|LARP1_HUMAN	1	102.93	S	ESPRPLQLPGAEGPAIS(1)DGEEGGGEPGAGGGAAGAAGAGRR	90
sp|Q6PKG0|LARP1_HUMAN	0.853731	71.354	S	QHY(0.001)QKET(0.146)ES(0.854)APGS(0.999)PR	517
sp|Q6PKG0|LARP1_HUMAN	0.999857	71.354	S	ET(0.168)ES(0.832)APGS(1)PR	521
sp|Q6PKG0|LARP1_HUMAN	0.87271	117	S	GLS(0.127)AS(0.873)LPDLDSENWIEVK	548
sp|Q6PKG0|LARP1_HUMAN	0.986869	110.22	S	HS(0.013)S(0.987)NPPLESHVGWVMDSR	824
sp|Q6PKG0|LARP1_HUMAN	0.999912	171.72	S	NTFTAWS(1)DEESDYEIDDRDVNK	627
sp|Q6PKG0|LARP1_HUMAN	0.982845	91.583	S	NTFT(0.005)AWS(0.978)DEES(0.983)DY(0.034)EIDDRDVNK	631
sp|Q6PKG0|LARP1_HUMAN	0.99082	89.466	S	S(0.991)LPT(0.007)T(0.009)VPES(0.992)PNY(0.001)R	766
sp|Q6PKG0|LARP1_HUMAN	0.99965	89.466	S	S(0.973)LPT(0.011)T(0.016)VPES(1)PNYR	774
sp|Q6PL18|ATAD2_HUMAN	0.915946	79.027	S	AGDGS(0.084)S(0.916)VKEVETYHR	61
sp|Q6QNY0|BL1S3_HUMAN	0.999882	66.874	S	VAGEAAET(1)DS(1)EPEPEPEPTAAPR	65
sp|Q6R327|RICTR_HUMAN	0.823763	90.367	S	S(0.164)NS(0.824)VS(0.011)LVPPGS(0.001)SHTLPR	1284
sp|Q6SPF0|SAMD1_HUMAN	0.99335	63.165	S	AAAAAAT(0.007)APPS(0.993)PGPAQPGPR	161
sp|Q6T4R5|NHS_HUMAN	1	61.87	S	RVQQEIDS(1)DES(1)PVAR	415
sp|Q6T4R5|NHS_HUMAN	1	59.9	S	RVQQEIDS(1)DES(1)PVAR	418
sp|Q6UB99|ANR11_HUMAN	0.998291	68.016	S	S(0.002)VS(0.998)VDIR	1792
sp|Q6UB99|ANR11_HUMAN	0.996608	106.17	S	VANS(0.997)PT(0.003)MVNLLLGK	276
sp|Q6UN15|FIP1_HUMAN	0.805307	56.225	S	AEFT(0.18)S(0.805)PPS(0.015)LFK	259
sp|Q6UN15|FIP1_HUMAN	1	57.859	S	AES(1)PDLR	304
sp|Q6UN15|FIP1_HUMAN	0.979596	101.2	S	ERDHS(0.98)PT(0.02)PSVFNSDEERYR	492
sp|Q6UUV7|CRTC3_HUMAN	0.991262	111.16	S	SQLS(0.001)FLPT(0.006)EAQAQVS(0.991)PPPPY(0.002)PAPQELTQPLLQQPR	443
sp|Q6UX71|PXDC2_HUMAN	0.993241	99.7	S	RGS(0.993)GHPAY(0.007)AEVEPVGEK	506
sp|Q6V0I7|FAT4_HUMAN	0.999647	61.815	S	LSQVNES(1)DADDEDNYGAR	4876
sp|Q6VMQ6|MCAF1_HUMAN	0.984369	43.31	S	NKQDDDLNCEPLS(0.984)PHNIT(0.015)PEPVS(0.001)K	113
sp|Q6VMQ6|MCAF1_HUMAN	0.996767	116.51	S	S(0.003)KS(0.997)EDMDNVQSK	559
sp|Q6W2J9|BCOR_HUMAN	0.838451	72.652	S	DGS(0.162)S(0.838)PPLLEK	423
sp|Q6WCQ1|MPRIP_HUMAN	0.989101	40.428	S	AEEQQLPPPLS(0.989)PPS(0.715)PS(0.153)T(0.143)PNHR	289
sp|Q6WCQ1|MPRIP_HUMAN	0.99994	66.152	S	MEVDRS(1)PGLPMSDLK	619
sp|Q6WCQ1|MPRIP_HUMAN	0.99514	105.03	S	S(0.005)KS(0.995)NPDFLKK	993
sp|Q6XZF7|DNMBP_HUMAN	0.985028	53.754	S	S(0.985)LDQT(0.012)S(0.003)PCPLVLVR	684
sp|Q6Y7W6|GGYF2_HUMAN	0.940911	103.04	S	ALSS(0.001)GGS(0.004)IT(0.053)S(0.941)PPLSPALPK	26
sp|Q6Y7W6|GGYF2_HUMAN	0.981514	58.159	S	ALS(0.191)S(0.16)GGS(0.232)IT(0.35)S(0.085)PPLS(0.982)PALPK	30
sp|Q6Y7W6|GGYF2_HUMAN	0.999998	117.04	S	SES(1)ENWR	201
sp|Q6Y7W6|GGYF2_HUMAN	0.882504	75.378	S	S(0.117)QS(0.883)WEER	160
sp|Q6Y7W6|GGYF2_HUMAN	1	73.781	S	WRPHS(1)PDGPR	236
sp|Q6ZMT1|STAC2_HUMAN	0.965263	61.102	S	NFS(0.965)S(0.035)PLLVHEPPPVCATSK	174
sp|Q6ZMT1|STAC2_HUMAN	0.870652	73.781	S	S(0.129)KS(0.871)LENFFLR	48
sp|Q6ZMT1|STAC2_HUMAN	0.834595	40.756	S	S(0.122)LS(0.835)ERDELT(0.044)EDGEGSIR	234
sp|Q6ZN18|AEBP2_HUMAN	0.999941	90.968	S	RGS(1)LEMSSDGEPLSR	206
sp|Q6ZN18|AEBP2_HUMAN	0.966051	79.458	S	S(0.034)LS(0.966)PGAASSSSGDGDGKEGLEEPKGPR	141
sp|Q6ZRS2|SRCAP_HUMAN	1	54.524	S	AGAPVGGS(1)PGLAK	3148
sp|Q6ZRS2|SRCAP_HUMAN	0.78238	49.366	S	LQPPS(0.311)PLGPEGS(0.408)VEES(0.498)EAEAS(0.782)GEEEEGDGTPR	3177
sp|Q6ZRV2|FA83H_HUMAN	1	92.039	S	HGS(1)DPAFAPGPR	523
sp|Q6ZRV2|FA83H_HUMAN	0.987895	43.544	S	KGS(0.988)PT(0.008)PGFS(0.002)T(0.002)R	881
sp|Q6ZRV2|FA83H_HUMAN	0.99382	115.8	S	RGS(0.994)PT(0.003)T(0.003)GFIEQK	892
sp|Q6ZRV2|FA83H_HUMAN	0.932957	69.201	S	RGS(0.955)PT(0.022)T(0.024)GFIEQKGS(0.933)PT(0.053)S(0.013)AY(0.001)PER	903
sp|Q6ZRV2|FA83H_HUMAN	1	76.522	S	RGS(1)PVPPVPERR	914
sp|Q6ZSR9|YJ005_HUMAN	1	66.965	S	LGGAVPFAPPEVS(1)PEQAK	93
sp|Q6ZSS7|MFSD6_HUMAN	0.818296	42.806	S	AS(0.001)EIQPLQGT(0.181)NENRENS(0.818)PAGR	733
sp|Q6ZSZ5|ARHGI_HUMAN	0.980734	52.579	S	S(0.019)LS(0.981)PILPGR	1291
sp|Q6ZTN6|AN13D_HUMAN	0.999998	63.901	S	GPGS(1)PPRT(1)PPAPGPPSFEEQLR	465
sp|Q6ZU35|CRACD_HUMAN	0.86595	121.19	S	HS(0.009)S(0.866)T(0.125)GDSADAGPPAAGSAR	874
sp|Q6ZUT6|CCD9B_HUMAN	1	53.569	S	NQGIEGS(1)PGGR	193
sp|Q6ZW31|SYDE1_HUMAN	0.906142	41.673	S	AGY(0.584)LS(0.507)DGDS(0.906)PERPAGPPS(0.733)PT(0.137)S(0.132)FRPY(0.002)EVGPAAR	235
sp|Q70E73|RAPH1_HUMAN	0.937785	57.136	S	T(0.031)S(0.031)S(0.938)PGGKKPPPTPQR	965
sp|Q71RC2|LARP4_HUMAN	0.963902	65.213	S	DGLNQT(0.002)T(0.002)IPVS(0.964)PPS(0.014)T(0.014)T(0.004)KPS(0.001)R	583
sp|Q75QN2|INT8_HUMAN	1	45.161	S	ELPGPKES(1)R	710
sp|Q765P7|MTSS2_HUMAN	0.999676	90.316	S	AGS(1)EECVFYTDETASPLAPDLAK	612
sp|Q765P7|MTSS2_HUMAN	1	111.06	S	GLS(1)LEHQK	456
sp|Q76FK4|NOL8_HUMAN	1	183.7	S	FLET(1)DS(1)EEEQEEVNEKK	890
sp|Q76FK4|NOL8_HUMAN	0.966802	54.974	S	LQDS(0.967)S(0.967)S(0.967)EEEDVT(0.098)EET(0.002)DHR	1082
sp|Q76FK4|NOL8_HUMAN	0.966802	54.974	S	LQDS(0.967)S(0.967)S(0.967)EEEDVT(0.098)EET(0.002)DHR	1083
sp|Q76FK4|NOL8_HUMAN	0.966802	54.974	S	LQDS(0.967)S(0.967)S(0.967)EEEDVT(0.098)EET(0.002)DHR	1084
sp|Q76FK4|NOL8_HUMAN	0.988062	52.483	S	NDREY(0.022)DS(0.988)GDT(0.99)DEIIAMKK	378
sp|Q76FK4|NOL8_HUMAN	0.868574	65.716	S	NS(0.132)IS(0.869)DDDT(0.999)DS(1)EDELR	298
sp|Q76FK4|NOL8_HUMAN	0.999677	65.716	S	NS(0.132)IS(0.869)DDDT(0.999)DS(1)EDELR	304
sp|Q7KZ85|SPT6H_HUMAN	0.998596	56.914	S	S(0.999)DFVES(0.945)EAEES(0.928)EEEY(0.128)NDEGEVVPR	2
sp|Q7KZ85|SPT6H_HUMAN	0.962955	85.248	S	S(0.001)DFVES(0.963)EAEES(0.963)EEEY(0.073)NDEGEVVPR	7
sp|Q7KZ85|SPT6H_HUMAN	0.963007	85.248	S	S(0.001)DFVES(0.963)EAEES(0.963)EEEY(0.073)NDEGEVVPR	12
sp|Q7KZ85|SPT6H_HUMAN	0.894847	50.029	S	T(0.481)RT(0.575)PAS(0.895)INAT(0.049)PANINLADLTR	1535
sp|Q7KZF4|SND1_HUMAN	0.960666	85.982	S	VNVTVDYIRPAS(0.961)PAT(0.031)ET(0.006)VPAFS(0.001)ER	426
sp|Q7KZI7|MARK2_HUMAN	0.998794	61.435	S	S(0.001)RNS(0.999)PLLER	486
sp|Q7KZI7|MARK2_HUMAN	1	61.435	S	VPAS(1)PLPGLER	456
sp|Q7L014|DDX46_HUMAN	0.999981	58.08	S	AALGLQDS(1)DDEDAAVDIDEQIESMFNSK	804
sp|Q7L014|DDX46_HUMAN	0.962978	172.96	S	KGELMENDQDAMEY(0.074)S(0.963)S(0.963)EEEEVDLQTALTGYQTK	295
sp|Q7L014|DDX46_HUMAN	0.962978	172.96	S	KGELMENDQDAMEY(0.074)S(0.963)S(0.963)EEEEVDLQTALTGYQTK	296
sp|Q7L2J0|MEPCE_HUMAN	0.797148	91.113	S	CAPS(0.212)AGS(0.797)PAAAVGRES(0.953)PGAAAT(0.018)S(0.006)S(0.006)S(0.007)GPQAQQHR	60
sp|Q7L2J0|MEPCE_HUMAN	0.977004	91.113	S	CAPS(0.508)AGS(0.508)PAAAVGRES(0.977)PGAAAT(0.006)S(0.001)SSGPQAQQHR	69
sp|Q7L2J0|MEPCE_HUMAN	0.984169	125.71	S	DITDPLSLNTCTDEGHVVLAS(0.984)PLKT(0.016)GR	254
sp|Q7L4E1|MIGA2_HUMAN	0.851776	57.802	S	TLMLPLT(0.148)EGS(0.852)LR	276
sp|Q7L4I2|RSRC2_HUMAN	0.963422	42.809	S	EQS(0.041)EVS(0.963)VS(0.995)PR	30
[truncated: 1,987 more rows]

## Sheet: 10% ACN
Protein	Localization prob	Score	Amino acid	Phospho (STY) Probabilities	Position
sp|A0JLT2|MED19_HUMAN	0.999212	81.341	S	NRHS(0.999)PDHPGMGS(0.001)SQASSSSSLR	226
sp|A0JNW5|UH1BL_HUMAN	0.971096	86.898	S	SAS(0.971)DT(0.029)NLQK	953
sp|A0MZ66|SHOT1_HUMAN	0.999866	50.563	S	S(1)MPVLGSVSSVTK	506
sp|A1KXE4|F168B_HUMAN	0.92548	59.261	S	MNPVY(0.028)S(0.925)PGS(0.023)S(0.023)GVPYANAK	6
sp|A1L170|CA226_HUMAN	0.973154	56.81	S	AS(0.025)S(0.973)PS(0.002)LIER	223
sp|A1L390|PKHG3_HUMAN	0.990477	46.844	S	GPLS(0.99)PFNS(0.01)R	76
sp|A1L390|PKHG3_HUMAN	0.874551	67.43	S	S(0.125)HS(0.875)VPENMVEPPLSGR	1081
sp|A1L390|PKHG3_HUMAN	0.999875	50.452	S	SSGFGS(1)PR	631
sp|A1L390|PKHG3_HUMAN	0.800097	53.034	S	S(0.1)S(0.1)S(0.8)VLSLEGSEK	640
sp|A1L390|PKHG3_HUMAN	0.99253	49.298	S	S(0.295)S(0.353)S(0.353)VLS(0.993)LEGS(0.007)EK	643
sp|A1X283|SPD2B_HUMAN	0.992292	53.278	S	KES(0.992)IIKS(0.008)EGELLER	528
sp|A1X283|SPD2B_HUMAN	0.939804	78.415	S	NSGEPLPPKPGPGS(0.94)PS(0.06)HPGALDLDGVSR	291
sp|A2RRP1|NBAS_HUMAN	0.979024	171.72	S	AGEEDEGEEDS(0.979)DS(0.021)DYEISAK	473
sp|A2RU67|F234B_HUMAN	0.802327	100.73	S	SPLGEAPEPDS(0.802)DAEVAEAAKPHLS(0.197)EVT(0.001)TEGYPSEPLGGLEQK	62
sp|A3KN83|SBNO1_HUMAN	0.996187	97.431	S	SFS(0.996)PT(0.004)MK	214
sp|A6ND36|FA83G_HUMAN	1	87.083	S	AFS(1)QVQCLDDNHVNWR	4
sp|A6ND36|FA83G_HUMAN	1	81.625	S	AKS(1)VDEIAK	356
sp|A6NKF1|SAC31_HUMAN	0.999922	142.43	S	TLEEVVMAEEEDEGTDRPGS(1)PA	402
sp|A8MQ03|CRTP1_HUMAN	1	95.618	S	NPYAHIS(1)IPR	16
sp|B2RTY4|MYO9A_HUMAN	0.996506	55.353	S	TMS(0.997)QGEIT(0.003)K	1733
sp|Q13765|NACA_HUMAN	0.999981	176.73	S	VQGEAVSNIQENTQTPTVQEES(1)EEEEVDETGVEVK	166
sp|O00139|KIF2A_HUMAN	0.989226	56.817	S	T(0.011)VAS(0.989)IKNDPPSRDNR	100
sp|O00151|PDLI1_HUMAN	0.853584	87.519	S	SAMPFTAS(0.854)PAS(0.037)S(0.037)T(0.037)T(0.037)AR	130
sp|O00159|MYO1C_HUMAN	0.997909	104.45	S	DVES(0.998)PS(0.002)WR	408
sp|O00161|SNP23_HUMAN	0.89779	89.959	S	MDNLS(0.898)S(0.102)EEIQQR	5
sp|O00161|SNP23_HUMAN	0.999591	92.307	S	TTWGDGGENS(1)PCNVVSK	110
sp|O00178|GTPB1_HUMAN	1	71.408	S	LHGGFDS(1)DCS(1)EDGEALNGEPELDLTSK	44
sp|O00178|GTPB1_HUMAN	0.999999	71.408	S	LHGGFDS(1)DCS(1)EDGEALNGEPELDLTSK	47
sp|O00193|SMAP_HUMAN	0.966359	180.86	S	S(0.034)AS(0.966)PDDDLGSSNWEAADLGNEER	17
sp|O00233|PSMD9_HUMAN	0.98927	104.39	S	S(0.989)DEEARQS(0.009)GGS(0.001)S(0.001)QAGVVTVSDVQELMR	2
sp|O00257|CBX4_HUMAN	0.972496	88.507	S	SGEVAEGEARS(0.972)PS(0.028)HK	291
sp|O00264|PGRC1_HUMAN	0.999981	256.33	S	LLKEGEEPTVYS(1)DEEEPKDESAR	181
sp|O00267|SPT5H_HUMAN	0.998301	44.567	S	DVTNFT(0.002)VGGFAPMS(0.998)PR	666
sp|O00273|DFFA_HUMAN	0.998494	105.39	S	SIS(0.001)AS(0.001)KAS(0.998)PPGDLQNPK	315
sp|O00308|WWP2_HUMAN	0.995095	72.496	S	TTPAT(0.005)GEQS(0.995)PGAR	211
sp|O00401|WASL_HUMAN	1	54.167	S	AIHS(1)S(1)DEDEDEDDEEDFEDDDEWED	484
sp|O00401|WASL_HUMAN	1	54.167	S	AIHS(1)S(1)DEDEDEDDEEDFEDDDEWED	485
sp|O00409|FOXN3_HUMAN	0.939883	46.31	S	S(0.431)VS(0.451)PVQDLDDDT(0.171)PPS(0.94)PAHS(0.007)DMPYDAR	97
sp|O00418|EF2K_HUMAN	1	96.54	S	ADEDLIFRLEGVDGGQS(1)PR	18
sp|O00418|EF2K_HUMAN	0.906841	51.119	S	ES(0.01)ENS(0.011)GDS(0.072)GY(0.001)PS(0.907)EKRGELDDPEPR	445
sp|O00418|EF2K_HUMAN	0.997106	57.136	S	KY(0.002)ES(0.997)DEDSLGSSGR	470
sp|O00418|EF2K_HUMAN	0.932572	118.21	S	KYESDEDS(0.933)LGS(0.034)S(0.034)GR	474
sp|O00443|P3C2A_HUMAN	0.996525	70.256	S	S(0.003)QS(0.997)LNIR	338
sp|O00443|P3C2A_HUMAN	0.999831	44.612	S	VSNLQVS(1)PK	259
sp|O00470|MEIS1_HUMAN	0.840917	71.08	S	EGGS(0.841)KS(0.153)DS(0.006)EDITR	194
sp|O00470|MEIS1_HUMAN	0.960432	62.891	S	EGGS(0.001)KS(0.96)DS(0.031)EDIT(0.008)R	196
sp|O00472|ELL2_HUMAN	0.996433	63.694	S	S(0.003)ES(0.996)PVCSSR	305
sp|O00499|BIN1_HUMAN	0.874406	59.912	S	AQPS(0.048)DNAPAKGNKS(0.874)PS(0.072)PPDGS(0.003)PAAT(0.003)PEIR	296
sp|O00499|BIN1_HUMAN	0.992342	90.754	S	S(0.008)PS(0.992)PPDGSPAATPEIR	298
sp|O00499|BIN1_HUMAN	0.997219	90.754	S	GNKS(0.73)PS(0.27)PPDGS(0.997)PAAT(0.002)PEIR	303
sp|O00499|BIN1_HUMAN	0.777282	66.027	S	VNHEPEPAGGAT(0.001)PGAT(0.023)LPKS(0.777)PS(0.198)QLR	331
sp|O00505|IMA4_HUMAN	0.999946	128.26	S	NVPQEESLEDS(1)DVDADFK	60
sp|O00522|KRIT1_HUMAN	0.958661	48.44	S	NT(0.001)AS(0.959)LNS(0.041)R	22
sp|O00559|RCAS1_HUMAN	0.999562	77.689	S	KLS(1)GDQITLPTTVDYSSVPK	36
sp|O00567|NOP56_HUMAN	0.998879	102.6	S	SFSKEELMS(0.999)S(0.999)DLEET(0.001)AGSTSIPK	519
sp|O00567|NOP56_HUMAN	0.998879	179.03	S	SFSKEELMS(0.999)S(0.999)DLEET(0.001)AGSTSIPK	520
sp|O00571|DDX3X_HUMAN	0.965458	40.715	S	GKS(0.965)S(0.033)FFS(0.002)DR	82
sp|O00571|DDX3X_HUMAN	0.770575	120.92	S	QSSGASS(0.001)S(0.168)S(0.771)FS(0.037)S(0.008)S(0.015)R	612
sp|O00629|IMA3_HUMAN	0.999972	54.271	S	NVPHEDICEDS(1)DIDGDYR	60
sp|O00712|NFIB_HUMAN	0.849982	44.632	S	KPEKPLFS(0.076)S(0.068)AS(0.85)PQDS(0.003)S(0.003)PR	328
sp|O00712|NFIB_HUMAN	0.958883	56.404	S	S(0.01)LS(0.959)S(0.03)PPSSK	264
sp|O14497|ARI1A_HUMAN	0.997524	87.148	S	GPS(0.998)PS(0.002)PVGSPASVAQSR	696
sp|O14497|ARI1A_HUMAN	0.976743	62.064	S	S(0.017)HHAPMS(0.977)PGS(0.005)S(0.001)GGGGQPLAR	363
sp|O14497|ARI1A_HUMAN	0.795538	56.139	S	T(0.001)PQPS(0.204)S(0.796)PMDQMGK	382
sp|O14545|TRAD1_HUMAN	0.936042	86.756	S	LDSQPQET(0.064)S(0.936)PELPR	415
sp|O14617|AP3D1_HUMAN	1	45.79	S	HRPS(1)EADEEELAR	658
sp|O14639|ABLM1_HUMAN	1	72.2	S	GVS(1)MPNMLEPK	706
sp|O14639|ABLM1_HUMAN	0.926964	85.837	S	S(0.035)T(0.035)S(0.927)QGS(0.004)INSPVYSR	452
sp|O14639|ABLM1_HUMAN	0.937148	56.648	S	S(0.119)T(0.129)S(0.81)QGS(0.937)INS(0.005)PVYSR	455
sp|O14639|ABLM1_HUMAN	0.999764	82.749	S	TAS(1)LPGYGR	655
sp|O14639|ABLM1_HUMAN	0.976795	84.493	S	T(0.007)LS(0.977)PT(0.016)PSAEGYQDVR	431
sp|O14641|DVL2_HUMAN	0.902992	106.36	S	HLAGYESSSTLMT(0.001)S(0.004)ELES(0.017)T(0.017)S(0.056)LGDS(0.903)DEEDT(0.002)MSR	211
sp|O14646|CHD1_HUMAN	0.942965	72.175	S	ASS(0.026)S(0.031)GPRS(0.943)PLDQR	1677
sp|O14646|CHD1_HUMAN	0.999958	56.851	S	QIDS(1)S(1)EEDDDEEDYDNDKR	215
sp|O14646|CHD1_HUMAN	0.999958	56.851	S	QIDS(1)S(1)EEDDDEEDYDNDKR	216
sp|O14646|CHD1_HUMAN	0.958814	47.222	S	S(0.002)PY(0.008)GS(0.959)RS(0.025)PFEHS(0.006)VEHK	1687
sp|O14683|P5I11_HUMAN	0.776612	57.174	S	KHS(0.777)QT(0.223)DLVSR	14
sp|O14686|KMT2D_HUMAN	0.780286	46.73	S	S(0.003)GIT(0.217)S(0.78)PVEKR	2640
sp|O14713|ITBP1_HUMAN	0.922758	50.563	S	S(0.024)S(0.024)T(0.024)VAS(0.923)LDT(0.004)DS(0.001)T(0.001)K	41
sp|O14737|PDCD5_HUMAN	1	89.629	S	RKVMDS(1)DEDDDY	119
sp|O14745|NHRF1_HUMAN	1	85.146	S	EALAEAALES(1)PRPALVR	280
sp|O14745|NHRF1_HUMAN	1	117.09	S	S(1)ADAAAGAPLPR	2
sp|O14757|CHK1_HUMAN	0.98729	75.695	S	VT(0.011)S(0.987)GGVS(0.002)ESPSGFSK	280
sp|O14795|UN13B_HUMAN	0.998109	73.887	S	AIS(0.998)PT(0.001)SSSR	254
sp|O14828|SCAM3_HUMAN	0.999079	114.97	S	KLS(0.999)PT(0.001)EPK	76
sp|O14936|CSKP_HUMAN	0.78439	66.12	S	TQS(0.001)S(0.002)S(0.008)CERDS(0.784)PS(0.162)T(0.035)S(0.008)R	582
sp|O14974|MYPT1_HUMAN	0.968871	90.707	S	T(0.031)GS(0.969)YGALAEITASK	445
sp|O14974|MYPT1_HUMAN	0.927445	105	S	RLAS(0.927)T(0.036)S(0.036)DIEEKENR	507
sp|O14974|MYPT1_HUMAN	0.889667	105.18	S	STGVS(0.015)FWT(0.096)QDS(0.89)DENEQEQQS(0.965)DT(0.034)EEGSNKKETQTDSISR	862
sp|O14974|MYPT1_HUMAN	0.965182	105.18	S	STGVS(0.015)FWT(0.096)QDS(0.89)DENEQEQQS(0.965)DT(0.034)EEGSNKKETQTDSISR	871
sp|O15013|ARHGA_HUMAN	0.952225	137.24	S	SDLS(0.01)S(0.533)S(0.441)S(0.061)GS(0.952)LS(0.002)LSHGSSSLEHR	1287
sp|O15013|ARHGA_HUMAN	0.791608	50.222	S	T(0.208)KS(0.792)LIAQDHR	379
sp|O15014|ZN609_HUMAN	0.992318	56.951	S	FCDS(0.992)PT(0.006)S(0.002)DLEMR	358
sp|O15014|ZN609_HUMAN	0.999878	64.711	S	GSLS(1)PAR	560
sp|O15014|ZN609_HUMAN	0.998236	62.377	S	LVEPHS(0.998)PS(0.837)PS(0.082)S(0.073)KFS(0.002)T(0.008)K	576
sp|O15014|ZN609_HUMAN	0.837452	62.377	S	LVEPHS(0.998)PS(0.837)PS(0.082)S(0.073)KFS(0.002)T(0.008)K	578
sp|O15020|SPTN2_HUMAN	0.999199	88.001	S	LEHSSFPEGPGPGS(0.999)GDEANGPRGER	2171
sp|O15027|SC16A_HUMAN	0.909373	57.936	S	ADSGPTQPPLS(0.077)LS(0.909)PAPET(0.013)K	2083
sp|O15027|SC16A_HUMAN	1	67.416	S	AQQELVPPQQQAS(1)PPQLPK	1069
sp|O15027|SC16A_HUMAN	0.989719	84.68	S	FT(0.01)GS(0.99)FDDDPDPHRDPYGEEVDRR	1327
sp|O15027|SC16A_HUMAN	1	86.467	S	IVNHWAS(1)PELR	314
sp|O15027|SC16A_HUMAN	1	91.722	S	NEHRPASALVNPLARGDS(1)PENR	342
sp|O15027|SC16A_HUMAN	0.990452	88.101	S	S(0.99)LHS(0.009)AHSLASR	1356
sp|O15031|PLXB2_HUMAN	1	90.926	S	SQLEGLEES(1)VRDR	1244
sp|O15037|KHNYN_HUMAN	1	58.815	S	GAS(1)LLQR	342
sp|O15061|SYNEM_HUMAN	0.912133	42.947	S	HVT(0.002)LGPGQS(0.912)PLS(0.086)R	1181
sp|O15061|SYNEM_HUMAN	0.772029	44.641	S	MSYEGPTAEVVEVSAGGDLS(0.005)QAAS(0.772)PT(0.204)GAS(0.017)R	1163
sp|O15061|SYNEM_HUMAN	0.995798	98.3	S	QRS(0.004)PAPGS(0.996)PDEEGGAEAPAAGIR	1049
sp|O15061|SYNEM_HUMAN	0.996863	84.658	S	TFS(0.997)PT(0.003)YGLLR	429
sp|O15085|ARHGB_HUMAN	0.999885	69.551	S	HQVLLEDPEQEGS(1)AEEEELGVLPCPSTSLDGENR	1155
sp|O15085|ARHGB_HUMAN	0.955219	62.677	S	NSVLS(0.029)DPGLDS(0.955)PRT(0.532)S(0.483)PVIMAR	251
sp|O15085|ARHGB_HUMAN	0.999922	50.284	S	S(1)VRLPQSIDR	2
sp|O15131|IMA6_HUMAN	0.999972	49.35	S	AS(1)PGKDNYR	3
sp|O15164|TIF1A_HUMAN	1	66.27	S	LKS(1)IEER	1042
sp|O15164|TIF1A_HUMAN	0.996106	82.8	S	NES(0.011)EDNKFS(0.996)DDS(0.993)DDDFVQPR	1025
sp|O15164|TIF1A_HUMAN	0.992876	82.8	S	NES(0.011)EDNKFS(0.996)DDS(0.993)DDDFVQPR	1028
sp|O15164|TIF1A_HUMAN	0.84064	54.223	S	SEWLDPS(0.159)QKS(0.841)PLHVGETR	811
sp|O15213|WDR46_HUMAN	0.937532	56.327	S	RYWEEETVPT(0.012)T(0.05)AGAS(0.938)PGPPR	41
sp|O15258|RER1_HUMAN	0.990871	118.72	S	VDPS(0.004)LMEDS(0.991)DDGPS(0.004)LPT(0.001)KQNEEFRPFIR	95
sp|O15371|EIF3D_HUMAN	0.973324	51.066	S	DS(0.027)S(0.973)VEVR	161
sp|O15417|TNC18_HUMAN	1	47.603	S	GGPLS(1)PR	2033
sp|O15446|RPA34_HUMAN	0.762512	83.559	S	MPETVPQEEMPGPPLNS(0.233)ES(0.763)GEEAPT(0.004)GR	490
sp|O15446|RPA34_HUMAN	0.753559	62.861	S	TVKQEQINTEPLEDT(0.059)VLS(0.754)PT(0.187)K	285
sp|Q6A1A2|PDPK2_HUMAN	0.999909	82.707	S	ANS(1)FVGTAQYVSPELLTEK	214
sp|O15541|R113A_HUMAN	0.772632	49.618	S	ELDEGRYGVYEDENY(0.227)EVGS(0.773)DDEEIPFK	253
sp|O43150|ASAP2_HUMAN	1	157.03	S	LLHEDLDES(1)DDDMDEK	701
sp|O43159|RRP8_HUMAN	0.941183	58.498	S	ALEAAS(0.072)LS(0.077)QHPPS(0.389)LCIS(0.521)DS(0.941)EEEEEER	64
sp|O43159|RRP8_HUMAN	1	69.261	S	QGPPCS(1)DS(1)EEEVER	104
sp|O43159|RRP8_HUMAN	1	69.261	S	QGPPCS(1)DS(1)EEEVER	106
sp|O43159|RRP8_HUMAN	0.99999	72.928	S	TEVS(1)PVPR	223
sp|O43164|PJA2_HUMAN	0.999308	67.866	S	SSAGDT(0.001)EFVHQNS(0.999)QEIQR	253
sp|O43166|SI1L1_HUMAN	0.999217	48.659	S	DLRAS(0.999)PKPT(0.001)SK	1528
sp|O43166|SI1L1_HUMAN	0.996791	57.414	S	HS(0.002)AS(0.997)PVVFTSAR	1433
sp|O43166|SI1L1_HUMAN	0.899407	99.531	S	LIDLES(0.899)PT(0.099)PES(0.001)QK	1549
sp|O43166|SI1L1_HUMAN	0.998529	80.522	S	T(0.001)LS(0.999)DESIYNSQR	1585
sp|O43166|SI1L1_HUMAN	0.832751	50.155	S	VLPAFRES(0.833)PS(0.167)GR	1255
sp|O43237|DC1L2_HUMAN	0.993921	49.463	S	AS(0.005)ES(0.994)PARGPS(0.001)GSPR	383
sp|O43237|DC1L2_HUMAN	1	106.36	S	DFQDYMEPEEGCQGS(1)PQR	194
sp|O43290|SNUT1_HUMAN	0.999845	46.307	S	RVS(1)EVEEEKEPVPQPLPSDDTR	448
sp|O43294|TGFI1_HUMAN	0.986569	40.968	S	KRPS(0.987)LPS(0.246)S(0.722)PS(0.045)PGLPK	137
sp|O43306|ADCY6_HUMAN	1	114.86	S	ANS(1)MEGLMPR	576
sp|O43314|VIP2_HUMAN	1	55.437	S	HFFHHADEDDEEEDDS(1)PPER	38
sp|O43314|VIP2_HUMAN	1	114.29	S	S(1)GEQITS(0.004)S(0.013)PVS(0.983)PK	1006
sp|O43314|VIP2_HUMAN	0.98304	114.29	S	S(1)GEQITS(0.004)S(0.013)PVS(0.983)PK	1016
sp|O43318|M3K7_HUMAN	0.999983	85.845	S	MS(1)ADMSEIEAR	389
sp|O43318|M3K7_HUMAN	0.990982	64.68	S	RRS(0.991)IQDLT(0.009)VTGTEPGQVSSR	439
sp|O43399|TPD54_HUMAN	0.997707	133.45	S	GLLS(0.001)DS(0.998)MT(0.001)DVPVDTGVAAR	21
sp|O43426|SYNJ1_HUMAN	0.974346	146.78	S	SAEDLDLLNAS(0.974)FQDES(0.026)K	830
sp|O43432|IF4G3_HUMAN	0.999632	78.113	S	SPS(1)PVLR	232
sp|O43463|SUV91_HUMAN	1	87.566	S	MDSNFGLAGLPGS(1)PK	391
sp|O43491|E41L2_HUMAN	0.965977	65.887	S	EVRS(0.966)PT(0.034)KAPHLQLIEGK	598
sp|O43491|E41L2_HUMAN	0.959953	113.62	S	S(0.96)YT(0.04)LVVAK	87
sp|O43516|WIPF1_HUMAN	0.995206	101.39	S	NLS(0.995)LS(0.005)SSTPPLPSPGR	340
sp|O43572|AKA10_HUMAN	0.990437	64.64	S	ASIS(0.009)VHS(0.99)PQK	52
sp|O43572|AKA10_HUMAN	0.988393	47.774	S	NS(0.006)PAS(0.988)PLKELS(0.006)GK	281
sp|O43583|DENR_HUMAN	0.770874	51.264	S	LT(0.222)VENS(0.771)PKQEAGIS(0.007)EGQGTAGEEEEK	73
sp|O43598|DNPH1_HUMAN	0.949625	93.51	S	YFEADPPGQVAAS(0.95)PDPT(0.025)T(0.025)	169
sp|O43719|HTSF1_HUMAN	0.999998	108.7	S	HFS(1)EHPSTSK	403
sp|O43719|HTSF1_HUMAN	0.999861	89.171	S	SDS(1)VSASER	387
sp|O43765|SGTA_HUMAN	0.99061	58.366	S	EMPQDLRS(0.991)PART(0.957)PPS(0.052)EEDSAEAER	77
sp|O43765|SGTA_HUMAN	0.765803	209.11	S	S(0.006)RT(0.228)PS(0.766)ASNDDQQE	305
sp|O43768|ENSA_HUMAN	1	78.921	S	S(1)QKQEEENPAEETGEEKQDTQEK	2
sp|O43768|ENSA_HUMAN	0.800236	50.805	S	S(0.199)S(0.8)LVT(0.001)SK	109
sp|O43768|ENSA_HUMAN	0.998001	66.262	S	YFDS(0.998)GDY(0.002)NMAK	67
sp|O43815|STRN_HUMAN	0.999821	96.338	S	FLESAAADFS(1)DEDEDDDVDGREK	245
sp|O43818|U3IP2_HUMAN	0.999828	113.47	S	MNEEIS(1)S(1)DS(0.906)ES(0.094)ES(0.001)LAPR	50
sp|O43818|U3IP2_HUMAN	0.999786	113.47	S	MNEEIS(1)S(1)DS(0.906)ES(0.094)ES(0.001)LAPR	51
sp|O43818|U3IP2_HUMAN	0.967348	113.47	S	MNEEIS(0.967)S(0.967)DS(0.967)ES(0.089)ES(0.009)LAPR	53
sp|O43823|AKAP8_HUMAN	1	110.37	S	VDS(1)EGDFS(1)ENDDAAGDFR	323
sp|O43823|AKAP8_HUMAN	1	110.37	S	VDS(1)EGDFS(1)ENDDAAGDFR	328
sp|O43823|AKAP8_HUMAN	0.999984	67.775	S	VDS(1)EGDFS(1)ENDDAAGDFRS(1)GDEEFKGEDELCDSGR	339
sp|O43865|SAHH2_HUMAN	1	42.904	S	S(1)MPDAMPLPGVGEELKQAK	2
sp|O43896|KIF1C_HUMAN	0.999616	85.837	S	LYADS(1)DS(0.996)GDDS(0.004)DKR	674
sp|O43896|KIF1C_HUMAN	0.9964	85.837	S	LYADS(1)DS(0.996)GDDS(0.004)DKR	676
sp|O43896|KIF1C_HUMAN	1	50.222	S	QRS(1)APDLK	1092
sp|O60231|DHX16_HUMAN	1	152.71	S	LLEDS(1)EES(0.939)S(0.061)EETVSR	103
sp|O60231|DHX16_HUMAN	0.939249	152.71	S	LLEDS(1)EES(0.939)S(0.061)EETVSR	106
sp|O60238|BNI3L_HUMAN	0.774091	88.001	S	DHS(0.119)S(0.107)QS(0.774)EEEVVEGEKEVEALKK	120
sp|O60245|PCDH7_HUMAN	0.815831	42.806	S	SSSPLPT(0.003)VQLHPQS(0.816)PT(0.181)AGKK	1011
sp|O60245|PCDH7_HUMAN	1	85.457	S	SVNGGPGS(1)PDLAR	989
sp|O60264|SMCA5_HUMAN	0.999991	79.693	S	QNLLS(1)VGDYR	137
sp|O60264|SMCA5_HUMAN	0.938487	86.136	S	TPT(0.062)S(0.938)PLK	116
sp|O60271|JIP4_HUMAN	0.993109	46.982	S	LHQLS(0.993)GS(0.993)DQLES(0.009)T(0.004)AHS(0.001)R	183
sp|O60271|JIP4_HUMAN	0.993109	43.454	S	LHQLS(0.993)GS(0.993)DQLES(0.009)T(0.004)AHS(0.001)R	185
sp|O60271|JIP4_HUMAN	0.954684	64.454	S	S(0.006)AS(0.955)QS(0.551)S(0.487)LDKLDQELKEQQK	730
sp|O60292|SI1L3_HUMAN	0.999989	118.48	S	TLS(1)DESLCSGR	1544
sp|O60293|ZC3H1_HUMAN	0.871675	57.528	S	ATADT(0.004)PAPAS(0.041)S(0.041)GLS(0.041)PKEEGELEDGEIS(0.872)DDDNNS(0.001)QIR	28
sp|O60293|ZC3H1_HUMAN	0.859238	113.22	S	LDS(0.141)S(0.859)PVS(0.558)S(0.442)PR	949
sp|O60293|ZC3H1_HUMAN	0.973031	45.161	S	S(0.001)FGRS(0.973)PS(0.026)R	206
sp|O60293|ZC3H1_HUMAN	0.996258	70.942	S	T(0.355)S(0.409)S(0.063)S(0.082)S(0.094)PANS(0.996)DVEIDGIGR	809
sp|O60341|KDM1A_HUMAN	0.783089	52.329	S	EMDES(0.783)LANLS(0.213)EDEY(0.001)Y(0.004)S(0.999)EEER	126
sp|O60341|KDM1A_HUMAN	0.988534	86.732	S	EMDES(0.011)LANLS(0.989)EDEYYSEEERNAK	131
sp|O60341|KDM1A_HUMAN	0.998764	80.729	S	EMDES(0.783)LANLS(0.213)EDEY(0.001)Y(0.004)S(0.999)EEER	137
sp|O60341|KDM1A_HUMAN	0.99936	58.436	S	KLPPPPPQAPPEEENES(0.999)EPEEPS(0.001)GVEGAAFQSR	166
sp|O60343|TBCD4_HUMAN	1	54.198	S	AQGVRS(1)PLLR	666
sp|O60343|TBCD4_HUMAN	1	83.182	S	LGS(1)VDS(1)FER	588
sp|O60343|TBCD4_HUMAN	1	120.06	S	LGS(1)VDS(1)FER	591
sp|O60343|TBCD4_HUMAN	0.874256	102.62	S	SLTS(0.126)S(0.874)LENIFSR	570
sp|O60437|PEPL_HUMAN	0.989343	63.894	S	GKY(0.002)S(0.989)PT(0.004)VQT(0.004)R	14
sp|O60503|ADCY9_HUMAN	0.934483	73.707	S	VIPQHQLS(0.934)IS(0.066)PDIR	1257
sp|O60504|VINEX_HUMAN	0.908085	82.261	S	HPS(0.908)S(0.09)PS(0.002)ALR	544
sp|O60504|VINEX_HUMAN	0.777561	103.76	S	LCDDGPQLPT(0.222)S(0.778)PR	530
sp|O60524|NEMF_HUMAN	0.999622	78.286	S	NPYLLS(1)EEEDDDVDGDVNVEKNETEPPKGK	417
sp|O60566|BUB1B_HUMAN	0.999828	55.452	S	KLS(1)PIIEDSR	670
sp|O60610|DIAP1_HUMAN	0.999754	46.953	S	GRS(1)PDELPSAGGDGGK	22
sp|O60669|MOT2_HUMAN	0.869595	48.981	S	ESEPLS(0.87)KS(0.13)K	452
sp|O60678|ANM3_HUMAN	1	110.25	S	GAVENEEDLPELS(1)DS(1)GDEAAWEDEDDADLPHGK	25
sp|O60678|ANM3_HUMAN	1	110.25	S	GAVENEEDLPELS(1)DS(1)GDEAAWEDEDDADLPHGK	27
sp|O60684|IMA7_HUMAN	0.999994	128.54	S	METMAS(1)PGKDNYR	6
sp|O60716|CTND1_HUMAN	0.998316	60.255	S	GS(0.002)LAS(0.998)LDS(1)LRK	349
sp|O60716|CTND1_HUMAN	0.999988	74.46	S	GS(0.002)LAS(0.998)LDS(1)LRK	352
sp|O60716|CTND1_HUMAN	0.949277	101.6	S	HYEDGYPGGSDNYGS(0.949)LS(0.051)R	230
sp|O60716|CTND1_HUMAN	0.999907	40.552	S	SDFQVNLNNAS(1)R	857
sp|O60716|CTND1_HUMAN	0.970829	116.82	S	S(0.011)QS(0.971)S(0.021)HS(0.975)Y(0.022)DDSTLPLIDR	861
sp|O60716|CTND1_HUMAN	0.974623	116.82	S	S(0.011)QS(0.971)S(0.021)HS(0.975)Y(0.022)DDSTLPLIDR	864
sp|O60716|CTND1_HUMAN	0.840775	82.171	S	VGGS(0.841)S(0.159)VDLHR	268
sp|O60716|CTND1_HUMAN	0.848113	51.013	S	VGGS(0.152)S(0.848)VDLHR	269
sp|Q16778|H2B2E_HUMAN	1	65.563	S	PEPAKS(1)APAPK	7
sp|O60832|DKC1_HUMAN	1	101.67	S	AGLES(1)GAEPGDGDS(0.404)DT(0.268)T(0.328)K	485
sp|O60832|DKC1_HUMAN	0.80911	167.05	S	AGLESGAEPGDGDS(0.809)DT(0.095)T(0.095)KKK	494
sp|O60832|DKC1_HUMAN	1	157.33	S	EVELVS(1)E	513
sp|O60832|DKC1_HUMAN	0.971342	92.307	S	KRES(0.971)ES(0.892)ES(0.136)DET(0.001)PPAAPQLIK	451
sp|O60832|DKC1_HUMAN	0.891966	92.307	S	KRES(0.971)ES(0.892)ES(0.136)DET(0.001)PPAAPQLIK	453
sp|O60841|IF2P_HUMAN	1	71.558	S	KQS(1)FDDNDS(1)EELEDKDSK	107
sp|O60841|IF2P_HUMAN	0.999999	135.08	S	QSFDDNDS(1)EELEDKDSK	113
sp|O60841|IF2P_HUMAN	1	122.97	S	WDGS(1)EEDEDNSKK	164
sp|O60841|IF2P_HUMAN	0.999999	110.37	S	NKPGPNIES(1)GNEDDDASFK	214
sp|O60841|IF2P_HUMAN	0.84596	88.396	S	VEMY(0.027)S(0.846)GS(0.127)DDDDDFNKLPK	135
sp|O60841|IF2P_HUMAN	0.970122	125.5	S	VEMYS(0.03)GS(0.97)DDDDDFNKLPK	137
sp|O60841|IF2P_HUMAN	0.998288	89.013	S	S(0.007)RINS(0.998)S(0.998)GES(0.998)GDES(0.998)DEFLQSR	182
sp|O60841|IF2P_HUMAN	0.998288	89.013	S	S(0.007)RINS(0.998)S(0.998)GES(0.998)GDES(0.998)DEFLQSR	183
sp|O60841|IF2P_HUMAN	0.998288	89.013	S	S(0.007)RINS(0.998)S(0.998)GES(0.998)GDES(0.998)DEFLQSR	186
sp|O60841|IF2P_HUMAN	0.998288	89.013	S	S(0.007)RINS(0.998)S(0.998)GES(0.998)GDES(0.998)DEFLQSR	190
sp|O60869|EDF1_HUMAN	0.992655	47.938	S	AES(0.993)DWDT(0.007)VTVLR	4
sp|O60869|EDF1_HUMAN	0.990574	70.438	S	WAAGQNKQHS(0.991)IT(0.009)K	53
sp|O60885|BRD4_HUMAN	0.840822	44.301	S	EAPS(0.135)PLMIHS(0.841)PQMS(0.071)QFQS(0.329)LT(0.329)HQS(0.295)PPQQNVQPK	1070
sp|O60885|BRD4_HUMAN	1	68.224	S	IHS(1)PIIR	1117
sp|O75044|SRGP2_HUMAN	0.754408	47.189	S	HS(0.24)S(0.754)LKNRLDS(0.006)PQIR	909
sp|O75052|CAPON_HUMAN	0.780909	43.208	S	VSHPQEPMLT(0.219)AS(0.781)PR	266
sp|O75122|CLAP2_HUMAN	0.993775	71.03	S	AS(0.006)S(0.994)LPGSLQR	360
sp|O75122|CLAP2_HUMAN	0.954351	44.457	S	EAS(0.954)PS(0.043)RLS(0.003)VAR	507
sp|O75122|CLAP2_HUMAN	0.93873	46.706	S	MVS(0.031)QS(0.939)QPGS(0.031)R	455
sp|O75122|CLAP2_HUMAN	0.958738	186.94	S	S(0.041)RS(0.959)DIDVNAAAGAK	370
sp|O75122|CLAP2_HUMAN	0.930187	125.58	S	VLNT(0.07)GS(0.93)DVEEAVADALKKPAR	596
sp|O75128|COBL_HUMAN	0.896496	45.546	S	DKWAT(0.082)DQEDCS(0.896)DQDLAGT(0.021)PDLGPQK	440
sp|O75151|PHF2_HUMAN	0.999319	146.3	S	DSDYVYPS(0.001)LES(0.999)DEDNPIFK	882
sp|O75152|ZC11A_HUMAN	0.995338	43.991	S	LSVQS(0.004)NPS(0.995)PQLR	132
sp|O75152|ZC11A_HUMAN	0.788948	43.162	S	RLS(0.789)S(0.44)AS(0.395)T(0.375)GKPPLS(0.001)VEDDFEK	758
sp|O75153|CLU_HUMAN	0.999382	83.216	S	SEDPPGQEAGS(0.999)EEEGSSASGLAK	664
sp|O75175|CNOT3_HUMAN	0.851656	119.39	S	STDSEVS(0.148)QS(0.852)PAK	299
sp|O75179|ANR17_HUMAN	0.991649	68.034	S	AT(0.008)NS(0.992)PKPHMVPR	1940
sp|O75179|ANR17_HUMAN	0.999997	69.276	S	LTVAS(1)PK	1709
sp|O75190|DNJB6_HUMAN	1	45.094	S	HAPHCLS(1)EEEGEQDRPR	277
sp|O75362|ZN217_HUMAN	0.971215	71.548	S	AGAES(0.971)PT(0.028)MS(0.001)VDGR	407
sp|O75369|FLNB_HUMAN	0.998752	85.974	S	LVS(0.999)PGS(0.001)ANETSSILVESVTR	2478
sp|O75376|NCOR1_HUMAN	0.995186	56.851	S	ALPRGS(0.995)PHS(0.005)DLKER	1281
sp|O75376|NCOR1_HUMAN	0.999944	74.678	S	AQLS(1)PGIYDDTSAR	1472
sp|O75376|NCOR1_HUMAN	0.996059	49.993	S	SAT(0.001)LPY(0.003)IKQEEFS(0.996)PR	1111
sp|O75376|NCOR1_HUMAN	0.997469	79.467	S	SHVSSEPY(0.002)EPIS(0.997)PPQVPVVHEK	2151
sp|O75376|NCOR1_HUMAN	1	48.283	S	VS(1)PENLVDK	2120
sp|O75379|VAMP4_HUMAN	1	135.37	S	RNLLEDDS(1)DEEEDFFLR	30
sp|O75396|SC22B_HUMAN	0.999911	120.14	S	NLGS(1)INTELQDVQR	137
sp|O75400|PR40A_HUMAN	0.992896	52.784	S	DS(0.022)GNWDT(0.993)S(0.993)GS(0.993)ELS(0.999)EGELEKR	933
sp|O75400|PR40A_HUMAN	0.992896	52.784	S	DS(0.022)GNWDT(0.993)S(0.993)GS(0.993)ELS(0.999)EGELEKR	935
sp|O75400|PR40A_HUMAN	0.999482	52.784	S	DS(0.022)GNWDT(0.993)S(0.993)GS(0.993)ELS(0.999)EGELEKR	938
sp|O75400|PR40A_HUMAN	0.971726	57.328	S	HKS(0.028)DS(0.972)PES(1)DAEREK	885
sp|O75400|PR40A_HUMAN	0.999865	57.328	S	HKS(0.028)DS(0.972)PES(1)DAEREK	888
sp|O75410|TACC1_HUMAN	0.83198	102.07	S	ASYHFSPEELDENT(0.168)S(0.832)PLLGDAR	276
sp|O75420|GGYF1_HUMAN	1	47.198	S	S(1)IEEGDGAFGR	137
sp|O75420|GGYF1_HUMAN	0.971305	46.481	S	S(0.029)QS(0.971)WDDRGER	157
sp|O75427|LRCH4_HUMAN	0.88745	86.507	S	AAAVAAPLAAGGEEAAAT(0.042)T(0.035)S(0.035)VPGS(0.887)PGLPGRR	25
sp|O75436|VP26A_HUMAN	0.80438	69.981	S	T(0.004)NFHQRFES(0.804)PES(0.186)QAS(0.006)AEQPEM	315
sp|O75446|SAP30_HUMAN	0.999684	45.809	S	KGS(1)DDDGGDS(1)PVQDIDTPEVDLYQLQVNTLRR	131
sp|O75446|SAP30_HUMAN	0.999684	45.809	S	KGS(1)DDDGGDS(1)PVQDIDTPEVDLYQLQVNTLRR	138
sp|O75448|MED24_HUMAN	0.850179	131.45	S	LLSSNEDDANILS(0.053)S(0.85)PT(0.097)DR	873
sp|O75475|PSIP1_HUMAN	0.972346	109.77	S	QSNAS(0.027)S(0.972)DVEVEEKETSVSKEDTDHEEK	106
sp|O75475|PSIP1_HUMAN	0.994993	90.518	S	QVETEEAGVVTTATAS(0.005)VNLKVS(0.995)PK	177
sp|O75475|PSIP1_HUMAN	0.786078	110.41	S	T(0.01)GVT(0.099)S(0.786)T(0.064)S(0.064)DS(0.977)EEEGDDQEGEKKR	271
sp|O75475|PSIP1_HUMAN	0.969342	129.78	S	T(0.006)GVT(0.05)S(0.445)T(0.536)S(0.969)DS(0.994)EEEGDDQEGEKKR	273
sp|O75475|PSIP1_HUMAN	0.994329	163.18	S	T(0.006)GVT(0.05)S(0.445)T(0.536)S(0.969)DS(0.994)EEEGDDQEGEKKR	275
sp|O75494|SRS10_HUMAN	0.949959	70.056	S	NVYS(0.95)S(0.041)S(0.009)R	106
sp|O75494|SRS10_HUMAN	0.809552	45.077	S	S(0.003)WT(0.185)S(0.81)PKS(0.501)S(0.501)GH	256
sp|O75592|MYCB2_HUMAN	0.843911	128.06	S	S(0.155)KS(0.844)DS(0.001)YTLDPDTLR	2871
sp|O75592|MYCB2_HUMAN	0.973705	90.926	S	S(0.026)LS(0.974)PNHNTLQTLK	2789
sp|O75592|MYCB2_HUMAN	0.998555	63.16	S	S(0.001)S(0.001)S(0.999)PHDKNLPQK	2844
sp|O75592|MYCB2_HUMAN	0.97466	76.733	S	S(0.025)Y(0.001)S(0.975)VVASEYDKQHSILPAR	3478
sp|O75607|NPM3_HUMAN	0.933372	47.59	S	HQIVT(0.054)MS(0.146)NDVS(0.933)EEES(0.933)EEEEEDS(0.933)DEEEVELCPILPAKK	147
sp|O75607|NPM3_HUMAN	0.933372	47.59	S	HQIVT(0.054)MS(0.146)NDVS(0.933)EEES(0.933)EEEEEDS(0.933)DEEEVELCPILPAKK	151
sp|O75607|NPM3_HUMAN	0.933372	47.59	S	HQIVT(0.054)MS(0.146)NDVS(0.933)EEES(0.933)EEEEEDS(0.933)DEEEVELCPILPAKK	158
sp|O75643|U520_HUMAN	1	119.76	S	EEAS(1)DDDMEGDEAVVR	225
sp|O75674|TM1L1_HUMAN	0.768333	43.256	S	EATNTTSEPSAPSQDLLDLS(0.768)PS(0.23)PR	321
sp|O75674|TM1L1_HUMAN	0.912542	42.894	S	EATNTTSEPSAPSQDLLDLS(0.087)PS(0.913)PR	323
sp|O75683|SURF6_HUMAN	1	96.015	S	ELS(1)PAALEKR	138
sp|O75717|WDHD1_HUMAN	0.997411	52.345	S	NQVEEDAEDS(0.997)GEADDEEKPEIHKPGQNS(0.001)FS(0.001)K	868
sp|O75717|WDHD1_HUMAN	0.998419	73.983	S	SHILEDDENS(0.998)VDIS(0.002)MLK	383
sp|O75781|PALM_HUMAN	0.999993	61.65	S	TVDGS(1)PMMK	162
sp|O75822|EIF3J_HUMAN	0.999989	223.97	S	AAAAAAAGDS(1)DS(1)WDADAFSVEDPVRK	11
sp|O75822|EIF3J_HUMAN	0.999991	116.94	S	AAAAAAAGDS(1)DS(1)WDADAFSVEDPVRK	13
sp|O75909|CCNK_HUMAN	1	87.184	S	AVVVS(1)PKEENKAAEPPPPK	340
sp|O75909|CCNK_HUMAN	0.99983	64.121	S	KPS(1)PQPS(0.559)S(0.441)PR	324
sp|O75925|PIAS1_HUMAN	0.976257	65.716	S	GILSLPHQAS(0.976)PVS(0.024)R	503
sp|O75970|MPDZ_HUMAN	0.767832	63.115	S	KNSSQSLMVPQS(0.186)GS(0.768)PEPES(0.047)IR	1595
sp|O76021|RL1D1_HUMAN	0.958819	129.05	S	AT(0.041)NES(0.959)EDEIPQLVPIGKK	361
sp|O76031|CLPX_HUMAN	0.918211	68.657	S	APTKESSEEEY(0.081)DS(0.918)GVEEEGWPR	617
sp|O94761|RECQ4_HUMAN	0.999376	50.563	S	VGS(0.999)PQPSSSGGEK	251
sp|O94761|RECQ4_HUMAN	0.868376	68.44	S	YHGLS(0.868)PS(0.019)S(0.113)QAR	323
sp|O94776|MTA2_HUMAN	0.969931	87.509	S	GHLS(0.017)RPEAQS(0.01)LS(0.97)PYT(0.002)T(0.001)SANR	435
sp|O94804|STK10_HUMAN	1	150.05	S	QVAEQGGDLS(1)PAANR	438
sp|O94826|TOM70_HUMAN	0.999613	83.213	S	AS(1)PAPGSGHPEGPGAHLDMNSLDR	91
sp|O94842|TOX4_HUMAN	0.928559	46.403	S	LS(0.032)T(0.479)T(0.524)PS(0.929)PT(0.069)S(0.507)S(0.461)LHEDGVEDFRR	178
sp|O94875|SRBS2_HUMAN	1	79.875	S	RKS(1)EPAVGPPR	259
sp|O94880|PHF14_HUMAN	0.979352	151.95	S	NSADDEELT(1)NDS(0.979)LT(0.02)LSQSK	290
sp|O94880|PHF14_HUMAN	1	72.175	S	S(1)FVPEEEKHEERVPR	835
sp|O94880|PHF14_HUMAN	0.780791	75.103	S	VLS(0.781)RNS(0.219)ADDEELTNDSLTLSQSK	277
sp|O94885|SASH1_HUMAN	0.999884	54.982	S	S(1)LPVSICR	813
sp|O94885|SASH1_HUMAN	0.987926	81.431	S	T(0.012)CS(0.988)FGGFDLTNR	407
sp|O94888|UBXN7_HUMAN	0.912579	115.31	S	S(0.087)ES(0.913)LIDAS(0.035)EDS(0.965)QLEAAIR	280
sp|O94888|UBXN7_HUMAN	0.999946	189.42	S	SESLIDASEDS(1)QLEAAIR	288
sp|O94913|PCF11_HUMAN	1	45.434	S	MIFEGPNKLS(1)PR	777
sp|O94915|FRYL_HUMAN	0.972446	51.436	S	T(0.012)RS(0.972)LS(0.008)S(0.008)LR	1978
sp|O94921|CDK14_HUMAN	0.998175	91.584	S	TLS(0.998)ES(0.002)FSR	24
sp|O94964|SOGA1_HUMAN	0.997282	70.1	S	VYY(0.003)S(0.997)PPVAR	1017
sp|O94979|SC31A_HUMAN	1	109.87	S	AQGEPVAGHES(1)PKIPYEK	799
sp|O94992|HEXI1_HUMAN	0.768617	66.825	S	AAAKS(0.769)DDT(0.744)S(0.744)DDDFMEEGGEEDGGS(0.744)DGMGGDGS(0.001)EFLQR	233
sp|O95071|UBR5_HUMAN	1	117.03	S	S(1)VVDMDLDDTDDGDDNAPLFYQPGKR	2486
sp|O95071|UBR5_HUMAN	0.959515	48.44	S	RIS(0.96)QS(0.04)QPVR	1549
sp|O95071|UBR5_HUMAN	1	65.563	S	WLDGAS(1)FDNER	327
sp|O95155|UBE4B_HUMAN	0.999783	47.745	S	SMSQVDVDS(1)GIENMEVDENDRR	124
sp|O95155|UBE4B_HUMAN	0.996291	81.619	S	S(0.004)QS(0.996)MDIDGVSCEK	105
sp|O95197|RTN3_HUMAN	0.992101	102.17	S	AEPSAATQSHSISSSSFGAEPS(0.007)APGGGGS(0.992)PGACPALGT(0.001)K	30
sp|O95218|ZRAB2_HUMAN	0.999999	71.359	S	EVEDKES(1)EGEEEDEDEDLSK	153
sp|O95218|ZRAB2_HUMAN	0.999858	90.534	S	ENVEYIEREES(1)DGEYDEFGRK	120
sp|O95239|KIF4A_HUMAN	0.977655	52.254	S	ALASNTSFFS(0.022)GCS(0.978)PIEEEAH	1225
sp|O95239|KIF4A_HUMAN	1	94.551	S	NQS(1)LVEENEKLSR	394
sp|O95239|KIF4A_HUMAN	0.970717	70.1	S	T(0.003)FS(0.971)LT(0.026)EVR	801
sp|O95251|KAT7_HUMAN	0.868718	79.395	S	NT(0.086)ADHDES(0.869)PPRT(0.869)PT(0.099)GNAPS(0.026)S(0.026)ES(0.026)DIDISSPNVSHDESIAK	124
sp|O95263|PDE8B_HUMAN	1	55.401	S	RKES(1)IDVK	417
sp|O95292|VAPB_HUMAN	0.863858	49.595	S	S(0.003)LS(0.064)S(0.064)S(0.864)LDDT(0.005)EVKK	160
sp|O95295|SNAPN_HUMAN	1	112.42	S	AMLDSGIYPPGS(1)PGK	133
sp|O95297|MPZL1_HUMAN	0.852464	116.96	S	DYTGCSTS(0.019)ES(0.852)LS(0.128)PVK	208
sp|O95359|TACC2_HUMAN	0.995625	77.211	S	MQES(0.996)PKLPQQS(0.002)Y(0.002)NFDPDTCDESVDPFKTSSK	2359
sp|O95365|ZBT7A_HUMAN	0.843713	55.413	S	AGAAAGDS(0.844)DEES(0.156)RADDKGVMDYYLK	337
sp|O95365|ZBT7A_HUMAN	1	49.577	S	HFKDEDEDEDVAS(1)PDGLGR	549
sp|O95379|TFIP8_HUMAN	0.843546	61.102	S	MHS(0.844)EAEES(0.156)KEVATDVFNSK	3
sp|O95394|AGM1_HUMAN	0.795193	100.77	S	STIGVMVT(0.205)AS(0.795)HNPEEDNGVK	64
sp|O95400|CD2B2_HUMAN	0.999312	117.26	S	HS(0.001)LDS(0.999)DEEEDDDDGGSSK	49
sp|O95425|SVIL_HUMAN	0.996494	112.72	S	Y(0.004)GS(0.996)FEEAEASYPILNR	968
sp|O95425|SVIL_HUMAN	0.999683	82.705	S	DSSFTEVPRS(1)PK	245
sp|O95425|SVIL_HUMAN	0.999991	117.26	S	QAHDLS(1)PAAESSSTFSFSGR	221
sp|O95429|BAG4_HUMAN	0.988099	50.207	S	S(0.002)S(0.002)GNS(0.988)PT(0.007)PVS(0.001)R	179
sp|O95453|PARN_HUMAN	0.999236	102.87	S	KELS(0.999)PAGS(0.001)ISK	619
sp|O95453|PARN_HUMAN	0.838394	83.183	S	NLS(0.838)PS(0.158)QEEAGLEDGVS(0.456)GEIS(0.298)DT(0.25)ELEQT(0.001)DSCAEPLSEGR	570
sp|O95453|PARN_HUMAN	0.968372	62.924	S	NNS(0.968)FT(0.027)APS(0.002)T(0.002)VGK	557
sp|O95490|AGRL2_HUMAN	0.999849	76.522	S	GNS(1)DGYIIPINK	1430
sp|O95544|NADK_HUMAN	0.994496	66.393	S	S(0.994)LS(0.005)ASPALGSTK	46
sp|O95544|NADK_HUMAN	0.999103	82.543	S	SLS(0.999)ASPALGSTK	48
sp|O95671|ASML_HUMAN	0.999821	140.71	S	HDSIPAADTFEDLS(1)DVEGGGSEPTQR	239
sp|O95672|ECEL1_HUMAN	1	43.382	S	GAS(1)LPPGFPLGAAR	32
sp|O95677|EYA4_HUMAN	0.999744	52.576	S	NNPS(1)PPPDSDLER	361
sp|O95684|CEP43_HUMAN	0.77898	50.857	S	GPT(0.017)T(0.079)GEGALDLS(0.128)DVHS(0.779)PPKS(0.998)PEGK	156
sp|O95684|CEP43_HUMAN	0.997685	50.857	S	GPT(0.017)T(0.079)GEGALDLS(0.128)DVHS(0.779)PPKS(0.998)PEGK	160
sp|O95696|BRD1_HUMAN	0.944997	79.82	S	IVEY(0.033)S(0.945)PPS(0.022)APR	128
sp|O95714|HERC2_HUMAN	0.985295	44.254	S	IRAEEEDLAAVPFLAS(0.985)DNEEEEDEKGNS(0.007)GS(0.008)LIR	2928
sp|O95747|OXSR1_HUMAN	0.99925	82.157	S	LHKT(0.001)EDGGWEWS(0.999)DDEFDEESEEGK	339
sp|O95772|STR3N_HUMAN	1	87.184	S	LLIVQDAS(1)ER	193
sp|O95785|WIZ_HUMAN	0.843327	66.285	S	SPQLS(0.006)LS(0.151)PRPAS(0.843)PK	1017
sp|O95817|BAG3_HUMAN	0.832863	119.83	S	S(0.167)QS(0.833)PAASDCSSSSSSASLPSSGR	173
sp|O95817|BAG3_HUMAN	0.960874	51.211	S	S(0.007)S(0.007)T(0.006)PLHS(0.961)PS(0.019)PIR	289
sp|O95817|BAG3_HUMAN	0.996408	45.434	S	S(0.196)S(0.214)VQGAS(0.283)S(0.311)REGS(0.996)PAR	279
sp|O95817|BAG3_HUMAN	0.995697	102.58	S	VPPAPVPCPPPS(0.996)PGPS(0.003)AVPS(0.001)S(0.001)PK	377
sp|O95819|M4K4_HUMAN	0.987581	62.475	S	RDS(0.988)PLQGS(0.012)GQQNSQAGQR	639
sp|O95819|M4K4_HUMAN	0.803877	65.043	S	T(0.015)T(0.01)S(0.171)RS(0.804)PVLSR	631
sp|O95831|AIFM1_HUMAN	0.999875	63.816	S	SLS(1)AIDR	268
sp|O95983|MBD3_HUMAN	0.780551	42.083	S	VRY(0.012)DS(0.207)S(0.781)NQVK	86
sp|O96013|PAK4_HUMAN	0.991429	46.145	S	DKRPLS(0.991)GPDVGT(0.009)PQPAGLASGAK	181
sp|O96013|PAK4_HUMAN	1	50.207	S	RDS(1)PPPPAR	104
sp|O96028|NSD2_HUMAN	1	41.502	S	GVGS(1)PPGR	437
sp|P00519|ABL1_HUMAN	0.999574	67.614	S	GQGESDPLDHEPAVS(1)PLLPR	569
sp|P00533|EGFR_HUMAN	0.999939	135.27	S	GSHQIS(1)LDNPDYQQDFFPK	1166
sp|P00533|EGFR_HUMAN	0.886914	63.727	S	MHLPS(0.887)PT(0.111)DS(0.002)NFYR	991
sp|P02545|LMNA_HUMAN	0.855263	55.437	S	GRAS(0.855)S(0.539)HS(0.652)S(0.773)QT(0.178)QGGGS(0.001)VTK	403
sp|P02545|LMNA_HUMAN	0.996856	177.08	S	GRAS(0.003)S(0.997)HS(0.041)S(0.863)QT(0.096)QGGGSVTK	404
sp|P02545|LMNA_HUMAN	0.966025	177.08	S	AS(0.172)S(0.828)HS(0.015)S(0.966)QT(0.019)QGGGSVTK	407
sp|P02545|LMNA_HUMAN	0.998958	57.802	S	LRLS(0.999)PS(0.928)PT(0.039)S(0.034)QR	390
sp|P02545|LMNA_HUMAN	0.978085	57.802	S	LRLS(0.996)PS(0.978)PT(0.019)S(0.007)QR	392
sp|P02545|LMNA_HUMAN	0.826471	49.423	S	LRLS(0.998)PS(0.971)PT(0.204)S(0.826)QR	395
sp|P02545|LMNA_HUMAN	0.929106	44.44	S	NKS(0.929)NEDQS(0.071)MGNWQIKR	458
sp|P02545|LMNA_HUMAN	0.899249	119.45	S	SGAQASS(0.127)T(0.873)PLS(0.899)PT(0.1)R	22
sp|P02545|LMNA_HUMAN	0.999114	127.3	S	S(0.999)VGGS(0.001)GGGSFGDNLVTR	628
sp|P02545|LMNA_HUMAN	0.998352	111.92	S	SVGGS(0.002)GGGS(0.998)FGDNLVTR	636
sp|P02751|FINC_HUMAN	1	78.836	S	TNTNVNCPIECFMPLDVQADREDS(1)RE	2475
sp|P02794|FRIH_HUMAN	0.99645	73.294	S	HT(0.003)LGDS(0.996)DNES(0.001)	179
sp|P04049|RAF1_HUMAN	0.999979	75.376	S	RAS(1)DDGKLTDPSK	43
sp|P04049|RAF1_HUMAN	0.970281	67.726	S	S(0.03)AS(0.97)EPSLHR	621
sp|P04049|RAF1_HUMAN	0.814356	100.06	S	SHSESASPSALSSSPNNLS(0.814)PT(0.176)GWS(0.009)QPK	301
sp|P04150|GCR_HUMAN	0.995441	77.379	S	S(0.002)T(0.002)S(0.995)VPENPK	134
sp|P04792|HSPB1_HUMAN	0.970797	66.977	S	AQLGGPEAAKS(0.971)DET(0.029)AAK	199
sp|P04792|HSPB1_HUMAN	0.987627	81.625	S	QLS(0.988)S(0.012)GVSEIR	82
sp|P05186|PPBT_HUMAN	0.97559	91.722	S	TYNT(0.002)NAQVPDS(0.976)AGT(0.022)AT(0.001)AYLCGVK	110
sp|P05387|RLA2_HUMAN	1	117.18	S	KEES(1)EES(1)DDDMGFGLFD	102
sp|P05387|RLA2_HUMAN	1	101.96	S	KEES(1)EES(1)DDDMGFGLFD	105
sp|Q8NHW5|RLA0L_HUMAN	1	91.64	S	VEAKEES(1)EES(1)DEDMGFGLFD	304
sp|Q8NHW5|RLA0L_HUMAN	1	91.64	S	VEAKEES(1)EES(1)DEDMGFGLFD	307
sp|P05455|LA_HUMAN	1	121.35	S	FAS(1)DDEHDEHDENGATGPVKR	366
sp|P05783|K1C18_HUMAN	0.999981	132.59	S	PVSSAAS(1)VYAGAGGSGSR	34
sp|P05783|K1C18_HUMAN	0.754541	86.455	S	PVSSAAS(0.109)VYAGAGGS(0.755)GS(0.136)R	42
sp|P05783|K1C18_HUMAN	0.924266	92.838	S	S(0.924)T(0.076)FSTNYR	7
sp|P05783|K1C18_HUMAN	0.99994	119.39	S	SLGS(1)VQAPSYGAR	18
sp|P06241|FYN_HUMAN	0.999491	84.493	S	LTEERDGS(0.999)LNQSSGYR	21
sp|P06454|PTMA_HUMAN	1	162.59	S	S(1)DAAVDTSSEITTKDLK	2
sp|P06454|PTMA_HUMAN	0.8228	155.43	S	SDAAVDT(0.003)S(0.166)S(0.823)EIT(0.007)T(0.001)K	10
sp|P06748|NPM_HUMAN	1	148.77	S	CGSGPVHISGQHLVAVEEDAES(1)EDEEEEDVK	125
sp|P06748|NPM_HUMAN	0.874882	56.729	S	LLS(0.125)IS(0.875)GKR	139
sp|P06748|NPM_HUMAN	0.999442	79.82	S	GPS(0.001)S(0.999)VEDIKAK	243
sp|P06748|NPM_HUMAN	0.868773	61.524	S	MEDS(0.869)MDMDMS(0.131)PLRPQNYLFGCELK	4
sp|P06748|NPM_HUMAN	1	60.828	S	MQAS(1)IEK	254
sp|P07108|ACBP_HUMAN	1	93.823	S	S(1)QAEFEKAAEEVR	2
sp|P07199|CENPB_HUMAN	0.99761	64.16	S	T(0.002)PAAPAS(0.998)PAAVPSEGSGGSTTGWR	156
sp|P07355|ANXA2_HUMAN	0.996224	79.646	S	GLGT(0.004)DEDS(0.996)LIEIICSR	127
sp|P07355|ANXA2_HUMAN	1	202.03	S	LSLEGDHSTPPSAYGS(1)VK	26
sp|P07355|ANXA2_HUMAN	0.998937	68.552	S	RAEDGS(0.999)VIDY(0.001)ELIDQDAR	184
sp|P07355|ANXA2_HUMAN	1	102.06	S	S(1)T(1)VHEILCK	2
sp|P07550|ADRB2_HUMAN	1	42.813	S	FHVQNLS(1)QVEQDGR	246
sp|P07900|HS90A_HUMAN	0.998838	46.558	S	ES(0.001)EDKPEIEDVGS(0.999)DEEEEKK	263
sp|P07910|HNRPC_HUMAN	1	124.16	S	EAEEGEDDRDS(1)ANGEDDS	299
sp|P07910|HNRPC_HUMAN	0.873163	68.375	S	MES(0.127)EGGADDS(0.873)AEEGDLLDDDDNEDRGDDQLELIKDDEK	260
sp|P07910|HNRPC_HUMAN	0.997202	69.071	S	QAVEMKNDKS(0.997)EEEQS(0.002)S(0.001)SSVK	233
sp|P08047|SP1_HUMAN	0.999808	120.66	S	S(1)DQDHSMDEMTAVVK	2
sp|P08047|SP1_HUMAN	0.958992	74.46	S	S(0.038)DQDHS(0.959)MDEMT(0.003)AVVK	7
sp|P08047|SP1_HUMAN	0.87103	47.429	S	S(0.013)S(0.013)S(0.013)T(0.013)GS(0.013)S(0.013)S(0.013)S(0.013)T(0.013)GGGGQES(0.012)QPS(0.871)PLALLAATCSR	59
sp|P08238|HS90B_HUMAN	1	98.592	S	EKEIS(1)DDEAEEEK	226
sp|P08238|HS90B_HUMAN	1	165.02	S	IEDVGS(1)DEEDDSGKDKK	255
sp|P08559|ODPA_HUMAN	0.858546	102.52	S	YGMGT(0.141)S(0.859)VER	232
sp|P08559|ODPA_HUMAN	0.945099	83.692	S	YHGHS(0.945)MS(0.055)DPGVS(0.989)Y(0.01)R	293
sp|P08559|ODPA_HUMAN	0.999401	83.692	S	Y(0.012)HGHS(0.429)MS(0.559)DPGVS(0.999)Y(0.001)R	300
sp|P08581|MET_HUMAN	1	78.334	S	DLGS(1)ELVR	966
sp|P08581|MET_HUMAN	0.993479	126.63	S	S(0.004)VS(0.993)PT(0.002)TEMVSNESVDYR	990
sp|P08621|RU17_HUMAN	1	84.14	S	YDERPGPS(1)PLPHR	226
sp|P08621|RU17_HUMAN	1	101.11	S	KEELRGGGGDMAEPS(1)EAGDAPPDDGPPGELGPDGPDGPEEK	320
sp|P08651|NFIC_HUMAN	0.986315	94.449	S	TEMDKSPFNS(0.012)PS(0.986)PQDS(0.002)PR	339
sp|P08670|VIME_HUMAN	0.972778	165.64	S	DGQVINET(0.027)S(0.973)QHHDDLE	459
sp|P08670|VIME_HUMAN	0.845895	107.65	S	SLYAS(0.153)S(0.846)PGGVYAT(0.001)R	56
sp|P08670|VIME_HUMAN	0.942077	56.432	S	S(0.015)VS(0.942)S(0.033)S(0.008)S(0.002)YR	7
sp|P08670|VIME_HUMAN	0.99395	60.918	S	T(0.003)Y(0.002)S(0.994)LGS(0.001)ALRPSTSR	39
sp|P08670|VIME_HUMAN	0.953097	69.594	S	TYSLGS(0.953)ALRPS(0.015)T(0.015)S(0.015)R	42
sp|P08913|ADA2A_HUMAN	0.999995	70.089	S	ASQVKPGDS(1)LPR	346
sp|P09601|HMOX1_HUMAN	0.999061	62.891	S	DQS(0.999)PS(0.001)RAPGLR	229
sp|P09603|CSF1_HUMAN	0.999976	52.887	S	ADS(1)PLEQPEGSPLTQDDR	533
sp|P09651|ROA1_HUMAN	0.835155	106.36	S	NQGGYGGS(0.835)S(0.137)S(0.023)S(0.004)S(0.001)SYGSGR	360
sp|P09651|ROA1_HUMAN	0.888308	228.46	S	NQGGYGGSSS(0.016)S(0.888)S(0.078)S(0.016)YGS(0.001)GR	363
sp|P09651|ROA1_HUMAN	0.925482	127.97	S	NQGGYGGSSSS(0.002)S(0.012)S(0.06)YGS(0.925)GR	368
sp|P09651|ROA1_HUMAN	0.996734	78.324	S	S(0.003)ES(0.997)PKEPEQLRK	6
sp|P09651|ROA1_HUMAN	0.981135	95.651	S	S(0.981)KS(0.019)ESPKEPEQLR	2
sp|P09758|TACD2_HUMAN	1	82.171	S	ELGELRKEPS(1)L	322
sp|P09884|DPOLA_HUMAN	0.999544	66.299	S	IAS(1)PVSR	209
sp|P09884|DPOLA_HUMAN	0.954842	71.592	S	S(0.955)IGAS(0.044)PNPFS(0.001)VHTATAVPSGK	186
sp|P0C1Z6|TFPT_HUMAN	0.999458	123.02	S	GPDKLLPYPT(0.001)LAS(0.999)PAS(1)D	249
sp|P0C1Z6|TFPT_HUMAN	1	123.02	S	GPDKLLPYPT(0.001)LAS(0.999)PAS(1)D	252
sp|P0C1Z6|TFPT_HUMAN	0.999205	70.96	S	RT(0.001)PAPPEPGS(0.999)PAPGEGPSGR	180
sp|P0CAP2|GRL1A_HUMAN	0.938919	50.354	S	S(0.059)GS(0.939)PIS(0.002)SEER	270
sp|P0CAP2|GRL1A_HUMAN	0.920412	116.84	S	VS(0.078)S(0.92)QAEDT(0.001)SSSFDNLFIDR	179
sp|P0DP91|ERPG3_HUMAN	0.997321	46.149	S	KVPVQEIDDDFFPS(0.997)S(0.997)GEEAEAAS(0.005)VGEGGGGGR	429
sp|P0DP91|ERPG3_HUMAN	0.997321	46.149	S	KVPVQEIDDDFFPS(0.997)S(0.997)GEEAEAAS(0.005)VGEGGGGGR	430
sp|P0DPB5|RPC22_HUMAN	0.986265	55.353	S	GSAS(0.013)Y(0.001)S(0.986)PPR	104
sp|P16401|H15_HUMAN	0.96006	53.403	S	GTGAS(0.04)GS(0.96)FKLNK	107
sp|P10412|H14_HUMAN	0.854891	89.358	S	S(0.855)ET(0.145)APAAPAAPAPAEKTPVK	2
sp|P10586|PTPRF_HUMAN	0.993887	76.691	S	DEQS(0.004)IGLKDS(0.994)LLAHS(0.002)SDPVEMR	1305
sp|P10644|KAP0_HUMAN	0.999718	140.02	S	TDSREDEIS(1)PPPPNPVVK	83
sp|P10809|CH60_HUMAN	0.999629	129.71	S	TVIIEQSWGS(1)PK	70
sp|P11137|MTAP2_HUMAN	0.990285	126.48	S	VDHGAEIIT(0.01)QS(0.99)PGR	1782
sp|P11166|GTR1_HUMAN	0.999976	51.092	S	TFDEIAS(1)GFR	465
sp|P11171|EPB41_HUMAN	1	45.434	S	QAS(1)ALIDRPAPHFER	521
sp|P11274|BCR_HUMAN	0.999924	45.66	S	ASASRPQPAPADGADPPPAEEPEARPDGEGS(1)PGK	122
sp|P11274|BCR_HUMAN	0.906903	50.705	S	HQDGLPY(0.014)IDDS(0.907)PS(0.376)S(0.357)S(0.339)PHLS(0.004)S(0.003)K	459
sp|P11387|TOP1_HUMAN	0.885039	47.752	S	S(0.885)GDHLHNDS(0.115)QIEADFR	2
sp|P11387|TOP1_HUMAN	1	111.77	S	SGDHLHNDS(1)QIEADFR	10
sp|P11388|TOP2A_HUMAN	0.993714	95.794	S	EAQQKVPDEEENEES(0.994)DNEKET(0.006)EK	1106
sp|P11388|TOP2A_HUMAN	0.941823	91.722	S	IKNENT(0.058)EGS(0.942)PQEDGVELEGLK	1247
sp|P11388|TOP2A_HUMAN	0.999981	87.18	S	YLEES(1)DEDDLF	1525
sp|P11388|TOP2A_HUMAN	0.9918	42.382	S	KPS(0.992)T(0.977)S(0.93)DDS(0.834)DS(0.267)NFEK	1469
sp|P11388|TOP2A_HUMAN	0.930341	42.382	S	KPS(0.992)T(0.977)S(0.93)DDS(0.834)DS(0.267)NFEK	1471
sp|P11388|TOP2A_HUMAN	0.891672	42.382	S	KPS(0.892)T(0.892)S(0.892)DDS(0.892)DS(0.432)NFEKIVS(0.001)K	1474
sp|P11388|TOP2A_HUMAN	1	95.651	S	TQMAEVLPS(1)PR	1213
sp|P11388|TOP2A_HUMAN	1	99.344	S	MEVS(1)PLQPVNENMQVNK	4
sp|P11388|TOP2A_HUMAN	0.998949	72.496	S	S(0.001)VVS(0.999)DLEADDVK	1377
sp|P11532|DMD_HUMAN	0.9555	102.52	S	S(0.018)DS(0.956)S(0.026)QPMLLR	3623
sp|P11717|MPRI_HUMAN	0.992128	74.953	S	ALS(0.479)S(0.529)LHGDDQDS(0.992)EDEVLTIPEVK	2409
sp|P11831|SRF_HUMAN	0.820236	92.275	S	ALIQTCLNSPDS(0.82)PPRS(0.134)DPT(0.023)T(0.023)DQR	224
sp|P12270|TPR_HUMAN	0.9537	80.238	S	GAILSEEELAAMS(0.954)PT(0.046)AAAVAK	379
sp|P12270|TPR_HUMAN	0.999433	48.229	S	T(0.001)DGFAEAIHS(0.999)PQVAGVPR	2155
sp|P13051|UNG_HUMAN	0.776515	67.951	S	APAGQEEPGT(1)PPS(0.215)S(0.777)PLS(0.008)AEQLDR	64
sp|P13051|UNG_HUMAN	0.999988	101.51	S	HAPS(1)PEPAVQGTGVAGVPEESGDAAAIPAKK	23
sp|P13489|RINI_HUMAN	0.99763	76.85	S	S(0.998)LDIQS(0.002)LDIQCEELSDAR	2
sp|P13639|EF2_HUMAN	0.99962	45.368	S	FSVS(1)PVVR	502
sp|P13798|ACPH_HUMAN	0.986387	89.013	S	ALDVS(0.986)AS(0.014)DDEIAR	185
sp|P13798|ACPH_HUMAN	0.994554	108.17	S	ALDVS(0.005)AS(0.995)DDEIAR	187
sp|P13807|GYS1_HUMAN	0.793544	58.172	S	NSVDT(0.001)AT(0.001)S(0.001)S(0.001)S(0.001)LS(0.001)T(0.001)PS(0.004)EPLS(0.794)PT(0.194)S(0.178)S(0.824)LGEERN	727
sp|P13807|GYS1_HUMAN	0.824131	58.172	S	NSVDT(0.001)AT(0.001)S(0.001)S(0.001)S(0.001)LS(0.001)T(0.001)PS(0.004)EPLS(0.794)PT(0.194)S(0.178)S(0.824)LGEERN	731
sp|P13861|KAP2_HUMAN	1	119.02	S	VADAKGDS(1)ES(1)EEDEDLEVPVPSR	78
sp|P13861|KAP2_HUMAN	1	119.02	S	VADAKGDS(1)ES(1)EEDEDLEVPVPSR	80
sp|P13861|KAP2_HUMAN	0.999676	102.37	S	RVS(1)VCAETYNPDEEEEDTDPR	99
sp|P14209|CD99_HUMAN	1	85.19	S	ENAEQGEVDMES(1)HRNANAEPAVQR	168
sp|P14618|KPYM_HUMAN	0.998979	109.6	S	LDIDS(0.999)PPIT(0.001)AR	37
sp|P14866|HNRPL_HUMAN	0.874991	47.189	S	IS(0.106)RPGDS(0.875)DDS(0.019)R	185
sp|P14866|HNRPL_HUMAN	0.999581	42.095	S	YYGGGS(1)EGGRAPK	52
sp|P14923|PLAK_HUMAN	1	72.265	S	ALMGS(1)PQLVAAVVR	182
sp|P15056|BRAF_HUMAN	1	61.235	S	ALQKS(1)PGPQR	419
sp|P15056|BRAF_HUMAN	0.999629	86.898	S	SAS(1)EPSLNR	729
sp|P15151|PVR_HUMAN	0.996215	185.27	S	ENS(0.996)S(0.004)SQDPQTEGTR	406
sp|P15336|ATF2_HUMAN	0.947631	75.99	S	TQSEESRPQSLQQPATS(0.001)T(0.001)T(0.013)ET(0.013)PAS(0.948)PAHT(0.015)T(0.004)PQT(0.001)QS(0.001)T(0.001)S(0.001)GR	328
sp|P15408|FOSL2_HUMAN	1	44.807	S	DEQLS(1)PEEEEKRR	120
sp|P15408|FOSL2_HUMAN	1	63.894	S	RS(1)PPAPGLQPMR	200
sp|P15408|FOSL2_HUMAN	0.786399	130.89	S	SGGGSVGAVVVKQEPLEEDS(0.786)PS(0.167)S(0.036)S(0.008)S(0.002)AGLDK	230
sp|P15529|MCP_HUMAN	0.863111	68.016	S	EVKFT(0.137)S(0.863)L	391
sp|P15880|RS2_HUMAN	0.966207	62.408	S	THT(0.034)RVS(0.966)VQR	281
sp|P15924|DESP_HUMAN	0.994884	62.357	S	GLPSPY(0.004)NMS(0.449)S(0.553)APGS(0.995)R	2825
sp|P15924|DESP_HUMAN	0.994903	40.724	S	S(0.005)MS(0.995)FQGIR	2209
sp|P16070|CD44_HUMAN	1	83.499	S	LVINS(1)GNGAVEDR	686
sp|P16104|H2AX_HUMAN	0.999985	103.26	S	ATQAS(1)QEY	140
sp|P16144|ITB4_HUMAN	0.811629	64.507	S	MDFAFPGS(0.026)T(0.162)NS(0.812)LHR	1457
sp|P16144|ITB4_HUMAN	0.831034	56.359	S	VLS(0.831)T(0.134)S(0.023)S(0.004)T(0.004)LT(0.004)R	1483
sp|P16220|CREB1_HUMAN	0.833375	45.79	S	ILNDLS(0.833)S(0.167)DAPGVPR	128
sp|P16383|GCFC2_HUMAN	0.99894	49.31	S	AADS(0.999)S(0.999)DS(0.999)DGAEES(0.003)PAEPGAPR	16
sp|P16383|GCFC2_HUMAN	0.99894	49.31	S	AADS(0.999)S(0.999)DS(0.999)DGAEES(0.003)PAEPGAPR	17
sp|P16383|GCFC2_HUMAN	0.99894	49.31	S	AADS(0.999)S(0.999)DS(0.999)DGAEES(0.003)PAEPGAPR	19
sp|P16401|H15_HUMAN	0.812854	111.38	S	S(0.813)ET(0.187)APAETATPAPVEK	2
sp|P16401|H15_HUMAN	1	336.49	S	SETAPAET(0.042)AT(0.958)PAPVEKS(1)PAK	18
sp|P16402|H13_HUMAN	0.868171	100.35	S	S(0.868)ET(0.132)APLAPTIPAPAEK	2
sp|P16403|H12_HUMAN	0.853734	99.927	S	S(0.854)ET(0.146)APAAPAAAPPAEK	2
sp|P16455|MGMT_HUMAN	0.83859	55.314	S	GAGAT(0.009)S(0.153)GS(0.839)PPAGRN	201
sp|P16615|AT2A2_HUMAN	1	113.99	S	EFDELNPS(1)AQR	663
sp|P16949|STMN1_HUMAN	1	104.44	S	RAS(1)GQAFELILS(1)PR	16
sp|P16949|STMN1_HUMAN	1	138.77	S	RAS(1)GQAFELILS(1)PR	25
sp|P16949|STMN1_HUMAN	0.999998	74.46	S	ESVPEFPLS(1)PPK	38
sp|P16989|YBOX3_HUMAN	0.984187	40.254	S	PAPAVGEAEDKENQQAT(0.007)S(0.009)GPNQPS(0.984)VR	324
sp|P17096|HMGA1_HUMAN	1	109.44	S	KLEKEEEEGIS(1)QES(1)S(1)EEEQ	99
sp|P17096|HMGA1_HUMAN	1	113.76	S	KLEKEEEEGIS(1)QES(1)S(1)EEEQ	102
sp|P17096|HMGA1_HUMAN	1	113.76	S	KLEKEEEEGIS(1)QES(1)S(1)EEEQ	103
sp|P17096|HMGA1_HUMAN	0.985672	78.836	S	KQPPVSPGTALVGS(0.986)QKEPS(0.013)EVPT(0.001)PK	44
sp|P17152|TMM11_HUMAN	0.976986	92.781	S	LGPGS(0.002)S(0.021)GGS(0.977)AR	17
sp|P17252|KPCA_HUMAN	0.838284	60.747	S	ADVFPGNDS(0.838)T(0.196)AS(0.966)QDVANR	10
sp|P17252|KPCA_HUMAN	0.966191	61.226	S	ADVFPGNDS(0.838)T(0.196)AS(0.966)QDVANR	13
sp|P17252|KPCA_HUMAN	0.953844	105.19	S	STLNPQWNES(0.954)FT(0.046)FK	226
sp|P17275|JUNB_HUMAN	1	52.52	S	S(1)RDAT(1)PPVS(1)PINMEDQER	251
sp|P17275|JUNB_HUMAN	1	64.68	S	S(1)RDAT(1)PPVS(1)PINMEDQER	259
sp|P17342|ANPRC_HUMAN	1	52.49	S	ELREDS(1)IR	533
sp|P17535|JUND_HUMAN	0.974113	53.601	S	LAALKDEPQT(0.007)VPDVPS(0.439)FGES(0.575)PPLS(0.974)PIDMDT(0.005)QER	259
sp|P17544|ATF7_HUMAN	0.913937	66.797	S	AAAGPLDMS(0.914)LPS(0.079)T(0.007)PDIK	97
sp|P17812|PYRG1_HUMAN	0.804201	134.21	S	S(0.002)GS(0.016)S(0.174)S(0.804)PDS(0.004)EITELK	575
sp|P17812|PYRG1_HUMAN	1	71.692	S	GCRLS(1)PR	562
sp|P17858|PFKAL_HUMAN	0.999923	72.434	S	TLS(1)MDKGF	775
sp|P17980|PRS6A_HUMAN	0.976889	102.73	S	MNLLPNIES(0.977)PVT(0.023)R	9
sp|P18031|PTN1_HUMAN	1	61.679	S	VVGGS(1)LR	378
sp|P18583|SON_HUMAN	0.999936	66.012	S	ESDQTLAALLS(1)PK	1697
sp|P18583|SON_HUMAN	0.95653	42.461	S	QIAQS(0.038)KEDDDVIVNKPHVS(0.957)DEEEEEPPFY(0.005)HHPFK	2129
sp|P18583|SON_HUMAN	0.999914	110.29	S	SAAS(1)PVVSSMPER	1769
sp|P18583|SON_HUMAN	0.955063	108.56	S	SVES(0.001)T(0.029)S(0.955)PEPS(0.015)K	283
sp|P18615|NELFE_HUMAN	0.995345	67.334	S	S(0.005)DS(0.995)FPER	251
sp|P18615|NELFE_HUMAN	0.999697	77.146	S	SIS(1)ADDDLQESSRRPQR	115
sp|P18615|NELFE_HUMAN	0.829179	82.635	S	S(0.171)LS(0.829)EQPVMDTATATEQAK	51
sp|Q8N0Y7|PGAM4_HUMAN	0.955006	56.468	S	S(0.955)Y(0.045)DVPPPPMEPDHPFYSNISK	118
sp|P18754|RCC1_HUMAN	1	57.785	S	S(1)PPADAIPK	11
sp|P18858|DNLI1_HUMAN	0.980884	62.042	S	QSQIQNQQGEDS(0.981)GS(0.981)DPEDT(0.029)Y(0.009)	911
sp|P18858|DNLI1_HUMAN	0.980871	62.042	S	QSQIQNQQGEDS(0.981)GS(0.981)DPEDT(0.029)Y(0.009)	913
sp|P18858|DNLI1_HUMAN	1	193.69	S	TIQEVLEEQS(1)EDEDREAK	141
sp|P18858|DNLI1_HUMAN	1	120.56	S	VLGS(1)EGEEEDEALS(1)PAK	66
sp|P18858|DNLI1_HUMAN	1	184.99	S	VLGS(1)EGEEEDEALS(1)PAK	76
sp|P18887|XRCC1_HUMAN	0.953049	65.043	S	AIGST(0.002)S(0.044)KPQES(0.953)PK	241
sp|P19338|NUCL_HUMAN	1	86.479	S	LELQGPRGS(1)PNAR	563
sp|P19338|NUCL_HUMAN	1	68.83	S	GFGFVDFNS(1)EEDAK	619
sp|P19338|NUCL_HUMAN	1	75.654	S	NAKKEDS(1)DEEEDDDS(1)EEDEEDDEDEDEDEDEIEPAAMK	145
sp|P19338|NUCL_HUMAN	1	75.654	S	NAKKEDS(1)DEEEDDDS(1)EEDEEDDEDEDEDEDEIEPAAMK	153
sp|P19338|NUCL_HUMAN	0.980847	132.56	S	KVVVS(0.981)PT(0.019)KK	67
sp|P19532|TFE3_HUMAN	0.755077	89.541	S	AASDPLLS(0.136)S(0.095)VS(0.755)PAVS(0.014)K	556
sp|P20020|AT2B1_HUMAN	1	151.91	S	IEDS(1)EPHIPLIDDTDAEDDAPTKR	1155
sp|P20042|IF2B_HUMAN	1	122.46	S	S(1)GDEMIFDPT(0.141)MS(0.859)KK	2
sp|P20042|IF2B_HUMAN	0.968751	122.46	S	S(1)GDEMIFDPT(0.031)MS(0.969)K	13
sp|P20700|LMNB1_HUMAN	0.856956	68.171	S	AGGPT(0.176)T(0.824)PLS(0.857)PT(0.143)R	23
sp|P20700|LMNB1_HUMAN	0.994006	64.87	S	LKLS(0.994)PS(0.006)PSSR	391
sp|P20700|LMNB1_HUMAN	0.902775	109.24	S	LS(0.001)PS(0.903)PS(0.036)S(0.06)R	393
sp|P20700|LMNB1_HUMAN	0.892561	88.803	S	VTVS(0.019)RAS(0.893)S(0.069)S(0.019)R	404
sp|P20810|ICAL_HUMAN	0.860027	87.243	S	EGITGPPADSSKPIGPDDAIDALSSDFT(0.007)CGS(0.86)PT(0.133)AAGK	243
sp|P20810|ICAL_HUMAN	0.852163	70.963	S	S(0.148)ES(0.852)ELIDELSEDFDRSECK	366
sp|P20810|ICAL_HUMAN	0.855865	44.925	S	S(0.082)QS(0.856)T(0.059)KLS(0.003)VVHEK	41
sp|P20810|ICAL_HUMAN	0.903891	41.378	S	S(0.002)QS(0.047)T(0.047)KLS(0.904)VVHEK	45
sp|P20962|PTMS_HUMAN	1	116.96	S	S(1)EKS(1)VEAAAELSAK	2
sp|P20962|PTMS_HUMAN	0.999992	79.652	S	S(1)EKS(1)VEAAAELSAK	5
sp|P21291|CSRP1_HUMAN	1	118.37	S	GFGFGQGAGALVHS(1)E	192
sp|P21333|FLNA_HUMAN	0.99744	150.39	S	AFGPGLQGGS(0.003)AGS(0.997)PAR	1084
sp|P21333|FLNA_HUMAN	1	82.543	S	CSGPGLS(1)PGMVR	1459
sp|P21333|FLNA_HUMAN	0.858494	70.213	S	FNEEHIPDSPFVVPVAS(0.858)PS(0.141)GDAR	2327
sp|P21333|FLNA_HUMAN	0.999972	60.602	S	RAPS(1)VANVGSHCDLSLK	2152
sp|P21359|NF1_HUMAN	0.979621	73.809	S	SNSGLAT(0.011)Y(0.009)S(0.98)PPMGPVS(0.001)ER	864
sp|P21731|TA2R_HUMAN	0.793577	92.112	S	S(0.794)LS(0.207)LQPQLT(1)QR	329
sp|P21731|TA2R_HUMAN	0.999331	117.86	S	S(0.001)LS(0.999)LQPQLTQR	331
sp|P21796|VDAC1_HUMAN	0.982585	105.46	S	LTFDSS(0.008)FS(0.983)PNT(0.008)GKK	104
sp|P22059|OSBP1_HUMAN	1	131.81	S	GDMS(1)DEDDENEFFDAPEIITMPENLGHK	351
sp|P22059|OSBP1_HUMAN	0.999561	86.324	S	MLAES(1)DES(0.999)GDEES(0.001)VSQTDKTELQNTLR	190
sp|P22059|OSBP1_HUMAN	0.998979	86.324	S	MLAES(1)DES(0.999)GDEES(0.001)VSQTDKTELQNTLR	193
sp|P22059|OSBP1_HUMAN	0.888143	43.798	S	S(0.099)LS(0.888)ELES(0.013)LKLPAESNEK	240
sp|P22059|OSBP1_HUMAN	0.946767	56.164	S	T(0.474)GS(0.534)NIS(0.947)GAS(0.021)S(0.02)DIS(0.003)LDEQYKHQLEETKK	382
sp|P22087|FBRL_HUMAN	0.835274	71.558	S	RVS(0.835)IS(0.165)EGDDKIEYR	124
sp|P22314|UBA1_HUMAN	1	87.566	S	NGS(1)EADIDEGLYSR	46
sp|P22466|GALA_HUMAN	0.832221	99.344	S	LLDLPAAAS(0.832)S(0.167)EDIERS	116
sp|P22626|ROA2_HUMAN	0.999993	90.534	S	GFGDGYNGYGGGPGGGNFGGS(1)PGYGGGR	259
sp|P22626|ROA2_HUMAN	0.969124	158.77	S	NMGGPYGGGNYGPGGS(0.031)GGS(0.969)GGYGGR	344
sp|P22736|NR4A1_HUMAN	0.935985	71.548	S	EVVRT(0.064)DS(0.936)LKGR	341
sp|P23193|TCEA1_HUMAN	0.999922	131.53	S	EPAITSQNS(1)PEAR	100
sp|P23443|KS6B1_HUMAN	0.994359	84.842	S	T(0.006)PVS(0.994)PVKFSPGDFWGR	447
sp|P23497|SP100_HUMAN	0.999993	62.684	S	LNECIS(1)PVANEMNHLPAHSHDLQR	18
sp|P23497|SP100_HUMAN	0.999615	131.6	S	SEPVINNDNPLES(1)NDEKEGQEATCSRPQIVPEPMDFR	362
sp|P23497|SP100_HUMAN	0.999912	53.865	S	VIGQDHDFS(1)ES(1)S(1)EEEAPAEASSGALR	407
sp|P23497|SP100_HUMAN	0.9999	60.943	S	VIGQDHDFS(1)ES(1)S(1)EEEAPAEASSGALR	409
sp|P23497|SP100_HUMAN	0.9999	60.943	S	VIGQDHDFS(1)ES(1)S(1)EEEAPAEASSGALR	410
sp|P23511|NFYA_HUMAN	0.999993	63.697	S	EKDS(1)PHMQDPNQADEEAMTQIIR	326
sp|P23528|COF1_HUMAN	1	105.39	S	AS(1)GVAVSDGVIK	3
sp|P23588|IF4B_HUMAN	0.999991	52.344	S	AAS(1)IFGGAKPVDTAAR	359
sp|P23588|IF4B_HUMAN	0.999573	60.828	S	AFGS(1)GYR	283
sp|P23588|IF4B_HUMAN	0.842004	83.418	S	ARPAT(0.158)DS(0.842)FDDYPPR	207
sp|P23588|IF4B_HUMAN	1	98.796	S	ERHPS(1)WR	406
sp|P23588|IF4B_HUMAN	0.973167	69.594	S	NRDS(0.973)DKT(0.027)DTDWR	192
sp|P23588|IF4B_HUMAN	0.888896	123.02	S	S(0.012)QS(0.067)S(0.889)DT(0.032)EQQSPTSGGGK	498
sp|P23588|IF4B_HUMAN	0.973794	242.9	S	SQSSDTEQQS(0.974)PT(0.024)S(0.002)GGGK	504
sp|P23588|IF4B_HUMAN	0.787128	105.46	S	TGSES(0.2)S(0.787)QT(0.013)GTSTTSSR	425
sp|P23588|IF4B_HUMAN	1	106.19	S	YAALS(1)VDGEDENEGEDYAE	597
sp|P24534|EF1B_HUMAN	0.999947	318.41	S	YGPADVEDTTGSGATDSKDDDDIDLFGS(1)DDEEESEEAK	106
sp|P24928|RPB1_HUMAN	0.962577	83.729	S	YSPT(0.021)S(0.963)PT(0.016)YSPTSPK	1913
sp|P24928|RPB1_HUMAN	0.808241	53.001	S	Y(0.005)S(0.005)PT(0.052)S(0.808)PT(0.113)Y(0.007)S(0.008)PT(0.001)TPK	1878
sp|P25054|APC_HUMAN	0.961042	65.716	S	NDS(0.961)LS(0.034)S(0.005)LDFDDDDVDLSR	1861
sp|P25054|APC_HUMAN	0.998245	47.187	S	S(0.002)ELS(0.998)PVAR	2283
sp|P25106|ACKR3_HUMAN	0.844005	86.727	S	LIDAS(0.081)RVS(0.844)ET(0.074)EY(0.001)SALEQSTK	350
sp|P25106|ACKR3_HUMAN	0.840343	50.498	S	LIDAS(0.251)RVS(0.317)ET(0.448)EY(0.14)S(0.84)ALEQS(0.002)T(0.001)K	355
sp|P25205|MCM3_HUMAN	0.97831	45.983	S	DGDS(0.978)Y(0.02)DPY(0.096)DFS(0.494)DT(0.408)EEEMPQVHT(0.003)PK	704
sp|P25205|MCM3_HUMAN	0.8761	102.17	S	DGDSYDPY(0.052)DFS(0.876)DT(0.072)EEEMPQVHT(0.943)PKT(0.043)ADS(0.012)QET(0.002)K	711
sp|P25205|MCM3_HUMAN	0.972035	76.421	S	T(0.009)ADS(0.972)QET(0.017)KES(0.001)QKVELSESR	728
sp|P25205|MCM3_HUMAN	0.999976	129.78	S	SEDES(1)ET(1)EDEEEKSQEDQEQKR	672
sp|P25440|BRD2_HUMAN	0.884382	46.695	S	KADT(0.005)T(0.005)T(0.005)PT(0.008)PT(0.015)AILAPGS(0.884)PAS(0.808)PPGS(0.269)LEPK	298
sp|P25440|BRD2_HUMAN	0.808202	41.575	S	KADT(0.005)T(0.005)T(0.005)PT(0.008)PT(0.015)AILAPGS(0.884)PAS(0.808)PPGS(0.269)LEPK	301
sp|P25440|BRD2_HUMAN	0.991819	80.79	S	TAPPALPT(0.008)GYDS(0.992)EEEEESRPMSYDEKR	633
sp|P25788|PSA3_HUMAN	0.999997	94.487	S	YAKESLKEEDES(1)DDDNM	250
sp|P26038|MOES_HUMAN	1	73.067	S	QRIDEFES(1)M	576
sp|P26358|DNMT1_HUMAN	1	158.45	S	RCPNMAMKEADDDEEVDDNIPEMPS(1)PK	714
sp|P26368|U2AF2_HUMAN	1	74.786	S	GAKEEHGGLIRS(1)PR	79
sp|P26368|U2AF2_HUMAN	1	115.76	S	S(1)DFDEFERQLNENKQER	2
sp|P26599|PTBP1_HUMAN	0.786752	153.38	S	ELKTDS(0.213)S(0.787)PNQAR	141
sp|P26651|TTP_HUMAN	0.890904	44.616	S	QS(0.087)IS(0.891)FS(0.021)GLPS(0.001)GR	186
sp|P27448|MARK3_HUMAN	0.99879	62.19	S	GIAPAS(0.999)PMLGNAS(0.001)NPNKADIPER	469
sp|P27540|ARNT_HUMAN	0.99357	57.136	S	FARS(0.994)DDEQS(0.006)SADKER	77
sp|P27707|DCK_HUMAN	0.989753	122.3	S	WCNVQSTQDEFEELT(0.01)MS(0.99)QK	74
sp|P27708|PYR1_HUMAN	1	84.566	S	IHRAS(1)DPGLPAEEPKEK	1859
sp|P27815|PDE4A_HUMAN	0.94991	41.54	S	S(0.023)LS(0.95)LS(0.027)LPGPR	13
sp|P27816|MAP4_HUMAN	0.999828	84.249	S	AS(1)PIKMDLAPSK	358
sp|P27816|MAP4_HUMAN	0.981245	89.6	S	AS(0.981)PS(0.018)KPASAPASR	787
sp|P27816|MAP4_HUMAN	0.972313	106.52	S	DMES(0.972)PT(0.024)KLDVT(0.004)LAK	280
sp|P27816|MAP4_HUMAN	0.823366	60.157	S	EAQT(0.001)LDSQIQET(0.176)S(0.823)I	1151
sp|P27816|MAP4_HUMAN	1	56.404	S	ELPPS(1)PEKK	696
sp|P27816|MAP4_HUMAN	0.999999	115.82	S	KCS(1)LPAEEDSVLEK	636
sp|P27816|MAP4_HUMAN	0.979621	96.64	S	KVS(0.98)YS(0.02)HIQSK	1000
sp|P27816|MAP4_HUMAN	0.851513	100.93	S	LATNT(0.148)S(0.852)APDLK	928
sp|P27816|MAP4_HUMAN	0.844923	83.182	S	SKVGS(0.845)T(0.155)ENIK	941
sp|P27816|MAP4_HUMAN	1	96.414	S	VGS(1)LDNVGHLPAGGAVK	1073
sp|P27824|CALX_HUMAN	1	58.21	S	AEEDEILNRS(1)PR	583
sp|P27824|CALX_HUMAN	0.78172	59.539	S	SDAEEDGGT(0.218)VS(0.782)QEEEDRKPK	564
sp|P28290|ITPI2_HUMAN	0.918738	48.115	S	EAS(0.919)AES(0.904)DVGKS(0.067)S(0.066)ES(0.02)EFT(0.02)QY(0.003)T(0.002)T(0.001)HHILK	641
sp|P28290|ITPI2_HUMAN	0.903621	41.209	S	EAS(0.919)AES(0.904)DVGKS(0.067)S(0.066)ES(0.02)EFT(0.02)QY(0.003)T(0.002)T(0.001)HHILK	644
sp|P28290|ITPI2_HUMAN	0.995773	60.102	S	S(0.004)LAS(0.996)IEAK	668
sp|P28290|ITPI2_HUMAN	0.998988	94.09	S	S(0.001)QS(0.999)LPTTLLSPVR	739
sp|P28290|ITPI2_HUMAN	0.992757	92.063	S	S(0.011)QS(0.989)LPT(0.004)T(0.003)LLS(0.993)PVR	746
sp|P28290|ITPI2_HUMAN	0.996487	109.35	S	TPLGAS(0.996)LDEQS(0.001)S(0.001)S(0.001)TLK	92
sp|P28347|TEAD1_HUMAN	0.980924	111.92	S	MEPS(0.002)S(0.002)WS(0.981)GS(0.015)ESPAENMER	7
sp|P28347|TEAD1_HUMAN	0.957736	107.57	S	MEPSSWSGS(0.042)ES(0.958)PAENMER	11
sp|P28370|SMCA1_HUMAN	0.971036	85.355	S	SPT(0.029)S(0.971)PLNMK	119
sp|P28715|ERCC5_HUMAN	0.999314	43.15	S	ENDLY(0.001)VLPPLQEEEKHS(0.999)S(0.999)EEEDEKEWQER	156
sp|P28715|ERCC5_HUMAN	0.999314	43.15	S	ENDLY(0.001)VLPPLQEEEKHS(0.999)S(0.999)EEEDEKEWQER	157
sp|P28715|ERCC5_HUMAN	1	88.73	S	NAPAAVDEGS(1)IS(1)PR	382
sp|P28715|ERCC5_HUMAN	1	63.691	S	NAPAAVDEGS(1)IS(1)PR	384
sp|P29401|TKT_HUMAN	0.999999	88.385	S	ILATPPQEDAPS(1)VDIANIR	295
sp|P29590|PML_HUMAN	1	80.738	S	AVS(1)PPHLDGPPS(1)PR	518
sp|P29590|PML_HUMAN	1	80.738	S	AVS(1)PPHLDGPPS(1)PR	527
sp|P29590|PML_HUMAN	0.969401	78.706	S	AVS(0.08)PPHLDGPPS(0.929)PRS(0.969)PVIGS(0.021)EVFLPNS(0.001)NHVASGAGEAEER	530
sp|P29590|PML_HUMAN	0.999831	83.905	S	KAS(1)PEAASTPRDPIDVDLPEEAER	403
sp|P29692|EF1D_HUMAN	0.999949	108.34	S	ATAPQTQHVS(1)PMR	133
sp|P29692|EF1D_HUMAN	1	171.1	S	PATPAEDDEDDDIDLFGS(1)DNEEEDKEAAQLREER	162
sp|P29692|EF1D_HUMAN	0.787099	77.204	S	LNVLEKS(0.213)S(0.787)PGHR	119
sp|P29966|MARCS_HUMAN	0.878396	82.651	S	AEDGAT(0.001)PS(0.878)PS(0.115)NET(0.005)PKK	145
sp|P29966|MARCS_HUMAN	0.75178	86.261	S	EAPAEGEAAEPGS(0.752)PT(0.248)AAEGEAASAASSTSSPK	118
sp|P29966|MARCS_HUMAN	0.790926	67.275	S	GEAAAERPGEAAVAS(0.105)S(0.791)PS(0.105)K	27
sp|P29966|MARCS_HUMAN	0.996062	40.994	S	LS(0.004)GFS(0.996)FKK	170
sp|P30050|RL12_HUMAN	1	101.93	S	IGPLGLS(1)PK	38
sp|P30307|MPIP3_HUMAN	0.998416	46.318	S	S(0.002)PS(0.998)MPENLNRPR	216
sp|P30414|NKTR_HUMAN	0.982239	66.267	S	ILIPS(0.982)DIES(0.009)S(0.009)K	463
sp|P30419|NMT1_HUMAN	0.999998	73.927	S	GGLS(1)PANDTGAKK	47
sp|P30566|PUR8_HUMAN	0.998112	71.241	S	AAGGDHGS(0.998)PDS(0.002)YR	9
sp|P30622|CLIP1_HUMAN	0.997816	59.513	S	TASESISNLS(0.002)EAGS(0.998)IKKGER	204
sp|P31751|AKT2_HUMAN	0.919333	73.464	S	CGS(0.919)PS(0.066)DS(0.012)S(0.002)TTEEMEVAVSK	126
sp|P55795|HNRH2_HUMAN	0.999094	99.451	S	HTGPNS(0.999)PDT(0.001)ANDGFVR	104
sp|P33527|MRP1_HUMAN	0.83295	84.753	S	HHNS(0.833)T(0.167)AELQKAEAK	930
sp|P33527|MRP1_HUMAN	0.88901	77.64	S	QLS(0.889)S(0.098)S(0.011)S(0.001)SYSGDISR	915
sp|P33527|MRP1_HUMAN	0.859619	131.53	S	QLSSS(0.001)S(0.121)S(0.86)YS(0.017)GDIS(0.001)R	919
sp|P33527|MRP1_HUMAN	0.831508	64.675	S	QLSSS(0.003)S(0.016)S(0.109)YS(0.832)GDIS(0.04)R	921
sp|P33991|MCM4_HUMAN	1	50.207	S	QRPDLGS(1)AQK	120
sp|P35221|CTNA1_HUMAN	0.985402	59.943	S	T(0.027)PEELDDS(0.931)DFET(0.057)EDFDVRS(0.985)R	652
sp|P35221|CTNA1_HUMAN	0.999945	195.27	S	TPEELDDS(1)DFETEDFDVR	641
sp|P35240|MERL_HUMAN	0.890448	114.5	S	MSFS(0.11)S(0.89)LKR	13
sp|P35251|RFC1_HUMAN	0.999282	74.962	S	ESVS(0.999)PEDSEK	368
sp|P35251|RFC1_HUMAN	0.983097	109.83	S	IIY(0.018)DS(0.983)DS(0.99)ES(0.01)EETLQVK	69
sp|P35251|RFC1_HUMAN	0.989533	109.83	S	IIY(0.018)DS(0.983)DS(0.99)ES(0.01)EETLQVK	71
sp|P35251|RFC1_HUMAN	0.816907	140.28	S	QDPVTYIS(0.817)ET(0.183)DEEDDFMCK	108
sp|P35269|T2FA_HUMAN	1	95.244	S	IHDLEDDLEMS(1)S(1)DAS(1)DAS(1)GEEGGRVPK	217
sp|P35269|T2FA_HUMAN	1	95.244	S	IHDLEDDLEMS(1)S(1)DAS(1)DAS(1)GEEGGRVPK	218
sp|P35269|T2FA_HUMAN	1	95.244	S	IHDLEDDLEMS(1)S(1)DAS(1)DAS(1)GEEGGRVPK	221
sp|P35269|T2FA_HUMAN	1	95.244	S	IHDLEDDLEMS(1)S(1)DAS(1)DAS(1)GEEGGRVPK	224
sp|P35269|T2FA_HUMAN	0.9927	71.555	S	LRLDTGPQS(0.007)LS(0.993)GK	433
sp|P35269|T2FA_HUMAN	0.837974	40.837	S	S(0.003)T(0.003)PQPPS(0.838)GKT(0.511)T(0.488)PNS(0.128)GDVQVT(0.029)EDAVRR	442
sp|P35568|IRS1_HUMAN	0.998985	50.292	S	AS(0.999)PPES(0.001)DGFSDVR	3
sp|P35568|IRS1_HUMAN	0.97809	57.159	S	HS(0.008)S(0.978)ET(0.01)FS(0.001)S(0.001)T(0.001)PSATR	1101
sp|P35579|MYH9_HUMAN	1	147.64	S	KGAGDGS(1)DEEVDGKADGAEAK	1943
sp|P35580|MYH10_HUMAN	0.981612	56.664	S	QLHLEGAS(0.982)LELS(0.533)DDDT(0.147)ES(0.121)KT(0.099)S(0.09)DVNET(0.025)QPPQS(0.003)E	1952
sp|P35580|MYH10_HUMAN	0.960923	88.014	S	QLHLEGASLELS(0.961)DDDT(0.03)ES(0.009)K	1956
sp|P35606|COPB2_HUMAN	0.951662	116.35	S	STAQQELDGKPAS(0.952)PT(0.048)PVIVASHTANKEEK	859
sp|P35613|BASI_HUMAN	1	81.884	S	RKPEDVLDDDDAGS(1)APLK	362
sp|P35658|NU214_HUMAN	0.999867	43.03	S	ITPPAAKPGS(1)PQAK	678
sp|P35658|NU214_HUMAN	0.966788	88.73	S	T(0.031)PS(0.967)IQPS(0.002)LLPHAAPFAK	1023
sp|P35659|DEK_HUMAN	1	70.335	S	KES(1)ES(1)EDS(1)S(1)DDEPLIKK	301
sp|P35659|DEK_HUMAN	1	70.335	S	KES(1)ES(1)EDS(1)S(1)DDEPLIKK	303
sp|P35659|DEK_HUMAN	1	70.335	S	KES(1)ES(1)EDS(1)S(1)DDEPLIKK	306
sp|P35659|DEK_HUMAN	1	70.335	S	KES(1)ES(1)EDS(1)S(1)DDEPLIKK	307
sp|P36578|RL4_HUMAN	1	106.29	S	ILKS(1)PEIQR	295
sp|P36915|GNL1_HUMAN	0.812311	58.49	S	EEQT(0.02)DT(0.141)S(0.812)DGES(0.026)VT(0.001)HHIR	51
sp|P37802|TAGL2_HUMAN	0.999999	88.552	S	GAS(1)QAGMTGYGMPR	185
sp|P37802|TAGL2_HUMAN	1	71.888	S	NFS(1)DNQLQEGK	163
sp|P37837|TALDO_HUMAN	0.859303	42.599	S	S(0.015)S(0.126)S(0.859)PVKR	4
sp|P38159|RBMX_HUMAN	0.971371	76.85	S	AIKVEQAT(0.004)KPS(0.971)FES(0.025)GR	88
sp|P38159|RBMX_HUMAN	0.838541	60.401	S	DDGY(0.007)S(0.839)T(0.153)KDS(0.001)YSSR	215
sp|P38159|RBMX_HUMAN	0.999917	91.812	S	DVYLS(1)PR	208
sp|P38159|RBMX_HUMAN	0.758269	72.433	S	DYGHS(0.758)S(0.121)S(0.121)RDDYPSR	249
sp|P38159|RBMX_HUMAN	0.996873	66.246	S	GFAFVT(0.003)FES(0.997)PADAKDAAR	58
sp|P38159|RBMX_HUMAN	1	84.213	S	GLPPS(1)MER	352
sp|P38936|CDN1A_HUMAN	0.990051	50.608	S	S(0.009)GEQAEGS(0.99)PGGPGDS(0.001)QGR	130
sp|P40425|PBX2_HUMAN	0.999594	90.731	S	TAVSVTQGGHS(1)R	330
sp|P40692|MLH1_HUMAN	1	76.027	S	HREDS(1)DVEMVEDDSRK	477
sp|P40763|STAT3_HUMAN	1	98.74	S	FICVTPTTCSNTIDLPMS(1)PR	727
sp|P40818|UBP8_HUMAN	0.984555	173.58	S	S(0.001)YS(0.985)S(0.014)PDITQAIQEEEKR	718
sp|P40855|PEX19_HUMAN	0.937766	207.92	S	NATDLQNS(0.012)S(0.938)MS(0.05)EEELTK	147
sp|P41212|ETV6_HUMAN	1	58.433	S	RLS(1)PAER	213
sp|P41227|NAA10_HUMAN	0.999327	66.059	S	GNS(0.999)PPS(0.001)SGEACREEK	186
sp|P41229|KDM5C_HUMAN	0.932195	62.684	S	TFLES(0.03)KEELS(0.03)HS(0.932)PEPCT(0.007)K	301
sp|P41236|IPP2_HUMAN	0.999996	126.95	S	IQEQES(1)S(1)GEEDSDLSPEER	121
sp|P41236|IPP2_HUMAN	0.999996	126.95	S	IQEQES(1)S(1)GEEDSDLSPEER	122
sp|P42167|LAP2B_HUMAN	0.999591	90.123	S	GPPDFS(1)S(0.998)DEEREPT(0.002)PVLGSGAAAAGR	66
sp|P42167|LAP2B_HUMAN	0.99919	90.123	S	GPPDFS(0.999)S(0.999)DEEREPT(0.996)PVLGS(0.005)GAAAAGR	67
sp|P42166|LAP2A_HUMAN	0.990856	91.62	S	SHIS(0.001)DQS(0.991)PLS(0.007)S(0.001)K	351
sp|P42166|LAP2A_HUMAN	0.772973	143.46	S	SHISDQS(0.006)PLS(0.773)S(0.221)K	354
sp|P42167|LAP2B_HUMAN	0.999977	58.071	S	HAS(1)PILPITEFSDIPR	306
sp|P42167|LAP2B_HUMAN	0.986103	135.6	S	MEES(0.986)FS(0.012)S(0.002)KYVPK	385
sp|P42224|STAT1_HUMAN	0.998513	57.802	S	LQT(0.001)T(0.001)DNLLPMS(0.999)PEEFDEVSR	727
sp|P42356|PI4KA_HUMAN	0.995269	98.694	S	TSSVSSIS(0.005)QVS(0.995)PER	265
sp|P42568|AF9_HUMAN	0.987022	61.394	S	S(0.015)IMKDLHS(0.987)DDNEEES(0.998)DEVEDNDNDSEMERPVNR	412
sp|P42568|AF9_HUMAN	0.999559	61.394	S	S(0.034)IMKDLHS(0.966)DDNEEES(1)DEVEDNDNDS(1)EMERPVNR	419
sp|P42568|AF9_HUMAN	0.999993	52.678	S	S(0.034)IMKDLHS(0.966)DDNEEES(1)DEVEDNDNDS(1)EMERPVNR	429
sp|P42568|AF9_HUMAN	0.997903	68.49	S	TNNNQILEVKS(0.998)PIKQS(0.002)K	483
sp|P42677|RS27_HUMAN	1	45.992	S	DLLHPS(1)PEEEKRK	11
sp|P42677|RS27_HUMAN	1	96.342	S	LTEGCS(1)FR	78
sp|P42696|RBM34_HUMAN	1	117.08	S	S(1)VQEGENPDDGVR	14
sp|P42858|HD_HUMAN	0.985538	79.393	S	LLSPQMS(0.986)GEEEDS(0.014)DLAAK	1874
sp|P42858|HD_HUMAN	0.96762	79.489	S	S(0.455)GS(0.544)IVELIAGGGS(0.013)S(0.012)CS(0.968)PVLS(0.008)R	432
sp|P43243|MATR3_HUMAN	0.999882	112.99	S	RDS(1)FDDRGPSLNPVLDYDHGSR	188
sp|P43243|MATR3_HUMAN	0.982483	62.924	S	S(0.017)KS(0.982)FQQSSLSR	4
sp|P43243|MATR3_HUMAN	0.755889	91.867	S	SFQQS(0.122)S(0.756)LS(0.122)R	9
sp|P43243|MATR3_HUMAN	0.96116	72.417	S	S(0.022)Y(0.017)S(0.961)PDGKESPSDK	598
sp|P43243|MATR3_HUMAN	0.949472	73.464	S	SYS(0.001)PDGKES(0.949)PS(0.05)DKK	604
sp|P43243|MATR3_HUMAN	0.8027	99.569	S	TDGS(0.803)QKT(0.188)ES(0.005)S(0.005)TEGKEQEEK	615
sp|P43307|SSRA_HUMAN	0.930829	58.49	S	VEMGTSSQNDVDMSWIPQET(0.069)LNQINKAS(0.931)PR	268
sp|P45880|VDAC2_HUMAN	0.963949	56.959	S	LTFDT(0.005)T(0.027)FS(0.964)PNT(0.004)GKK	115
sp|P45973|CBX5_HUMAN	0.964805	100.56	S	RT(0.066)ADS(0.965)S(0.965)S(0.965)S(0.965)EDEEEY(0.075)VVEK	11
sp|P45973|CBX5_HUMAN	0.964805	100.56	S	RT(0.066)ADS(0.965)S(0.965)S(0.965)S(0.965)EDEEEY(0.075)VVEK	12
sp|P45973|CBX5_HUMAN	0.964805	100.56	S	RT(0.066)ADS(0.965)S(0.965)S(0.965)S(0.965)EDEEEY(0.075)VVEK	13
sp|P45973|CBX5_HUMAN	0.964805	126.88	S	RT(0.066)ADS(0.965)S(0.965)S(0.965)S(0.965)EDEEEY(0.075)VVEK	14
sp|P45974|UBP5_HUMAN	0.997296	68.044	S	S(0.001)AADS(0.997)IS(0.002)ESVPVGPK	783
sp|P45974|UBP5_HUMAN	0.900928	64.842	S	SAADS(0.007)IS(0.901)ES(0.092)VPVGPK	785
sp|P46013|KI67_HUMAN	1	77.693	S	AFKES(1)PKQILDPAASVTGSR	2528
sp|P46013|KI67_HUMAN	0.965846	148.72	S	AQSLVIS(0.034)PPAPS(0.966)PR	584
sp|P46013|KI67_HUMAN	0.996597	57.52	S	IACKS(0.997)PPPES(0.003)MDTPTSTR	2105
sp|P46013|KI67_HUMAN	1	104.63	S	IPCES(1)PPLEVVDTTASTKR	2708
sp|P46013|KI67_HUMAN	0.981961	133.86	S	MPCES(0.017)S(0.982)PPES(0.001)ADTPTSTR	1376
sp|P46013|KI67_HUMAN	1	60.518	S	RES(1)VNLGK	374
sp|P46013|KI67_HUMAN	1	105.03	S	SGGSGHAVAEPAS(1)PEQELDQNKGK	308
sp|P46013|KI67_HUMAN	0.997499	74.12	S	T(0.003)FKES(0.997)PKQILDPAAR	1071
sp|P46013|KI67_HUMAN	0.994568	76.759	S	TPVQYS(0.005)QQQNS(0.995)PQK	357
sp|P46087|NOP2_HUMAN	0.999998	103.53	S	EAAAGIQWS(1)EEET(1)EDEEEEKEVTPESGPPK	181
sp|P46087|NOP2_HUMAN	1	55.461	S	LGS(1)VEAPK	58
sp|P46100|ATRX_HUMAN	0.999971	71.085	S	DFDS(1)S(1)EDEKHSK	849
sp|P46100|ATRX_HUMAN	0.999703	71.085	S	DFDS(1)S(1)EDEKHSK	850
sp|P46100|ATRX_HUMAN	0.983922	103.27	S	EVIEIEDAS(0.984)PT(0.016)KCPITTK	1527
sp|P46100|ATRX_HUMAN	0.999093	82.59	S	HKLT(0.002)VS(0.999)DGES(0.999)GEEKK	1348
sp|P46100|ATRX_HUMAN	0.999865	82.59	S	LT(0.003)VS(0.997)DGES(1)GEEKK	1352
sp|P46100|ATRX_HUMAN	0.999996	90.731	S	KKDELS(1)DYAEK	1061
sp|P46100|ATRX_HUMAN	0.812917	68.369	S	QS(0.813)ET(0.187)VDQNS(0.552)DS(0.448)DEMLAILK	722
sp|P46100|ATRX_HUMAN	0.804204	62.14	S	VYEHT(0.044)S(0.152)RFS(0.804)PK	316
sp|P46100|ATRX_HUMAN	0.913032	92.909	S	Y(0.031)VES(0.913)DDEKPLDDET(0.049)VNEDAS(0.007)NENSENDITMQSLPK	92
sp|P46379|BAG6_HUMAN	0.947587	71.052	S	AS(0.052)PEPQRENAS(0.948)PAPGTTAEEAMSR	973
sp|P46379|BAG6_HUMAN	0.994529	43.534	S	LQEDPNY(0.005)S(0.995)PQRFPNAQR	1117
sp|P46821|MAP1B_HUMAN	0.902103	141.13	S	AS(0.098)VS(0.902)PMDEPVPDSESPIEK	1378
sp|P46821|MAP1B_HUMAN	0.770359	117.93	S	ES(0.229)S(0.77)PLYSPTFSDSTSAVK	1793
sp|P46821|MAP1B_HUMAN	0.99112	117.93	S	ES(0.499)S(0.5)PLY(0.002)S(0.991)PT(0.007)FSDSTSAVK	1797
sp|P46821|MAP1B_HUMAN	0.997372	82.007	S	EVPS(0.003)KEEPS(0.997)PVKAEVAEK	614
sp|P46821|MAP1B_HUMAN	1	77.662	S	GAES(1)PFEEK	1427
sp|P46821|MAP1B_HUMAN	0.81584	87.439	S	KLGDVS(0.816)PT(0.184)QIDVSQFGSFK	1501
sp|P46821|MAP1B_HUMAN	0.999807	84.903	S	QGS(1)PDQVS(0.927)PVS(0.056)EMT(0.012)S(0.004)T(0.001)SLYQDKQEGK	1438
sp|P46821|MAP1B_HUMAN	0.927356	84.903	S	QGS(1)PDQVS(0.927)PVS(0.056)EMT(0.012)S(0.004)T(0.001)SLYQDKQEGK	1443
sp|P46821|MAP1B_HUMAN	0.982156	55.994	S	VQS(0.032)LEGEKLS(0.969)PKS(0.982)DIS(0.015)PLT(0.001)PR	1782
sp|P46821|MAP1B_HUMAN	0.999901	94.692	S	SDIS(1)PLTPR	1785
sp|P46821|MAP1B_HUMAN	0.999992	60.209	S	SKPLAAS(1)PKPAGLK	2271
sp|P46821|MAP1B_HUMAN	0.995758	55.452	S	S(0.005)LMS(0.996)S(0.996)PEDLT(0.003)K	831
sp|P46821|MAP1B_HUMAN	0.996211	55.452	S	S(0.005)LMS(0.996)S(0.996)PEDLT(0.003)K	832
sp|P46821|MAP1B_HUMAN	0.993056	107.14	S	S(0.006)PS(0.4)LS(0.593)PS(0.007)PPS(0.993)PLEKT(0.001)PLGER	1265
sp|P46821|MAP1B_HUMAN	0.977187	82.59	S	T(0.001)T(0.001)KS(0.977)PS(0.021)DSGYSYETIGK	1915
sp|P46821|MAP1B_HUMAN	0.76689	67.385	S	T(0.116)T(0.116)S(0.767)PPEVSGYSYEK	1965
sp|P46821|MAP1B_HUMAN	0.774412	70.718	S	VLS(0.194)PLRS(0.774)PPLIGS(0.015)ES(0.015)AY(0.001)ESFLSADDKASGR	1400
sp|P46821|MAP1B_HUMAN	0.999981	99.711	S	VQSLEGEKLS(1)PK	1779
sp|P46821|MAP1B_HUMAN	0.89541	41.834	S	VS(0.001)AEAEVAPVS(0.895)PEVT(0.302)QEVVEEHCAS(0.801)PEDK	1298
sp|P46821|MAP1B_HUMAN	0.80129	41.834	S	VS(0.001)AEAEVAPVS(0.895)PEVT(0.302)QEVVEEHCAS(0.801)PEDK	1312
sp|P46937|YAP1_HUMAN	0.911995	50.261	S	IS(0.015)QS(0.015)APVKQPPPLAPQS(0.912)PQGGVMGGS(0.055)NS(0.004)NQQQQMR	289
sp|P46937|YAP1_HUMAN	0.765486	76.765	S	SQLPTLEQDGGTQNPVS(0.233)S(0.765)PGMS(0.001)QELR	367
sp|P47712|PA24A_HUMAN	0.996534	119.39	S	CSVS(0.997)LS(0.003)NVEAR	729
sp|P47712|PA24A_HUMAN	0.924479	47.761	S	HIVS(0.109)NDS(0.924)S(0.924)DS(0.924)DDES(0.117)HEPK	434
sp|P47712|PA24A_HUMAN	0.924479	47.761	S	HIVS(0.109)NDS(0.924)S(0.924)DS(0.924)DDES(0.117)HEPK	435
sp|P47712|PA24A_HUMAN	0.997759	188.84	S	HIVSNDSSDS(0.998)DDES(0.002)HEPK	437
sp|P47755|CAZA2_HUMAN	1	76.728	S	ADLEEQLS(1)DEEKVR	9
sp|P47756|CAPZB_HUMAN	1	94.551	S	S(1)DQQLDCALDLMR	2
sp|P48200|IREB2_HUMAN	1	50.843	S	AGKLS(1)PLKVQPK	157
sp|P48382|RFX5_HUMAN	1	65.895	S	AEDEPDAKS(1)PK	10
sp|P48634|PRC2A_HUMAN	0.977295	50.563	S	KGNS(0.977)PNS(0.022)EPPTPK	380
sp|P48634|PRC2A_HUMAN	1	50.207	S	LIPGPLS(1)PVAR	1219
sp|P48634|PRC2A_HUMAN	0.976888	87.639	S	PLT(0.023)S(0.977)PLR	808
sp|P48634|PRC2A_HUMAN	0.785061	70.932	S	RAAAKS(0.539)PDLS(0.197)NQNS(0.264)DQANEEWET(0.014)AS(0.785)ES(0.163)S(0.038)DFT(0.001)SER	1325
sp|P48634|PRC2A_HUMAN	0.999965	132.86	S	SDS(1)GGSSSEPFDR	761
sp|P48651|PTSS1_HUMAN	0.959166	72.086	S	GT(0.052)KGS(0.959)EDS(0.988)PPKHAGNNESHSSR	439
sp|P48651|PTSS1_HUMAN	0.988757	93.371	S	GS(0.011)EDS(0.989)PPKHAGNNESHSSR	442
sp|P48681|NEST_HUMAN	0.971506	41.749	S	DGES(0.028)DGFADEEES(0.972)GEEGEEDQEEGREPGAGR	1418
sp|P48681|NEST_HUMAN	0.801698	55.261	S	EGDRES(0.027)WS(0.802)S(0.172)GED	1617
sp|P48681|NEST_HUMAN	0.975079	50.986	S	QEAS(0.001)T(0.001)GQS(0.001)PEDHAS(0.001)LAPPLS(0.975)PDHS(0.01)S(0.01)LEAK	471
sp|P48681|NEST_HUMAN	0.999115	77.19	S	SLGAWNLENLRS(0.999)PEEVDKES(0.001)QR	905
sp|P48730|KC1D_HUMAN	0.848446	101.62	S	GAPVNIS(0.848)S(0.13)S(0.021)DLT(0.001)GR	382
sp|P48730|KC1D_HUMAN	0.94781	61.815	S	GLPS(0.003)T(0.049)AS(0.948)GR	331
sp|P48960|AGRE5_HUMAN	0.991482	112.71	S	ALRAS(0.991)ES(0.009)GI	831
sp|P48960|AGRE5_HUMAN	0.936553	150.39	S	YSEFTST(0.003)T(0.03)S(0.937)GT(0.03)GHNQTR	818
sp|P49006|MRP_HUMAN	1	112.17	S	GDVTAEEAAGAS(1)PAK	22
sp|P49116|NR2C2_HUMAN	0.838398	72.175	S	IQIIS(0.007)T(0.005)DS(0.149)AVAS(0.838)PQR	19
sp|P49207|RL34_HUMAN	0.926056	60.255	S	RLS(0.926)Y(0.001)NT(0.069)AS(0.004)NK	12
sp|P49327|FAS_HUMAN	0.998921	98.105	S	LGMLS(0.999)PEGT(0.001)CK	207
sp|P49354|FNTA_HUMAN	0.831696	134.56	S	HST(0.002)ENDS(0.832)PT(0.166)NVQQ	373
sp|P49454|CENPF_HUMAN	0.837671	43.544	S	LQLQGLDLS(0.838)S(0.162)R	1651
sp|P49454|CENPF_HUMAN	0.884381	51.471	S	QDS(0.417)RGS(0.583)PLLGPVVPGPS(0.884)PIPS(0.084)VT(0.031)EK	2911
sp|P49454|CENPF_HUMAN	0.892464	50.425	S	S(0.013)VPVNNLPERS(0.892)PT(0.151)DS(0.943)PREGLR	3079
sp|P49454|CENPF_HUMAN	0.943207	40.428	S	S(0.013)VPVNNLPERS(0.892)PT(0.151)DS(0.943)PREGLR	3083
sp|P49454|CENPF_HUMAN	0.995826	42.325	S	VAQRS(0.996)PVDS(0.002)GT(0.002)ILREPTTK	3054
sp|P49585|PCY1A_HUMAN	0.999993	87.298	S	HKAAAYDIS(1)EDEED	362
sp|P49674|KC1E_HUMAN	0.827987	74.769	S	GAPANVS(0.828)S(0.142)S(0.025)DLT(0.005)GR	389
sp|P49716|CEBPD_HUMAN	0.99726	64.394	S	RGPDRGS(0.997)PEY(0.003)R	191
sp|P49736|MCM2_HUMAN	0.950485	211.7	S	AESSESFTMAS(0.05)S(0.95)PAQR	13
sp|P49736|MCM2_HUMAN	0.999961	106.52	S	GLLYDS(1)DEEDEERPAR	139
sp|P49736|MCM2_HUMAN	0.821807	63.473	S	GNDPLT(0.41)S(0.822)S(0.768)PGR	26
sp|P49736|MCM2_HUMAN	0.962875	79.492	S	GNDPLT(0.001)S(0.036)S(0.963)PGR	27
sp|P49750|YLPM1_HUMAN	1	42.209	S	RAGS(1)QERGPLR	1119
sp|P49756|RBM25_HUMAN	0.998697	88.075	S	LGAS(0.001)NS(0.999)PGQPNSVK	677
sp|P49757|NUMB_HUMAN	0.999698	56.951	S	QGS(1)FRGFPALSQK	276
sp|P49757|NUMB_HUMAN	0.813122	50.843	S	T(0.187)PS(0.813)EADRWLEEVSK	438
sp|Q9HAZ1|CLK4_HUMAN	0.782391	90.694	S	VVDFGSATYDDEHHS(0.009)T(0.013)LVS(0.782)T(0.196)R	339
sp|P49761|CLK3_HUMAN	0.999773	88.087	S	YRS(1)PEPDPYLSYR	157
sp|P49768|PSN1_HUMAN	0.890392	118.53	S	AAVQELS(0.001)S(0.108)S(0.89)ILAGEDPEER	367
sp|P49790|NU153_HUMAN	0.998858	52.693	S	AS(0.999)DKDIT(0.001)VSK	192
sp|P49790|NU153_HUMAN	0.996361	70.622	S	NTS(0.003)LPPLWS(0.996)PEAER	209
sp|P49792|RBP2_HUMAN	0.999809	48.477	S	AVVS(1)PPKFVFGSESVK	2510
sp|P49792|RBP2_HUMAN	0.973202	43.991	S	FES(0.001)PAT(0.026)GILS(0.973)PR	955
sp|P49792|RBP2_HUMAN	0.993296	74.274	S	NRPDY(0.007)VS(0.993)EEEEDDEDFETAVKK	2668
sp|P49792|RBP2_HUMAN	0.912958	51.013	S	S(0.036)ALS(0.913)PS(0.039)KS(0.012)PAK	2276
sp|P49792|RBP2_HUMAN	0.970495	119.39	S	YIAS(0.008)VQGS(0.456)T(0.565)PS(0.97)PR	21
sp|P49792|RBP2_HUMAN	0.986916	70.056	S	YSLS(0.987)PS(0.013)K	788
sp|P49815|TSC2_HUMAN	0.984357	50.938	S	S(0.011)LS(0.984)VPAAS(0.004)T(0.001)AKPPPLPR	1254
sp|P49815|TSC2_HUMAN	0.99586	68.893	S	S(0.004)MS(0.996)GGHGLR	1132
sp|P49815|TSC2_HUMAN	0.999954	50.665	S	S(0.072)S(0.076)S(0.339)S(0.384)PELQT(0.129)LQDILGDPGDKADVGRLS(1)PEVK	1411
sp|P49815|TSC2_HUMAN	0.962384	59.426	S	S(0.019)T(0.019)S(0.962)LNERPK	939
sp|P49916|DNLI3_HUMAN	0.820929	79.652	S	LAT(0.006)KS(0.173)S(0.821)PVKVGEK	913
sp|P49959|MRE11_HUMAN	0.999999	102.67	S	GVDFES(1)S(1)EDDDDDPFMNTSSLRR	688
sp|P49959|MRE11_HUMAN	0.999999	80.3	S	GVDFES(1)S(1)EDDDDDPFMNTSSLRR	689
sp|P50402|EMD_HUMAN	0.868544	67.605	S	MDNYADLS(0.869)DT(0.127)ELT(0.003)T(0.001)LLR	8
sp|P50402|EMD_HUMAN	0.79542	44.898	S	QS(0.014)VT(0.191)S(0.795)FPDADAFHHQVHDDDLLS(0.673)S(0.673)S(0.654)EEECKDR	123
sp|P50613|CDK7_HUMAN	0.998416	51.066	S	S(0.002)FGS(0.998)PNR	164
sp|P50851|LRBA_HUMAN	0.776952	51.491	S	SAVSPSTFNTSIPTNAVSVVSSVDS(0.001)AQAS(0.002)DMGGES(0.777)PGS(0.22)R	1767
sp|P50914|RL14_HUMAN	1	78.692	S	AALLKAS(1)PK	139
sp|P51116|FXR2_HUMAN	0.913726	70.335	S	T(0.092)DGS(0.914)IS(0.982)GDRQPVT(0.012)VADYISR	601
sp|P51116|FXR2_HUMAN	0.981711	70.335	S	T(0.092)DGS(0.914)IS(0.982)GDRQPVT(0.012)VADYISR	603
sp|P51531|SMCA2_HUMAN	1	79.559	S	IAKEEES(1)EDES(1)NEEEEEEDEEES(0.944)ES(0.056)EAK	1512
sp|P51531|SMCA2_HUMAN	1	79.559	S	IAKEEES(1)EDES(1)NEEEEEEDEEES(0.944)ES(0.056)EAK	1516
sp|P51531|SMCA2_HUMAN	0.944151	79.559	S	IAKEEES(1)EDES(1)NEEEEEEDEEES(0.944)ES(0.056)EAK	1528
sp|P51532|SMCA4_HUMAN	0.855934	45.983	S	KAENAEGQTPAIGPDGEPLDET(0.572)S(0.572)QMS(0.856)DLPVK	613
sp|P51532|SMCA4_HUMAN	0.867903	102.64	S	EVDY(0.001)S(0.071)DS(0.868)LT(0.06)EKQWLK	1382
sp|P51532|SMCA4_HUMAN	0.999802	67.251	S	KKIPDPDSDDVS(1)EVDAR	699
sp|P51532|SMCA4_HUMAN	0.999998	67.406	S	QKIEKEDDS(1)EGEES(1)EEEEEGEEEGS(0.953)ES(0.044)ES(0.003)R	1570
sp|P51532|SMCA4_HUMAN	0.999998	67.406	S	QKIEKEDDS(1)EGEES(1)EEEEEGEEEGS(0.953)ES(0.044)ES(0.003)R	1575
sp|P51532|SMCA4_HUMAN	0.952985	67.406	S	QKIEKEDDS(1)EGEES(1)EEEEEGEEEGS(0.953)ES(0.044)ES(0.003)R	1586
sp|P51610|HCFC1_HUMAN	0.967995	47.534	S	AVTTVTQS(0.001)T(0.003)PVPGPS(0.027)VPPPEELQVS(0.968)PGPR	1507
sp|P51659|DHB4_HUMAN	1	59.426	S	GS(1)PLRFDGR	3
sp|P51798|CLCN7_HUMAN	0.778879	94.006	S	VGHMS(0.221)S(0.779)VELDDELLDPDMDPPHPFPK	61
sp|Q15418|KS6A1_HUMAN	0.883352	109.35	S	AY(0.116)S(0.883)FCGTVEYMAPEVVNR	221
sp|P51812|KS6A3_HUMAN	0.757057	49.577	S	T(0.242)PKDS(0.757)PGIPPSANAHQLFR	369
sp|P51825|AFF1_HUMAN	0.937946	67.353	S	ELS(0.001)PLIS(0.066)LPS(0.938)PVPPLS(0.976)PIHS(0.015)NQQT(0.004)LPR	206
sp|P51825|AFF1_HUMAN	0.975937	67.353	S	ELS(0.001)PLIS(0.066)LPS(0.938)PVPPLS(0.976)PIHS(0.015)NQQT(0.004)LPR	212
sp|P51825|AFF1_HUMAN	0.978654	74.772	S	S(0.021)CQKS(0.979)PAQQEPPQR	588
sp|P51858|HDGF_HUMAN	1	109.22	S	AGDLLEDS(1)PKRPK	165
sp|P51858|HDGF_HUMAN	1	65.805	S	GNAEGS(1)S(1)DEEGKLVIDEPAKEK	132
sp|P51858|HDGF_HUMAN	1	65.805	S	GNAEGS(1)S(1)DEEGKLVIDEPAKEK	133
sp|P51965|UB2E1_HUMAN	0.986482	167.01	S	S(0.986)DDDS(0.008)RAS(0.001)T(0.001)S(0.001)S(0.002)SSSSSSNQQTEKETNTPK	2
sp|P51991|ROA3_HUMAN	0.940833	114.88	S	S(0.03)S(0.03)GS(0.941)PYGGGYGSGGGSGGYGSR	358
sp|P52272|HNRPM_HUMAN	1	53.773	S	GCGVVKFES(1)PEVAER	701
sp|P52272|HNRPM_HUMAN	1	91.584	S	MGANS(1)LER	575
sp|P52272|HNRPM_HUMAN	1	74.464	S	MGLS(1)MER	528
sp|P52272|HNRPM_HUMAN	1	58.981	S	MGS(1)GIER	452
sp|P52272|HNRPM_HUMAN	1	76.679	S	MGS(1)GVER	513
sp|P52292|IMA1_HUMAN	0.967804	158.45	S	NVSSFPDDAT(0.032)S(0.968)PLQENR	62
sp|P52569|CTR2_HUMAN	0.982884	56.225	S	NLS(0.983)S(0.017)PFIFHEK	646
sp|P52594|AGFG1_HUMAN	0.999371	68.44	S	GTPS(0.001)QS(0.999)PVVGR	181
sp|P52701|MSH6_HUMAN	0.950781	41.904	S	QS(0.004)T(0.006)LY(0.008)S(0.008)FFPKS(0.951)PALS(0.023)DANK	14
sp|P52756|RBM5_HUMAN	0.999987	157.51	S	GLVAAYSGDS(1)DNEEELVER	624
sp|P52756|RBM5_HUMAN	0.998582	56.851	S	YDDY(0.001)RDY(0.001)DS(0.999)PERER	59
sp|P52948|NUP98_HUMAN	0.993714	151.04	S	DSENLAS(0.994)PS(0.006)EYPENGER	623
sp|P52948|NUP98_HUMAN	0.999858	95.428	S	YGLQDS(1)DEEEEEHPSK	888
sp|P53396|ACLY_HUMAN	0.99726	71.742	S	KAKPAMPQDS(0.003)VPS(0.997)PR	481
sp|P53396|ACLY_HUMAN	0.994525	89.358	S	TAS(0.995)FS(0.005)ESR	455
sp|P53621|COPA_HUMAN	1	72.417	S	DADS(1)QNPDAPEGKR	402
sp|P53621|COPA_HUMAN	1	91.914	S	NLS(1)PGAVESDVR	173
sp|P53814|SMTN_HUMAN	0.993486	70.028	S	S(0.006)LS(0.993)VLSPR	301
sp|P53985|MOT1_HUMAN	0.907244	41.423	S	ES(0.907)KEEET(0.046)S(0.046)IDVAGKPNEVTK	461
sp|P53999|TCP4_HUMAN	1	86.313	S	EQIS(1)DIDDAVR	118
sp|P54105|ICLN_HUMAN	1	195.03	S	FEEESKEPVADEEEEDS(1)DDDVEPITEFR	102
sp|P54253|ATX1_HUMAN	0.819741	45.751	S	APGLIT(0.165)PGS(0.82)PPPAQQNQY(0.034)VHIS(0.164)S(0.155)S(0.548)PQNT(0.116)GR	238
sp|P54259|ATN1_HUMAN	0.996109	43.442	S	APS(0.996)PGAY(0.004)K	645
sp|P54259|ATN1_HUMAN	0.999947	132.44	S	SEEIS(1)ESESEETNAPK	77
sp|P54259|ATN1_HUMAN	0.980384	53.327	S	T(0.02)AS(0.98)PPGPPPYGK	632
sp|P54274|TERF1_HUMAN	0.997668	67.095	S	AEDVSS(0.002)AAPS(0.998)PR	11
sp|P55010|IF5_HUMAN	0.999961	61.109	S	WLKEAEEES(1)S(1)GGEEEDEDENIEVVYSK	389
sp|P55010|IF5_HUMAN	0.999961	61.109	S	WLKEAEEES(1)S(1)GGEEEDEDENIEVVYSK	390
sp|P55072|TERA_HUMAN	0.99368	77.746	S	AS(0.994)GADS(0.006)KGDDLSTAILK	3
sp|P55081|MFAP1_HUMAN	1	106.57	S	KIVEPEVVGES(1)DS(1)EVEGDAWR	116
sp|P55081|MFAP1_HUMAN	1	106.57	S	KIVEPEVVGES(1)DS(1)EVEGDAWR	118
sp|P55081|MFAP1_HUMAN	1	114.69	S	MEREDS(1)S(1)EEEEEEIDDEEIERR	132
sp|P55081|MFAP1_HUMAN	1	114.69	S	MEREDS(1)S(1)EEEEEEIDDEEIERR	133
sp|P55081|MFAP1_HUMAN	0.999765	99.86	S	RPDYAPMES(1)S(1)DEEDEEFQFIK	52
sp|P55081|MFAP1_HUMAN	0.999765	99.86	S	RPDYAPMES(1)S(1)DEEDEEFQFIK	53
sp|P55196|AFAD_HUMAN	0.999997	63.709	S	SSPNVANQPPS(1)PGGK	1182
sp|P55196|AFAD_HUMAN	0.985273	59.898	S	T(0.015)IS(0.985)NPEVVMKR	216
sp|P55201|BRPF1_HUMAN	0.99934	48.759	S	RLPALS(0.999)HS(0.999)EGEEDEDEEEDEGKGWS(0.001)SEK	460
sp|P55201|BRPF1_HUMAN	0.99934	48.759	S	RLPALS(0.999)HS(0.999)EGEEDEDEEEDEGKGWS(0.001)SEK	462
sp|P56524|HDAC4_HUMAN	0.917741	75.226	S	AQS(0.918)S(0.07)PAS(0.006)AT(0.006)FPVSVQEPPTKPR	632
sp|P56524|HDAC4_HUMAN	1	69.619	S	QEPIES(1)DEEEAEPPREVEPGQR	565
sp|P57682|KLF3_HUMAN	0.968773	44.341	S	RAS(0.969)PGLS(0.032)MPS(0.37)S(0.331)S(0.297)PPIKK	92
sp|P57740|NU107_HUMAN	0.897098	94.122	S	SGFGEIS(0.103)S(0.897)PVIR	11
sp|P57740|NU107_HUMAN	0.998954	51.888	S	VLLQAS(0.999)QDENFGNT(0.001)TPR	37
sp|P58107|EPIPL_HUMAN	1	44.616	S	KQVS(1)ARDLFR	1529
sp|P58107|EPIPL_HUMAN	0.986095	98.7	S	RQVS(0.986)AS(0.013)ELHTSGILGPETLR	2718
sp|P60228|EIF3E_HUMAN	0.994682	100.19	S	LGHVVMGNNAVS(0.995)PY(0.005)QQVIEK	399
sp|P60709|ACTB_HUMAN	1	61.097	S	DDDIAALVVDNGS(1)GMCK	14
sp|P60981|DEST_HUMAN	1	115.14	S	AS(1)GVQVADEVCR	3
sp|P61073|CXCR4_HUMAN	0.963769	97.69	S	T(0.005)S(0.005)AQHALT(0.985)S(0.964)VS(0.041)R	319
sp|P61073|CXCR4_HUMAN	0.986545	112.15	S	GGHS(0.013)S(0.987)VSTESESSSFHSS	339
sp|P61073|CXCR4_HUMAN	0.865052	141.54	S	GGHSSVSTESES(0.002)S(0.038)S(0.865)FHS(0.047)S(0.047)	348
sp|P61073|CXCR4_HUMAN	0.860966	56.359	S	GS(0.139)S(0.861)LKILSK	325
sp|P61244|MAX_HUMAN	1	193.9	S	S(1)DNDDIEVES(1)DEEQPR	2
sp|P61244|MAX_HUMAN	1	193.9	S	S(1)DNDDIEVES(1)DEEQPR	11
sp|P61247|RS3A_HUMAN	0.999993	65.179	S	ADGYEPPVQES(1)V	263
sp|P61978|HNRPK_HUMAN	1	87.298	S	DYDDMS(1)PR	284
sp|P62316|SMD2_HUMAN	1	47.082	S	S(1)LLNKPK	2
sp|P62328|TYB4_HUMAN	1	151.8	S	S(1)DKPDMAEIEKFDK	2
sp|P62753|RS6_HUMAN	0.97131	50.392	S	LS(0.444)S(0.519)LRAS(0.352)T(0.354)S(0.354)KS(0.971)ES(0.541)S(0.464)QK	244
sp|P62857|RS28_HUMAN	0.972585	94.191	S	T(0.027)GS(0.973)QGQCTQVR	23
sp|Q13595|TRA2A_HUMAN	0.999507	49.35	S	S(1)PS(0.996)PY(0.002)Y(0.001)S(0.001)R	260
sp|Q13595|TRA2A_HUMAN	0.996435	49.35	S	S(1)PS(0.996)PY(0.002)Y(0.001)S(0.001)R	262
sp|P62995|TRA2B_HUMAN	0.997937	103.91	S	S(0.998)DS(0.002)GEQNYGER	2
sp|Q15836|VAMP3_HUMAN	0.973067	60.093	S	LS(0.001)ELDDRADALQAGAS(0.973)QFET(0.02)S(0.006)AAK	58
sp|P63165|SUMO1_HUMAN	0.999999	92.575	S	S(1)DQEAKPSTEDLGDKK	2
sp|P67809|YBOX1_HUMAN	0.801966	106.28	S	AADPPAENS(0.198)S(0.802)APEAEQGGAE	314
sp|P67809|YBOX1_HUMAN	0.832363	150.98	S	NYQQNYQNS(0.001)ES(0.006)GEKNEGS(0.832)ES(0.16)APEGQAQQR	174
sp|P67809|YBOX1_HUMAN	0.986144	96.686	S	NYQQNY(0.05)QNS(0.39)ES(0.502)GEKNEGS(0.072)ES(0.986)APEGQAQQR	176
sp|Q71U36|TBA1A_HUMAN	0.999903	145.61	S	TIGGGDDS(1)FNTFFSETGAGK	48
sp|P68402|PA1B2_HUMAN	0.997243	89.391	S	S(0.997)QGDS(0.003)NPAAIPHAAEDIQGDDRWMSQHNR	2
sp|Q71DI3|H32_HUMAN	0.999721	43.77	S	S(1)APATGGVK	29
sp|P78312|F193A_HUMAN	0.823774	57.147	S	LILT(0.003)DS(0.007)GS(0.007)APT(0.16)FCS(0.824)DDEDVAPLSAK	293
sp|P78312|F193A_HUMAN	1	57.348	S	LVLAES(1)PQPK	1144
sp|P78314|3BP2_HUMAN	0.999955	73.985	S	SFS(1)FEKPR	427
sp|P78316|NOP14_HUMAN	0.999557	122.97	S	FGEYNSNMS(1)PEEK	96
sp|P78332|RBM6_HUMAN	0.886294	53.867	S	EGET(0.031)QGVAFEHES(0.006)PADFQNS(0.077)QS(0.886)PVQDQDK	362
sp|P78332|RBM6_HUMAN	0.999923	74.944	S	LQSFDS(1)PER	1025
sp|P78347|GTF2I_HUMAN	1	66.595	S	ALQS(1)PKRPR	668
sp|P78347|GTF2I_HUMAN	0.98816	52.576	S	S(0.008)ILS(0.988)PGGS(0.003)CGPIK	210
sp|P78362|SRPK2_HUMAN	0.989054	57.802	S	T(0.001)VS(0.989)AS(0.007)S(0.002)T(0.001)GDLPK	494
sp|P78371|TCPB_HUMAN	0.995465	61.435	S	AS(0.995)LS(0.005)LAPVNIFK	3
sp|P78527|PRKDC_HUMAN	0.907945	56.468	S	STVLT(0.002)PMFVET(0.026)QAS(0.908)QGT(0.061)LQT(0.003)R	2612
sp|P78536|ADA17_HUMAN	1	47.198	S	AAS(1)FKLQR	808
sp|P78549|NTH_HUMAN	1	71.451	S	S(1)LGPGAGPR	22
sp|P78559|MAP1A_HUMAN	0.996891	56.215	S	GLDS(0.997)GAET(0.003)EEEKDTWEEK	612
sp|P78559|MAP1A_HUMAN	1	44.426	S	MLEEKS(1)PEKVK	1600
sp|P78559|MAP1A_HUMAN	0.989706	58.073	S	NT(0.032)S(0.03)AEKELS(0.438)S(0.51)PIS(0.99)PK	2022
sp|P78559|MAP1A_HUMAN	0.998637	62.064	S	S(0.001)PFEIIS(0.999)PPAS(1)PPEMVGQR	1797
sp|P78559|MAP1A_HUMAN	0.999894	62.064	S	S(0.001)PFEIIS(0.999)PPAS(1)PPEMVGQR	1801
sp|P78559|MAP1A_HUMAN	0.980852	42.568	S	VPS(0.019)APGQES(0.981)PIPDPK	1818
sp|P78563|RED1_HUMAN	1	59.426	S	NLDNVS(1)PK	26
sp|P80723|BASP1_HUMAN	0.999994	79.163	S	AQGPAAS(1)AEEPKPVEAPAANSDQTVTVKE	205
sp|P80723|BASP1_HUMAN	0.937073	84.822	S	AQGPAASAEEPKPVEAPAANS(0.937)DQT(0.053)VT(0.01)VKE	219
sp|P82094|TMF1_HUMAN	0.99761	110.77	S	SVSEINS(0.998)DDELS(0.002)GK	344
sp|P85037|FOXK1_HUMAN	0.999971	73.783	S	S(1)APAS(0.89)PT(0.11)HPGLMSPR	416
sp|P85037|FOXK1_HUMAN	0.973155	87.85	S	S(1)APAS(0.973)PT(0.029)HPGLMS(0.998)PR	420
sp|P85037|FOXK1_HUMAN	0.9978	62.203	S	S(1)APAS(0.973)PT(0.029)HPGLMS(0.998)PR	428
sp|P85037|FOXK1_HUMAN	0.973359	59.598	S	S(0.079)GGLQT(0.971)PECLS(0.973)REGS(0.973)PIPHDPEFGS(0.003)K	441
sp|P85037|FOXK1_HUMAN	0.973359	59.598	S	S(0.079)GGLQT(0.971)PECLS(0.973)REGS(0.973)PIPHDPEFGS(0.003)K	445
sp|P85037|FOXK1_HUMAN	0.920957	54.683	S	S(0.002)MVS(0.01)PVPS(0.193)PT(0.226)GT(0.264)IS(0.311)VPNS(0.074)CPAS(0.921)PR	257
sp|P98082|DAB2_HUMAN	0.999928	60.76	S	QVS(1)LPVTK	723
sp|P98082|DAB2_HUMAN	0.99603	62.683	S	SNEVET(0.001)S(0.001)AT(0.001)NGQPDQQAAPKAPS(0.996)KK	24
sp|P98082|DAB2_HUMAN	0.999891	53.448	S	SSPNPFVGS(1)PPK	401
sp|P98172|EFNB1_HUMAN	0.85871	62.14	S	AAALS(0.015)LS(0.859)T(0.111)LAS(0.015)PK	283
sp|P98174|FGD1_HUMAN	0.979801	71.535	S	S(0.02)LS(0.98)LDPGQSLEPHPEGPQR	116
sp|P98175|RBM10_HUMAN	1	48.867	S	AHLS(1)ENELEALEKNDMEQMK	797
sp|P98175|RBM10_HUMAN	0.816907	63.145	S	GLVAAY(0.328)S(0.817)GES(0.896)DS(0.959)EEEQER	733
sp|P98175|RBM10_HUMAN	0.999014	129.11	S	GLVAAYS(0.002)GES(0.999)DS(0.999)EEEQER	736
sp|P98175|RBM10_HUMAN	0.999173	129.11	S	GLVAAYS(0.002)GES(0.999)DS(0.999)EEEQER	738
sp|P98175|RBM10_HUMAN	0.895347	55.186	S	HRHS(0.895)PT(0.105)GPPGFPR	89
sp|P98175|RBM10_HUMAN	0.99916	66.989	S	LAS(0.001)DDRPS(0.999)PPR	723
sp|Q00341|VIGLN_HUMAN	0.752507	67.69	S	VAT(0.029)LNS(0.753)EEES(0.217)DPPT(0.001)Y(0.001)KDAFPPLPEK	31
sp|Q00587|BORG5_HUMAN	0.984348	43.198	S	AS(0.984)WES(0.016)LDEEWRAPQAGSR	350
sp|Q00587|BORG5_HUMAN	0.999917	81.665	S	ASWES(1)LDEEWRAPQAGSR	353
sp|Q00839|HNRPU_HUMAN	0.940108	71.608	S	AKS(0.94)PQPPVEEEDEHFDDT(0.06)VVCLDTYNCDLHFK	271
sp|Q00839|HNRPU_HUMAN	0.999928	91.208	S	LQAALDDEEAGGRPAMEPGNGS(1)LDLGGDSAGR	59
sp|Q00839|HNRPU_HUMAN	1	42.336	S	RLS(1)DKGLK	26
sp|Q00839|HNRPU_HUMAN	0.879895	81.972	S	S(0.002)S(0.118)S(0.88)PVNVKK	4
sp|Q01082|SPTB2_HUMAN	0.999704	102.9	S	RPPS(1)PEPSTK	2102
sp|Q01082|SPTB2_HUMAN	0.869276	59.512	S	T(0.007)S(0.008)S(0.008)KES(0.378)S(0.599)PIPS(0.869)PT(0.107)S(0.023)DRK	2169
sp|Q01105|SET_HUMAN	1	47.971	S	RQS(1)PLPPQK	7
sp|Q01130|SRSF2_HUMAN	0.907175	44.811	S	S(0.907)Y(0.088)GRPPPDVEGMT(0.003)S(0.003)LKVDNLTYR	2
sp|Q01167|FOXK2_HUMAN	0.994466	51.663	S	AAAAAALS(0.459)GAGT(0.547)PPAGGGAGGGGAGGGGS(0.994)PPGGWAVAR	30
sp|Q01167|FOXK2_HUMAN	1	61.732	S	EGS(1)PAPLEPEPGAAQPK	398
sp|Q01433|AMPD2_HUMAN	1	65.231	S	QIS(1)QDVKLEPDILLR	168
sp|Q01518|CAP1_HUMAN	0.95569	111.33	S	SGPKPFSAPKPQT(0.027)S(0.956)PS(0.018)PK	308
sp|Q01518|CAP1_HUMAN	0.998801	88.133	S	SGPKPFSAPKPQT(0.129)S(0.872)PS(0.999)PK	310
sp|Q01581|HMCS1_HUMAN	0.994314	107.6	S	RPTPNDDTLDEGVGLVHS(0.002)NIAT(0.004)EHIPS(0.994)PAK	495
sp|Q01650|LAT1_HUMAN	0.91886	46.319	S	S(0.919)ADGS(0.081)APAGEGEGVTLQR	31
sp|Q01650|LAT1_HUMAN	0.983774	154.46	S	S(0.016)ADGS(0.984)APAGEGEGVTLQR	35
sp|Q01804|OTUD4_HUMAN	0.999999	94.688	S	ESNYFGLS(1)PEER	443
sp|Q01804|OTUD4_HUMAN	0.987798	56.599	S	TAADVVS(0.988)PGANS(0.008)VDS(0.004)R	1006
sp|Q01804|OTUD4_HUMAN	0.999941	73.11	S	VQRPKEES(1)S(1)EDENEVSNILR	1023
sp|Q01804|OTUD4_HUMAN	0.999943	73.11	S	VQRPKEES(1)S(1)EDENEVSNILR	1024
sp|Q01831|XPC_HUMAN	0.993771	97.063	S	SEAAAPHT(0.004)DAGGGLS(0.994)S(0.994)DEEEGT(0.007)S(0.001)SQAEAAR	883
sp|Q01831|XPC_HUMAN	0.993771	97.063	S	SEAAAPHT(0.004)DAGGGLS(0.994)S(0.994)DEEEGT(0.007)S(0.001)SQAEAAR	884
sp|Q01831|XPC_HUMAN	0.992998	64.68	S	VIKDEALS(0.993)DGDDLRDFPS(0.007)DLK	94
sp|Q01995|TAGL_HUMAN	1	52.555	S	HVIGLQMGS(1)NR	181
sp|Q02040|AK17A_HUMAN	1	51.286	S	VVPEDGS(1)PEKR	537
sp|Q02078|MEF2A_HUMAN	0.915445	62.611	S	GCDS(0.915)PDPDT(0.041)S(0.041)Y(0.003)VLTPHTEEK	98
sp|Q02078|MEF2A_HUMAN	0.997993	43.991	S	S(0.002)EPIS(0.998)PPRDR	408
sp|Q02241|KIF23_HUMAN	0.823985	63.901	S	GGGQSVQFTDIET(0.011)LKQES(0.824)PNGS(0.165)R	902
sp|Q02241|KIF23_HUMAN	0.990141	45.941	S	S(0.004)S(0.004)T(0.004)VAPAQPDGAES(0.99)EWT(0.986)DVET(0.012)R	924
sp|Q02241|KIF23_HUMAN	0.999992	183.56	S	YMLTHQELAS(1)DGEIETK	867
sp|Q02790|FKBP4_HUMAN	0.76877	88.163	S	S(0.055)NT(0.062)AGS(0.769)QS(0.114)QVETEA	451
sp|Q02818|NUCB1_HUMAN	0.974482	42.789	S	AQRLS(0.974)QET(0.026)EALGR	369
sp|Q02880|TOP2B_HUMAN	0.999922	77.391	S	KAS(1)GS(1)ENEGDYNPGRK	1550
sp|Q02880|TOP2B_HUMAN	0.999922	77.391	S	KAS(1)GS(1)ENEGDYNPGRK	1552
sp|Q02880|TOP2B_HUMAN	0.990166	68.05	S	VKAS(0.99)PIT(0.009)NDGEDEFVPS(0.001)DGLDKDEYTFSPGK	1400
sp|Q02880|TOP2B_HUMAN	0.999135	68.05	S	VKAS(0.968)PIT(0.033)NDGEDEFVPS(0.999)DGLDKDEYTFSPGK	1413
sp|Q02880|TOP2B_HUMAN	0.999973	136.35	S	KVVEAVNS(1)DS(0.985)DS(0.015)EFGIPK	1522
sp|Q02880|TOP2B_HUMAN	0.984779	136.35	S	KVVEAVNS(1)DS(0.985)DS(0.015)EFGIPK	1524
sp|Q02880|TOP2B_HUMAN	0.977122	42.309	S	VVEAVNS(0.977)DS(0.977)DS(0.977)EFGIPKKT(0.023)T(0.023)T(0.023)PK	1526
sp|Q02880|TOP2B_HUMAN	0.964898	63.122	S	S(0.057)EDDS(0.965)AKFDS(0.933)NEEDS(0.042)AS(0.003)VFSPSFGLK	1461
sp|Q02880|TOP2B_HUMAN	0.933221	87.749	S	S(0.057)EDDS(0.965)AKFDS(0.933)NEEDS(0.042)AS(0.003)VFSPSFGLK	1466
sp|Q02880|TOP2B_HUMAN	0.999983	115.78	S	YFAES(1)DEEEDDVDFAMFN	1613
sp|Q02880|TOP2B_HUMAN	0.99519	97.047	S	Y(0.002)T(0.003)FDFS(0.995)EEEDDDADDDDDDNNDLEELKVK	1375
sp|Q02952|AKA12_HUMAN	0.999917	72.652	S	EGVTPWAS(1)FKK	612
sp|Q02952|AKA12_HUMAN	0.836618	111.65	S	EVS(0.837)S(0.162)LEGS(0.001)PPPCLGQEEAVCTK	1390
sp|Q02952|AKA12_HUMAN	0.792236	81.974	S	GLAEVQQDGEAEEGAT(0.208)S(0.792)DGEKKR	598
sp|Q02952|AKA12_HUMAN	0.998398	63.216	S	S(0.002)PPS(0.998)PVER	1331
sp|Q03001|DYST_HUMAN	0.790607	42.947	S	AMVDS(0.209)QQKS(0.791)PVKR	1382
sp|Q03001|DYST_HUMAN	0.850025	53.328	S	QKS(0.85)FS(0.149)EDVIS(0.001)HKGDLR	3968
sp|Q03001|DYST_HUMAN	0.996173	85	S	RGS(0.996)DAS(0.997)DFDIS(0.007)EIQSVCSDVETVPQTHRPTPR	7510
sp|Q03001|DYST_HUMAN	0.996732	77.439	S	RGS(0.996)DAS(0.997)DFDIS(0.007)EIQSVCSDVETVPQTHRPTPR	7513
sp|Q03060|CREM_HUMAN	0.845519	56.952	S	APT(0.005)AALPQGVVMAAS(0.846)PGS(0.14)LHS(0.009)PQQLAEEATR	271
sp|Q03135|CAV1_HUMAN	1	163.7	S	AMADELS(1)EKQVYDAHTK	37
sp|Q03135|CAV1_HUMAN	0.987152	55.588	S	S(0.987)GGKY(0.012)VDSEGHLYTVPIR	2
sp|Q03164|KMT2A_HUMAN	0.778155	61.167	S	S(0.006)AS(0.778)PS(0.215)VPGPTKPKPK	3527
sp|Q03164|KMT2A_HUMAN	0.847322	61.222	S	S(0.153)REDS(0.847)PELNPPPGIEDNR	1858
sp|Q03188|CENPC_HUMAN	0.983331	82.102	S	TSVSQNVIPS(0.017)S(0.983)AQK	177
sp|Q03252|LMNB2_HUMAN	0.760417	90.685	S	AT(0.023)S(0.76)S(0.173)S(0.034)S(0.008)GSLSATGR	419
sp|Q03701|CEBPZ_HUMAN	0.999937	199.15	S	SQLDDHPES(1)DDEENFIDANDDEDMEKFTDADKETEIVK	629
sp|Q04323|UBXN1_HUMAN	0.753176	50.645	S	YGGSVGSQPPPVAPEPGPVPS(0.194)S(0.753)PS(0.048)QEPPT(0.004)KR	200
sp|Q04637|IF4G1_HUMAN	0.996683	60.301	S	AAS(0.997)LT(0.003)EDRDR	1209
sp|Q04637|IF4G1_HUMAN	1	63.624	S	EAALPPVS(1)PLK	1231
sp|Q04637|IF4G1_HUMAN	0.875036	83.397	S	S(0.875)FS(0.125)KEVEER	1185
sp|Q04637|IF4G1_HUMAN	0.999775	97.911	S	SFS(1)KEVEER	1187
sp|Q04637|IF4G1_HUMAN	0.989336	61.641	S	S(0.989)RERPS(0.011)QPEGLR	1194
sp|Q04726|TLE3_HUMAN	0.998397	87.326	S	ERESSANNSVS(0.998)PS(0.001)ESLR	203
sp|Q05193|DYN1_HUMAN	0.768422	72.34	S	S(0.715)PT(0.285)S(0.229)S(0.768)PT(0.003)PQR	778
sp|Q05209|PTN12_HUMAN	0.909733	90.468	S	KT(0.404)VS(0.47)LT(0.126)PS(0.91)PT(0.045)T(0.037)QVET(0.008)PDLVDHDNTSPLFR	571
sp|Q05209|PTN12_HUMAN	1	71.614	S	NLS(1)FEIK	435
sp|Q05209|PTN12_HUMAN	0.9362	70.98	S	TPLS(0.004)FT(0.051)NPLHS(0.936)DDS(0.928)DS(0.064)DERNS(0.015)DGAVT(0.002)QNK	603
sp|Q05209|PTN12_HUMAN	0.928238	70.98	S	TPLS(0.004)FT(0.051)NPLHS(0.936)DDS(0.928)DS(0.064)DERNS(0.015)DGAVT(0.002)QNK	606
sp|Q05397|FAK1_HUMAN	0.983163	40.801	S	LQPQEIS(0.983)PPPT(0.017)ANLDR	910
sp|Q05519|SRS11_HUMAN	0.999982	64.83	S	DYDEEEQGYDS(1)EKEK	434
sp|Q05519|SRS11_HUMAN	0.999894	79.311	S	ECS(1)VEKGTGDSLRESK	456
sp|Q05519|SRS11_HUMAN	0.796018	79.81	S	KPIET(0.203)GS(0.796)PKTK	449
sp|Q05519|SRS11_HUMAN	0.820687	71.98	S	LNHVAAGLVS(0.821)PS(0.179)LK	207
sp|Q05682|CALD1_HUMAN	1	66.262	S	AEFLNKS(1)VQK	656
sp|Q05682|CALD1_HUMAN	0.962603	51.286	S	GS(0.037)S(0.963)LKIEER	643
sp|Q05682|CALD1_HUMAN	0.943503	64.654	S	VT(0.002)S(0.944)PT(0.054)KV	789
sp|Q06124|PTN11_HUMAN	0.999983	49.993	S	VYENVGLMQQQKS(1)FR	591
sp|Q06418|TYRO3_HUMAN	1	50.473	S	QEDGS(1)FVK	543
sp|Q07065|CKAP4_HUMAN	0.965724	49.559	S	GGHGAAS(0.966)PS(0.033)EKGAHPS(0.001)GGADDVAK	17
sp|Q07157|ZO1_HUMAN	0.938187	92.545	S	AIPVS(0.938)PS(0.062)AVEEDEDEDGHTVVATAR	1617
sp|Q07157|ZO1_HUMAN	1	56.209	S	ERS(1)LS(1)PR	166
sp|Q07157|ZO1_HUMAN	1	56.209	S	ERS(1)LS(1)PR	168
sp|Q07157|ZO1_HUMAN	0.91867	56.864	S	KVQIPVS(0.058)RPDPEPVS(0.919)DNEEDS(0.735)Y(0.288)DEEIHDPR	125
sp|Q07157|ZO1_HUMAN	0.919807	56.864	S	VQIPVS(0.004)RPDPEPVS(0.918)DNEEDS(0.92)Y(0.159)DEEIHDPR	131
sp|Q07666|KHDR1_HUMAN	1	64.439	S	DDPAARMS(1)R	12
sp|Q07666|KHDR1_HUMAN	0.849102	67.115	S	S(0.151)GS(0.849)MDPSGAHPSVR	20
sp|Q07955|SRSF1_HUMAN	0.883086	49.929	S	S(0.118)RGS(0.883)PRY(0.006)S(0.993)PR	234
sp|Q07955|SRSF1_HUMAN	0.993133	49.929	S	S(0.118)RGS(0.883)PRY(0.006)S(0.993)PR	238
sp|Q07955|SRSF1_HUMAN	1	43.808	S	S(1)GGGVIR	2
sp|Q07955|SRSF1_HUMAN	0.972378	47.774	S	VKVDGPRS(0.972)PS(0.025)Y(0.002)GR	199
sp|Q07960|RHG01_HUMAN	0.938059	55.885	S	S(0.031)S(0.031)S(0.938)PELVTHLK	51
sp|Q08170|SRSF4_HUMAN	0.775069	66.779	S	S(0.012)NS(0.775)KS(0.213)KPNLPSESR	448
sp|Q08499|PDE4D_HUMAN	0.999026	116.06	S	S(0.001)DS(0.999)DYDLS(1)PK	197
sp|Q08499|PDE4D_HUMAN	1	127.17	S	ES(0.06)FLYRS(0.156)DS(0.784)DYDLS(1)PK	202
sp|Q08499|PDE4D_HUMAN	0.838405	134.68	S	LMHSS(0.143)S(0.838)LT(0.013)NS(0.004)S(0.001)IPR	375
sp|Q08499|PDE4D_HUMAN	0.784326	60.675	S	SGNQVSEFIS(0.001)NT(0.001)FLDKQHEVEIPS(0.784)PT(0.214)QK	348
sp|Q08945|SSRP1_HUMAN	0.78681	42.746	S	EGMNPS(0.787)Y(0.408)DEY(0.365)ADS(0.439)DEDQHDAY(0.001)LER	437
sp|Q08945|SSRP1_HUMAN	0.999999	127.59	S	EGMNPSYDEYADS(1)DEDQHDAYLER	444
sp|Q08945|SSRP1_HUMAN	0.991908	58.433	S	QLS(0.008)ES(0.992)FK	659
sp|Q08945|SSRP1_HUMAN	0.971556	47.915	S	S(0.007)KEFVS(0.972)S(0.972)DES(0.972)S(0.972)S(0.972)GENKS(0.135)K	667
sp|Q08945|SSRP1_HUMAN	0.971556	47.915	S	S(0.007)KEFVS(0.972)S(0.972)DES(0.972)S(0.972)S(0.972)GENKS(0.135)K	668
sp|Q08945|SSRP1_HUMAN	0.971556	47.915	S	S(0.007)KEFVS(0.972)S(0.972)DES(0.972)S(0.972)S(0.972)GENKS(0.135)K	671
sp|Q08945|SSRP1_HUMAN	0.971556	47.915	S	S(0.007)KEFVS(0.972)S(0.972)DES(0.972)S(0.972)S(0.972)GENKS(0.135)K	672
sp|Q08945|SSRP1_HUMAN	0.971556	47.915	S	S(0.007)KEFVS(0.972)S(0.972)DES(0.972)S(0.972)S(0.972)GENKS(0.135)K	673
sp|Q08AD1|CAMP2_HUMAN	0.812266	73.881	S	SESVEGFLS(0.812)PS(0.188)R	1319
sp|Q08AD1|CAMP2_HUMAN	0.996935	92.575	S	S(0.003)IS(0.997)NEGLTLNNSHVSK	464
sp|Q08AE8|SPIR1_HUMAN	0.938987	45.723	S	RHS(0.939)IEKET(0.06)PT(0.001)NVR	523
sp|Q08J23|NSUN2_HUMAN	0.999875	97.916	S	AGEPNS(1)PDAEEANSPDVTAGCDPAGVHPPR	743
sp|Q08J23|NSUN2_HUMAN	0.996412	75.893	S	AGEPNS(1)PDAEEANS(0.996)PDVT(0.004)AGCDPAGVHPPR	751
sp|Q09161|NCBP1_HUMAN	0.873358	80.638	S	KT(0.124)S(0.873)DANET(0.002)EDHLESLICK	22
sp|Q09666|AHNK_HUMAN	0.970821	98.269	S	S(0.014)S(0.016)KAS(0.971)LGS(0.999)LEGEAEAEASSPK	5749
sp|Q09666|AHNK_HUMAN	0.998808	118.53	S	S(0.014)S(0.016)KAS(0.971)LGS(0.999)LEGEAEAEASSPK	5752
sp|Q09666|AHNK_HUMAN	0.793844	121.72	S	ASLGSLEGEAEAEAS(0.206)S(0.794)PK	5763
sp|Q09666|AHNK_HUMAN	0.97379	137.61	S	DDGVFVQEVT(0.026)QNS(0.974)PAAR	41
sp|Q09666|AHNK_HUMAN	0.892016	137.8	S	DIDIS(0.108)S(0.892)PEFKIK	177
sp|Q09666|AHNK_HUMAN	0.999998	156.73	S	EVFSSCSSEVVLS(1)GDDEEYQR	115
sp|Q09666|AHNK_HUMAN	1	89.9	S	FGFGAKS(1)PK	4986
sp|Q09666|AHNK_HUMAN	0.999963	79.466	S	FGTFGGLGS(1)K	5830
sp|Q09666|AHNK_HUMAN	1	81.431	S	FKAEAPLPS(1)PK	5110
sp|Q09666|AHNK_HUMAN	0.86652	99.442	S	FNFS(0.867)GS(0.133)K	3360
sp|Q09666|AHNK_HUMAN	1	46.129	S	FNFS(1)KPK	5720
sp|Q09666|AHNK_HUMAN	0.999766	42.806	S	GGLKGS(1)EVGFHGAAPDISVK	5530
sp|Q09666|AHNK_HUMAN	0.999234	121.21	S	GGVT(0.001)GS(0.999)PEASISGSKGDLKSSK	5731
sp|Q09666|AHNK_HUMAN	0.927726	96.447	S	GGVTGSPEAS(0.928)IS(0.058)GS(0.015)KGDLK	5735
sp|Q09666|AHNK_HUMAN	0.992159	122.68	S	GHYEVT(0.003)GS(0.992)DDET(0.005)GK	5841
sp|Q09666|AHNK_HUMAN	0.946589	76.476	S	GHYEVT(0.124)GS(0.876)DDET(0.001)GKLQGS(0.002)GVS(0.052)LAS(0.947)KK	5857
sp|Q09666|AHNK_HUMAN	0.968786	56.435	S	HRS(0.969)NS(0.884)FS(0.147)DER	5780
sp|Q09666|AHNK_HUMAN	0.991447	60.398	S	S(0.007)NS(0.991)FS(0.002)DER	5782
sp|Q09666|AHNK_HUMAN	1	73.781	S	IHMS(1)GPKIK	5031
sp|Q09666|AHNK_HUMAN	1	65.472	S	IS(1)APNVDFNLEGPK	5448
sp|Q09666|AHNK_HUMAN	0.999997	60.474	S	ISMPDLDLHLKS(1)PK	2397
sp|Q09666|AHNK_HUMAN	0.996722	132.44	S	ISMQDVDLS(0.003)LGS(0.997)PK	511
sp|Q09666|AHNK_HUMAN	0.99657	40.025	S	KGDRS(0.997)PEPGQT(0.002)WT(0.002)R	93
sp|Q09666|AHNK_HUMAN	0.999635	62.14	S	LGS(1)PSGKTGTCR	559
sp|Q09666|AHNK_HUMAN	1	125.45	S	LKS(1)EDGVEGDLGETQSR	135
sp|Q09666|AHNK_HUMAN	1	77.593	S	LNIEGKS(1)KK	3347
sp|Q09666|AHNK_HUMAN	0.965434	110.12	S	LPS(0.965)GS(0.035)GAASPTGSAVDIR	210
sp|Q09666|AHNK_HUMAN	0.987838	134.21	S	TVIRLPS(0.005)GS(0.005)GAAS(0.988)PT(0.003)GSAVDIR	216
sp|Q09666|AHNK_HUMAN	0.922598	146.78	S	LS(0.077)GPS(0.923)LKMPSLEISAPK	4903
sp|Q09666|AHNK_HUMAN	0.97229	126.22	S	VSVGAPDLSLEAS(0.028)EGS(0.972)IKLPK	5400
sp|Q0JRZ9|FCHO2_HUMAN	0.999977	79.659	S	NLS(1)NEELTK	403
sp|Q0ZGT2|NEXN_HUMAN	0.999998	147.7	S	EMLAS(1)DDEEDVSSKVEK	80
sp|Q0ZGT2|NEXN_HUMAN	0.80112	80.93	S	KREEEEEEEGS(0.005)IMNGS(0.801)T(0.194)AEDEEQTR	569
sp|Q0ZGT2|NEXN_HUMAN	0.824936	96.748	S	RAEQIEDINNT(0.005)GT(0.026)ES(0.825)AS(0.143)EEGDDS(0.001)LLITVVPVK	160
sp|Q12770|SCAP_HUMAN	0.817334	51.586	S	DSGVGSGLEAQES(0.182)WERLS(0.817)DGGK	838
sp|Q12789|TF3C1_HUMAN	0.999841	64.733	S	RAS(1)WAS(0.994)ENGET(0.006)DAEGTQMTPAK	1865
sp|Q12789|TF3C1_HUMAN	0.993798	64.733	S	RAS(1)WAS(0.994)ENGET(0.006)DAEGTQMTPAK	1868
sp|Q12789|TF3C1_HUMAN	0.894864	58.284	S	S(0.105)LGKDGS(0.895)LEDDEDEEDDLDEGVGGK	1611
sp|Q12802|AKP13_HUMAN	0.933206	90.367	S	ALQLS(0.05)NS(0.933)PGAS(0.015)S(0.002)AFLK	983
sp|Q12802|AKP13_HUMAN	0.833689	82.55	S	SGSLDS(0.036)ELS(0.131)VS(0.834)PKR	2728
sp|Q12830|BPTF_HUMAN	0.888133	53.3	S	VLDDVS(0.888)IRS(0.11)PET(0.002)K	1297
sp|Q12834|CDC20_HUMAN	1	49.423	S	EAAGPAPS(1)PMR	41
sp|Q12846|STX4_HUMAN	0.923078	44.258	S	AIEPQKEEADENY(0.001)NS(0.923)VNT(0.076)R	117
sp|Q12857|NFIA_HUMAN	0.999844	55.67	S	LKS(1)VEDEMDS(1)PGEEPFYTGQGR	280
sp|Q12857|NFIA_HUMAN	0.999841	53.059	S	LKS(1)VEDEMDS(1)PGEEPFYTGQGR	287
sp|Q12857|NFIA_HUMAN	0.996223	51.546	S	S(0.996)LPS(0.003)TSSTSSTKR	265
sp|Q12872|SFSWA_HUMAN	0.966414	67.313	S	VKLDDDS(0.966)DDDEES(0.019)KEGQES(0.007)S(0.003)S(0.003)S(0.003)AANT(0.001)NPAVAPPCVVVEEK	604
sp|Q12873|CHD3_HUMAN	0.933938	51.607	S	GGSYVFQS(0.024)DEGPEPEAEES(0.934)DLDS(0.028)GS(0.01)VHS(0.002)AS(0.002)GRPDGPVR	324
sp|Q12873|CHD3_HUMAN	0.998078	67.283	S	IGEKMET(0.002)EADAPS(0.998)PAPS(1)LGERLEPR	1601
sp|Q12873|CHD3_HUMAN	0.99999	67.283	S	MET(0.002)EADAPS(0.998)PAPS(1)LGER	1605
sp|Q12873|CHD3_HUMAN	0.884048	82.167	S	KQVNYNDAAQEDQDNQS(0.884)EY(0.31)S(0.903)VGS(0.903)EEEDEDFDERPEGR	1361
sp|Q12873|CHD3_HUMAN	0.902813	82.167	S	KQVNYNDAAQEDQDNQS(0.884)EY(0.31)S(0.903)VGS(0.903)EEEDEDFDERPEGR	1364
sp|Q12873|CHD3_HUMAN	0.902814	82.167	S	KQVNYNDAAQEDQDNQS(0.884)EY(0.31)S(0.903)VGS(0.903)EEEDEDFDERPEGR	1367
sp|Q12874|SF3A3_HUMAN	1	113.21	S	TGEEREEEEEEQIS(1)ES(1)ES(1)EDEENEIIYNPK	365
sp|Q12874|SF3A3_HUMAN	0.999998	113.21	S	TGEEREEEEEEQIS(1)ES(1)ES(1)EDEENEIIYNPK	367
sp|Q12874|SF3A3_HUMAN	0.999997	113.21	S	TGEEREEEEEEQIS(1)ES(1)ES(1)EDEENEIIYNPK	369
sp|Q12888|TP53B_HUMAN	1	88.552	S	AADIS(1)LDNLVEGK	1618
sp|Q12888|TP53B_HUMAN	0.986781	75.758	S	ET(0.289)AVPGPLGIEDIS(0.719)PNLS(0.987)PDDKS(0.003)FS(0.003)R	1430
sp|Q12888|TP53B_HUMAN	1	66.498	S	GGPGKLS(1)PR	1362
sp|Q12888|TP53B_HUMAN	0.951272	90.94	S	GS(0.038)GEKPVS(0.108)APGDDT(0.951)ES(0.951)LHS(0.951)QGEEEFDMPQPPHGHVLHR	1216
sp|Q12888|TP53B_HUMAN	0.951272	60.746	S	GS(0.038)GEKPVS(0.108)APGDDT(0.951)ES(0.951)LHS(0.951)QGEEEFDMPQPPHGHVLHR	1219
sp|Q12888|TP53B_HUMAN	0.999733	195.96	S	MESLSSHRIDEDGENTQIEDTEPMS(1)PVLNSK	552
sp|Q12888|TP53B_HUMAN	0.796011	55.724	S	LIT(0.181)S(0.796)EEERS(0.023)PAKR	1673
sp|Q12888|TP53B_HUMAN	1	122.34	S	LITSEEERS(1)PAKR	1678
sp|Q12888|TP53B_HUMAN	0.856676	77.912	S	LMLS(0.857)T(0.126)S(0.014)EYS(0.003)QSPK	518
sp|Q12888|TP53B_HUMAN	0.786134	114.61	S	MVIQGPS(0.213)S(0.786)PQGEAMVT(0.001)DVLEDQKEGR	1114
sp|Q12888|TP53B_HUMAN	1	105.46	S	NS(1)PEDLGLSLTGDSCK	500
sp|Q12888|TP53B_HUMAN	0.998615	65.887	S	QS(0.001)QQPMKPIS(0.999)PVKDPVS(0.931)PAS(0.07)QK	1094
sp|Q12888|TP53B_HUMAN	0.959695	69.122	S	QS(0.024)QQPMKPIS(0.976)PVKDPVS(0.96)PAS(0.04)QK	1101
sp|Q12888|TP53B_HUMAN	1	105.46	S	SEDMPFS(1)PK	265
sp|Q12888|TP53B_HUMAN	0.969349	85.044	S	STPFIVPS(0.025)S(0.969)PT(0.005)EQEGR	380
sp|Q12888|TP53B_HUMAN	0.975059	70.488	S	TSNS(0.975)LT(0.024)EDSK	862
sp|Q12894|IFRD2_HUMAN	0.99683	91.62	S	S(0.005)S(0.005)AQADS(0.997)GS(0.997)S(0.997)DDEAASEAR	93
sp|Q12894|IFRD2_HUMAN	0.99683	91.62	S	S(0.005)S(0.005)AQADS(0.997)GS(0.997)S(0.997)DDEAASEAR	95
sp|Q12894|IFRD2_HUMAN	0.99683	91.62	S	S(0.005)S(0.005)AQADS(0.997)GS(0.997)S(0.997)DDEAASEAR	96
sp|Q12906|ILF3_HUMAN	0.971469	91.549	S	FNYS(0.029)GS(0.971)GGR	812
sp|Q12906|ILF3_HUMAN	0.997618	123.4	S	RPMEEDGEEKS(0.998)PS(0.002)K	382
sp|Q12913|PTPRJ_HUMAN	0.970822	114.72	S	NNEVS(0.971)FS(0.029)QIKPK	1009
sp|Q12913|PTPRJ_HUMAN	0.904793	47.774	S	NNEVS(0.095)FS(0.905)QIKPK	1011
sp|Q12929|EPS8_HUMAN	0.829189	80.979	S	QNS(0.829)S(0.122)S(0.041)S(0.007)DSGGSIVR	659
sp|Q12933|TRAF2_HUMAN	0.988611	76.21	S	AAAS(0.394)VT(0.617)PPGS(0.989)LELLQPGFSK	11
sp|Q12965|MYO1E_HUMAN	0.999169	72.209	S	NQYVPY(0.001)PHAPGS(0.999)QR	980
sp|Q12982|BNIP2_HUMAN	0.998731	106.32	S	KGS(0.999)IT(0.001)EYTAAEEK	114
sp|Q12986|NFX1_HUMAN	0.818796	57.802	S	NYS(0.18)S(0.819)PPPCHLS(0.001)R	50
sp|Q12986|NFX1_HUMAN	0.968194	43.791	S	RQDPQVVS(0.968)PFS(0.032)R	326
sp|Q12996|CSTF3_HUMAN	1	90.616	S	RPNEDS(1)DEDEEKGAVVPPVHDIYR	691
sp|Q13017|RHG05_HUMAN	0.911368	58.671	S	T(0.089)HS(0.911)DAS(0.998)DDEAFT(0.001)TSK	1173
sp|Q13017|RHG05_HUMAN	0.998061	58.671	S	T(0.089)HS(0.911)DAS(0.998)DDEAFT(0.001)TSK	1176
sp|Q13029|PRDM2_HUMAN	0.999973	75.387	S	TAS(1)PPALPK	643
sp|Q13043|STK4_HUMAN	0.999977	63.69	S	EVDQDDEENS(1)EEDEMDSGTMVR	320
sp|Q13045|FLII_HUMAN	1	78.234	S	KDS(1)AQDDQAKQVLK	436
sp|Q13045|FLII_HUMAN	0.992878	136.17	S	NAEAVLQS(0.993)PGLS(0.007)GK	856
sp|Q13085|ACACA_HUMAN	0.992443	109.04	S	FIIGS(0.472)VS(0.534)EDNS(0.992)EDEIS(0.001)NLVK	29
sp|Q13085|ACACA_HUMAN	0.999804	40.515	S	MDEPS(1)PLAQPLELNQHSR	5
sp|Q13085|ACACA_HUMAN	0.999241	76.927	S	SSMS(0.999)GLHLVKQGR	80
sp|Q13098|CSN1_HUMAN	0.999996	67.136	S	EGS(1)QGELTPANSQSR	474
sp|Q13107|UBP4_HUMAN	0.943486	69.276	S	NFT(0.002)T(0.055)S(0.943)PK	244
sp|Q13111|CAF1A_HUMAN	0.999768	102.52	S	ATLTAS(1)PLGAS	951
sp|Q13112|CAF1B_HUMAN	0.88607	82.908	S	TQDPS(0.112)S(0.886)PGT(0.002)TPPQAR	429
sp|Q13131|AAPK1_HUMAN	0.970589	51.276	S	S(0.014)GS(0.971)VS(0.016)NYR	496
sp|Q13136|LIPA1_HUMAN	0.887325	50.358	S	RS(0.565)S(0.503)DGS(0.887)LS(0.045)HEEDLAK	242
sp|Q13151|ROA0_HUMAN	0.966311	40.085	S	AVS(0.966)REDS(0.034)ARPGAHAK	84
sp|Q13153|PAK1_HUMAN	0.961346	68.708	S	AVSETPAVPPVS(0.961)EDEDDDDDDAT(0.038)PPPVIAPRPEHTK	174
sp|Q13158|FADD_HUMAN	0.831167	59.513	S	S(0.166)GAMS(0.831)PMS(0.003)WNSDASTSEAS	194
sp|Q13177|PAK2_HUMAN	1	133.66	S	S(1)DNGELEDKPPAPPVR	2
sp|Q13177|PAK2_HUMAN	0.953121	89.468	S	Y(0.008)LS(0.953)FT(0.039)PPEKDGFPSGTPALNAK	141
sp|Q13185|CBX3_HUMAN	0.999967	154.67	S	SLS(1)DS(0.994)ES(0.006)DDSKSK	95
sp|Q13185|CBX3_HUMAN	0.998108	142.1	S	S(0.046)LS(0.955)DS(0.998)ES(0.951)DDS(0.047)KS(0.003)K	97
sp|Q13185|CBX3_HUMAN	0.971533	86.944	S	SLS(0.974)DS(0.033)ES(0.972)DDS(0.019)KS(0.002)K	99
sp|Q13188|STK3_HUMAN	0.999991	98.299	S	HEEQQRELEEEEENS(1)DEDELDSHTMVK	316
sp|Q13200|PSMD2_HUMAN	0.999988	63.625	S	APVQPQQS(1)PAAAPGGTDEKPSGK	16
sp|Q13206|DDX10_HUMAN	0.982832	117	S	S(0.017)NS(0.983)EVEDVGPTSHNR	831
sp|Q13242|SRSF9_HUMAN	1	107.85	S	GS(1)PHYFSPFRPY	211
sp|Q13242|SRSF9_HUMAN	0.996298	45.915	S	GS(0.001)PHY(0.002)FS(0.996)PFRPY(0.001)	216
sp|Q13242|SRSF9_HUMAN	0.980595	72.325	S	S(0.001)T(0.001)S(0.981)Y(0.017)GYSR	189
sp|Q13247|SRSF6_HUMAN	0.992696	97.69	S	S(0.007)NS(0.993)PLPVPPSK	303
sp|Q13247|SRSF6_HUMAN	1	49.715	S	S(1)VS(1)PPPKR	314
sp|Q13247|SRSF6_HUMAN	1	56.916	S	S(1)VS(1)PPPKR	316
sp|Q13263|TIF1B_HUMAN	0.979522	202.85	S	AASAAAASAAAASAAS(0.01)GS(0.98)PGPGEGS(0.01)AGGEK	19
sp|Q13263|TIF1B_HUMAN	1	42.864	S	LS(1)PANQR	697
sp|Q13263|TIF1B_HUMAN	1	94.767	S	S(1)GEGEVSGLMR	473
sp|Q13283|G3BP1_HUMAN	0.889561	154.47	S	S(0.055)S(0.055)S(0.89)PAPADIAQTVQEDLR	232
sp|Q13283|G3BP1_HUMAN	0.997118	79.515	S	Y(0.001)QDEVFGGFVT(0.002)EPQEES(0.997)EEEVEEPEER	149
sp|Q13286|CLN3_HUMAN	0.999995	82.765	S	RFS(1)DS(1)EGEETVPEPR	12
sp|Q13286|CLN3_HUMAN	0.999731	82.59	S	RFS(1)DS(1)EGEETVPEPR	14
sp|Q13322|GRB10_HUMAN	0.999957	50.108	S	SIQPQVS(1)PR	104
sp|Q13330|MTA1_HUMAN	0.986652	51.211	S	S(0.013)NMS(0.987)PHGLPAR	449
sp|Q13371|PHLP_HUMAN	0.997069	73.834	S	NS(0.06)AT(0.377)CHS(0.566)EDS(0.997)DLEID	296
sp|Q13393|PLD1_HUMAN	1	76.221	S	S(1)LKNEPR	2
sp|Q13425|SNTB2_HUMAN	1	84.289	S	GLGPPS(1)PPAPPR	95
sp|Q13425|SNTB2_HUMAN	1	106.32	S	GPAGEAGAS(1)PPVRR	110
sp|Q13425|SNTB2_HUMAN	0.910142	80.469	S	S(0.09)PS(0.91)LGSDLTFATR	395
sp|Q13427|PPIG_HUMAN	0.999681	85.554	S	ADRDQS(1)PFSK	687
sp|Q13427|PPIG_HUMAN	1	91.457	S	SELNEIKENQRS(1)PVR	397
sp|Q13428|TCOF_HUMAN	1	72.089	S	AALAPAKES(1)PRK	906
sp|Q13428|TCOF_HUMAN	0.999863	120.9	S	AASAPAKES(1)PR	381
sp|Q13428|TCOF_HUMAN	0.910674	55.366	S	AEKQEDS(0.911)ES(0.911)S(0.911)EEES(0.878)DS(0.39)EEAAASPAQVK	762
sp|Q13428|TCOF_HUMAN	0.910674	55.366	S	AEKQEDS(0.911)ES(0.911)S(0.911)EEES(0.878)DS(0.39)EEAAASPAQVK	764
sp|Q13428|TCOF_HUMAN	0.910674	55.366	S	AEKQEDS(0.911)ES(0.911)S(0.911)EEES(0.878)DS(0.39)EEAAASPAQVK	765
sp|Q13428|TCOF_HUMAN	0.877575	55.366	S	AEKQEDS(0.911)ES(0.911)S(0.911)EEES(0.878)DS(0.39)EEAAASPAQVK	769
sp|Q13428|TCOF_HUMAN	0.999726	102.73	S	ASSVSTKES(1)PAR	233
sp|Q13428|TCOF_HUMAN	1	92.866	S	KLS(1)GDQPAAR	1350
sp|Q13428|TCOF_HUMAN	0.859003	78.486	S	LDS(0.14)S(0.859)PSVSSTLAAK	1228
sp|Q13428|TCOF_HUMAN	0.998214	53.773	S	LGAGEGGEAS(0.998)VS(0.987)PEKT(0.008)S(0.002)T(0.002)T(0.001)S(0.001)K	1376
sp|Q13428|TCOF_HUMAN	0.986964	129.12	S	LGAGEGGEAS(0.998)VS(0.987)PEKT(0.008)S(0.002)T(0.002)T(0.001)S(0.001)K	1378
sp|Q13428|TCOF_HUMAN	0.996166	108.71	S	TVANLLS(0.004)GKS(0.996)PR	156
sp|Q13435|SF3B2_HUMAN	0.951127	60.062	S	GVS(0.951)S(0.048)ES(0.001)SGDREKDSTR	343
sp|Q13435|SF3B2_HUMAN	0.989581	121.44	S	S(0.002)S(0.002)LGQS(0.99)AS(0.006)ETEEDTVSVSKK	307
sp|Q13435|SF3B2_HUMAN	0.984967	118.24	S	S(0.009)S(0.011)LGQS(0.982)AS(0.985)ET(0.012)EEDTVSVSK	309
sp|Q13439|GOGA4_HUMAN	0.80136	46.706	S	S(0.09)S(0.09)S(0.801)KES(0.019)LVR	89
sp|Q13442|HAP28_HUMAN	0.999999	246.96	S	SLDS(1)DES(1)EDEEDDYQQKR	60
sp|Q13442|HAP28_HUMAN	1	203.99	S	SLDS(1)DES(1)EDEEDDYQQKR	63
sp|Q13442|HAP28_HUMAN	0.998649	107.21	S	MQS(0.999)LS(0.001)LNK	176
sp|Q13442|HAP28_HUMAN	0.862362	70.552	S	MQS(0.138)LS(0.862)LNK	178
sp|Q13443|ADAM9_HUMAN	1	70.056	S	HVS(1)PVT(1)PPREVPIYANR	758
sp|Q13459|MYO9B_HUMAN	0.991843	98.967	S	LPELDPRGS(0.992)DEENLDS(0.008)ETSASTESLLEER	1992
sp|Q13470|TNK1_HUMAN	0.997198	70.647	S	S(0.997)LES(0.003)VLS(0.005)LGPRPT(0.456)GGGS(0.308)S(0.231)PPEIR	502
sp|Q13492|PICAL_HUMAN	0.99852	92.121	S	SGQSLTDRITAAQHS(0.999)VT(0.001)GSAVSK	16
sp|Q13501|SQSTM_HUMAN	0.777237	81.573	S	EVDPS(0.107)T(0.116)GELQS(0.777)LQMPES(0.016)EGPS(0.188)S(0.789)LDPS(0.007)QEGPTGLK	355
sp|Q13501|SQSTM_HUMAN	0.788862	81.573	S	EVDPS(0.107)T(0.116)GELQS(0.777)LQMPES(0.016)EGPS(0.188)S(0.789)LDPS(0.007)QEGPTGLK	366
sp|Q13501|SQSTM_HUMAN	0.993767	68.101	S	IALES(0.005)EGRPEEQMES(0.994)DNCS(0.994)GGDDDWT(0.007)HLSSK	328
sp|Q13501|SQSTM_HUMAN	0.993764	68.101	S	IALES(0.005)EGRPEEQMES(0.994)DNCS(0.994)GGDDDWT(0.007)HLSSK	332
sp|Q13501|SQSTM_HUMAN	0.997952	121.27	S	S(0.127)RLT(0.874)PVS(0.998)PES(0.001)SSTEEK	272
sp|Q13506|NAB1_HUMAN	1	48.704	S	CGERDELS(1)PKR	328
sp|Q13506|NAB1_HUMAN	0.999557	42.395	S	RLS(1)AGLYR	395
sp|Q13523|PRP4B_HUMAN	0.972426	65.377	S	AAAET(0.025)QS(0.024)LREQPEMEDANS(0.972)EKS(0.972)INEENGEVS(0.006)EDQSQNK	20
sp|Q13523|PRP4B_HUMAN	0.972426	65.377	S	AAAET(0.025)QS(0.024)LREQPEMEDANS(0.972)EKS(0.972)INEENGEVS(0.006)EDQSQNK	23
sp|Q13523|PRP4B_HUMAN	0.999988	64.121	S	KKS(1)PIINESR	277
sp|Q13523|PRP4B_HUMAN	0.999962	71.501	S	TLS(1)PGRR	387
sp|Q13523|PRP4B_HUMAN	0.958008	62.891	S	T(0.042)RS(0.958)PS(1)PDDILER	578
sp|Q13523|PRP4B_HUMAN	0.999836	62.891	S	T(0.042)RS(0.958)PS(1)PDDILER	580
sp|Q13541|4EBP1_HUMAN	0.997671	67.505	S	FLMECRNS(0.998)PVT(0.002)K	65
sp|Q13547|HDAC1_HUMAN	1	101.05	S	IACEEEFS(1)DS(1)EEEGEGGRK	421
sp|Q13547|HDAC1_HUMAN	1	101.05	S	IACEEEFS(1)DS(1)EEEGEGGRK	423
sp|Q13547|HDAC1_HUMAN	1	73.303	S	MLPHAPGVQMQAIPEDAIPEES(1)GDEDEDDPDKR	393
sp|Q13563|PKD2_HUMAN	1	153.72	S	SLDDS(1)EEDDDEDSGHSSR	812
sp|Q13573|SNW1_HUMAN	1	82.55	S	GPPS(1)PPAPVMHS(0.883)PS(0.117)RK	224
sp|Q13573|SNW1_HUMAN	0.882525	74.428	S	GPPS(1)PPAPVMHS(0.883)PS(0.117)RK	232
sp|Q13576|IQGA2_HUMAN	1	71.241	S	S(1)IKLDGKGEPK	1461
sp|Q13576|IQGA2_HUMAN	0.999522	100.64	S	YGS(1)IVDDERLSAEEMDER	16
sp|Q13586|STIM1_HUMAN	0.933757	89.049	S	DLT(0.001)HS(0.033)DS(0.934)ES(0.028)S(0.004)LHMSDR	521
sp|Q13586|STIM1_HUMAN	0.973056	121.27	S	S(0.023)HS(0.973)PS(0.003)S(0.001)PDPDTPSPVGDSR	618
sp|Q13595|TRA2A_HUMAN	1	121.02	S	S(1)DVEENNFEGR	2
sp|Q13601|KRR1_HUMAN	0.998176	94.767	S	AS(0.998)PS(0.002)LERPEK	3
sp|Q13610|PWP1_HUMAN	0.990373	80.342	S	LIAEAKEKLQEEGGGS(0.99)DEEET(0.008)GS(0.002)PSEDGMQSAR	50
sp|Q13610|PWP1_HUMAN	0.948101	80.112	S	EKLQEEGGGS(0.957)DEEET(0.085)GS(0.948)PS(0.01)EDGMQSAR	57
sp|Q13614|MTMR2_HUMAN	0.999998	196.55	S	SASVVSSDSISTSADNFS(1)PDLR	58
sp|Q13619|CUL4A_HUMAN	0.986017	53.237	S	KGS(0.986)FS(0.014)ALVGR	10
sp|Q13625|ASPP2_HUMAN	0.845457	72.2	S	KNQS(0.845)S(0.155)EDILR	480
sp|Q13627|DYR1A_HUMAN	0.995381	87.654	S	QGADREESPMTGVCVQQS(0.995)PVAS(0.002)S(0.002)	758
sp|Q13769|THOC5_HUMAN	0.999261	43.162	S	ALFKPPEDS(0.999)QDDES(0.999)DS(0.999)DAEEEQT(0.001)T(0.001)K	307
sp|Q13769|THOC5_HUMAN	0.999257	66.3	S	ALFKPPEDS(0.999)QDDES(0.999)DS(0.999)DAEEEQT(0.001)T(0.001)K	312
sp|Q13769|THOC5_HUMAN	0.999141	66.3	S	ALFKPPEDS(0.999)QDDES(0.999)DS(0.999)DAEEEQT(0.001)T(0.001)KR	314
sp|Q13813|SPTN1_HUMAN	0.964012	120.87	S	DETDS(0.007)KT(0.029)AS(0.964)PWK	1190
sp|Q13868|EXOS2_HUMAN	1	102.06	S	S(1)AEDELAMR	124
sp|Q13895|BYST_HUMAN	1	187.31	S	MPQDGS(1)DDEDEEWPTLEK	98
sp|Q14004|CDK13_HUMAN	0.998516	81.632	S	GGDVS(0.999)PS(0.001)PYSSSSWR	383
sp|Q14004|CDK13_HUMAN	0.85285	44.616	S	HS(0.097)S(0.853)IS(0.926)PS(0.055)T(0.052)LT(0.017)LK	437
sp|Q14004|CDK13_HUMAN	0.926357	44.616	S	HS(0.097)S(0.853)IS(0.926)PS(0.055)T(0.052)LT(0.017)LK	439
sp|Q14004|CDK13_HUMAN	0.896368	63.145	S	S(0.148)RKS(0.896)PS(0.955)PAGGGS(0.579)S(0.374)PY(0.001)S(0.046)R	340
sp|Q14004|CDK13_HUMAN	0.955039	63.145	S	S(0.148)RKS(0.896)PS(0.955)PAGGGS(0.579)S(0.374)PY(0.001)S(0.046)R	342
sp|Q14103|HNRPD_HUMAN	0.989561	75.3	S	IDASKNEEDEGHS(0.99)NS(0.265)S(0.745)PR	80
sp|Q14103|HNRPD_HUMAN	0.906369	300.74	S	IDASKNEEDEGHSNS(0.094)S(0.906)PR	83
sp|Q14103|HNRPD_HUMAN	0.991078	50.145	S	IFVGGLS(0.991)PDT(0.009)PEEK	190
sp|Q14126|DSG2_HUMAN	0.963596	58.699	S	GSS(0.001)S(0.035)AS(0.964)IVK	703
sp|Q14126|DSG2_HUMAN	0.999999	79.022	S	VVPSFLPVDQGGS(1)LVGR	680
sp|Q14135|VGLL4_HUMAN	0.830208	106.43	S	NSLDAS(0.003)RPAGLS(0.83)PT(0.163)LT(0.004)PGER	149
sp|Q14137|BOP1_HUMAN	0.996869	63.037	S	IGDEY(0.006)AEDS(0.997)S(0.997)DEEDIR	126
sp|Q14137|BOP1_HUMAN	0.996869	63.037	S	IGDEY(0.006)AEDS(0.997)S(0.997)DEEDIR	127
sp|Q14147|DHX34_HUMAN	0.976339	47.537	S	LQEEQDGGS(0.976)S(0.976)DEDRAGPAPPGAS(0.047)DGVDIQDVK	749
sp|Q14147|DHX34_HUMAN	0.976339	47.537	S	LQEEQDGGS(0.976)S(0.976)DEDRAGPAPPGAS(0.047)DGVDIQDVK	750
sp|Q14152|EIF3A_HUMAN	0.816386	46.706	S	LGDS(0.816)S(0.174)LS(0.009)R	881
sp|Q14152|EIF3A_HUMAN	0.810731	96.143	S	LGDS(0.158)S(0.811)LS(0.031)R	882
sp|Q14156|EFR3A_HUMAN	0.81706	50.883	S	LSVPYVPQVT(0.183)DEDRLS(0.817)R	694
sp|Q14157|UBP2L_HUMAN	0.950992	54.974	S	NPSDS(0.002)AVHS(0.951)PFT(0.046)KR	416
sp|Q14157|UBP2L_HUMAN	0.761193	87.001	S	RY(0.041)PS(0.143)S(0.143)IS(0.142)S(0.761)S(0.761)PQKDLT(0.009)QAK	608
sp|Q14157|UBP2L_HUMAN	0.761193	87.001	S	RY(0.041)PS(0.143)S(0.143)IS(0.142)S(0.761)S(0.761)PQKDLT(0.009)QAK	609
sp|Q14160|SCRIB_HUMAN	0.99237	72.912	S	AFAAVPTSHPPEDAPAQPPT(0.001)PGPAAS(0.992)PEQLS(0.007)FR	1348
sp|Q14160|SCRIB_HUMAN	0.935087	80.125	S	AFAAVPT(0.006)S(0.002)HPPEDAPAQPPT(0.941)PGPAAS(0.117)PEQLS(0.935)FRER	1353
sp|Q14160|SCRIB_HUMAN	1	71.451	S	ALS(1)PAELR	1486
sp|Q14160|SCRIB_HUMAN	0.9578	156.56	S	LAEAPSPAPTPSPTPVEDLGPQTST(0.006)S(0.036)PGRLS(0.958)PDFAEELR	1566
sp|Q14160|SCRIB_HUMAN	1	44.045	S	LRVQS(1)PEPPAPER	1475
sp|Q14160|SCRIB_HUMAN	0.987605	65.134	S	MAES(0.001)PCS(0.003)PS(0.01)GQQPPS(0.988)PPS(0.999)PDELPANVK	1306
sp|Q14160|SCRIB_HUMAN	0.998666	65.134	S	MAES(0.001)PCS(0.003)PS(0.01)GQQPPS(0.988)PPS(0.999)PDELPANVK	1309
sp|Q14160|SCRIB_HUMAN	1	67.456	S	MKS(1)LEQDALR	1508
sp|Q14160|SCRIB_HUMAN	0.954845	76.691	S	MVEPENAVT(0.007)IT(0.038)PLRPEDDYS(0.955)PR	835
sp|Q14160|SCRIB_HUMAN	0.994072	78.814	S	QS(0.006)PAS(0.994)PPPLGGGAPVR	1448
sp|Q14160|SCRIB_HUMAN	1	55.755	S	RVS(1)LVGADDLRK	1378
sp|Q14161|GIT2_HUMAN	0.859088	81.517	S	TINNQHSVES(0.001)QDNDQPDY(0.58)DS(0.48)VAS(0.859)DEDT(0.076)DLET(0.002)T(0.001)ASK	397
sp|Q14191|WRN_HUMAN	0.994807	86.145	S	HLSPNDNENDT(0.001)S(0.001)Y(0.003)VIES(0.995)DEDLEMEMLK	440
sp|Q14195|DPYL3_HUMAN	0.995646	49.31	S	GS(0.996)PT(0.004)RPNPPVR	522
sp|Q14195|DPYL3_HUMAN	0.984899	66.692	S	SNIT(0.012)S(0.985)LS(0.003)	568
sp|Q14241|ELOA1_HUMAN	0.83393	95.57	S	AFS(0.166)S(0.834)PQEEEEAGFTGR	542
sp|Q14241|ELOA1_HUMAN	1	86.67	S	LGAS(1)QER	251
sp|Q14244|MAP7_HUMAN	0.993577	74.376	S	AVS(0.994)PS(0.006)NPK	315
sp|Q14244|MAP7_HUMAN	0.955552	64.121	S	IIHGT(0.044)AS(0.956)YKK	293
sp|Q14247|SRC8_HUMAN	0.899897	47.728	S	GPVS(0.002)GT(0.002)EPEPVY(0.096)S(0.9)MEAADYR	447
sp|Q14247|SRC8_HUMAN	0.999973	109.89	S	AKT(0.425)QT(0.575)PPVS(1)PAPQPT(0.378)EERLPS(0.364)S(0.248)PVY(0.01)EDAASFK	405
sp|Q14247|SRC8_HUMAN	0.888119	120.34	S	LPS(0.112)S(0.888)PVYEDAASFK	418
sp|Q14247|SRC8_HUMAN	1	135.02	S	HAS(1)QKDYSSGFGGK	150
sp|Q14247|SRC8_HUMAN	0.996081	67.234	S	T(0.004)VQGS(0.996)GHQEHINIHK	47
sp|Q14315|FLNC_HUMAN	0.999669	72.434	S	LGS(1)FGSITR	2233
sp|Q14432|PDE3A_HUMAN	0.893205	79.337	S	S(0.053)S(0.053)S(0.893)VVSAEMSGCSSK	294
sp|Q14432|PDE3A_HUMAN	0.876234	48.798	S	WVEDS(0.876)DES(0.601)GDT(0.523)DDPEEEEEEAPAPNEEETCENNESPK	1030
sp|Q14498|RBM39_HUMAN	0.999993	77.391	S	DKS(1)PVREPIDNLTPEER	136
sp|Q14498|RBM39_HUMAN	0.985995	59.84	S	Y(0.013)RS(0.986)PY(0.001)SGPK	97
sp|Q14562|DHX8_HUMAN	0.996097	63.091	S	QS(0.004)MDMS(0.996)PIKIVK	460
sp|Q14573|ITPR3_HUMAN	1	52.576	S	LGFVDVQNCIS(1)R	2670
sp|Q14573|ITPR3_HUMAN	0.999901	114.82	S	VAS(1)FSIPGSSSR	1832
sp|Q14669|TRIPC_HUMAN	0.997221	67.997	S	S(0.003)ES(0.997)PPAELPSLRR	312
sp|Q14669|TRIPC_HUMAN	0.990672	66.299	S	S(0.009)AS(0.991)PDYNR	77
sp|Q14671|PUM1_HUMAN	0.993761	79.837	S	RDS(0.994)LT(0.004)GS(0.001)S(0.001)DLYKR	709
sp|Q14671|PUM1_HUMAN	1	87.772	S	S(1)MDELNHDFQALALEGR	124
sp|Q14674|ESPL1_HUMAN	0.887809	48.388	S	GS(0.888)DGEDS(0.075)AS(0.019)GGKT(0.019)PAPGPEAASGEWELLR	1508
sp|Q14676|MDC1_HUMAN	0.999323	74.446	S	AAESLTAIPEPAS(0.999)PQLLET(0.001)PIHASQIQK	1775
sp|Q14676|MDC1_HUMAN	0.999995	72.585	S	AHS(1)EKDQPPFGDS(0.996)DDS(0.988)VEADKS(0.012)S(0.003)PGIHLER	485
sp|Q14676|MDC1_HUMAN	0.996374	72.585	S	AHS(1)EKDQPPFGDS(0.996)DDS(0.988)VEADKS(0.012)S(0.003)PGIHLER	495
sp|Q14676|MDC1_HUMAN	0.990331	72.585	S	AHS(0.018)EKDQPPFGDS(0.99)DDS(0.99)VEADKSSPGIHLER	498
sp|Q14676|MDC1_HUMAN	0.770233	50.499	S	AHSEKDQPPFGDS(0.73)DDS(0.73)VEADKS(0.77)S(0.77)PGIHLER	504
sp|Q14676|MDC1_HUMAN	0.770233	50.499	S	AHSEKDQPPFGDS(0.73)DDS(0.73)VEADKS(0.77)S(0.77)PGIHLER	505
sp|Q14676|MDC1_HUMAN	0.993616	64.028	S	AIPGDQHPES(0.994)PVHT(0.006)EPMGIQGR	793
sp|Q14676|MDC1_HUMAN	0.999999	94.802	S	ESEDSETQPFDTHLEAYGPCLS(1)PPR	780
sp|Q14676|MDC1_HUMAN	1	98.312	S	LLLAEDS(1)EEEVDFLSER	168
sp|Q14677|EPN4_HUMAN	0.852574	122.89	S	TIDLGAAAHYT(0.145)GDKAS(0.853)PDQNAS(0.001)T(0.001)HTPQSSVK	299
sp|Q14678|KANK1_HUMAN	0.99989	159.13	S	SYS(1)AGNASQLEQLSR	325
sp|Q14684|RRP1B_HUMAN	0.991398	61.344	S	GS(0.991)PT(0.009)GGAQLLK	513
sp|Q14684|RRP1B_HUMAN	0.974126	85.845	S	SILVS(0.974)PT(0.022)GPS(0.004)R	706
sp|Q14684|RRP1B_HUMAN	1	143.14	S	VGDGDLS(1)AEEIPENEVSLR	245
sp|Q14687|GSE1_HUMAN	0.999896	77.185	S	ERS(1)PS(0.998)PPT(0.002)IQSK	826
sp|Q14687|GSE1_HUMAN	0.998049	77.185	S	ERS(1)PS(0.998)PPT(0.002)IQSK	828
sp|Q14694|UBP10_HUMAN	1	163.16	S	NHSVNEEEQEEQGEGS(1)EDEWEQVGPR	576
sp|Q14738|2A5D_HUMAN	0.999988	75.669	S	RKS(1)ELPQDVYTIK	573
sp|Q14739|LBR_HUMAN	0.997089	121.27	S	SAS(0.997)AS(0.003)HQADIKEAR	99
sp|Q14814|MEF2D_HUMAN	0.820354	40.496	S	S(0.001)EPVS(0.82)PS(0.179)RER	444
sp|Q14839|CHD4_HUMAN	0.908098	85.866	S	KRS(0.908)S(0.908)S(0.908)EDDDLDVES(0.275)DFDDASINSYSVSDGSTSR	308
sp|Q14839|CHD4_HUMAN	0.908098	85.866	S	KRS(0.908)S(0.908)S(0.908)EDDDLDVES(0.275)DFDDASINSYSVSDGSTSR	309
sp|Q14839|CHD4_HUMAN	0.908098	85.866	S	KRS(0.908)S(0.908)S(0.908)EDDDLDVES(0.275)DFDDASINSYSVSDGSTSR	310
sp|Q14839|CHD4_HUMAN	0.920142	82.171	S	MSQPGS(0.92)PS(0.08)PK	1535
sp|Q14934|NFAC4_HUMAN	0.977137	50.957	S	RGS(0.977)LGEEGS(0.023)EPPPPPPLPLAR	289
sp|Q14966|ZN638_HUMAN	1	55.353	S	CFRS(1)VS(1)PER	558
sp|Q14966|ZN638_HUMAN	1	55.353	S	CFRS(1)VS(1)PER	560
sp|Q14966|ZN638_HUMAN	1	129.12	S	HLEAADKGHS(1)PAQKPK	605
sp|Q14978|NOLC1_HUMAN	0.999909	97.291	S	GGSISVQVNSIKFDS(1)E	698
sp|Q14978|NOLC1_HUMAN	1	67.964	S	GS(1)PRPQAPK	538
sp|Q14978|NOLC1_HUMAN	1	44.447	S	RAS(1)S(1)PFRR	622
sp|Q14978|NOLC1_HUMAN	1	44.447	S	RAS(1)S(1)PFRR	623
sp|Q14978|NOLC1_HUMAN	1	75.566	S	VADNS(1)FDAKR	643
sp|Q14978|NOLC1_HUMAN	0.96339	53.001	S	VAGGAAPS(0.037)KPAS(0.963)AK	508
sp|Q14980|NUMA1_HUMAN	0.959308	54.441	S	APVPS(0.004)T(0.004)CS(0.004)S(0.004)T(0.004)FPEELS(0.959)PPS(0.02)HQAK	169
sp|Q14980|NUMA1_HUMAN	0.999462	59.814	S	KLDVEEPDS(0.999)ANSSFYSTR	1830
sp|Q14980|NUMA1_HUMAN	0.999918	85.467	S	LGS(1)PDYGNSALLSLPGYRPTTR	1862
sp|Q14980|NUMA1_HUMAN	0.997933	63.408	S	S(0.998)APAS(0.002)QASLR	1840
sp|Q14980|NUMA1_HUMAN	0.932438	72.681	S	TQPDGT(0.001)S(0.001)VPGEPAS(0.932)PIS(0.066)QR	1757
sp|Q14C86|GAPD1_HUMAN	0.766463	64.374	S	S(0.116)RS(0.766)S(0.117)DIVSSVR	902
sp|Q14CZ0|CP072_HUMAN	0.999932	51.445	S	LTVVS(1)PNR	167
sp|Q15003|CND2_HUMAN	0.990473	73.887	S	LLAS(0.99)PS(0.008)S(0.002)R	87
sp|Q15007|FL2D_HUMAN	0.953989	66.387	S	EGNTTEDDFPS(0.045)S(0.954)PGNGNK	306
sp|Q15012|LAP4A_HUMAN	0.997525	48.794	S	VS(0.002)MS(0.998)FKR	5
sp|Q15014|MO4L2_HUMAN	0.799624	87.719	S	SAENPPS(0.2)GS(0.8)VRK	71
sp|Q15019|SEPT2_HUMAN	1	140.16	S	IYHLPDAES(1)DEDEDFKEQTR	218
sp|Q15020|SART3_HUMAN	0.984355	156.17	S	ATAAET(0.016)S(0.984)AS(1)EPEAESK	8
sp|Q15020|SART3_HUMAN	0.999975	156.17	S	ATAAET(0.016)S(0.984)AS(1)EPEAESK	10
sp|Q15022|SUZ12_HUMAN	0.999998	126.63	S	ASMSEFLES(1)EDGEVEQQR	546
sp|Q15024|EXOS7_HUMAN	0.980676	46.953	S	VLEDEEGS(0.981)KDIELS(0.019)DDPYDCIR	177
sp|Q15032|R3HD1_HUMAN	0.97964	81.494	S	AS(0.02)S(0.98)FSGISVLTR	381
sp|Q15032|R3HD1_HUMAN	0.911932	40.237	S	S(0.088)KS(0.912)IEEREEEY(0.001)QR	282
sp|Q15053|K0040_HUMAN	1	68.44	S	LLQMEKRPS(1)LPV	96
sp|Q15054|DPOD3_HUMAN	0.998263	90.385	S	RVALS(0.998)DDET(0.002)KETENMR	307
sp|Q15056|IF4H_HUMAN	0.997429	44.457	S	AYS(0.001)S(0.002)FGGGRGS(0.997)R	21
sp|Q15058|KIF14_HUMAN	0.999884	80.638	S	AHEEQDEES(1)QDNLFSSDR	1292
sp|Q15061|WDR43_HUMAN	1	108.35	S	LQAKES(1)PQR	77
sp|Q15121|PEA15_HUMAN	1	100.54	S	QPS(1)EEEIIK	116
sp|Q15121|PEA15_HUMAN	0.999932	62.005	S	LTRIPS(1)AK	104
sp|Q15149|PLEC_HUMAN	1	100.54	S	AQLEPVAS(1)PAKKPK	1435
sp|Q15149|PLEC_HUMAN	0.992372	86.772	S	ARSDEGQLS(0.992)PAT(0.007)R	720
sp|Q15149|PLEC_HUMAN	0.989684	85.573	S	RKELEEVS(0.99)PET(0.01)PVVPATTQR	149
sp|Q15149|PLEC_HUMAN	0.9832	65.905	S	GY(0.002)Y(0.01)S(0.983)PY(0.001)S(0.004)VSGSGSTAGSR	4613
sp|Q15149|PLEC_HUMAN	0.802602	101.05	S	GYYSPYSVSGS(0.007)GS(0.803)T(0.157)AGS(0.033)R	4622
sp|Q15149|PLEC_HUMAN	0.924817	94.569	S	GYYSPYSVS(0.018)GS(0.107)GS(0.686)T(0.264)AGS(0.925)R	4626
sp|Q15149|PLEC_HUMAN	0.999996	58.479	S	RTPHVQAVQGPLGS(1)PPK	125
sp|Q15149|PLEC_HUMAN	0.935705	77.221	S	RYAS(0.003)GS(0.012)S(0.049)AS(0.936)LGGPESAVA	4675
sp|Q15149|PLEC_HUMAN	0.824991	121.44	S	S(0.087)S(0.087)S(0.825)VGSSSSYPISPAVSR	4386
sp|Q15149|PLEC_HUMAN	0.954748	114.29	S	S(0.008)S(0.008)S(0.007)VGS(0.955)S(0.02)S(0.001)SYPISPAVSR	4389
sp|Q15149|PLEC_HUMAN	0.993014	121.44	S	SSSVGSSSS(0.001)YPIS(0.993)PAVS(0.006)R	4396
sp|Q15154|PCM1_HUMAN	0.999796	43.501	S	ILEDHGS(1)PAGEIDDEDKDKDETETVK	1730
sp|Q15154|PCM1_HUMAN	0.999994	66.097	S	NVRS(1)DIS(1)DQEEDEES(0.998)EGCPVS(0.002)INLSK	1765
sp|Q15154|PCM1_HUMAN	0.999984	66.097	S	NVRS(1)DIS(1)DQEEDEES(0.998)EGCPVS(0.002)INLSK	1768
sp|Q15154|PCM1_HUMAN	0.99786	66.097	S	NVRS(1)DIS(1)DQEEDEES(0.998)EGCPVS(0.002)INLSK	1776
sp|Q15154|PCM1_HUMAN	0.922673	40.328	S	RRQFDEES(0.923)LES(0.908)FS(0.563)S(0.543)MPDPVDPT(0.029)T(0.028)VT(0.007)K	1257
sp|Q15154|PCM1_HUMAN	0.907525	40.328	S	RRQFDEES(0.923)LES(0.908)FS(0.563)S(0.543)MPDPVDPT(0.029)T(0.028)VT(0.007)K	1260
sp|Q15154|PCM1_HUMAN	0.99993	102.28	S	VTNDIS(1)PES(1)S(1)PGVGR	65
sp|Q15154|PCM1_HUMAN	0.999994	76.588	S	VTNDIS(1)PES(1)S(1)PGVGR	68
sp|Q15154|PCM1_HUMAN	0.999994	60.918	S	VTNDIS(1)PES(1)S(1)PGVGR	69
sp|Q15154|PCM1_HUMAN	0.963505	74.678	S	YMS(0.036)QMS(0.964)VPEQAELEK	93
sp|Q15172|2A5A_HUMAN	0.840121	52.579	S	SQGS(0.84)S(0.16)QFR	41
sp|Q15276|RABE1_HUMAN	0.828482	112.82	S	RAQS(0.828)T(0.168)DS(0.002)LGT(0.001)SGSLQSK	407
sp|Q15311|RBP1_HUMAN	0.955562	49.125	S	RT(0.001)EGY(0.001)AAFQEDS(0.956)S(0.956)GDEAES(0.071)PS(0.016)K	92
sp|Q15311|RBP1_HUMAN	0.955562	49.125	S	RT(0.001)EGY(0.001)AAFQEDS(0.956)S(0.956)GDEAES(0.071)PS(0.016)K	93
sp|Q15311|RBP1_HUMAN	0.953333	86.641	S	T(0.023)PS(0.953)S(0.023)EEISPTKFPGLYR	29
sp|Q15365|PCBP1_HUMAN	0.794152	105.46	S	VMTIPYQPMPAS(0.206)S(0.794)PVICAGGQDR	190
sp|Q15388|TOM20_HUMAN	0.982417	62.088	S	IVS(0.982)AQS(0.018)LAEDDVE	135
sp|Q15417|CNN3_HUMAN	0.999244	45.368	S	GMS(0.999)VY(0.001)GLGR	259
sp|Q15417|CNN3_HUMAN	0.999893	59.185	S	VAS(1)QKGMSVYGLGR	254
sp|Q15418|KS6A1_HUMAN	1	118.47	S	GFS(1)FVATGLMEDDGKPR	380
sp|Q15418|KS6A1_HUMAN	0.797428	49.577	S	T(0.202)PKDS(0.797)PGIPPS(0.001)AGAHQLFR	363
sp|Q15424|SAFB1_HUMAN	0.896087	165.87	S	AETLSGLGDSGAAGAAALSSAS(0.047)S(0.896)ET(0.047)GT(0.011)R	24
sp|Q15424|SAFB1_HUMAN	1	60.628	S	S(1)VVS(1)FDKVKEPR	601
sp|Q15424|SAFB1_HUMAN	1	96.015	S	S(1)VVS(1)FDKVKEPR	604
sp|Q15424|SAFB1_HUMAN	0.984341	56.595	S	TDCEPVGLEPAVEQSSAASELAEASSEELAEAPT(0.015)EAPS(0.984)PEAR	344
sp|Q15459|SF3A1_HUMAN	0.774774	42.172	S	EKQS(0.775)DDEVY(0.225)APGLDIESSLK	451
sp|Q15459|SF3A1_HUMAN	0.99999	66.886	S	FGESEEVEMEVES(1)DEEDDKQEK	329
sp|Q15477|SKIV2_HUMAN	0.767787	64.439	S	AS(0.232)S(0.768)LEDLVLK	256
sp|Q15477|SKIV2_HUMAN	0.969392	86.291	S	GDTVS(0.029)AS(0.969)PCS(0.002)APLAR	245
sp|Q15596|NCOA2_HUMAN	0.990881	69.356	S	DLSQESSSTAPGSEVT(0.009)IKQEPVS(0.991)PK	736
sp|Q15637|SF01_HUMAN	0.987905	63.805	S	TGDLGIPPNPEDRS(0.988)PS(0.973)PEPIY(0.013)NS(0.026)EGKR	80
sp|Q15637|SF01_HUMAN	0.988015	63.805	S	T(0.001)GDLGIPPNPEDRS(0.988)PS(0.988)PEPIY(0.013)NS(0.011)EGKR	82
sp|Q15642|CIP4_HUMAN	0.995721	72.644	S	APS(0.996)DS(0.155)S(0.832)LGT(0.017)PSDGRPELR	296
sp|Q15642|CIP4_HUMAN	0.832245	72.644	S	APS(0.996)DS(0.155)S(0.832)LGT(0.017)PSDGRPELR	299
sp|Q15648|MED1_HUMAN	0.9902	55.158	S	AKS(0.99)PIS(0.007)S(0.002)GSGGSHMSGTSSSSGMK	1223
sp|Q15648|MED1_HUMAN	0.974519	88.001	S	S(0.004)Y(0.008)QNS(0.975)PS(0.174)S(0.841)DDGIRPLPEYSTEK	1479
sp|Q15648|MED1_HUMAN	0.840625	88.001	S	S(0.004)Y(0.008)QNS(0.975)PS(0.174)S(0.841)DDGIRPLPEYSTEK	1482
sp|Q15652|JHD2C_HUMAN	0.980539	57.174	S	IT(0.001)HS(0.981)PDS(0.019)VK	652
sp|Q15742|NAB2_HUMAN	0.882658	73.887	S	S(0.009)FS(0.883)PKS(0.109)PLELGEK	159
sp|Q15742|NAB2_HUMAN	0.999936	73.887	S	S(0.126)FS(0.874)PKS(1)PLELGEK	162
sp|Q15750|TAB1_HUMAN	0.988377	47.487	S	S(0.988)LLQS(0.009)EQQPS(0.001)WT(0.001)DDLPLCHLSGVGSASNR	7
sp|Q15751|HERC1_HUMAN	0.990935	61.815	S	S(0.001)ES(0.991)LT(0.008)AESR	1491
sp|Q15751|HERC1_HUMAN	0.850559	78.991	S	S(0.105)RS(0.851)ES(0.041)DLS(0.003)QPESDEEGYALSGRR	1512
sp|Q15751|HERC1_HUMAN	0.998684	76.765	S	S(0.106)RS(0.655)ES(0.226)DLS(0.014)QPES(0.999)DEEGYALS(0.001)GRR	1521
sp|Q15772|SPEG_HUMAN	1	54.982	S	AAS(1)LDER	476
sp|Q15772|SPEG_HUMAN	0.911692	65.521	S	AAS(0.912)S(0.088)EAAPHHQPPLENR	2109
sp|Q15773|MLF2_HUMAN	0.8591	136.7	S	LAIQGPEDS(0.859)PS(0.141)R	238
sp|Q15776|ZKSC8_HUMAN	0.825526	65.179	S	AMST(0.001)S(0.009)QS(0.826)PT(0.164)R	193
sp|Q15785|TOM34_HUMAN	1	59.57	S	NRVPS(1)AGDVEKAR	186
sp|Q15836|VAMP3_HUMAN	0.773458	40.066	S	S(0.001)T(0.001)GPT(0.001)AAT(0.224)GS(0.773)NRR	11
sp|Q15911|ZFHX3_HUMAN	0.999999	67.897	S	TMELS(1)PR	2795
sp|Q15942|ZYX_HUMAN	0.99218	115.8	S	GPPASSPAPAPKFS(0.992)PVT(0.008)PK	267
sp|Q15942|ZYX_HUMAN	0.847517	84.327	S	LGHPEALS(0.004)AGT(0.143)GS(0.848)PQPPS(0.004)FTYAQQR	308
sp|Q15942|ZYX_HUMAN	0.999999	65.179	S	S(1)PGAPGPLTLK	344
sp|Q16204|CCDC6_HUMAN	1	128.9	S	DISMEIDS(1)PENMMR	254
sp|Q16204|CCDC6_HUMAN	1	103.5	S	LDQPVS(1)APPS(1)PR	240
sp|Q16204|CCDC6_HUMAN	1	103.5	S	LDQPVS(1)APPS(1)PR	244
sp|Q16513|PKN2_HUMAN	0.828447	75.669	S	AS(0.172)S(0.828)LGEIDESSELR	583
sp|Q16543|CDC37_HUMAN	1	91.584	S	TGDEKDVS(1)V	377
sp|Q16576|RBBP7_HUMAN	1	94.728	S	AS(1)KEMFEDTVEER	3
sp|Q16576|RBBP7_HUMAN	0.999957	48.204	S	IGEEQS(1)AEDAEDGPPELLFIHGGHTAK	354
sp|Q16629|SRSF7_HUMAN	0.953605	104.2	S	YFQS(0.954)PS(0.046)R	192
sp|Q16637|SMN_HUMAN	0.999517	147.56	S	GTGQS(1)DDS(1)DIWDDTALIK	28
sp|Q16637|SMN_HUMAN	0.999999	147.56	S	GTGQS(1)DDS(1)DIWDDTALIK	31
sp|Q16643|DREB_HUMAN	0.999771	90.15	S	LSS(1)PVLHR	142
sp|Q16666|IF16_HUMAN	0.968916	58.21	S	VSEEQT(0.008)QPPS(0.969)PAGAGMS(0.011)T(0.011)AMGR	153
sp|Q16790|CAH9_HUMAN	0.997617	81.619	S	GGVS(0.998)Y(0.002)RPAEVAETGA	448
sp|Q16890|TPD53_HUMAN	0.994576	42.395	S	HS(0.005)IS(0.995)MPAMR	137
sp|Q1ED39|KNOP1_HUMAN	0.945233	92.121	S	YSVLNNDDY(0.012)FADVS(0.945)PLRAT(0.21)S(0.73)PS(0.103)K	42
sp|Q1KMD3|HNRL2_HUMAN	0.985896	99.372	S	REEDEPEERS(0.986)GDET(0.006)PGS(0.008)EVPGDK	161
sp|Q29RF7|PDS5A_HUMAN	1	96.993	S	AAVGQES(1)PGGLEAGNAK	1305
sp|Q29RF7|PDS5A_HUMAN	0.920842	44.164	S	S(0.003)REQS(0.003)S(0.003)EAAET(0.072)GVS(0.921)ENEENPVR	1195
sp|Q2KHR2|RFX7_HUMAN	0.999934	118.13	S	NLS(1)GSTLYPVSNIPR	1081
sp|Q2KHR3|QSER1_HUMAN	0.993882	89.396	S	GQDT(0.266)VAIEGFT(0.734)DEEDT(0.006)ES(0.994)GGEGQYR	1348
sp|Q2KHR3|QSER1_HUMAN	0.824092	92.336	S	NLEHLS(0.063)S(0.289)FS(0.824)S(0.824)DEDDPGYSQDAYK	1230
sp|Q2KHR3|QSER1_HUMAN	0.824092	92.336	S	NLEHLS(0.063)S(0.289)FS(0.824)S(0.824)DEDDPGYSQDAYK	1231
sp|Q2M2I8|AAK1_HUMAN	0.967172	91.657	S	ILS(0.967)DVT(0.032)HS(0.001)AVFGVPASK	637
sp|Q2M3G4|SHRM1_HUMAN	0.852906	74.769	S	S(0.146)AS(0.853)LS(0.001)HPGGEGEPAR	188
sp|Q2TAM9|TUSC1_HUMAN	0.993065	42.789	S	DS(0.007)GREDEPGS(0.993)PR	153
sp|Q2VPK5|CTU2_HUMAN	0.973698	40.066	S	DCLIEDS(0.974)DDEAGQS(0.026)	508
sp|Q32MZ4|LRRF1_HUMAN	0.971373	65.377	S	S(0.005)EDADRCT(0.005)LPEHES(0.971)PS(0.02)QDISDACEAESTER	733
sp|Q32MZ4|LRRF1_HUMAN	0.782691	46.73	S	T(0.217)S(0.783)PAAAQSR	3
sp|Q32P44|EMAL3_HUMAN	0.974322	106.62	S	AIS(0.974)S(0.026)ANLLVR	176
sp|Q3B726|RPA43_HUMAN	1	58.981	S	HIALS(1)PR	60
sp|Q3B726|RPA43_HUMAN	0.99977	131.03	S	HQEVQDQDPVFQGSDSSGYQS(1)DHKK	304
sp|Q3B726|RPA43_HUMAN	0.99978	56.956	S	KHS(1)EEAEFTPPLK	316
sp|Q3B726|RPA43_HUMAN	0.997626	58.071	S	HSEEAEFT(0.002)PPLKCS(0.998)PK	328
sp|Q3KQU3|MA7D1_HUMAN	0.994133	121.24	S	LSASTAS(0.006)ELS(0.994)PK	460
sp|Q3KQU3|MA7D1_HUMAN	0.999989	75.229	S	QSLPAS(1)PR	446
sp|Q3KQU3|MA7D1_HUMAN	0.763636	46.415	S	RS(0.23)S(0.764)QPS(0.757)PT(0.249)AVPAS(0.516)DS(0.375)PPT(0.109)KQEVK	113
sp|Q3KQU3|MA7D1_HUMAN	0.756854	46.415	S	RS(0.23)S(0.764)QPS(0.757)PT(0.249)AVPAS(0.516)DS(0.375)PPT(0.109)KQEVK	116
sp|Q3KQU3|MA7D1_HUMAN	0.753151	43.356	S	RS(0.118)S(0.128)QPS(0.517)PT(0.249)AVPAS(0.142)DS(0.753)PPT(0.093)KQEVK	125
sp|Q3L8U1|CHD9_HUMAN	0.972695	55.228	S	S(0.003)ENLKEEPQS(0.973)S(0.973)EEES(0.041)MS(0.007)S(0.003)VETR	2058
sp|Q3L8U1|CHD9_HUMAN	0.972695	55.228	S	S(0.003)ENLKEEPQS(0.973)S(0.973)EEES(0.041)MS(0.007)S(0.003)VETR	2059
sp|Q3L8U1|CHD9_HUMAN	0.999553	42.095	S	T(0.001)LIKS(1)EPVS(1)PK	2075
sp|Q3L8U1|CHD9_HUMAN	0.999822	42.095	S	T(0.001)LIKS(1)EPVS(1)PK	2079
sp|Q3L8U1|CHD9_HUMAN	0.993526	47.204	S	VMS(0.994)PENFPT(0.006)AS(0.001)VEGKEEK	550
sp|Q9H869|YYAP1_HUMAN	0.767205	54.598	S	LEPQELS(0.767)PLS(0.116)AT(0.116)VFPK	711
sp|Q3V6T2|GRDN_HUMAN	0.940679	50.787	S	S(0.045)VS(0.941)GKT(0.015)PGDFYDRR	1736
sp|Q3YEC7|RABL6_HUMAN	1	40.764	S	ADDFPVRDDPS(1)DVT(1)DEDEGPAEPPPPPKLPLPAFR	596
sp|Q49A26|GLYR1_HUMAN	0.998431	83.499	S	KLS(0.998)LS(0.002)EGK	130
sp|Q4AC94|C2CD3_HUMAN	0.898276	99.568	S	SSFLS(0.102)S(0.898)PER	2132
sp|Q4ADV7|RIC1_HUMAN	0.997294	130.72	S	S(0.003)IS(0.997)LSQSAENVPASK	1017
sp|Q4G0J3|LARP7_HUMAN	0.987088	89.301	S	S(0.006)S(0.006)S(0.987)EDAESLAPR	300
sp|Q4G0J3|LARP7_HUMAN	0.978431	118.24	S	SRPT(0.022)S(0.978)EGS(1)DIESTEPQK	258
sp|Q4G0J3|LARP7_HUMAN	0.999559	118.24	S	SRPT(0.022)S(0.978)EGS(1)DIESTEPQK	261
sp|Q4KMP7|TB10B_HUMAN	1	56.951	S	AAGGAPS(1)PPPPVRR	678
sp|Q4KMP7|TB10B_HUMAN	0.978173	61.372	S	ALAAGADS(0.978)PKT(0.019)EEARPS(0.001)PAPGPGT(0.001)PTGT(0.001)PT(0.001)R	132
sp|Q4KMP7|TB10B_HUMAN	0.996971	44.107	S	RAS(0.997)AGPAPGPVVT(0.002)AEGLHPS(0.001)LPSPTGNSTPLGSSK	687
sp|Q4LE39|ARI4B_HUMAN	0.999994	129.32	S	DIEVLS(1)EDT(1)DYEEDEVTK	790
sp|Q4V328|GRAP1_HUMAN	0.967119	125.02	S	SLSS(0.033)S(0.967)PQAQPPRPAELSDEEVAELFQR	692
sp|Q52LR7|EPC2_HUMAN	0.919108	40.475	S	LLNLQDS(0.919)DS(0.07)EECT(0.005)S(0.005)R	538
sp|Q52LW3|RHG29_HUMAN	0.98638	62.546	S	AT(0.013)S(0.986)FEESER	949
sp|Q53EL6|PDCD4_HUMAN	0.990076	93.152	S	DS(0.001)GRGDS(0.99)VS(0.008)DSGSDALR	76
sp|Q53EL6|PDCD4_HUMAN	0.937728	59.975	S	DS(0.001)GRGDS(0.012)VS(0.938)DS(0.046)GS(0.003)DALR	78
sp|Q53EL6|PDCD4_HUMAN	1	88.187	S	RFVS(1)EGDGGR	457
sp|Q53EL6|PDCD4_HUMAN	0.881524	96.015	S	SGLTVPT(0.118)S(0.882)PK	94
sp|Q53EP0|FND3B_HUMAN	0.999955	79.659	S	LNS(1)PPSSIYK	208
sp|Q53F19|NCBP3_HUMAN	0.997673	70.056	S	MIS(0.001)T(0.001)PS(0.998)PK	415
sp|Q53GS9|SNUT2_HUMAN	1	91.812	S	EVDEDS(1)EPEREVR	82
sp|Q53H80|AKIR2_HUMAN	0.974001	84.566	S	TLDFDPLLS(0.026)PAS(0.974)PK	21
sp|Q53SF7|COBL1_HUMAN	0.995638	97.69	S	DQT(0.004)AS(0.996)APATPLVNK	256
sp|Q53SF7|COBL1_HUMAN	0.974066	95.428	S	S(0.021)MS(0.974)VDET(0.005)DKSPCEAGR	326
sp|Q56P03|EAPP_HUMAN	0.859929	49.618	S	Y(0.001)Y(0.001)DDIY(0.163)FDS(0.86)DS(0.953)EDEDRAVQVT(0.022)K	109
sp|Q56P03|EAPP_HUMAN	0.953061	49.618	S	Y(0.001)Y(0.001)DDIY(0.163)FDS(0.86)DS(0.953)EDEDRAVQVT(0.022)K	111
sp|Q58WW2|DCAF6_HUMAN	0.99985	108.56	S	DS(0.001)ALQDT(0.999)DDS(1)DDDPVLIPGAR	657
sp|Q5BKZ1|ZN326_HUMAN	0.89175	67.997	S	ISLS(0.065)KS(0.892)PT(0.043)K	270
sp|Q5BKZ1|ZN326_HUMAN	0.954928	53.705	S	SMDS(0.002)Y(0.032)LNQS(0.955)Y(0.008)GMDNHS(0.002)GGGGGS(0.001)R	56
sp|Q5F1R6|DJC21_HUMAN	0.99967	60.632	S	QQLEEEEENFSRPQIDENPLDDNS(1)EEEMEDAPK	370
sp|Q969E4|TCAL3_HUMAN	0.988762	93.424	S	GT(0.002)DDS(0.989)PKDS(0.009)QEDLQER	121
sp|Q5H9R7|PP6R3_HUMAN	1	129.32	S	IQQFDDGGS(1)DEEDIWEEK	617
sp|Q5HYI7|MTX3_HUMAN	0.760613	94.487	S	LTPAEEENNS(0.239)FQRLS(0.761)P	311
sp|Q5HYJ3|FA76B_HUMAN	0.999507	110.98	S	ISNLS(1)PEEEQGLWK	193
sp|Q5HYK7|SH319_HUMAN	0.99982	88.681	S	SSS(1)DMDLQK	369
sp|Q5JRA6|TGO1_HUMAN	0.999918	94.48	S	DLLPSGSRDEPPPASQSTSQDCSQALKQS(1)P	1906
sp|Q5JSH3|WDR44_HUMAN	0.999846	52.345	S	AS(0.13)ES(0.15)DT(0.164)EEFY(0.556)DAPEDVHLGGGYPVGS(1)PGK	27
sp|Q5JSH3|WDR44_HUMAN	0.999383	140.28	S	ELSDQAT(0.001)AS(0.999)PIVAR	96
sp|Q5JSH3|WDR44_HUMAN	1	114.86	S	VGNES(1)PVQELK	50
sp|Q5JSH3|WDR44_HUMAN	0.991815	85.097	S	TKEYVS(0.004)NDAAQS(0.992)DDEEKLQS(0.003)QPTDTDGGR	403
sp|Q5JSZ5|PRC2B_HUMAN	1	41.871	S	QQS(1)IEDKEDKPPPR	480
sp|Q5JTD0|TJAP1_HUMAN	1	108.17	S	GS(1)PEEELPLPAFEK	300
sp|Q5JTD0|TJAP1_HUMAN	0.832093	72.421	S	KDS(0.832)LT(0.168)QAQEQGNLLN	545
sp|Q5JTH9|RRP12_HUMAN	0.999318	85.849	S	GDSIEEILADS(0.999)EDEEDNEEEERS(0.001)R	1080
sp|Q5JTV8|TOIP1_HUMAN	0.993055	96.242	S	GLRDS(0.993)HS(0.99)S(0.991)EEDEAS(0.018)S(0.007)QT(0.001)DLSQTISKK	154
sp|Q5JTV8|TOIP1_HUMAN	0.997686	99.269	S	RGLRDS(0.992)HS(0.998)S(0.998)EEDEAS(0.008)S(0.003)QT(0.001)DLSQTISK	156
sp|Q5JTV8|TOIP1_HUMAN	0.997686	99.269	S	RGLRDS(0.992)HS(0.998)S(0.998)EEDEAS(0.008)S(0.003)QT(0.001)DLSQTISK	157
sp|Q5JTV8|TOIP1_HUMAN	0.960717	95.835	S	LQQQHSEQPPLQPS(0.961)PVMT(0.039)RR	143
sp|Q5JTV8|TOIP1_HUMAN	0.983848	102.52	S	SELGNQS(0.984)PS(0.013)T(0.003)S(0.001)SR	315
sp|Q5JTV8|TOIP1_HUMAN	0.999975	84.285	S	VNFS(1)EEGET(1)EEDDQDSSHSSVTTVK	215
sp|Q5M775|CYTSB_HUMAN	0.968398	42.395	S	EFS(0.968)VT(0.03)VS(0.001)R	112
sp|Q5M775|CYTSB_HUMAN	0.876952	49.593	S	KS(0.12)PS(0.877)LES(0.003)LS(0.001)RPPSLGFGDTR	914
sp|Q5PRF9|SMAG2_HUMAN	0.897747	121.24	S	AAFT(0.027)T(0.027)PDHAPLS(0.898)PQS(0.036)S(0.013)VASSGSEQTEEQGSSR	271
sp|Q5QJE6|TDIF2_HUMAN	0.760472	81.494	S	QILIACS(0.76)PVS(0.12)S(0.12)VR	117
sp|Q5QP82|DCA10_HUMAN	0.983194	40.278	S	RPGAPS(0.017)LS(0.983)PAPR	63
sp|Q5SNT2|TM201_HUMAN	0.997419	55.452	S	ALS(0.997)LGT(0.002)IPSLTR	454
sp|Q5SRE5|NU188_HUMAN	0.793588	75.78	S	GAPS(0.076)S(0.794)PAT(0.133)GVLPS(0.998)PQGK	1709
sp|Q5SRE5|NU188_HUMAN	0.998057	59.434	S	GAPS(0.076)S(0.794)PAT(0.133)GVLPS(0.998)PQGK	1717
sp|Q5SW79|CE170_HUMAN	0.984679	41.399	S	IRANS(0.985)IS(0.015)R	1205
sp|Q5SW79|CE170_HUMAN	0.995363	66.378	S	IRQPS(0.995)VDLT(0.001)DDDQT(0.001)S(0.001)S(0.001)VPHSAISDIMSSDQETYSCKPHGR	1019
sp|Q5SW79|CE170_HUMAN	0.85046	77.746	S	S(0.15)ES(0.85)LDPDSSMDTTLILK	881
sp|Q5SYE7|NHSL1_HUMAN	0.839064	41.136	S	NHS(0.839)PS(0.839)PPVT(0.296)PT(0.025)GAAPS(0.001)LAS(0.001)PK	1386
sp|Q5SYE7|NHSL1_HUMAN	0.839064	41.136	S	NHS(0.839)PS(0.839)PPVT(0.296)PT(0.025)GAAPS(0.001)LAS(0.001)PK	1388
sp|Q5T0N5|FBP1L_HUMAN	0.819041	87.686	S	HS(0.003)S(0.005)DINHLVT(0.921)QGRES(0.819)PEGS(0.102)Y(0.107)T(0.042)DDANQEVR	501
sp|Q5T0N5|FBP1L_HUMAN	0.872007	63.128	S	T(0.001)IS(0.872)DGT(0.098)IS(0.024)AS(0.006)K	295
sp|Q5T1M5|FKB15_HUMAN	0.999935	57.533	S	LSLTSDPEEGDPLALGPES(1)PGEPQPPQLK	1114
sp|Q5T1M5|FKB15_HUMAN	0.949731	91.589	S	RPS(0.95)QEQS(0.05)AS(0.001)ASSGQPQAPLNR	956
sp|Q5T1M5|FKB15_HUMAN	0.996248	124.43	S	S(0.45)S(0.553)LS(0.996)GDEEDELFKGATLK	1164
sp|Q5T200|ZC3HD_HUMAN	0.997342	89.979	S	EHS(0.997)PDS(0.944)DAY(0.059)NS(0.999)GDDKNEKHR	845
sp|Q5T200|ZC3HD_HUMAN	0.944406	89.979	S	EHS(0.997)PDS(0.944)DAY(0.059)NS(0.999)GDDKNEKHR	848
sp|Q5T200|ZC3HD_HUMAN	0.999263	89.979	S	EHS(0.997)PDS(0.944)DAY(0.059)NS(0.999)GDDKNEKHR	853
sp|Q5T200|ZC3HD_HUMAN	1	104.79	S	KEVS(1)PEVVR	198
sp|Q5T200|ZC3HD_HUMAN	1	62.823	S	FVHGPS(1)PR	64
sp|Q5T200|ZC3HD_HUMAN	1	147.92	S	GNIETTSEDGQVFS(1)PK	993
sp|Q5T200|ZC3HD_HUMAN	0.987997	113.59	S	KT(0.012)S(0.988)AVS(0.246)S(0.754)PLLDQQR	238
sp|Q5T200|ZC3HD_HUMAN	0.853115	113.59	S	KTSAVS(0.147)S(0.853)PLLDQQR	242
sp|Q5T200|ZC3HD_HUMAN	0.996847	76.326	S	SKLS(0.997)PS(0.003)PSLR	207
sp|Q5T200|ZC3HD_HUMAN	0.808614	46.069	S	S(0.031)KLS(0.971)PS(0.809)PS(0.19)LR	209
sp|Q5T200|ZC3HD_HUMAN	0.940654	40.066	S	S(0.037)KLS(0.907)PS(0.115)PS(0.941)LR	211
sp|Q5T200|ZC3HD_HUMAN	0.993533	54.608	S	S(0.994)LS(0.968)PS(0.037)HLT(0.001)EDRQGR	875
sp|Q5T200|ZC3HD_HUMAN	0.96848	54.608	S	S(0.994)LS(0.968)PS(0.037)HLT(0.001)EDRQGR	877
sp|Q5T2D3|OTUD3_HUMAN	1	51.147	S	GMDS(1)EDDLRDEVEDAVQK	224
sp|Q5T4S7|UBR4_HUMAN	0.942222	59.943	S	TLS(0.001)DVEDQKELAS(0.942)PVS(0.057)PELR	178
sp|Q5T4S7|UBR4_HUMAN	0.996404	77.693	S	TLSDVEDQKELAS(0.004)PVS(0.996)PELR	181
sp|Q5T5C0|STXB5_HUMAN	0.975265	69.737	S	KLS(0.975)LPT(0.025)DLKPDLDVK	759
sp|Q5T5C0|STXB5_HUMAN	0.962192	96.464	S	S(0.017)S(0.021)S(0.962)VT(0.045)S(0.955)IDKESR	782
sp|Q5T5C0|STXB5_HUMAN	0.954671	96.464	S	S(0.017)S(0.021)S(0.962)VT(0.045)S(0.955)IDKESR	785
sp|Q5T5U3|RHG21_HUMAN	0.982825	52.329	S	RQLS(0.983)HDHES(0.017)VGPPSLDAQPNSK	857
sp|Q5T5U3|RHG21_HUMAN	0.813206	63.69	S	S(0.126)AS(0.813)QGALT(0.035)S(0.025)PS(0.001)VSFSNHR	477
sp|Q5T5U3|RHG21_HUMAN	0.992253	60.448	S	S(0.007)VS(0.992)QERLEDS(0.001)VLMK	459
sp|Q5T5U3|RHG21_HUMAN	0.999844	92.211	S	TQSPHS(1)PKEESER	1099
sp|Q5T5Y3|CAMP1_HUMAN	1	42.382	S	ADVVPQQADPEFPRAS(1)PR	563
sp|Q5T5Y3|CAMP1_HUMAN	0.983757	71.376	S	APVHFVEPLS(0.984)PT(0.016)GVAGHR	1080
sp|Q5T8D3|ACBD5_HUMAN	0.998882	91.869	S	AES(0.134)S(0.698)DS(0.169)GAES(0.999)EEEEAQEEVKGAEQSDNDKK	200
sp|Q5T8I3|F102B_HUMAN	0.991117	62.813	S	CPVKQDS(0.991)VES(0.009)QLKR	288
sp|Q5T8I3|F102B_HUMAN	0.794016	49.5	S	S(0.102)S(0.102)S(0.794)FS(0.002)ELCHR	228
sp|Q5T8P6|RBM26_HUMAN	0.999934	74.76	S	LNHS(1)PPQSSSR	127
sp|Q5TAQ9|DCAF8_HUMAN	1	111.45	S	VHDRS(1)EEEEEEEEEEEEEQPR	99
sp|Q5TAX3|TUT4_HUMAN	1	93.556	S	CALQNS(1)PR	209
sp|Q5TCZ1|SPD2A_HUMAN	0.827683	67.334	S	AQIS(0.172)S(0.828)PNLR	421
sp|Q5TCZ1|SPD2A_HUMAN	0.95602	94.01	S	EAEEGPTGASES(0.044)QDS(0.956)PR	547
sp|Q5TGY3|AHDC1_HUMAN	0.94358	52.555	S	AS(0.029)T(0.025)VS(0.944)PGGY(0.002)MVPK	1064
sp|Q5THJ4|VP13D_HUMAN	0.999991	97.346	S	AQS(1)PVSGPNVAHLTDGATLNDR	1042
sp|Q5THJ4|VP13D_HUMAN	0.995131	76.326	S	NS(0.002)S(0.995)S(0.003)ESAIVPK	2435
sp|Q5UIP0|RIF1_HUMAN	0.958522	87.339	S	RAS(0.959)QGLLS(0.02)S(0.02)IENSESDSSEAKEEGSR	1542
sp|Q5UIP0|RIF1_HUMAN	0.988463	69.133	S	ELDPSLVS(0.001)ANDS(0.988)PS(0.01)GMQT(0.001)R	2161
sp|Q5UIP0|RIF1_HUMAN	1	169.17	S	SNES(1)VDIQDQEEK	1579
sp|Q5VSL9|STRP1_HUMAN	0.999972	124.25	S	AAS(1)PPASASDLIEQQQK	335
sp|Q5VT25|MRCKA_HUMAN	0.970056	59.426	S	S(0.97)LS(0.03)LESTDR	1719
sp|Q5VT25|MRCKA_HUMAN	0.985119	50.563	S	S(0.014)LS(0.985)LES(0.423)T(0.366)DRGS(0.211)WDP	1721
sp|Q5VTL8|PR38B_HUMAN	0.997788	49.139	S	ANNS(0.998)PALT(0.002)GNSQPQHQAAAAAAQQQQQCGGGGATKPAVSGK	5
sp|Q5VTL8|PR38B_HUMAN	0.99997	56.215	S	RRS(1)QS(1)IEQESQEK	527
sp|Q5VTL8|PR38B_HUMAN	0.999945	102.66	S	RRS(1)QS(1)IEQESQEK	529
sp|Q5VTL8|PR38B_HUMAN	1	46.426	S	S(1)IDRGLER	320
sp|Q5VTR2|BRE1A_HUMAN	0.8923	56.147	S	ALVVPEPEPDS(0.892)DS(0.108)NQER	136
sp|Q5VTR2|BRE1A_HUMAN	0.978288	86.548	S	KALVVPEPEPDS(0.022)DS(0.978)NQER	138
sp|Q5VU97|CAHD1_HUMAN	1	79.676	S	SHQHMSPLAAQEMS(1)VR	1138
sp|Q5VUA4|ZN318_HUMAN	0.999999	71.528	S	LGS(1)PVDNLEDMDRDDLTDDSVFTR	173
sp|Q5VUA4|ZN318_HUMAN	0.785678	65.949	S	RS(0.214)S(0.786)PPPPPSGSSSR	40
sp|Q5VUA4|ZN318_HUMAN	0.994913	41.644	S	S(0.005)VRIPS(0.995)PNILK	2101
sp|Q5VUA4|ZN318_HUMAN	0.826612	53.169	S	T(0.171)KS(0.827)PKPAES(0.003)PQSATK	1037
sp|Q5VV41|ARHGG_HUMAN	0.999966	75.646	S	GHKGS(1)FKDDPQLYQEIQER	208
sp|Q5VV41|ARHGG_HUMAN	1	77.068	S	HQS(1)FGAAVLSR	107
sp|Q5VWG9|TAF3_HUMAN	1	52.185	S	RPLDS(1)PEAEELPAMK	183
sp|Q5VWJ9|SNX30_HUMAN	0.805097	42.865	S	DMPHPLAGS(0.006)S(0.006)S(0.006)EEAVGGDS(0.088)T(0.088)PS(0.805)PDLLMAR	40
sp|Q5VWQ0|RSBN1_HUMAN	1	92.925	S	S(1)MNEIKNLQYLPR	554
sp|Q5VWQ8|DAB2P_HUMAN	0.987563	57.019	S	S(0.012)LS(0.988)MVDLQDAR	747
sp|Q5VZ89|DEN4C_HUMAN	0.889449	51.848	S	RS(0.51)S(0.476)LPLDHGS(0.016)PAQENPES(0.889)EKS(0.565)S(0.534)PAVS(0.009)R	1293
sp|Q5VZ89|DEN4C_HUMAN	0.867317	47.894	S	S(0.112)CS(0.867)FS(0.015)S(0.004)ES(0.001)R	1046
sp|Q5VZ89|DEN4C_HUMAN	0.981214	91.584	S	S(0.009)T(0.009)S(0.981)LSALVR	1325
sp|Q5VZK9|CARL1_HUMAN	0.91596	66.538	S	DGQS(0.081)S(0.916)PQPS(0.003)PR	1315
sp|Q5VZK9|CARL1_HUMAN	1	77.912	S	S(1)WGQQAQEYQEQK	1331
sp|Q5VZK9|CARL1_HUMAN	0.952535	40.349	S	T(0.047)LPQQES(0.953)LEIELAEEKPVKR	880
sp|Q5VZL5|ZMYM4_HUMAN	0.917027	99.941	S	AKS(0.083)EDS(0.917)DVELS(1)D	1542
sp|Q5VZL5|ZMYM4_HUMAN	1	124.12	S	AKS(0.083)EDS(0.917)DVELS(1)D	1547
sp|Q5VZL5|ZMYM4_HUMAN	0.999935	179.46	S	VTQHES(1)DNENEIQIQNK	122
sp|Q5XUX1|FBXW9_HUMAN	0.999245	97.579	S	TWDDDS(0.999)DPES(0.001)ETDPDAQAK	18
sp|Q63HN8|RN213_HUMAN	0.967781	49.312	S	EAAEPLS(0.027)EPKEDQEAAELLS(0.968)EPEEES(0.005)ER	1258
sp|Q63ZY3|KANK2_HUMAN	1	56.407	S	ALAMPGRPES(1)PPVFR	375
sp|Q63ZY3|KANK2_HUMAN	0.999998	67.655	S	ERVPS(1)VAEAPQLRPAGTAAAK	540
sp|Q63ZY3|KANK2_HUMAN	0.95014	47.187	S	KIS(0.95)IT(0.05)ER	406
sp|Q63ZY3|KANK2_HUMAN	0.957393	73.655	S	QADPQPQAWPPPDS(0.957)PVRVDT(0.043)VR	323
sp|Q63ZY6|NSN5C_HUMAN	0.999511	59.871	S	AS(0.349)APERT(0.651)PS(1)PAPK	260
sp|Q9Y4E1|WAC2C_HUMAN	0.999815	89.272	S	ASALLFS(1)S(1)DEEDQWNIPASQTHLASDSR	619
sp|Q9Y4E1|WAC2C_HUMAN	0.999797	89.272	S	ASALLFS(1)S(1)DEEDQWNIPASQTHLASDSR	620
sp|Q9Y4E1|WAC2C_HUMAN	1	153.95	S	ERRT(1)PS(1)DDEEDNLFAPPK	333
sp|Q641Q2|WAC2A_HUMAN	0.874029	64.954	S	GLFS(0.874)DEEDS(0.126)EDLFSSQSASK	539
sp|Q9Y4E1|WAC2C_HUMAN	0.998122	49.929	S	S(0.998)RPT(0.536)S(0.465)FADELAAR	284
sp|Q66K14|TBC9B_HUMAN	0.914826	88.149	S	KASVVDPSTESSPAPQEGSEQPAS(0.006)PAS(0.915)PLS(0.062)S(0.017)R	435
sp|Q66K74|MAP1S_HUMAN	0.764768	50.499	S	ALELPLAAS(0.153)S(0.161)IPRPRT(0.741)PS(0.765)PES(0.18)HR	640
sp|Q66K74|MAP1S_HUMAN	0.992442	87.24	S	KAVPMAPAPAS(0.992)PGS(0.006)S(0.001)NDSSAR	759
sp|Q66K74|MAP1S_HUMAN	0.999994	77.732	S	LSLS(1)PLR	657
sp|Q66PJ3|AR6P4_HUMAN	1	156.17	S	S(1)AGEEEDGPVLTDEQK	332
sp|Q674X7|KAZRN_HUMAN	0.999704	48.704	S	QAVRVS(1)PCHSR	310
sp|Q68CZ2|TENS3_HUMAN	0.940427	60.489	S	GVGSGPHPPDT(0.004)QQPS(0.94)PS(0.056)K	660
sp|Q68CZ2|TENS3_HUMAN	1	176.1	S	KLS(1)LGQYDNDAGGQLPFSK	776
sp|Q68CZ2|TENS3_HUMAN	1	48.423	S	VMIGS(1)PK	1441
sp|Q68E01|INT3_HUMAN	0.949464	80.755	S	AALS(0.051)S(0.949)PR	995
sp|Q68EM7|RHG17_HUMAN	0.995827	65.921	S	AESSSGGGTVPSSAGILEQGPS(0.004)PGDGS(0.996)PPKPK	575
sp|Q69YN4|VIR_HUMAN	1	77.681	S	HADGEKEDQFNGS(1)PPRPQPR	173
sp|Q69YN4|VIR_HUMAN	0.879392	110.38	S	SFLSEPS(0.121)S(0.879)PGR	1579
sp|Q6BDS2|URFB1_HUMAN	0.80343	83.849	S	T(0.161)VS(0.803)QQS(0.034)FDGVS(0.001)LDSSGPEDR	1103
sp|Q6BDS2|URFB1_HUMAN	0.776076	83.849	S	T(0.212)VS(0.773)QQS(0.776)FDGVS(0.236)LDS(0.002)S(0.001)GPEDR	1106
sp|Q6DN90|IQEC1_HUMAN	1	40.589	S	MQFS(1)FEGPEK	180
sp|Q6DN90|IQEC1_HUMAN	0.998939	67.93	S	NS(0.999)WDS(0.001)PAFSNDVIR	512
sp|Q6GQQ9|OTU7B_HUMAN	0.996441	45.115	S	GIS(0.996)HAS(0.002)S(0.001)S(0.001)IVSLAR	100
sp|Q6GYQ0|RGPA1_HUMAN	0.823745	87.659	S	VRHFS(0.824)QS(0.154)EET(0.023)GNEVFGALNEEQPLPR	773
sp|Q6GYQ0|RGPA1_HUMAN	0.994909	62.237	S	RGS(0.995)S(0.986)PGS(0.019)LEIPKDLPDILNK	860
sp|Q6GYQ0|RGPA1_HUMAN	0.986268	62.237	S	RGS(0.995)S(0.986)PGS(0.019)LEIPKDLPDILNK	861
sp|Q6IAA8|LTOR1_HUMAN	0.952753	110.38	S	KLLLDPS(0.017)S(0.953)PPT(0.03)K	27
sp|Q6IBW4|CNDH2_HUMAN	0.997983	54.198	S	S(0.998)PQQS(0.002)AALPR	284
sp|Q6KC79|NIPBL_HUMAN	0.788944	100.45	S	AAMYDIIS(0.114)S(0.789)PS(0.094)KDS(0.001)T(0.001)K	350
sp|Q6KC79|NIPBL_HUMAN	0.999902	132.08	S	AITSLLGGGS(1)PK	2658
sp|Q6KC79|NIPBL_HUMAN	1	116.96	S	DVPPDILLDS(1)PERK	318
sp|Q6KC79|NIPBL_HUMAN	0.908952	46.702	S	KRVDS(0.909)DS(0.909)DS(0.909)DS(0.273)EDDINSVMK	2509
sp|Q6KC79|NIPBL_HUMAN	0.908952	46.702	S	KRVDS(0.909)DS(0.909)DS(0.909)DS(0.273)EDDINSVMK	2511
sp|Q6KC79|NIPBL_HUMAN	0.908952	46.702	S	KRVDS(0.909)DS(0.909)DS(0.909)DS(0.273)EDDINSVMK	2513
sp|Q6KC79|NIPBL_HUMAN	0.99411	112.39	S	NNTAAET(0.002)EDDES(0.994)DGEDRGGGT(0.001)S(0.001)GS(0.001)LRR	2672
sp|Q6KC79|NIPBL_HUMAN	0.999897	130.85	S	YAEIS(1)S(1)DEDNDS(1)DEAFESSR	1089
sp|Q6KC79|NIPBL_HUMAN	0.999912	130.85	S	YAEIS(1)S(1)DEDNDS(1)DEAFESSR	1090
sp|Q6KC79|NIPBL_HUMAN	0.999998	130.85	S	YAEIS(1)S(1)DEDNDS(1)DEAFESSR	1096
sp|Q6NUK4|REEP3_HUMAN	0.841882	90.03	S	S(0.158)FS(0.842)MHDLTTIQGDEPVGQRPYQPLPEAK	152
sp|Q6NUK4|REEP3_HUMAN	0.999998	82.426	S	YGS(1)LKYK	242
sp|Q6NXT1|ANR54_HUMAN	1	117.79	S	ASGGAQS(1)PLR	63
sp|Q6NYC8|PPR18_HUMAN	0.806421	41.401	S	ES(0.194)REERLS(0.806)PR	145
sp|Q6NYC8|PPR18_HUMAN	1	92.632	S	LLES(1)PGVEAGEGEAEKEEAGAQGRPLR	368
sp|Q6NYC8|PPR18_HUMAN	1	78.692	S	SCLAKGS(1)PER	530
sp|Q6NZI2|CAVN1_HUMAN	0.99089	78.324	S	S(0.991)FT(0.009)PDHVVYAR	300
sp|Q6P0Q8|MAST2_HUMAN	0.999994	80.746	S	KLS(1)NPDIFSSTGK	74
sp|Q6P0Q8|MAST2_HUMAN	0.921118	47.559	S	LLS(0.921)GDS(0.039)T(0.039)EKR	1032
sp|Q6P0Q8|MAST2_HUMAN	0.929309	53.201	S	S(0.054)LS(0.929)EEKEDHS(0.017)DGLAGLKGR	876
sp|Q6P0Q8|MAST2_HUMAN	0.942344	72.033	S	S(0.028)LS(0.942)S(0.029)GES(0.001)GPGSPTHSHSLSPR	1256
sp|Q6P0Q8|MAST2_HUMAN	0.999948	47.288	S	SWVIGS(1)PEILR	900
sp|Q6P158|DHX57_HUMAN	1	113.35	S	DLQEQDADAGS(1)ER	127
sp|Q6P1N0|C2D1A_HUMAN	0.990857	46.608	S	LANQDEGPEDEEDEVPKKQNS(0.991)PVAPT(0.009)AQPK	455
sp|Q6P1X5|TAF2_HUMAN	0.98078	45.879	S	S(0.02)IRS(0.981)PS(0.999)LS(1)D	1194
sp|Q6P1X5|TAF2_HUMAN	0.99896	45.879	S	S(0.02)IRS(0.981)PS(0.999)LS(1)D	1196
sp|Q6P1X5|TAF2_HUMAN	0.999975	45.879	S	S(0.02)IRS(0.981)PS(0.999)LS(1)D	1198
sp|Q6P3S6|FBX42_HUMAN	0.955348	82.62	S	APLS(0.955)PS(0.031)LNS(0.006)RPS(0.006)PIS(0.001)ATPPALVPETR	365
sp|Q6P4F7|RHGBA_HUMAN	0.996976	51.854	S	QQS(0.997)LET(0.003)CEK	787
sp|Q6P4R8|NFRKB_HUMAN	0.980184	76.759	S	AVS(0.002)T(0.002)VVVT(0.001)T(0.015)APS(0.98)PK	1291
sp|Q6P4R8|NFRKB_HUMAN	0.998135	53.327	S	S(0.002)PS(0.998)PAVPLR	228
sp|Q6P5R6|RL22L_HUMAN	0.797416	51.875	S	YFQIS(0.116)QDEDES(0.797)ES(0.086)ED	118
sp|Q6P6C2|ALKB5_HUMAN	0.965947	89.629	S	RGS(0.966)FS(0.034)SENYWR	361
sp|Q6P6C2|ALKB5_HUMAN	0.999941	143.8	S	YQEDS(1)DPERSDYEEQQLQKEEEAR	64
sp|Q6P996|PDXD1_HUMAN	0.795277	57.829	S	LSSGPEQIT(0.001)LEAS(0.046)S(0.046)T(0.046)EGHPGAPS(0.795)PQHT(0.051)DQT(0.016)EAFQK	757
sp|Q6PD62|CTR9_HUMAN	1	186.68	S	GEEGS(1)DDDETENGPKPK	970
sp|Q6PD62|CTR9_HUMAN	1	90.718	S	RKGS(1)GS(1)EQEGEDEEGGER	941
sp|Q6PD62|CTR9_HUMAN	1	90.718	S	RKGS(1)GS(1)EQEGEDEEGGER	943
sp|Q6PFW1|VIP1_HUMAN	0.877463	77.894	S	T(0.123)LHS(0.877)PPLQLQQR	1152
sp|Q6PID6|TTC33_HUMAN	0.992884	96.487	S	SEAPAEVT(0.007)HFS(0.993)PK	197
sp|Q6PJG2|MDEAS_HUMAN	0.828335	121.1	S	T(0.172)NS(0.828)AEVT(0.999)PPVLS(0.001)VMGEATPVSIEPR	700
sp|Q6PJG6|BRAT1_HUMAN	0.999848	103.21	S	GS(1)PNTASAEATLPR	742
sp|Q6PJG9|LRFN4_HUMAN	0.859201	46.158	S	GVGGS(0.859)AERLEES(0.141)VV	626
sp|Q6PJI9|WDR59_HUMAN	0.753558	44.203	S	LYS(0.123)GS(0.754)PT(0.123)R	603
sp|Q6PJT7|ZC3HE_HUMAN	1	67.136	S	DLVQPDKPAS(1)PK	515
sp|Q6PJT7|ZC3HE_HUMAN	0.976904	46.746	S	NNS(0.977)EKMS(0.023)MEDENFR	281
sp|Q6PK04|CC137_HUMAN	1	71.03	S	VQAGPGS(1)PR	19
sp|Q6PKG0|LARP1_HUMAN	1	108.08	S	ESPRPLQLPGAEGPAIS(1)DGEEGGGEPGAGGGAAGAAGAGRR	90
sp|Q6PKG0|LARP1_HUMAN	0.999699	159.13	S	QHYQKETESAPGS(1)PR	521
sp|Q6PKG0|LARP1_HUMAN	0.907471	53.328	S	GLS(0.907)AS(0.092)LPDLDSENWIEVK	546
sp|Q6PKG0|LARP1_HUMAN	0.995795	131.82	S	HS(0.004)S(0.996)NPPLESHVGWVMDSR	824
sp|Q6PKG0|LARP1_HUMAN	0.99789	141.22	S	NTFTAWS(0.998)DEES(0.002)DYEIDDRDVNK	627
sp|Q6PKG0|LARP1_HUMAN	0.971746	90.464	S	NT(0.001)FT(0.022)AWS(0.971)DEES(0.972)DY(0.034)EIDDRDVNK	631
sp|Q6PKG0|LARP1_HUMAN	0.999833	82.362	S	S(1)LPTTVPESPNYR	766
sp|Q6PKG0|LARP1_HUMAN	0.999944	98.694	S	S(0.928)LPT(0.046)T(0.026)VPES(1)PNYR	774
sp|Q6QNY0|BL1S3_HUMAN	0.999946	55.662	S	VAGEAAET(1)DS(1)EPEPEPEPTAAPR	65
sp|Q6R327|RICTR_HUMAN	0.847372	78.932	S	S(0.148)NS(0.847)VS(0.005)LVPPGSSHTLPR	1284
sp|Q6SPF0|SAMD1_HUMAN	0.998662	103.5	S	AAAAAAT(0.001)APPS(0.999)PGPAQPGPR	161
sp|Q6T4R5|NHS_HUMAN	0.988589	88.565	S	RVQQEIDS(0.989)DES(0.011)PVAR	415
sp|Q6UB99|ANR11_HUMAN	0.995826	65.224	S	S(0.004)VS(0.996)VDIR	1792
sp|Q6UB99|ANR11_HUMAN	0.989093	53.754	S	VANS(0.989)PT(0.011)MVNLLLGK	276
sp|Q6UN15|FIP1_HUMAN	0.83471	55.452	S	AEFT(0.15)S(0.835)PPS(0.015)LFK	259
sp|Q6UN15|FIP1_HUMAN	1	57.59	S	AES(1)PDLR	304
sp|Q6UN15|FIP1_HUMAN	0.997075	57.432	S	ERDHS(0.997)PT(0.994)PS(0.008)VFNS(0.001)DEERYR	492
sp|Q6UN15|FIP1_HUMAN	0.945079	57.432	S	ERDHS(0.738)PT(0.316)PS(0.945)VFNS(0.001)DEERYR	496
sp|Q6UUV7|CRTC3_HUMAN	0.957765	113.7	S	SQLS(0.002)FLPT(0.035)EAQAQVS(0.958)PPPPY(0.005)PAPQELTQPLLQQPR	443
sp|Q6UX71|PXDC2_HUMAN	0.994794	74.806	S	RGS(0.995)GHPAY(0.005)AEVEPVGEKEGFIVSEQC	506
sp|Q6V0I7|FAT4_HUMAN	0.999992	95.767	S	LSQVNES(1)DADDEDNYGAR	4876
sp|Q6VMQ6|MCAF1_HUMAN	0.983924	45.433	S	LAPS(0.984)EDELT(0.016)CFSK	445
sp|Q6VMQ6|MCAF1_HUMAN	0.943898	44.264	S	NKQDDDLNCEPLS(0.944)PHNIT(0.055)PEPVS(0.001)K	113
sp|Q6VMQ6|MCAF1_HUMAN	0.956109	97.551	S	S(0.044)KS(0.956)EDMDNVQSK	559
sp|Q6VY07|PACS1_HUMAN	0.803501	73.405	S	T(0.006)DLQGS(0.095)AS(0.804)PS(0.095)KVEGVHTPR	495
sp|Q6W2J9|BCOR_HUMAN	0.751073	61.344	S	DGS(0.249)S(0.751)PPLLEK	423
sp|Q6WCQ1|MPRIP_HUMAN	0.999521	84.479	S	SKS(1)NPDFLKK	993
sp|Q6WCQ1|MPRIP_HUMAN	0.823881	60.157	S	S(0.176)KS(0.824)VIEQVSWDT	1016
sp|Q6WCQ1|MPRIP_HUMAN	0.782533	46.247	S	T(0.013)KDQPDGS(0.332)S(0.346)LS(0.345)PAQS(0.783)PS(0.142)QS(0.027)QPPAAS(0.006)S(0.006)LREPGLESK	224
sp|Q6WKZ4|RFIP1_HUMAN	0.960784	51.695	S	GEIKDS(0.53)S(0.469)PS(0.404)S(0.319)S(0.318)PS(0.961)PK	345
sp|Q6Y7W6|GGYF2_HUMAN	0.750715	89.484	S	ALSSGGS(0.004)IT(0.233)S(0.751)PPLS(0.012)PALPK	26
sp|Q6Y7W6|GGYF2_HUMAN	0.951076	52.026	S	ALS(0.059)S(0.059)GGS(0.059)IT(0.416)S(0.456)PPLS(0.951)PALPK	30
sp|Q6Y7W6|GGYF2_HUMAN	0.99996	104.44	S	SES(1)ENWR	201
sp|Q6Y7W6|GGYF2_HUMAN	0.983595	85.676	S	S(0.016)QS(0.984)WEER	160
sp|Q6Y7W6|GGYF2_HUMAN	1	51.998	S	WRPHS(1)PDGPR	236
sp|Q6ZMT1|STAC2_HUMAN	0.82452	53.342	S	NFS(0.825)S(0.175)PLLVHEPPPVCATSK	174
sp|Q6ZMT1|STAC2_HUMAN	0.948678	68.069	S	S(0.051)KS(0.949)LENFFLR	48
sp|Q6ZMT1|STAC2_HUMAN	0.989798	90.22	S	S(0.005)LS(0.99)ERDELT(0.005)EDGEGSIR	234
sp|Q6ZMT1|STAC2_HUMAN	0.814141	101.32	S	SSFSSTS(0.009)ES(0.814)PT(0.177)R	228
sp|Q6ZN18|AEBP2_HUMAN	0.999614	71.073	S	RGS(1)LEMSSDGEPLSR	206
sp|Q6ZN18|AEBP2_HUMAN	0.981714	96.707	S	S(0.018)LS(0.982)PGAASSSSGDGDGKEGLEEPKGPR	141
sp|Q6ZNJ1|NBEL2_HUMAN	0.999844	109.68	S	RIS(1)QVSSGETEYNPTEAR	2739
sp|Q6ZRS2|SRCAP_HUMAN	0.913208	41.868	S	LQPPS(0.031)PLGPEGS(0.029)VEES(0.026)EAEAS(0.913)GEEEEGDGT(0.001)PR	3177
sp|Q6ZRV2|FA83H_HUMAN	1	72.652	S	HGS(1)DPAFAPGPR	523
sp|Q6ZRV2|FA83H_HUMAN	0.992305	42.976	S	KGS(0.992)PT(0.005)PGFS(0.002)T(0.002)R	881
sp|Q6ZRV2|FA83H_HUMAN	0.970215	82.85	S	RGS(0.97)PT(0.015)T(0.015)GFIEQK	892
sp|Q6ZRV2|FA83H_HUMAN	0.815173	65.301	S	RGS(0.89)PT(0.052)T(0.057)GFIEQKGS(0.815)PT(0.149)S(0.032)AY(0.004)PER	903
sp|Q6ZRV2|FA83H_HUMAN	1	74.76	S	RGS(1)PVPPVPERR	914
sp|Q6ZSR9|YJ005_HUMAN	1	73.208	S	LGGAVPFAPPEVS(1)PEQAK	93
sp|Q6ZSZ5|ARHGI_HUMAN	0.999739	71.349	S	SLS(1)PILPGR	1291
sp|Q6ZTN6|AN13D_HUMAN	0.999992	65.275	S	GPGS(1)PPRT(1)PPAPGPPSFEEQLR	465
sp|Q6ZU35|CRACD_HUMAN	0.824446	88.087	S	HS(0.079)S(0.824)T(0.096)GDSADAGPPAAGSAR	874
sp|Q70E73|RAPH1_HUMAN	0.999946	57.293	S	MESMNRPYTSLVPPLS(1)PQPK	610
sp|Q70E73|RAPH1_HUMAN	0.775535	70.235	S	T(0.047)S(0.177)S(0.776)PGGKKPPPTPQR	965
sp|Q71RC2|LARP4_HUMAN	0.879981	40.104	S	DGLNQT(0.054)T(0.054)IPVS(0.88)PPS(0.004)T(0.004)T(0.004)KPS(0.002)R	583
sp|Q765P7|MTSS2_HUMAN	0.983999	44.099	S	AGS(0.984)EECVFY(0.006)T(0.004)DET(0.004)AS(0.005)PLAPDLAKAS(0.997)PK	612
sp|Q765P7|MTSS2_HUMAN	0.99742	44.099	S	AGS(0.984)EECVFY(0.006)T(0.004)DET(0.004)AS(0.005)PLAPDLAKAS(0.997)PK	634
sp|Q765P7|MTSS2_HUMAN	1	86.136	S	GLS(1)LEHQK	456
sp|Q76FK4|NOL8_HUMAN	1	134.14	S	FLET(1)DS(1)EEEQEEVNEKK	890
sp|Q76FK4|NOL8_HUMAN	0.989355	59.814	S	NDREY(0.021)DS(0.989)GDT(0.989)DEIIAMKK	378
sp|Q7KZ85|SPT6H_HUMAN	0.977936	85.35	S	S(0.001)DFVES(0.978)EAEES(0.978)EEEY(0.043)NDEGEVVPR	7
sp|Q7KZ85|SPT6H_HUMAN	0.977936	85.35	S	S(0.001)DFVES(0.978)EAEES(0.978)EEEY(0.043)NDEGEVVPR	12
sp|Q7KZ85|SPT6H_HUMAN	0.798899	53.262	S	T(0.526)RT(0.508)PAS(0.799)INAT(0.168)PANINLADLTR	1535
sp|Q7KZF4|SND1_HUMAN	0.999893	56.327	S	YGDFRADDADEFGYS(1)R	909
sp|Q7KZI7|MARK2_HUMAN	0.963967	48.659	S	S(0.036)RNS(0.964)PLLER	486
sp|Q7KZI7|MARK2_HUMAN	1	65.395	S	VPAS(1)PLPGLER	456
sp|Q7L014|DDX46_HUMAN	0.880892	105.98	S	KGELMENDQDAMEY(0.238)S(0.881)S(0.881)EEEEVDLQTALTGYQTK	295
sp|Q7L014|DDX46_HUMAN	0.880892	105.98	S	KGELMENDQDAMEY(0.238)S(0.881)S(0.881)EEEEVDLQTALTGYQTK	296
sp|Q7L2J0|MEPCE_HUMAN	0.890018	102.26	S	CAPS(0.11)AGS(0.89)PAAAVGRES(0.999)PGAAATSSSGPQAQQHR	60
sp|Q7L2J0|MEPCE_HUMAN	0.999209	102.26	S	CAPS(0.11)AGS(0.89)PAAAVGRES(0.999)PGAAATSSSGPQAQQHR	69
sp|Q7L2J0|MEPCE_HUMAN	0.990281	82.336	S	DITDPLSLNT(0.001)CT(0.001)DEGHVVLAS(0.99)PLKT(0.008)GR	254
sp|Q7L4I2|RSRC2_HUMAN	0.987298	99.531	S	KKEQSEVS(0.013)VS(0.987)PR	32
sp|Q7L7X3|TAOK1_HUMAN	0.999059	72.496	S	ASDPQS(0.999)PPQVS(0.001)R	421
sp|Q7L7X3|TAOK1_HUMAN	0.999945	84.615	S	TAS(1)LVTR	445
sp|Q7L804|RFIP2_HUMAN	0.986974	59.426	S	TLS(0.987)FDT(0.01)S(0.002)K	277
sp|Q7L8J4|3BP5L_HUMAN	0.999478	61.641	S	GLSDHVS(0.999)LDGQELGTR	362
sp|Q7RTP6|MICA3_HUMAN	0.966159	50.883	S	AVHS(0.966)PIRS(0.032)QPVT(0.002)LPEAR	1221
sp|Q7RTP6|MICA3_HUMAN	0.962155	40.025	S	RPDS(0.962)PT(0.03)RPT(0.008)LR	1649
sp|Q7Z2E3|APTX_HUMAN	0.768449	59.478	S	S(0.768)GNS(0.815)DS(0.416)IERDAAQEAEAGTGLEPGSNSGQCSVPLKK	132
sp|Q7Z2E3|APTX_HUMAN	0.815416	50.665	S	S(0.768)GNS(0.815)DS(0.416)IERDAAQEAEAGTGLEPGSNSGQCSVPLKK	135
sp|Q7Z2K8|GRIN1_HUMAN	0.971296	60.474	S	VGS(0.005)LPLEKGS(0.971)PVT(0.013)T(0.005)T(0.005)K	615
sp|Q7Z2W4|ZCCHV_HUMAN	0.998929	91.858	S	SCTPS(0.999)PDQIS(0.001)HR	275
sp|Q7Z2W4|ZCCHV_HUMAN	0.988634	59.418	S	T(0.001)VFS(0.989)PT(0.011)LPAAR	378
sp|Q7Z2Z1|TICRR_HUMAN	0.997627	58.08	S	SSDPGPDIGVVEES(0.998)PEKGDEIS(0.002)LR	1001
sp|Q7Z2Z1|TICRR_HUMAN	0.979896	130.24	S	SVS(0.02)GS(0.98)PESDELQELR	838
sp|Q7Z309|PBIR2_HUMAN	0.953875	42.64	S	RIDFT(0.044)PVS(0.954)PAPS(0.826)PT(0.176)R	115
sp|Q7Z309|PBIR2_HUMAN	0.989695	85.619	S	RIDFT(0.898)PVS(0.102)PAPS(0.99)PT(0.01)R	119
sp|Q7Z309|PBIR2_HUMAN	0.848291	52.693	S	RNS(0.848)T(0.147)T(0.005)IMSR	50
sp|Q7Z333|SETX_HUMAN	0.999979	75.911	S	RLS(1)DCESTDVKR	1366
sp|Q7Z3B3|KANL1_HUMAN	0.942573	85.467	S	T(0.057)FPLAHS(0.943)PQAECEDQLDAQER	1045
sp|Q7Z3C6|ATG9A_HUMAN	1	92.336	S	HPEPVPEEGS(1)EDELPPQVHKV	828
sp|Q7Z3C6|ATG9A_HUMAN	0.755374	49.618	S	RES(0.755)DES(0.244)GES(0.001)APDEGGEGARAPQSIPR	735
sp|Q7Z3C6|ATG9A_HUMAN	0.966576	78.505	S	S(0.033)FS(0.967)PLQPGQAPTGR	656
sp|Q7Z3K3|POGZ_HUMAN	0.993165	62.765	S	SLDSEPSVPS(0.006)AAKPPS(0.993)PEK	425
sp|Q7Z3K6|MIER3_HUMAN	0.873935	61.228	S	S(0.022)NT(0.103)ACDGDKES(0.874)EVEDVET(0.001)DSGNSPEDLRK	156
sp|Q7Z401|MYCPP_HUMAN	0.851233	83.966	S	HKS(0.851)DNET(0.149)NLQQQVVWGNR	1015
sp|Q7Z401|MYCPP_HUMAN	0.93552	68.257	S	S(0.936)IS(0.059)T(0.005)S(0.001)GPLDKEDTGR	1587
sp|Q7Z401|MYCPP_HUMAN	0.997787	52.278	S	T(0.002)PS(0.998)IDLQR	1225
sp|Q7Z417|NUFP2_HUMAN	0.869156	88.075	S	RT(0.131)S(0.869)PQVLGSILK	572
sp|Q7Z417|NUFP2_HUMAN	0.765646	76.768	S	DYEIES(0.002)QNPLAS(0.766)PT(0.116)NT(0.116)LLGS(0.001)AK	629
sp|Q7Z417|NUFP2_HUMAN	0.995633	101.39	S	GADNDGS(0.996)GS(0.896)ES(0.107)GY(0.001)T(0.001)TPK	212
sp|Q7Z417|NUFP2_HUMAN	0.96004	67.646	S	GADNDGS(0.98)GS(0.96)ES(0.056)GY(0.003)T(0.001)TPK	214
sp|Q7Z417|NUFP2_HUMAN	0.999734	124.3	S	NLS(1)SDEATNPISR	112
sp|Q7Z422|SZRD1_HUMAN	0.958345	70.569	S	ILGS(0.042)AS(0.958)PEEEQEKPILDRPTR	107
sp|Q7Z422|SZRD1_HUMAN	0.818222	42.121	S	S(0.163)KS(0.818)PPKVPIVIQDDS(0.019)LPAGPPPQIR	39
sp|Q7Z460|CLAP1_HUMAN	0.995201	51.135	S	DGGAAS(0.995)PAT(0.005)EGR	1223
sp|Q7Z460|CLAP1_HUMAN	0.878017	62.94	S	FS(0.122)FRS(0.878)QEDLNEPIKR	1196
sp|Q7Z460|CLAP1_HUMAN	0.965153	96.773	S	S(0.035)RS(0.965)DIDVNAAASAK	600
sp|Q7Z4S6|KI21A_HUMAN	1	97.86	S	EKELS(1)PPPGLPSK	1212
sp|Q7Z4S6|KI21A_HUMAN	0.984809	47.189	S	KIPEPS(0.985)PVT(0.015)R	1239
sp|Q7Z4S6|KI21A_HUMAN	0.999412	76.713	S	NLQDGQISDTGDLGEDIAS(0.999)N	1673
sp|Q7Z4V5|HDGR2_HUMAN	0.999999	70.412	S	ARGDS(1)EALDEES	664
sp|Q7Z4V5|HDGR2_HUMAN	1	57.52	S	GRGPPS(1)S(1)S(1)DS(1)EPEAELER	395
sp|Q7Z4V5|HDGR2_HUMAN	1	57.52	S	GRGPPS(1)S(1)S(1)DS(1)EPEAELER	396
sp|Q7Z4V5|HDGR2_HUMAN	1	57.52	S	GRGPPS(1)S(1)S(1)DS(1)EPEAELER	397
sp|Q7Z4V5|HDGR2_HUMAN	1	57.52	S	GRGPPS(1)S(1)S(1)DS(1)EPEAELER	399
sp|Q7Z589|EMSY_HUMAN	0.838259	68.893	S	T(0.018)NS(0.838)S(0.122)S(0.018)S(0.003)SPVVLK	209
sp|Q7Z5K2|WAPL_HUMAN	0.990958	89.511	S	IKY(0.018)FGFDDLS(0.991)ES(0.991)EDDEDDDCQVER	459
sp|Q7Z5K2|WAPL_HUMAN	0.990958	89.511	S	IKY(0.018)FGFDDLS(0.991)ES(0.991)EDDEDDDCQVER	461
sp|Q7Z5K2|WAPL_HUMAN	0.991165	145.77	S	VEEESTGDPFGFDS(0.991)DDES(0.009)LPVSSK	77
sp|Q7Z5K2|WAPL_HUMAN	0.991339	95.197	S	RPES(0.991)PS(0.404)EIS(0.604)PIKGSVR	221
sp|Q7Z5K2|WAPL_HUMAN	0.997401	95.197	S	RPES(0.944)PS(0.058)EIS(0.997)PIKGSVR	226
sp|Q7Z5L9|I2BP2_HUMAN	1	70.96	S	LEEPPELNRQS(1)PNPR	175
sp|Q7Z5L9|I2BP2_HUMAN	0.995315	92.063	S	NS(0.005)NS(0.995)PPSPSSMNQR	457
sp|Q7Z5L9|I2BP2_HUMAN	0.937763	92.063	S	NS(0.009)NS(0.991)PPS(0.938)PS(0.056)S(0.007)MNQR	460
sp|Q7Z5L9|I2BP2_HUMAN	1	90.367	S	RKPS(1)PEPEGEVGPPK	360
sp|Q7Z6E9|RBBP6_HUMAN	0.93804	70.525	S	VTGTEGSSSTLVDYTST(0.001)S(0.001)S(0.013)T(0.047)GGS(0.938)PVR	1277
sp|Q7Z6E9|RBBP6_HUMAN	1	96.993	S	LEVTEIVKPS(1)PK	1179
sp|Q7Z6E9|RBBP6_HUMAN	1	115.8	S	WDKDDFES(1)EEEDVK	1328
sp|Q7Z6Z7|HUWE1_HUMAN	1	61.815	S	AES(1)PEEVACR	1395
sp|Q7Z6Z7|HUWE1_HUMAN	0.999087	68.83	S	DGGS(0.999)GNS(0.846)T(0.155)IIVSR	2362
sp|Q7Z6Z7|HUWE1_HUMAN	0.84559	62.287	S	DGGS(0.999)GNS(0.846)T(0.155)IIVSR	2365
sp|Q7Z6Z7|HUWE1_HUMAN	0.99998	126.76	S	DLS(1)MSEEDQMMR	1368
sp|Q7Z6Z7|HUWE1_HUMAN	0.981667	80.3	S	GS(0.012)GT(0.006)AS(0.982)DDEFENLR	1907
sp|Q86TB9|PATL1_HUMAN	0.89424	68.657	S	S(0.05)T(0.056)S(0.894)PIIGS(1)PPVR	179
sp|Q86TB9|PATL1_HUMAN	0.999949	51.546	S	S(0.05)T(0.056)S(0.894)PIIGS(1)PPVR	184
sp|Q86TC9|MYPN_HUMAN	0.999968	96.208	S	TPVDES(1)DDEIQHDEIPTGK	928
sp|Q86U06|RBM23_HUMAN	0.999916	55.763	S	EKS(1)PVREPVDNLSPEER	149
sp|Q86U42|PABP2_HUMAN	0.99998	54.56	S	QMNMS(1)PPPGNAGPVIMSIEEK	150
sp|Q86U86|PB1_HUMAN	0.861851	68.44	S	AAQQQQPS(0.138)AS(0.862)PR	1453
sp|Q86U86|PB1_HUMAN	0.765382	78.991	S	RDDIEDGDSMIS(0.007)S(0.01)AT(0.174)S(0.765)DT(0.041)GS(0.003)AK	505
sp|Q86U90|YRDC_HUMAN	1	50.053	S	LFRPPS(1)PAPAAPGAR	37
sp|Q86UE4|LYRIC_HUMAN	0.99988	71.98	S	SETSWES(1)PKQIK	568
sp|Q86UP2|KTN1_HUMAN	0.883737	69.548	S	EIQNGNLHES(0.884)DS(0.099)ES(0.017)VPRDFK	75
sp|Q86UU0|BCL9L_HUMAN	1	58.674	S	EAPGS(1)PPLS(1)PR	21
sp|Q86UU0|BCL9L_HUMAN	1	45.115	S	EAPGS(1)PPLS(1)PR	25
sp|Q86UU0|BCL9L_HUMAN	1	58.83	S	GPGDLMGPQGLS(1)PEEMAR	813
sp|Q86UU0|BCL9L_HUMAN	0.978339	74.144	S	S(0.016)VS(0.978)VDS(0.003)GEQREAGT(0.003)PSLDSEAKEVAPR	118
sp|Q86UU1|PHLB1_HUMAN	0.757564	58.699	S	KLS(0.758)S(0.242)GDLR	563
sp|Q86V48|LUZP1_HUMAN	0.999849	44.457	S	DLKS(1)LEDPPTR	932
sp|Q86V48|LUZP1_HUMAN	1	126.63	S	EKPDS(1)DDDLDIASLVTAK	659
sp|Q86VM9|ZCH18_HUMAN	1	52.278	S	LGS(1)PKPER	868
sp|Q86VM9|ZCH18_HUMAN	0.99959	58.172	S	LGVS(1)VS(0.882)PS(0.119)R	532
sp|Q86VM9|ZCH18_HUMAN	0.881765	120.96	S	LGVS(1)VS(0.882)PS(0.119)R	534
sp|Q86VM9|ZCH18_HUMAN	0.999998	68.016	S	S(1)PQPPSR	487
sp|Q86VQ1|GLCI1_HUMAN	0.984593	59.282	S	DRQS(0.985)PLHGNHIT(0.013)IS(0.003)HTQATGSR	258
sp|Q86VR2|RETR3_HUMAN	1	73.797	S	AMDNHS(1)DS(1)EEELAAFCPQLDDSTVAR	258
sp|Q86VR2|RETR3_HUMAN	1	73.797	S	AMDNHS(1)DS(1)EEELAAFCPQLDDSTVAR	260
sp|Q86VR2|RETR3_HUMAN	0.758807	42.041	S	GQT(0.001)PLT(0.11)EGS(0.11)EDLDGHS(0.759)DPEES(0.02)FAR	320
sp|Q86W92|LIPB1_HUMAN	0.911132	60.196	S	NSPFQIPPPS(0.911)PDS(0.089)K	579
sp|Q86W92|LIPB1_HUMAN	0.995309	130.29	S	SQS(0.995)T(0.004)TFNPDDMSEPEFK	601
sp|Q86W92|LIPB1_HUMAN	0.986939	51.276	S	S(0.003)S(0.01)S(0.987)LGNLKK	466
sp|Q86WB0|NIPA_HUMAN	0.838328	68.44	S	LCS(0.838)S(0.134)S(0.022)S(0.004)S(0.001)DTSSR	407
sp|Q86WB0|NIPA_HUMAN	1	58.37	S	LPLVPES(1)PRR	321
sp|Q86WB0|NIPA_HUMAN	0.987771	45.79	S	NWGAVVRS(0.988)PEGT(0.012)PQK	24
sp|Q86WB0|NIPA_HUMAN	0.79127	110.04	S	SMGTGDTPGLEVPS(0.209)S(0.791)PLRK	395
sp|Q86WB0|NIPA_HUMAN	0.922188	130.23	S	SQDAT(0.002)FS(0.922)PGS(0.075)EQAEKSPGPIVSR	335
sp|Q86WB0|NIPA_HUMAN	0.918673	65.275	S	SQDAT(0.149)FS(0.807)PGS(0.123)EQAEKS(0.919)PGPIVS(0.002)R	344
sp|Q86WB0|NIPA_HUMAN	0.850229	135.68	S	SWDS(0.001)S(0.149)S(0.85)PVDRPEPEAASPTTR	359
sp|Q86WR0|CCD25_HUMAN	0.99994	88.561	S	VENMSSNQDGNDS(1)DEFM	204
sp|Q86WR7|PRSR2_HUMAN	1	71.08	S	ELRAPS(1)PPVEHPR	179
sp|Q86X29|LSR_HUMAN	0.999882	69.148	S	S(1)RDDLYDQDDSRDFPR	530
sp|Q86X95|CIR1_HUMAN	0.94231	82.302	S	NLTANDPS(0.006)QEY(0.051)VAS(0.942)EGEEDPEVEFLK	202
sp|Q86XL3|ANKL2_HUMAN	0.997373	55.724	S	NNS(0.997)PPT(0.003)VGAFGHTR	662
sp|Q86XP3|DDX42_HUMAN	0.998379	100.72	S	YMAENPTAGVVQEEEEDNLEY(0.001)DS(0.998)DGNPIAPTKK	185
sp|Q86Y82|STX12_HUMAN	0.930334	51.135	S	AGS(0.07)RLS(0.93)AEER	142
sp|Q86YD1|PTOV1_HUMAN	1	57.136	S	ARS(1)APPMEGAR	53
sp|Q86YD1|PTOV1_HUMAN	0.992127	55.314	S	S(0.006)RS(0.992)WPAS(0.002)PR	36
sp|Q86YP4|P66A_HUMAN	0.905781	54.745	S	GTTATSAQANSTPTSVASVVT(0.001)S(0.01)AES(0.906)PAS(0.083)R	340
sp|Q86YP4|P66A_HUMAN	1	80.132	S	RPPS(1)PDVIVLS(1)DNEQPSSPR	100
sp|Q86YP4|P66A_HUMAN	0.999501	80.132	S	RPPS(1)PDVIVLS(1)DNEQPSSPR	107
sp|Q86YS7|C2CD5_HUMAN	0.995132	100.64	S	S(0.002)QS(0.995)ES(0.147)S(0.845)DEVT(0.011)ELDLSHGKK	659
sp|Q86YS7|C2CD5_HUMAN	0.867499	46.131	S	S(0.296)QS(0.867)ES(0.867)S(0.867)DEVT(0.101)ELDLS(0.001)HGKK	661
sp|Q86YS7|C2CD5_HUMAN	0.867499	100.64	S	S(0.296)QS(0.867)ES(0.867)S(0.867)DEVT(0.101)ELDLS(0.001)HGKK	662
sp|Q86YV5|PRAG1_HUMAN	0.769144	63.095	S	GPVS(0.23)QNS(0.769)EVGEEET(0.001)SAGQGLSSR	510
sp|Q86YV5|PRAG1_HUMAN	0.815599	74.611	S	MNKS(0.816)S(0.154)S(0.03)DLEK	729
sp|Q86YV5|PRAG1_HUMAN	0.964216	66.498	S	S(0.036)AS(0.964)FAFEFPKDR	696
sp|Q8IU68|TMC8_HUMAN	0.996696	80.165	S	AS(0.003)S(0.997)RPFR	522
sp|Q8IU81|I2BP1_HUMAN	0.999993	104.88	S	AGGAS(1)PAASSTAQPPTQHR	453
sp|Q8IU81|I2BP1_HUMAN	1	126.16	S	KAS(1)PEPEGEAAGK	384
sp|Q8IV50|LYSM2_HUMAN	0.998712	49.988	S	APRPS(0.001)APS(0.999)PPPR	24
sp|Q8IV50|LYSM2_HUMAN	0.793053	75.911	S	S(0.174)GS(0.793)ES(0.033)EEAELSLSLAR	33
sp|Q8IVF2|AHNK2_HUMAN	0.998073	218.79	S	DAHDVS(0.998)PT(0.002)STDTEAQLTVER	294
sp|Q8IVF2|AHNK2_HUMAN	1	41.448	S	FKMPS(1)FR	2657
sp|Q8IVF2|AHNK2_HUMAN	1	69.276	S	LDLKS(1)PK	1112
sp|Q8IVF2|AHNK2_HUMAN	0.824502	109.39	S	LGFS(0.007)S(0.071)S(0.825)PT(0.097)KK	5707
sp|Q8IVF2|AHNK2_HUMAN	0.969497	63.816	S	RLS(0.969)T(0.031)PQR	509
sp|Q8IVF2|AHNK2_HUMAN	0.929929	112.5	S	SHS(0.93)S(0.062)S(0.008)EAYEPR	280
sp|Q8IVT2|MISP_HUMAN	0.997106	137.8	S	ALS(0.997)S(0.003)DSILSPAPDAR	394
sp|Q8IVT2|MISP_HUMAN	0.992249	92.063	S	ALS(0.985)S(0.021)DS(0.992)ILS(0.002)PAPDAR	397
sp|Q8IVT2|MISP_HUMAN	0.977532	57.434	S	HLS(0.978)ES(0.01)S(0.01)GKPLS(0.001)T(0.001)K	471
sp|Q8IVT2|MISP_HUMAN	1	180.34	S	IYAS(1)EEDD	675
sp|Q8IVT2|MISP_HUMAN	0.842179	52.254	S	LQKS(0.842)QS(0.135)S(0.023)DLLER	541
sp|Q8IVT2|MISP_HUMAN	0.978088	84.658	S	S(0.002)QS(0.978)S(0.02)DLLER	543
sp|Q8IVT2|MISP_HUMAN	0.888553	50.787	S	NALFPEVFS(0.889)PT(0.098)PDENS(0.012)DQNS(0.002)R	575
sp|Q8IWA0|WDR75_HUMAN	0.999994	71.472	S	EIPEDVDMEEEKES(1)EDS(1)DEENDFTEK	779
sp|Q8IWA0|WDR75_HUMAN	0.999947	71.472	S	EIPEDVDMEEEKES(1)EDS(1)DEENDFTEK	782
sp|Q8IWB9|TEX2_HUMAN	0.961756	108.43	S	SLS(0.962)T(0.038)EVEPK	196
sp|Q8IWC1|MA7D3_HUMAN	0.859859	65.901	S	ES(0.14)VKGS(0.86)PKESMEASPEAMVK	433
sp|Q8IWC1|MA7D3_HUMAN	0.761117	105.46	S	S(0.119)AS(0.761)T(0.119)EKLEQGTSALIR	185
sp|Q8IWE2|NXP20_HUMAN	0.985274	67.334	S	T(0.007)VS(0.985)LS(0.008)QMLR	261
sp|Q8IWI9|MGAP_HUMAN	0.782524	46.592	S	WLPS(0.109)S(0.783)PS(0.109)GVAK	449
sp|Q8IWS0|PHF6_HUMAN	0.995174	61.732	S	TAHNSEADLEES(0.995)FNEHELEPS(0.559)S(0.446)PK	145
sp|Q8IWT6|LRC8A_HUMAN	1	55.186	S	T(1)KS(1)RIEQGIVDR	217
sp|Q8IWZ8|SUGP1_HUMAN	0.876494	79.458	S	AVQQHQHGY(0.108)DS(0.876)DEEVDS(0.015)ELGTWEHQLR	485
[truncated: 1,646 more rows]

## Sheet: 20% ACN
Protein	Localization prob	Score	Amino acid	Phospho (STY) Probabilities	Position
sp|A0JLT2|MED19_HUMAN	0.999952	79.395	S	NRHS(1)PDHPGMGSSQASSSSSLR	226
sp|A0PJW8|DAPL1_HUMAN	1	81.92	S	ANEVQDLLS(1)PR	10
sp|A1L170|CA226_HUMAN	0.998931	89.171	S	AS(0.001)S(0.999)PS(0.001)LIER	223
sp|A1L390|PKHG3_HUMAN	0.999676	57.532	S	GPLS(1)PFNSR	76
sp|A1L390|PKHG3_HUMAN	0.866271	58.997	S	S(0.134)HS(0.866)VPENMVEPPLSGR	1081
sp|A1L390|PKHG3_HUMAN	0.999989	58.592	S	SSGFGS(1)PR	631
sp|A1L390|PKHG3_HUMAN	0.998632	78.324	S	S(0.293)S(0.353)S(0.353)VLS(0.999)LEGS(0.001)EK	643
sp|A1X283|SPD2B_HUMAN	0.982134	66.285	S	KES(0.982)IIKS(0.018)EGELLER	528
sp|A1X283|SPD2B_HUMAN	0.845429	56.482	S	T(0.001)S(0.015)S(0.845)S(0.123)S(0.015)RPLPEVR	770
sp|A1X283|SPD2B_HUMAN	0.795146	72.37	S	NSGEPLPPKPGPGS(0.795)PS(0.204)HPGALDLDGVS(0.001)R	291
sp|A2RRP1|NBAS_HUMAN	0.865527	142.3	S	AGEEDEGEEDS(0.866)DS(0.134)DYEISAK	473
sp|A3KN83|SBNO1_HUMAN	0.988045	76.221	S	SFS(0.988)PT(0.012)MK	214
sp|A6ND36|FA83G_HUMAN	1	86.497	S	AFS(1)QVQCLDDNHVNWR	4
sp|A6ND36|FA83G_HUMAN	1	81.625	S	AKS(1)VDEIAK	356
sp|A6NFI3|ZN316_HUMAN	0.8079	89.466	S	AALHT(0.006)T(0.186)PDS(0.808)PAAQLER	10
sp|A6NFI3|ZN316_HUMAN	1	79.492	S	GGDAKS(1)PVLQEK	112
sp|A6NKF1|SAC31_HUMAN	0.99998	133.76	S	TLEEVVMAEEEDEGTDRPGS(1)PA	402
sp|A7E2V4|ZSWM8_HUMAN	1	59.513	S	RLS(1)AEGGDKALHK	567
sp|A8CG34|P121C_HUMAN	1	77.185	S	S(1)PAAAAAGAGER	2
sp|A8MQ03|CRTP1_HUMAN	1	97.163	S	NPYAHIS(1)IPR	16
sp|B2RTY4|MYO9A_HUMAN	0.999489	64.439	S	TMS(0.999)QGEITK	1733
sp|Q99613|EIF3C_HUMAN	0.999833	89.507	S	QPLLLS(1)EDEEDTKR	39
sp|Q13765|NACA_HUMAN	0.999933	164.28	S	VQGEAVSNIQENTQTPTVQEES(1)EEEEVDETGVEVK	166
sp|O00139|KIF2A_HUMAN	0.871037	55.864	S	T(0.129)VAS(0.871)IKNDPPSRDNR	100
sp|O00151|PDLI1_HUMAN	0.905582	67.605	S	SAMPFT(0.034)AS(0.906)PAS(0.033)S(0.009)T(0.009)T(0.009)AR	130
sp|O00159|MYO1C_HUMAN	0.996253	114.69	S	SLASKDVES(0.996)PS(0.004)WR	408
sp|O00161|SNP23_HUMAN	0.89779	89.959	S	MDNLS(0.898)S(0.102)EEIQQR	5
sp|O00161|SNP23_HUMAN	0.999486	115.34	S	TTWGDGGENS(0.999)PCNVVS(0.001)K	110
sp|O00178|GTPB1_HUMAN	0.999998	66.884	S	LHGGFDS(1)DCS(1)EDGEALNGEPELDLTSK	44
sp|O00178|GTPB1_HUMAN	0.999998	66.884	S	LHGGFDS(1)DCS(1)EDGEALNGEPELDLTSK	47
sp|O00193|SMAP_HUMAN	0.815339	73.107	S	S(0.815)AS(0.827)PDDDLGS(0.179)S(0.179)NWEAADLGNEER	15
sp|O00193|SMAP_HUMAN	0.975472	210.61	S	S(0.025)AS(0.975)PDDDLGSSNWEAADLGNEERK	17
sp|O00203|AP3B1_HUMAN	0.999999	74.905	S	EGDELEDNGKNFYES(1)DDDQKEK	276
sp|O00233|PSMD9_HUMAN	0.996116	121.82	S	S(0.996)DEEARQS(0.003)GGS(0.001)SQAGVVTVSDVQELMR	2
sp|O00264|PGRC1_HUMAN	0.999939	159.26	S	EGEEPTVYS(1)DEEEPKDESAR	181
sp|O00267|SPT5H_HUMAN	0.988633	112.34	S	DVTNFT(0.011)VGGFAPMS(0.989)PR	666
sp|O00273|DFFA_HUMAN	0.999935	150.28	S	SISASKAS(1)PPGDLQNPK	315
sp|O00308|WWP2_HUMAN	0.960378	46.481	S	TTPAT(0.04)GEQS(0.96)PGAR	211
sp|O00358|FOXE1_HUMAN	0.813855	42.039	S	LAGPAS(0.814)PPAGGS(0.09)S(0.09)GGVET(0.004)T(0.001)VDFYGR	308
sp|O00400|ACATN_HUMAN	0.934195	54.09	S	RPGNFS(0.066)HS(0.934)LDMK	22
sp|O00401|WASL_HUMAN	1	52.169	S	AIHS(1)S(1)DEDEDEDDEEDFEDDDEWED	484
sp|O00401|WASL_HUMAN	1	52.169	S	AIHS(1)S(1)DEDEDEDDEEDFEDDDEWED	485
sp|O00418|EF2K_HUMAN	1	90.884	S	ADEDLIFRLEGVDGGQS(1)PR	18
sp|O00418|EF2K_HUMAN	0.854592	43.728	S	AGHDGDS(0.855)DGDS(0.584)DDEEGY(0.556)FICPIT(0.004)DDPSSNQNVNSK	27
sp|O00418|EF2K_HUMAN	0.950685	50.499	S	ES(0.001)ENS(0.004)GDS(0.04)GY(0.004)PS(0.951)EKRGELDDPEPR	445
sp|O00418|EF2K_HUMAN	0.987477	58.071	S	KY(0.002)ES(0.987)DEDS(0.009)LGS(0.001)S(0.001)GR	470
sp|O00418|EF2K_HUMAN	0.984649	52.823	S	KY(0.041)ES(0.959)DEDS(0.985)LGS(0.008)S(0.007)GR	474
sp|O00443|P3C2A_HUMAN	0.987673	79.474	S	S(0.012)QS(0.988)LNIR	338
sp|O00470|MEIS1_HUMAN	0.950745	62.891	S	EGGS(0.951)KS(0.048)DS(0.001)EDITR	194
sp|O00470|MEIS1_HUMAN	0.786782	94.72	S	MPIDLVIDDREGGS(0.166)KS(0.787)DS(0.041)EDIT(0.007)R	196
sp|O00472|ELL2_HUMAN	0.999387	74.944	S	S(0.001)ES(0.999)PVCSSR	305
sp|O00479|HMGN4_HUMAN	0.800133	72.898	S	DAS(0.026)T(0.173)LQS(0.8)QKAEGT(0.001)GDAK	80
sp|O00499|BIN1_HUMAN	0.999986	64.273	S	GNKS(1)PS(1)PPDGS(0.997)PAAT(0.003)PEIR	296
sp|O00499|BIN1_HUMAN	0.999973	98.507	S	GNKS(1)PS(1)PPDGS(0.997)PAAT(0.003)PEIR	298
sp|O00499|BIN1_HUMAN	0.997091	98.507	S	GNKS(1)PS(1)PPDGS(0.997)PAAT(0.003)PEIR	303
sp|O00499|BIN1_HUMAN	0.844669	57.543	S	VNHEPEPAGGAT(0.001)PGAT(0.031)LPKS(0.845)PS(0.124)QLR	331
sp|O00505|IMA4_HUMAN	0.999999	157.11	S	NVPQEESLEDS(1)DVDADFK	60
sp|O00522|KRIT1_HUMAN	0.998177	74.841	S	NTAS(0.998)LNS(0.002)R	22
sp|O00559|RCAS1_HUMAN	0.999999	153.11	S	KLS(1)GDQITLPTTVDYSSVPK	36
sp|O00566|MPP10_HUMAN	0.814124	62.064	S	KS(0.371)PVFS(0.814)DEDS(0.814)DLDFDISKLEQQSK	167
sp|O00566|MPP10_HUMAN	0.81416	62.064	S	KS(0.371)PVFS(0.814)DEDS(0.814)DLDFDISKLEQQSK	171
sp|O00567|NOP56_HUMAN	0.998154	108.25	S	SFS(0.002)KEELMS(0.998)S(0.998)DLEET(0.001)AGSTSIPK	519
sp|O00567|NOP56_HUMAN	0.998154	123.43	S	SFS(0.002)KEELMS(0.998)S(0.998)DLEET(0.001)AGSTSIPK	520
sp|O00571|DDX3X_HUMAN	0.891782	53.3	S	QS(0.038)S(0.892)GAS(0.052)S(0.013)S(0.004)S(0.001)FSSSR	606
sp|O00571|DDX3X_HUMAN	0.84188	104.94	S	QSSGASS(0.002)S(0.057)S(0.842)FS(0.057)S(0.015)S(0.027)R	612
sp|O00571|DDX3X_HUMAN	0.826053	72.175	S	SSFFS(0.027)DRGS(0.826)GS(0.147)R	90
sp|O00712|NFIB_HUMAN	0.768846	60.765	S	KPEKPLFS(0.124)S(0.106)AS(0.769)PQDSSPR	328
sp|O00712|NFIB_HUMAN	0.96467	65.719	S	SLS(0.965)S(0.035)PPSSK	264
sp|O14497|ARI1A_HUMAN	0.986649	55.04	S	GPS(0.987)PS(0.013)PVGSPASVAQSR	696
sp|O14497|ARI1A_HUMAN	0.988143	68.129	S	S(0.003)HHAPMS(0.988)PGS(0.007)S(0.002)GGGGQPLAR	363
sp|O14497|ARI1A_HUMAN	0.856355	71.548	S	T(0.001)PQPS(0.143)S(0.856)PMDQMGK	382
sp|O14545|TRAD1_HUMAN	0.857298	71.548	S	LDSQPQET(0.143)S(0.857)PELPR	415
sp|O14639|ABLM1_HUMAN	1	47.559	S	GVS(1)MPNMLEPK	706
sp|O14639|ABLM1_HUMAN	0.998939	50.607	S	QS(0.999)LGES(0.001)PR	422
sp|O14639|ABLM1_HUMAN	0.995192	85.457	S	STS(0.004)QGS(0.995)INSPVYSR	455
sp|O14639|ABLM1_HUMAN	0.999279	61.65	S	T(0.001)AS(0.999)LPGYGR	655
sp|O14639|ABLM1_HUMAN	0.996706	127.76	S	T(0.003)LS(0.997)PT(0.001)PSAEGYQDVRDR	431
sp|O14639|ABLM1_HUMAN	0.900882	48.053	S	T(0.017)LS(0.979)PT(0.101)PS(0.901)AEGY(0.002)QDVRDR	435
sp|O14641|DVL2_HUMAN	0.854073	125.65	S	HLAGYESSSTLMTSELES(0.023)T(0.023)S(0.098)LGDS(0.854)DEEDT(0.001)MSR	211
sp|O14646|CHD1_HUMAN	0.997503	89.541	S	ASSS(0.002)GPRS(0.998)PLDQR	1677
sp|O14646|CHD1_HUMAN	0.999995	83.047	S	QIDS(1)S(1)EEDDDEEDYDNDKR	215
sp|O14646|CHD1_HUMAN	0.999995	83.047	S	QIDS(1)S(1)EEDDDEEDYDNDKR	216
sp|O14686|KMT2D_HUMAN	0.993365	45.614	S	AS(0.001)EPLLS(0.993)PPPFGES(0.006)R	2274
sp|O14686|KMT2D_HUMAN	0.824321	45.879	S	S(0.001)GIT(0.175)S(0.824)PVEKR	2640
sp|O14737|PDCD5_HUMAN	1	81.431	S	KVMDS(1)DEDDDY	119
sp|O14745|NHRF1_HUMAN	1	96.487	S	EALAEAALES(1)PRPALVR	280
sp|O14745|NHRF1_HUMAN	1	121.02	S	S(1)ADAAAGAPLPR	2
sp|O14757|CHK1_HUMAN	0.996475	106.14	S	VT(0.004)S(0.996)GGVSESPSGFSK	280
sp|O14795|UN13B_HUMAN	0.997007	56.548	S	AIS(0.997)PT(0.001)SS(0.001)S(0.001)R	254
sp|O14828|SCAM3_HUMAN	0.999899	77.733	S	DGGNPFAEPSELDNPFQDPAVIQHRPS(1)R	32
sp|O14828|SCAM3_HUMAN	0.994756	100.88	S	KLS(0.995)PT(0.005)EPK	76
sp|O14974|MYPT1_HUMAN	0.947498	75.548	S	FPTTAT(0.052)KIS(0.947)PKEEER	422
sp|O14974|MYPT1_HUMAN	0.966007	82.651	S	T(0.033)GS(0.966)Y(0.001)GALAEITASK	445
sp|O14974|MYPT1_HUMAN	0.992201	132.47	S	LAS(0.992)T(0.008)SDIEEKENR	507
sp|O14974|MYPT1_HUMAN	0.750639	57.175	S	S(0.193)GS(0.751)Y(0.047)S(0.008)Y(0.001)LEER	910
sp|O14974|MYPT1_HUMAN	0.820667	121.28	S	STGVSFWT(0.179)QDS(0.821)DENEQEQQS(0.939)DT(0.06)EEGS(0.001)NKKETQTDSISR	862
sp|O14974|MYPT1_HUMAN	0.939378	121.28	S	STGVSFWT(0.179)QDS(0.821)DENEQEQQS(0.939)DT(0.06)EEGS(0.001)NKKETQTDSISR	871
sp|O15013|ARHGA_HUMAN	0.815118	58.37	S	T(0.185)KS(0.815)LIAQDHR	379
sp|O15014|ZN609_HUMAN	0.966892	43.382	S	FCDS(0.967)PT(0.027)S(0.006)DLEMR	358
sp|O15014|ZN609_HUMAN	0.999427	76.221	S	GS(0.001)LS(0.999)PAR	560
sp|O15014|ZN609_HUMAN	0.996357	64.55	S	LVEPHS(0.996)PS(0.988)PS(0.013)S(0.002)K	576
sp|O15014|ZN609_HUMAN	0.988263	64.55	S	LVEPHS(0.996)PS(0.988)PS(0.013)S(0.002)K	578
sp|O15014|ZN609_HUMAN	0.972749	56.303	S	RGS(0.973)QNS(0.024)S(0.003)EHRPPASSTSEDVK	413
sp|O15014|ZN609_HUMAN	0.963113	71.528	S	T(0.036)NS(0.963)MGSATGPLPGTKVEPTVLDR	467
sp|O15014|ZN609_HUMAN	0.787587	46.785	S	T(0.212)NS(0.788)PAY(0.4)S(0.814)DIS(0.786)DAGEDGEGKVDSVK	842
sp|O15014|ZN609_HUMAN	0.814016	46.785	S	T(0.212)NS(0.788)PAY(0.4)S(0.814)DIS(0.786)DAGEDGEGKVDSVK	846
sp|O15014|ZN609_HUMAN	0.785628	46.785	S	T(0.212)NS(0.788)PAY(0.4)S(0.814)DIS(0.786)DAGEDGEGKVDSVK	849
sp|O15020|SPTN2_HUMAN	0.999998	94.721	S	LEHSSFPEGPGPGS(1)GDEANGPRGER	2171
sp|O15027|SC16A_HUMAN	0.956565	81.606	S	ADSGPTQPPLS(0.036)LS(0.957)PAPET(0.008)K	2083
sp|O15027|SC16A_HUMAN	1	77.222	S	AQQELVPPQQQAS(1)PPQLPK	1069
sp|O15027|SC16A_HUMAN	0.978058	70.533	S	FT(0.022)GS(0.978)FDDDPDPHRDPYGEEVDRR	1327
sp|O15027|SC16A_HUMAN	1	75.479	S	IVNHWAS(1)PELR	314
sp|O15027|SC16A_HUMAN	0.999955	66.886	S	NEHRPASALVNPLARGDS(1)PENR	342
sp|O15027|SC16A_HUMAN	0.993528	100.55	S	S(0.994)LHS(0.006)AHSLASR	1356
sp|O15031|PLXB2_HUMAN	0.999993	54.501	S	SQLEGLEES(1)VRDR	1244
sp|O15056|SYNJ2_HUMAN	0.995309	82.849	S	S(0.004)AS(0.995)DASISSGTHGQYSILQTAR	1124
sp|O15061|SYNEM_HUMAN	0.945572	54.501	S	HVT(0.002)LGPGQS(0.946)PLS(0.053)R	1181
sp|O15061|SYNEM_HUMAN	0.834592	93.29	S	MSYEGPTAEVVEVSAGGDLSQAAS(0.835)PT(0.159)GAS(0.006)R	1163
sp|O15061|SYNEM_HUMAN	0.999997	116.29	S	SPAPGS(1)PDEEGGAEAPAAGIR	1049
sp|O15061|SYNEM_HUMAN	0.949535	84.476	S	T(0.05)FS(0.95)PTYGLLR	429
sp|O15084|ANR28_HUMAN	0.997809	73.781	S	T(0.002)VS(0.998)FEALPIMR	1011
sp|O15085|ARHGB_HUMAN	1	126.03	S	HQVLLEDPEQEGS(1)AEEEELGVLPCPSTSLDGENR	1155
sp|O15085|ARHGB_HUMAN	0.966163	65.423	S	NSVLS(0.028)DPGLDS(0.966)PRT(0.523)S(0.483)PVIMAR	251
sp|O15085|ARHGB_HUMAN	0.838139	59.814	S	WT(0.007)DGS(0.155)LS(0.838)PPAKEPLASDSR	1480
sp|O15164|TIF1A_HUMAN	1	70.028	S	LKS(1)IEER	1042
sp|O15164|TIF1A_HUMAN	0.949791	60.032	S	NES(0.078)EDNKFS(0.95)DDS(0.972)DDDFVQPR	1025
sp|O15164|TIF1A_HUMAN	0.972255	60.032	S	NES(0.078)EDNKFS(0.95)DDS(0.972)DDDFVQPR	1028
sp|O15164|TIF1A_HUMAN	0.829518	46.982	S	S(0.003)EWLDPS(0.167)QKS(0.83)PLHVGET(0.001)R	811
sp|O15213|WDR46_HUMAN	0.882789	49.765	S	RYWEEETVPT(0.063)T(0.055)AGAS(0.883)PGPPR	41
sp|O15231|ZN185_HUMAN	0.882871	125.39	S	RES(0.883)CGS(0.059)S(0.059)VLTDFEGKDVATK	465
sp|O15234|CASC3_HUMAN	0.814815	95.519	S	S(0.001)T(0.001)VT(0.182)GERQS(0.815)GDGQES(0.002)TEPVENK	148
sp|O15258|RER1_HUMAN	0.916604	52.03	S	VDPS(0.078)LMEDS(0.917)DDGPS(0.004)LPT(0.001)K	95
sp|O15371|EIF3D_HUMAN	0.979432	50.04	S	DS(0.021)S(0.979)VEVR	161
sp|O15417|TNC18_HUMAN	0.99946	41.242	S	ALS(0.999)PGLEES(0.001)GLGLLAR	1857
sp|O15417|TNC18_HUMAN	1	47.187	S	GGPLS(1)PR	2033
sp|O15438|MRP3_HUMAN	0.999229	55.127	S	QLS(0.999)ALSSDGEGQGRPVPR	908
sp|O15438|MRP3_HUMAN	0.801127	41.136	S	QLS(0.984)ALS(0.801)S(0.215)DGEGQGRPVPR	911
sp|O15446|RPA34_HUMAN	0.797737	67.947	S	MPETVPQEEMPGPPLNS(0.2)ES(0.798)GEEAPT(0.002)GR	490
sp|Q6A1A2|PDPK2_HUMAN	1	169.25	S	ANS(1)FVGTAQYVSPELLTEK	214
sp|O15534|PER1_HUMAN	0.99785	84.566	S	GLDSSST(0.002)APS(0.998)ALGER	815
sp|O15541|R113A_HUMAN	0.994784	65.134	S	ELDEGRYGVYEDENY(0.005)EVGS(0.995)DDEEIPFK	253
sp|O43150|ASAP2_HUMAN	1	141.85	S	LLHEDLDES(1)DDDMDEK	701
sp|O43159|RRP8_HUMAN	0.792812	56.663	S	ALEAAS(0.064)LS(0.034)QHPPS(0.216)LCIS(0.793)DS(0.893)EEEEEER	62
sp|O43159|RRP8_HUMAN	0.893463	56.663	S	ALEAAS(0.064)LS(0.034)QHPPS(0.216)LCIS(0.793)DS(0.893)EEEEEER	64
sp|O43159|RRP8_HUMAN	0.999991	74.464	S	TEVS(1)PVPR	223
sp|O43159|RRP8_HUMAN	1	92.063	S	QGPPCS(1)DS(1)EEEVER	104
sp|O43159|RRP8_HUMAN	1	92.063	S	QGPPCS(1)DS(1)EEEVER	106
sp|O43164|PJA2_HUMAN	0.997296	60.032	S	SSAGDT(0.003)EFVHQNS(0.997)QEIQR	253
sp|O43166|SI1L1_HUMAN	0.999216	55.885	S	DLRAS(0.999)PKPT(0.001)SK	1528
sp|O43166|SI1L1_HUMAN	0.999931	45.33	S	HQS(1)DGNEIAHTR	1508
sp|O43166|SI1L1_HUMAN	0.996972	61.11	S	HS(0.002)AS(0.997)PVVFTSAR	1433
sp|O43166|SI1L1_HUMAN	0.899407	99.531	S	LIDLES(0.899)PT(0.099)PES(0.001)QK	1549
sp|O43166|SI1L1_HUMAN	0.996035	71.241	S	T(0.001)LS(0.996)DES(0.003)IYNSQR	1585
sp|O43237|DC1L2_HUMAN	0.999998	70.994	S	DFQDYMEPEEGCQGS(1)PQR	194
sp|O43242|PSMD3_HUMAN	1	45.368	S	MKQEGS(1)AR	6
sp|O43294|TGFI1_HUMAN	0.997777	54.253	S	KRPS(0.998)LPS(0.258)S(0.731)PS(0.013)PGLPK	137
sp|O43306|ADCY6_HUMAN	1	83.862	S	ANS(1)MEGLMPR	576
sp|O43310|CTIF_HUMAN	0.755845	40.671	S	ET(0.005)MT(0.005)IENPKLEDT(0.015)AGDT(0.015)GHS(0.017)S(0.063)LEAPRS(0.756)PDT(0.059)LAPVAS(0.065)ER	299
sp|O43314|VIP2_HUMAN	1	95.662	S	S(1)GEQIT(0.002)S(0.043)S(0.103)PVS(0.852)PK	1006
sp|O43314|VIP2_HUMAN	0.851889	95.662	S	S(1)GEQIT(0.002)S(0.043)S(0.103)PVS(0.852)PK	1016
sp|O43318|M3K7_HUMAN	0.999989	88.507	S	RMS(1)ADMSEIEAR	389
sp|O43318|M3K7_HUMAN	0.980087	69.122	S	RRS(0.98)IQDLT(0.02)VTGTEPGQVSSR	439
sp|O43399|TPD54_HUMAN	0.895011	124.93	S	GLLS(0.001)DS(0.895)MT(0.104)DVPVDTGVAAR	21
sp|O43399|TPD54_HUMAN	0.965602	54.524	S	NSAT(0.007)FKS(0.966)FEDRVGT(0.028)IK	166
sp|O43432|IF4G3_HUMAN	0.974263	70.453	S	GGS(0.974)S(0.026)KDLLDNQSQEEQRR	1156
sp|O43432|IF4G3_HUMAN	0.997937	76.679	S	S(0.002)PS(0.998)PVLR	232
sp|O43463|SUV91_HUMAN	1	93.51	S	MDSNFGLAGLPGS(1)PK	391
sp|O43491|E41L2_HUMAN	0.90128	70.094	S	EVRS(0.901)PT(0.099)KAPHLQLIEGK	598
sp|O43491|E41L2_HUMAN	0.963114	123.35	S	S(0.963)Y(0.001)T(0.036)LVVAK	87
sp|O43491|E41L2_HUMAN	0.935488	48.489	S	VIT(0.012)EEMNGKEIS(0.935)PGS(0.052)GPGEIR	715
sp|O43516|WIPF1_HUMAN	0.986975	95.018	S	NLS(0.987)LS(0.012)S(0.001)STPPLPSPGR	340
sp|O43572|AKA10_HUMAN	0.99797	59.607	S	NS(0.002)PAS(0.998)PLKELSGK	281
sp|O43583|DENR_HUMAN	0.877629	52.707	S	LT(0.066)VENS(0.878)PKQEAGIS(0.056)EGQGTAGEEEEK	73
sp|O43598|DNPH1_HUMAN	0.960508	100.41	S	YFEADPPGQVAAS(0.961)PDPT(0.02)T(0.02)	169
sp|O43719|HTSF1_HUMAN	0.999913	73.499	S	HFS(1)EHPSTSK	403
sp|O43765|SGTA_HUMAN	0.996932	52.402	S	EMPQDLRS(0.997)PART(0.991)PPS(0.01)EEDS(0.003)AEAER	77
sp|O43768|ENSA_HUMAN	0.999997	68.444	S	S(1)QKQEEENPAEETGEEKQDTQEK	2
sp|O43768|ENSA_HUMAN	0.997984	75.819	S	YFDS(0.998)GDY(0.002)NMAK	67
sp|O43815|STRN_HUMAN	0.999968	102.6	S	FLESAAADFS(1)DEDEDDDVDGREK	245
sp|O43818|U3IP2_HUMAN	0.999943	120.24	S	MNEEIS(1)S(1)DS(0.983)ES(0.017)ESLAPR	50
sp|O43818|U3IP2_HUMAN	0.999905	120.24	S	MNEEIS(1)S(1)DS(0.983)ES(0.017)ESLAPR	51
sp|O43818|U3IP2_HUMAN	0.982832	120.24	S	MNEEIS(1)S(1)DS(0.983)ES(0.017)ESLAPR	53
sp|O43823|AKAP8_HUMAN	1	108.56	S	VDS(1)EGDFS(1)ENDDAAGDFR	323
sp|O43823|AKAP8_HUMAN	1	108.56	S	VDS(1)EGDFS(1)ENDDAAGDFR	328
sp|O43823|AKAP8_HUMAN	0.987228	42.931	S	VDS(0.453)EGDFS(0.56)ENDDAAGDFRS(0.987)GDEEFKGEDELCDSGR	339
sp|O43865|SAHH2_HUMAN	1	72.433	S	S(1)MPDAMPLPGVGEELKQAK	2
sp|O43896|KIF1C_HUMAN	0.99305	58.831	S	LY(0.007)ADS(0.993)DS(0.995)GDDS(0.005)DKR	674
sp|O43896|KIF1C_HUMAN	0.995129	58.831	S	LY(0.007)ADS(0.993)DS(0.995)GDDS(0.005)DKR	676
sp|O43896|KIF1C_HUMAN	0.996147	40.475	S	S(0.996)APDLKES(0.004)GAAV	1092
sp|O60231|DHX16_HUMAN	1	161.84	S	LLEDS(1)EES(0.908)S(0.092)EETVSR	103
sp|O60231|DHX16_HUMAN	0.907867	161.84	S	LLEDS(1)EES(0.908)S(0.092)EETVSR	106
sp|O60231|DHX16_HUMAN	0.996507	76.155	S	QQT(0.003)EKPES(0.997)EDEWERTER	160
sp|O60245|PCDH7_HUMAN	0.818746	43.523	S	SSSPLPT(0.003)VQLHPQS(0.819)PT(0.178)AGKK	1011
sp|O60245|PCDH7_HUMAN	0.964341	50.957	S	Y(0.036)RS(0.964)VNGGPGS(1)PDLAR	982
sp|O60245|PCDH7_HUMAN	1	82.908	S	SVNGGPGS(1)PDLAR	989
sp|O60256|KPRB_HUMAN	0.976678	56.984	S	LGIAVIHGEAQDAES(0.023)DLVDGRHS(0.977)PPMVR	227
sp|O60264|SMCA5_HUMAN	0.998148	49.385	S	GGPEGVAAQAVAS(0.001)AAS(0.001)AGPADAEMEEIFDDAS(0.998)PGKQK	66
sp|O60264|SMCA5_HUMAN	0.999964	57.019	S	QNLLS(1)VGDYR	137
sp|O60264|SMCA5_HUMAN	0.891014	81.163	S	TPT(0.109)S(0.891)PLK	116
sp|O60271|JIP4_HUMAN	0.994746	55.206	S	LHQLS(0.995)GS(0.995)DQLES(0.006)T(0.003)AHS(0.001)R	183
sp|O60271|JIP4_HUMAN	0.994946	55.206	S	LHQLS(0.995)GS(0.995)DQLES(0.006)T(0.003)AHS(0.001)R	185
sp|O60271|JIP4_HUMAN	0.986355	68.552	S	S(0.002)AS(0.986)QS(0.212)S(0.799)LDKLDQELKEQQK	730
sp|O60271|JIP4_HUMAN	0.799009	98.684	S	S(0.002)AS(0.986)QS(0.212)S(0.799)LDKLDQELKEQQK	733
sp|O60292|SI1L3_HUMAN	0.998312	84.289	S	TLS(0.998)DES(0.002)LCSGR	1544
sp|O60293|ZC3H1_HUMAN	0.98029	113.22	S	LDS(0.02)S(0.98)PVSSPR	949
sp|O60293|ZC3H1_HUMAN	0.859258	78.324	S	RIS(0.859)T(0.07)S(0.07)DILSEK	352
sp|O60293|ZC3H1_HUMAN	0.993813	53.327	S	S(0.003)FGRS(0.994)PS(0.003)R	206
sp|O60333|KIF1B_HUMAN	0.997133	57.348	S	S(0.003)GLS(0.997)LEELR	1057
sp|O60341|KDM1A_HUMAN	0.995013	99.092	S	EMDESLANLS(0.995)EDEYYS(0.005)EEERNAK	131
sp|O60341|KDM1A_HUMAN	0.999947	99.092	S	EMDES(0.273)LANLS(0.725)EDEY(0.001)Y(0.001)S(1)EEER	137
sp|O60341|KDM1A_HUMAN	0.999682	77.522	S	KLPPPPPQAPPEEENES(1)EPEEPSGVEGAAFQSR	166
sp|O60343|TBCD4_HUMAN	1	44.349	S	AQGVRS(1)PLLR	666
sp|O60343|TBCD4_HUMAN	1	87.298	S	LGS(1)VDS(1)FER	588
sp|O60343|TBCD4_HUMAN	1	87.184	S	LGS(1)VDS(1)FER	591
sp|O60343|TBCD4_HUMAN	0.987689	70.094	S	HAS(0.988)APS(0.012)HVQPSDSEK	341
sp|O60343|TBCD4_HUMAN	0.804215	111.79	S	SLTS(0.195)S(0.804)LENIFSR	570
sp|O60361|NDK8_HUMAN	0.831818	40.725	S	NIIHGS(0.832)DS(0.168)VK	105
sp|O60437|PEPL_HUMAN	0.98327	53.995	S	NKGKY(0.013)S(0.983)PT(0.004)VQTR	14
sp|O60447|EVI5_HUMAN	0.825939	62.237	S	S(0.112)GS(0.112)MS(0.108)LDPAVADGS(0.826)ES(0.804)ET(0.038)EDS(0.001)VLETR	776
sp|O60447|EVI5_HUMAN	0.803756	62.237	S	S(0.112)GS(0.112)MS(0.108)LDPAVADGS(0.826)ES(0.804)ET(0.038)EDS(0.001)VLETR	778
sp|O60503|ADCY9_HUMAN	0.892683	61.226	S	VIPQHQLS(0.893)IS(0.107)PDIR	1257
sp|O60504|VINEX_HUMAN	0.99254	103.26	S	HPS(0.993)S(0.007)PSALR	544
sp|O60524|NEMF_HUMAN	0.996786	61.526	S	NPY(0.001)LLS(0.997)EEEDDDVDGDVNVEKNET(0.002)EPPKGK	417
sp|O60610|DIAP1_HUMAN	0.999723	40.381	S	KGRS(1)PDELPSAGGDGGK	22
sp|O60669|MOT2_HUMAN	0.990503	52.823	S	VS(0.003)NAQS(0.991)VT(0.145)S(0.783)ERET(0.079)NI	469
sp|O60669|MOT2_HUMAN	0.782965	52.823	S	VS(0.003)NAQS(0.991)VT(0.145)S(0.783)ERET(0.079)NI	472
sp|O60678|ANM3_HUMAN	1	110.16	S	GAVENEEDLPELS(1)DS(1)GDEAAWEDEDDADLPHGK	25
sp|O60678|ANM3_HUMAN	1	110.16	S	GAVENEEDLPELS(1)DS(1)GDEAAWEDEDDADLPHGK	27
sp|O60684|IMA7_HUMAN	0.999863	98.531	S	METMAS(1)PGKDNYR	6
sp|O60716|CTND1_HUMAN	0.999641	69.451	S	GSLAS(1)LDS(1)LR	349
sp|O60716|CTND1_HUMAN	0.999999	69.451	S	GSLAS(1)LDS(1)LR	352
sp|O60716|CTND1_HUMAN	0.975842	155.22	S	HYEDGYPGGS(0.004)DNYGS(0.976)LS(0.02)R	230
sp|O60716|CTND1_HUMAN	1	73.022	S	SDFQVNLNNAS(1)R	857
sp|O60716|CTND1_HUMAN	0.97105	119.23	S	S(0.003)QS(0.971)S(0.026)HSYDDSTLPLIDR	861
sp|O60716|CTND1_HUMAN	0.877423	56.407	S	S(0.413)QS(0.515)S(0.127)HS(0.877)Y(0.012)DDS(0.027)T(0.029)LPLIDR	864
sp|O60716|CTND1_HUMAN	1	100.88	S	VGGS(1)S(1)VDLHR	268
sp|O60716|CTND1_HUMAN	1	43.246	S	VGGS(1)S(1)VDLHR	269
sp|O60763|USO1_HUMAN	0.837959	54.184	S	LKDLGHPVEEEDELES(0.838)GDQEDEDDES(0.162)EDPGKDLDHI	942
sp|Q16778|H2B2E_HUMAN	1	59.57	S	PEPAKS(1)APAPK	7
sp|O60828|PQBP1_HUMAN	0.899722	42.894	S	TGADT(0.005)T(0.017)AAGPLFQQRPY(0.078)PS(0.9)PGAVLR	247
sp|O60832|DKC1_HUMAN	1	94.845	S	AGLES(1)GAEPGDGDS(0.824)DT(0.143)T(0.033)K	485
sp|O60832|DKC1_HUMAN	0.824052	168.64	S	AGLES(1)GAEPGDGDS(0.824)DT(0.143)T(0.033)K	494
sp|O60832|DKC1_HUMAN	1	155.75	S	EVELVS(1)E	513
sp|O60832|DKC1_HUMAN	0.962156	51.487	S	KRES(0.962)ES(0.962)ES(0.843)DET(0.233)PPAAPQLIK	451
sp|O60832|DKC1_HUMAN	0.961841	51.487	S	KRES(0.962)ES(0.962)ES(0.843)DET(0.233)PPAAPQLIK	453
sp|O60832|DKC1_HUMAN	0.843333	83.968	S	KRES(0.962)ES(0.962)ES(0.843)DET(0.233)PPAAPQLIK	455
sp|O60832|DKC1_HUMAN	0.999972	47.919	S	KS(1)LPEEDVAEIQHAEEFLIKPESK	21
sp|O60841|IF2P_HUMAN	0.896877	41.482	S	EMS(0.897)S(0.902)DS(0.902)EY(0.307)DS(0.987)DDDRT(0.005)KEER	588
sp|O60841|IF2P_HUMAN	0.90227	41.482	S	EMS(0.897)S(0.902)DS(0.902)EY(0.307)DS(0.987)DDDRT(0.005)KEER	589
sp|O60841|IF2P_HUMAN	0.90227	41.482	S	EMS(0.897)S(0.902)DS(0.902)EY(0.307)DS(0.987)DDDRT(0.005)KEER	591
sp|O60841|IF2P_HUMAN	0.986511	41.482	S	EMS(0.897)S(0.902)DS(0.902)EY(0.307)DS(0.987)DDDRT(0.005)KEER	595
sp|O60841|IF2P_HUMAN	0.999907	69.922	S	KQS(1)FDDNDS(1)EELEDKDSK	107
sp|O60841|IF2P_HUMAN	1	190.83	S	KQSFDDNDS(1)EELEDKDSK	113
sp|O60841|IF2P_HUMAN	1	95.651	S	WDGS(1)EEDEDNSKK	164
sp|O60841|IF2P_HUMAN	1	127.8	S	NKPGPNIES(1)GNEDDDASFK	214
sp|O60841|IF2P_HUMAN	0.986474	69.716	S	S(0.042)RINS(0.986)S(0.986)GES(0.986)GDES(0.998)DEFLQSR	182
sp|O60841|IF2P_HUMAN	0.986478	69.716	S	S(0.042)RINS(0.986)S(0.986)GES(0.986)GDES(0.998)DEFLQSR	183
sp|O60841|IF2P_HUMAN	0.986478	69.716	S	S(0.042)RINS(0.986)S(0.986)GES(0.986)GDES(0.998)DEFLQSR	186
sp|O60841|IF2P_HUMAN	0.997979	69.716	S	S(0.042)RINS(0.986)S(0.986)GES(0.986)GDES(0.998)DEFLQSR	190
sp|O60869|EDF1_HUMAN	0.999894	225.09	S	WAAGQNKQHS(1)ITK	53
sp|O60885|BRD4_HUMAN	0.975907	45.467	S	EAPS(0.976)PLMIHS(0.979)PQMS(0.038)QFQS(0.188)LT(0.174)HQS(0.645)PPQQNVQPK	1064
sp|O60885|BRD4_HUMAN	0.978732	45.467	S	EAPS(0.976)PLMIHS(0.979)PQMS(0.038)QFQS(0.188)LT(0.174)HQS(0.645)PPQQNVQPK	1070
sp|O60885|BRD4_HUMAN	1	48.794	S	IHS(1)PIIR	1117
sp|O75122|CLAP2_HUMAN	0.967309	64.82	S	AS(0.033)S(0.967)LPGSLQR	360
sp|O75122|CLAP2_HUMAN	0.978371	57.136	S	EAS(0.978)PS(0.021)RLSVAR	507
sp|O75122|CLAP2_HUMAN	0.968398	149	S	S(0.032)RS(0.968)DIDVNAAAGAK	370
sp|O75122|CLAP2_HUMAN	0.972156	102.94	S	VLNT(0.028)GS(0.972)DVEEAVADALKKPAR	596
sp|O75128|COBL_HUMAN	0.953046	57.578	S	DKWAT(0.037)DQEDCS(0.953)DQDLAGT(0.009)PDLGPQK	440
sp|O75128|COBL_HUMAN	0.886121	87.932	S	KLS(0.886)T(0.114)QDRPAAIHR	962
sp|O75128|COBL_HUMAN	1	53.001	S	LQADPKPIS(1)PQQK	815
sp|O75128|COBL_HUMAN	0.99809	93.823	S	NNNAGS(0.998)FDS(0.002)EGVASR	566
sp|O75151|PHF2_HUMAN	0.999954	152.71	S	DSDYVYPSLES(1)DEDNPIFK	882
sp|O75151|PHF2_HUMAN	0.967525	42.789	S	KGS(0.005)DDAPY(0.002)S(0.968)PT(0.025)AR	905
sp|O75152|ZC11A_HUMAN	0.758455	48.694	S	TVLPT(0.04)VPES(0.758)PEEEVKAS(0.153)QLS(0.049)VQQNK	108
sp|O75153|CLU_HUMAN	0.993722	77.391	S	S(0.001)EDPPGQEAGS(0.994)EEEGS(0.003)S(0.001)ASGLAK	664
sp|O75179|ANR17_HUMAN	0.993888	53.001	S	AT(0.006)NS(0.994)PKPHMVPR	1940
sp|O75179|ANR17_HUMAN	1	101.65	S	LTVAS(1)PK	1709
sp|O75351|VPS4B_HUMAN	0.975174	58.92	S	EGQPS(0.018)PADEKGNDS(0.975)DGEGES(0.007)DDPEKK	102
sp|O75362|ZN217_HUMAN	0.998779	92.925	S	AGAES(0.999)PT(0.001)MSVDGR	407
sp|O75367|H2AY_HUMAN	0.92677	94.856	S	AAS(0.927)ADS(0.399)T(0.34)T(0.333)EGT(0.002)PADGFTVLSTK	170
sp|O75369|FLNB_HUMAN	0.999984	131.11	S	LVS(1)PGSANETSSILVESVTR	2478
sp|O75369|FLNB_HUMAN	0.999997	61.641	S	YADEEIPRS(1)PFKVK	1505
sp|O75376|NCOR1_HUMAN	0.99617	66.965	S	ALPRGS(0.996)PHS(0.004)DLKER	1281
sp|O75376|NCOR1_HUMAN	0.999939	73.887	S	AQLS(1)PGIYDDTSAR	1472
sp|O75376|NCOR1_HUMAN	0.842206	47.189	S	HT(0.15)S(0.842)VVS(0.006)S(0.002)GPSVLR	1450
sp|O75376|NCOR1_HUMAN	0.999841	43.794	S	RES(1)PPIRAFEGAITK	1322
sp|O75376|NCOR1_HUMAN	0.999925	61.102	S	SATLPYIKQEEFS(1)PR	1111
sp|O75376|NCOR1_HUMAN	0.996732	98.269	S	SHVSSEPY(0.003)EPIS(0.997)PPQVPVVHEK	2151
sp|O75379|VAMP4_HUMAN	1	93.823	S	RNLLEDDS(1)DEEEDFFLR	30
sp|O75396|SC22B_HUMAN	0.999975	115.78	S	NLGS(1)INTELQDVQR	137
sp|O75400|PR40A_HUMAN	0.970398	43.534	S	DS(0.122)GNWDT(0.97)S(0.97)GS(0.97)ELS(0.967)EGELEKR	933
sp|O75400|PR40A_HUMAN	0.970398	43.534	S	DS(0.122)GNWDT(0.97)S(0.97)GS(0.97)ELS(0.967)EGELEKR	935
sp|O75400|PR40A_HUMAN	0.966674	43.534	S	DS(0.122)GNWDT(0.97)S(0.97)GS(0.97)ELS(0.967)EGELEKR	938
sp|O75400|PR40A_HUMAN	1	51.771	S	HKS(1)DS(1)PES(1)DAEREK	883
sp|O75400|PR40A_HUMAN	1	75.911	S	HKS(1)DS(1)PES(1)DAEREK	885
sp|O75400|PR40A_HUMAN	1	75.911	S	HKS(1)DS(1)PES(1)DAEREK	888
sp|O75427|LRCH4_HUMAN	0.953494	87.368	S	AAAVAAPLAAGGEEAAAT(0.002)T(0.008)S(0.037)VPGS(0.953)PGLPGRR	25
sp|O75436|VP26A_HUMAN	0.959591	62.677	S	T(0.002)NFHQRFES(0.96)PES(0.037)QAS(0.002)AEQPEM	315
sp|O75446|SAP30_HUMAN	0.999982	67.062	S	KGS(1)DDDGGDS(1)PVQDIDTPEVDLYQLQVNTLRR	131
sp|O75446|SAP30_HUMAN	0.99994	71.118	S	KGS(1)DDDGGDS(1)PVQDIDTPEVDLYQLQVNTLRR	138
sp|O75448|MED24_HUMAN	0.887439	121.27	S	LLS(0.887)S(0.113)NEDDANILSSPTDR	862
sp|O75448|MED24_HUMAN	0.763021	173.37	S	LLSSNEDDANILS(0.101)S(0.763)PT(0.136)DR	873
sp|O75475|PSIP1_HUMAN	0.956982	119.35	S	QVETEEAGVVTTATAS(0.043)VNLKVS(0.957)PK	177
sp|O75475|PSIP1_HUMAN	0.991595	179.1	S	T(0.006)GVT(0.043)S(0.481)T(0.481)S(0.992)DS(0.997)EEEGDDQEGEKKR	273
sp|O75475|PSIP1_HUMAN	0.997292	179.1	S	T(0.006)GVT(0.043)S(0.481)T(0.481)S(0.992)DS(0.997)EEEGDDQEGEKKR	275
sp|O75494|SRS10_HUMAN	0.791147	64.374	S	SWT(0.174)S(0.791)PKS(0.03)S(0.005)GH	256
sp|O75533|SF3B1_HUMAN	0.998034	59.691	S	T(0.002)MIIS(0.998)PERLDPFADGGKTPDPK	129
sp|O75569|PRKRA_HUMAN	0.970453	88.992	S	EDS(0.97)GT(0.028)FS(0.001)LGK	18
sp|O75592|MYCB2_HUMAN	1	42.338	S	APLKDEQEMRAS(1)PK	2985
sp|O75592|MYCB2_HUMAN	0.849421	52.586	S	HEDEQALLDQNS(0.508)QT(0.508)PPPS(0.849)PFS(0.135)VQAFNK	2687
sp|O75592|MYCB2_HUMAN	0.864768	124.43	S	S(0.134)KS(0.865)DS(0.001)YTLDPDTLR	2871
sp|O75592|MYCB2_HUMAN	0.998873	70.197	S	SLS(0.999)PNHNT(0.001)LQTLK	2789
sp|O75592|MYCB2_HUMAN	0.982982	74.444	S	S(0.016)Y(0.001)S(0.983)VVASEYDKQHSILPAR	3478
sp|O75607|NPM3_HUMAN	0.945547	59.496	S	HQIVT(0.001)MS(0.006)NDVS(0.1)EEES(0.946)EEEEEDS(0.949)DEEEVELCPILPAKK	151
sp|O75607|NPM3_HUMAN	0.948562	59.496	S	HQIVT(0.001)MS(0.006)NDVS(0.1)EEES(0.946)EEEEEDS(0.949)DEEEVELCPILPAKK	158
sp|O75635|SPB7_HUMAN	0.949195	41.876	S	WQS(0.949)AFT(0.051)K	183
sp|O75643|U520_HUMAN	1	111.74	S	EEAS(1)DDDMEGDEAVVR	225
sp|O75674|TM1L1_HUMAN	0.85729	43.068	S	EATNTTSEPSAPSQDLLDLS(0.857)PS(0.141)PR	321
sp|O75674|TM1L1_HUMAN	0.946475	49.623	S	EATNTTSEPSAPSQDLLDLS(0.053)PS(0.946)PR	323
sp|O75683|SURF6_HUMAN	1	83.862	S	ELS(1)PAALEKR	138
sp|O75717|WDHD1_HUMAN	0.999997	131.24	S	NQVEEDAEDS(1)GEADDEEKPEIHKPGQNSFSK	868
sp|O75717|WDHD1_HUMAN	0.999989	159.88	S	SHILEDDENS(1)VDISMLK	383
sp|O75717|WDHD1_HUMAN	0.999808	90.207	S	TGSSLLKEEEEDGQEGS(1)IHNLPLVTSQRPFYDGPMPTPR	407
sp|O75751|S22A3_HUMAN	0.883609	44.258	S	GIALPET(0.073)VDDVEKLGS(0.884)PHS(0.043)CK	537
sp|O75781|PALM_HUMAN	0.999993	61.65	S	TVDGS(1)PMMK	162
sp|O75822|EIF3J_HUMAN	0.999993	159.78	S	AAAAAAAGDS(1)DS(1)WDADAFSVEDPVRK	11
sp|O75822|EIF3J_HUMAN	0.999994	116.96	S	AAAAAAAGDS(1)DS(1)WDADAFSVEDPVRK	13
sp|O75909|CCNK_HUMAN	1	69.979	S	RAVVVS(1)PKEENK	340
sp|O75909|CCNK_HUMAN	0.9999	61.235	S	KPS(1)PQPS(0.562)S(0.439)PR	324
sp|O75925|PIAS1_HUMAN	0.870525	52.862	S	GILS(0.001)LPHQAS(0.871)PVS(0.129)R	503
sp|O75970|MPDZ_HUMAN	0.819714	49.186	S	KNSSQSLMVPQS(0.118)GS(0.82)PEPES(0.062)IR	1595
sp|O75970|MPDZ_HUMAN	0.757806	176.69	S	TAPT(0.002)ALGIT(0.001)LS(0.009)S(0.175)S(0.758)PT(0.042)S(0.011)T(0.003)PELR	354
sp|O76021|RL1D1_HUMAN	0.988405	174.52	S	AT(0.012)NES(0.988)EDEIPQLVPIGKK	361
sp|O76031|CLPX_HUMAN	0.966032	60.139	S	APTKESSEEEY(0.033)DS(0.966)GVEEEGWPR	617
sp|O94761|RECQ4_HUMAN	0.942261	67.385	S	YHGLS(0.942)PS(0.029)S(0.029)QAR	323
sp|O94762|RECQ5_HUMAN	0.988649	47.392	S	GEVPGGS(0.01)AHY(0.002)GGPS(0.989)PEKK	727
sp|O94776|MTA2_HUMAN	0.877038	58.997	S	GHLS(0.019)RPEAQS(0.065)LS(0.877)PY(0.028)T(0.008)T(0.002)S(0.001)ANR	435
sp|O94782|UBP1_HUMAN	0.966379	56.648	S	AT(0.012)S(0.011)DT(0.011)LES(0.966)PPKIIPK	313
sp|O94782|UBP1_HUMAN	0.96882	75.893	S	REDFQDISVPVQEDELSKVEES(0.015)S(0.015)EIS(0.969)PEPK	475
sp|O94804|STK10_HUMAN	1	138.77	S	QVAEQGGDLS(1)PAANR	438
sp|O94826|TOM70_HUMAN	0.999352	87.439	S	AS(0.999)PAPGS(0.001)GHPEGPGAHLDMNSLDR	91
sp|O94875|SRBS2_HUMAN	1	73.848	S	RKS(1)EPAVGPPR	259
sp|O94875|SRBS2_HUMAN	0.946088	116.19	S	SFTS(0.023)S(0.946)S(0.033)PS(0.211)S(0.709)PS(0.078)R	298
sp|O94880|PHF14_HUMAN	0.976688	144.72	S	NSADDEELT(1)NDS(0.977)LT(0.023)LS(0.001)QSK	290
sp|O94880|PHF14_HUMAN	1	45.434	S	S(1)FVPEEEKHEERVPR	835
sp|O94885|SASH1_HUMAN	0.837782	69.094	S	S(0.161)HS(0.838)LDDLQVEPGAEQDVPT(0.001)EVTEPPPQIVPEVPQK	839
sp|O94885|SASH1_HUMAN	0.90765	51.927	S	T(0.092)CS(0.908)FGGFDLTNR	407
sp|O94888|UBXN7_HUMAN	0.93223	157.8	S	S(0.04)ES(0.932)LIDAS(0.027)EDS(0.001)QLEAAIR	280
sp|O94888|UBXN7_HUMAN	0.999999	238.81	S	SESLIDASEDS(1)QLEAAIR	288
sp|O94913|PCF11_HUMAN	1	61.409	S	MIFEGPNKLS(1)PR	777
sp|O94913|PCF11_HUMAN	0.970451	42.843	S	S(0.03)KS(0.97)PS(0.999)PLKNK	370
sp|O94913|PCF11_HUMAN	0.999385	42.843	S	S(0.03)KS(0.97)PS(0.999)PLKNK	372
sp|O94915|FRYL_HUMAN	0.915755	73.781	S	S(0.916)LS(0.082)S(0.003)LREK	1978
sp|O94921|CDK14_HUMAN	0.988264	68.893	S	T(0.007)LS(0.988)ES(0.005)FSR	24
sp|O94964|SOGA1_HUMAN	0.997282	70.1	S	VYY(0.003)S(0.997)PPVAR	1017
sp|O94979|SC31A_HUMAN	0.999997	135.18	S	AQGEPVAGHES(1)PKIPYEK	799
sp|O94986|CE152_HUMAN	1	51.234	S	NVS(1)PEFVPCEGEGGFGLHK	1461
sp|O95067|CCNB2_HUMAN	0.946141	63.573	S	GPS(0.946)PT(0.027)PEDVS(0.027)MKEENLCQAFSDALLCK	92
sp|O95071|UBR5_HUMAN	1	132.76	S	S(1)VVDMDLDDTDDGDDNAPLFYQPGKR	2486
sp|O95071|UBR5_HUMAN	0.969432	57.348	S	RIS(0.969)QS(0.031)QPVR	1549
sp|O95071|UBR5_HUMAN	1	77.593	S	WLDGAS(1)FDNER	327
sp|O95155|UBE4B_HUMAN	0.999929	54.658	S	SMSQVDVDS(1)GIENMEVDENDRR	124
sp|O95155|UBE4B_HUMAN	0.995417	86.497	S	S(0.005)QS(0.995)MDIDGVSCEK	105
sp|O95197|RTN3_HUMAN	0.988699	86.425	S	AEPSAATQSHSISSSSFGAEPS(0.008)APGGGGS(0.989)PGACPALGT(0.003)K	30
sp|O95218|ZRAB2_HUMAN	1	192.62	S	EVEDKES(1)EGEEEDEDEDLSK	153
sp|O95218|ZRAB2_HUMAN	0.999895	110.22	S	ENVEYIEREES(1)DGEYDEFGR	120
sp|O95239|KIF4A_HUMAN	1	109	S	NQS(1)LVEENEKLSR	394
sp|O95239|KIF4A_HUMAN	0.988843	78.556	S	T(0.005)FS(0.989)LT(0.006)EVR	801
sp|O95263|PDE8B_HUMAN	0.998787	73.466	S	RLS(0.999)GNEY(0.001)VFTK	517
sp|O95292|VAPB_HUMAN	0.969439	44.863	S	S(0.969)LS(0.342)S(0.342)S(0.342)LDDT(0.005)EVKK	156
sp|O95295|SNAPN_HUMAN	1	106.13	S	AMLDSGIYPPGS(1)PGK	133
sp|O95297|MPZL1_HUMAN	0.808176	69.922	S	DY(0.001)T(0.03)GCS(0.808)T(0.136)S(0.024)ES(0.001)LSPVKQAPR	204
sp|O95297|MPZL1_HUMAN	0.775403	101.2	S	DYTGCS(0.002)T(0.04)S(0.775)ES(0.174)LS(0.009)PVK	206
sp|O95297|MPZL1_HUMAN	0.965224	143.95	S	DYTGCST(0.005)S(0.027)ES(0.965)LS(0.003)PVKQAPR	208
sp|O95297|MPZL1_HUMAN	0.811619	99.441	S	DYTGCST(0.001)S(0.031)ES(0.156)LS(0.812)PVKQAPR	210
sp|O95297|MPZL1_HUMAN	0.965406	42.809	S	KS(0.965)PS(0.017)DT(0.017)EGLVK	219
sp|O95359|TACC2_HUMAN	0.956254	70.107	S	MQES(0.956)PKLPQQS(0.021)Y(0.023)NFDPDTCDESVDPFK	2359
sp|O95359|TACC2_HUMAN	0.847353	57.427	S	T(0.002)PEKLDNT(0.154)PAS(0.847)PPRS(0.997)PAEPNDIPIAK	2317
sp|O95359|TACC2_HUMAN	0.996684	57.427	S	T(0.002)PEKLDNT(0.154)PAS(0.847)PPRS(0.997)PAEPNDIPIAK	2321
sp|O95359|TACC2_HUMAN	1	43.308	S	VQNS(1)PPVGR	2226
sp|O95361|TRI16_HUMAN	0.842455	106.1	S	ET(0.018)EEQDS(0.842)DS(0.14)AEQGDPAGEGKEVLCDFCLDDTR	60
sp|O95365|ZBT7A_HUMAN	0.799405	41.133	S	AGAAAGDS(0.799)DEES(0.2)RADDKGVMDY(0.001)YLK	337
sp|O95365|ZBT7A_HUMAN	0.814453	77.287	S	GGAPDPSPGATATPGAPAQPS(0.185)S(0.814)PDAR	526
sp|O95365|ZBT7A_HUMAN	1	47.371	S	HFKDEDEDEDVAS(1)PDGLGR	549
sp|O95379|TFIP8_HUMAN	0.997195	87.326	S	MHS(0.997)EAEES(0.003)KEVATDVFNSK	3
sp|O95391|SLU7_HUMAN	1	54.982	S	LVEQANS(1)PK	215
sp|O95400|CD2B2_HUMAN	0.999997	109.42	S	HSLDS(1)DEEEDDDDGGSSK	49
sp|O95400|CD2B2_HUMAN	0.783309	61.127	S	KGPGQPS(0.217)S(0.783)PQRLDR	195
sp|O95402|MED26_HUMAN	0.995986	62.94	S	QLHVLVPQS(0.996)PPT(0.004)DLPGLTR	535
sp|O95425|SVIL_HUMAN	0.999999	169.04	S	YGS(1)FEEAEASYPILNR	968
sp|O95425|SVIL_HUMAN	0.815525	41.621	S	DS(0.18)S(0.816)FT(0.039)EVPRS(0.965)PK	238
sp|O95425|SVIL_HUMAN	0.999944	72.705	S	DSSFTEVPRS(1)PK	245
sp|O95425|SVIL_HUMAN	0.999907	87.16	S	QAHDLS(1)PAAESSSTFSFSGR	221
sp|O95429|BAG4_HUMAN	0.989648	65.179	S	S(0.002)S(0.002)GNS(0.99)PT(0.007)PVSR	179
sp|O95453|PARN_HUMAN	0.999577	113.99	S	KELS(1)PAGSISK	619
sp|O95453|PARN_HUMAN	0.975524	45.257	S	NNS(0.976)FT(0.022)APS(0.001)T(0.001)VGK	557
sp|O95490|AGRL2_HUMAN	0.968069	43.544	S	GNS(0.968)DGY(0.032)IIPINK	1430
sp|O95544|NADK_HUMAN	0.999996	70.622	S	S(1)LHGPCPVTTFGPK	64
sp|O95544|NADK_HUMAN	0.977351	67.952	S	S(0.977)LS(0.022)ASPALGSTK	46
sp|O95544|NADK_HUMAN	0.990411	70.089	S	S(0.001)LS(0.99)AS(0.008)PALGSTK	48
sp|O95671|ASML_HUMAN	0.999405	102.03	S	HDSIPAADTFEDLS(0.999)DVEGGGSEPTQR	239
sp|O95672|ECEL1_HUMAN	1	40.066	S	GAS(1)LPPGFPLGAAR	32
sp|O95677|EYA4_HUMAN	0.999634	53.754	S	NNPS(1)PPPDSDLER	361
sp|O95685|PPR3D_HUMAN	0.9995	53.569	S	S(1)LPS(0.171)S(0.829)PERR	74
sp|O95685|PPR3D_HUMAN	0.82932	53.569	S	S(1)LPS(0.171)S(0.829)PERR	78
sp|O95685|PPR3D_HUMAN	0.902392	142.1	S	S(0.098)LS(0.902)CLSDLDGGVALEPR	25
sp|O95696|BRD1_HUMAN	0.968349	61.435	S	IVEY(0.005)S(0.968)PPS(0.027)APR	128
sp|O95714|HERC2_HUMAN	0.999715	77.804	S	IRAEEEDLAAVPFLAS(1)DNEEEEDEKGNSGSLIR	2928
sp|O95714|HERC2_HUMAN	0.77167	81.077	S	LAELPAAAQPS(0.772)AEDS(0.411)DT(0.815)EDDS(0.003)EAEQTER	1938
sp|O95714|HERC2_HUMAN	0.752127	52.586	S	LAELPAAAQPS(0.124)AEDS(0.752)DT(0.124)EDDSEAEQTER	1942
sp|O95747|OXSR1_HUMAN	0.999996	138.1	S	TEDGGWEWS(1)DDEFDEESEEGKAAISQLR	339
sp|O95772|STR3N_HUMAN	1	88.441	S	LLIVQDAS(1)ER	193
sp|O95785|WIZ_HUMAN	0.857528	40.552	S	KT(0.001)PLALAGS(0.858)PT(0.142)PK	996
sp|O95785|WIZ_HUMAN	0.784378	50.426	S	S(0.001)PQLS(0.119)LS(0.096)PRPAS(0.784)PK	1017
sp|O95817|BAG3_HUMAN	0.953557	126.04	S	S(0.046)QS(0.954)PAAS(0.001)DCSSSSSSASLPSSGR	173
sp|O95817|BAG3_HUMAN	0.871369	77.912	S	SSTPLHS(0.871)PS(0.129)PIR	289
sp|O95817|BAG3_HUMAN	0.991091	97.441	S	VPPAPVPCPPPS(0.991)PGPS(0.006)AVPS(0.001)S(0.002)PK	377
sp|O95819|M4K4_HUMAN	0.788409	45.79	S	S(0.182)EGS(0.788)PS(0.03)QRLENAVK	715
sp|O95831|AIFM1_HUMAN	0.995517	63.816	S	S(0.004)LS(0.996)AIDR	268
sp|O95832|CLD1_HUMAN	0.82	40.496	S	PAPS(0.179)S(0.82)GKDY(0.001)V	206
sp|O95835|LATS1_HUMAN	0.824873	63.408	S	QIT(0.021)T(0.131)S(0.825)PIT(0.023)VR	613
sp|O96013|PAK4_HUMAN	1	42.809	S	RDS(1)PPPPAR	104
sp|O96019|ACL6A_HUMAN	1	42.809	S	EAVREGS(1)PANWK	233
sp|O96028|NSD2_HUMAN	1	48.794	S	GVGS(1)PPGR	437
sp|P00519|ABL1_HUMAN	0.999851	64.488	S	GQGESDPLDHEPAVS(1)PLLPR	569
sp|P00533|EGFR_HUMAN	0.999991	165.74	S	GSHQIS(1)LDNPDYQQDFFPK	1166
sp|P02545|LMNA_HUMAN	0.800772	64.885	S	ASASGSGAQVGGPIS(0.001)S(0.009)GS(0.08)S(0.801)AS(0.08)S(0.026)VT(0.003)VTR	616
sp|P02545|LMNA_HUMAN	0.946865	143.83	S	GRAS(0.947)S(0.36)HS(0.772)S(0.714)QT(0.207)QGGGSVTK	403
sp|P02545|LMNA_HUMAN	0.771727	81.51	S	GRAS(0.947)S(0.36)HS(0.772)S(0.714)QT(0.207)QGGGSVTK	406
sp|P02545|LMNA_HUMAN	0.87296	143.83	S	AS(0.767)S(0.233)HS(0.123)S(0.873)QT(0.005)QGGGSVTK	407
sp|P02545|LMNA_HUMAN	0.999635	72.089	S	LRLS(1)PS(0.995)PT(0.179)S(0.826)QR	390
sp|P02545|LMNA_HUMAN	0.994756	72.089	S	LRLS(1)PS(0.995)PT(0.179)S(0.826)QR	392
sp|P02545|LMNA_HUMAN	0.826308	56.951	S	LRLS(1)PS(0.995)PT(0.179)S(0.826)QR	395
sp|P02545|LMNA_HUMAN	0.999993	84.566	S	S(1)GAQASSTPLSPTR	12
sp|P02545|LMNA_HUMAN	0.910305	113.59	S	SGAQASS(0.11)T(0.89)PLS(0.91)PT(0.089)R	22
sp|P02545|LMNA_HUMAN	0.999813	103.61	S	S(1)VGGSGGGSFGDNLVTR	628
sp|P02545|LMNA_HUMAN	0.999438	101.96	S	SVGGS(0.001)GGGS(0.999)FGDNLVTR	636
sp|P02751|FINC_HUMAN	1	79.286	S	TNTNVNCPIECFMPLDVQADREDS(1)RE	2475
sp|P02794|FRIH_HUMAN	0.958461	144.5	S	MGAPESGLAEYLFDKHTLGDS(0.958)DNES(0.041)	179
sp|P04049|RAF1_HUMAN	0.99995	71.685	S	RAS(1)DDGKLTDPSK	43
sp|P04049|RAF1_HUMAN	0.999441	79.659	S	SAS(0.999)EPSLHR	621
sp|P04049|RAF1_HUMAN	0.761461	88.842	S	SHSESASPSALSSSPNNLS(0.761)PT(0.225)GWS(0.013)QPK	301
sp|P04150|GCR_HUMAN	0.988637	60.102	S	S(0.006)T(0.006)S(0.989)VPENPK	134
sp|P04183|KITH_HUMAN	0.771598	70.98	S	SCINLPT(0.015)VLPGS(0.772)PS(0.106)KT(0.106)R	13
sp|P04792|HSPB1_HUMAN	0.882838	49.31	S	ALS(0.883)RQLS(0.883)S(0.232)GVS(0.002)EIR	78
sp|P04792|HSPB1_HUMAN	0.974276	98.898	S	QLS(0.974)S(0.026)GVSEIR	82
sp|P05186|PPBT_HUMAN	0.934735	83.395	S	TYNT(0.002)NAQVPDS(0.935)AGT(0.056)AT(0.004)AY(0.004)LCGVK	110
sp|P05386|RLA1_HUMAN	1	153.72	S	KEES(1)EES(1)DDDMGFGLFD	101
sp|P05386|RLA1_HUMAN	1	135.23	S	KEES(1)EES(1)DDDMGFGLFD	104
sp|Q8NHW5|RLA0L_HUMAN	1	76.704	S	VEAKEES(1)EES(1)DEDMGFGLFD	304
sp|Q8NHW5|RLA0L_HUMAN	1	119.8	S	VEAKEES(1)EES(1)DEDMGFGLFD	307
sp|P05455|LA_HUMAN	1	112.85	S	FAS(1)DDEHDEHDENGATGPVK	366
sp|P05783|K1C18_HUMAN	0.999985	132.59	S	PVSSAAS(1)VYAGAGGSGSR	34
sp|P05783|K1C18_HUMAN	0.848751	99.569	S	PVSSAAS(0.041)VYAGAGGS(0.849)GS(0.11)R	42
sp|P05783|K1C18_HUMAN	0.999704	98.942	S	SLGS(1)VQAPSYGAR	18
sp|P06241|FYN_HUMAN	0.999114	56.719	S	DGS(0.999)LNQS(0.001)SGYR	21
sp|P06454|PTMA_HUMAN	1	126.63	S	S(1)DAAVDTSSEITTK	2
sp|P06454|PTMA_HUMAN	0.831089	104.41	S	SDAAVDT(0.022)S(0.831)S(0.14)EIT(0.006)T(0.001)KDLK	9
sp|P06454|PTMA_HUMAN	0.820642	134.68	S	SDAAVDT(0.024)S(0.14)S(0.821)EIT(0.012)T(0.002)K	10
sp|P06748|NPM_HUMAN	1	239.5	S	CGSGPVHISGQHLVAVEEDAES(1)EDEEEEDVK	125
sp|P06748|NPM_HUMAN	0.856652	60.019	S	GPS(0.143)S(0.857)VEDIKAK	243
sp|P06748|NPM_HUMAN	1	88.075	S	MQAS(1)IEK	254
sp|P07199|CENPB_HUMAN	0.803572	69.444	S	T(0.196)PAAPAS(0.804)PAAVPSEGSGGSTTGWR	156
sp|P07355|ANXA2_HUMAN	0.944029	90.367	S	GLGT(0.056)DEDS(0.944)LIEIICSR	127
sp|P07355|ANXA2_HUMAN	0.996187	88.942	S	S(0.48)T(0.52)VHEILCKLS(0.996)LEGDHS(0.002)T(0.002)PPSAYGSVK	12
sp|P07355|ANXA2_HUMAN	0.999988	141.97	S	LSLEGDHSTPPSAYGS(1)VK	26
sp|P07355|ANXA2_HUMAN	0.993876	60.991	S	RAEDGS(0.994)VIDY(0.006)ELIDQDAR	184
sp|P07900|HS90A_HUMAN	1	135.58	S	DKEVS(1)DDEAEEK	231
sp|P07900|HS90A_HUMAN	0.985527	43.162	S	ES(0.014)EDKPEIEDVGS(0.986)DEEEEKK	263
sp|P07910|HNRPC_HUMAN	0.95503	65.736	S	MES(0.045)EGGADDS(0.955)AEEGDLLDDDDNEDRGDDQLELIKDDEK	260
sp|P07910|HNRPC_HUMAN	1	155.57	S	NDKS(1)EEEQSSSSVK	233
sp|P07948|LYN_HUMAN	0.985927	95.981	S	GKDS(0.014)LS(0.986)DDGVDLK	13
sp|P08047|SP1_HUMAN	0.999763	128.06	S	S(1)DQDHSMDEMTAVVK	2
sp|P08047|SP1_HUMAN	0.86102	95.957	S	S(0.139)DQDHS(0.861)MDEMTAVVKIEK	7
sp|P08238|HS90B_HUMAN	1	93.494	S	EKEIS(1)DDEAEEEK	226
sp|P08238|HS90B_HUMAN	1	183.23	S	IEDVGS(1)DEEDDSGKDKK	255
sp|P08559|ODPA_HUMAN	0.862437	121.9	S	YGMGT(0.138)S(0.862)VER	232
sp|P08559|ODPA_HUMAN	0.992877	108.58	S	YHGHS(0.993)MS(0.007)DPGVSYR	293
sp|P08559|ODPA_HUMAN	0.999454	85.837	S	Y(0.012)HGHS(0.451)MS(0.538)DPGVS(0.999)Y(0.001)R	300
sp|P08581|MET_HUMAN	1	55.549	S	DLGS(1)ELVR	966
sp|P08581|MET_HUMAN	0.939856	142.01	S	S(0.94)VS(0.043)PT(0.009)T(0.009)EMVSNESVDYR	988
sp|P08621|RU17_HUMAN	0.999992	78.69	S	YDERPGPS(1)PLPHR	226
sp|P08621|RU17_HUMAN	1	106.21	S	KEELRGGGGDMAEPS(1)EAGDAPPDDGPPGELGPDGPDGPEEK	320
sp|P08648|ITA5_HUMAN	0.755125	79.771	S	LLES(0.023)S(0.023)LS(0.1)S(0.755)S(0.1)EGEEPVEYK	127
sp|P08651|NFIC_HUMAN	0.96191	207.79	S	NWTEDMEGGIS(0.038)S(0.962)PVKK	323
sp|P08651|NFIC_HUMAN	0.995971	105.9	S	TEMDKSPFNS(0.002)PS(0.996)PQDS(0.002)PR	339
sp|P08670|VIME_HUMAN	0.76678	47.971	S	LRS(0.233)S(0.767)VPGVR	73
sp|P08670|VIME_HUMAN	0.82343	51.398	S	QVQS(0.823)LT(0.177)CEVDALKGTNESLER	325
sp|P08670|VIME_HUMAN	0.897383	74.841	S	QVQSLTCEVDALKGT(0.103)NES(0.897)LER	339
sp|P08670|VIME_HUMAN	0.868799	109.84	S	SLYAS(0.131)S(0.869)PGGVYATR	56
sp|P08670|VIME_HUMAN	0.928183	63.216	S	S(0.928)VS(0.069)S(0.002)SSYRR	5
sp|P08670|VIME_HUMAN	0.944373	64.841	S	S(0.005)VS(0.944)S(0.049)S(0.001)SYR	7
sp|P08670|VIME_HUMAN	0.99365	59.513	S	T(0.002)Y(0.001)S(0.994)LGS(0.003)ALRPSTSR	39
sp|P08670|VIME_HUMAN	0.910273	51.147	S	TYS(0.024)LGS(0.91)ALRPS(0.022)T(0.022)S(0.022)R	42
sp|P08913|ADA2A_HUMAN	0.999697	64.65	S	ASQVKPGDS(1)LPR	346
sp|P09601|HMOX1_HUMAN	0.979841	44.511	S	DQS(0.98)PS(0.02)RAPGLR	229
sp|P09603|CSF1_HUMAN	0.999839	51.193	S	ADS(1)PLEQPEGSPLTQDDR	533
sp|P09651|ROA1_HUMAN	0.869435	171.71	S	NQGGYGGSSS(0.019)S(0.869)S(0.091)S(0.019)YGSGR	363
sp|P09651|ROA1_HUMAN	0.99609	147.56	S	NQGGYGGSSSSS(0.002)S(0.002)YGS(0.996)GR	368
sp|P09651|ROA1_HUMAN	0.989409	69.602	S	S(0.011)ES(0.989)PKEPEQLR	6
sp|P09651|ROA1_HUMAN	0.963782	54.524	S	S(0.964)KS(0.035)ES(0.002)PKEPEQLR	2
sp|P09758|TACD2_HUMAN	1	75.695	S	ELGELRKEPS(1)L	322
sp|P09884|DPOLA_HUMAN	0.999011	94.309	S	IAS(0.999)PVS(0.001)R	209
sp|P09884|DPOLA_HUMAN	0.999271	66.075	S	S(0.999)IGAS(0.001)PNPFSVHTATAVPSGK	186
sp|P0C1Z6|TFPT_HUMAN	0.996407	115.8	S	GPDKLLPYPT(0.004)LAS(0.996)PAS(1)D	249
sp|P0C1Z6|TFPT_HUMAN	0.999992	115.8	S	GPDKLLPYPT(0.004)LAS(0.996)PAS(1)D	252
sp|P0C1Z6|TFPT_HUMAN	0.999826	95.767	S	TPAPPEPGS(1)PAPGEGPSGR	180
sp|P0CAP2|GRL1A_HUMAN	0.874895	46.592	S	S(0.122)GS(0.875)PIS(0.002)S(0.002)EERR	270
sp|P0DJ93|SIM13_HUMAN	0.924436	99.226	S	ELVGDT(0.014)GS(0.022)QEGDHEPS(0.924)GS(0.809)ET(0.23)EEDTSSSPHR	58
sp|P0DJ93|SIM13_HUMAN	0.808715	99.226	S	ELVGDT(0.014)GS(0.022)QEGDHEPS(0.924)GS(0.809)ET(0.23)EEDTSSSPHR	60
sp|P0DP91|ERPG3_HUMAN	0.999426	73.17	S	KVPVQEIDDDFFPS(0.999)S(0.999)GEEAEAAS(0.001)VGEGGGGGR	429
sp|P0DP91|ERPG3_HUMAN	0.999426	73.17	S	KVPVQEIDDDFFPS(0.999)S(0.999)GEEAEAAS(0.001)VGEGGGGGR	430
sp|P0DPB5|RPC22_HUMAN	0.99932	82.171	S	GSASY(0.001)S(0.999)PPR	104
sp|P16401|H15_HUMAN	0.912605	65.472	S	GTGAS(0.087)GS(0.913)FKLNK	107
sp|P10412|H14_HUMAN	0.855905	129.88	S	S(0.856)ET(0.144)APAAPAAPAPAEKTPVKK	2
sp|P10586|PTPRF_HUMAN	0.961497	63.184	S	DEQS(0.031)IGLKDS(0.961)LLAHS(0.006)S(0.002)DPVEMR	1305
sp|P10644|KAP0_HUMAN	0.992571	120.29	S	AGT(0.001)RT(0.001)DS(0.005)REDEIS(0.993)PPPPNPVVK	83
sp|P10809|CH60_HUMAN	0.999376	147.18	S	TVIIEQS(0.001)WGS(0.999)PK	70
sp|P11137|MTAP2_HUMAN	0.984292	150.05	S	VDHGAEIIT(0.016)QS(0.984)PGR	1782
sp|P11166|GTR1_HUMAN	0.760222	54.668	S	QGGAS(0.76)QS(0.236)DKT(0.004)PEELFHPLGADSQV	473
sp|P11166|GTR1_HUMAN	0.999971	50.284	S	TFDEIAS(1)GFR	465
sp|P11171|EPB41_HUMAN	1	61.648	S	QAS(1)ALIDRPAPHFER	521
sp|P11274|BCR_HUMAN	0.99995	47.479	S	ASASRPQPAPADGADPPPAEEPEARPDGEGS(1)PGK	122
sp|P11387|TOP1_HUMAN	1	125.73	S	SGDHLHNDS(1)QIEADFR	10
sp|P11388|TOP2A_HUMAN	0.995455	101.49	S	IKNENT(0.005)EGS(0.995)PQEDGVELEGLK	1247
sp|P11388|TOP2A_HUMAN	1	99.815	S	YLEES(1)DEDDLF	1525
sp|P11388|TOP2A_HUMAN	0.977186	56.851	S	KPS(0.977)T(0.947)S(0.947)DDS(0.861)DS(0.269)NFEK	1469
sp|P11388|TOP2A_HUMAN	0.946611	56.851	S	KPS(0.977)T(0.947)S(0.947)DDS(0.861)DS(0.269)NFEK	1471
sp|P11388|TOP2A_HUMAN	0.886154	56.851	S	KPS(0.886)T(0.886)S(0.886)DDS(0.886)DS(0.455)NFEKIVSK	1474
sp|P11388|TOP2A_HUMAN	1	108.58	S	TQMAEVLPS(1)PR	1213
sp|P11388|TOP2A_HUMAN	1	61.962	S	MEVS(1)PLQPVNENMQVNK	4
sp|P11388|TOP2A_HUMAN	0.853371	47.204	S	S(0.146)KGES(0.853)DDFHMDFDS(0.001)AVAPR	1495
sp|P11388|TOP2A_HUMAN	0.998315	62.677	S	SKGES(0.002)DDFHMDFDS(0.998)AVAPR	1504
sp|P11388|TOP2A_HUMAN	0.999458	134.62	S	S(0.001)VVS(0.999)DLEADDVKGSVPLSSSPPATHFPDETEITNPVPK	1377
sp|P11388|TOP2A_HUMAN	0.989933	46.982	S	VPDEEENEES(0.99)DNEKET(0.01)EK	1106
sp|P11532|DMD_HUMAN	0.980813	115.78	S	S(0.003)DS(0.981)S(0.017)QPMLLR	3623
sp|P11717|MPRI_HUMAN	0.999313	125.11	S	ALSSLHGDDQDS(0.999)EDEVLTIPEVK	2409
sp|P11717|MPRI_HUMAN	1	45.115	S	LVS(1)FHDDS(1)DEDLLHI	2479
sp|P11717|MPRI_HUMAN	1	53.328	S	LVS(1)FHDDS(1)DEDLLHI	2484
sp|P12036|NFH_HUMAN	0.999999	79.805	S	SPAEAKS(1)PVKEEAK	620
sp|P12036|NFH_HUMAN	0.999966	50.053	S	SPAEVKS(1)PEKAK	546
sp|P12270|TPR_HUMAN	0.947792	88.282	S	GAILSEEELAAMS(0.948)PT(0.052)AAAVAK	379
sp|P12270|TPR_HUMAN	0.999926	55.206	S	TDGFAEAIHS(1)PQVAGVPR	2155
sp|P12270|TPR_HUMAN	0.763489	88.001	S	TREEEEDSTIEAS(0.029)DQVS(0.763)DDT(0.207)VEMPLPK	1847
sp|P12694|ODBA_HUMAN	0.988147	150.11	S	IGHHS(0.988)T(0.01)S(0.002)DDSSAYR	337
sp|P13051|UNG_HUMAN	0.763519	87.091	S	APAGQEEPGT(0.998)PPS(0.236)S(0.764)PLS(0.002)AEQLDR	64
sp|P13051|UNG_HUMAN	0.999963	105.3	S	HAPS(1)PEPAVQGTGVAGVPEESGDAAAIPAKK	23
sp|P13489|RINI_HUMAN	0.999598	91.457	S	S(1)LDIQSLDIQCEELSDAR	2
sp|P13798|ACPH_HUMAN	0.973166	78.486	S	ALDVS(0.973)AS(0.027)DDEIAR	185
sp|P13798|ACPH_HUMAN	0.980872	98.531	S	ALDVS(0.019)AS(0.981)DDEIAR	187
sp|P13807|GYS1_HUMAN	0.964062	63.625	S	NSVDT(0.001)AT(0.001)S(0.003)S(0.007)S(0.003)LS(0.001)T(0.001)PS(0.005)EPLS(0.964)PT(0.01)S(0.003)S(0.001)LGEERN	727
sp|P13861|KAP2_HUMAN	1	141.1	S	VADAKGDS(1)ES(1)EEDEDLEVPVPSR	78
sp|P13861|KAP2_HUMAN	1	141.1	S	VADAKGDS(1)ES(1)EEDEDLEVPVPSR	80
sp|P13861|KAP2_HUMAN	0.985407	68.657	S	RVS(0.985)VCAET(0.014)YNPDEEEEDTDPR	99
sp|P14209|CD99_HUMAN	1	108.75	S	ENAEQGEVDMES(1)HRNANAEPAVQR	168
sp|P14618|KPYM_HUMAN	0.998604	74.46	S	LDIDS(0.999)PPIT(0.001)AR	37
sp|P14866|HNRPL_HUMAN	0.999699	73.848	S	ISRPGDS(1)DDSR	185
sp|P14866|HNRPL_HUMAN	0.999998	66.498	S	YYGGGS(1)EGGRAPK	52
sp|P14923|PLAK_HUMAN	1	100.55	S	ALMGS(1)PQLVAAVVR	182
sp|P15056|BRAF_HUMAN	1	63.473	S	ALQKS(1)PGPQR	419
sp|P15056|BRAF_HUMAN	0.999522	87.789	S	SAS(1)EPSLNR	729
sp|P15151|PVR_HUMAN	0.96078	138.77	S	ENS(0.961)S(0.034)S(0.005)QDPQTEGTR	406
sp|P15408|FOSL2_HUMAN	1	44.807	S	DEQLS(1)PEEEEKRR	120
sp|P15408|FOSL2_HUMAN	1	66.595	S	S(1)PPAPGLQPMR	200
sp|P15529|MCP_HUMAN	0.863111	68.016	S	EVKFT(0.137)S(0.863)L	391
sp|P16070|CD44_HUMAN	0.940386	58.92	S	KPS(0.001)GLNGEAS(0.058)KS(0.94)QEMVHLVNK	706
sp|P16070|CD44_HUMAN	1	105.03	S	LVINS(1)GNGAVEDR	686
sp|P16104|H2AX_HUMAN	0.999895	92.051	S	ATQAS(1)QEY	140
sp|P16144|ITB4_HUMAN	0.956662	60.093	S	MDFAFPGS(0.011)T(0.032)NS(0.957)LHR	1457
sp|P16144|ITB4_HUMAN	0.929948	51.645	S	MTT(0.002)T(0.002)S(0.003)AAAY(0.017)GT(0.046)HLS(0.93)PHVPHR	1474
sp|P16401|H15_HUMAN	1	112.85	S	KVAKS(1)PK	173
sp|P16401|H15_HUMAN	0.82108	141.78	S	S(0.821)ET(0.179)APAETATPAPVEK	2
sp|P16401|H15_HUMAN	0.999998	156.31	S	S(0.002)ETAPAET(0.083)AT(0.915)PAPVEKS(1)PAKK	18
sp|P16402|H13_HUMAN	0.878731	108.71	S	S(0.879)ET(0.121)APLAPTIPAPAEK	2
sp|P16403|H12_HUMAN	0.850755	94.532	S	S(0.851)ET(0.149)APAAPAAAPPAEKAPVK	2
sp|P16455|MGMT_HUMAN	0.995279	80.469	S	GAGATS(0.004)GS(0.995)PPAGRN	201
sp|P16615|AT2A2_HUMAN	1	110.08	S	EFDELNPS(1)AQR	663
sp|P16949|STMN1_HUMAN	1	124.18	S	RAS(1)GQAFELILS(1)PR	16
sp|P16949|STMN1_HUMAN	1	134.9	S	RAS(1)GQAFELILS(1)PR	25
sp|P16949|STMN1_HUMAN	1	84.718	S	ESVPEFPLS(1)PPK	38
sp|P16989|YBOX3_HUMAN	0.998714	53.073	S	PAPAVGEAEDKENQQATS(0.001)GPNQPS(0.999)VR	324
sp|P17096|HMGA1_HUMAN	1	85.554	S	KLEKEEEEGIS(1)QES(1)S(1)EEEQ	99
sp|P17096|HMGA1_HUMAN	1	108.59	S	KLEKEEEEGIS(1)QES(1)S(1)EEEQ	102
sp|P17096|HMGA1_HUMAN	1	108.59	S	KLEKEEEEGIS(1)QES(1)S(1)EEEQ	103
sp|P17096|HMGA1_HUMAN	0.815987	54.728	S	KQPPVS(0.816)PGT(0.089)ALVGS(0.098)QKEPS(0.158)EVPT(0.838)PK	36
sp|P17096|HMGA1_HUMAN	0.977339	70.213	S	KQPPVSPGT(0.014)ALVGS(0.977)QKEPS(0.008)EVPTPK	44
sp|P17152|TMM11_HUMAN	0.96094	77.185	S	LGPGS(0.002)S(0.037)GGS(0.961)AR	17
sp|P17252|KPCA_HUMAN	0.915224	165.45	S	ADVFPGNDS(0.915)T(0.084)ASQDVANR	10
sp|P17252|KPCA_HUMAN	0.955079	63.827	S	ADVFPGNDS(0.661)T(0.384)AS(0.955)QDVANR	13
sp|P17252|KPCA_HUMAN	0.985281	86.291	S	STLNPQWNES(0.985)FT(0.015)FK	226
sp|P17275|JUNB_HUMAN	1	68.895	S	S(1)RDAT(1)PPVS(1)PINMEDQER	251
sp|P17275|JUNB_HUMAN	1	68.895	S	S(1)RDAT(1)PPVS(1)PINMEDQER	259
sp|P17342|ANPRC_HUMAN	1	45.14	S	ELREDS(1)IR	533
sp|P17535|JUND_HUMAN	0.996725	106.54	S	LAALKDEPQTVPDVPS(0.002)FGES(0.997)PPLS(0.002)PIDMDTQER	255
sp|P17535|JUND_HUMAN	0.997798	88.616	S	LAALKDEPQTVPDVPS(0.396)FGES(0.605)PPLS(0.998)PIDMDTQER	259
sp|P17535|JUND_HUMAN	1	53.597	S	LAS(1)PELER	100
sp|P17544|ATF7_HUMAN	0.978229	53.828	S	AAAGPLDMS(0.978)LPS(0.01)T(0.012)PDIK	97
sp|P17812|PYRG1_HUMAN	1	56.258	S	GCRLS(1)PR	562
sp|P17844|DDX5_HUMAN	1	40.941	S	LLQLVEDRGS(1)GR	480
sp|P17858|PFKAL_HUMAN	0.999763	63.216	S	TLS(1)MDKGF	775
sp|P17980|PRS6A_HUMAN	0.970376	131.66	S	MNLLPNIES(0.97)PVT(0.03)R	9
sp|P17987|TCPA_HUMAN	0.955967	65.107	S	DDKHGS(0.956)Y(0.039)EDAVHS(0.005)GALND	544
sp|P18031|PTN1_HUMAN	1	52.255	S	VVGGS(1)LR	378
sp|P18206|VINC_HUMAN	0.999986	54.7	S	S(1)LLDASEEAIKK	721
sp|P18583|SON_HUMAN	0.999334	80.359	S	DTEEPLPVKESDQT(0.001)LAALLS(0.999)PK	1697
sp|P18583|SON_HUMAN	0.999838	118.37	S	SAAS(1)PVVSSMPER	1769
sp|P18583|SON_HUMAN	0.960732	107.85	S	SVES(0.003)T(0.018)S(0.961)PEPS(0.018)K	283
sp|P18615|NELFE_HUMAN	0.998835	60.019	S	S(0.001)DS(0.999)FPER	251
sp|P18615|NELFE_HUMAN	0.998864	96.464	S	S(0.001)IS(0.999)ADDDLQESSR	115
sp|P18615|NELFE_HUMAN	0.966892	148.52	S	S(0.033)LS(0.967)EQPVMDTATATEQAK	51
sp|Q8N0Y7|PGAM4_HUMAN	0.966822	54.658	S	S(0.967)Y(0.033)DVPPPPMEPDHPFYSNISK	118
sp|P18754|RCC1_HUMAN	1	60.49	S	S(1)PPADAIPK	11
sp|P18858|DNLI1_HUMAN	0.973732	45.696	S	QS(0.001)QIQNQQGEDS(0.974)GS(0.974)DPEDT(0.027)Y(0.025)	911
sp|P18858|DNLI1_HUMAN	0.973693	45.696	S	QS(0.001)QIQNQQGEDS(0.974)GS(0.974)DPEDT(0.027)Y(0.025)	913
sp|P18858|DNLI1_HUMAN	1	164.53	S	TIQEVLEEQS(1)EDEDREAK	141
sp|P18858|DNLI1_HUMAN	1	166.92	S	VLGS(1)EGEEEDEALS(1)PAK	66
sp|P18858|DNLI1_HUMAN	1	167.71	S	VLGS(1)EGEEEDEALS(1)PAK	76
sp|P18887|XRCC1_HUMAN	0.908326	40.066	S	AIGS(0.003)T(0.045)S(0.045)KPQES(0.908)PK	241
sp|P19174|PLCG1_HUMAN	0.999351	66.595	S	AREGS(0.999)FES(0.001)R	1248
sp|P19338|NUCL_HUMAN	1	64.83	S	LELQGPRGS(1)PNAR	563
sp|P19338|NUCL_HUMAN	1	60.483	S	EVEEDS(1)EDEEMS(1)EDEEDDS(1)S(1)GEEVVIPQKK	28
sp|P19338|NUCL_HUMAN	1	60.483	S	EVEEDS(1)EDEEMS(1)EDEEDDS(1)S(1)GEEVVIPQKK	34
sp|P19338|NUCL_HUMAN	1	60.483	S	EVEEDS(1)EDEEMS(1)EDEEDDS(1)S(1)GEEVVIPQKK	41
sp|P19338|NUCL_HUMAN	1	51.544	S	EVEEDS(1)EDEEMS(1)EDEEDDS(1)S(1)GEEVVIPQKK	42
sp|P19338|NUCL_HUMAN	0.999622	78.489	S	GLS(1)EDTTEETLKESFDGSVR	580
sp|P19338|NUCL_HUMAN	1	136	S	NAKKEDS(1)DEEEDDDS(1)EEDEEDDEDEDEDEDEIEPAAMK	145
sp|P19338|NUCL_HUMAN	1	136	S	NAKKEDS(1)DEEEDDDS(1)EEDEEDDEDEDEDEDEIEPAAMK	153
sp|P19338|NUCL_HUMAN	0.992159	159.44	S	KVVVS(0.992)PT(0.008)KK	67
sp|P20020|AT2B1_HUMAN	0.999976	101.22	S	IEDS(1)EPHIPLIDDTDAEDDAPTKR	1155
sp|P20042|IF2B_HUMAN	1	141.13	S	S(1)GDEMIFDPT(0.427)MS(0.573)KK	2
sp|P20042|IF2B_HUMAN	0.989663	133.71	S	S(1)GDEMIFDPT(0.01)MS(0.99)K	13
sp|P20290|BTF3_HUMAN	0.999836	40.064	S	APLATGEDDDDEVPDLVENFDEAS(1)KNEAN	201
sp|Q03252|LMNB2_HUMAN	0.996672	91.937	S	LKLS(0.997)PS(0.851)PS(0.082)S(0.071)R	405
sp|Q03252|LMNB2_HUMAN	0.9413	63.073	S	LSPS(0.941)PS(0.048)S(0.011)R	407
sp|P20810|ICAL_HUMAN	0.941092	163.5	S	EGITGPPADSSKPIGPDDAIDALSSDFT(0.002)CGS(0.941)PT(0.057)AAGK	243
sp|P20810|ICAL_HUMAN	0.995713	116.45	S	S(0.004)ES(0.996)ELIDELSEDFDRSECK	366
sp|P20810|ICAL_HUMAN	0.861105	61.703	S	S(0.861)LT(0.139)PAVPVESKPDKPSGK	133
sp|P20810|ICAL_HUMAN	0.828763	44.807	S	S(0.026)QS(0.829)T(0.14)KLS(0.005)VVHEK	41
sp|P20929|NEBU_HUMAN	0.99268	61.703	S	LKFT(0.004)YAMDT(0.004)MEQALNKS(0.993)NK	1739
sp|P20962|PTMS_HUMAN	1	133.48	S	S(1)EKS(1)VEAAAELSAK	2
sp|P20962|PTMS_HUMAN	0.999999	91.207	S	S(1)EKS(1)VEAAAELSAK	5
sp|P21291|CSRP1_HUMAN	1	101.53	S	GFGFGQGAGALVHS(1)E	192
sp|P21333|FLNA_HUMAN	0.998804	80.585	S	VKAFGPGLQGGS(0.001)AGS(0.999)PAR	1084
sp|P21333|FLNA_HUMAN	0.999823	71.344	S	APS(1)VANVGSHCDLSLK	2152
sp|P21333|FLNA_HUMAN	1	102.87	S	CSGPGLS(1)PGMVR	1459
sp|P21333|FLNA_HUMAN	0.822544	50.425	S	FNEEHIPDS(0.007)PFVVPVAS(0.823)PS(0.171)GDAR	2327
sp|P21359|NF1_HUMAN	0.774317	61.102	S	S(0.001)NS(0.001)GLAT(0.194)Y(0.028)S(0.774)PPMGPVS(0.002)ER	864
sp|P21731|TA2R_HUMAN	0.995783	92.247	S	S(0.004)LS(0.996)LQPQLTQR	331
sp|P21796|VDAC1_HUMAN	0.86372	107.61	S	LTFDSS(0.003)FS(0.864)PNT(0.133)GKK	104
sp|P22059|OSBP1_HUMAN	1	98.009	S	GDMS(1)DEDDENEFFDAPEIITMPENLGHKR	351
sp|P22059|OSBP1_HUMAN	0.999342	95.357	S	MLAES(0.999)DES(0.998)GDEES(0.002)VS(0.001)QTDKTELQNTLR	190
sp|P22059|OSBP1_HUMAN	0.998287	95.357	S	MLAES(0.999)DES(0.998)GDEES(0.002)VS(0.001)QTDKTELQNTLR	193
sp|P22314|UBA1_HUMAN	1	104.17	S	NGS(1)EADIDEGLYSR	46
sp|P22314|UBA1_HUMAN	0.847943	55.064	S	S(0.005)S(0.138)S(0.848)PLS(0.009)KK	4
sp|P22415|USF1_HUMAN	0.974966	45.864	S	T(0.001)HPY(0.018)S(0.975)PKS(0.006)EAPR	186
sp|P22466|GALA_HUMAN	0.867877	121.79	S	LLDLPAAAS(0.868)S(0.131)EDIERS(0.001)	116
sp|P22626|ROA2_HUMAN	0.999999	96.903	S	GFGDGYNGYGGGPGGGNFGGS(1)PGYGGGR	259
sp|P22626|ROA2_HUMAN	0.999926	57.745	S	KALS(1)RQEMQEVQSSR	189
sp|P22626|ROA2_HUMAN	0.958085	52.054	S	NMGGPYGGGNY(0.001)GPGGS(0.958)GGS(0.041)GGYGGR	341
sp|P22626|ROA2_HUMAN	0.983736	139.83	S	NMGGPYGGGNYGPGGS(0.016)GGS(0.984)GGYGGR	344
sp|P23193|TCEA1_HUMAN	0.997522	128.76	S	KKEPAITS(0.002)QNS(0.998)PEAR	100
sp|P23381|SYWC_HUMAN	1	48.283	S	KLS(1)FDFQ	467
sp|P23443|KS6B1_HUMAN	0.976776	68.567	S	T(0.023)PVS(0.977)PVKFSPGDFWGR	447
sp|P23497|SP100_HUMAN	0.999906	47.919	S	RLNECIS(1)PVANEMNHLPAHSHDLQR	18
sp|P23497|SP100_HUMAN	0.999971	93.36	S	SEPVINNDNPLES(1)NDEKEGQEATCSRPQIVPEPMDFR	362
sp|P23497|SP100_HUMAN	0.99998	61.099	S	VIGQDHDFS(1)ES(1)S(1)EEEAPAEASSGALR	407
sp|P23497|SP100_HUMAN	0.999953	61.099	S	VIGQDHDFS(1)ES(1)S(1)EEEAPAEASSGALR	409
sp|P23497|SP100_HUMAN	0.999953	61.099	S	VIGQDHDFS(1)ES(1)S(1)EEEAPAEASSGALR	410
sp|P23511|NFYA_HUMAN	1	86.546	S	EKDS(1)PHMQDPNQADEEAMTQIIR	326
sp|P23528|COF1_HUMAN	1	136.2	S	AS(1)GVAVSDGVIKVFNDMK	3
sp|P23528|COF1_HUMAN	0.999606	43.991	S	LGGS(1)AVISLEGKPL	156
sp|P23588|IF4B_HUMAN	0.999988	53.403	S	AAS(1)IFGGAKPVDTAAR	359
sp|P23588|IF4B_HUMAN	0.999925	68.371	S	AFGS(1)GYR	283
sp|P23588|IF4B_HUMAN	0.953194	80.738	S	ARPAT(0.047)DS(0.953)FDDYPPR	207
sp|P23588|IF4B_HUMAN	1	98.033	S	ERHPS(1)WR	406
sp|P23588|IF4B_HUMAN	0.990367	50.305	S	NRDS(0.99)DKT(0.01)DTDWR	192
sp|P23588|IF4B_HUMAN	0.792045	99.566	S	S(0.208)QS(0.792)S(0.792)DT(0.208)EQQSPTSGGGK	497
sp|P23588|IF4B_HUMAN	0.792045	74.46	S	S(0.208)QS(0.792)S(0.792)DT(0.208)EQQSPTSGGGK	498
sp|P23588|IF4B_HUMAN	0.956618	148.52	S	SQS(0.001)S(0.001)DT(0.001)EQQS(0.957)PT(0.034)S(0.007)GGGK	504
sp|P23588|IF4B_HUMAN	0.98275	155.28	S	S(0.002)RT(0.015)GS(0.983)ES(0.16)S(0.808)QT(0.032)GT(0.001)STTSSR	422
sp|P23588|IF4B_HUMAN	0.807819	155.28	S	S(0.002)RT(0.015)GS(0.983)ES(0.16)S(0.808)QT(0.032)GT(0.001)STTSSR	425
sp|P23588|IF4B_HUMAN	1	119.45	S	YAALS(1)VDGEDENEGEDYAE	597
sp|P24534|EF1B_HUMAN	0.999958	185.96	S	DDDDIDLFGS(1)DDEEESEEAKR	106
sp|P24928|RPB1_HUMAN	0.784669	49.06	S	YSPT(0.215)S(0.785)PK	1864
sp|P24928|RPB1_HUMAN	0.78855	64.104	S	YS(0.001)PT(0.17)S(0.789)PT(0.038)Y(0.001)S(0.002)PTSPK	1913
sp|P25054|APC_HUMAN	0.850422	48.44	S	QAS(0.85)S(0.144)DS(0.005)DS(0.001)ILSLK	2129
sp|P25054|APC_HUMAN	0.999364	54.982	S	S(0.001)ELS(0.999)PVAR	2283
sp|P25106|ACKR3_HUMAN	0.903411	57.432	S	LIDAS(0.252)RVS(0.336)ET(0.41)EY(0.097)S(0.903)ALEQS(0.001)TK	355
sp|P25205|MCM3_HUMAN	0.942845	144.18	S	DGDSYDPYDFS(0.943)DT(0.057)EEEMPQVHT(0.982)PKT(0.017)ADS(0.001)QETK	711
sp|P25205|MCM3_HUMAN	0.999985	222.7	S	SEDES(1)ET(1)EDEEEKSQEDQEQKR	672
sp|P25440|BRD2_HUMAN	0.979409	59.661	S	KADTTTPTPTAILAPGS(0.979)PAS(0.018)PPGS(0.002)LEPK	298
sp|P25440|BRD2_HUMAN	0.946926	54.605	S	KADTTTPTPT(0.001)AILAPGS(0.937)PAS(0.947)PPGS(0.115)LEPK	301
sp|P25440|BRD2_HUMAN	0.956633	73.126	S	TAPPALPT(0.039)GY(0.003)DS(0.957)EEEEES(0.001)RPMSYDEKR	633
sp|P25788|PSA3_HUMAN	0.999868	131.13	S	ESLKEEDES(1)DDDNM	250
sp|P26006|ITA3_HUMAN	0.75171	58.32	S	SQPS(0.752)ET(0.245)ERLT(0.003)DDY	1042
sp|P26038|MOES_HUMAN	1	69.276	S	QRIDEFES(1)M	576
sp|P26358|DNMT1_HUMAN	1	138.97	S	RCPNMAMKEADDDEEVDDNIPEMPS(1)PK	714
sp|P26368|U2AF2_HUMAN	1	72.175	S	GAKEEHGGLIRS(1)PR	79
sp|P26368|U2AF2_HUMAN	1	120.12	S	S(1)DFDEFERQLNENKQER	2
sp|P26639|SYTC_HUMAN	0.837763	177.81	S	MFEEKAS(0.161)S(0.838)PS(0.001)GK	8
sp|P27348|1433T_HUMAN	0.761116	105.46	S	DNLTLWT(0.119)S(0.761)DS(0.119)AGEECDAAEGAEN	230
sp|P27448|MARK3_HUMAN	0.993203	54.672	S	GIAPAS(0.993)PMLGNAS(0.007)NPNKADIPER	469
sp|P27540|ARNT_HUMAN	0.999959	85.054	S	FARS(1)DDEQSSADKER	77
sp|P27707|DCK_HUMAN	0.893485	61.692	S	WCNVQSTQDEFEELT(0.106)MS(0.893)QK	74
sp|P27708|PYR1_HUMAN	1	59.574	S	IHRAS(1)DPGLPAEEPKEK	1859
sp|P27816|MAP4_HUMAN	0.999999	127.71	S	AS(1)PIKMDLAPSK	358
sp|P27816|MAP4_HUMAN	0.996957	70.622	S	AS(0.997)PS(0.003)KPASAPASR	787
sp|P27816|MAP4_HUMAN	0.979518	157.97	S	TEVALAKDMES(0.98)PT(0.02)KLDVTLAK	280
sp|P27816|MAP4_HUMAN	0.772465	74.537	S	EAQTLDSQIQET(0.228)S(0.772)I	1151
sp|P27816|MAP4_HUMAN	1	50.194	S	ELPPS(1)PEKK	696
sp|P27816|MAP4_HUMAN	0.999979	65.805	S	KCS(1)LPAEEDSVLEK	636
sp|P27816|MAP4_HUMAN	0.980626	99.215	S	KVS(0.981)YS(0.019)HIQSK	1000
sp|P27816|MAP4_HUMAN	0.923011	96.604	S	LATNT(0.077)S(0.923)APDLK	928
sp|P27816|MAP4_HUMAN	0.833839	65.179	S	SKVGS(0.834)T(0.166)ENIK	941
sp|P27816|MAP4_HUMAN	1	119.45	S	VGS(1)LDNVGHLPAGGAVK	1073
sp|P27824|CALX_HUMAN	1	68.034	S	AEEDEILNRS(1)PR	583
sp|P28290|ITPI2_HUMAN	0.991655	85.573	S	EAS(0.992)AES(0.008)DVGKSSESEFTQYTTHHILK	641
sp|P28290|ITPI2_HUMAN	0.939338	41.087	S	IGS(0.939)MS(0.396)S(0.531)VT(0.517)S(0.498)NKET(0.117)DPPPPLT(0.001)R	270
sp|P28290|ITPI2_HUMAN	0.999482	42.21	S	LS(0.999)PGKET(0.001)R	759
sp|P28290|ITPI2_HUMAN	0.860803	71.906	S	NIMT(0.133)QQKDS(0.861)FEMEEVQS(0.003)T(0.003)EGEAPHVPATYQLGLTK	466
sp|P28290|ITPI2_HUMAN	0.997349	63.816	S	S(0.003)LAS(0.997)IEAK	668
sp|P28290|ITPI2_HUMAN	0.995079	48.741	S	S(0.995)QS(0.994)LPT(0.008)T(0.002)LLSPVR	737
sp|P28290|ITPI2_HUMAN	0.999176	103.76	S	S(0.001)QS(0.999)LPTTLLSPVR	739
sp|P28290|ITPI2_HUMAN	0.977266	64.675	S	S(0.069)QS(0.93)LPT(0.013)T(0.011)LLS(0.977)PVR	746
sp|P28290|ITPI2_HUMAN	0.79555	59.57	S	TGVPS(0.041)T(0.163)AS(0.796)VGK	1134
sp|P28290|ITPI2_HUMAN	0.999987	147.64	S	TPLGAS(1)LDEQSSSTLK	92
sp|P28347|TEAD1_HUMAN	0.984306	100.45	S	MEPSSWSGS(0.016)ES(0.984)PAENMER	11
sp|P28370|SMCA1_HUMAN	0.755259	66.056	S	SPT(0.245)S(0.755)PLNMK	119
sp|P28715|ERCC5_HUMAN	0.999789	63.033	S	ENDLYVLPPLQEEEKHS(1)S(1)EEEDEKEWQER	156
sp|P28715|ERCC5_HUMAN	0.999789	63.033	S	ENDLYVLPPLQEEEKHS(1)S(1)EEEDEKEWQER	157
sp|P28715|ERCC5_HUMAN	0.989306	86.488	S	NAPAAVDEGS(0.011)IS(0.989)PR	384
sp|P28715|ERCC5_HUMAN	0.996707	86.641	S	LKT(0.001)EKEPDAT(0.003)PPS(0.997)PR	341
sp|P29353|SHC1_HUMAN	0.999998	63.091	S	HGS(1)FVNKPTR	139
sp|P29401|TKT_HUMAN	0.999869	76.85	S	ILATPPQEDAPS(1)VDIANIR	295
sp|P29590|PML_HUMAN	1	62.055	S	AVS(1)PPHLDGPPS(1)PR	518
sp|P29590|PML_HUMAN	1	79.805	S	AVS(1)PPHLDGPPS(1)PR	527
sp|P29590|PML_HUMAN	0.933302	62.27	S	AVS(0.067)PPHLDGPPS(0.939)PRS(0.933)PVIGS(0.057)EVFLPNS(0.004)NHVASGAGEAEER	530
sp|P29590|PML_HUMAN	0.976443	63.491	S	KAS(0.976)PEAAS(0.012)T(0.012)PRDPIDVDLPEEAER	403
sp|P29590|PML_HUMAN	0.77731	66.262	S	LARS(0.218)S(0.777)PEQPRPS(0.002)T(0.002)S(0.001)K	505
sp|P29692|EF1D_HUMAN	0.999995	107.61	S	ATAPQTQHVS(1)PMR	133
sp|P29692|EF1D_HUMAN	1	98.551	S	PATPAEDDEDDDIDLFGS(1)DNEEEDKEAAQLREER	162
sp|P29692|EF1D_HUMAN	0.762984	84.365	S	LNVLEKS(0.237)S(0.763)PGHR	119
sp|P29966|MARCS_HUMAN	0.863948	56.482	S	AEDGAT(0.995)PS(0.864)PS(0.122)NET(0.019)PK	145
sp|P29966|MARCS_HUMAN	0.807365	62.042	S	GEAAAERPGEAAVAS(0.143)S(0.807)PS(0.05)K	27
sp|P30050|RL12_HUMAN	1	107.06	S	IGPLGLS(1)PK	38
sp|P30414|NKTR_HUMAN	0.792266	48.741	S	ILIPS(0.792)DIES(0.104)S(0.104)K	463
sp|P30419|NMT1_HUMAN	1	89.013	S	GGLS(1)PANDTGAKK	47
sp|P30519|HMOX2_HUMAN	0.999999	83.729	S	S(1)AEVETSEGVDESEKK	2
sp|P30566|PUR8_HUMAN	0.986571	56.247	S	AAGGDHGS(0.987)PDS(0.005)YRS(0.006)PLAS(0.002)R	9
sp|P30622|CLIP1_HUMAN	0.994156	50.029	S	TAS(0.001)ES(0.001)IS(0.001)NLS(0.003)EAGS(0.994)IKKGER	204
sp|P31152|MK04_HUMAN	1	65.805	S	AGS(1)APLAEDVQVDPR	386
sp|P31321|KAP1_HUMAN	0.774013	45.369	S	S(0.052)NS(0.351)QS(0.351)DS(0.351)HDEEVS(0.774)PT(0.12)PPNPVVK	83
sp|P31943|HNRH1_HUMAN	0.999241	106.67	S	HTGPNS(0.999)PDT(0.001)ANDGFVR	104
sp|P31948|STIP1_HUMAN	0.999254	70.414	S	CMMAQY(0.001)NRHDS(0.999)PEDVKR	481
sp|P33316|DUT_HUMAN	0.993603	44.052	S	AGGS(0.994)PAPGPET(0.006)PAISPSKR	88
sp|P33316|DUT_HUMAN	0.835247	49.049	S	AGGSPAPGPET(0.021)PAIS(0.835)PS(0.144)KR	99
sp|P33527|MRP1_HUMAN	0.834627	50.843	S	HHNS(0.835)T(0.165)AELQKAEAK	930
sp|P33527|MRP1_HUMAN	0.858828	97.911	S	QLS(0.859)S(0.121)S(0.017)S(0.003)SYSGDISR	915
sp|P33991|MCM4_HUMAN	1	63.624	S	QRPDLGS(1)AQK	120
sp|P33991|MCM4_HUMAN	0.858149	56.359	S	S(0.139)S(0.858)PAS(0.003)T(0.001)PSR	3
sp|P34741|SDC2_HUMAN	0.783889	43.454	S	KPS(0.181)S(0.784)AAY(0.035)QKAPTK	188
sp|P35221|CTNA1_HUMAN	0.933134	80.293	S	TPEELDDS(0.79)DFET(0.277)EDFDVRS(0.933)R	652
sp|P35221|CTNA1_HUMAN	0.999915	171.09	S	TPEELDDS(1)DFETEDFDVR	641
sp|P35222|CTNB1_HUMAN	0.796861	57.798	S	RT(0.192)S(0.797)MGGT(0.011)QQQFVEGVR	552
sp|P35251|RFC1_HUMAN	0.993709	112.5	S	IIY(0.007)DS(0.994)DS(0.989)ES(0.01)EETLQVK	69
sp|P35251|RFC1_HUMAN	0.989177	161.84	S	IIY(0.007)DS(0.994)DS(0.989)ES(0.01)EETLQVK	71
sp|P35251|RFC1_HUMAN	0.975692	124.18	S	QDPVT(0.007)YIS(0.976)ET(0.017)DEEDDFMCK	108
sp|P35269|T2FA_HUMAN	1	64.028	S	IHDLEDDLEMS(1)S(1)DAS(1)DAS(1)GEEGGRVPK	217
sp|P35269|T2FA_HUMAN	1	64.028	S	IHDLEDDLEMS(1)S(1)DAS(1)DAS(1)GEEGGRVPK	218
sp|P35269|T2FA_HUMAN	1	81.922	S	IHDLEDDLEMS(1)S(1)DAS(1)DAS(1)GEEGGRVPK	221
sp|P35269|T2FA_HUMAN	1	88.668	S	IHDLEDDLEMS(1)S(1)DAS(1)DAS(1)GEEGGRVPK	224
sp|P35269|T2FA_HUMAN	0.999691	101.53	S	LRLDTGPQSLS(1)GK	433
sp|P35579|MYH9_HUMAN	1	209.89	S	KGAGDGS(1)DEEVDGK	1943
sp|P35580|MYH10_HUMAN	0.983519	115.12	S	QLHLEGAS(0.002)LELS(0.984)DDDT(0.013)ES(0.002)K	1956
sp|P35606|COPB2_HUMAN	0.955115	129.63	S	STAQQELDGKPAS(0.955)PT(0.045)PVIVASHTANKEEK	859
sp|P35611|ADDA_HUMAN	0.793991	53.059	S	WLNSGRGDEAS(0.001)EEGQNGS(0.205)S(0.794)PK	465
sp|P35613|BASI_HUMAN	1	82.635	S	RKPEDVLDDDDAGS(1)APLK	362
sp|P35658|NU214_HUMAN	0.99993	49.929	S	S(0.421)PRIT(0.579)PPAAKPGS(1)PQAK	678
sp|P35658|NU214_HUMAN	0.994314	103.88	S	T(0.006)PS(0.994)IQPSLLPHAAPFAK	1023
sp|P35659|DEK_HUMAN	1	56.225	S	KES(1)ES(1)EDS(1)S(1)DDEPLIKK	301
sp|P35659|DEK_HUMAN	1	56.225	S	KES(1)ES(1)EDS(1)S(1)DDEPLIKK	303
sp|P35659|DEK_HUMAN	1	56.225	S	KES(1)ES(1)EDS(1)S(1)DDEPLIKK	306
sp|P35659|DEK_HUMAN	1	56.225	S	KES(1)ES(1)EDS(1)S(1)DDEPLIKK	307
sp|P36578|RL4_HUMAN	1	96.015	S	ILKS(1)PEIQR	295
sp|P36915|GNL1_HUMAN	0.80787	49.902	S	EEQT(0.05)DT(0.105)S(0.808)DGES(0.017)VT(0.019)HHIR	51
sp|P37802|TAGL2_HUMAN	1	98.531	S	GAS(1)QAGMTGYGMPR	185
sp|P37802|TAGL2_HUMAN	0.999751	40.012	S	NFS(1)DNQLQEGKNVIGLQMGTNR	163
sp|P38159|RBMX_HUMAN	0.873287	76.151	S	AIKVEQAT(0.005)KPS(0.873)FES(0.122)GR	88
sp|P38159|RBMX_HUMAN	0.878201	59.898	S	DDGY(0.002)S(0.878)T(0.119)KDSYSSR	215
sp|P38159|RBMX_HUMAN	0.802737	79.511	S	DSY(0.002)S(0.803)S(0.157)S(0.032)RS(0.007)DLYSSGR	328
sp|P38159|RBMX_HUMAN	0.999977	81.311	S	DVYLS(1)PRDDGYSTK	208
sp|P38159|RBMX_HUMAN	0.757655	78.486	S	DY(0.002)GHS(0.758)S(0.119)S(0.119)RDDYPS(0.002)R	249
sp|P38159|RBMX_HUMAN	0.997647	68.944	S	GFAFVT(0.002)FES(0.998)PADAKDAAR	58
sp|P38159|RBMX_HUMAN	1	93.111	S	GLPPS(1)MER	352
sp|P38919|IF4A3_HUMAN	0.886743	180.11	S	ATTATMAT(0.006)S(0.108)GS(0.887)AR	12
sp|P40123|CAP2_HUMAN	0.818323	45.879	S	S(0.001)HT(0.007)PS(0.818)PT(0.146)S(0.028)PK	309
sp|P40123|CAP2_HUMAN	0.833795	69.721	S	SHTPS(0.009)PT(0.157)S(0.834)PK	312
sp|P40425|PBX2_HUMAN	0.999617	88.552	S	TAVSVTQGGHS(1)R	330
sp|P40692|MLH1_HUMAN	0.999999	62.362	S	HREDS(1)DVEMVEDDSRK	477
sp|P40763|STAT3_HUMAN	0.999988	93.767	S	FICVTPTTCSNTIDLPMS(1)PR	727
sp|P40818|UBP8_HUMAN	0.993242	217.37	S	S(0.001)YS(0.993)S(0.006)PDITQAIQEEEKR	718
sp|P40855|PEX19_HUMAN	0.924294	195.38	S	NATDLQNS(0.038)S(0.924)MS(0.038)EEELTK	147
sp|P41212|ETV6_HUMAN	0.806205	49.486	S	IS(0.156)Y(0.26)T(0.609)PPES(0.806)PVPS(0.076)Y(0.069)AS(0.008)S(0.008)T(0.008)PLHVPVPR	22
sp|P41212|ETV6_HUMAN	1	87.895	S	RLS(1)PAER	213
sp|P41227|NAA10_HUMAN	0.805295	66.01	S	GLAAEDS(0.805)GGDS(0.177)KDLS(0.014)EVS(0.001)ET(0.001)T(0.001)ESTDVKDSSEASDSAS	205
sp|P41227|NAA10_HUMAN	0.997302	49.482	S	GNS(0.997)PPS(0.002)S(0.001)GEACREEK	186
sp|P41229|KDM5C_HUMAN	0.949417	86.546	S	TFLES(0.004)KEELS(0.023)HS(0.949)PEPCT(0.023)K	301
sp|P41236|IPP2_HUMAN	0.847752	102.39	S	IDEPS(0.258)T(0.258)PY(0.23)HS(0.258)MMGDDEDACS(0.848)DT(0.146)EAT(0.001)EAMAPDILAR	87
sp|P41236|IPP2_HUMAN	0.999938	107.75	S	IQEQES(1)S(1)GEEDSDLSPEER	121
sp|P41236|IPP2_HUMAN	0.999944	107.14	S	IQEQES(1)S(1)GEEDSDLSPEER	122
sp|P42167|LAP2B_HUMAN	0.999992	97.257	S	GPPDFS(1)S(1)DEEREPTPVLGSGAAAAGR	66
sp|P42167|LAP2B_HUMAN	0.999983	97.257	S	GPPDFS(1)S(1)DEEREPTPVLGSGAAAAGR	67
sp|P42166|LAP2A_HUMAN	0.985537	98.942	S	SHIS(0.001)DQS(0.986)PLS(0.011)S(0.002)K	351
sp|P42167|LAP2B_HUMAN	1	94.728	S	HAS(1)PILPITEFSDIPR	306
sp|P42167|LAP2B_HUMAN	0.955042	93.345	S	MEES(0.955)FS(0.022)S(0.022)KYVPK	385
sp|P42224|STAT1_HUMAN	0.999909	98.035	S	LQTTDNLLPMS(1)PEEFDEVSR	727
sp|P42356|PI4KA_HUMAN	0.98546	87.519	S	TSSVSS(0.001)IS(0.014)QVS(0.985)PER	265
sp|P42568|AF9_HUMAN	0.957637	44.147	S	S(0.053)IMKDLHS(0.958)DDNEEES(0.99)DEVEDNDNDS(1)EMERPVNR	412
sp|P42568|AF9_HUMAN	0.9897	44.147	S	S(0.053)IMKDLHS(0.958)DDNEEES(0.99)DEVEDNDNDS(1)EMERPVNR	419
sp|P42568|AF9_HUMAN	0.999895	44.147	S	S(0.053)IMKDLHS(0.958)DDNEEES(0.99)DEVEDNDNDS(1)EMERPVNR	429
sp|P42677|RS27_HUMAN	1	59.898	S	DLLHPS(1)PEEEKRK	11
sp|P42677|RS27_HUMAN	0.999999	85.355	S	LTEGCS(1)FR	78
sp|P42684|ABL2_HUMAN	0.841723	70.584	S	DKS(0.842)PS(0.079)S(0.079)LLEDAKETCFTR	631
sp|P42696|RBM34_HUMAN	1	73.466	S	S(1)VQEGENPDDGVR	14
sp|P42858|HD_HUMAN	0.993075	51.546	S	EKEPGEQAS(0.007)VPLS(0.993)PK	1199
sp|P42858|HD_HUMAN	0.92736	64.733	S	S(0.453)GS(0.547)IVELIAGGGS(0.013)S(0.054)CS(0.927)PVLS(0.006)R	432
sp|P43243|MATR3_HUMAN	0.999224	102.6	S	RDS(0.999)FDDRGPS(0.001)LNPVLDYDHGSR	188
sp|P43243|MATR3_HUMAN	0.790003	82.749	S	SFQQS(0.105)S(0.79)LS(0.105)R	9
sp|P43243|MATR3_HUMAN	0.999759	119.25	S	SYS(1)PDGKESPSDK	598
sp|P43243|MATR3_HUMAN	0.98936	109.83	S	S(0.06)Y(0.126)S(0.815)PDGKES(0.989)PS(0.01)DKK	604
sp|P43307|SSRA_HUMAN	0.999647	70.249	S	VEMGTSSQNDVDMSWIPQETLNQINKAS(1)PR	268
sp|P45880|VDAC2_HUMAN	0.977887	103.85	S	LTFDT(0.001)T(0.009)FS(0.978)PNT(0.012)GKK	115
sp|P45973|CBX5_HUMAN	0.903609	91.858	S	RT(0.385)ADS(0.904)S(0.904)S(0.904)S(0.904)EDEEEY(0.001)VVEK	11
sp|P45973|CBX5_HUMAN	0.903609	91.858	S	RT(0.385)ADS(0.904)S(0.904)S(0.904)S(0.904)EDEEEY(0.001)VVEK	12
sp|P45973|CBX5_HUMAN	0.903609	91.858	S	RT(0.385)ADS(0.904)S(0.904)S(0.904)S(0.904)EDEEEY(0.001)VVEK	13
sp|P45973|CBX5_HUMAN	0.925671	151.8	S	TADSSS(0.074)S(0.926)EDEEEYVVEK	14
sp|P45974|UBP5_HUMAN	0.963642	47.506	S	S(0.011)AADS(0.964)IS(0.022)ES(0.003)VPVGPK	783
sp|P45974|UBP5_HUMAN	0.85729	83.499	S	SAADS(0.001)IS(0.857)ES(0.141)VPVGPK	785
sp|P46013|KI67_HUMAN	0.999999	73.783	S	AFKES(1)PKQILDPAASVTGSR	2528
sp|P46013|KI67_HUMAN	0.99095	49.089	S	AFMES(0.991)PKQILDS(0.009)AASLTGSKR	1679
sp|P46013|KI67_HUMAN	0.999867	148.72	S	AQSLVISPPAPS(1)PR	584
sp|P46013|KI67_HUMAN	0.997817	48.547	S	IACKS(0.998)PPPES(0.002)MDTPTSTR	2105
sp|P46013|KI67_HUMAN	0.995352	40.381	S	IACKS(0.995)PPPES(0.004)VDTPTSTK	1131
sp|P46013|KI67_HUMAN	1	101.29	S	IPCES(1)PPLEVVDTTASTKR	2708
sp|P46013|KI67_HUMAN	0.999743	59.434	S	IPCKS(1)PPPELTDTATSTK	2588
sp|P46013|KI67_HUMAN	0.952917	113.47	S	IPCKS(0.047)S(0.953)PELEDTATSSK	2828
sp|P46013|KI67_HUMAN	0.829779	105.39	S	MPCES(0.17)S(0.83)PPESADTPTSTR	1376
sp|P46013|KI67_HUMAN	1	50.194	S	RES(1)VNLGK	374
sp|P46013|KI67_HUMAN	0.999999	107.87	S	SGGSGHAVAEPAS(1)PEQELDQNKGK	308
sp|P46013|KI67_HUMAN	0.989738	55.864	S	T(0.01)FKES(0.99)PKQILDPAAR	1071
sp|P46013|KI67_HUMAN	0.999126	114.27	S	TPVQYS(0.001)QQQNS(0.999)PQK	357
sp|P46020|KPB1_HUMAN	0.990562	65.472	S	S(0.009)NS(0.991)GVRLDGYAR	7
sp|P46087|NOP2_HUMAN	0.995679	52.824	S	EAAAGIQWS(0.996)EEET(0.996)EDEEEEKEVT(0.007)PES(0.001)GPPK	181
sp|P46100|ATRX_HUMAN	0.998893	44.203	S	DFDS(0.999)S(0.996)EDEKHS(0.005)K	849
sp|P46100|ATRX_HUMAN	0.99611	44.203	S	DFDS(0.999)S(0.996)EDEKHS(0.005)K	850
sp|P46100|ATRX_HUMAN	0.938922	86.546	S	LREVIEIEDAS(0.939)PT(0.061)KCPITTK	1527
sp|P46100|ATRX_HUMAN	0.997598	60.209	S	LT(0.003)VS(0.998)DGES(1)GEEKK	1348
sp|P46100|ATRX_HUMAN	0.999935	60.209	S	HKLT(0.743)VS(0.257)DGES(1)GEEK	1352
sp|P46100|ATRX_HUMAN	1	113.76	S	KKDELS(1)DYAEK	1061
sp|P46100|ATRX_HUMAN	0.997863	106.93	S	QS(0.002)ET(0.002)VDQNS(0.998)DS(0.998)DEMLAILK	729
sp|P46100|ATRX_HUMAN	0.997863	84.035	S	QS(0.002)ET(0.002)VDQNS(0.998)DS(0.998)DEMLAILK	731
sp|P46100|ATRX_HUMAN	0.760793	57.154	S	Y(0.048)VES(0.761)DDEKPLDDET(0.087)VNEDAS(0.103)NENS(0.001)ENDITMQSLPK	92
sp|P46379|BAG6_HUMAN	1	44.615	S	VGDPPQPLPEEPMEVQGAERAS(1)PEPQR	964
sp|P46379|BAG6_HUMAN	0.999872	59.228	S	ENAS(1)PAPGTTAEEAMSR	973
sp|P46527|CDN1B_HUMAN	0.756598	57.175	S	VSNGS(0.757)PS(0.243)LER	10
sp|P46821|MAP1B_HUMAN	0.984272	167.05	S	AS(0.016)VS(0.984)PMDEPVPDSESPIEK	1378
sp|P46821|MAP1B_HUMAN	0.797595	137.44	S	ASVSPMDEPVPDS(0.202)ES(0.798)PIEK	1389
sp|P46821|MAP1B_HUMAN	0.842954	78.921	S	DVMS(0.01)DET(0.059)NNEET(0.059)ES(0.843)PS(0.029)QEFVNITK	1154
sp|P46821|MAP1B_HUMAN	0.841187	53.779	S	ES(0.471)S(0.528)PLY(0.003)S(0.841)PT(0.144)FS(0.007)DS(0.002)T(0.002)S(0.002)AVK	1797
sp|P46821|MAP1B_HUMAN	0.999789	110.22	S	EVPSKEEPS(1)PVKAEVAEK	614
sp|P46821|MAP1B_HUMAN	1	79.148	S	GAES(1)PFEEK	1427
sp|P46821|MAP1B_HUMAN	0.829428	119.14	S	KLGDVS(0.829)PT(0.17)QIDVSQFGSFK	1501
sp|P46821|MAP1B_HUMAN	0.999997	114.76	S	QGS(1)PDQVSPVSEMTSTSLYQDKQEGK	1438
sp|P46821|MAP1B_HUMAN	0.998943	111.27	S	S(0.017)GKQGS(0.983)PDQVS(0.999)PVS(0.001)EMTSTSLYQDKQEGK	1443
sp|P46821|MAP1B_HUMAN	0.952668	42.973	S	VQS(0.734)LEGEKLS(0.314)PKS(0.953)DIS(0.944)PLT(0.055)PR	1782
sp|P46821|MAP1B_HUMAN	0.999976	91.549	S	SDIS(1)PLTPR	1785
sp|P46821|MAP1B_HUMAN	0.999848	47.09	S	SKPLAAS(1)PKPAGLK	2271
sp|P46821|MAP1B_HUMAN	0.999639	144.27	S	SPSLSPSPPS(1)PLEK	1265
sp|P46821|MAP1B_HUMAN	0.978917	75.463	S	TTKS(0.979)PS(0.018)DS(0.001)GYS(0.001)YETIGK	1915
sp|P46821|MAP1B_HUMAN	0.991018	82.639	S	VLS(0.991)PLRS(0.865)PPLIGS(0.114)ES(0.024)AY(0.006)ESFLSADDKASGR	1396
sp|P46821|MAP1B_HUMAN	0.865337	69.444	S	VLS(0.991)PLRS(0.865)PPLIGS(0.114)ES(0.024)AY(0.006)ESFLSADDKASGR	1400
sp|P46821|MAP1B_HUMAN	0.999998	102.95	S	VQSLEGEKLS(1)PK	1779
sp|P46821|MAP1B_HUMAN	0.998024	62.848	S	VS(0.001)AEAEVAPVS(0.998)PEVT(0.94)QEVVEEHCAS(0.062)PEDK	1298
sp|P46821|MAP1B_HUMAN	0.99086	57.811	S	VSAEAEVAPVS(0.001)PEVT(0.008)QEVVEEHCAS(0.991)PEDK	1312
sp|P46937|YAP1_HUMAN	0.888874	164.97	S	QS(0.111)S(0.889)FEIPDDVPLPAGWEMAK	164
sp|P46937|YAP1_HUMAN	0.83802	77.065	S	SQLPTLEQDGGTQNPVS(0.157)S(0.838)PGMS(0.005)QELR	367
sp|P46940|IQGA1_HUMAN	0.999774	48.716	S	S(1)AADEVDGLGVARPHYGSVLDNERLTAEEMDER	2
sp|P47712|PA24A_HUMAN	0.841039	47.189	S	CS(0.841)VS(0.141)LS(0.018)NVEAR	727
sp|P47712|PA24A_HUMAN	0.99778	99.215	S	CSVS(0.998)LS(0.002)NVEAR	729
sp|P47712|PA24A_HUMAN	0.995715	155.03	S	HIVSNDS(0.001)S(0.003)DS(0.996)DDESHEPK	437
sp|P47755|CAZA2_HUMAN	1	102.73	S	ADLEEQLS(1)DEEKVR	9
sp|P47756|CAPZB_HUMAN	1	97.551	S	S(1)DQQLDCALDLMR	2
sp|P48200|IREB2_HUMAN	1	50.843	S	AGKLS(1)PLKVQPK	157
sp|P48382|RFX5_HUMAN	1	40.475	S	AEDEPDAKS(1)PK	10
sp|P48634|PRC2A_HUMAN	0.956262	61.11	S	KGNS(0.956)PNS(0.044)EPPTPK	380
sp|P48634|PRC2A_HUMAN	1	77.593	S	LIPGPLS(1)PVAR	1219
sp|P48634|PRC2A_HUMAN	0.998103	50.207	S	LRRDY(0.002)S(0.998)YER	1014
sp|P48634|PRC2A_HUMAN	0.807635	77.732	S	PLT(0.192)S(0.808)PLR	808
sp|P48634|PRC2A_HUMAN	0.835768	40.142	S	QRGS(0.29)ET(0.29)GS(0.29)ET(0.29)HES(0.836)DLAPS(0.005)DKEAPT(0.001)PK	1115
sp|P48634|PRC2A_HUMAN	0.91233	78.159	S	RAAAKS(0.912)PDLS(0.068)NQNS(0.019)DQANEEWET(0.049)AS(0.762)ES(0.153)S(0.035)DFT(0.001)SER	1306
sp|P48634|PRC2A_HUMAN	0.76234	73.238	S	RAAAKS(0.912)PDLS(0.068)NQNS(0.019)DQANEEWET(0.049)AS(0.762)ES(0.153)S(0.035)DFT(0.001)SER	1325
sp|P48634|PRC2A_HUMAN	0.999523	137.62	S	SDS(1)GGSSSEPFDR	761
sp|P48634|PRC2A_HUMAN	0.948338	80.98	S	T(0.008)AS(0.948)ET(0.013)RS(0.016)EGS(0.016)EYEEIPKR	1085
sp|P48651|PTSS1_HUMAN	0.996354	77.287	S	GS(0.004)EDS(0.996)PPKHAGNNESHSSR	442
sp|P48681|NEST_HUMAN	0.998798	53.091	S	DGES(0.001)DGFADEEES(0.999)GEEGEEDQEEGREPGAGR	1418
sp|P48681|NEST_HUMAN	0.989975	61.37	S	SLGAWNLENLRS(0.99)PEEVDKES(0.01)QR	905
sp|P48681|NEST_HUMAN	1	75.71	S	S(1)LGEQDQMTLRPPEKVDLEPLK	768
sp|P48730|KC1D_HUMAN	0.831938	75.669	S	GAPVNIS(0.832)S(0.141)S(0.025)DLT(0.002)GR	382
sp|P48730|KC1D_HUMAN	0.771959	47.844	S	GLPS(0.017)T(0.211)AS(0.772)GR	331
sp|P48739|PIPNB_HUMAN	0.998391	48.704	S	RGS(0.998)VRGT(0.001)S(0.001)AADV	262
sp|P48960|AGRE5_HUMAN	0.995264	105.98	S	ALRAS(0.995)ES(0.005)GI	831
sp|P48960|AGRE5_HUMAN	0.818801	120.66	S	YSEFTST(0.001)T(0.054)S(0.819)GT(0.125)GHNQT(0.001)R	818
sp|P49006|MRP_HUMAN	0.999999	70.529	S	GDVTAEEAAGAS(1)PAK	22
sp|P49023|PAXI_HUMAN	0.751326	52.026	S	TSSVSNPQDS(0.095)VGS(0.751)PCS(0.154)R	106
sp|P49116|NR2C2_HUMAN	0.97717	87.519	S	IQIIS(0.008)T(0.006)DS(0.009)AVAS(0.977)PQR	19
sp|P49207|RL34_HUMAN	0.981505	103.21	S	RLS(0.982)YNT(0.018)ASNK	12
sp|P49327|FAS_HUMAN	0.975484	88.338	S	LGMLS(0.975)PEGT(0.025)CK	207
sp|P49354|FNTA_HUMAN	0.833929	84.365	S	HS(0.002)T(0.005)ENDS(0.834)PT(0.16)NVQQ	373
sp|P49454|CENPF_HUMAN	0.979057	64.722	S	SVPVNNLPERS(0.979)PT(0.039)DS(0.982)PREGLR	3079
sp|P49454|CENPF_HUMAN	0.981698	64.722	S	SVPVNNLPERS(0.979)PT(0.039)DS(0.982)PREGLR	3083
sp|P49585|PCY1A_HUMAN	0.999951	64.374	S	ERS(1)PS(0.996)PS(0.004)FR	329
sp|P49585|PCY1A_HUMAN	0.9957	64.374	S	ERS(1)PS(0.996)PS(0.004)FR	331
sp|P49585|PCY1A_HUMAN	0.999997	89.013	S	HKAAAYDIS(1)EDEED	362
sp|P49585|PCY1A_HUMAN	0.992119	43.523	S	MLQAIS(0.992)PKQS(0.975)PS(0.33)S(0.305)S(0.331)PT(0.066)RER	315
sp|P49585|PCY1A_HUMAN	0.975369	43.523	S	MLQAIS(0.992)PKQS(0.975)PS(0.33)S(0.305)S(0.331)PT(0.066)RER	319
sp|P49585|PCY1A_HUMAN	0.958942	40.085	S	WPFS(0.075)GKT(0.457)S(0.501)PPCS(0.959)PANLS(0.008)R	347
sp|P49736|MCM2_HUMAN	0.787012	222.45	S	AESSESFTMAS(0.213)S(0.787)PAQR	13
sp|P49736|MCM2_HUMAN	0.999962	136.17	S	GLLYDS(1)DEEDEERPAR	139
sp|P49736|MCM2_HUMAN	0.836077	100.04	S	RGNDPLT(0.012)S(0.152)S(0.836)PGR	27
sp|P49756|RBM25_HUMAN	0.998951	86.756	S	LGAS(0.001)NS(0.999)PGQPNSVK	677
sp|Q9Y6R0|NUMBL_HUMAN	0.999085	42.095	S	QGS(0.999)FRGFPALS(0.001)QK	305
sp|P49757|NUMB_HUMAN	0.997876	75.462	S	T(0.002)PS(0.998)EADRWLEEVSK	438
sp|P49761|CLK3_HUMAN	0.999819	87.18	S	YRS(1)PEPDPYLSYR	157
sp|P49790|NU153_HUMAN	0.998883	90.759	S	NTS(0.001)LPPLWS(0.999)PEAER	209
sp|P49792|RBP2_HUMAN	0.976691	45.257	S	FES(0.001)PAT(0.022)GILS(0.977)PR	955
sp|P49792|RBP2_HUMAN	0.999723	84.493	S	NRPDYVS(1)EEEEDDEDFETAVK	2668
sp|P49792|RBP2_HUMAN	0.999963	58.925	S	VGEDEDGS(1)DEEVVHNEDIHFEPIVSLPEVEVK	2900
sp|P49792|RBP2_HUMAN	0.964252	92.19	S	YIASVQGS(0.441)T(0.595)PS(0.964)PR	21
sp|P49792|RBP2_HUMAN	0.959736	45.368	S	YS(0.001)LS(0.96)PS(0.039)K	788
sp|P49815|TSC2_HUMAN	0.876769	40.237	S	S(0.036)LS(0.877)VPAAS(0.044)T(0.044)AKPPPLPR	1254
sp|P49815|TSC2_HUMAN	0.998925	59.426	S	S(0.001)MS(0.999)GGHGLR	1132
sp|P49815|TSC2_HUMAN	0.982036	53.201	S	S(0.001)NVLLS(0.982)FDDT(0.016)PEKDS(0.001)FR	923
sp|P49815|TSC2_HUMAN	0.779111	96.242	S	S(0.006)S(0.006)S(0.209)S(0.779)PELQTLQDILGDPGDKADVGR	1388
sp|P49815|TSC2_HUMAN	0.999417	49.077	S	S(0.281)S(0.301)S(0.323)S(0.094)PELQT(0.001)LQDILGDPGDKADVGRLS(0.999)PEVK	1411
sp|P49815|TSC2_HUMAN	0.990428	76.282	S	S(0.005)T(0.005)S(0.99)LNERPK	939
sp|P49840|GSK3A_HUMAN	0.999918	64.394	S	S(1)GGGPSGGGPGGSGR	2
sp|P49959|MRE11_HUMAN	0.999998	72.876	S	GVDFES(1)S(1)EDDDDDPFMNTSSLRR	688
sp|P49959|MRE11_HUMAN	0.999998	72.876	S	GVDFES(1)S(1)EDDDDDPFMNTSSLRR	689
sp|P50402|EMD_HUMAN	0.763127	54.117	S	DSAYQS(0.004)IT(0.054)HYRPVS(0.763)AS(0.179)R	171
sp|P50402|EMD_HUMAN	0.997091	170.91	S	MDNYADLS(0.997)DT(0.003)ELTTLLR	8
sp|P50548|ERF_HUMAN	0.878585	84.337	S	RLGRGS(0.879)VS(0.106)DCS(0.016)DGTSELEEPLGEDPR	185
sp|P50613|CDK7_HUMAN	0.999937	69.716	S	SFGS(1)PNR	164
sp|P50851|LRBA_HUMAN	0.825673	61.759	S	KSAVSPSTFNTSIPT(0.001)NAVS(0.002)VVS(0.003)S(0.003)VDS(0.001)AQAS(0.002)DMGGES(0.826)PGS(0.162)R	1767
sp|P50914|RL14_HUMAN	1	80.706	S	AALLKAS(1)PK	139
sp|P51116|FXR2_HUMAN	0.999742	103.9	S	TDGS(1)ISGDRQPVTVADYISR	601
sp|P51116|FXR2_HUMAN	0.984032	73.809	S	T(0.082)DGS(0.92)IS(0.984)GDRQPVT(0.014)VADYIS(0.001)R	603
sp|P51397|DAP1_HUMAN	0.999995	64.711	S	S(1)S(1)PPEGKLETK	2
sp|P51397|DAP1_HUMAN	0.999996	64.711	S	S(1)S(1)PPEGKLETK	3
sp|P51531|SMCA2_HUMAN	1	103.94	S	IAKEEES(1)EDES(1)NEEEEEEDEEES(0.942)ES(0.058)EAK	1512
sp|P51531|SMCA2_HUMAN	1	103.94	S	IAKEEES(1)EDES(1)NEEEEEEDEEES(0.942)ES(0.058)EAK	1516
sp|P51531|SMCA2_HUMAN	0.942175	103.94	S	IAKEEES(1)EDES(1)NEEEEEEDEEES(0.942)ES(0.058)EAK	1528
sp|P51532|SMCA4_HUMAN	0.837003	43.297	S	KRDS(0.837)DAGS(0.147)S(0.013)T(0.002)PTTSTR	1417
sp|P51532|SMCA4_HUMAN	0.978983	133.66	S	EVDYS(0.003)DS(0.979)LT(0.018)EK	1382
sp|P51532|SMCA4_HUMAN	0.99844	46.833	S	KKIPDPDS(0.002)DDVS(0.998)EVDAR	699
sp|P51532|SMCA4_HUMAN	1	77.788	S	QKIEKEDDS(1)EGEES(1)EEEEEGEEEGS(0.938)ES(0.058)ES(0.004)R	1570
sp|P51532|SMCA4_HUMAN	1	77.788	S	QKIEKEDDS(1)EGEES(1)EEEEEGEEEGS(0.938)ES(0.058)ES(0.004)R	1575
sp|P51532|SMCA4_HUMAN	0.937939	77.788	S	QKIEKEDDS(1)EGEES(1)EEEEEGEEEGS(0.938)ES(0.058)ES(0.004)R	1586
sp|P51610|HCFC1_HUMAN	0.9468	74.678	S	AS(0.053)AVS(0.947)PANLPAVLLQPR	6
sp|P51610|HCFC1_HUMAN	0.971499	54.505	S	AVT(0.001)T(0.001)VT(0.001)QS(0.002)T(0.002)PVPGPS(0.022)VPPPEELQVS(0.971)PGPR	1507
sp|P51798|CLCN7_HUMAN	1	112.39	S	VGHMS(1)S(1)VELDDELLDPDMDPPHPFPK	60
sp|P51798|CLCN7_HUMAN	1	112.39	S	VGHMS(1)S(1)VELDDELLDPDMDPPHPFPK	61
sp|Q15418|KS6A1_HUMAN	1	186.77	S	AYS(1)FCGTVEYMAPEVVNR	221
sp|P51825|AFF1_HUMAN	0.85821	72.842	S	ELS(0.002)PLIS(0.167)LPS(0.858)PVPPLS(0.949)PIHS(0.012)NQQT(0.011)LPR	206
sp|P51825|AFF1_HUMAN	0.949192	72.842	S	ELS(0.002)PLIS(0.167)LPS(0.858)PVPPLS(0.949)PIHS(0.012)NQQT(0.011)LPR	212
sp|P51825|AFF1_HUMAN	0.897376	60.628	S	S(0.103)CQKS(0.897)PAQQEPPQR	588
sp|P51858|HDGF_HUMAN	1	113.24	S	AGDLLEDS(1)PKRPK	165
sp|P51858|HDGF_HUMAN	1	67.115	S	GNAEGS(1)S(1)DEEGKLVIDEPAKEK	132
sp|P51858|HDGF_HUMAN	1	67.115	S	GNAEGS(1)S(1)DEEGKLVIDEPAKEK	133
sp|P51965|UB2E1_HUMAN	0.964169	103.85	S	S(0.964)DDDS(0.022)RAS(0.011)T(0.003)SSSSSSSSNQQTEKETNTPK	2
sp|P52272|HNRPM_HUMAN	1	46.131	S	GCGVVKFES(1)PEVAER	701
sp|P52272|HNRPM_HUMAN	1	104.22	S	MGANS(1)LER	575
sp|P52272|HNRPM_HUMAN	1	54.598	S	MGLAMGGGGGAS(1)FDR	618
sp|P52272|HNRPM_HUMAN	1	74.92	S	MGLS(1)MER	528
sp|P52272|HNRPM_HUMAN	1	65.246	S	MGS(1)GIER	452
sp|P52272|HNRPM_HUMAN	1	76.1	S	MGS(1)GVER	513
sp|P52292|IMA1_HUMAN	0.953963	140.46	S	NVSSFPDDAT(0.046)S(0.954)PLQENR	62
sp|P52569|CTR2_HUMAN	0.982884	56.225	S	NLS(0.983)S(0.017)PFIFHEK	646
sp|P52594|AGFG1_HUMAN	0.996056	77.593	S	GTPS(0.004)QS(0.996)PVVGR	181
sp|P52701|MSH6_HUMAN	0.985898	73.546	S	QST(0.004)LYS(0.004)FFPKS(0.986)PALS(0.006)DANK	14
sp|P52756|RBM5_HUMAN	0.999998	161.35	S	GLVAAYSGDS(1)DNEEELVER	624
sp|P52907|CAZA1_HUMAN	1	48.547	S	ADFDDRVS(1)DEEKVR	9
sp|P52943|CRIP2_HUMAN	0.886674	82.102	S	AS(0.113)S(0.887)VTTFTGEPNTCPR	115
sp|P52948|NUP98_HUMAN	0.992016	95.417	S	DSENLAS(0.992)PS(0.007)EY(0.001)PENGER	623
sp|P52948|NUP98_HUMAN	1	127.75	S	YGLQDS(1)DEEEEEHPSK	888
sp|P53396|ACLY_HUMAN	0.995704	56.959	S	AKPAMPQDS(0.004)VPS(0.996)PR	481
sp|P53396|ACLY_HUMAN	0.993483	79.771	S	TAS(0.993)FS(0.006)ESR	455
sp|P53621|COPA_HUMAN	1	110.44	S	DADS(1)QNPDAPEGKR	402
sp|P53621|COPA_HUMAN	0.999999	84.365	S	NLS(1)PGAVESDVR	173
sp|P53814|SMTN_HUMAN	0.995242	63.216	S	S(0.004)LS(0.995)VLSPR	301
sp|P53999|TCP4_HUMAN	1	45.915	S	EQIS(1)DIDDAVR	118
sp|P54105|ICLN_HUMAN	0.999916	90.097	S	FEEESKEPVADEEEEDS(1)DDDVEPITEFR	102
sp|P54105|ICLN_HUMAN	0.990833	62.002	S	S(0.991)FLKS(0.009)FPPPGPAEGLLR	2
sp|P54259|ATN1_HUMAN	0.999586	55.353	S	RAPS(1)PGAYK	645
sp|P54259|ATN1_HUMAN	0.983535	43.116	S	GRAS(0.984)PGGVS(0.012)T(0.003)S(0.001)SSDGKAEK	34
sp|P54259|ATN1_HUMAN	0.999441	151.9	S	SEEIS(0.999)ES(0.001)ESEETNAPK	77
sp|P54259|ATN1_HUMAN	0.875916	70.281	S	S(0.005)EEIS(0.988)ES(0.876)ES(0.129)EET(0.002)NAPK	79
sp|P54259|ATN1_HUMAN	0.763307	72.227	S	TEQELPRPQS(0.763)PS(0.221)DLDS(0.015)LDGR	101
sp|P54274|TERF1_HUMAN	0.999719	105.19	S	AEDVS(0.5)S(0.5)AAPS(1)PR	11
sp|P55010|IF5_HUMAN	0.999334	42.454	S	EAEEES(0.999)S(0.999)GGEEEDEDENIEVVY(0.001)S(0.001)K	389
sp|P55010|IF5_HUMAN	0.999334	42.454	S	EAEEES(0.999)S(0.999)GGEEEDEDENIEVVY(0.001)S(0.001)K	390
sp|P55072|TERA_HUMAN	0.962909	43.297	S	AS(0.963)GADS(0.035)KGDDLS(0.001)T(0.001)AILK	3
sp|P55081|MFAP1_HUMAN	1	125.28	S	KIVEPEVVGES(1)DS(1)EVEGDAWR	116
sp|P55081|MFAP1_HUMAN	1	125.28	S	KIVEPEVVGES(1)DS(1)EVEGDAWR	118
sp|P55081|MFAP1_HUMAN	1	102.28	S	MEREDS(1)S(1)EEEEEEIDDEEIERR	132
sp|P55081|MFAP1_HUMAN	1	102.28	S	MEREDS(1)S(1)EEEEEEIDDEEIERR	133
sp|P55081|MFAP1_HUMAN	0.999813	109.03	S	RPDYAPMES(1)S(1)DEEDEEFQFIK	52
sp|P55081|MFAP1_HUMAN	0.999813	109.03	S	RPDYAPMES(1)S(1)DEEDEEFQFIK	53
sp|P55196|AFAD_HUMAN	1	71.98	S	SSPNVANQPPS(1)PGGK	1182
sp|P55201|BRPF1_HUMAN	0.999987	67.947	S	RLPALS(1)HS(1)EGEEDEDEEEDEGKGWSSEK	460
sp|P55201|BRPF1_HUMAN	0.999987	67.947	S	RLPALS(1)HS(1)EGEEDEDEEEDEGKGWSSEK	462
sp|P55210|CASP7_HUMAN	0.96162	72.85	S	ADDQGCIEEQGVEDS(0.962)ANEDS(0.038)VDAKPDR	16
sp|P55884|EIF3B_HUMAN	0.937733	55.734	S	S(0.056)DS(0.938)RAQAVS(0.007)EDAGGNEGR	119
sp|P56524|HDAC4_HUMAN	0.849873	82.342	S	AQS(0.85)S(0.148)PAS(0.001)AT(0.001)FPVSVQEPPTKPR	632
sp|P56524|HDAC4_HUMAN	1	72.857	S	QEPIES(1)DEEEAEPPREVEPGQR	565
sp|P57081|WDR4_HUMAN	1	51.76	S	RRS(1)PPPGPDGHAK	391
sp|P57740|NU107_HUMAN	0.875718	103.88	S	SGFGEIS(0.124)S(0.876)PVIR	11
sp|P57740|NU107_HUMAN	0.99985	55.755	S	VLLQAS(1)QDENFGNTTPR	37
sp|P58107|EPIPL_HUMAN	1	53.967	S	KQVS(1)ARDLFR	1529
sp|P58107|EPIPL_HUMAN	0.906413	87.339	S	QVS(0.906)AS(0.093)ELHTSGILGPETLRDLAQGTK	2718
sp|P60228|EIF3E_HUMAN	0.82595	100.77	S	LGHVVMGNNAVS(0.826)PY(0.174)QQVIEK	399
sp|P60709|ACTB_HUMAN	1	82.259	S	DDDIAALVVDNGS(1)GMCK	14
sp|P60981|DEST_HUMAN	1	108.59	S	AS(1)GVQVADEVCR	3
sp|P61073|CXCR4_HUMAN	0.896207	93.228	S	TSAQHALT(0.954)S(0.896)VS(0.15)R	319
sp|P61073|CXCR4_HUMAN	0.987877	131.53	S	GGHS(0.012)S(0.988)VSTESESSSFHSS	339
sp|P61073|CXCR4_HUMAN	0.864726	225.86	S	RGGHSSVSTES(0.001)ES(0.016)S(0.117)S(0.865)FHSS	348
sp|P61073|CXCR4_HUMAN	0.968309	72.2	S	GS(0.032)S(0.968)LKILSK	325
sp|P61244|MAX_HUMAN	1	126.36	S	S(1)DNDDIEVES(1)DEEQPRFQSAADKR	2
sp|P61244|MAX_HUMAN	0.99983	126.36	S	S(1)DNDDIEVES(1)DEEQPRFQSAADKR	11
sp|P61247|RS3A_HUMAN	0.999999	72.62	S	ADGYEPPVQES(1)V	263
sp|P61978|HNRPK_HUMAN	1	101.97	S	DYDDMS(1)PR	284
sp|P62316|SMD2_HUMAN	1	53.968	S	S(1)LLNKPK	2
sp|P62328|TYB4_HUMAN	1	125.89	S	S(1)DKPDMAEIEKFDK	2
sp|P62753|RS6_HUMAN	0.825281	69.594	S	LS(0.117)S(0.825)LRAS(0.017)T(0.017)S(0.023)KS(0.001)ESSQK	236
sp|P62857|RS28_HUMAN	0.97356	96.64	S	T(0.026)GS(0.974)QGQCTQVR	23
sp|P62899|RL31_HUMAN	0.763033	42.325	S	NEDEDS(0.763)PNKLY(0.104)T(0.11)LVT(0.02)Y(0.003)VPVTTFK	98
sp|P62995|TRA2B_HUMAN	0.999995	67.726	S	S(1)PS(1)PYYSR	264
sp|P62995|TRA2B_HUMAN	0.999852	67.726	S	S(1)PS(1)PYYSR	266
sp|P62995|TRA2B_HUMAN	0.996336	114.86	S	S(0.996)DS(0.004)GEQNY(0.001)GERES(0.999)R	2
sp|P62995|TRA2B_HUMAN	0.998869	69.729	S	S(0.996)DS(0.004)GEQNY(0.001)GERES(0.999)R	14
sp|P63010|AP2B1_HUMAN	0.99083	110.39	S	T(0.009)DS(0.991)KYFTTNK	4
sp|Q15836|VAMP3_HUMAN	0.970023	54.311	S	LSELDDRADALQAGAS(0.97)QFET(0.023)S(0.007)AAK	58
sp|P63165|SUMO1_HUMAN	0.999986	79.346	S	S(1)DQEAKPSTEDLGDK	2
sp|P67809|YBOX1_HUMAN	0.82887	101.05	S	AADPPAENS(0.171)S(0.829)APEAEQGGAE	314
sp|P67809|YBOX1_HUMAN	0.920026	84.962	S	NEGS(0.92)ES(0.08)APEGQAQQR	174
sp|P67809|YBOX1_HUMAN	0.835764	148.02	S	NYQQNYQNS(0.836)ES(0.164)GEKNEGSESAPEGQAQQR	165
sp|P67809|YBOX1_HUMAN	0.785838	76.004	S	NYQQNY(0.013)QNS(0.234)ES(0.786)GEKNEGS(0.648)ES(0.32)APEGQAQQR	167
sp|Q71U36|TBA1A_HUMAN	0.759387	50.055	S	AY(0.05)HEQLS(0.759)VAEIT(0.191)NACFEPANQMVK	287
sp|Q71U36|TBA1A_HUMAN	0.9554	45.957	S	EDMAALEKDY(0.005)EEVGVDS(0.955)VEGEGEEEGEEY(0.04)	439
sp|Q71U36|TBA1A_HUMAN	0.997101	155.49	S	TIGGGDDS(0.997)FNT(0.003)FFSETGAGK	48
sp|P68366|TBA4A_HUMAN	0.866855	81.647	S	T(0.064)IGGGDDS(0.867)FT(0.064)T(0.005)FFCETGAGK	48
sp|P68402|PA1B2_HUMAN	0.995977	138.7	S	S(0.996)QGDS(0.004)NPAAIPHAAEDIQGDDRWMSQHNR	2
sp|P78312|F193A_HUMAN	1	61.344	S	LVLAES(1)PQPK	1144
sp|P78314|3BP2_HUMAN	0.997926	55.549	S	S(0.002)FS(0.998)FEKPR	427
sp|P78316|NOP14_HUMAN	0.999889	138.73	S	FGEYNSNMS(1)PEEK	96
sp|P78332|RBM6_HUMAN	0.999999	103.34	S	LQSFDS(1)PER	1025
sp|P78345|RPP38_HUMAN	1	52.862	S	AAAPQAPGRGS(1)LRK	12
sp|P78347|GTF2I_HUMAN	1	48.998	S	ALQS(1)PKRPR	668
sp|P78347|GTF2I_HUMAN	0.997659	60.628	S	S(0.002)ILS(0.998)PGGSCGPIK	210
sp|P78371|TCPB_HUMAN	0.994512	75.819	S	AS(0.995)LS(0.005)LAPVNIFK	3
sp|P78527|PRKDC_HUMAN	0.983074	89.297	S	LT(0.014)PLPEDNS(0.983)MNVDQDGDPS(0.002)DRMEVQEQEEDISSLIR	3205
sp|P78527|PRKDC_HUMAN	0.819672	68.361	S	STVLTPMFVET(0.015)QAS(0.82)QGT(0.164)LQT(0.001)R	2612
sp|P78559|MAP1A_HUMAN	1	50.222	S	MLEEKS(1)PEKVK	1600
sp|P78559|MAP1A_HUMAN	0.991753	57.366	S	NT(0.008)S(0.043)AEKELS(0.451)S(0.506)PIS(0.992)PK	2022
sp|P78559|MAP1A_HUMAN	0.837527	46.15	S	S(0.155)LS(0.838)PEDAES(0.004)LS(0.001)VLS(0.001)VPSPDTANQEPTPK	1146
sp|P78559|MAP1A_HUMAN	0.999573	75.112	S	SPFEIIS(1)PPAS(1)PPEMVGQR	1797
sp|P78559|MAP1A_HUMAN	0.999998	75.112	S	SPFEIIS(1)PPAS(1)PPEMVGQR	1801
sp|P80723|BASP1_HUMAN	0.999912	69.625	S	AQGPAAS(1)AEEPKPVEAPAANSDQTVTVKE	205
sp|P82094|TMF1_HUMAN	0.99187	114.69	S	SVSEINS(0.992)DDELS(0.008)GK	344
sp|P85037|FOXK1_HUMAN	0.999988	83.849	S	S(1)APAS(0.899)PT(0.101)HPGLMSPR	416
sp|P85037|FOXK1_HUMAN	0.981008	92.939	S	SAPAS(0.981)PT(0.019)HPGLMSPR	420
sp|P85037|FOXK1_HUMAN	0.992921	47.548	S	S(0.982)APAS(0.908)PT(0.117)HPGLMS(0.993)PR	428
sp|P85037|FOXK1_HUMAN	0.97015	63.573	S	S(0.001)GGLQT(0.059)PECLS(0.97)REGS(0.97)PIPHDPEFGSK	441
sp|P85037|FOXK1_HUMAN	0.970152	63.573	S	S(0.001)GGLQT(0.059)PECLS(0.97)REGS(0.97)PIPHDPEFGSK	445
sp|P85037|FOXK1_HUMAN	0.927401	42.121	S	S(0.006)MVS(0.031)PVPS(0.208)PT(0.229)GT(0.254)IS(0.282)VPNS(0.063)CPAS(0.927)PR	257
sp|P98082|DAB2_HUMAN	0.999242	47.916	S	QVS(0.999)LPVT(0.001)K	723
sp|P98082|DAB2_HUMAN	0.997506	75.717	S	SNEVETSAT(0.002)NGQPDQQAAPKAPS(0.998)KK	24
sp|P98082|DAB2_HUMAN	0.999995	63.76	S	SSPNPFVGS(1)PPK	401
sp|P98174|FGD1_HUMAN	0.960044	75.773	S	S(0.04)LS(0.96)LDPGQSLEPHPEGPQR	116
sp|P98175|RBM10_HUMAN	1	91.475	S	AHLS(1)ENELEALEKNDMEQMK	797
sp|P98175|RBM10_HUMAN	0.998471	104.76	S	GLVAAYS(0.002)GES(0.998)DS(1)EEEQER	736
sp|P98175|RBM10_HUMAN	0.999756	104.76	S	GLVAAYS(0.002)GES(0.998)DS(1)EEEQER	738
sp|P98175|RBM10_HUMAN	0.999488	84.289	S	LAS(0.001)DDRPS(0.999)PPR	723
sp|Q00341|VIGLN_HUMAN	0.977259	64.394	S	VAT(0.003)LNS(0.977)EEES(0.02)DPPTYK	31
sp|Q00587|BORG5_HUMAN	0.993109	69.398	S	AS(0.007)WES(0.993)LDEEWRAPQAGSR	353
sp|Q00613|HSF1_HUMAN	0.953932	52.79	S	GHT(0.01)DT(0.033)EGRPPS(0.954)PPPT(0.002)S(0.001)T(0.001)PEK	363
sp|Q00839|HNRPU_HUMAN	0.988907	63.282	S	AKS(0.989)PQPPVEEEDEHFDDT(0.011)VVCLDTYNCDLHFK	271
sp|Q00839|HNRPU_HUMAN	0.999829	108.71	S	LQAALDDEEAGGRPAMEPGNGS(1)LDLGGDSAGR	59
sp|Q00839|HNRPU_HUMAN	0.834145	59.35	S	S(0.042)S(0.124)S(0.834)PVNVK	4
sp|Q01082|SPTB2_HUMAN	0.9999	108.56	S	RPPS(1)PEPSTK	2102
sp|Q01082|SPTB2_HUMAN	0.759868	73.983	S	T(0.106)S(0.124)S(0.76)KES(0.505)S(0.505)PIPS(0.895)PT(0.089)S(0.016)DR	2161
sp|Q01082|SPTB2_HUMAN	0.880123	73.983	S	T(0.321)S(0.355)S(0.327)KES(0.106)S(0.88)PIPS(0.009)PT(0.001)S(0.001)DR	2165
sp|Q01082|SPTB2_HUMAN	0.941645	73.983	S	T(0.038)S(0.041)S(0.086)KES(0.397)S(0.453)PIPS(0.942)PT(0.031)S(0.013)DRK	2169
sp|Q01105|SET_HUMAN	1	70.942	S	RQS(1)PLPPQK	7
sp|Q01167|FOXK2_HUMAN	0.982125	42.302	S	AAAAAALS(0.212)GAGT(0.806)PPAGGGAGGGGAGGGGS(0.982)PPGGWAVAR	30
sp|Q01167|FOXK2_HUMAN	1	47.545	S	EGS(1)PAPLEPEPGAAQPK	398
sp|Q01433|AMPD2_HUMAN	1	70.091	S	QIS(1)QDVKLEPDILLR	168
sp|Q01518|CAP1_HUMAN	0.896517	141.97	S	SGPKPFSAPKPQT(0.103)S(0.897)PS(1)PK	308
sp|Q01518|CAP1_HUMAN	0.999993	141.97	S	SGPKPFSAPKPQT(0.103)S(0.897)PS(1)PK	310
sp|Q01581|HMCS1_HUMAN	0.996352	82.789	S	RPTPNDDTLDEGVGLVHS(0.002)NIAT(0.002)EHIPS(0.996)PAKK	495
sp|Q01650|LAT1_HUMAN	0.916505	94.544	S	S(0.917)ADGS(0.083)APAGEGEGVTLQR	31
sp|Q01804|OTUD4_HUMAN	0.999999	97.551	S	ESNYFGLS(1)PEER	443
sp|Q01804|OTUD4_HUMAN	0.947472	87.519	S	TAADVVS(0.947)PGANS(0.041)VDS(0.012)R	1006
sp|Q01804|OTUD4_HUMAN	0.999966	85.146	S	VQRPKEES(1)S(1)EDENEVSNILR	1023
sp|Q01804|OTUD4_HUMAN	0.999966	85.146	S	VQRPKEES(1)S(1)EDENEVSNILR	1024
sp|Q01831|XPC_HUMAN	0.991322	112.8	S	SEAAAPHT(0.017)DAGGGLS(0.991)S(0.991)DEEEGTSSQAEAAR	883
sp|Q01831|XPC_HUMAN	0.991289	112.8	S	SEAAAPHT(0.017)DAGGGLS(0.991)S(0.991)DEEEGTSSQAEAAR	884
sp|Q01831|XPC_HUMAN	0.847682	40.725	S	S(0.457)KPS(0.848)S(0.848)S(0.848)EEDEGPGDKQEK	397
sp|Q01831|XPC_HUMAN	0.847682	40.725	S	S(0.457)KPS(0.848)S(0.848)S(0.848)EEDEGPGDKQEK	398
sp|Q01831|XPC_HUMAN	0.847682	40.725	S	S(0.457)KPS(0.848)S(0.848)S(0.848)EEDEGPGDKQEK	399
sp|Q01831|XPC_HUMAN	0.999442	61.801	S	VIKDEALS(0.999)DGDDLRDFPS(0.001)DLK	94
sp|Q01850|CDR2_HUMAN	0.91001	93.51	S	S(0.03)S(0.03)S(0.91)ET(0.03)ILSSLAGSDIVK	311
sp|Q02078|MEF2A_HUMAN	0.999516	50.207	S	SEPIS(1)PPRDR	408
sp|Q02241|KIF23_HUMAN	0.779788	42.973	S	GGGQSVQFT(0.001)DIET(0.006)LKQES(0.78)PNGS(0.213)R	902
sp|Q02241|KIF23_HUMAN	1	221.49	S	YMLTHQELAS(1)DGEIETK	867
sp|Q02818|NUCB1_HUMAN	0.977239	43.297	S	AQRLS(0.977)QET(0.023)EALGR	369
sp|Q02880|TOP2B_HUMAN	0.99999	68.944	S	KAS(1)GS(1)ENEGDYNPGR	1550
sp|Q02880|TOP2B_HUMAN	0.999969	107.65	S	KAS(1)GS(1)ENEGDYNPGR	1552
sp|Q02880|TOP2B_HUMAN	0.96877	80.011	S	VKAS(0.969)PIT(0.031)NDGEDEFVPSDGLDKDEYTFSPGK	1400
sp|Q02880|TOP2B_HUMAN	0.983243	50.123	S	VKAS(0.91)PIT(0.094)NDGEDEFVPS(0.983)DGLDKDEY(0.004)T(0.006)FS(0.003)PGK	1413
sp|Q02880|TOP2B_HUMAN	0.847887	86.095	S	KT(0.076)S(0.076)FDQDS(0.848)DVDIFPSDFPTEPPSLPR	1581
sp|Q02880|TOP2B_HUMAN	0.999959	116.13	S	KVVEAVNS(1)DS(0.967)DS(0.033)EFGIPK	1522
sp|Q02880|TOP2B_HUMAN	0.966709	116.13	S	KVVEAVNS(1)DS(0.967)DS(0.033)EFGIPK	1524
sp|Q02880|TOP2B_HUMAN	0.988916	107.17	S	SEDDS(0.01)AKFDS(0.989)NEEDS(0.001)ASVFSPSFGLK	1466
sp|Q02880|TOP2B_HUMAN	0.999995	131.53	S	YFAES(1)DEEEDDVDFAMFN	1613
sp|Q02880|TOP2B_HUMAN	0.984066	97.639	S	Y(0.007)T(0.009)FDFS(0.984)EEEDDDADDDDDDNNDLEELKVK	1375
sp|Q02952|AKA12_HUMAN	0.999999	106.67	S	EGVTPWAS(1)FKK	612
sp|Q02952|AKA12_HUMAN	0.969963	71.349	S	S(0.03)PPS(0.97)PVER	1331
sp|Q03001|DYST_HUMAN	0.963859	64.565	S	AMVDS(0.036)QQKS(0.964)PVKR	1382
sp|Q03001|DYST_HUMAN	0.890665	65.704	S	S(0.891)FS(0.109)EDVIS(0.001)HKGDLR	3968
sp|Q03001|DYST_HUMAN	0.976565	67.14	S	RGS(0.977)DAS(0.979)DFDIS(0.044)EIQSVCSDVETVPQTHRPTPR	7510
sp|Q03001|DYST_HUMAN	0.979269	67.14	S	RGS(0.977)DAS(0.979)DFDIS(0.044)EIQSVCSDVETVPQTHRPTPR	7513
sp|Q03060|CREM_HUMAN	0.819155	85.658	S	APTAALPQGVVMAAS(0.819)PGS(0.169)LHS(0.012)PQQLAEEATR	271
sp|Q03111|ENL_HUMAN	0.999758	87.287	S	RPATADS(1)PKPSAK	292
sp|Q03135|CAV1_HUMAN	0.999778	74.12	S	AMADELS(1)EKQVYDAHTK	37
sp|Q03135|CAV1_HUMAN	0.99871	76.733	S	S(0.999)GGKY(0.001)VDSEGHLYTVPIR	2
sp|Q03164|KMT2A_HUMAN	0.890503	44.729	S	GPGEPDS(0.891)PT(0.215)PLHPPT(0.858)PPILS(0.018)T(0.018)DR	1837
sp|Q03164|KMT2A_HUMAN	0.860174	43.794	S	S(0.005)AS(0.86)PS(0.132)VPGPT(0.003)KPKPK	3527
sp|Q03164|KMT2A_HUMAN	0.79003	43.611	S	S(0.21)REDS(0.79)PELNPPPGIEDNR	1858
sp|Q03164|KMT2A_HUMAN	0.825661	54.7	S	T(0.085)IAHS(0.826)PT(0.081)S(0.009)FTESSSK	2098
[truncated: 2,708 more rows]

## Sheet: 30% ACN
Protein	Localization prob	Score	Amino acid	Phospho (STY) Probabilities	Position
[truncated: 3,756 more rows]

[truncated: 5 more sheets: 0.5mg TiO2, 1mg TiO2, 2mg TiO2, 5mg TiO2, 10mg TiO2]
