# Supplementary material for: A New Strategy for High-Efficient Tandem Enrichment and Simultaneous Profiling of N-Glycopeptides and Phosphopeptides in Lung Cancer Tissue
Source: Front Mol Biosci. 2022 May 24;9:923363. doi: 10.3389/fmolb.2022.923363 (PMC9171396; doi:10.3389/fmolb.2022.923363)
Supplement: Supplementary file 2 [file Table3.XLSX]

## Sheet: Description
Supplementary Table 3. N-glycopeptides obtained from tandem enrichment and separate enrichment of using 160 μg, 80 μg, 40 μg and 20 μg peptides
Byonic search result of N-glycopeptides obtained from tandem enrichment and separate enrichment of using 160 μg, 80 μg, 40 μg and 20 μg peptides, using a Byonic score cutoff >300 and deduplicated.

## Sheet: 160μg_tandem_N-glycopeptides
Peptide < ProteinMetrics Confidential >	Glycans NHFAGNa	Modification Type(s)	Score	Protein Name
K.EELGVTVYQSPHSGSFTITGN[+2350.830]NSNFAQR.F	HexNAc(4)Hex(5)Fuc(1)NeuAc(2)	N[+2351]	306.33	>sp|P32004|L1CAM_HUMAN Neural cell adhesion molecule L1 OS=Homo sapiens OX=9606 GN=L1CAM PE=1 SV=2
K.EELGVTVYQSPHSGSFTITGN[+1540.529]NSNFAQR.F	HexNAc(2)Hex(7)	N[+1541]	370.24	>sp|P32004|L1CAM_HUMAN Neural cell adhesion molecule L1 OS=Homo sapiens OX=9606 GN=L1CAM PE=1 SV=2
K.EELGVTVYQSPHSGSFTITGN[+1378.476]NSNFAQR.F	HexNAc(2)Hex(6)	N[+1378]	572.12	>sp|P32004|L1CAM_HUMAN Neural cell adhesion molecule L1 OS=Homo sapiens OX=9606 GN=L1CAM PE=1 SV=2
K.EELGVTVYQSPHSGSFTITGN[+1864.634]NSNFAQR.F	HexNAc(2)Hex(9)	N[+1865]	635.32	>sp|P32004|L1CAM_HUMAN Neural cell adhesion molecule L1 OS=Homo sapiens OX=9606 GN=L1CAM PE=1 SV=2
K.EELGVTVYQSPHSGSFTITGN[+1866.688]NSNFAQR.F	HexNAc(6)Hex(4)	N[+1867]	639.38	>sp|P32004|L1CAM_HUMAN Neural cell adhesion molecule L1 OS=Homo sapiens OX=9606 GN=L1CAM PE=1 SV=2
K.EELGVTVYQSPHSGSFTITGN[+1702.581]NSNFAQR.F	HexNAc(2)Hex(8)	N[+1703]	656.27	>sp|P32004|L1CAM_HUMAN Neural cell adhesion molecule L1 OS=Homo sapiens OX=9606 GN=L1CAM PE=1 SV=2
K.DSSGN[+1702.581]ETHFTGNEVGFFKPISC[+57.021]R.N	HexNAc(2)Hex(8)	C[+57], N[+1703]	558.3	>sp|Q9BX74|TM2D1_HUMAN TM2 domain-containing protein 1 OS=Homo sapiens OX=9606 GN=TM2D1 PE=1 SV=1
R.LSITN[+1702.581]ETFR.K	HexNAc(2)Hex(8)	N[+1703]	341.9	>sp|Q9BX74|TM2D1_HUMAN TM2 domain-containing protein 1 OS=Homo sapiens OX=9606 GN=TM2D1 PE=1 SV=1
R.FTFTSHTPGEHQIC[+57.021]LHSN[+1954.704]STK.F	HexNAc(5)Hex(4)NeuAc(1)	C[+57], N[+1955]	352.3	>sp|Q9BVK6|TMED9_HUMAN Transmembrane emp24 domain-containing protein 9 OS=Homo sapiens OX=9606 GN=TMED9 PE=1 SV=2
K.MTPNLLHLAPENFYISHSPN[+1540.529]STAGPSC[+57.021]TLLEEAFR.R	HexNAc(2)Hex(7)	C[+57], N[+1541]	302.88	>sp|P07686|HEXB_HUMAN Beta-hexosaminidase subunit beta OS=Homo sapiens OX=9606 GN=HEXB PE=1 SV=3
R.VTMGQNGNLYFANVLTSDN[+2026.687]HSDYIC[+57.021]HAHFPGTR.T	HexNAc(2)Hex(10)	C[+57], N[+2027]	304.22	>sp|P32004|L1CAM_HUMAN Neural cell adhesion molecule L1 OS=Homo sapiens OX=9606 GN=L1CAM PE=1 SV=2
R.VTMGQNGNLYFANVLTSDN[+2059.735]HSDYIC[+57.021]HAHFPGTR.T	HexNAc(4)Hex(5)Fuc(1)NeuAc(1)	C[+57], N[+2060]	304.95	>sp|P32004|L1CAM_HUMAN Neural cell adhesion molecule L1 OS=Homo sapiens OX=9606 GN=L1CAM PE=1 SV=2
R.VTMGQNGNLYFANVLTSDN[+1702.581]HSDYIC[+57.021]HAHFPGTR.T	HexNAc(2)Hex(8)	C[+57], N[+1703]	305.14	>sp|P32004|L1CAM_HUMAN Neural cell adhesion molecule L1 OS=Homo sapiens OX=9606 GN=L1CAM PE=1 SV=2
R.VTMGQNGNLYFANVLTSDN[+2350.830]HSDYIC[+57.021]HAHFPGTR.T	HexNAc(4)Hex(5)Fuc(1)NeuAc(2)	C[+57], N[+2351]	305.71	>sp|P32004|L1CAM_HUMAN Neural cell adhesion molecule L1 OS=Homo sapiens OX=9606 GN=L1CAM PE=1 SV=2
R.VTMGQNGNLYFANVLTSDN[+1864.634]HSDYIC[+57.021]HAHFPGTR.T	HexNAc(2)Hex(9)	C[+57], N[+1865]	311.77	>sp|P32004|L1CAM_HUMAN Neural cell adhesion molecule L1 OS=Homo sapiens OX=9606 GN=L1CAM PE=1 SV=2
R.VTMGQNGNLYFANVLTSDN[+3007.058]HSDYIC[+57.021]HAHFPGTR.T	HexNAc(5)Hex(6)Fuc(1)NeuAc(3)	C[+57], N[+3007]	337.75	>sp|P32004|L1CAM_HUMAN Neural cell adhesion molecule L1 OS=Homo sapiens OX=9606 GN=L1CAM PE=1 SV=2
R.VTMGQNGNLYFANVLTSDN[+2028.740]HSDYIC[+57.021]HAHFPGTR.T	HexNAc(6)Hex(5)	C[+57], N[+2029]	353.96	>sp|P32004|L1CAM_HUMAN Neural cell adhesion molecule L1 OS=Homo sapiens OX=9606 GN=L1CAM PE=1 SV=2
R.VTMGQNGNLYFANVLTSDN[+2717.978]HSDYIC[+57.021]HAHFPGTR.T	HexNAc(7)Hex(8)	C[+57], N[+2718]	361.82	>sp|P32004|L1CAM_HUMAN Neural cell adhesion molecule L1 OS=Homo sapiens OX=9606 GN=L1CAM PE=1 SV=2
R.VTMGQNGNLYFANVLTSDN[+1378.476]HSDYIC[+57.021]HAHFPGTR.T	HexNAc(2)Hex(6)	C[+57], N[+1378]	413.17	>sp|P32004|L1CAM_HUMAN Neural cell adhesion molecule L1 OS=Homo sapiens OX=9606 GN=L1CAM PE=1 SV=2
R.VTMGQNGNLYFANVLTSDN[+2715.963]HSDYIC[+57.021]HAHFPGTR.T	HexNAc(5)Hex(6)Fuc(1)NeuAc(2)	C[+57], N[+2716]	454.01	>sp|P32004|L1CAM_HUMAN Neural cell adhesion molecule L1 OS=Homo sapiens OX=9606 GN=L1CAM PE=1 SV=2
R.VTMGQNGNLYFANVLTSDN[+1540.529]HSDYIC[+57.021]HAHFPGTR.T	HexNAc(2)Hex(7)	C[+57], N[+1541]	650.81	>sp|P32004|L1CAM_HUMAN Neural cell adhesion molecule L1 OS=Homo sapiens OX=9606 GN=L1CAM PE=1 SV=2
K.HTNMN[+1378.476]LTQLK.V	HexNAc(2)Hex(6)	N[+1378]	305.06	>sp|Q15165|PON2_HUMAN Serum paraoxonase/arylesterase 2 OS=Homo sapiens OX=9606 GN=PON2 PE=1 SV=4
K.HTNMN[+1864.634]LTQLK.V	HexNAc(2)Hex(9)	N[+1865]	360.66	>sp|Q15165|PON2_HUMAN Serum paraoxonase/arylesterase 2 OS=Homo sapiens OX=9606 GN=PON2 PE=1 SV=4
K.HTNMN[+1540.529]LTQLK.V	HexNAc(2)Hex(7)	N[+1541]	374.92	>sp|Q15165|PON2_HUMAN Serum paraoxonase/arylesterase 2 OS=Homo sapiens OX=9606 GN=PON2 PE=1 SV=4
K.HTNMN[+1702.581]LTQLK.V	HexNAc(2)Hex(8)	N[+1703]	419.76	>sp|Q15165|PON2_HUMAN Serum paraoxonase/arylesterase 2 OS=Homo sapiens OX=9606 GN=PON2 PE=1 SV=4
K.PRLLFPTN[+1954.704]SSSHLVALQGQPLVLEC[+57.021]IAEGFPTPTIK.W	HexNAc(5)Hex(4)NeuAc(1)	C[+57], N[+1955]	349.21	>sp|P32004|L1CAM_HUMAN Neural cell adhesion molecule L1 OS=Homo sapiens OX=9606 GN=L1CAM PE=1 SV=2
K.HTNM[+15.995]N[+1702.581]LTQLK.V	HexNAc(2)Hex(8)	M[+16], N[+1703]	422.43	>sp|Q15165|PON2_HUMAN Serum paraoxonase/arylesterase 2 OS=Homo sapiens OX=9606 GN=PON2 PE=1 SV=4
K.C[+57.021]IPVMEAQEYIAN[+1378.476]VTSSSSAK.F	HexNAc(2)Hex(6)	C[+57], N[+1378]	496.27	>sp|Q8NC56|LEMD2_HUMAN LEM domain-containing protein 2 OS=Homo sapiens OX=9606 GN=LEMD2 PE=1 SV=1
R.IQNILSEKPTVTTVYANN[+1540.529]GSVLQGSSVASVYDGK.L	HexNAc(2)Hex(7)	N[+1541]	321.29	>sp|Q15165|PON2_HUMAN Serum paraoxonase/arylesterase 2 OS=Homo sapiens OX=9606 GN=PON2 PE=1 SV=4
R.IQNILSEKPTVTTVYANN[+1702.581]GSVLQGSSVASVYDGK.L	HexNAc(2)Hex(8)	N[+1703]	345.1	>sp|Q15165|PON2_HUMAN Serum paraoxonase/arylesterase 2 OS=Homo sapiens OX=9606 GN=PON2 PE=1 SV=4
R.IQNILSEKPTVTTVYANN[+1378.476]GSVLQGSSVASVYDGK.L	HexNAc(2)Hex(6)	N[+1378]	373.54	>sp|Q15165|PON2_HUMAN Serum paraoxonase/arylesterase 2 OS=Homo sapiens OX=9606 GN=PON2 PE=1 SV=4
R.IQNILSEKPTVTTVYANN[+1216.423]GSVLQGSSVASVYDGK.L	HexNAc(2)Hex(5)	N[+1216]	407.09	>sp|Q15165|PON2_HUMAN Serum paraoxonase/arylesterase 2 OS=Homo sapiens OX=9606 GN=PON2 PE=1 SV=4
R.IQNILSEKPTVTTVYANN[+1864.634]GSVLQGSSVASVYDGK.L	HexNAc(2)Hex(9)	N[+1865]	475.65	>sp|Q15165|PON2_HUMAN Serum paraoxonase/arylesterase 2 OS=Homo sapiens OX=9606 GN=PON2 PE=1 SV=4
R.IQNILSEKPTVTTVYANN[+1704.635]GSVLQGSSVASVYDGK.L	HexNAc(6)Hex(3)	N[+1705]	517.35	>sp|Q15165|PON2_HUMAN Serum paraoxonase/arylesterase 2 OS=Homo sapiens OX=9606 GN=PON2 PE=1 SV=4
R.DWMPNN[+1378.476]HSVILIDDFESPQK.L	HexNAc(2)Hex(6)	N[+1378]	676.05	>sp|Q495W5|FUT11_HUMAN Alpha-(1,3)-fucosyltransferase 11 OS=Homo sapiens OX=9606 GN=FUT11 PE=1 SV=1
K.EMWLQDYWQGLDQGEALTAMIHNN[+1378.476]ETEQTK.F	HexNAc(2)Hex(6)	N[+1378]	313.11	>sp|Q495W5|FUT11_HUMAN Alpha-(1,3)-fucosyltransferase 11 OS=Homo sapiens OX=9606 GN=FUT11 PE=1 SV=1
K.PTVTTVYANN[+1702.581]GSVLQGSSVASVYDGK.L	HexNAc(2)Hex(8)	N[+1703]	418.27	>sp|Q15165|PON2_HUMAN Serum paraoxonase/arylesterase 2 OS=Homo sapiens OX=9606 GN=PON2 PE=1 SV=4
R.KPDPAEQQN[+2350.830]VTQVAHSPQGYNTAR.E	HexNAc(4)Hex(5)Fuc(1)NeuAc(2)	N[+2351]	379.5	>sp|O00461|GOLI4_HUMAN Golgi integral membrane protein 4 OS=Homo sapiens OX=9606 GN=GOLIM4 PE=1 SV=1
R.SVHGGVPQN[+2026.687]VSLWAHR.K	HexNAc(2)Hex(10)	N[+2027]	557.13	>sp|Q12891|HYAL2_HUMAN Hyaluronidase-2 OS=Homo sapiens OX=9606 GN=HYAL2 PE=1 SV=4
R.SVHGGVPQN[+2157.783]VSLWAHR.K	HexNAc(6)Hex(4)NeuAc(1)	N[+2158]	593.77	>sp|Q12891|HYAL2_HUMAN Hyaluronidase-2 OS=Homo sapiens OX=9606 GN=HYAL2 PE=1 SV=4
R.LLFPTN[+1540.529]SSSHLVALQGQPLVLEC[+57.021]IAEGFPTPTIK.W	HexNAc(2)Hex(7)	C[+57], N[+1541]	300.5	>sp|P32004|L1CAM_HUMAN Neural cell adhesion molecule L1 OS=Homo sapiens OX=9606 GN=L1CAM PE=1 SV=2
R.LLFPTN[+3048.084]SSSHLVALQGQPLVLEC[+57.021]IAEGFPTPTIK.W	HexNAc(6)Hex(5)Fuc(1)NeuAc(3)	C[+57], N[+3048]	314.7	>sp|P32004|L1CAM_HUMAN Neural cell adhesion molecule L1 OS=Homo sapiens OX=9606 GN=L1CAM PE=1 SV=2
R.LLFPTN[+1864.634]SSSHLVALQGQPLVLEC[+57.021]IAEGFPTPTIK.W	HexNAc(2)Hex(9)	C[+57], N[+1865]	317.54	>sp|P32004|L1CAM_HUMAN Neural cell adhesion molecule L1 OS=Homo sapiens OX=9606 GN=L1CAM PE=1 SV=2
R.LLFPTN[+2350.830]SSSHLVALQGQPLVLEC[+57.021]IAEGFPTPTIK.W	HexNAc(4)Hex(5)Fuc(1)NeuAc(2)	C[+57], N[+2351]	323.87	>sp|P32004|L1CAM_HUMAN Neural cell adhesion molecule L1 OS=Homo sapiens OX=9606 GN=L1CAM PE=1 SV=2
R.LLFPTN[+2204.772]SSSHLVALQGQPLVLEC[+57.021]IAEGFPTPTIK.W	HexNAc(4)Hex(5)NeuAc(2)	C[+57], N[+2205]	335.61	>sp|P32004|L1CAM_HUMAN Neural cell adhesion molecule L1 OS=Homo sapiens OX=9606 GN=L1CAM PE=1 SV=2
R.LLFPTN[+2059.735]SSSHLVALQGQPLVLEC[+57.021]IAEGFPTPTIK.W	HexNAc(4)Hex(5)Fuc(1)NeuAc(1)	C[+57], N[+2060]	342.77	>sp|P32004|L1CAM_HUMAN Neural cell adhesion molecule L1 OS=Homo sapiens OX=9606 GN=L1CAM PE=1 SV=2
R.LLFPTN[+1768.640]SSSHLVALQGQPLVLEC[+57.021]IAEGFPTPTIK.W	HexNAc(4)Hex(5)Fuc(1)	C[+57], N[+1769]	353.96	>sp|P32004|L1CAM_HUMAN Neural cell adhesion molecule L1 OS=Homo sapiens OX=9606 GN=L1CAM PE=1 SV=2
R.LLFPTN[+2352.846]SSSHLVALQGQPLVLEC[+57.021]IAEGFPTPTIK.W	HexNAc(6)Hex(7)	C[+57], N[+2353]	369.01	>sp|P32004|L1CAM_HUMAN Neural cell adhesion molecule L1 OS=Homo sapiens OX=9606 GN=L1CAM PE=1 SV=2
R.LLFPTN[+1694.603]SSSHLVALQGQPLVLEC[+57.021]IAEGFPTPTIK.W	HexNAc(3)Hex(4)Fuc(1)NeuAc(1)	C[+57], N[+1695]	418.71	>sp|P32004|L1CAM_HUMAN Neural cell adhesion molecule L1 OS=Homo sapiens OX=9606 GN=L1CAM PE=1 SV=2
R.LLFPTN[+3007.058]SSSHLVALQGQPLVLEC[+57.021]IAEGFPTPTIK.W	HexNAc(5)Hex(6)Fuc(1)NeuAc(3)	C[+57], N[+3007]	428.78	>sp|P32004|L1CAM_HUMAN Neural cell adhesion molecule L1 OS=Homo sapiens OX=9606 GN=L1CAM PE=1 SV=2
R.LLFPTN[+1378.476]SSSHLVALQGQPLVLEC[+57.021]IAEGFPTPTIK.W	HexNAc(2)Hex(6)	C[+57], N[+1378]	444.25	>sp|P32004|L1CAM_HUMAN Neural cell adhesion molecule L1 OS=Homo sapiens OX=9606 GN=L1CAM PE=1 SV=2
R.LLFPTN[+2026.687]SSSHLVALQGQPLVLEC[+57.021]IAEGFPTPTIK.W	HexNAc(2)Hex(10)	C[+57], N[+2027]	458.24	>sp|P32004|L1CAM_HUMAN Neural cell adhesion molecule L1 OS=Homo sapiens OX=9606 GN=L1CAM PE=1 SV=2
R.LLFPTN[+2715.963]SSSHLVALQGQPLVLEC[+57.021]IAEGFPTPTIK.W	HexNAc(5)Hex(6)Fuc(1)NeuAc(2)	C[+57], N[+2716]	491.22	>sp|P32004|L1CAM_HUMAN Neural cell adhesion molecule L1 OS=Homo sapiens OX=9606 GN=L1CAM PE=1 SV=2
R.LLFPTN[+1702.581]SSSHLVALQGQPLVLEC[+57.021]IAEGFPTPTIK.W	HexNAc(2)Hex(8)	C[+57], N[+1703]	496.46	>sp|P32004|L1CAM_HUMAN Neural cell adhesion molecule L1 OS=Homo sapiens OX=9606 GN=L1CAM PE=1 SV=2
R.LLFPTN[+1704.635]SSSHLVALQGQPLVLEC[+57.021]IAEGFPTPTIK.W	HexNAc(6)Hex(3)	C[+57], N[+1705]	676.43	>sp|P32004|L1CAM_HUMAN Neural cell adhesion molecule L1 OS=Homo sapiens OX=9606 GN=L1CAM PE=1 SV=2
R.VFPYISVMVNN[+1444.534]GSLSYDHSK.D	HexNAc(4)Hex(3)Fuc(1)	N[+1445]	585.47	>sp|Q12907|LMAN2_HUMAN Vesicular integral-membrane protein VIP36 OS=Homo sapiens OX=9606 GN=LMAN2 PE=1 SV=1
R.VFPYISVMVNN[+1378.476]GSLSYDHSK.D	HexNAc(2)Hex(6)	N[+1378]	621.81	>sp|Q12907|LMAN2_HUMAN Vesicular integral-membrane protein VIP36 OS=Homo sapiens OX=9606 GN=LMAN2 PE=1 SV=1
R.VFPYISVMVNN[+1702.581]GSLSYDHSK.D	HexNAc(2)Hex(8)	N[+1703]	642.33	>sp|Q12907|LMAN2_HUMAN Vesicular integral-membrane protein VIP36 OS=Homo sapiens OX=9606 GN=LMAN2 PE=1 SV=1
R.VFPYISVMVNN[+1897.682]GSLSYDHSK.D	HexNAc(4)Hex(4)Fuc(1)NeuAc(1)	N[+1898]	757.24	>sp|Q12907|LMAN2_HUMAN Vesicular integral-membrane protein VIP36 OS=Homo sapiens OX=9606 GN=LMAN2 PE=1 SV=1
R.VTYQNHN[+1913.677]K.T	HexNAc(4)Hex(5)NeuAc(1)	N[+1914]	343.21	>sp|P32004|L1CAM_HUMAN Neural cell adhesion molecule L1 OS=Homo sapiens OX=9606 GN=L1CAM PE=1 SV=2
R.DLQAPLGQSFSC[+57.021]SN[+2026.687]SSIILSPAVHLDLLSLR.L	HexNAc(2)Hex(10)	C[+57], N[+2027]	400.86	>sp|P34810|CD68_HUMAN Macrosialin OS=Homo sapiens OX=9606 GN=CD68 PE=1 SV=2
R.DLQAPLGQSFSC[+57.021]SN[+3165.164]SSIILSPAVHLDLLSLR.L	HexNAc(10)Hex(7)	C[+57], N[+3165]	415.4	>sp|P34810|CD68_HUMAN Macrosialin OS=Homo sapiens OX=9606 GN=CD68 PE=1 SV=2
K.ILTADN[+3663.286]QTYMAVQGSTAYLLC[+57.021]K.A	HexNAc(6)Hex(7)Fuc(1)NeuAc(4)	C[+57], N[+3663]	306.51	>sp|P32004|L1CAM_HUMAN Neural cell adhesion molecule L1 OS=Homo sapiens OX=9606 GN=L1CAM PE=1 SV=2
K.ILTADN[+3372.190]QTYMAVQGSTAYLLC[+57.021]K.A	HexNAc(6)Hex(7)Fuc(1)NeuAc(3)	C[+57], N[+3372]	375.09	>sp|P32004|L1CAM_HUMAN Neural cell adhesion molecule L1 OS=Homo sapiens OX=9606 GN=L1CAM PE=1 SV=2
K.ILTADN[+1864.634]QTYMAVQGSTAYLLC[+57.021]K.A	HexNAc(2)Hex(9)	C[+57], N[+1865]	546.92	>sp|P32004|L1CAM_HUMAN Neural cell adhesion molecule L1 OS=Homo sapiens OX=9606 GN=L1CAM PE=1 SV=2
K.ILTADN[+1702.581]QTYMAVQGSTAYLLC[+57.021]K.A	HexNAc(2)Hex(8)	C[+57], N[+1703]	656.92	>sp|P32004|L1CAM_HUMAN Neural cell adhesion molecule L1 OS=Homo sapiens OX=9606 GN=L1CAM PE=1 SV=2
R.DLQAPLGQSFSC[+57.021]SN[+1864.634]SSIILSPAVHLDLLSLR.L	HexNAc(2)Hex(9)	C[+57], N[+1865]	451.89	>sp|P34810|CD68_HUMAN Macrosialin OS=Homo sapiens OX=9606 GN=CD68 PE=1 SV=2
R.DLQAPLGQSFSC[+57.021]SN[+2188.740]SSIILSPAVHLDLLSLR.L	HexNAc(2)Hex(11)	C[+57], N[+2189]	569.27	>sp|P34810|CD68_HUMAN Macrosialin OS=Homo sapiens OX=9606 GN=CD68 PE=1 SV=2
R.FFPYAN[+1540.529]GTLGIR.D	HexNAc(2)Hex(7)	N[+1541]	348.13	>sp|P32004|L1CAM_HUMAN Neural cell adhesion molecule L1 OS=Homo sapiens OX=9606 GN=L1CAM PE=1 SV=2
R.FFPYAN[+2717.978]GTLGIR.D	HexNAc(7)Hex(8)	N[+2718]	416.31	>sp|P32004|L1CAM_HUMAN Neural cell adhesion molecule L1 OS=Homo sapiens OX=9606 GN=L1CAM PE=1 SV=2
R.FFPYAN[+1702.581]GTLGIR.D	HexNAc(2)Hex(8)	N[+1703]	461.06	>sp|P32004|L1CAM_HUMAN Neural cell adhesion molecule L1 OS=Homo sapiens OX=9606 GN=L1CAM PE=1 SV=2
R.FFPYAN[+2026.687]GTLGIR.D	HexNAc(2)Hex(10)	N[+2027]	511.9	>sp|P32004|L1CAM_HUMAN Neural cell adhesion molecule L1 OS=Homo sapiens OX=9606 GN=L1CAM PE=1 SV=2
R.FFPYAN[+1864.634]GTLGIR.D	HexNAc(2)Hex(9)	N[+1865]	594.51	>sp|P32004|L1CAM_HUMAN Neural cell adhesion molecule L1 OS=Homo sapiens OX=9606 GN=L1CAM PE=1 SV=2
K.N[+1702.581]HSALITSVVPGDYDGDSQMDVLLTYLPK.N	HexNAc(2)Hex(8)	N[+1703]	450.94	>sp|Q8TB96|TIP_HUMAN T-cell immunomodulatory protein OS=Homo sapiens OX=9606 GN=ITFG1 PE=1 SV=1
K.N[+1864.634]GSAGQLSQSAHLALQLPYNVLGLGR.S	HexNAc(2)Hex(9)	N[+1865]	363.32	>sp|Q8TB96|TIP_HUMAN T-cell immunomodulatory protein OS=Homo sapiens OX=9606 GN=ITFG1 PE=1 SV=1
R.DLQAN[+1702.581]DTGR.Y	HexNAc(2)Hex(8)	N[+1703]	443.62	>sp|P32004|L1CAM_HUMAN Neural cell adhesion molecule L1 OS=Homo sapiens OX=9606 GN=L1CAM PE=1 SV=2
K.AFN[+2204.772]STLPTMAQMEK.A	HexNAc(4)Hex(5)NeuAc(2)	N[+2205]	320.79	>sp|P16070|CD44_HUMAN CD44 antigen OS=Homo sapiens OX=9606 GN=CD44 PE=1 SV=3
K.AFN[+3007.058]STLPTMAQMEK.A	HexNAc(5)Hex(6)Fuc(1)NeuAc(3)	N[+3007]	331.65	>sp|P16070|CD44_HUMAN CD44 antigen OS=Homo sapiens OX=9606 GN=CD44 PE=1 SV=3
R.LVIHSLDYSDQGN[+1913.677]YSC[+57.021]VASTELDVVESR.A	HexNAc(4)Hex(5)NeuAc(1)	C[+57], N[+1914]	326.47	>sp|P32004|L1CAM_HUMAN Neural cell adhesion molecule L1 OS=Homo sapiens OX=9606 GN=L1CAM PE=1 SV=2
R.LVIHSLDYSDQGN[+1622.582]YSC[+57.021]VASTELDVVESR.A	HexNAc(4)Hex(5)	C[+57], N[+1623]	361.49	>sp|P32004|L1CAM_HUMAN Neural cell adhesion molecule L1 OS=Homo sapiens OX=9606 GN=L1CAM PE=1 SV=2
R.LVIHSLDYSDQGN[+2204.772]YSC[+57.021]VASTELDVVESR.A	HexNAc(4)Hex(5)NeuAc(2)	C[+57], N[+2205]	371.23	>sp|P32004|L1CAM_HUMAN Neural cell adhesion molecule L1 OS=Homo sapiens OX=9606 GN=L1CAM PE=1 SV=2
R.LVIHSLDYSDQGN[+1864.634]YSC[+57.021]VASTELDVVESR.A	HexNAc(2)Hex(9)	C[+57], N[+1865]	374.8	>sp|P32004|L1CAM_HUMAN Neural cell adhesion molecule L1 OS=Homo sapiens OX=9606 GN=L1CAM PE=1 SV=2
R.LVIHSLDYSDQGN[+1702.581]YSC[+57.021]VASTELDVVESR.A	HexNAc(2)Hex(8)	C[+57], N[+1703]	411.27	>sp|P32004|L1CAM_HUMAN Neural cell adhesion molecule L1 OS=Homo sapiens OX=9606 GN=L1CAM PE=1 SV=2
R.LVIHSLDYSDQGN[+1540.529]YSC[+57.021]VASTELDVVESR.A	HexNAc(2)Hex(7)	C[+57], N[+1541]	418.31	>sp|P32004|L1CAM_HUMAN Neural cell adhesion molecule L1 OS=Homo sapiens OX=9606 GN=L1CAM PE=1 SV=2
R.LVIHSLDYSDQGN[+1768.640]YSC[+57.021]VASTELDVVESR.A	HexNAc(4)Hex(5)Fuc(1)	C[+57], N[+1769]	447.96	>sp|P32004|L1CAM_HUMAN Neural cell adhesion molecule L1 OS=Homo sapiens OX=9606 GN=L1CAM PE=1 SV=2
R.LVIHSLDYSDQGN[+1378.476]YSC[+57.021]VASTELDVVESR.A	HexNAc(2)Hex(6)	C[+57], N[+1378]	478.67	>sp|P32004|L1CAM_HUMAN Neural cell adhesion molecule L1 OS=Homo sapiens OX=9606 GN=L1CAM PE=1 SV=2
R.LVIHSLDYSDQGN[+1216.423]YSC[+57.021]VASTELDVVESR.A	HexNAc(2)Hex(5)	C[+57], N[+1216]	561.42	>sp|P32004|L1CAM_HUMAN Neural cell adhesion molecule L1 OS=Homo sapiens OX=9606 GN=L1CAM PE=1 SV=2
K.AFN[+2350.830]STLPTMAQMEK.A	HexNAc(4)Hex(5)Fuc(1)NeuAc(2)	N[+2351]	532.17	>sp|P16070|CD44_HUMAN CD44 antigen OS=Homo sapiens OX=9606 GN=CD44 PE=1 SV=3
K.AFN[+1864.634]STLPTMAQMEK.A	HexNAc(2)Hex(9)	N[+1865]	537.4	>sp|P16070|CD44_HUMAN CD44 antigen OS=Homo sapiens OX=9606 GN=CD44 PE=1 SV=3
K.VPGN[+2350.830]QTSTTLK.L	HexNAc(4)Hex(5)Fuc(1)NeuAc(2)	N[+2351]	355.78	>sp|P32004|L1CAM_HUMAN Neural cell adhesion molecule L1 OS=Homo sapiens OX=9606 GN=L1CAM PE=1 SV=2
K.VPGN[+2059.735]QTSTTLK.L	HexNAc(4)Hex(5)Fuc(1)NeuAc(1)	N[+2060]	358.43	>sp|P32004|L1CAM_HUMAN Neural cell adhesion molecule L1 OS=Homo sapiens OX=9606 GN=L1CAM PE=1 SV=2
K.VPGN[+1864.634]QTSTTLK.L	HexNAc(2)Hex(9)	N[+1865]	364.15	>sp|P32004|L1CAM_HUMAN Neural cell adhesion molecule L1 OS=Homo sapiens OX=9606 GN=L1CAM PE=1 SV=2
K.GEGN[+1864.634]ETTNMVITWK.P	HexNAc(2)Hex(9)	N[+1865]	440.86	>sp|P32004|L1CAM_HUMAN Neural cell adhesion molecule L1 OS=Homo sapiens OX=9606 GN=L1CAM PE=1 SV=2
R.SLEEIGIQN[+2059.735]YSTTSSC[+57.021]QAR.A	HexNAc(4)Hex(5)Fuc(1)NeuAc(1)	C[+57], N[+2060]	512.57	>sp|Q9NZ53|PDXL2_HUMAN Podocalyxin-like protein 2 OS=Homo sapiens OX=9606 GN=PODXL2 PE=1 SV=1
K.N[+1702.581]ETIWYLK.Y	HexNAc(2)Hex(8)	N[+1703]	341.21	>sp|O15342|VA0E1_HUMAN V-type proton ATPase subunit e 1 OS=Homo sapiens OX=9606 GN=ATP6V0E1 PE=1 SV=2
K.N[+1378.476]ETIWYLK.Y	HexNAc(2)Hex(6)	N[+1378]	378.62	>sp|O15342|VA0E1_HUMAN V-type proton ATPase subunit e 1 OS=Homo sapiens OX=9606 GN=ATP6V0E1 PE=1 SV=2
K.GEGN[+2059.735]ETTNMVITWKPLR.W	HexNAc(4)Hex(5)Fuc(1)NeuAc(1)	N[+2060]	301.14	>sp|P32004|L1CAM_HUMAN Neural cell adhesion molecule L1 OS=Homo sapiens OX=9606 GN=L1CAM PE=1 SV=2
K.GEGN[+2715.963]ETTNMVITWKPLR.W	HexNAc(5)Hex(6)Fuc(1)NeuAc(2)	N[+2716]	301.68	>sp|P32004|L1CAM_HUMAN Neural cell adhesion molecule L1 OS=Homo sapiens OX=9606 GN=L1CAM PE=1 SV=2
K.GEGN[+2424.867]ETTNMVITWKPLR.W	HexNAc(5)Hex(6)Fuc(1)NeuAc(1)	N[+2425]	304.68	>sp|P32004|L1CAM_HUMAN Neural cell adhesion molecule L1 OS=Homo sapiens OX=9606 GN=L1CAM PE=1 SV=2
K.GEGN[+1378.476]ETTNMVITWKPLR.W	HexNAc(2)Hex(6)	N[+1378]	309.45	>sp|P32004|L1CAM_HUMAN Neural cell adhesion molecule L1 OS=Homo sapiens OX=9606 GN=L1CAM PE=1 SV=2
K.GEGN[+1872.651]ETTNMVITWKPLR.W	HexNAc(3)Hex(6)NeuAc(1)	N[+1873]	311.46	>sp|P32004|L1CAM_HUMAN Neural cell adhesion molecule L1 OS=Homo sapiens OX=9606 GN=L1CAM PE=1 SV=2
K.GEGN[+1540.529]ETTNMVITWKPLR.W	HexNAc(2)Hex(7)	N[+1541]	318.62	>sp|P32004|L1CAM_HUMAN Neural cell adhesion molecule L1 OS=Homo sapiens OX=9606 GN=L1CAM PE=1 SV=2
K.GEGN[+2350.830]ETTNMVITWKPLR.W	HexNAc(4)Hex(5)Fuc(1)NeuAc(2)	N[+2351]	337.63	>sp|P32004|L1CAM_HUMAN Neural cell adhesion molecule L1 OS=Homo sapiens OX=9606 GN=L1CAM PE=1 SV=2
K.GEGN[+1864.634]ETTNMVITWKPLR.W	HexNAc(2)Hex(9)	N[+1865]	346.58	>sp|P32004|L1CAM_HUMAN Neural cell adhesion molecule L1 OS=Homo sapiens OX=9606 GN=L1CAM PE=1 SV=2
K.GEGN[+1768.640]ETTNMVITWKPLR.W	HexNAc(4)Hex(5)Fuc(1)	N[+1769]	383.75	>sp|P32004|L1CAM_HUMAN Neural cell adhesion molecule L1 OS=Homo sapiens OX=9606 GN=L1CAM PE=1 SV=2
K.GEGN[+1702.581]ETTNMVITWKPLR.W	HexNAc(2)Hex(8)	N[+1703]	427.16	>sp|P32004|L1CAM_HUMAN Neural cell adhesion molecule L1 OS=Homo sapiens OX=9606 GN=L1CAM PE=1 SV=2
R.IVDVN[+1710.598]LTSEGK.V	HexNAc(3)Hex(5)NeuAc(1)	N[+1711]	303.56	>sp|Q9HD45|TM9S3_HUMAN Transmembrane 9 superfamily member 3 OS=Homo sapiens OX=9606 GN=TM9SF3 PE=1 SV=2
R.IVDVN[+1864.634]LTSEGK.V	HexNAc(2)Hex(9)	N[+1865]	393.88	>sp|Q9HD45|TM9S3_HUMAN Transmembrane 9 superfamily member 3 OS=Homo sapiens OX=9606 GN=TM9SF3 PE=1 SV=2
R.GPWQEQIVSDPFLVVSN[+2350.830]TSTFVPYEIK.V	HexNAc(4)Hex(5)Fuc(1)NeuAc(2)	N[+2351]	308.8	>sp|P32004|L1CAM_HUMAN Neural cell adhesion molecule L1 OS=Homo sapiens OX=9606 GN=L1CAM PE=1 SV=2
R.GPWQEQIVSDPFLVVSN[+3007.058]TSTFVPYEIK.V	HexNAc(5)Hex(6)Fuc(1)NeuAc(3)	N[+3007]	341.7	>sp|P32004|L1CAM_HUMAN Neural cell adhesion molecule L1 OS=Homo sapiens OX=9606 GN=L1CAM PE=1 SV=2
R.GPWQEQIVSDPFLVVSN[+2204.772]TSTFVPYEIK.V	HexNAc(4)Hex(5)NeuAc(2)	N[+2205]	401.1	>sp|P32004|L1CAM_HUMAN Neural cell adhesion molecule L1 OS=Homo sapiens OX=9606 GN=L1CAM PE=1 SV=2
R.GPWQEQIVSDPFLVVSN[+1864.634]TSTFVPYEIK.V	HexNAc(2)Hex(9)	N[+1865]	420.02	>sp|P32004|L1CAM_HUMAN Neural cell adhesion molecule L1 OS=Homo sapiens OX=9606 GN=L1CAM PE=1 SV=2
R.GPWQEQIVSDPFLVVSN[+2424.867]TSTFVPYEIK.V	HexNAc(5)Hex(6)Fuc(1)NeuAc(1)	N[+2425]	431.16	>sp|P32004|L1CAM_HUMAN Neural cell adhesion molecule L1 OS=Homo sapiens OX=9606 GN=L1CAM PE=1 SV=2
R.GPWQEQIVSDPFLVVSN[+1702.581]TSTFVPYEIK.V	HexNAc(2)Hex(8)	N[+1703]	444.48	>sp|P32004|L1CAM_HUMAN Neural cell adhesion molecule L1 OS=Homo sapiens OX=9606 GN=L1CAM PE=1 SV=2
R.GPWQEQIVSDPFLVVSN[+2026.687]TSTFVPYEIK.V	HexNAc(2)Hex(10)	N[+2027]	524.95	>sp|P32004|L1CAM_HUMAN Neural cell adhesion molecule L1 OS=Homo sapiens OX=9606 GN=L1CAM PE=1 SV=2
R.GPWQEQIVSDPFLVVSN[+2059.735]TSTFVPYEIK.V	HexNAc(4)Hex(5)Fuc(1)NeuAc(1)	N[+2060]	559.35	>sp|P32004|L1CAM_HUMAN Neural cell adhesion molecule L1 OS=Homo sapiens OX=9606 GN=L1CAM PE=1 SV=2
R.GPWQEQIVSDPFLVVSN[+1540.529]TSTFVPYEIK.V	HexNAc(2)Hex(7)	N[+1541]	581.28	>sp|P32004|L1CAM_HUMAN Neural cell adhesion molecule L1 OS=Homo sapiens OX=9606 GN=L1CAM PE=1 SV=2
K.YYN[+1540.529]YTLSINGK.A	HexNAc(2)Hex(7)	N[+1541]	402.26	>sp|P15586|GNS_HUMAN N-acetylglucosamine-6-sulfatase OS=Homo sapiens OX=9606 GN=GNS PE=1 SV=3
K.YYN[+1378.476]YTLSINGK.A	HexNAc(2)Hex(6)	N[+1378]	474.48	>sp|P15586|GNS_HUMAN N-acetylglucosamine-6-sulfatase OS=Homo sapiens OX=9606 GN=GNS PE=1 SV=3
K.TPMTN[+1540.529]SSIQFLDNAFR.K	HexNAc(2)Hex(7)	N[+1541]	643.98	>sp|P15586|GNS_HUMAN N-acetylglucosamine-6-sulfatase OS=Homo sapiens OX=9606 GN=GNS PE=1 SV=3
K.TPMTN[+1702.581]SSIQFLDNAFR.K	HexNAc(2)Hex(8)	N[+1703]	647.59	>sp|P15586|GNS_HUMAN N-acetylglucosamine-6-sulfatase OS=Homo sapiens OX=9606 GN=GNS PE=1 SV=3
K.TPMTN[+1864.634]SSIQFLDNAFR.K	HexNAc(2)Hex(9)	N[+1865]	654.65	>sp|P15586|GNS_HUMAN N-acetylglucosamine-6-sulfatase OS=Homo sapiens OX=9606 GN=GNS PE=1 SV=3
K.GPEPQVTIGYSGEDYPQAIPELEGIEILN[+1864.634]SSAVLVK.W	HexNAc(2)Hex(9)	N[+1865]	323.23	>sp|P32004|L1CAM_HUMAN Neural cell adhesion molecule L1 OS=Homo sapiens OX=9606 GN=L1CAM PE=1 SV=2
K.GPEPQVTIGYSGEDYPQAIPELEGIEILN[+2059.735]SSAVLVK.W	HexNAc(4)Hex(5)Fuc(1)NeuAc(1)	N[+2060]	338.34	>sp|P32004|L1CAM_HUMAN Neural cell adhesion molecule L1 OS=Homo sapiens OX=9606 GN=L1CAM PE=1 SV=2
K.GPEPQVTIGYSGEDYPQAIPELEGIEILN[+1694.603]SSAVLVK.W	HexNAc(3)Hex(4)Fuc(1)NeuAc(1)	N[+1695]	353.09	>sp|P32004|L1CAM_HUMAN Neural cell adhesion molecule L1 OS=Homo sapiens OX=9606 GN=L1CAM PE=1 SV=2
K.GPEPQVTIGYSGEDYPQAIPELEGIEILN[+1872.651]SSAVLVK.W	HexNAc(3)Hex(6)NeuAc(1)	N[+1873]	378.14	>sp|P32004|L1CAM_HUMAN Neural cell adhesion molecule L1 OS=Homo sapiens OX=9606 GN=L1CAM PE=1 SV=2
K.GPEPQVTIGYSGEDYPQAIPELEGIEILN[+1419.502]SSAVLVK.W	HexNAc(3)Hex(5)	N[+1420]	383.65	>sp|P32004|L1CAM_HUMAN Neural cell adhesion molecule L1 OS=Homo sapiens OX=9606 GN=L1CAM PE=1 SV=2
K.GPEPQVTIGYSGEDYPQAIPELEGIEILN[+1710.598]SSAVLVK.W	HexNAc(3)Hex(5)NeuAc(1)	N[+1711]	398.32	>sp|P32004|L1CAM_HUMAN Neural cell adhesion molecule L1 OS=Homo sapiens OX=9606 GN=L1CAM PE=1 SV=2
K.GPEPQVTIGYSGEDYPQAIPELEGIEILN[+1581.555]SSAVLVK.W	HexNAc(3)Hex(6)	N[+1582]	419.32	>sp|P32004|L1CAM_HUMAN Neural cell adhesion molecule L1 OS=Homo sapiens OX=9606 GN=L1CAM PE=1 SV=2
K.GPEPQVTIGYSGEDYPQAIPELEGIEILN[+1768.640]SSAVLVK.W	HexNAc(4)Hex(5)Fuc(1)	N[+1769]	505.57	>sp|P32004|L1CAM_HUMAN Neural cell adhesion molecule L1 OS=Homo sapiens OX=9606 GN=L1CAM PE=1 SV=2
K.GPEPQVTIGYSGEDYPQAIPELEGIEILN[+1540.529]SSAVLVK.W	HexNAc(2)Hex(7)	N[+1541]	518.8	>sp|P32004|L1CAM_HUMAN Neural cell adhesion molecule L1 OS=Homo sapiens OX=9606 GN=L1CAM PE=1 SV=2
K.GPEPQVTIGYSGEDYPQAIPELEGIEILN[+1702.581]SSAVLVK.W	HexNAc(2)Hex(8)	N[+1703]	560.5	>sp|P32004|L1CAM_HUMAN Neural cell adhesion molecule L1 OS=Homo sapiens OX=9606 GN=L1CAM PE=1 SV=2
K.GPEPQVTIGYSGEDYPQAIPELEGIEILN[+1378.476]SSAVLVK.W	HexNAc(2)Hex(6)	N[+1378]	628.58	>sp|P32004|L1CAM_HUMAN Neural cell adhesion molecule L1 OS=Homo sapiens OX=9606 GN=L1CAM PE=1 SV=2
R.GYN[+1216.423]VTYWR.E	HexNAc(2)Hex(5)	N[+1216]	301.76	>sp|P32004|L1CAM_HUMAN Neural cell adhesion molecule L1 OS=Homo sapiens OX=9606 GN=L1CAM PE=1 SV=2
R.GYN[+1378.476]VTYWR.E	HexNAc(2)Hex(6)	N[+1378]	317.73	>sp|P32004|L1CAM_HUMAN Neural cell adhesion molecule L1 OS=Homo sapiens OX=9606 GN=L1CAM PE=1 SV=2
R.GYN[+1864.634]VTYWR.E	HexNAc(2)Hex(9)	N[+1865]	317.75	>sp|P32004|L1CAM_HUMAN Neural cell adhesion molecule L1 OS=Homo sapiens OX=9606 GN=L1CAM PE=1 SV=2
R.GYN[+1540.529]VTYWR.E	HexNAc(2)Hex(7)	N[+1541]	355.64	>sp|P32004|L1CAM_HUMAN Neural cell adhesion molecule L1 OS=Homo sapiens OX=9606 GN=L1CAM PE=1 SV=2
R.GYN[+1702.581]VTYWR.E	HexNAc(2)Hex(8)	N[+1703]	376.45	>sp|P32004|L1CAM_HUMAN Neural cell adhesion molecule L1 OS=Homo sapiens OX=9606 GN=L1CAM PE=1 SV=2
K.LLN[+1378.476]GSQR.V	HexNAc(2)Hex(6)	N[+1378]	306.79	>sp|Q32P28|P3H1_HUMAN Prolyl 3-hydroxylase 1 OS=Homo sapiens OX=9606 GN=P3H1 PE=1 SV=2
K.LLN[+1540.529]GSQR.V	HexNAc(2)Hex(7)	N[+1541]	306.89	>sp|Q32P28|P3H1_HUMAN Prolyl 3-hydroxylase 1 OS=Homo sapiens OX=9606 GN=P3H1 PE=1 SV=2
K.LLN[+1054.370]GSQR.V	HexNAc(2)Hex(4)	N[+1054]	324.12	>sp|Q32P28|P3H1_HUMAN Prolyl 3-hydroxylase 1 OS=Homo sapiens OX=9606 GN=P3H1 PE=1 SV=2
K.LLN[+1216.423]GSQR.V	HexNAc(2)Hex(5)	N[+1216]	453.86	>sp|Q32P28|P3H1_HUMAN Prolyl 3-hydroxylase 1 OS=Homo sapiens OX=9606 GN=P3H1 PE=1 SV=2
K.VPLQSAHLYYN[+1540.529]VTEK.V	HexNAc(2)Hex(7)	N[+1541]	389.56	>sp|Q32P28|P3H1_HUMAN Prolyl 3-hydroxylase 1 OS=Homo sapiens OX=9606 GN=P3H1 PE=1 SV=2
K.VPLQSAHLYYN[+1378.476]VTEK.V	HexNAc(2)Hex(6)	N[+1378]	409.53	>sp|Q32P28|P3H1_HUMAN Prolyl 3-hydroxylase 1 OS=Homo sapiens OX=9606 GN=P3H1 PE=1 SV=2
K.VPLQSAHLYYN[+1864.634]VTEK.V	HexNAc(2)Hex(9)	N[+1865]	449.96	>sp|Q32P28|P3H1_HUMAN Prolyl 3-hydroxylase 1 OS=Homo sapiens OX=9606 GN=P3H1 PE=1 SV=2
K.VPLQSAHLYYN[+1216.423]VTEK.V	HexNAc(2)Hex(5)	N[+1216]	454.51	>sp|Q32P28|P3H1_HUMAN Prolyl 3-hydroxylase 1 OS=Homo sapiens OX=9606 GN=P3H1 PE=1 SV=2
K.VPLQSAHLYYN[+1702.581]VTEK.V	HexNAc(2)Hex(8)	N[+1703]	492.58	>sp|Q32P28|P3H1_HUMAN Prolyl 3-hydroxylase 1 OS=Homo sapiens OX=9606 GN=P3H1 PE=1 SV=2
K.DHVVVPAN[+2350.830]TTSVILSGLR.P	HexNAc(4)Hex(5)Fuc(1)NeuAc(2)	N[+2351]	407.4	>sp|P32004|L1CAM_HUMAN Neural cell adhesion molecule L1 OS=Homo sapiens OX=9606 GN=L1CAM PE=1 SV=2
K.DHVVVPAN[+2059.735]TTSVILSGLR.P	HexNAc(4)Hex(5)Fuc(1)NeuAc(1)	N[+2060]	413.91	>sp|P32004|L1CAM_HUMAN Neural cell adhesion molecule L1 OS=Homo sapiens OX=9606 GN=L1CAM PE=1 SV=2
K.DHVVVPAN[+1702.581]TTSVILSGLR.P	HexNAc(2)Hex(8)	N[+1703]	418.62	>sp|P32004|L1CAM_HUMAN Neural cell adhesion molecule L1 OS=Homo sapiens OX=9606 GN=L1CAM PE=1 SV=2
K.DHVVVPAN[+1864.634]TTSVILSGLRPYSSYHLEVQAFNGR.G	HexNAc(2)Hex(9)	N[+1865]	307.72	>sp|P32004|L1CAM_HUMAN Neural cell adhesion molecule L1 OS=Homo sapiens OX=9606 GN=L1CAM PE=1 SV=2
K.DHVVVPAN[+1540.529]TTSVILSGLRPYSSYHLEVQAFNGR.G	HexNAc(2)Hex(7)	N[+1541]	356.53	>sp|P32004|L1CAM_HUMAN Neural cell adhesion molecule L1 OS=Homo sapiens OX=9606 GN=L1CAM PE=1 SV=2
K.DHVVVPAN[+2059.735]TTSVILSGLRPYSSYHLEVQAFNGR.G	HexNAc(4)Hex(5)Fuc(1)NeuAc(1)	N[+2060]	380.48	>sp|P32004|L1CAM_HUMAN Neural cell adhesion molecule L1 OS=Homo sapiens OX=9606 GN=L1CAM PE=1 SV=2
K.DHVVVPAN[+2350.830]TTSVILSGLRPYSSYHLEVQAFNGR.G	HexNAc(4)Hex(5)Fuc(1)NeuAc(2)	N[+2351]	387.32	>sp|P32004|L1CAM_HUMAN Neural cell adhesion molecule L1 OS=Homo sapiens OX=9606 GN=L1CAM PE=1 SV=2
K.DHVVVPAN[+1768.640]TTSVILSGLRPYSSYHLEVQAFNGR.G	HexNAc(4)Hex(5)Fuc(1)	N[+1769]	511.2	>sp|P32004|L1CAM_HUMAN Neural cell adhesion molecule L1 OS=Homo sapiens OX=9606 GN=L1CAM PE=1 SV=2
K.DHVVVPAN[+1702.581]TTSVILSGLRPYSSYHLEVQAFNGR.G	HexNAc(2)Hex(8)	N[+1703]	597.07	>sp|P32004|L1CAM_HUMAN Neural cell adhesion molecule L1 OS=Homo sapiens OX=9606 GN=L1CAM PE=1 SV=2
K.DHVVVPAN[+1704.635]TTSVILSGLRPYSSYHLEVQAFNGR.G	HexNAc(6)Hex(3)	N[+1705]	682.73	>sp|P32004|L1CAM_HUMAN Neural cell adhesion molecule L1 OS=Homo sapiens OX=9606 GN=L1CAM PE=1 SV=2
R.VIYN[+1702.581]LTEK.G	HexNAc(2)Hex(8)	N[+1703]	445.43	>sp|Q969V3|NCLN_HUMAN Nicalin OS=Homo sapiens OX=9606 GN=NCLN PE=1 SV=2
R.VIYN[+1378.476]LTEK.G	HexNAc(2)Hex(6)	N[+1378]	310	>sp|Q969V3|NCLN_HUMAN Nicalin OS=Homo sapiens OX=9606 GN=NCLN PE=1 SV=2
R.VIYN[+1540.529]LTEK.G	HexNAc(2)Hex(7)	N[+1541]	344.94	>sp|Q969V3|NCLN_HUMAN Nicalin OS=Homo sapiens OX=9606 GN=NCLN PE=1 SV=2
R.LASPPSQGEVPPGPLPEAVLALYN[+1702.581]STR.D	HexNAc(2)Hex(8)	N[+1703]	451.52	>sp|P01137|TGFB1_HUMAN Transforming growth factor beta-1 proprotein OS=Homo sapiens OX=9606 GN=TGFB1 PE=1 SV=2
R.GSGPASEFTFSTPEGVPGHPEALHLEC[+57.021]QSN[+2059.735]TSLLLR.W	HexNAc(4)Hex(5)Fuc(1)NeuAc(1)	C[+57], N[+2060]	386.54	>sp|P32004|L1CAM_HUMAN Neural cell adhesion molecule L1 OS=Homo sapiens OX=9606 GN=L1CAM PE=1 SV=2
R.GSGPASEFTFSTPEGVPGHPEALHLEC[+57.021]QSN[+1913.677]TSLLLR.W	HexNAc(4)Hex(5)NeuAc(1)	C[+57], N[+1914]	403.74	>sp|P32004|L1CAM_HUMAN Neural cell adhesion molecule L1 OS=Homo sapiens OX=9606 GN=L1CAM PE=1 SV=2
R.GSGPASEFTFSTPEGVPGHPEALHLEC[+57.021]QSN[+2350.830]TSLLLR.W	HexNAc(4)Hex(5)Fuc(1)NeuAc(2)	C[+57], N[+2351]	406.24	>sp|P32004|L1CAM_HUMAN Neural cell adhesion molecule L1 OS=Homo sapiens OX=9606 GN=L1CAM PE=1 SV=2
R.GSGPASEFTFSTPEGVPGHPEALHLEC[+57.021]QSN[+2204.772]TSLLLR.W	HexNAc(4)Hex(5)NeuAc(2)	C[+57], N[+2205]	406.69	>sp|P32004|L1CAM_HUMAN Neural cell adhesion molecule L1 OS=Homo sapiens OX=9606 GN=L1CAM PE=1 SV=2
R.GSGPASEFTFSTPEGVPGHPEALHLEC[+57.021]QSN[+2424.867]TSLLLR.W	HexNAc(5)Hex(6)Fuc(1)NeuAc(1)	C[+57], N[+2425]	415.9	>sp|P32004|L1CAM_HUMAN Neural cell adhesion molecule L1 OS=Homo sapiens OX=9606 GN=L1CAM PE=1 SV=2
R.GSGPASEFTFSTPEGVPGHPEALHLEC[+57.021]QSN[+1378.476]TSLLLR.W	HexNAc(2)Hex(6)	C[+57], N[+1378]	466.27	>sp|P32004|L1CAM_HUMAN Neural cell adhesion molecule L1 OS=Homo sapiens OX=9606 GN=L1CAM PE=1 SV=2
R.GSGPASEFTFSTPEGVPGHPEALHLEC[+57.021]QSN[+1768.640]TSLLLR.W	HexNAc(4)Hex(5)Fuc(1)	C[+57], N[+1769]	482.56	>sp|P32004|L1CAM_HUMAN Neural cell adhesion molecule L1 OS=Homo sapiens OX=9606 GN=L1CAM PE=1 SV=2
R.GSGPASEFTFSTPEGVPGHPEALHLEC[+57.021]QSN[+1702.581]TSLLLR.W	HexNAc(2)Hex(8)	C[+57], N[+1703]	496.16	>sp|P32004|L1CAM_HUMAN Neural cell adhesion molecule L1 OS=Homo sapiens OX=9606 GN=L1CAM PE=1 SV=2
R.GSGPASEFTFSTPEGVPGHPEALHLEC[+57.021]QSN[+1540.529]TSLLLR.W	HexNAc(2)Hex(7)	C[+57], N[+1541]	541.71	>sp|P32004|L1CAM_HUMAN Neural cell adhesion molecule L1 OS=Homo sapiens OX=9606 GN=L1CAM PE=1 SV=2
R.GSGPASEFTFSTPEGVPGHPEALHLEC[+57.021]QSN[+1864.634]TSLLLR.W	HexNAc(2)Hex(9)	C[+57], N[+1865]	699.9	>sp|P32004|L1CAM_HUMAN Neural cell adhesion molecule L1 OS=Homo sapiens OX=9606 GN=L1CAM PE=1 SV=2
R.LPNN[+1216.423]HSTASPLGMPHGAAAFVDTC[+57.021]SGDK.M	HexNAc(2)Hex(5)	C[+57], N[+1216]	652.48	>sp|Q14573|ITPR3_HUMAN Inositol 1,4,5-trisphosphate receptor type 3 OS=Homo sapiens OX=9606 GN=ITPR3 PE=1 SV=2
R.DPELRTHN[+2075.730]LTDLSPHLR.Y	HexNAc(4)Hex(6)NeuAc(1)	N[+2076]	321.47	>sp|P32004|L1CAM_HUMAN Neural cell adhesion molecule L1 OS=Homo sapiens OX=9606 GN=L1CAM PE=1 SV=2
R.GHTN[+1378.476]GTKPLDGFDVWK.T	HexNAc(2)Hex(6)	N[+1378]	480.5	>sp|P15848|ARSB_HUMAN Arylsulfatase B OS=Homo sapiens OX=9606 GN=ARSB PE=1 SV=1
R.GHTN[+1540.529]GTKPLDGFDVWK.T	HexNAc(2)Hex(7)	N[+1541]	616.39	>sp|P15848|ARSB_HUMAN Arylsulfatase B OS=Homo sapiens OX=9606 GN=ARSB PE=1 SV=1
R.THN[+1913.677]LTDLSPHLR.Y	HexNAc(4)Hex(5)NeuAc(1)	N[+1914]	303.86	>sp|P32004|L1CAM_HUMAN Neural cell adhesion molecule L1 OS=Homo sapiens OX=9606 GN=L1CAM PE=1 SV=2
R.THN[+2059.735]LTDLSPHLR.Y	HexNAc(4)Hex(5)Fuc(1)NeuAc(1)	N[+2060]	309.41	>sp|P32004|L1CAM_HUMAN Neural cell adhesion molecule L1 OS=Homo sapiens OX=9606 GN=L1CAM PE=1 SV=2
R.THN[+2133.772]LTDLSPHLR.Y	HexNAc(5)Hex(6)Fuc(1)	N[+2134]	310.13	>sp|P32004|L1CAM_HUMAN Neural cell adhesion molecule L1 OS=Homo sapiens OX=9606 GN=L1CAM PE=1 SV=2
R.THN[+2715.963]LTDLSPHLR.Y	HexNAc(5)Hex(6)Fuc(1)NeuAc(2)	N[+2716]	320.11	>sp|P32004|L1CAM_HUMAN Neural cell adhesion molecule L1 OS=Homo sapiens OX=9606 GN=L1CAM PE=1 SV=2
R.THN[+2278.809]LTDLSPHLR.Y	HexNAc(5)Hex(6)NeuAc(1)	N[+2279]	326.28	>sp|P32004|L1CAM_HUMAN Neural cell adhesion molecule L1 OS=Homo sapiens OX=9606 GN=L1CAM PE=1 SV=2
R.THN[+2204.772]LTDLSPHLR.Y	HexNAc(4)Hex(5)NeuAc(2)	N[+2205]	327.02	>sp|P32004|L1CAM_HUMAN Neural cell adhesion molecule L1 OS=Homo sapiens OX=9606 GN=L1CAM PE=1 SV=2
R.THN[+1930.692]LTDLSPHLR.Y	HexNAc(4)Hex(6)Fuc(1)	N[+1931]	328.01	>sp|P32004|L1CAM_HUMAN Neural cell adhesion molecule L1 OS=Homo sapiens OX=9606 GN=L1CAM PE=1 SV=2
R.THN[+2075.730]LTDLSPHLR.Y	HexNAc(4)Hex(6)NeuAc(1)	N[+2076]	328.26	>sp|P32004|L1CAM_HUMAN Neural cell adhesion molecule L1 OS=Homo sapiens OX=9606 GN=L1CAM PE=1 SV=2
R.THN[+2350.830]LTDLSPHLR.Y	HexNAc(4)Hex(5)Fuc(1)NeuAc(2)	N[+2351]	340.77	>sp|P32004|L1CAM_HUMAN Neural cell adhesion molecule L1 OS=Homo sapiens OX=9606 GN=L1CAM PE=1 SV=2
R.THN[+2424.867]LTDLSPHLR.Y	HexNAc(5)Hex(6)Fuc(1)NeuAc(1)	N[+2425]	353.32	>sp|P32004|L1CAM_HUMAN Neural cell adhesion molecule L1 OS=Homo sapiens OX=9606 GN=L1CAM PE=1 SV=2
R.THN[+1702.581]LTDLSPHLR.Y	HexNAc(2)Hex(8)	N[+1703]	374.27	>sp|P32004|L1CAM_HUMAN Neural cell adhesion molecule L1 OS=Homo sapiens OX=9606 GN=L1CAM PE=1 SV=2
R.THN[+1710.598]LTDLSPHLR.Y	HexNAc(3)Hex(5)NeuAc(1)	N[+1711]	376.75	>sp|P32004|L1CAM_HUMAN Neural cell adhesion molecule L1 OS=Homo sapiens OX=9606 GN=L1CAM PE=1 SV=2
R.THN[+1727.613]LTDLSPHLR.Y	HexNAc(3)Hex(6)Fuc(1)	N[+1728]	389.8	>sp|P32004|L1CAM_HUMAN Neural cell adhesion molecule L1 OS=Homo sapiens OX=9606 GN=L1CAM PE=1 SV=2
R.THN[+1872.651]LTDLSPHLR.Y	HexNAc(3)Hex(6)NeuAc(1)	N[+1873]	390.19	>sp|P32004|L1CAM_HUMAN Neural cell adhesion molecule L1 OS=Homo sapiens OX=9606 GN=L1CAM PE=1 SV=2
R.THN[+1971.719]LTDLSPHLR.Y	HexNAc(5)Hex(5)Fuc(1)	N[+1972]	393.44	>sp|P32004|L1CAM_HUMAN Neural cell adhesion molecule L1 OS=Homo sapiens OX=9606 GN=L1CAM PE=1 SV=2
R.THN[+1565.560]LTDLSPHLR.Y	HexNAc(3)Hex(5)Fuc(1)	N[+1566]	395.98	>sp|P32004|L1CAM_HUMAN Neural cell adhesion molecule L1 OS=Homo sapiens OX=9606 GN=L1CAM PE=1 SV=2
R.THN[+1622.582]LTDLSPHLR.Y	HexNAc(4)Hex(5)	N[+1623]	402.67	>sp|P32004|L1CAM_HUMAN Neural cell adhesion molecule L1 OS=Homo sapiens OX=9606 GN=L1CAM PE=1 SV=2
R.THN[+1548.545]LTDLSPHLR.Y	HexNAc(3)Hex(4)NeuAc(1)	N[+1549]	405.81	>sp|P32004|L1CAM_HUMAN Neural cell adhesion molecule L1 OS=Homo sapiens OX=9606 GN=L1CAM PE=1 SV=2
R.THN[+1768.640]LTDLSPHLR.Y	HexNAc(4)Hex(5)Fuc(1)	N[+1769]	409.38	>sp|P32004|L1CAM_HUMAN Neural cell adhesion molecule L1 OS=Homo sapiens OX=9606 GN=L1CAM PE=1 SV=2
R.THN[+1581.555]LTDLSPHLR.Y	HexNAc(3)Hex(6)	N[+1582]	427.01	>sp|P32004|L1CAM_HUMAN Neural cell adhesion molecule L1 OS=Homo sapiens OX=9606 GN=L1CAM PE=1 SV=2
R.THN[+2018.708]LTDLSPHLR.Y	HexNAc(3)Hex(6)Fuc(1)NeuAc(1)	N[+2019]	436.35	>sp|P32004|L1CAM_HUMAN Neural cell adhesion molecule L1 OS=Homo sapiens OX=9606 GN=L1CAM PE=1 SV=2
R.THN[+1054.370]LTDLSPHLR.Y	HexNAc(2)Hex(4)	N[+1054]	436.69	>sp|P32004|L1CAM_HUMAN Neural cell adhesion molecule L1 OS=Homo sapiens OX=9606 GN=L1CAM PE=1 SV=2
R.THN[+2262.814]LTDLSPHLR.Y	HexNAc(5)Hex(5)Fuc(1)NeuAc(1)	N[+2263]	439.96	>sp|P32004|L1CAM_HUMAN Neural cell adhesion molecule L1 OS=Homo sapiens OX=9606 GN=L1CAM PE=1 SV=2
R.THN[+1694.603]LTDLSPHLR.Y	HexNAc(3)Hex(4)Fuc(1)NeuAc(1)	N[+1695]	449.81	>sp|P32004|L1CAM_HUMAN Neural cell adhesion molecule L1 OS=Homo sapiens OX=9606 GN=L1CAM PE=1 SV=2
R.THN[+1378.476]LTDLSPHLR.Y	HexNAc(2)Hex(6)	N[+1378]	485.44	>sp|P32004|L1CAM_HUMAN Neural cell adhesion molecule L1 OS=Homo sapiens OX=9606 GN=L1CAM PE=1 SV=2
R.THN[+2026.687]LTDLSPHLR.Y	HexNAc(2)Hex(10)	N[+2027]	545.97	>sp|P32004|L1CAM_HUMAN Neural cell adhesion molecule L1 OS=Homo sapiens OX=9606 GN=L1CAM PE=1 SV=2
R.THN[+1444.534]LTDLSPHLR.Y	HexNAc(4)Hex(3)Fuc(1)	N[+1445]	566.72	>sp|P32004|L1CAM_HUMAN Neural cell adhesion molecule L1 OS=Homo sapiens OX=9606 GN=L1CAM PE=1 SV=2
R.THN[+1419.502]LTDLSPHLR.Y	HexNAc(3)Hex(5)	N[+1420]	567.94	>sp|P32004|L1CAM_HUMAN Neural cell adhesion molecule L1 OS=Homo sapiens OX=9606 GN=L1CAM PE=1 SV=2
R.THN[+1864.634]LTDLSPHLR.Y	HexNAc(2)Hex(9)	N[+1865]	608.79	>sp|P32004|L1CAM_HUMAN Neural cell adhesion molecule L1 OS=Homo sapiens OX=9606 GN=L1CAM PE=1 SV=2
R.THN[+1540.529]LTDLSPHLR.Y	HexNAc(2)Hex(7)	N[+1541]	632.53	>sp|P32004|L1CAM_HUMAN Neural cell adhesion molecule L1 OS=Homo sapiens OX=9606 GN=L1CAM PE=1 SV=2
R.THN[+1216.423]LTDLSPHLR.Y	HexNAc(2)Hex(5)	N[+1216]	708.57	>sp|P32004|L1CAM_HUMAN Neural cell adhesion molecule L1 OS=Homo sapiens OX=9606 GN=L1CAM PE=1 SV=2
K.GGASLSPQYVSYN[+1987.714]QSSYTQWDLQPDTDYEIHLFK.E	HexNAc(5)Hex(6)	N[+1988]	301.22	>sp|P32004|L1CAM_HUMAN Neural cell adhesion molecule L1 OS=Homo sapiens OX=9606 GN=L1CAM PE=1 SV=2
K.GGASLSPQYVSYN[+1913.677]QSSYTQWDLQPDTDYEIHLFK.E	HexNAc(4)Hex(5)NeuAc(1)	N[+1914]	302.85	>sp|P32004|L1CAM_HUMAN Neural cell adhesion molecule L1 OS=Homo sapiens OX=9606 GN=L1CAM PE=1 SV=2
K.GGASLSPQYVSYN[+2278.809]QSSYTQWDLQPDTDYEIHLFK.E	HexNAc(5)Hex(6)NeuAc(1)	N[+2279]	314.04	>sp|P32004|L1CAM_HUMAN Neural cell adhesion molecule L1 OS=Homo sapiens OX=9606 GN=L1CAM PE=1 SV=2
K.GGASLSPQYVSYN[+1378.476]QSSYTQWDLQPDTDYEIHLFK.E	HexNAc(2)Hex(6)	N[+1378]	340.48	>sp|P32004|L1CAM_HUMAN Neural cell adhesion molecule L1 OS=Homo sapiens OX=9606 GN=L1CAM PE=1 SV=2
K.GGASLSPQYVSYN[+2424.867]QSSYTQWDLQPDTDYEIHLFK.E	HexNAc(5)Hex(6)Fuc(1)NeuAc(1)	N[+2425]	344.36	>sp|P32004|L1CAM_HUMAN Neural cell adhesion molecule L1 OS=Homo sapiens OX=9606 GN=L1CAM PE=1 SV=2
K.GGASLSPQYVSYN[+1702.581]QSSYTQWDLQPDTDYEIHLFK.E	HexNAc(2)Hex(8)	N[+1703]	368.62	>sp|P32004|L1CAM_HUMAN Neural cell adhesion molecule L1 OS=Homo sapiens OX=9606 GN=L1CAM PE=1 SV=2
K.GGASLSPQYVSYN[+1710.598]QSSYTQWDLQPDTDYEIHLFK.E	HexNAc(3)Hex(5)NeuAc(1)	N[+1711]	381.11	>sp|P32004|L1CAM_HUMAN Neural cell adhesion molecule L1 OS=Homo sapiens OX=9606 GN=L1CAM PE=1 SV=2
K.GGASLSPQYVSYN[+2059.735]QSSYTQWDLQPDTDYEIHLFK.E	HexNAc(4)Hex(5)Fuc(1)NeuAc(1)	N[+2060]	405.7	>sp|P32004|L1CAM_HUMAN Neural cell adhesion molecule L1 OS=Homo sapiens OX=9606 GN=L1CAM PE=1 SV=2
K.GGASLSPQYVSYN[+1565.560]QSSYTQWDLQPDTDYEIHLFK.E	HexNAc(3)Hex(5)Fuc(1)	N[+1566]	422.27	>sp|P32004|L1CAM_HUMAN Neural cell adhesion molecule L1 OS=Homo sapiens OX=9606 GN=L1CAM PE=1 SV=2
K.GGASLSPQYVSYN[+1419.502]QSSYTQWDLQPDTDYEIHLFK.E	HexNAc(3)Hex(5)	N[+1420]	482.79	>sp|P32004|L1CAM_HUMAN Neural cell adhesion molecule L1 OS=Homo sapiens OX=9606 GN=L1CAM PE=1 SV=2
K.GGASLSPQYVSYN[+1548.545]QSSYTQWDLQPDTDYEIHLFK.E	HexNAc(3)Hex(4)NeuAc(1)	N[+1549]	491.32	>sp|P32004|L1CAM_HUMAN Neural cell adhesion molecule L1 OS=Homo sapiens OX=9606 GN=L1CAM PE=1 SV=2
K.GGASLSPQYVSYN[+1581.555]QSSYTQWDLQPDTDYEIHLFK.E	HexNAc(3)Hex(6)	N[+1582]	575.86	>sp|P32004|L1CAM_HUMAN Neural cell adhesion molecule L1 OS=Homo sapiens OX=9606 GN=L1CAM PE=1 SV=2
K.GGASLSPQYVSYN[+2026.687]QSSYTQWDLQPDTDYEIHLFK.E	HexNAc(2)Hex(10)	N[+2027]	576.27	>sp|P32004|L1CAM_HUMAN Neural cell adhesion molecule L1 OS=Homo sapiens OX=9606 GN=L1CAM PE=1 SV=2
K.GGASLSPQYVSYN[+1872.651]QSSYTQWDLQPDTDYEIHLFK.E	HexNAc(3)Hex(6)NeuAc(1)	N[+1873]	680.85	>sp|P32004|L1CAM_HUMAN Neural cell adhesion molecule L1 OS=Homo sapiens OX=9606 GN=L1CAM PE=1 SV=2
K.GGASLSPQYVSYN[+1864.634]QSSYTQWDLQPDTDYEIHLFK.E	HexNAc(2)Hex(9)	N[+1865]	752.82	>sp|P32004|L1CAM_HUMAN Neural cell adhesion molecule L1 OS=Homo sapiens OX=9606 GN=L1CAM PE=1 SV=2
K.GGASLSPQYVSYN[+1216.423]QSSYTQWDLQPDTDYEIHLFK.E	HexNAc(2)Hex(5)	N[+1216]	884.29	>sp|P32004|L1CAM_HUMAN Neural cell adhesion molecule L1 OS=Homo sapiens OX=9606 GN=L1CAM PE=1 SV=2
K.EIFVAN[+1872.651]GTQGK.L	HexNAc(3)Hex(6)NeuAc(1)	N[+1873]	323.17	>sp|O95297|MPZL1_HUMAN Myelin protein zero-like protein 1 OS=Homo sapiens OX=9606 GN=MPZL1 PE=1 SV=1
K.EIFVAN[+1913.677]GTQGK.L	HexNAc(4)Hex(5)NeuAc(1)	N[+1914]	326.42	>sp|O95297|MPZL1_HUMAN Myelin protein zero-like protein 1 OS=Homo sapiens OX=9606 GN=MPZL1 PE=1 SV=1
K.EIFVAN[+1378.476]GTQGK.L	HexNAc(2)Hex(6)	N[+1378]	373.83	>sp|O95297|MPZL1_HUMAN Myelin protein zero-like protein 1 OS=Homo sapiens OX=9606 GN=MPZL1 PE=1 SV=1
K.EIFVAN[+1702.581]GTQGK.L	HexNAc(2)Hex(8)	N[+1703]	387.47	>sp|O95297|MPZL1_HUMAN Myelin protein zero-like protein 1 OS=Homo sapiens OX=9606 GN=MPZL1 PE=1 SV=1
K.EIFVAN[+2026.687]GTQGK.L	HexNAc(2)Hex(10)	N[+2027]	388.8	>sp|O95297|MPZL1_HUMAN Myelin protein zero-like protein 1 OS=Homo sapiens OX=9606 GN=MPZL1 PE=1 SV=1
K.DASINIENMQFIHN[+1710.598]GTYIC[+57.021]DVK.N	HexNAc(3)Hex(5)NeuAc(1)	C[+57], N[+1711]	319.17	>sp|O95297|MPZL1_HUMAN Myelin protein zero-like protein 1 OS=Homo sapiens OX=9606 GN=MPZL1 PE=1 SV=1
K.DASINIENMQFIHN[+1913.677]GTYIC[+57.021]DVK.N	HexNAc(4)Hex(5)NeuAc(1)	C[+57], N[+1914]	326.59	>sp|O95297|MPZL1_HUMAN Myelin protein zero-like protein 1 OS=Homo sapiens OX=9606 GN=MPZL1 PE=1 SV=1
K.DASINIENMQFIHN[+2278.809]GTYIC[+57.021]DVK.N	HexNAc(5)Hex(6)NeuAc(1)	C[+57], N[+2279]	330.22	>sp|O95297|MPZL1_HUMAN Myelin protein zero-like protein 1 OS=Homo sapiens OX=9606 GN=MPZL1 PE=1 SV=1
K.DASINIENMQFIHN[+1702.581]GTYIC[+57.021]DVK.N	HexNAc(2)Hex(8)	C[+57], N[+1703]	393.83	>sp|O95297|MPZL1_HUMAN Myelin protein zero-like protein 1 OS=Homo sapiens OX=9606 GN=MPZL1 PE=1 SV=1
K.DASINIENMQFIHN[+1872.651]GTYIC[+57.021]DVK.N	HexNAc(3)Hex(6)NeuAc(1)	C[+57], N[+1873]	400.95	>sp|O95297|MPZL1_HUMAN Myelin protein zero-like protein 1 OS=Homo sapiens OX=9606 GN=MPZL1 PE=1 SV=1
K.DASINIENMQFIHN[+1540.529]GTYIC[+57.021]DVK.N	HexNAc(2)Hex(7)	C[+57], N[+1541]	549.96	>sp|O95297|MPZL1_HUMAN Myelin protein zero-like protein 1 OS=Homo sapiens OX=9606 GN=MPZL1 PE=1 SV=1
K.DASINIENMQFIHN[+1378.476]GTYIC[+57.021]DVK.N	HexNAc(2)Hex(6)	C[+57], N[+1378]	640.41	>sp|O95297|MPZL1_HUMAN Myelin protein zero-like protein 1 OS=Homo sapiens OX=9606 GN=MPZL1 PE=1 SV=1
K.LYWISSGN[+1378.476]HTINR.C	HexNAc(2)Hex(6)	N[+1378]	352.77	>sp|Q07954|LRP1_HUMAN Prolow-density lipoprotein receptor-related protein 1 OS=Homo sapiens OX=9606 GN=LRP1 PE=1 SV=2
K.AAVHQIN[+1702.581]FTVGQTSEWIHGIQR.K	HexNAc(2)Hex(8)	N[+1703]	467.53	>sp|Q6AZY7|SCAR3_HUMAN Scavenger receptor class A member 3 OS=Homo sapiens OX=9606 GN=SCARA3 PE=1 SV=1
K.DASINIENM[+15.995]QFIHN[+2018.708]GTYIC[+57.021]DVK.N	HexNAc(3)Hex(6)Fuc(1)NeuAc(1)	C[+57], M[+16], N[+2019]	321.15	>sp|O95297|MPZL1_HUMAN Myelin protein zero-like protein 1 OS=Homo sapiens OX=9606 GN=MPZL1 PE=1 SV=1
R.IC[+57.021]PQGYTC[+57.021]C[+57.021]TSEMEENLAN[+2350.830]R.S	HexNAc(4)Hex(5)Fuc(1)NeuAc(2)	C[+57]*3, N[+2351]	366.26	>sp|P35052|GPC1_HUMAN Glypican-1 OS=Homo sapiens OX=9606 GN=GPC1 PE=1 SV=2
R.IC[+57.021]PQGYTC[+57.021]C[+57.021]TSEMEENLAN[+1702.581]R.S	HexNAc(2)Hex(8)	C[+57]*3, N[+1703]	430.24	>sp|P35052|GPC1_HUMAN Glypican-1 OS=Homo sapiens OX=9606 GN=GPC1 PE=1 SV=2
R.SFDDHFQHLLN[+1622.582]DSER.T	HexNAc(4)Hex(5)	N[+1623]	321.89	>sp|P35052|GPC1_HUMAN Glypican-1 OS=Homo sapiens OX=9606 GN=GPC1 PE=1 SV=2
R.SFDDHFQHLLN[+1540.529]DSER.T	HexNAc(2)Hex(7)	N[+1541]	322.21	>sp|P35052|GPC1_HUMAN Glypican-1 OS=Homo sapiens OX=9606 GN=GPC1 PE=1 SV=2
R.SFDDHFQHLLN[+1710.598]DSER.T	HexNAc(3)Hex(5)NeuAc(1)	N[+1711]	325.84	>sp|P35052|GPC1_HUMAN Glypican-1 OS=Homo sapiens OX=9606 GN=GPC1 PE=1 SV=2
R.SFDDHFQHLLN[+1864.634]DSER.T	HexNAc(2)Hex(9)	N[+1865]	334.08	>sp|P35052|GPC1_HUMAN Glypican-1 OS=Homo sapiens OX=9606 GN=GPC1 PE=1 SV=2
R.SFDDHFQHLLN[+2204.772]DSER.T	HexNAc(4)Hex(5)NeuAc(2)	N[+2205]	351.52	>sp|P35052|GPC1_HUMAN Glypican-1 OS=Homo sapiens OX=9606 GN=GPC1 PE=1 SV=2
R.SFDDHFQHLLN[+1702.581]DSER.T	HexNAc(2)Hex(8)	N[+1703]	424.8	>sp|P35052|GPC1_HUMAN Glypican-1 OS=Homo sapiens OX=9606 GN=GPC1 PE=1 SV=2
R.SFDDHFQHLLN[+1216.423]DSER.T	HexNAc(2)Hex(5)	N[+1216]	425.99	>sp|P35052|GPC1_HUMAN Glypican-1 OS=Homo sapiens OX=9606 GN=GPC1 PE=1 SV=2
K.KDFEDLYTPVN[+3007.058]GSIVIVR.A	HexNAc(5)Hex(6)Fuc(1)NeuAc(3)	N[+3007]	306.22	>sp|P02786|TFR1_HUMAN Transferrin receptor protein 1 OS=Homo sapiens OX=9606 GN=TFRC PE=1 SV=2
K.KDFEDLYTPVN[+2715.963]GSIVIVR.A	HexNAc(5)Hex(6)Fuc(1)NeuAc(2)	N[+2716]	306.28	>sp|P02786|TFR1_HUMAN Transferrin receptor protein 1 OS=Homo sapiens OX=9606 GN=TFRC PE=1 SV=2
K.KDFEDLYTPVN[+1872.651]GSIVIVR.A	HexNAc(3)Hex(6)NeuAc(1)	N[+1873]	353.02	>sp|P02786|TFR1_HUMAN Transferrin receptor protein 1 OS=Homo sapiens OX=9606 GN=TFRC PE=1 SV=2
K.KDFEDLYTPVN[+2350.830]GSIVIVR.A	HexNAc(4)Hex(5)Fuc(1)NeuAc(2)	N[+2351]	381.75	>sp|P02786|TFR1_HUMAN Transferrin receptor protein 1 OS=Homo sapiens OX=9606 GN=TFRC PE=1 SV=2
K.KDFEDLYTPVN[+2424.867]GSIVIVR.A	HexNAc(5)Hex(6)Fuc(1)NeuAc(1)	N[+2425]	392.22	>sp|P02786|TFR1_HUMAN Transferrin receptor protein 1 OS=Homo sapiens OX=9606 GN=TFRC PE=1 SV=2
K.KDFEDLYTPVN[+2204.772]GSIVIVR.A	HexNAc(4)Hex(5)NeuAc(2)	N[+2205]	421.76	>sp|P02786|TFR1_HUMAN Transferrin receptor protein 1 OS=Homo sapiens OX=9606 GN=TFRC PE=1 SV=2
K.KDFEDLYTPVN[+1702.581]GSIVIVR.A	HexNAc(2)Hex(8)	N[+1703]	438.15	>sp|P02786|TFR1_HUMAN Transferrin receptor protein 1 OS=Homo sapiens OX=9606 GN=TFRC PE=1 SV=2
K.KDFEDLYTPVN[+2026.687]GSIVIVR.A	HexNAc(2)Hex(10)	N[+2027]	440.16	>sp|P02786|TFR1_HUMAN Transferrin receptor protein 1 OS=Homo sapiens OX=9606 GN=TFRC PE=1 SV=2
K.KDFEDLYTPVN[+1768.640]GSIVIVR.A	HexNAc(4)Hex(5)Fuc(1)	N[+1769]	444.07	>sp|P02786|TFR1_HUMAN Transferrin receptor protein 1 OS=Homo sapiens OX=9606 GN=TFRC PE=1 SV=2
K.KDFEDLYTPVN[+2059.735]GSIVIVR.A	HexNAc(4)Hex(5)Fuc(1)NeuAc(1)	N[+2060]	459.22	>sp|P02786|TFR1_HUMAN Transferrin receptor protein 1 OS=Homo sapiens OX=9606 GN=TFRC PE=1 SV=2
K.KDFEDLYTPVN[+1864.634]GSIVIVR.A	HexNAc(2)Hex(9)	N[+1865]	601.39	>sp|P02786|TFR1_HUMAN Transferrin receptor protein 1 OS=Homo sapiens OX=9606 GN=TFRC PE=1 SV=2
K.KDFEDLYTPVN[+1540.529]GSIVIVR.A	HexNAc(2)Hex(7)	N[+1541]	606.7	>sp|P02786|TFR1_HUMAN Transferrin receptor protein 1 OS=Homo sapiens OX=9606 GN=TFRC PE=1 SV=2
K.KDFEDLYTPVN[+1378.476]GSIVIVR.A	HexNAc(2)Hex(6)	N[+1378]	621.11	>sp|P02786|TFR1_HUMAN Transferrin receptor protein 1 OS=Homo sapiens OX=9606 GN=TFRC PE=1 SV=2
R.PVPSLPC[+57.021]N[+1702.581]VTLEDFYGVFSSPGYTHLASVSHPQSC[+57.021]HWLLDPHDGR.R	HexNAc(2)Hex(8)	C[+57]*2, N[+1703]	319.55	>sp|Q7Z4F1|LRP10_HUMAN Low-density lipoprotein receptor-related protein 10 OS=Homo sapiens OX=9606 GN=LRP10 PE=1 SV=2
K.DFEDLYTPVN[+2059.735]GSIVIVR.A	HexNAc(4)Hex(5)Fuc(1)NeuAc(1)	N[+2060]	310.05	>sp|P02786|TFR1_HUMAN Transferrin receptor protein 1 OS=Homo sapiens OX=9606 GN=TFRC PE=1 SV=2
K.DFEDLYTPVN[+2350.830]GSIVIVR.A	HexNAc(4)Hex(5)Fuc(1)NeuAc(2)	N[+2351]	339.23	>sp|P02786|TFR1_HUMAN Transferrin receptor protein 1 OS=Homo sapiens OX=9606 GN=TFRC PE=1 SV=2
K.DFEDLYTPVN[+3372.190]GSIVIVR.A	HexNAc(6)Hex(7)Fuc(1)NeuAc(3)	N[+3372]	346.13	>sp|P02786|TFR1_HUMAN Transferrin receptor protein 1 OS=Homo sapiens OX=9606 GN=TFRC PE=1 SV=2
K.DFEDLYTPVN[+3007.058]GSIVIVR.A	HexNAc(5)Hex(6)Fuc(1)NeuAc(3)	N[+3007]	353.54	>sp|P02786|TFR1_HUMAN Transferrin receptor protein 1 OS=Homo sapiens OX=9606 GN=TFRC PE=1 SV=2
K.DFEDLYTPVN[+2424.867]GSIVIVR.A	HexNAc(5)Hex(6)Fuc(1)NeuAc(1)	N[+2425]	377.7	>sp|P02786|TFR1_HUMAN Transferrin receptor protein 1 OS=Homo sapiens OX=9606 GN=TFRC PE=1 SV=2
K.DFEDLYTPVN[+1872.651]GSIVIVR.A	HexNAc(3)Hex(6)NeuAc(1)	N[+1873]	455.33	>sp|P02786|TFR1_HUMAN Transferrin receptor protein 1 OS=Homo sapiens OX=9606 GN=TFRC PE=1 SV=2
K.DFEDLYTPVN[+2715.963]GSIVIVR.A	HexNAc(5)Hex(6)Fuc(1)NeuAc(2)	N[+2716]	485.67	>sp|P02786|TFR1_HUMAN Transferrin receptor protein 1 OS=Homo sapiens OX=9606 GN=TFRC PE=1 SV=2
K.DFEDLYTPVN[+1864.634]GSIVIVR.A	HexNAc(2)Hex(9)	N[+1865]	491.29	>sp|P02786|TFR1_HUMAN Transferrin receptor protein 1 OS=Homo sapiens OX=9606 GN=TFRC PE=1 SV=2
K.DFEDLYTPVN[+1702.581]GSIVIVR.A	HexNAc(2)Hex(8)	N[+1703]	600.02	>sp|P02786|TFR1_HUMAN Transferrin receptor protein 1 OS=Homo sapiens OX=9606 GN=TFRC PE=1 SV=2
K.QDN[+1864.634]ETGIYYETWNVK.A	HexNAc(2)Hex(9)	N[+1865]	727.16	>sp|O75503|CLN5_HUMAN Ceroid-lipofuscinosis neuronal protein 5 OS=Homo sapiens OX=9606 GN=CLN5 PE=1 SV=2
R.VFPYISAMVNN[+1702.581]GSLSYDHER.D	HexNAc(2)Hex(8)	N[+1703]	348.55	>sp|Q9H0V9|LMA2L_HUMAN VIP36-like protein OS=Homo sapiens OX=9606 GN=LMAN2L PE=1 SV=1
R.VFPYISAMVNN[+1540.529]GSLSYDHER.D	HexNAc(2)Hex(7)	N[+1541]	378.95	>sp|Q9H0V9|LMA2L_HUMAN VIP36-like protein OS=Homo sapiens OX=9606 GN=LMAN2L PE=1 SV=1
R.SEQLVN[+1702.581]FTGK.A	HexNAc(2)Hex(8)	N[+1703]	366.43	>sp|Q9BVX2|T106C_HUMAN Transmembrane protein 106C OS=Homo sapiens OX=9606 GN=TMEM106C PE=1 SV=1
R.SEQLVN[+1540.529]FTGK.A	HexNAc(2)Hex(7)	N[+1541]	371.59	>sp|Q9BVX2|T106C_HUMAN Transmembrane protein 106C OS=Homo sapiens OX=9606 GN=TMEM106C PE=1 SV=1
R.SEQLVN[+1378.476]FTGK.A	HexNAc(2)Hex(6)	N[+1378]	519.49	>sp|Q9BVX2|T106C_HUMAN Transmembrane protein 106C OS=Homo sapiens OX=9606 GN=TMEM106C PE=1 SV=1
R.VFPYISAMVNN[+1378.476]GSLSYDHER.D	HexNAc(2)Hex(6)	N[+1378]	459.86	>sp|Q9H0V9|LMA2L_HUMAN VIP36-like protein OS=Homo sapiens OX=9606 GN=LMAN2L PE=1 SV=1
R.LEQTPLQFTHLEYN[+1702.581]VTVQENSAAK.T	HexNAc(2)Hex(8)	N[+1703]	311.18	>sp|Q14517|FAT1_HUMAN Protocadherin Fat 1 OS=Homo sapiens OX=9606 GN=FAT1 PE=1 SV=2
R.VVTGDILTDITGHN[+1864.634]VSEYLLFTSDR.F	HexNAc(2)Hex(9)	N[+1865]	569.21	>sp|Q9BZC7|ABCA2_HUMAN ATP-binding cassette sub-family A member 2 OS=Homo sapiens OX=9606 GN=ABCA2 PE=1 SV=4
K.GNPAAYGITVTNHPMN[+1864.634]K.T	HexNAc(2)Hex(9)	N[+1865]	458.38	>sp|Q9BZC7|ABCA2_HUMAN ATP-binding cassette sub-family A member 2 OS=Homo sapiens OX=9606 GN=ABCA2 PE=1 SV=4
K.FPIVNAELSFFGHAHLGTGDPYTPGFPSFN[+1540.529]HTQFPPSR.S	HexNAc(2)Hex(7)	N[+1541]	307.63	>sp|P02786|TFR1_HUMAN Transferrin receptor protein 1 OS=Homo sapiens OX=9606 GN=TFRC PE=1 SV=2
K.FPIVNAELSFFGHAHLGTGDPYTPGFPSFN[+1378.476]HTQFPPSR.S	HexNAc(2)Hex(6)	N[+1378]	312.66	>sp|P02786|TFR1_HUMAN Transferrin receptor protein 1 OS=Homo sapiens OX=9606 GN=TFRC PE=1 SV=2
R.DYGGNC[+57.021]LIYDPDN[+1864.634]ETDPFHNIWDK.L	HexNAc(2)Hex(9)	C[+57], N[+1865]	489.14	>sp|Q9BVG9|PTSS2_HUMAN Phosphatidylserine synthase 2 OS=Homo sapiens OX=9606 GN=PTDSS2 PE=1 SV=1
R.DYGGNC[+57.021]LIYDPDN[+1866.688]ETDPFHNIWDK.L	HexNAc(6)Hex(4)	C[+57], N[+1867]	490.35	>sp|Q9BVG9|PTSS2_HUMAN Phosphatidylserine synthase 2 OS=Homo sapiens OX=9606 GN=PTDSS2 PE=1 SV=1
K.KKN[+1864.634]C[+57.021]TYNQVQTR.S	HexNAc(2)Hex(9)	C[+57], N[+1865]	366.18	>sp|O75764|TCEA3_HUMAN Transcription elongation factor A protein 3 OS=Homo sapiens OX=9606 GN=TCEA3 PE=1 SV=2
K.HGAVVN[+1378.476]ESHHDALVEDIFDKEDEDKDGFISAR.E	HexNAc(2)Hex(6)	N[+1378]	443.65	>sp|Q9NWM8|FKB14_HUMAN Peptidyl-prolyl cis-trans isomerase FKBP14 OS=Homo sapiens OX=9606 GN=FKBP14 PE=1 SV=1
K.HGAVVN[+1702.581]ESHHDALVEDIFDKEDEDKDGFISAR.E	HexNAc(2)Hex(8)	N[+1703]	476.52	>sp|Q9NWM8|FKB14_HUMAN Peptidyl-prolyl cis-trans isomerase FKBP14 OS=Homo sapiens OX=9606 GN=FKBP14 PE=1 SV=1
R.KQNNGAFN[+1864.634]ETLFR.N	HexNAc(2)Hex(9)	N[+1865]	313.61	>sp|P02786|TFR1_HUMAN Transferrin receptor protein 1 OS=Homo sapiens OX=9606 GN=TFRC PE=1 SV=2
R.KQNNGAFN[+1702.581]ETLFR.N	HexNAc(2)Hex(8)	N[+1703]	337.34	>sp|P02786|TFR1_HUMAN Transferrin receptor protein 1 OS=Homo sapiens OX=9606 GN=TFRC PE=1 SV=2
R.KQNNGAFN[+2026.687]ETLFR.N	HexNAc(2)Hex(10)	N[+2027]	369.85	>sp|P02786|TFR1_HUMAN Transferrin receptor protein 1 OS=Homo sapiens OX=9606 GN=TFRC PE=1 SV=2
R.KQNNGAFN[+1540.529]ETLFR.N	HexNAc(2)Hex(7)	N[+1541]	380.6	>sp|P02786|TFR1_HUMAN Transferrin receptor protein 1 OS=Homo sapiens OX=9606 GN=TFRC PE=1 SV=2
R.FTFTSHTPGEHQIC[+57.021]LHSN[+1647.613]STK.F	HexNAc(5)Hex(3)Fuc(1)	C[+57], N[+1648]	303	>sp|Q9BVK6|TMED9_HUMAN Transmembrane emp24 domain-containing protein 9 OS=Homo sapiens OX=9606 GN=TMED9 PE=1 SV=2
R.GN[+1864.634]SSSNHLYGVAEAGAPPADPSTLYR.D	HexNAc(2)Hex(9)	N[+1865]	318.54	>sp|Q86UN3|R4RL2_HUMAN Reticulon-4 receptor-like 2 OS=Homo sapiens OX=9606 GN=RTN4RL2 PE=1 SV=1
R.GN[+1702.581]SSSNHLYGVAEAGAPPADPSTLYR.D	HexNAc(2)Hex(8)	N[+1703]	386.44	>sp|Q86UN3|R4RL2_HUMAN Reticulon-4 receptor-like 2 OS=Homo sapiens OX=9606 GN=RTN4RL2 PE=1 SV=1
R.IVVN[+1540.529]VSDTNDHAPWFTASSYK.G	HexNAc(2)Hex(7)	N[+1541]	489.67	>sp|Q14517|FAT1_HUMAN Protocadherin Fat 1 OS=Homo sapiens OX=9606 GN=FAT1 PE=1 SV=2
R.TDC[+57.021]DSSTTSLC[+57.021]SFPVAN[+1702.581]VSLTK.G	HexNAc(2)Hex(8)	C[+57]*2, N[+1703]	325.78	>sp|Q96G97|BSCL2_HUMAN Seipin OS=Homo sapiens OX=9606 GN=BSCL2 PE=1 SV=3
R.FTFTSHTPGEHQIC[+57.021]LHSN[+1540.529]STK.F	HexNAc(2)Hex(7)	C[+57], N[+1541]	401.33	>sp|Q9BVK6|TMED9_HUMAN Transmembrane emp24 domain-containing protein 9 OS=Homo sapiens OX=9606 GN=TMED9 PE=1 SV=2
R.FTFTSHTPGEHQIC[+57.021]LHSN[+1241.454]STK.F	HexNAc(3)Hex(3)Fuc(1)	C[+57], N[+1241]	447.74	>sp|Q9BVK6|TMED9_HUMAN Transmembrane emp24 domain-containing protein 9 OS=Homo sapiens OX=9606 GN=TMED9 PE=1 SV=2
K.QNNGAFN[+2621.984]ETLFR.N	HexNAc(9)Hex(4)Fuc(1)	N[+2622]	308.53	>sp|P02786|TFR1_HUMAN Transferrin receptor protein 1 OS=Homo sapiens OX=9606 GN=TFRC PE=1 SV=2
K.QNNGAFN[+1378.476]ETLFR.N	HexNAc(2)Hex(6)	N[+1378]	334.54	>sp|P02786|TFR1_HUMAN Transferrin receptor protein 1 OS=Homo sapiens OX=9606 GN=TFRC PE=1 SV=2
K.QNNGAFN[+1702.581]ETLFR.N	HexNAc(2)Hex(8)	N[+1703]	335.44	>sp|P02786|TFR1_HUMAN Transferrin receptor protein 1 OS=Homo sapiens OX=9606 GN=TFRC PE=1 SV=2
K.QNNGAFN[+2026.687]ETLFR.N	HexNAc(2)Hex(10)	N[+2027]	502.48	>sp|P02786|TFR1_HUMAN Transferrin receptor protein 1 OS=Homo sapiens OX=9606 GN=TFRC PE=1 SV=2
K.QNNGAFN[+1864.634]ETLFR.N	HexNAc(2)Hex(9)	N[+1865]	595.08	>sp|P02786|TFR1_HUMAN Transferrin receptor protein 1 OS=Homo sapiens OX=9606 GN=TFRC PE=1 SV=2
K.QNNGAFN[+1540.529]ETLFR.N	HexNAc(2)Hex(7)	N[+1541]	598.37	>sp|P02786|TFR1_HUMAN Transferrin receptor protein 1 OS=Homo sapiens OX=9606 GN=TFRC PE=1 SV=2
R.IVVN[+1378.476]VSDTNDHAPWFTASSYK.G	HexNAc(2)Hex(6)	N[+1378]	596.92	>sp|Q14517|FAT1_HUMAN Protocadherin Fat 1 OS=Homo sapiens OX=9606 GN=FAT1 PE=1 SV=2
K.WNNHHLTFSIQN[+1378.476]YTEK.L	HexNAc(2)Hex(6)	N[+1378]	379.84	>sp|P51511|MMP15_HUMAN Matrix metalloproteinase-15 OS=Homo sapiens OX=9606 GN=MMP15 PE=1 SV=1
R.DSPVLPVTLQC[+57.021]N[+2424.867]LTSSSHTLTYSYWTK.N	HexNAc(5)Hex(6)Fuc(1)NeuAc(1)	C[+57], N[+2425]	310.62	>sp|Q9Y639|NPTN_HUMAN Neuroplastin OS=Homo sapiens OX=9606 GN=NPTN PE=1 SV=2
R.DSPVLPVTLQC[+57.021]N[+2059.735]LTSSSHTLTYSYWTK.N	HexNAc(4)Hex(5)Fuc(1)NeuAc(1)	C[+57], N[+2060]	349.95	>sp|Q9Y639|NPTN_HUMAN Neuroplastin OS=Homo sapiens OX=9606 GN=NPTN PE=1 SV=2
R.DSPVLPVTLQC[+57.021]N[+2133.772]LTSSSHTLTYSYWTK.N	HexNAc(5)Hex(6)Fuc(1)	C[+57], N[+2134]	555.7	>sp|Q9Y639|NPTN_HUMAN Neuroplastin OS=Homo sapiens OX=9606 GN=NPTN PE=1 SV=2
R.DSPVLPVTLQC[+57.021]N[+1768.640]LTSSSHTLTYSYWTK.N	HexNAc(4)Hex(5)Fuc(1)	C[+57], N[+1769]	635.38	>sp|Q9Y639|NPTN_HUMAN Neuroplastin OS=Homo sapiens OX=9606 GN=NPTN PE=1 SV=2
K.FN[+1378.476]SSSSSLEEK.I	HexNAc(2)Hex(6)	N[+1378]	505.01	>sp|Q9H173|SIL1_HUMAN Nucleotide exchange factor SIL1 OS=Homo sapiens OX=9606 GN=SIL1 PE=1 SV=1
K.FN[+1540.529]SSSSSLEEK.I	HexNAc(2)Hex(7)	N[+1541]	530.85	>sp|Q9H173|SIL1_HUMAN Nucleotide exchange factor SIL1 OS=Homo sapiens OX=9606 GN=SIL1 PE=1 SV=1
R.DSPVLPVTLQC[+57.021]N[+1702.581]LTSSSHTLTYSYWTK.N	HexNAc(2)Hex(8)	C[+57], N[+1703]	692.95	>sp|Q9Y639|NPTN_HUMAN Neuroplastin OS=Homo sapiens OX=9606 GN=NPTN PE=1 SV=2
K.N[+1540.529]ASNMEYR.I	HexNAc(2)Hex(7)	N[+1541]	303.98	>sp|Q9Y639|NPTN_HUMAN Neuroplastin OS=Homo sapiens OX=9606 GN=NPTN PE=1 SV=2
K.AN[+1540.529]ATIEVK.A	HexNAc(2)Hex(7)	N[+1541]	347.34	>sp|Q9Y639|NPTN_HUMAN Neuroplastin OS=Homo sapiens OX=9606 GN=NPTN PE=1 SV=2
K.AN[+1864.634]ATIEVK.A	HexNAc(2)Hex(9)	N[+1865]	484.53	>sp|Q9Y639|NPTN_HUMAN Neuroplastin OS=Homo sapiens OX=9606 GN=NPTN PE=1 SV=2
K.AN[+1702.581]ATIEVK.A	HexNAc(2)Hex(8)	N[+1703]	495.3	>sp|Q9Y639|NPTN_HUMAN Neuroplastin OS=Homo sapiens OX=9606 GN=NPTN PE=1 SV=2
K.DVVTAAGDMLKDN[+1897.682]ATEEEILVYLEK.T	HexNAc(4)Hex(4)Fuc(1)NeuAc(1)	N[+1898]	334.29	>sp|P07602|SAP_HUMAN Prosaposin OS=Homo sapiens OX=9606 GN=PSAP PE=1 SV=2
K.DVVTAAGDMLKDN[+1694.603]ATEEEILVYLEK.T	HexNAc(3)Hex(4)Fuc(1)NeuAc(1)	N[+1695]	355.37	>sp|P07602|SAP_HUMAN Prosaposin OS=Homo sapiens OX=9606 GN=PSAP PE=1 SV=2
K.DVVTAAGDMLKDN[+1768.640]ATEEEILVYLEK.T	HexNAc(4)Hex(5)Fuc(1)	N[+1769]	389.14	>sp|P07602|SAP_HUMAN Prosaposin OS=Homo sapiens OX=9606 GN=PSAP PE=1 SV=2
K.DVVTAAGDMLKDN[+2350.830]ATEEEILVYLEK.T	HexNAc(4)Hex(5)Fuc(1)NeuAc(2)	N[+2351]	471.53	>sp|P07602|SAP_HUMAN Prosaposin OS=Homo sapiens OX=9606 GN=PSAP PE=1 SV=2
K.DVVTAAGDMLKDN[+2059.735]ATEEEILVYLEK.T	HexNAc(4)Hex(5)Fuc(1)NeuAc(1)	N[+2060]	471.95	>sp|P07602|SAP_HUMAN Prosaposin OS=Homo sapiens OX=9606 GN=PSAP PE=1 SV=2
K.DVVTAAGDMLKDN[+1038.375]ATEEEILVYLEK.T	HexNAc(2)Hex(3)Fuc(1)	N[+1038]	476.65	>sp|P07602|SAP_HUMAN Prosaposin OS=Homo sapiens OX=9606 GN=PSAP PE=1 SV=2
K.DN[+1540.529]ATEEEILVYLEK.T	HexNAc(2)Hex(7)	N[+1541]	621.19	>sp|P07602|SAP_HUMAN Prosaposin OS=Homo sapiens OX=9606 GN=PSAP PE=1 SV=2
K.DN[+1378.476]ATEEEILVYLEK.T	HexNAc(2)Hex(6)	N[+1378]	637.97	>sp|P07602|SAP_HUMAN Prosaposin OS=Homo sapiens OX=9606 GN=PSAP PE=1 SV=2
K.DN[+2026.687]ATEEEILVYLEK.T	HexNAc(2)Hex(10)	N[+2027]	661.12	>sp|P07602|SAP_HUMAN Prosaposin OS=Homo sapiens OX=9606 GN=PSAP PE=1 SV=2
K.DN[+1702.581]ATEEEILVYLEK.T	HexNAc(2)Hex(8)	N[+1703]	681.51	>sp|P07602|SAP_HUMAN Prosaposin OS=Homo sapiens OX=9606 GN=PSAP PE=1 SV=2
K.DN[+1864.634]ATEEEILVYLEK.T	HexNAc(2)Hex(9)	N[+1865]	708.07	>sp|P07602|SAP_HUMAN Prosaposin OS=Homo sapiens OX=9606 GN=PSAP PE=1 SV=2
R.ISNN[+1702.581]FTGLEWDLNVR.L	HexNAc(2)Hex(8)	N[+1703]	471.54	>sp|Q9H497|TOR3A_HUMAN Torsin-3A OS=Homo sapiens OX=9606 GN=TOR3A PE=1 SV=1
K.GQTEIQVNC[+57.021]PPAVTEN[+1710.598]K.T	HexNAc(3)Hex(5)NeuAc(1)	C[+57], N[+1711]	325.61	>sp|Q16563|SYPL1_HUMAN Synaptophysin-like protein 1 OS=Homo sapiens OX=9606 GN=SYPL1 PE=1 SV=1
K.GQTEIQVNC[+57.021]PPAVTEN[+1872.651]K.T	HexNAc(3)Hex(6)NeuAc(1)	C[+57], N[+1873]	377.09	>sp|Q16563|SYPL1_HUMAN Synaptophysin-like protein 1 OS=Homo sapiens OX=9606 GN=SYPL1 PE=1 SV=1
K.GQTEIQVNC[+57.021]PPAVTEN[+1378.476]K.T	HexNAc(2)Hex(6)	C[+57], N[+1378]	468.27	>sp|Q16563|SYPL1_HUMAN Synaptophysin-like protein 1 OS=Homo sapiens OX=9606 GN=SYPL1 PE=1 SV=1
K.GQTEIQVNC[+57.021]PPAVTEN[+1540.529]K.T	HexNAc(2)Hex(7)	C[+57], N[+1541]	569.24	>sp|Q16563|SYPL1_HUMAN Synaptophysin-like protein 1 OS=Homo sapiens OX=9606 GN=SYPL1 PE=1 SV=1
K.GQTEIQVNC[+57.021]PPAVTEN[+1864.634]K.T	HexNAc(2)Hex(9)	C[+57], N[+1865]	611.07	>sp|Q16563|SYPL1_HUMAN Synaptophysin-like protein 1 OS=Homo sapiens OX=9606 GN=SYPL1 PE=1 SV=1
R.LAFQNMN[+1702.581]GSEYFVK.I	HexNAc(2)Hex(8)	N[+1703]	569.28	>sp|Q13421|MSLN_HUMAN Mesothelin OS=Homo sapiens OX=9606 GN=MSLN PE=1 SV=2
K.ALSQQN[+2350.830]VSMDLATFMK.L	HexNAc(4)Hex(5)Fuc(1)NeuAc(2)	N[+2351]	428.29	>sp|Q13421|MSLN_HUMAN Mesothelin OS=Homo sapiens OX=9606 GN=MSLN PE=1 SV=2
K.TC[+57.021]DWLPKPN[+1768.640]MSASC[+57.021]K.E	HexNAc(4)Hex(5)Fuc(1)	C[+57]*2, N[+1769]	304.48	>sp|P07602|SAP_HUMAN Prosaposin OS=Homo sapiens OX=9606 GN=PSAP PE=1 SV=2
K.TC[+57.021]DWLPKPN[+2059.735]MSASC[+57.021]K.E	HexNAc(4)Hex(5)Fuc(1)NeuAc(1)	C[+57]*2, N[+2060]	305.78	>sp|P07602|SAP_HUMAN Prosaposin OS=Homo sapiens OX=9606 GN=PSAP PE=1 SV=2
K.TC[+57.021]DWLPKPN[+1864.634]MSASC[+57.021]K.E	HexNAc(2)Hex(9)	C[+57]*2, N[+1865]	320.24	>sp|P07602|SAP_HUMAN Prosaposin OS=Homo sapiens OX=9606 GN=PSAP PE=1 SV=2
K.TC[+57.021]DWLPKPN[+3007.058]MSASC[+57.021]K.E	HexNAc(5)Hex(6)Fuc(1)NeuAc(3)	C[+57]*2, N[+3007]	325.52	>sp|P07602|SAP_HUMAN Prosaposin OS=Homo sapiens OX=9606 GN=PSAP PE=1 SV=2
K.TC[+57.021]DWLPKPN[+1606.587]MSASC[+57.021]K.E	HexNAc(4)Hex(4)Fuc(1)	C[+57]*2, N[+1607]	334.02	>sp|P07602|SAP_HUMAN Prosaposin OS=Homo sapiens OX=9606 GN=PSAP PE=1 SV=2
K.TC[+57.021]DWLPKPN[+2350.830]MSASC[+57.021]K.E	HexNAc(4)Hex(5)Fuc(1)NeuAc(2)	C[+57]*2, N[+2351]	366.62	>sp|P07602|SAP_HUMAN Prosaposin OS=Homo sapiens OX=9606 GN=PSAP PE=1 SV=2
K.TC[+57.021]DWLPKPN[+1378.476]MSASC[+57.021]K.E	HexNAc(2)Hex(6)	C[+57]*2, N[+1378]	373.91	>sp|P07602|SAP_HUMAN Prosaposin OS=Homo sapiens OX=9606 GN=PSAP PE=1 SV=2
K.TC[+57.021]DWLPKPN[+1702.581]MSASC[+57.021]K.E	HexNAc(2)Hex(8)	C[+57]*2, N[+1703]	386.28	>sp|P07602|SAP_HUMAN Prosaposin OS=Homo sapiens OX=9606 GN=PSAP PE=1 SV=2
K.TC[+57.021]DWLPKPN[+2026.687]MSASC[+57.021]K.E	HexNAc(2)Hex(10)	C[+57]*2, N[+2027]	409.36	>sp|P07602|SAP_HUMAN Prosaposin OS=Homo sapiens OX=9606 GN=PSAP PE=1 SV=2
K.TC[+57.021]DWLPKPN[+1694.603]MSASC[+57.021]K.E	HexNAc(3)Hex(4)Fuc(1)NeuAc(1)	C[+57]*2, N[+1695]	423.92	>sp|P07602|SAP_HUMAN Prosaposin OS=Homo sapiens OX=9606 GN=PSAP PE=1 SV=2
K.TC[+57.021]DWLPKPN[+1403.507]MSASC[+57.021]K.E	HexNAc(3)Hex(4)Fuc(1)	C[+57]*2, N[+1404]	429.12	>sp|P07602|SAP_HUMAN Prosaposin OS=Homo sapiens OX=9606 GN=PSAP PE=1 SV=2
K.TC[+57.021]DWLPKPN[+1362.481]MSASC[+57.021]K.E	HexNAc(2)Hex(5)Fuc(1)	C[+57]*2, N[+1362]	473.01	>sp|P07602|SAP_HUMAN Prosaposin OS=Homo sapiens OX=9606 GN=PSAP PE=1 SV=2
K.TC[+57.021]DWLPKPN[+1216.423]MSASC[+57.021]K.E	HexNAc(2)Hex(5)	C[+57]*2, N[+1216]	473.35	>sp|P07602|SAP_HUMAN Prosaposin OS=Homo sapiens OX=9606 GN=PSAP PE=1 SV=2
K.TC[+57.021]DWLPKPN[+1241.454]MSASC[+57.021]K.E	HexNAc(3)Hex(3)Fuc(1)	C[+57]*2, N[+1241]	503.34	>sp|P07602|SAP_HUMAN Prosaposin OS=Homo sapiens OX=9606 GN=PSAP PE=1 SV=2
K.TC[+57.021]DWLPKPN[+1540.529]MSASC[+57.021]K.E	HexNAc(2)Hex(7)	C[+57]*2, N[+1541]	519.24	>sp|P07602|SAP_HUMAN Prosaposin OS=Homo sapiens OX=9606 GN=PSAP PE=1 SV=2
K.TC[+57.021]DWLPKPN[+1038.375]MSASC[+57.021]K.E	HexNAc(2)Hex(3)Fuc(1)	C[+57]*2, N[+1038]	601.52	>sp|P07602|SAP_HUMAN Prosaposin OS=Homo sapiens OX=9606 GN=PSAP PE=1 SV=2
K.TC[+57.021]DWLPKPN[+1200.428]MSASC[+57.021]K.E	HexNAc(2)Hex(4)Fuc(1)	C[+57]*2, N[+1200]	605.12	>sp|P07602|SAP_HUMAN Prosaposin OS=Homo sapiens OX=9606 GN=PSAP PE=1 SV=2
K.TC[+57.021]DWLPKPN[+1038.375]M[+15.995]SASC[+57.021]K.E	HexNAc(2)Hex(3)Fuc(1)	C[+57]*2, M[+16], N[+1038]	537.37	>sp|P07602|SAP_HUMAN Prosaposin OS=Homo sapiens OX=9606 GN=PSAP PE=1 SV=2
K.AQVSNEDC[+57.021]LQVEN[+1702.581]C[+57.021]TQLGEQC[+57.021]WTAR.I	HexNAc(2)Hex(8)	C[+57]*3, N[+1703]	309.38	>sp|O43653|PSCA_HUMAN Prostate stem cell antigen OS=Homo sapiens OX=9606 GN=PSCA PE=1 SV=2
K.AQVSNEDC[+57.021]LQVEN[+1038.375]C[+57.021]TQLGEQC[+57.021]WTAR.I	HexNAc(2)Hex(3)Fuc(1)	C[+57]*3, N[+1038]	510.21	>sp|O43653|PSCA_HUMAN Prostate stem cell antigen OS=Homo sapiens OX=9606 GN=PSCA PE=1 SV=2
R.TN[+1403.507]STFVQALVEHVK.E	HexNAc(3)Hex(4)Fuc(1)	N[+1404]	326.02	>sp|P07602|SAP_HUMAN Prosaposin OS=Homo sapiens OX=9606 GN=PSAP PE=1 SV=2
R.TN[+2059.735]STFVQALVEHVK.E	HexNAc(4)Hex(5)Fuc(1)NeuAc(1)	N[+2060]	370.12	>sp|P07602|SAP_HUMAN Prosaposin OS=Homo sapiens OX=9606 GN=PSAP PE=1 SV=2
R.TN[+1694.603]STFVQALVEHVK.E	HexNAc(3)Hex(4)Fuc(1)NeuAc(1)	N[+1695]	375.88	>sp|P07602|SAP_HUMAN Prosaposin OS=Homo sapiens OX=9606 GN=PSAP PE=1 SV=2
R.TN[+1540.529]STFVQALVEHVK.E	HexNAc(2)Hex(7)	N[+1541]	397.18	>sp|P07602|SAP_HUMAN Prosaposin OS=Homo sapiens OX=9606 GN=PSAP PE=1 SV=2
R.TN[+2350.830]STFVQALVEHVK.E	HexNAc(4)Hex(5)Fuc(1)NeuAc(2)	N[+2351]	413.13	>sp|P07602|SAP_HUMAN Prosaposin OS=Homo sapiens OX=9606 GN=PSAP PE=1 SV=2
R.TN[+1702.581]STFVQALVEHVK.E	HexNAc(2)Hex(8)	N[+1703]	432.02	>sp|P07602|SAP_HUMAN Prosaposin OS=Homo sapiens OX=9606 GN=PSAP PE=1 SV=2
R.TN[+1216.423]STFVQALVEHVK.E	HexNAc(2)Hex(5)	N[+1216]	530.55	>sp|P07602|SAP_HUMAN Prosaposin OS=Homo sapiens OX=9606 GN=PSAP PE=1 SV=2
R.TN[+1864.634]STFVQALVEHVK.E	HexNAc(2)Hex(9)	N[+1865]	532.63	>sp|P07602|SAP_HUMAN Prosaposin OS=Homo sapiens OX=9606 GN=PSAP PE=1 SV=2
R.TN[+1378.476]STFVQALVEHVK.E	HexNAc(2)Hex(6)	N[+1378]	597.86	>sp|P07602|SAP_HUMAN Prosaposin OS=Homo sapiens OX=9606 GN=PSAP PE=1 SV=2
R.TN[+1038.375]STFVQALVEHVK.E	HexNAc(2)Hex(3)Fuc(1)	N[+1038]	668.44	>sp|P07602|SAP_HUMAN Prosaposin OS=Homo sapiens OX=9606 GN=PSAP PE=1 SV=2
R.TN[+1694.603]STFVQALVEHVKEEC[+57.021]DR.L	HexNAc(3)Hex(4)Fuc(1)NeuAc(1)	C[+57], N[+1695]	302.32	>sp|P07602|SAP_HUMAN Prosaposin OS=Homo sapiens OX=9606 GN=PSAP PE=1 SV=2
R.TN[+2059.735]STFVQALVEHVKEEC[+57.021]DR.L	HexNAc(4)Hex(5)Fuc(1)NeuAc(1)	C[+57], N[+2060]	305.39	>sp|P07602|SAP_HUMAN Prosaposin OS=Homo sapiens OX=9606 GN=PSAP PE=1 SV=2
R.TN[+2350.830]STFVQALVEHVKEEC[+57.021]DR.L	HexNAc(4)Hex(5)Fuc(1)NeuAc(2)	C[+57], N[+2351]	354.1	>sp|P07602|SAP_HUMAN Prosaposin OS=Homo sapiens OX=9606 GN=PSAP PE=1 SV=2
R.TN[+1702.581]STFVQALVEHVKEEC[+57.021]DR.L	HexNAc(2)Hex(8)	C[+57], N[+1703]	377.3	>sp|P07602|SAP_HUMAN Prosaposin OS=Homo sapiens OX=9606 GN=PSAP PE=1 SV=2
R.TN[+1216.423]STFVQALVEHVKEEC[+57.021]DR.L	HexNAc(2)Hex(5)	C[+57], N[+1216]	435.94	>sp|P07602|SAP_HUMAN Prosaposin OS=Homo sapiens OX=9606 GN=PSAP PE=1 SV=2
R.TN[+1540.529]STFVQALVEHVKEEC[+57.021]DR.L	HexNAc(2)Hex(7)	C[+57], N[+1541]	531.24	>sp|P07602|SAP_HUMAN Prosaposin OS=Homo sapiens OX=9606 GN=PSAP PE=1 SV=2
R.TN[+1038.375]STFVQALVEHVKEEC[+57.021]DR.L	HexNAc(2)Hex(3)Fuc(1)	C[+57], N[+1038]	542.69	>sp|P07602|SAP_HUMAN Prosaposin OS=Homo sapiens OX=9606 GN=PSAP PE=1 SV=2
R.TN[+1378.476]STFVQALVEHVKEEC[+57.021]DR.L	HexNAc(2)Hex(6)	C[+57], N[+1378]	588.07	>sp|P07602|SAP_HUMAN Prosaposin OS=Homo sapiens OX=9606 GN=PSAP PE=1 SV=2
R.TN[+1864.634]STFVQALVEHVKEEC[+57.021]DR.L	HexNAc(2)Hex(9)	C[+57], N[+1865]	621.78	>sp|P07602|SAP_HUMAN Prosaposin OS=Homo sapiens OX=9606 GN=PSAP PE=1 SV=2
R.TN[+1241.454]STFVQALVEHVKEEC[+57.021]DR.L	HexNAc(3)Hex(3)Fuc(1)	C[+57], N[+1241]	644.8	>sp|P07602|SAP_HUMAN Prosaposin OS=Homo sapiens OX=9606 GN=PSAP PE=1 SV=2
R.TN[+1403.507]STFVQALVEHVKEEC[+57.021]DR.L	HexNAc(3)Hex(4)Fuc(1)	C[+57], N[+1404]	656.75	>sp|P07602|SAP_HUMAN Prosaposin OS=Homo sapiens OX=9606 GN=PSAP PE=1 SV=2
R.TN[+1200.428]STFVQALVEHVKEEC[+57.021]DR.L	HexNAc(2)Hex(4)Fuc(1)	C[+57], N[+1200]	674.82	>sp|P07602|SAP_HUMAN Prosaposin OS=Homo sapiens OX=9606 GN=PSAP PE=1 SV=2
R.AYWPDVIHSFPN[+1540.529]R.S	HexNAc(2)Hex(7)	N[+1541]	437.5	>sp|O00584|RNT2_HUMAN Ribonuclease T2 OS=Homo sapiens OX=9606 GN=RNASET2 PE=1 SV=2
R.AYWPDVIHSFPN[+1702.581]R.S	HexNAc(2)Hex(8)	N[+1703]	449.02	>sp|O00584|RNT2_HUMAN Ribonuclease T2 OS=Homo sapiens OX=9606 GN=RNASET2 PE=1 SV=2
K.LIDNN[+1362.481]KTEK.E	HexNAc(2)Hex(5)Fuc(1)	N[+1362]	316.29	>sp|P07602|SAP_HUMAN Prosaposin OS=Homo sapiens OX=9606 GN=PSAP PE=1 SV=2
K.LIDNN[+1403.507]KTEK.E	HexNAc(3)Hex(4)Fuc(1)	N[+1404]	334.4	>sp|P07602|SAP_HUMAN Prosaposin OS=Homo sapiens OX=9606 GN=PSAP PE=1 SV=2
K.LIDNN[+1038.375]KTEK.E	HexNAc(2)Hex(3)Fuc(1)	N[+1038]	398.52	>sp|P07602|SAP_HUMAN Prosaposin OS=Homo sapiens OX=9606 GN=PSAP PE=1 SV=2
K.LIDNN[+1241.454]KTEK.E	HexNAc(3)Hex(3)Fuc(1)	N[+1241]	410.75	>sp|P07602|SAP_HUMAN Prosaposin OS=Homo sapiens OX=9606 GN=PSAP PE=1 SV=2
K.LIDNN[+1200.428]KTEK.E	HexNAc(2)Hex(4)Fuc(1)	N[+1200]	551.9	>sp|P07602|SAP_HUMAN Prosaposin OS=Homo sapiens OX=9606 GN=PSAP PE=1 SV=2
K.N[+1378.476]STKQEILAALEK.G	HexNAc(2)Hex(6)	N[+1378]	371.05	>sp|P07602|SAP_HUMAN Prosaposin OS=Homo sapiens OX=9606 GN=PSAP PE=1 SV=2
K.N[+1216.423]STKQEILAALEK.G	HexNAc(2)Hex(5)	N[+1216]	388.89	>sp|P07602|SAP_HUMAN Prosaposin OS=Homo sapiens OX=9606 GN=PSAP PE=1 SV=2
R.YFYLQAVNSEGQN[+1702.581]LTR.S	HexNAc(2)Hex(8)	N[+1703]	353.55	>sp|Q7Z4H8|PLGT3_HUMAN Protein O-glucosyltransferase 3 OS=Homo sapiens OX=9606 GN=POGLUT3 PE=1 SV=2
R.YFYLQAVNSEGQN[+1864.634]LTR.S	HexNAc(2)Hex(9)	N[+1865]	614.11	>sp|Q7Z4H8|PLGT3_HUMAN Protein O-glucosyltransferase 3 OS=Homo sapiens OX=9606 GN=POGLUT3 PE=1 SV=2
R.QVTQEMLN[+1702.581]HTIAIR.F	HexNAc(2)Hex(8)	N[+1703]	312.43	>sp|Q14517|FAT1_HUMAN Protocadherin Fat 1 OS=Homo sapiens OX=9606 GN=FAT1 PE=1 SV=2
R.KVN[+1702.581]GTPSPIPIISWC[+57.021]GSLDSR.D	HexNAc(2)Hex(8)	C[+57], N[+1703]	445.53	>sp|Q7Z4H8|PLGT3_HUMAN Protein O-glucosyltransferase 3 OS=Homo sapiens OX=9606 GN=POGLUT3 PE=1 SV=2
R.KVN[+1378.476]GTPSPIPIISWC[+57.021]GSLDSR.D	HexNAc(2)Hex(6)	C[+57], N[+1378]	657.19	>sp|Q7Z4H8|PLGT3_HUMAN Protein O-glucosyltransferase 3 OS=Homo sapiens OX=9606 GN=POGLUT3 PE=1 SV=2
K.VN[+1702.581]GTPSPIPIISWC[+57.021]GSLDSR.D	HexNAc(2)Hex(8)	C[+57], N[+1703]	824.21	>sp|Q7Z4H8|PLGT3_HUMAN Protein O-glucosyltransferase 3 OS=Homo sapiens OX=9606 GN=POGLUT3 PE=1 SV=2
R.GVTNDLLSIQGNTGPSWIN[+1702.581]K.T	HexNAc(2)Hex(8)	N[+1703]	341.57	>sp|Q7Z4H8|PLGT3_HUMAN Protein O-glucosyltransferase 3 OS=Homo sapiens OX=9606 GN=POGLUT3 PE=1 SV=2
R.GVTNDLLSIQGNTGPSWIN[+1540.529]K.T	HexNAc(2)Hex(7)	N[+1541]	395.85	>sp|Q7Z4H8|PLGT3_HUMAN Protein O-glucosyltransferase 3 OS=Homo sapiens OX=9606 GN=POGLUT3 PE=1 SV=2
R.GVTNDLLSIQGNTGPSWIN[+1378.476]K.T	HexNAc(2)Hex(6)	N[+1378]	415.49	>sp|Q7Z4H8|PLGT3_HUMAN Protein O-glucosyltransferase 3 OS=Homo sapiens OX=9606 GN=POGLUT3 PE=1 SV=2
R.C[+57.021]LYGEAYPAC[+57.021]SPGN[+1216.423]TSTAEEELC[+57.021]R.L	HexNAc(2)Hex(5)	C[+57]*3, N[+1216]	400.93	>sp|O76024|WFS1_HUMAN Wolframin OS=Homo sapiens OX=9606 GN=WFS1 PE=1 SV=2
R.C[+57.021]LYGEAYPAC[+57.021]SPGN[+1378.476]TSTAEEELC[+57.021]R.L	HexNAc(2)Hex(6)	C[+57]*3, N[+1378]	530.77	>sp|O76024|WFS1_HUMAN Wolframin OS=Homo sapiens OX=9606 GN=WFS1 PE=1 SV=2
R.N[+1702.581]WTASLLC[+57.021]SAADLPAR.G	HexNAc(2)Hex(8)	C[+57], N[+1703]	361.11	>sp|Q8TCT7|SPP2B_HUMAN Signal peptide peptidase-like 2B OS=Homo sapiens OX=9606 GN=SPPL2B PE=1 SV=2
R.N[+1540.529]WTASLLC[+57.021]SAADLPAR.G	HexNAc(2)Hex(7)	C[+57], N[+1541]	571.91	>sp|Q8TCT7|SPP2B_HUMAN Signal peptide peptidase-like 2B OS=Homo sapiens OX=9606 GN=SPPL2B PE=1 SV=2
R.SC[+57.021]VDEGFSSPC[+57.021]TFAAAVSGAN[+1702.581]GSTLWERPVAQDVALVEC[+57.021]AVPQPR.G	HexNAc(2)Hex(8)	C[+57]*3, N[+1703]	348.3	>sp|Q9H0X4|F234A_HUMAN Protein FAM234A OS=Homo sapiens OX=9606 GN=FAM234A PE=1 SV=1
R.SC[+57.021]VDEGFSSPC[+57.021]TFAAAVSGAN[+1540.529]GSTLWERPVAQDVALVEC[+57.021]AVPQPR.G	HexNAc(2)Hex(7)	C[+57]*3, N[+1541]	425.98	>sp|Q9H0X4|F234A_HUMAN Protein FAM234A OS=Homo sapiens OX=9606 GN=FAM234A PE=1 SV=1
K.IN[+1702.581]SSVTDIEEIIGVR.I	HexNAc(2)Hex(8)	N[+1703]	541.65	>sp|Q14517|FAT1_HUMAN Protocadherin Fat 1 OS=Homo sapiens OX=9606 GN=FAT1 PE=1 SV=2
R.VVRPDSELGERPPEDN[+1216.423]QSFQYDHEAFLGK.E	HexNAc(2)Hex(5)	N[+1216]	301.66	>sp|Q15293|RCN1_HUMAN Reticulocalbin-1 OS=Homo sapiens OX=9606 GN=RCN1 PE=1 SV=1
R.VVRPDSELGERPPEDN[+1897.682]QSFQYDHEAFLGK.E	HexNAc(4)Hex(4)Fuc(1)NeuAc(1)	N[+1898]	307	>sp|Q15293|RCN1_HUMAN Reticulocalbin-1 OS=Homo sapiens OX=9606 GN=RCN1 PE=1 SV=1
R.VVRPDSELGERPPEDN[+1647.613]QSFQYDHEAFLGK.E	HexNAc(5)Hex(3)Fuc(1)	N[+1648]	309.21	>sp|Q15293|RCN1_HUMAN Reticulocalbin-1 OS=Homo sapiens OX=9606 GN=RCN1 PE=1 SV=1
R.VVRPDSELGERPPEDN[+1694.603]QSFQYDHEAFLGK.E	HexNAc(3)Hex(4)Fuc(1)NeuAc(1)	N[+1695]	311.96	>sp|Q15293|RCN1_HUMAN Reticulocalbin-1 OS=Homo sapiens OX=9606 GN=RCN1 PE=1 SV=1
R.VVRPDSELGERPPEDN[+1241.454]QSFQYDHEAFLGK.E	HexNAc(3)Hex(3)Fuc(1)	N[+1241]	312.92	>sp|Q15293|RCN1_HUMAN Reticulocalbin-1 OS=Homo sapiens OX=9606 GN=RCN1 PE=1 SV=1
R.VVRPDSELGERPPEDN[+1809.666]QSFQYDHEAFLGK.E	HexNAc(5)Hex(4)Fuc(1)	N[+1810]	317.2	>sp|Q15293|RCN1_HUMAN Reticulocalbin-1 OS=Homo sapiens OX=9606 GN=RCN1 PE=1 SV=1
R.VVRPDSELGERPPEDN[+2100.761]QSFQYDHEAFLGK.E	HexNAc(5)Hex(4)Fuc(1)NeuAc(1)	N[+2101]	319.73	>sp|Q15293|RCN1_HUMAN Reticulocalbin-1 OS=Homo sapiens OX=9606 GN=RCN1 PE=1 SV=1
R.VVRPDSELGERPPEDN[+1444.534]QSFQYDHEAFLGK.E	HexNAc(4)Hex(3)Fuc(1)	N[+1445]	319.9	>sp|Q15293|RCN1_HUMAN Reticulocalbin-1 OS=Homo sapiens OX=9606 GN=RCN1 PE=1 SV=1
R.VVRPDSELGERPPEDN[+1038.375]QSFQYDHEAFLGK.E	HexNAc(2)Hex(3)Fuc(1)	N[+1038]	324.95	>sp|Q15293|RCN1_HUMAN Reticulocalbin-1 OS=Homo sapiens OX=9606 GN=RCN1 PE=1 SV=1
R.VVRPDSELGERPPEDN[+2946.089]QSFQYDHEAFLGK.E	HexNAc(9)Hex(6)Fuc(1)	N[+2946]	325.82	>sp|Q15293|RCN1_HUMAN Reticulocalbin-1 OS=Homo sapiens OX=9606 GN=RCN1 PE=1 SV=1
R.VVRPDSELGERPPEDN[+1378.476]QSFQYDHEAFLGK.E	HexNAc(2)Hex(6)	N[+1378]	341.1	>sp|Q15293|RCN1_HUMAN Reticulocalbin-1 OS=Homo sapiens OX=9606 GN=RCN1 PE=1 SV=1
R.VVRPDSELGERPPEDN[+1419.502]QSFQYDHEAFLGK.E	HexNAc(3)Hex(5)	N[+1420]	360.09	>sp|Q15293|RCN1_HUMAN Reticulocalbin-1 OS=Homo sapiens OX=9606 GN=RCN1 PE=1 SV=1
R.VVRPDSELGERPPEDN[+1200.428]QSFQYDHEAFLGK.E	HexNAc(2)Hex(4)Fuc(1)	N[+1200]	373.91	>sp|Q15293|RCN1_HUMAN Reticulocalbin-1 OS=Homo sapiens OX=9606 GN=RCN1 PE=1 SV=1
R.LN[+1702.581]YTVLIGSTPC[+57.021]TLTVSETQLLC[+57.021]EAPNLTGQHK.V	HexNAc(2)Hex(8)	C[+57]*2, N[+1703]	670.34	>sp|Q9UIW2|PLXA1_HUMAN Plexin-A1 OS=Homo sapiens OX=9606 GN=PLXNA1 PE=1 SV=3
R.VVRPDSELGERPPEDN[+1663.608]QSFQYDHEAFLGK.E	HexNAc(5)Hex(4)	N[+1664]	429.4	>sp|Q15293|RCN1_HUMAN Reticulocalbin-1 OS=Homo sapiens OX=9606 GN=RCN1 PE=1 SV=1
R.VVRPDSELGERPPEDN[+1850.693]QSFQYDHEAFLGK.E	HexNAc(6)Hex(3)Fuc(1)	N[+1851]	433.09	>sp|Q15293|RCN1_HUMAN Reticulocalbin-1 OS=Homo sapiens OX=9606 GN=RCN1 PE=1 SV=1
R.VVRPDSELGERPPEDN[+1565.560]QSFQYDHEAFLGK.E	HexNAc(3)Hex(5)Fuc(1)	N[+1566]	438.3	>sp|Q15293|RCN1_HUMAN Reticulocalbin-1 OS=Homo sapiens OX=9606 GN=RCN1 PE=1 SV=1
R.VVRPDSELGERPPEDN[+1987.714]QSFQYDHEAFLGK.E	HexNAc(5)Hex(6)	N[+1988]	438.65	>sp|Q15293|RCN1_HUMAN Reticulocalbin-1 OS=Homo sapiens OX=9606 GN=RCN1 PE=1 SV=1
R.VVRPDSELGERPPEDN[+1606.587]QSFQYDHEAFLGK.E	HexNAc(4)Hex(4)Fuc(1)	N[+1607]	446.13	>sp|Q15293|RCN1_HUMAN Reticulocalbin-1 OS=Homo sapiens OX=9606 GN=RCN1 PE=1 SV=1
R.VVRPDSELGERPPEDN[+1540.529]QSFQYDHEAFLGK.E	HexNAc(2)Hex(7)	N[+1541]	457.03	>sp|Q15293|RCN1_HUMAN Reticulocalbin-1 OS=Homo sapiens OX=9606 GN=RCN1 PE=1 SV=1
R.VVRPDSELGERPPEDN[+1702.581]QSFQYDHEAFLGK.E	HexNAc(2)Hex(8)	N[+1703]	474.98	>sp|Q15293|RCN1_HUMAN Reticulocalbin-1 OS=Homo sapiens OX=9606 GN=RCN1 PE=1 SV=1
R.VVRPDSELGERPPEDN[+1825.661]QSFQYDHEAFLGK.E	HexNAc(5)Hex(5)	N[+1826]	482.77	>sp|Q15293|RCN1_HUMAN Reticulocalbin-1 OS=Homo sapiens OX=9606 GN=RCN1 PE=1 SV=1
K.YDLPASINFILN[+1864.634]K.T	HexNAc(2)Hex(9)	N[+1865]	628.89	>sp|P38571|LICH_HUMAN Lysosomal acid lipase/cholesteryl ester hydrolase OS=Homo sapiens OX=9606 GN=LIPA PE=1 SV=2
R.VVRPDSELGERPPEDN[+1403.507]QSFQYDHEAFLGK.E	HexNAc(3)Hex(4)Fuc(1)	N[+1404]	509.65	>sp|Q15293|RCN1_HUMAN Reticulocalbin-1 OS=Homo sapiens OX=9606 GN=RCN1 PE=1 SV=1
R.VVRPDSELGERPPEDN[+1864.634]QSFQYDHEAFLGK.E	HexNAc(2)Hex(9)	N[+1865]	546.32	>sp|Q15293|RCN1_HUMAN Reticulocalbin-1 OS=Homo sapiens OX=9606 GN=RCN1 PE=1 SV=1
R.VVRPDSELGERPPEDN[+1362.481]QSFQYDHEAFLGK.E	HexNAc(2)Hex(5)Fuc(1)	N[+1362]	666.16	>sp|Q15293|RCN1_HUMAN Reticulocalbin-1 OS=Homo sapiens OX=9606 GN=RCN1 PE=1 SV=1
R.VVRPDSELGERPPEDN[+1751.624]QSFQYDHEAFLGK.E	HexNAc(4)Hex(4)NeuAc(1)	N[+1752]	765.97	>sp|Q15293|RCN1_HUMAN Reticulocalbin-1 OS=Homo sapiens OX=9606 GN=RCN1 PE=1 SV=1
R.VVRPDSELGERPPEDN[+1054.370]QSFQYDHEAFLGK.E	HexNAc(2)Hex(4)	N[+1054]	774.38	>sp|Q15293|RCN1_HUMAN Reticulocalbin-1 OS=Homo sapiens OX=9606 GN=RCN1 PE=1 SV=1
R.LGAN[+1702.581]GSHIPQTSSVFSIEVYPEDHSELQSVR.T	HexNAc(2)Hex(8)	N[+1703]	402.59	>sp|Q14118|DAG1_HUMAN Dystroglycan OS=Homo sapiens OX=9606 GN=DAG1 PE=1 SV=2
R.VVRPDSELGERPPEDN[+1444.534]QSFQYDHEAFLGKEDSK.T	HexNAc(4)Hex(3)Fuc(1)	N[+1445]	329.04	>sp|Q15293|RCN1_HUMAN Reticulocalbin-1 OS=Homo sapiens OX=9606 GN=RCN1 PE=1 SV=1
R.VVRPDSELGERPPEDN[+1647.613]QSFQYDHEAFLGKEDSK.T	HexNAc(5)Hex(3)Fuc(1)	N[+1648]	330.29	>sp|Q15293|RCN1_HUMAN Reticulocalbin-1 OS=Homo sapiens OX=9606 GN=RCN1 PE=1 SV=1
R.VVRPDSELGERPPEDN[+1378.476]QSFQYDHEAFLGKEDSK.T	HexNAc(2)Hex(6)	N[+1378]	377.37	>sp|Q15293|RCN1_HUMAN Reticulocalbin-1 OS=Homo sapiens OX=9606 GN=RCN1 PE=1 SV=1
R.VVRPDSELGERPPEDN[+1216.423]QSFQYDHEAFLGKEDSK.T	HexNAc(2)Hex(5)	N[+1216]	384.8	>sp|Q15293|RCN1_HUMAN Reticulocalbin-1 OS=Homo sapiens OX=9606 GN=RCN1 PE=1 SV=1
R.VVRPDSELGERPPEDN[+1403.507]QSFQYDHEAFLGKEDSK.T	HexNAc(3)Hex(4)Fuc(1)	N[+1404]	398.64	>sp|Q15293|RCN1_HUMAN Reticulocalbin-1 OS=Homo sapiens OX=9606 GN=RCN1 PE=1 SV=1
R.VVRPDSELGERPPEDN[+1241.454]QSFQYDHEAFLGKEDSK.T	HexNAc(3)Hex(3)Fuc(1)	N[+1241]	506.97	>sp|Q15293|RCN1_HUMAN Reticulocalbin-1 OS=Homo sapiens OX=9606 GN=RCN1 PE=1 SV=1
R.VVRPDSELGERPPEDN[+1702.581]QSFQYDHEAFLGKEDSK.T	HexNAc(2)Hex(8)	N[+1703]	540.53	>sp|Q15293|RCN1_HUMAN Reticulocalbin-1 OS=Homo sapiens OX=9606 GN=RCN1 PE=1 SV=1
R.VVRPDSELGERPPEDN[+1038.375]QSFQYDHEAFLGKEDSK.T	HexNAc(2)Hex(3)Fuc(1)	N[+1038]	567.01	>sp|Q15293|RCN1_HUMAN Reticulocalbin-1 OS=Homo sapiens OX=9606 GN=RCN1 PE=1 SV=1
R.VVRPDSELGERPPEDN[+1540.529]QSFQYDHEAFLGKEDSK.T	HexNAc(2)Hex(7)	N[+1541]	840.26	>sp|Q15293|RCN1_HUMAN Reticulocalbin-1 OS=Homo sapiens OX=9606 GN=RCN1 PE=1 SV=1
R.N[+1864.634]ATASLWSGPGLEDR.G	HexNAc(2)Hex(9)	N[+1865]	395.96	>sp|Q13751|LAMB3_HUMAN Laminin subunit beta-3 OS=Homo sapiens OX=9606 GN=LAMB3 PE=1 SV=1
R.N[+2026.687]ATASLWSGPGLEDR.G	HexNAc(2)Hex(10)	N[+2027]	450.17	>sp|Q13751|LAMB3_HUMAN Laminin subunit beta-3 OS=Homo sapiens OX=9606 GN=LAMB3 PE=1 SV=1
R.VFPYISVMVNN[+2100.761]GSLSYDHSK.D	HexNAc(5)Hex(4)Fuc(1)NeuAc(1)	N[+2101]	323.6	>sp|Q12907|LMAN2_HUMAN Vesicular integral-membrane protein VIP36 OS=Homo sapiens OX=9606 GN=LMAN2 PE=1 SV=1
R.PDSELGERPPEDN[+1727.613]QSFQYDHEAFLGKEDSK.T	HexNAc(3)Hex(6)Fuc(1)	N[+1728]	380.55	>sp|Q15293|RCN1_HUMAN Reticulocalbin-1 OS=Homo sapiens OX=9606 GN=RCN1 PE=1 SV=1
R.PPEDN[+3405.200]QSFQYDHEAFLGK.E	HexNAc(6)Hex(9)Fuc(1)NeuAc(2)	N[+3405]	380.56	>sp|Q15293|RCN1_HUMAN Reticulocalbin-1 OS=Homo sapiens OX=9606 GN=RCN1 PE=1 SV=1
R.VFPYISVMVNN[+1751.624]GSLSYDHSK.D	HexNAc(4)Hex(4)NeuAc(1)	N[+1752]	328.77	>sp|Q12907|LMAN2_HUMAN Vesicular integral-membrane protein VIP36 OS=Homo sapiens OX=9606 GN=LMAN2 PE=1 SV=1
R.VFPYISVMVNN[+2059.735]GSLSYDHSK.D	HexNAc(4)Hex(5)Fuc(1)NeuAc(1)	N[+2060]	332.22	>sp|Q12907|LMAN2_HUMAN Vesicular integral-membrane protein VIP36 OS=Homo sapiens OX=9606 GN=LMAN2 PE=1 SV=1
R.VFPYISVMVNN[+2350.830]GSLSYDHSK.D	HexNAc(4)Hex(5)Fuc(1)NeuAc(2)	N[+2351]	340.56	>sp|Q12907|LMAN2_HUMAN Vesicular integral-membrane protein VIP36 OS=Homo sapiens OX=9606 GN=LMAN2 PE=1 SV=1
R.DN[+2059.735]HTHSDIQVK.L	HexNAc(4)Hex(5)Fuc(1)NeuAc(1)	N[+2060]	323.6	>sp|Q8IV08|PLD3_HUMAN 5'-3' exonuclease PLD3 OS=Homo sapiens OX=9606 GN=PLD3 PE=1 SV=1
R.VFPYISVMVNN[+1647.613]GSLSYDHSK.D	HexNAc(5)Hex(3)Fuc(1)	N[+1648]	376.34	>sp|Q12907|LMAN2_HUMAN Vesicular integral-membrane protein VIP36 OS=Homo sapiens OX=9606 GN=LMAN2 PE=1 SV=1
R.GHEVEDVDLELFN[+1704.635]TSVQLQPPTTAPGPETAAFIER.L	HexNAc(6)Hex(3)	N[+1705]	562.5	>sp|Q5UCC4|EMC10_HUMAN ER membrane protein complex subunit 10 OS=Homo sapiens OX=9606 GN=EMC10 PE=1 SV=1
R.VFPYISVMVNN[+1606.587]GSLSYDHSK.D	HexNAc(4)Hex(4)Fuc(1)	N[+1607]	385.97	>sp|Q12907|LMAN2_HUMAN Vesicular integral-membrane protein VIP36 OS=Homo sapiens OX=9606 GN=LMAN2 PE=1 SV=1
R.GHEVEDVDLELFN[+1540.529]TSVQLQPPTTAPGPETAAFIER.L	HexNAc(2)Hex(7)	N[+1541]	585.73	>sp|Q5UCC4|EMC10_HUMAN ER membrane protein complex subunit 10 OS=Homo sapiens OX=9606 GN=EMC10 PE=1 SV=1
R.GHEVEDVDLELFN[+1864.634]TSVQLQPPTTAPGPETAAFIER.L	HexNAc(2)Hex(9)	N[+1865]	595.71	>sp|Q5UCC4|EMC10_HUMAN ER membrane protein complex subunit 10 OS=Homo sapiens OX=9606 GN=EMC10 PE=1 SV=1
R.GHEVEDVDLELFN[+1378.476]TSVQLQPPTTAPGPETAAFIER.L	HexNAc(2)Hex(6)	N[+1378]	629.51	>sp|Q5UCC4|EMC10_HUMAN ER membrane protein complex subunit 10 OS=Homo sapiens OX=9606 GN=EMC10 PE=1 SV=1
R.GHEVEDVDLELFN[+1702.581]TSVQLQPPTTAPGPETAAFIER.L	HexNAc(2)Hex(8)	N[+1703]	730.02	>sp|Q5UCC4|EMC10_HUMAN ER membrane protein complex subunit 10 OS=Homo sapiens OX=9606 GN=EMC10 PE=1 SV=1
K.LLGGGDEEAIRPQMQQILDFETALAN[+1864.634]ITIPQEK.R	HexNAc(2)Hex(9)	N[+1865]	507.59	>sp|P42892|ECE1_HUMAN Endothelin-converting enzyme 1 OS=Homo sapiens OX=9606 GN=ECE1 PE=1 SV=2
K.C[+57.021]VTNNLQVWN[+1702.581]C[+57.021]SWK.A	HexNAc(2)Hex(8)	C[+57]*2, N[+1703]	537.01	>sp|P42702|LIFR_HUMAN Leukemia inhibitory factor receptor OS=Homo sapiens OX=9606 GN=LIFR PE=1 SV=1
R.DIENLKDASSFLAEWQN[+2059.735]ITK.G	HexNAc(4)Hex(5)Fuc(1)NeuAc(1)	N[+2060]	343.57	>sp|P08195|4F2_HUMAN 4F2 cell-surface antigen heavy chain OS=Homo sapiens OX=9606 GN=SLC3A2 PE=1 SV=3
K.DIN[+1540.529]STAVK.L	HexNAc(2)Hex(7)	N[+1541]	339.84	>sp|P42702|LIFR_HUMAN Leukemia inhibitory factor receptor OS=Homo sapiens OX=9606 GN=LIFR PE=1 SV=1
K.LQGLENWGQDPGVSAN[+1216.423]ASK.A	HexNAc(2)Hex(5)	N[+1216]	495.92	>sp|Q96AQ6|PBIP1_HUMAN Pre-B-cell leukemia transcription factor-interacting protein 1 OS=Homo sapiens OX=9606 GN=PBXIP1 PE=1 SV=1
K.LQGLENWGQDPGVSAN[+1540.529]ASK.A	HexNAc(2)Hex(7)	N[+1541]	531.56	>sp|Q96AQ6|PBIP1_HUMAN Pre-B-cell leukemia transcription factor-interacting protein 1 OS=Homo sapiens OX=9606 GN=PBXIP1 PE=1 SV=1
R.VFPYISVMVNN[+2204.772]GSLSYDHSK.D	HexNAc(4)Hex(5)NeuAc(2)	N[+2205]	448.57	>sp|Q12907|LMAN2_HUMAN Vesicular integral-membrane protein VIP36 OS=Homo sapiens OX=9606 GN=LMAN2 PE=1 SV=1
K.LQGLENWGQDPGVSAN[+1864.634]ASK.A	HexNAc(2)Hex(9)	N[+1865]	572.1	>sp|Q96AQ6|PBIP1_HUMAN Pre-B-cell leukemia transcription factor-interacting protein 1 OS=Homo sapiens OX=9606 GN=PBXIP1 PE=1 SV=1
R.VFPQVN[+2026.687]VTK.M	HexNAc(2)Hex(10)	N[+2027]	412.37	>sp|P54802|ANAG_HUMAN Alpha-N-acetylglucosaminidase OS=Homo sapiens OX=9606 GN=NAGLU PE=1 SV=2
R.SVYN[+2026.687]C[+57.021]SGEAC[+57.021]R.G	HexNAc(2)Hex(10)	C[+57]*2, N[+2027]	508.48	>sp|P54802|ANAG_HUMAN Alpha-N-acetylglucosaminidase OS=Homo sapiens OX=9606 GN=NAGLU PE=1 SV=2
K.LQGLENWGQDPGVSAN[+1702.581]ASK.A	HexNAc(2)Hex(8)	N[+1703]	591.19	>sp|Q96AQ6|PBIP1_HUMAN Pre-B-cell leukemia transcription factor-interacting protein 1 OS=Homo sapiens OX=9606 GN=PBXIP1 PE=1 SV=1
R.LKPLFN[+1378.476]K.S	HexNAc(2)Hex(6)	N[+1378]	302.11	>sp|P20645|MPRD_HUMAN Cation-dependent mannose-6-phosphate receptor OS=Homo sapiens OX=9606 GN=M6PR PE=1 SV=1
R.LKPLFN[+1565.560]K.S	HexNAc(3)Hex(5)Fuc(1)	N[+1566]	305.34	>sp|P20645|MPRD_HUMAN Cation-dependent mannose-6-phosphate receptor OS=Homo sapiens OX=9606 GN=M6PR PE=1 SV=1
R.LKPLFN[+2026.687]K.S	HexNAc(2)Hex(10)	N[+2027]	324.57	>sp|P20645|MPRD_HUMAN Cation-dependent mannose-6-phosphate receptor OS=Homo sapiens OX=9606 GN=M6PR PE=1 SV=1
R.LKPLFN[+1540.529]K.S	HexNAc(2)Hex(7)	N[+1541]	332.99	>sp|P20645|MPRD_HUMAN Cation-dependent mannose-6-phosphate receptor OS=Homo sapiens OX=9606 GN=M6PR PE=1 SV=1
R.LKPLFN[+1864.634]K.S	HexNAc(2)Hex(9)	N[+1865]	333.91	>sp|P20645|MPRD_HUMAN Cation-dependent mannose-6-phosphate receptor OS=Homo sapiens OX=9606 GN=M6PR PE=1 SV=1
K.DASSFLAEWQN[+3007.058]ITK.G	HexNAc(5)Hex(6)Fuc(1)NeuAc(3)	N[+3007]	313.18	>sp|P08195|4F2_HUMAN 4F2 cell-surface antigen heavy chain OS=Homo sapiens OX=9606 GN=SLC3A2 PE=1 SV=3
K.DASSFLAEWQN[+2018.708]ITK.G	HexNAc(3)Hex(6)Fuc(1)NeuAc(1)	N[+2019]	319.15	>sp|P08195|4F2_HUMAN 4F2 cell-surface antigen heavy chain OS=Homo sapiens OX=9606 GN=SLC3A2 PE=1 SV=3
K.DASSFLAEWQN[+1864.634]ITK.G	HexNAc(2)Hex(9)	N[+1865]	327.62	>sp|P08195|4F2_HUMAN 4F2 cell-surface antigen heavy chain OS=Homo sapiens OX=9606 GN=SLC3A2 PE=1 SV=3
K.DASSFLAEWQN[+3081.095]ITK.G	HexNAc(6)Hex(7)Fuc(1)NeuAc(2)	N[+3081]	342.07	>sp|P08195|4F2_HUMAN 4F2 cell-surface antigen heavy chain OS=Homo sapiens OX=9606 GN=SLC3A2 PE=1 SV=3
K.DASSFLAEWQN[+2424.867]ITK.G	HexNAc(5)Hex(6)Fuc(1)NeuAc(1)	N[+2425]	356.97	>sp|P08195|4F2_HUMAN 4F2 cell-surface antigen heavy chain OS=Homo sapiens OX=9606 GN=SLC3A2 PE=1 SV=3
K.DASSFLAEWQN[+2715.963]ITK.G	HexNAc(5)Hex(6)Fuc(1)NeuAc(2)	N[+2716]	367.13	>sp|P08195|4F2_HUMAN 4F2 cell-surface antigen heavy chain OS=Homo sapiens OX=9606 GN=SLC3A2 PE=1 SV=3
K.DASSFLAEWQN[+2059.735]ITK.G	HexNAc(4)Hex(5)Fuc(1)NeuAc(1)	N[+2060]	370.3	>sp|P08195|4F2_HUMAN 4F2 cell-surface antigen heavy chain OS=Homo sapiens OX=9606 GN=SLC3A2 PE=1 SV=3
K.DASSFLAEWQN[+3284.174]ITK.G	HexNAc(7)Hex(7)Fuc(1)NeuAc(2)	N[+3284]	370.5	>sp|P08195|4F2_HUMAN 4F2 cell-surface antigen heavy chain OS=Homo sapiens OX=9606 GN=SLC3A2 PE=1 SV=3
K.DASSFLAEWQN[+2350.830]ITK.G	HexNAc(4)Hex(5)Fuc(1)NeuAc(2)	N[+2351]	436.71	>sp|P08195|4F2_HUMAN 4F2 cell-surface antigen heavy chain OS=Homo sapiens OX=9606 GN=SLC3A2 PE=1 SV=3
K.DASSFLAEWQN[+1768.640]ITK.G	HexNAc(4)Hex(5)Fuc(1)	N[+1769]	437.85	>sp|P08195|4F2_HUMAN 4F2 cell-surface antigen heavy chain OS=Homo sapiens OX=9606 GN=SLC3A2 PE=1 SV=3
K.DASSFLAEWQN[+2789.999]ITK.G	HexNAc(6)Hex(7)Fuc(1)NeuAc(1)	N[+2790]	505.6	>sp|P08195|4F2_HUMAN 4F2 cell-surface antigen heavy chain OS=Homo sapiens OX=9606 GN=SLC3A2 PE=1 SV=3
K.DASSFLAEWQN[+1702.581]ITK.G	HexNAc(2)Hex(8)	N[+1703]	508.93	>sp|P08195|4F2_HUMAN 4F2 cell-surface antigen heavy chain OS=Homo sapiens OX=9606 GN=SLC3A2 PE=1 SV=3
K.DASSFLAEWQN[+2026.687]ITK.G	HexNAc(2)Hex(10)	N[+2027]	567.08	>sp|P08195|4F2_HUMAN 4F2 cell-surface antigen heavy chain OS=Homo sapiens OX=9606 GN=SLC3A2 PE=1 SV=3
R.EAGN[+1768.640]HTSGAGLVQINK.S	HexNAc(4)Hex(5)Fuc(1)	N[+1769]	397.24	>sp|P20645|MPRD_HUMAN Cation-dependent mannose-6-phosphate receptor OS=Homo sapiens OX=9606 GN=M6PR PE=1 SV=1
R.EAGN[+2059.735]HTSGAGLVQINK.S	HexNAc(4)Hex(5)Fuc(1)NeuAc(1)	N[+2060]	406.46	>sp|P20645|MPRD_HUMAN Cation-dependent mannose-6-phosphate receptor OS=Homo sapiens OX=9606 GN=M6PR PE=1 SV=1
R.EAGN[+2350.830]HTSGAGLVQINK.S	HexNAc(4)Hex(5)Fuc(1)NeuAc(2)	N[+2351]	421.72	>sp|P20645|MPRD_HUMAN Cation-dependent mannose-6-phosphate receptor OS=Homo sapiens OX=9606 GN=M6PR PE=1 SV=1
R.EAGN[+1378.476]HTSGAGLVQINK.S	HexNAc(2)Hex(6)	N[+1378]	487.77	>sp|P20645|MPRD_HUMAN Cation-dependent mannose-6-phosphate receptor OS=Homo sapiens OX=9606 GN=M6PR PE=1 SV=1
R.EAGN[+1540.529]HTSGAGLVQINK.S	HexNAc(2)Hex(7)	N[+1541]	545.14	>sp|P20645|MPRD_HUMAN Cation-dependent mannose-6-phosphate receptor OS=Homo sapiens OX=9606 GN=M6PR PE=1 SV=1
R.EAGN[+1702.581]HTSGAGLVQINK.S	HexNAc(2)Hex(8)	N[+1703]	548.32	>sp|P20645|MPRD_HUMAN Cation-dependent mannose-6-phosphate receptor OS=Homo sapiens OX=9606 GN=M6PR PE=1 SV=1
K.HIQPIC[+57.021]LQASTFEFEN[+1864.634]R.T	HexNAc(2)Hex(9)	C[+57], N[+1865]	323.67	>sp|Q9Y6M0|TEST_HUMAN Testisin OS=Homo sapiens OX=9606 GN=PRSS21 PE=1 SV=1
K.HIQPIC[+57.021]LQASTFEFEN[+2026.687]R.T	HexNAc(2)Hex(10)	C[+57], N[+2027]	347.18	>sp|Q9Y6M0|TEST_HUMAN Testisin OS=Homo sapiens OX=9606 GN=PRSS21 PE=1 SV=1
R.FMFMEEGAN[+1702.581]K.T	HexNAc(2)Hex(8)	N[+1703]	300.66	>sp|Q6PK18|OGFD3_HUMAN 2-oxoglutarate and iron-dependent oxygenase domain-containing protein 3 OS=Homo sapiens OX=9606 GN=OGFOD3 PE=1 SV=2
R.FMFMEEGAN[+1864.634]K.T	HexNAc(2)Hex(9)	N[+1865]	318.47	>sp|Q6PK18|OGFD3_HUMAN 2-oxoglutarate and iron-dependent oxygenase domain-containing protein 3 OS=Homo sapiens OX=9606 GN=OGFOD3 PE=1 SV=2
K.HIQPIC[+57.021]LQASTFEFEN[+1702.581]R.T	HexNAc(2)Hex(8)	C[+57], N[+1703]	367.91	>sp|Q9Y6M0|TEST_HUMAN Testisin OS=Homo sapiens OX=9606 GN=PRSS21 PE=1 SV=1
K.HIQPIC[+57.021]LQASTFEFEN[+1540.529]R.T	HexNAc(2)Hex(7)	C[+57], N[+1541]	422.11	>sp|Q9Y6M0|TEST_HUMAN Testisin OS=Homo sapiens OX=9606 GN=PRSS21 PE=1 SV=1
K.HIQPIC[+57.021]LQASTFEFEN[+1378.476]R.T	HexNAc(2)Hex(6)	C[+57], N[+1378]	430.73	>sp|Q9Y6M0|TEST_HUMAN Testisin OS=Homo sapiens OX=9606 GN=PRSS21 PE=1 SV=1
R.LLIAGTN[+2643.941]SSDLQQILSLLESNK.D	HexNAc(6)Hex(7)NeuAc(1)	N[+2644]	300.24	>sp|P08195|4F2_HUMAN 4F2 cell-surface antigen heavy chain OS=Homo sapiens OX=9606 GN=SLC3A2 PE=1 SV=3
R.LLIAGTN[+2935.037]SSDLQQILSLLESNK.D	HexNAc(6)Hex(7)NeuAc(2)	N[+2935]	302.06	>sp|P08195|4F2_HUMAN 4F2 cell-surface antigen heavy chain OS=Homo sapiens OX=9606 GN=SLC3A2 PE=1 SV=3
R.LLIAGTN[+2586.920]SSDLQQILSLLESNK.D	HexNAc(5)Hex(7)Fuc(1)NeuAc(1)	N[+2587]	302.11	>sp|P08195|4F2_HUMAN 4F2 cell-surface antigen heavy chain OS=Homo sapiens OX=9606 GN=SLC3A2 PE=1 SV=3
R.LLIAGTN[+3372.190]SSDLQQILSLLESNK.D	HexNAc(6)Hex(7)Fuc(1)NeuAc(3)	N[+3372]	302.33	>sp|P08195|4F2_HUMAN 4F2 cell-surface antigen heavy chain OS=Homo sapiens OX=9606 GN=SLC3A2 PE=1 SV=3
R.LLIAGTN[+2789.999]SSDLQQILSLLESNK.D	HexNAc(6)Hex(7)Fuc(1)NeuAc(1)	N[+2790]	311.92	>sp|P08195|4F2_HUMAN 4F2 cell-surface antigen heavy chain OS=Homo sapiens OX=9606 GN=SLC3A2 PE=1 SV=3
R.LLIAGTN[+2952.052]SSDLQQILSLLESNK.D	HexNAc(6)Hex(8)Fuc(1)NeuAc(1)	N[+2952]	322.91	>sp|P08195|4F2_HUMAN 4F2 cell-surface antigen heavy chain OS=Homo sapiens OX=9606 GN=SLC3A2 PE=1 SV=3
R.LLIAGTN[+1710.598]SSDLQQILSLLESNK.D	HexNAc(3)Hex(5)NeuAc(1)	N[+1711]	364.79	>sp|P08195|4F2_HUMAN 4F2 cell-surface antigen heavy chain OS=Homo sapiens OX=9606 GN=SLC3A2 PE=1 SV=3
R.LLIAGTN[+1913.677]SSDLQQILSLLESNK.D	HexNAc(4)Hex(5)NeuAc(1)	N[+1914]	366.53	>sp|P08195|4F2_HUMAN 4F2 cell-surface antigen heavy chain OS=Homo sapiens OX=9606 GN=SLC3A2 PE=1 SV=3
R.LLIAGTN[+2569.905]SSDLQQILSLLESNK.D	HexNAc(5)Hex(6)NeuAc(2)	N[+2570]	381.86	>sp|P08195|4F2_HUMAN 4F2 cell-surface antigen heavy chain OS=Homo sapiens OX=9606 GN=SLC3A2 PE=1 SV=3
R.LLIAGTN[+2352.846]SSDLQQILSLLESNK.D	HexNAc(6)Hex(7)	N[+2353]	405.04	>sp|P08195|4F2_HUMAN 4F2 cell-surface antigen heavy chain OS=Homo sapiens OX=9606 GN=SLC3A2 PE=1 SV=3
R.LLIAGTN[+1987.714]SSDLQQILSLLESNK.D	HexNAc(5)Hex(6)	N[+1988]	413.35	>sp|P08195|4F2_HUMAN 4F2 cell-surface antigen heavy chain OS=Homo sapiens OX=9606 GN=SLC3A2 PE=1 SV=3
R.LLIAGTN[+1702.581]SSDLQQILSLLESNK.D	HexNAc(2)Hex(8)	N[+1703]	413.93	>sp|P08195|4F2_HUMAN 4F2 cell-surface antigen heavy chain OS=Homo sapiens OX=9606 GN=SLC3A2 PE=1 SV=3
R.LLIAGTN[+2278.809]SSDLQQILSLLESNK.D	HexNAc(5)Hex(6)NeuAc(1)	N[+2279]	435.29	>sp|P08195|4F2_HUMAN 4F2 cell-surface antigen heavy chain OS=Homo sapiens OX=9606 GN=SLC3A2 PE=1 SV=3
R.LLIAGTN[+1540.529]SSDLQQILSLLESNK.D	HexNAc(2)Hex(7)	N[+1541]	457.79	>sp|P08195|4F2_HUMAN 4F2 cell-surface antigen heavy chain OS=Homo sapiens OX=9606 GN=SLC3A2 PE=1 SV=3
R.LLIAGTN[+3210.137]SSDLQQILSLLESNK.D	HexNAc(6)Hex(6)Fuc(1)NeuAc(3)	N[+3210]	470.38	>sp|P08195|4F2_HUMAN 4F2 cell-surface antigen heavy chain OS=Homo sapiens OX=9606 GN=SLC3A2 PE=1 SV=3
R.LLIAGTN[+3009.074]SSDLQQILSLLESNK.D	HexNAc(7)Hex(8)NeuAc(1)	N[+3009]	499.73	>sp|P08195|4F2_HUMAN 4F2 cell-surface antigen heavy chain OS=Homo sapiens OX=9606 GN=SLC3A2 PE=1 SV=3
R.LLIAGTN[+1864.634]SSDLQQILSLLESNK.D	HexNAc(2)Hex(9)	N[+1865]	608.28	>sp|P08195|4F2_HUMAN 4F2 cell-surface antigen heavy chain OS=Homo sapiens OX=9606 GN=SLC3A2 PE=1 SV=3
R.LLIAGTN[+2026.687]SSDLQQILSLLESNK.D	HexNAc(2)Hex(10)	N[+2027]	705.79	>sp|P08195|4F2_HUMAN 4F2 cell-surface antigen heavy chain OS=Homo sapiens OX=9606 GN=SLC3A2 PE=1 SV=3
R.N[+1864.634]VTTVLNDPNPIWLVGR.A	HexNAc(2)Hex(9)	N[+1865]	635.27	>sp|Q9H6L2|TM231_HUMAN Transmembrane protein 231 OS=Homo sapiens OX=9606 GN=TMEM231 PE=1 SV=1
K.GQVYPWGNWFQPN[+1702.581]R.T	HexNAc(2)Hex(8)	N[+1703]	609.65	>sp|Q8NBJ7|SUMF2_HUMAN Inactive C-alpha-formylglycine-generating enzyme 2 OS=Homo sapiens OX=9606 GN=SUMF2 PE=1 SV=2
R.LDMSQN[+1864.634]VSLVTAELSK.D	HexNAc(2)Hex(9)	N[+1865]	417.28	>sp|Q99808|S29A1_HUMAN Equilibrative nucleoside transporter 1 OS=Homo sapiens OX=9606 GN=SLC29A1 PE=1 SV=3
R.LDMSQN[+1702.581]VSLVTAELSK.D	HexNAc(2)Hex(8)	N[+1703]	505.57	>sp|Q99808|S29A1_HUMAN Equilibrative nucleoside transporter 1 OS=Homo sapiens OX=9606 GN=SLC29A1 PE=1 SV=3
R.N[+1540.529]QSLVQDMDSMVR.L	HexNAc(2)Hex(7)	N[+1541]	522.56	>sp|Q8NHP8|PLBL2_HUMAN Putative phospholipase B-like 2 OS=Homo sapiens OX=9606 GN=PLBD2 PE=1 SV=2
R.N[+1702.581]QSLVQDMDSMVR.L	HexNAc(2)Hex(8)	N[+1703]	556.62	>sp|Q8NHP8|PLBL2_HUMAN Putative phospholipase B-like 2 OS=Homo sapiens OX=9606 GN=PLBD2 PE=1 SV=2
R.NYFLVN[+1702.581]GTSR.E	HexNAc(2)Hex(8)	N[+1703]	308.16	>sp|P15509|CSF2R_HUMAN Granulocyte-macrophage colony-stimulating factor receptor subunit alpha OS=Homo sapiens OX=9606 GN=CSF2RA PE=1 SV=1
R.NYFLVN[+1540.529]GTSR.E	HexNAc(2)Hex(7)	N[+1541]	348.77	>sp|P15509|CSF2R_HUMAN Granulocyte-macrophage colony-stimulating factor receptor subunit alpha OS=Homo sapiens OX=9606 GN=CSF2RA PE=1 SV=1
R.FNPPSN[+1540.529]VTVR.C	HexNAc(2)Hex(7)	N[+1541]	338.49	>sp|P15509|CSF2R_HUMAN Granulocyte-macrophage colony-stimulating factor receptor subunit alpha OS=Homo sapiens OX=9606 GN=CSF2RA PE=1 SV=1
R.C[+57.021]N[+1540.529]TTHC[+57.021]LVR.W	HexNAc(2)Hex(7)	C[+57]*2, N[+1541]	442.07	>sp|P15509|CSF2R_HUMAN Granulocyte-macrophage colony-stimulating factor receptor subunit alpha OS=Homo sapiens OX=9606 GN=CSF2RA PE=1 SV=1
K.FVGTPEVN[+1702.581]QTTLYQR.Y	HexNAc(2)Hex(8)	N[+1703]	519.22	>sp|P01033|TIMP1_HUMAN Metalloproteinase inhibitor 1 OS=Homo sapiens OX=9606 GN=TIMP1 PE=1 SV=1
K.FVGTPEVN[+1378.476]QTTLYQR.Y	HexNAc(2)Hex(6)	N[+1378]	520.75	>sp|P01033|TIMP1_HUMAN Metalloproteinase inhibitor 1 OS=Homo sapiens OX=9606 GN=TIMP1 PE=1 SV=1
K.FVGTPEVN[+2026.687]QTTLYQR.Y	HexNAc(2)Hex(10)	N[+2027]	701.7	>sp|P01033|TIMP1_HUMAN Metalloproteinase inhibitor 1 OS=Homo sapiens OX=9606 GN=TIMP1 PE=1 SV=1
K.FVGTPEVN[+1864.634]QTTLYQR.Y	HexNAc(2)Hex(9)	N[+1865]	738.58	>sp|P01033|TIMP1_HUMAN Metalloproteinase inhibitor 1 OS=Homo sapiens OX=9606 GN=TIMP1 PE=1 SV=1
K.SLVTQYLN[+2498.904]ATGNR.W	HexNAc(6)Hex(7)Fuc(1)	N[+2499]	303.84	>sp|P08195|4F2_HUMAN 4F2 cell-surface antigen heavy chain OS=Homo sapiens OX=9606 GN=SLC3A2 PE=1 SV=3
K.SLVTQYLN[+2424.867]ATGNR.W	HexNAc(5)Hex(6)Fuc(1)NeuAc(1)	N[+2425]	308.49	>sp|P08195|4F2_HUMAN 4F2 cell-surface antigen heavy chain OS=Homo sapiens OX=9606 GN=SLC3A2 PE=1 SV=3
K.SLVTQYLN[+2059.735]ATGNR.W	HexNAc(4)Hex(5)Fuc(1)NeuAc(1)	N[+2060]	311.77	>sp|P08195|4F2_HUMAN 4F2 cell-surface antigen heavy chain OS=Homo sapiens OX=9606 GN=SLC3A2 PE=1 SV=3
K.SLVTQYLN[+2789.999]ATGNR.W	HexNAc(6)Hex(7)Fuc(1)NeuAc(1)	N[+2790]	325	>sp|P08195|4F2_HUMAN 4F2 cell-surface antigen heavy chain OS=Homo sapiens OX=9606 GN=SLC3A2 PE=1 SV=3
K.SLVTQYLN[+1702.581]ATGNR.W	HexNAc(2)Hex(8)	N[+1703]	325.79	>sp|P08195|4F2_HUMAN 4F2 cell-surface antigen heavy chain OS=Homo sapiens OX=9606 GN=SLC3A2 PE=1 SV=3
K.SLVTQYLN[+3081.095]ATGNR.W	HexNAc(6)Hex(7)Fuc(1)NeuAc(2)	N[+3081]	459.34	>sp|P08195|4F2_HUMAN 4F2 cell-surface antigen heavy chain OS=Homo sapiens OX=9606 GN=SLC3A2 PE=1 SV=3
K.SLVTQYLN[+2026.687]ATGNR.W	HexNAc(2)Hex(10)	N[+2027]	721.9	>sp|P08195|4F2_HUMAN 4F2 cell-surface antigen heavy chain OS=Homo sapiens OX=9606 GN=SLC3A2 PE=1 SV=3
K.DADAC[+57.021]N[+1913.677]ATNWIEYMFNK.D	HexNAc(4)Hex(5)NeuAc(1)	C[+57], N[+1914]	452.1	>sp|O15118|NPC1_HUMAN NPC intracellular cholesterol transporter 1 OS=Homo sapiens OX=9606 GN=NPC1 PE=1 SV=2
K.VPMLVLDPALPAN[+2350.830]ITLK.D	HexNAc(4)Hex(5)Fuc(1)NeuAc(2)	N[+2351]	337.7	>sp|Q3T906|GNPTA_HUMAN N-acetylglucosamine-1-phosphotransferase subunits alpha/beta OS=Homo sapiens OX=9606 GN=GNPTAB PE=1 SV=1
K.SVNLFGSGWN[+1702.581]VSAMYSSSHPPAEHK.K	HexNAc(2)Hex(8)	N[+1703]	513.81	>sp|Q9Y487|VPP2_HUMAN V-type proton ATPase 116 kDa subunit a2 OS=Homo sapiens OX=9606 GN=ATP6V0A2 PE=1 SV=2
R.N[+1872.651]LSHLPTFSSPAIESHIHR.I	HexNAc(3)Hex(6)NeuAc(1)	N[+1873]	427.47	>sp|Q3T906|GNPTA_HUMAN N-acetylglucosamine-1-phosphotransferase subunits alpha/beta OS=Homo sapiens OX=9606 GN=GNPTAB PE=1 SV=1
K.DADAC[+57.021]N[+1702.581]ATNWIEYMFNK.D	HexNAc(2)Hex(8)	C[+57], N[+1703]	494.64	>sp|O15118|NPC1_HUMAN NPC intracellular cholesterol transporter 1 OS=Homo sapiens OX=9606 GN=NPC1 PE=1 SV=2
R.AFSN[+2350.830]SSYVLNPTTGELVFDPLSASDTGEYSC[+57.021]EAR.N	HexNAc(4)Hex(5)Fuc(1)NeuAc(2)	C[+57], N[+2351]	383.7	>sp|Q9Y624|JAM1_HUMAN Junctional adhesion molecule A OS=Homo sapiens OX=9606 GN=F11R PE=1 SV=1
R.AFSN[+1872.651]SSYVLNPTTGELVFDPLSASDTGEYSC[+57.021]EAR.N	HexNAc(3)Hex(6)NeuAc(1)	C[+57], N[+1873]	387.47	>sp|Q9Y624|JAM1_HUMAN Junctional adhesion molecule A OS=Homo sapiens OX=9606 GN=F11R PE=1 SV=1
R.AFSN[+1378.476]SSYVLNPTTGELVFDPLSASDTGEYSC[+57.021]EAR.N	HexNAc(2)Hex(6)	C[+57], N[+1378]	507.01	>sp|Q9Y624|JAM1_HUMAN Junctional adhesion molecule A OS=Homo sapiens OX=9606 GN=F11R PE=1 SV=1
R.AFSN[+2059.735]SSYVLNPTTGELVFDPLSASDTGEYSC[+57.021]EAR.N	HexNAc(4)Hex(5)Fuc(1)NeuAc(1)	C[+57], N[+2060]	542.4	>sp|Q9Y624|JAM1_HUMAN Junctional adhesion molecule A OS=Homo sapiens OX=9606 GN=F11R PE=1 SV=1
R.AFSN[+1702.581]SSYVLNPTTGELVFDPLSASDTGEYSC[+57.021]EAR.N	HexNAc(2)Hex(8)	C[+57], N[+1703]	580.84	>sp|Q9Y624|JAM1_HUMAN Junctional adhesion molecule A OS=Homo sapiens OX=9606 GN=F11R PE=1 SV=1
R.AFSN[+1540.529]SSYVLNPTTGELVFDPLSASDTGEYSC[+57.021]EAR.N	HexNAc(2)Hex(7)	C[+57], N[+1541]	674.05	>sp|Q9Y624|JAM1_HUMAN Junctional adhesion molecule A OS=Homo sapiens OX=9606 GN=F11R PE=1 SV=1
K.DADAC[+57.021]N[+1864.634]ATNWIEYMFNK.D	HexNAc(2)Hex(9)	C[+57], N[+1865]	568.93	>sp|O15118|NPC1_HUMAN NPC intracellular cholesterol transporter 1 OS=Homo sapiens OX=9606 GN=NPC1 PE=1 SV=2
K.AFN[+3663.286]STLPTMAQMEK.A	HexNAc(6)Hex(7)Fuc(1)NeuAc(4)	N[+3663]	301.21	>sp|P16070|CD44_HUMAN CD44 antigen OS=Homo sapiens OX=9606 GN=CD44 PE=1 SV=3
R.LPASLAEYTVTQLRPN[+2350.830]ATYSVC[+57.021]VMPLGPGR.V	HexNAc(4)Hex(5)Fuc(1)NeuAc(2)	C[+57], N[+2351]	306.71	>sp|Q6EMK4|VASN_HUMAN Vasorin OS=Homo sapiens OX=9606 GN=VASN PE=1 SV=1
R.LPASLAEYTVTQLRPN[+2059.735]ATYSVC[+57.021]VMPLGPGR.V	HexNAc(4)Hex(5)Fuc(1)NeuAc(1)	C[+57], N[+2060]	510.18	>sp|Q6EMK4|VASN_HUMAN Vasorin OS=Homo sapiens OX=9606 GN=VASN PE=1 SV=1
K.DADAC[+57.021]N[+1540.529]ATNWIEYMFNK.D	HexNAc(2)Hex(7)	C[+57], N[+1541]	571.49	>sp|O15118|NPC1_HUMAN NPC intracellular cholesterol transporter 1 OS=Homo sapiens OX=9606 GN=NPC1 PE=1 SV=2
K.AFN[+3517.228]STLPTMAQMEK.A	HexNAc(6)Hex(7)NeuAc(4)	N[+3517]	314.3	>sp|P16070|CD44_HUMAN CD44 antigen OS=Homo sapiens OX=9606 GN=CD44 PE=1 SV=3
R.EKPFEDFLPSHYNYLQFAYYNIGN[+1216.423]YTQAVEC[+57.021]AK.T	HexNAc(2)Hex(5)	C[+57], N[+1216]	360.97	>sp|Q32P28|P3H1_HUMAN Prolyl 3-hydroxylase 1 OS=Homo sapiens OX=9606 GN=P3H1 PE=1 SV=2
K.N[+1378.476]LTEKPPHIEVYETAEDRDK.N	HexNAc(2)Hex(6)	N[+1378]	509.14	>sp|O94923|GLCE_HUMAN D-glucuronyl C5-epimerase OS=Homo sapiens OX=9606 GN=GLCE PE=1 SV=3
R.EKPFEDFLPSHYNYLQFAYYNIGN[+1378.476]YTQAVEC[+57.021]AK.T	HexNAc(2)Hex(6)	C[+57], N[+1378]	423.39	>sp|Q32P28|P3H1_HUMAN Prolyl 3-hydroxylase 1 OS=Homo sapiens OX=9606 GN=P3H1 PE=1 SV=2
K.AFN[+1913.677]STLPTMAQMEK.A	HexNAc(4)Hex(5)NeuAc(1)	N[+1914]	333.23	>sp|P16070|CD44_HUMAN CD44 antigen OS=Homo sapiens OX=9606 GN=CD44 PE=1 SV=3
K.KLGVNN[+1907.714]ISGIEEVNM[+15.995]FTNQGTVIHFNNPK.V	HexNAc(7)Hex(3)	M[+16], N[+1908]	394.15	>sp|P20290|BTF3_HUMAN Transcription factor BTF3 OS=Homo sapiens OX=9606 GN=BTF3 PE=1 SV=1
K.N[+1864.634]GTSFDIHYGSGSLSGYLSQDTVSVPC[+57.021]QSASSASALGGVK.V	HexNAc(2)Hex(9)	C[+57], N[+1865]	312.02	>sp|P07339|CATD_HUMAN Cathepsin D OS=Homo sapiens OX=9606 GN=CTSD PE=1 SV=1
R.EKPFEDFLPSHYNYLQFAYYNIGN[+1241.454]YTQAVEC[+57.021]AK.T	HexNAc(3)Hex(3)Fuc(1)	C[+57], N[+1241]	499.48	>sp|Q32P28|P3H1_HUMAN Prolyl 3-hydroxylase 1 OS=Homo sapiens OX=9606 GN=P3H1 PE=1 SV=2
K.N[+892.317]GTSFDIHYGSGSLSGYLSQDTVSVPC[+57.021]QSASSASALGGVK.V	HexNAc(2)Hex(3)	C[+57], N[+892]	354.48	>sp|P07339|CATD_HUMAN Cathepsin D OS=Homo sapiens OX=9606 GN=CTSD PE=1 SV=1
K.N[+1540.529]GTSFDIHYGSGSLSGYLSQDTVSVPC[+57.021]QSASSASALGGVK.V	HexNAc(2)Hex(7)	C[+57], N[+1541]	374.09	>sp|P07339|CATD_HUMAN Cathepsin D OS=Homo sapiens OX=9606 GN=CTSD PE=1 SV=1
K.N[+2026.687]GTSFDIHYGSGSLSGYLSQDTVSVPC[+57.021]QSASSASALGGVK.V	HexNAc(2)Hex(10)	C[+57], N[+2027]	375.01	>sp|P07339|CATD_HUMAN Cathepsin D OS=Homo sapiens OX=9606 GN=CTSD PE=1 SV=1
K.N[+1378.476]GTSFDIHYGSGSLSGYLSQDTVSVPC[+57.021]QSASSASALGGVK.V	HexNAc(2)Hex(6)	C[+57], N[+1378]	473.6	>sp|P07339|CATD_HUMAN Cathepsin D OS=Homo sapiens OX=9606 GN=CTSD PE=1 SV=1
K.GSLSYLN[+2026.687]VTR.K	HexNAc(2)Hex(10)	N[+2027]	304.32	>sp|P07339|CATD_HUMAN Cathepsin D OS=Homo sapiens OX=9606 GN=CTSD PE=1 SV=1
K.GSLSYLN[+1378.476]VTR.K	HexNAc(2)Hex(6)	N[+1378]	312.97	>sp|P07339|CATD_HUMAN Cathepsin D OS=Homo sapiens OX=9606 GN=CTSD PE=1 SV=1
K.GSLSYLN[+1540.529]VTR.K	HexNAc(2)Hex(7)	N[+1541]	326.39	>sp|P07339|CATD_HUMAN Cathepsin D OS=Homo sapiens OX=9606 GN=CTSD PE=1 SV=1
K.GSLSYLN[+1702.581]VTR.K	HexNAc(2)Hex(8)	N[+1703]	357.46	>sp|P07339|CATD_HUMAN Cathepsin D OS=Homo sapiens OX=9606 GN=CTSD PE=1 SV=1
R.GVYELTHNN[+1378.476]K.T	HexNAc(2)Hex(6)	N[+1378]	565.21	>sp|Q7Z388|D19L4_HUMAN Probable C-mannosyltransferase DPY19L4 OS=Homo sapiens OX=9606 GN=DPY19L4 PE=1 SV=1
K.GSLSYLN[+2643.941]VTR.K	HexNAc(6)Hex(7)NeuAc(1)	N[+2644]	366.48	>sp|P07339|CATD_HUMAN Cathepsin D OS=Homo sapiens OX=9606 GN=CTSD PE=1 SV=1
K.GSLSYLN[+1216.423]VTR.K	HexNAc(2)Hex(5)	N[+1216]	417.25	>sp|P07339|CATD_HUMAN Cathepsin D OS=Homo sapiens OX=9606 GN=CTSD PE=1 SV=1
R.VYWN[+2026.687]R.S	HexNAc(2)Hex(10)	N[+2027]	335.6	>sp|Q7Z388|D19L4_HUMAN Probable C-mannosyltransferase DPY19L4 OS=Homo sapiens OX=9606 GN=DPY19L4 PE=1 SV=1
K.AFN[+2861.000]STLPTMAQMEK.A	HexNAc(5)Hex(6)NeuAc(3)	N[+2861]	479.36	>sp|P16070|CD44_HUMAN CD44 antigen OS=Homo sapiens OX=9606 GN=CD44 PE=1 SV=3
K.HSVLWNAMIHPLC[+57.021]N[+1864.634]MTLK.G	HexNAc(2)Hex(9)	C[+57], N[+1865]	346.24	>sp|Q9HAT2|SIAE_HUMAN Sialate O-acetylesterase OS=Homo sapiens OX=9606 GN=SIAE PE=1 SV=1
K.SWVQGN[+1864.634]LTAC[+57.021]GR.S	HexNAc(2)Hex(9)	C[+57], N[+1865]	422.09	>sp|Q8N2E6|TOR2X_HUMAN Prosalusin OS=Homo sapiens OX=9606 GN=TOR2A PE=1 SV=1
R.IADN[+1864.634]HTPK.E	HexNAc(2)Hex(9)	N[+1865]	343.28	>sp|P63165|SUMO1_HUMAN Small ubiquitin-related modifier 1 OS=Homo sapiens OX=9606 GN=SUMO1 PE=1 SV=1
K.GLLN[+1540.529]LTYYQQIQVQK.K	HexNAc(2)Hex(7)	N[+1541]	611.89	>sp|Q9HAT2|SIAE_HUMAN Sialate O-acetylesterase OS=Homo sapiens OX=9606 GN=SIAE PE=1 SV=1
K.NPN[+1702.581]LTISFTAER.S	HexNAc(2)Hex(8)	N[+1703]	306.25	>sp|O15118|NPC1_HUMAN NPC intracellular cholesterol transporter 1 OS=Homo sapiens OX=9606 GN=NPC1 PE=1 SV=2
K.NMTFDLPSDATVVLN[+2919.042]R.S	HexNAc(6)Hex(6)Fuc(1)NeuAc(2)	N[+2919]	304.67	>sp|P11279|LAMP1_HUMAN Lysosome-associated membrane glycoprotein 1 OS=Homo sapiens OX=9606 GN=LAMP1 PE=1 SV=3
K.NMTFDLPSDATVVLN[+2350.830]R.S	HexNAc(4)Hex(5)Fuc(1)NeuAc(2)	N[+2351]	316.31	>sp|P11279|LAMP1_HUMAN Lysosome-associated membrane glycoprotein 1 OS=Homo sapiens OX=9606 GN=LAMP1 PE=1 SV=3
K.NMTFDLPSDATVVLN[+2059.735]R.S	HexNAc(4)Hex(5)Fuc(1)NeuAc(1)	N[+2060]	318.77	>sp|P11279|LAMP1_HUMAN Lysosome-associated membrane glycoprotein 1 OS=Homo sapiens OX=9606 GN=LAMP1 PE=1 SV=3
K.N[+2350.830]MTFDLPSDATVVLNR.S	HexNAc(4)Hex(5)Fuc(1)NeuAc(2)	N[+2351]	327.67	>sp|P11279|LAMP1_HUMAN Lysosome-associated membrane glycoprotein 1 OS=Homo sapiens OX=9606 GN=LAMP1 PE=1 SV=3
K.NMTFDLPSDATVVLN[+2756.989]R.S	HexNAc(6)Hex(5)Fuc(1)NeuAc(2)	N[+2757]	332.55	>sp|P11279|LAMP1_HUMAN Lysosome-associated membrane glycoprotein 1 OS=Homo sapiens OX=9606 GN=LAMP1 PE=1 SV=3
K.NMTFDLPSDATVVLN[+3081.095]R.S	HexNAc(6)Hex(7)Fuc(1)NeuAc(2)	N[+3081]	338.48	>sp|P11279|LAMP1_HUMAN Lysosome-associated membrane glycoprotein 1 OS=Homo sapiens OX=9606 GN=LAMP1 PE=1 SV=3
K.NMTFDLPSDATVVLN[+3405.200]R.S	HexNAc(6)Hex(9)Fuc(1)NeuAc(2)	N[+3405]	352.3	>sp|P11279|LAMP1_HUMAN Lysosome-associated membrane glycoprotein 1 OS=Homo sapiens OX=9606 GN=LAMP1 PE=1 SV=3
K.N[+1378.476]MTFDLPSDATVVLNR.S	HexNAc(2)Hex(6)	N[+1378]	722.45	>sp|P11279|LAMP1_HUMAN Lysosome-associated membrane glycoprotein 1 OS=Homo sapiens OX=9606 GN=LAMP1 PE=1 SV=3
K.N[+1540.529]MTFDLPSDATVVLNR.S	HexNAc(2)Hex(7)	N[+1541]	748.4	>sp|P11279|LAMP1_HUMAN Lysosome-associated membrane glycoprotein 1 OS=Homo sapiens OX=9606 GN=LAMP1 PE=1 SV=3
R.NLQVYN[+1864.634]ATSNSLTVK.W	HexNAc(2)Hex(9)	N[+1865]	402.96	>sp|Q99715|COCA1_HUMAN Collagen alpha-1(XII) chain OS=Homo sapiens OX=9606 GN=COL12A1 PE=1 SV=2
R.NLQVYN[+1702.581]ATSNSLTVK.W	HexNAc(2)Hex(8)	N[+1703]	457.4	>sp|Q99715|COCA1_HUMAN Collagen alpha-1(XII) chain OS=Homo sapiens OX=9606 GN=COL12A1 PE=1 SV=2
K.VSVSLGQTN[+1702.581]LTVEPGASLQQHFILR.F	HexNAc(2)Hex(8)	N[+1703]	434.58	>sp|Q6NUS6|TECT3_HUMAN Tectonic-3 OS=Homo sapiens OX=9606 GN=TCTN3 PE=1 SV=2
K.ELGVVMYN[+2026.687]C[+57.021]SC[+57.021]LAR.D	HexNAc(2)Hex(10)	C[+57]*2, N[+2027]	352.44	>sp|Q8IV08|PLD3_HUMAN 5'-3' exonuclease PLD3 OS=Homo sapiens OX=9606 GN=PLD3 PE=1 SV=1
K.ELGVVMYN[+1864.634]C[+57.021]SC[+57.021]LAR.D	HexNAc(2)Hex(9)	C[+57]*2, N[+1865]	442.09	>sp|Q8IV08|PLD3_HUMAN 5'-3' exonuclease PLD3 OS=Homo sapiens OX=9606 GN=PLD3 PE=1 SV=1
K.HFHSHNHQHSHNHLNSEN[+1704.635]QTVTSVSTK.R	HexNAc(6)Hex(3)	N[+1705]	384.63	>sp|Q9ULF5|S39AA_HUMAN Zinc transporter ZIP10 OS=Homo sapiens OX=9606 GN=SLC39A10 PE=1 SV=2
K.HIYWTDSGN[+2350.830]K.T	HexNAc(4)Hex(5)Fuc(1)NeuAc(2)	N[+2351]	338.64	>sp|Q14114|LRP8_HUMAN Low-density lipoprotein receptor-related protein 8 OS=Homo sapiens OX=9606 GN=LRP8 PE=1 SV=4
R.N[+1702.581]ITIK.L	HexNAc(2)Hex(8)	N[+1703]	338.67	>sp|P41091|IF2G_HUMAN Eukaryotic translation initiation factor 2 subunit 3 OS=Homo sapiens OX=9606 GN=EIF2S3 PE=1 SV=3
R.SSC[+57.021]GKEN[+2424.867]TSDPSLVIAFGR.G	HexNAc(5)Hex(6)Fuc(1)NeuAc(1)	C[+57], N[+2425]	300.99	>sp|P11279|LAMP1_HUMAN Lysosome-associated membrane glycoprotein 1 OS=Homo sapiens OX=9606 GN=LAMP1 PE=1 SV=3
R.SSC[+57.021]GKEN[+2350.830]TSDPSLVIAFGR.G	HexNAc(4)Hex(5)Fuc(1)NeuAc(2)	C[+57], N[+2351]	302.66	>sp|P11279|LAMP1_HUMAN Lysosome-associated membrane glycoprotein 1 OS=Homo sapiens OX=9606 GN=LAMP1 PE=1 SV=3
R.SSC[+57.021]GKEN[+2059.735]TSDPSLVIAFGR.G	HexNAc(4)Hex(5)Fuc(1)NeuAc(1)	C[+57], N[+2060]	314.25	>sp|P11279|LAMP1_HUMAN Lysosome-associated membrane glycoprotein 1 OS=Homo sapiens OX=9606 GN=LAMP1 PE=1 SV=3
R.SSC[+57.021]GKEN[+1362.481]TSDPSLVIAFGR.G	HexNAc(2)Hex(5)Fuc(1)	C[+57], N[+1362]	323.55	>sp|P11279|LAMP1_HUMAN Lysosome-associated membrane glycoprotein 1 OS=Homo sapiens OX=9606 GN=LAMP1 PE=1 SV=3
R.SSC[+57.021]GKEN[+3372.190]TSDPSLVIAFGR.G	HexNAc(6)Hex(7)Fuc(1)NeuAc(3)	C[+57], N[+3372]	337.11	>sp|P11279|LAMP1_HUMAN Lysosome-associated membrane glycoprotein 1 OS=Homo sapiens OX=9606 GN=LAMP1 PE=1 SV=3
R.SSC[+57.021]GKEN[+2715.963]TSDPSLVIAFGR.G	HexNAc(5)Hex(6)Fuc(1)NeuAc(2)	C[+57], N[+2716]	337.84	>sp|P11279|LAMP1_HUMAN Lysosome-associated membrane glycoprotein 1 OS=Homo sapiens OX=9606 GN=LAMP1 PE=1 SV=3
R.SSC[+57.021]GKEN[+1694.603]TSDPSLVIAFGR.G	HexNAc(3)Hex(4)Fuc(1)NeuAc(1)	C[+57], N[+1695]	341.72	>sp|P11279|LAMP1_HUMAN Lysosome-associated membrane glycoprotein 1 OS=Homo sapiens OX=9606 GN=LAMP1 PE=1 SV=3
R.SSC[+57.021]GKEN[+1403.507]TSDPSLVIAFGR.G	HexNAc(3)Hex(4)Fuc(1)	C[+57], N[+1404]	356.54	>sp|P11279|LAMP1_HUMAN Lysosome-associated membrane glycoprotein 1 OS=Homo sapiens OX=9606 GN=LAMP1 PE=1 SV=3
R.SSC[+57.021]GKEN[+1768.640]TSDPSLVIAFGR.G	HexNAc(4)Hex(5)Fuc(1)	C[+57], N[+1769]	367.22	>sp|P11279|LAMP1_HUMAN Lysosome-associated membrane glycoprotein 1 OS=Homo sapiens OX=9606 GN=LAMP1 PE=1 SV=3
R.SSC[+57.021]GKEN[+1241.454]TSDPSLVIAFGR.G	HexNAc(3)Hex(3)Fuc(1)	C[+57], N[+1241]	368.5	>sp|P11279|LAMP1_HUMAN Lysosome-associated membrane glycoprotein 1 OS=Homo sapiens OX=9606 GN=LAMP1 PE=1 SV=3
R.SSC[+57.021]GKEN[+3007.058]TSDPSLVIAFGR.G	HexNAc(5)Hex(6)Fuc(1)NeuAc(3)	C[+57], N[+3007]	390.21	>sp|P11279|LAMP1_HUMAN Lysosome-associated membrane glycoprotein 1 OS=Homo sapiens OX=9606 GN=LAMP1 PE=1 SV=3
R.SSC[+57.021]GKEN[+1200.428]TSDPSLVIAFGR.G	HexNAc(2)Hex(4)Fuc(1)	C[+57], N[+1200]	465.46	>sp|P11279|LAMP1_HUMAN Lysosome-associated membrane glycoprotein 1 OS=Homo sapiens OX=9606 GN=LAMP1 PE=1 SV=3
R.SSC[+57.021]GKEN[+1038.375]TSDPSLVIAFGR.G	HexNAc(2)Hex(3)Fuc(1)	C[+57], N[+1038]	566.77	>sp|P11279|LAMP1_HUMAN Lysosome-associated membrane glycoprotein 1 OS=Homo sapiens OX=9606 GN=LAMP1 PE=1 SV=3
R.YNQETPMEIC[+57.021]LN[+1864.634]GTPALAYLASAPPPLC[+57.021]PSGR.T	HexNAc(2)Hex(9)	C[+57]*2, N[+1865]	635.93	>sp|Q8IV08|PLD3_HUMAN 5'-3' exonuclease PLD3 OS=Homo sapiens OX=9606 GN=PLD3 PE=1 SV=1
R.YNQETPMEIC[+57.021]LN[+1702.581]GTPALAYLASAPPPLC[+57.021]PSGR.T	HexNAc(2)Hex(8)	C[+57]*2, N[+1703]	642.24	>sp|Q8IV08|PLD3_HUMAN 5'-3' exonuclease PLD3 OS=Homo sapiens OX=9606 GN=PLD3 PE=1 SV=1
K.GWN[+1864.634]WTSGFNK.C	HexNAc(2)Hex(9)	N[+1865]	319.77	>sp|P15328|FOLR1_HUMAN Folate receptor alpha OS=Homo sapiens OX=9606 GN=FOLR1 PE=1 SV=3
K.GWN[+1702.581]WTSGFNK.C	HexNAc(2)Hex(8)	N[+1703]	390.06	>sp|P15328|FOLR1_HUMAN Folate receptor alpha OS=Homo sapiens OX=9606 GN=FOLR1 PE=1 SV=3
K.GWN[+2026.687]WTSGFNK.C	HexNAc(2)Hex(10)	N[+2027]	403.88	>sp|P15328|FOLR1_HUMAN Folate receptor alpha OS=Homo sapiens OX=9606 GN=FOLR1 PE=1 SV=3
K.EN[+2350.830]TSDPSLVIAFGR.G	HexNAc(4)Hex(5)Fuc(1)NeuAc(2)	N[+2351]	320.21	>sp|P11279|LAMP1_HUMAN Lysosome-associated membrane glycoprotein 1 OS=Homo sapiens OX=9606 GN=LAMP1 PE=1 SV=3
K.EN[+3372.190]TSDPSLVIAFGR.G	HexNAc(6)Hex(7)Fuc(1)NeuAc(3)	N[+3372]	341.09	>sp|P11279|LAMP1_HUMAN Lysosome-associated membrane glycoprotein 1 OS=Homo sapiens OX=9606 GN=LAMP1 PE=1 SV=3
K.EN[+3663.286]TSDPSLVIAFGR.G	HexNAc(6)Hex(7)Fuc(1)NeuAc(4)	N[+3663]	362.8	>sp|P11279|LAMP1_HUMAN Lysosome-associated membrane glycoprotein 1 OS=Homo sapiens OX=9606 GN=LAMP1 PE=1 SV=3
K.EN[+1702.581]TSDPSLVIAFGR.G	HexNAc(2)Hex(8)	N[+1703]	363.44	>sp|P11279|LAMP1_HUMAN Lysosome-associated membrane glycoprotein 1 OS=Homo sapiens OX=9606 GN=LAMP1 PE=1 SV=3
K.EN[+3007.058]TSDPSLVIAFGR.G	HexNAc(5)Hex(6)Fuc(1)NeuAc(3)	N[+3007]	383.58	>sp|P11279|LAMP1_HUMAN Lysosome-associated membrane glycoprotein 1 OS=Homo sapiens OX=9606 GN=LAMP1 PE=1 SV=3
K.EN[+1694.603]TSDPSLVIAFGR.G	HexNAc(3)Hex(4)Fuc(1)NeuAc(1)	N[+1695]	427.66	>sp|P11279|LAMP1_HUMAN Lysosome-associated membrane glycoprotein 1 OS=Homo sapiens OX=9606 GN=LAMP1 PE=1 SV=3
K.EN[+1540.529]TSDPSLVIAFGR.G	HexNAc(2)Hex(7)	N[+1541]	520	>sp|P11279|LAMP1_HUMAN Lysosome-associated membrane glycoprotein 1 OS=Homo sapiens OX=9606 GN=LAMP1 PE=1 SV=3
K.EN[+1864.634]TSDPSLVIAFGR.G	HexNAc(2)Hex(9)	N[+1865]	625.32	>sp|P11279|LAMP1_HUMAN Lysosome-associated membrane glycoprotein 1 OS=Homo sapiens OX=9606 GN=LAMP1 PE=1 SV=3
K.EN[+1378.476]TSDPSLVIAFGR.G	HexNAc(2)Hex(6)	N[+1378]	650.27	>sp|P11279|LAMP1_HUMAN Lysosome-associated membrane glycoprotein 1 OS=Homo sapiens OX=9606 GN=LAMP1 PE=1 SV=3
R.GHTLTLN[+1540.529]FTR.N	HexNAc(2)Hex(7)	N[+1541]	305.55	>sp|P11279|LAMP1_HUMAN Lysosome-associated membrane glycoprotein 1 OS=Homo sapiens OX=9606 GN=LAMP1 PE=1 SV=3
R.GHTLTLN[+1872.651]FTR.N	HexNAc(3)Hex(6)NeuAc(1)	N[+1873]	307.89	>sp|P11279|LAMP1_HUMAN Lysosome-associated membrane glycoprotein 1 OS=Homo sapiens OX=9606 GN=LAMP1 PE=1 SV=3
R.GHTLTLN[+1710.598]FTR.N	HexNAc(3)Hex(5)NeuAc(1)	N[+1711]	308.15	>sp|P11279|LAMP1_HUMAN Lysosome-associated membrane glycoprotein 1 OS=Homo sapiens OX=9606 GN=LAMP1 PE=1 SV=3
R.GHTLTLN[+1419.502]FTR.N	HexNAc(3)Hex(5)	N[+1420]	311.27	>sp|P11279|LAMP1_HUMAN Lysosome-associated membrane glycoprotein 1 OS=Homo sapiens OX=9606 GN=LAMP1 PE=1 SV=3
R.GHTLTLN[+1581.555]FTR.N	HexNAc(3)Hex(6)	N[+1582]	330.21	>sp|P11279|LAMP1_HUMAN Lysosome-associated membrane glycoprotein 1 OS=Homo sapiens OX=9606 GN=LAMP1 PE=1 SV=3
R.GHTLTLN[+1378.476]FTR.N	HexNAc(2)Hex(6)	N[+1378]	344.81	>sp|P11279|LAMP1_HUMAN Lysosome-associated membrane glycoprotein 1 OS=Homo sapiens OX=9606 GN=LAMP1 PE=1 SV=3
R.GHTLTLN[+2188.740]FTR.N	HexNAc(2)Hex(11)	N[+2189]	356.96	>sp|P11279|LAMP1_HUMAN Lysosome-associated membrane glycoprotein 1 OS=Homo sapiens OX=9606 GN=LAMP1 PE=1 SV=3
R.GHTLTLN[+1702.581]FTR.N	HexNAc(2)Hex(8)	N[+1703]	436.17	>sp|P11279|LAMP1_HUMAN Lysosome-associated membrane glycoprotein 1 OS=Homo sapiens OX=9606 GN=LAMP1 PE=1 SV=3
R.GHTLTLN[+1216.423]FTR.N	HexNAc(2)Hex(5)	N[+1216]	462.27	>sp|P11279|LAMP1_HUMAN Lysosome-associated membrane glycoprotein 1 OS=Homo sapiens OX=9606 GN=LAMP1 PE=1 SV=3
R.GHTLTLN[+2026.687]FTR.N	HexNAc(2)Hex(10)	N[+2027]	498.04	>sp|P11279|LAMP1_HUMAN Lysosome-associated membrane glycoprotein 1 OS=Homo sapiens OX=9606 GN=LAMP1 PE=1 SV=3
R.GHTLTLN[+1864.634]FTR.N	HexNAc(2)Hex(9)	N[+1865]	518.63	>sp|P11279|LAMP1_HUMAN Lysosome-associated membrane glycoprotein 1 OS=Homo sapiens OX=9606 GN=LAMP1 PE=1 SV=3
K.N[+2059.735]HSALITSVVPGDYDGDSQMDVLLTYLPK.N	HexNAc(4)Hex(5)Fuc(1)NeuAc(1)	N[+2060]	304.06	>sp|Q8TB96|TIP_HUMAN T-cell immunomodulatory protein OS=Homo sapiens OX=9606 GN=ITFG1 PE=1 SV=1
R.GN[+2424.867]VTQHVQGHR.N	HexNAc(5)Hex(6)Fuc(1)NeuAc(1)	N[+2425]	355.17	>sp|Q15043|S39AE_HUMAN Metal cation symporter ZIP14 OS=Homo sapiens OX=9606 GN=SLC39A14 PE=1 SV=3
R.GN[+2789.999]VTQHVQGHR.N	HexNAc(6)Hex(7)Fuc(1)NeuAc(1)	N[+2790]	358.76	>sp|Q15043|S39AE_HUMAN Metal cation symporter ZIP14 OS=Homo sapiens OX=9606 GN=SLC39A14 PE=1 SV=3
R.GN[+2059.735]VTQHVQGHR.N	HexNAc(4)Hex(5)Fuc(1)NeuAc(1)	N[+2060]	400.21	>sp|Q15043|S39AE_HUMAN Metal cation symporter ZIP14 OS=Homo sapiens OX=9606 GN=SLC39A14 PE=1 SV=3
R.C[+57.021]VSGTQVHMNNVTVTLHDATIQAYLSN[+1930.692]SSFSR.G	HexNAc(4)Hex(6)Fuc(1)	C[+57], N[+1931]	321.11	>sp|P11279|LAMP1_HUMAN Lysosome-associated membrane glycoprotein 1 OS=Homo sapiens OX=9606 GN=LAMP1 PE=1 SV=3
R.C[+57.021]VSGTQVHMNNVTVTLHDATIQAYLSN[+2432.884]SSFSR.G	HexNAc(6)Hex(3)Fuc(1)NeuAc(2)	C[+57], N[+2433]	366.63	>sp|P11279|LAMP1_HUMAN Lysosome-associated membrane glycoprotein 1 OS=Homo sapiens OX=9606 GN=LAMP1 PE=1 SV=3
R.LLNINPN[+1768.640]K.T	HexNAc(4)Hex(5)Fuc(1)	N[+1769]	300.18	>sp|P11279|LAMP1_HUMAN Lysosome-associated membrane glycoprotein 1 OS=Homo sapiens OX=9606 GN=LAMP1 PE=1 SV=3
R.LLNINPN[+1403.507]K.T	HexNAc(3)Hex(4)Fuc(1)	N[+1404]	301.15	>sp|P11279|LAMP1_HUMAN Lysosome-associated membrane glycoprotein 1 OS=Homo sapiens OX=9606 GN=LAMP1 PE=1 SV=3
R.LLNINPN[+2059.735]K.T	HexNAc(4)Hex(5)Fuc(1)NeuAc(1)	N[+2060]	304.25	>sp|P11279|LAMP1_HUMAN Lysosome-associated membrane glycoprotein 1 OS=Homo sapiens OX=9606 GN=LAMP1 PE=1 SV=3
R.LLNINPN[+1565.560]K.T	HexNAc(3)Hex(5)Fuc(1)	N[+1566]	312.5	>sp|P11279|LAMP1_HUMAN Lysosome-associated membrane glycoprotein 1 OS=Homo sapiens OX=9606 GN=LAMP1 PE=1 SV=3
R.LLNINPN[+1694.603]K.T	HexNAc(3)Hex(4)Fuc(1)NeuAc(1)	N[+1695]	316.5	>sp|P11279|LAMP1_HUMAN Lysosome-associated membrane glycoprotein 1 OS=Homo sapiens OX=9606 GN=LAMP1 PE=1 SV=3
R.LLNINPN[+1987.714]K.T	HexNAc(5)Hex(6)	N[+1988]	317.05	>sp|P11279|LAMP1_HUMAN Lysosome-associated membrane glycoprotein 1 OS=Homo sapiens OX=9606 GN=LAMP1 PE=1 SV=3
R.LLNINPN[+1727.613]K.T	HexNAc(3)Hex(6)Fuc(1)	N[+1728]	325.27	>sp|P11279|LAMP1_HUMAN Lysosome-associated membrane glycoprotein 1 OS=Homo sapiens OX=9606 GN=LAMP1 PE=1 SV=3
R.LLNINPN[+1710.598]K.T	HexNAc(3)Hex(5)NeuAc(1)	N[+1711]	326.96	>sp|P11279|LAMP1_HUMAN Lysosome-associated membrane glycoprotein 1 OS=Homo sapiens OX=9606 GN=LAMP1 PE=1 SV=3
R.LLNINPN[+1054.370]K.T	HexNAc(2)Hex(4)	N[+1054]	330.15	>sp|P11279|LAMP1_HUMAN Lysosome-associated membrane glycoprotein 1 OS=Homo sapiens OX=9606 GN=LAMP1 PE=1 SV=3
R.LLNINPN[+1581.555]K.T	HexNAc(3)Hex(6)	N[+1582]	332.78	>sp|P11279|LAMP1_HUMAN Lysosome-associated membrane glycoprotein 1 OS=Homo sapiens OX=9606 GN=LAMP1 PE=1 SV=3
R.LLNINPN[+1872.651]K.T	HexNAc(3)Hex(6)NeuAc(1)	N[+1873]	337.6	>sp|P11279|LAMP1_HUMAN Lysosome-associated membrane glycoprotein 1 OS=Homo sapiens OX=9606 GN=LAMP1 PE=1 SV=3
R.LLNINPN[+1419.502]K.T	HexNAc(3)Hex(5)	N[+1420]	354.12	>sp|P11279|LAMP1_HUMAN Lysosome-associated membrane glycoprotein 1 OS=Homo sapiens OX=9606 GN=LAMP1 PE=1 SV=3
R.LLNINPN[+1864.634]K.T	HexNAc(2)Hex(9)	N[+1865]	364.22	>sp|P11279|LAMP1_HUMAN Lysosome-associated membrane glycoprotein 1 OS=Homo sapiens OX=9606 GN=LAMP1 PE=1 SV=3
R.LLNINPN[+1702.581]K.T	HexNAc(2)Hex(8)	N[+1703]	381.8	>sp|P11279|LAMP1_HUMAN Lysosome-associated membrane glycoprotein 1 OS=Homo sapiens OX=9606 GN=LAMP1 PE=1 SV=3
R.LLNINPN[+1378.476]K.T	HexNAc(2)Hex(6)	N[+1378]	395.59	>sp|P11279|LAMP1_HUMAN Lysosome-associated membrane glycoprotein 1 OS=Homo sapiens OX=9606 GN=LAMP1 PE=1 SV=3
R.LLNINPN[+1540.529]K.T	HexNAc(2)Hex(7)	N[+1541]	421.22	>sp|P11279|LAMP1_HUMAN Lysosome-associated membrane glycoprotein 1 OS=Homo sapiens OX=9606 GN=LAMP1 PE=1 SV=3
R.LLNINPN[+1216.423]K.T	HexNAc(2)Hex(5)	N[+1216]	421.3	>sp|P11279|LAMP1_HUMAN Lysosome-associated membrane glycoprotein 1 OS=Homo sapiens OX=9606 GN=LAMP1 PE=1 SV=3
R.LLNINPN[+2026.687]K.T	HexNAc(2)Hex(10)	N[+2027]	433.5	>sp|P11279|LAMP1_HUMAN Lysosome-associated membrane glycoprotein 1 OS=Homo sapiens OX=9606 GN=LAMP1 PE=1 SV=3
R.LLNINPN[+892.317]K.T	HexNAc(2)Hex(3)	N[+892]	468.35	>sp|P11279|LAMP1_HUMAN Lysosome-associated membrane glycoprotein 1 OS=Homo sapiens OX=9606 GN=LAMP1 PE=1 SV=3
R.LLNINPN[+2018.708]K.T	HexNAc(3)Hex(6)Fuc(1)NeuAc(1)	N[+2019]	474.31	>sp|P11279|LAMP1_HUMAN Lysosome-associated membrane glycoprotein 1 OS=Homo sapiens OX=9606 GN=LAMP1 PE=1 SV=3
K.TGEAN[+1702.581]LTQIYLQEALDFIK.R	HexNAc(2)Hex(8)	N[+1703]	495.11	>sp|P34059|GALNS_HUMAN N-acetylgalactosamine-6-sulfatase OS=Homo sapiens OX=9606 GN=GALNS PE=1 SV=1
K.TGEAN[+1540.529]LTQIYLQEALDFIK.R	HexNAc(2)Hex(7)	N[+1541]	732.55	>sp|P34059|GALNS_HUMAN N-acetylgalactosamine-6-sulfatase OS=Homo sapiens OX=9606 GN=GALNS PE=1 SV=1
K.TGEAN[+1864.634]LTQIYLQEALDFIK.R	HexNAc(2)Hex(9)	N[+1865]	745.1	>sp|P34059|GALNS_HUMAN N-acetylgalactosamine-6-sulfatase OS=Homo sapiens OX=9606 GN=GALNS PE=1 SV=1
R.QGIDFC[+57.021]PGQN[+1864.634]VSGVTTHNLEDHTK.L	HexNAc(2)Hex(9)	C[+57], N[+1865]	378.72	>sp|P34059|GALNS_HUMAN N-acetylgalactosamine-6-sulfatase OS=Homo sapiens OX=9606 GN=GALNS PE=1 SV=1
R.QGIDFC[+57.021]PGQN[+1702.581]VSGVTTHNLEDHTK.L	HexNAc(2)Hex(8)	C[+57], N[+1703]	511.59	>sp|P34059|GALNS_HUMAN N-acetylgalactosamine-6-sulfatase OS=Homo sapiens OX=9606 GN=GALNS PE=1 SV=1
R.QGIDFC[+57.021]PGQN[+2026.687]VSGVTTHNLEDHTK.L	HexNAc(2)Hex(10)	C[+57], N[+2027]	559.32	>sp|P34059|GALNS_HUMAN N-acetylgalactosamine-6-sulfatase OS=Homo sapiens OX=9606 GN=GALNS PE=1 SV=1
K.AKVTGPRLVSN[+2952.052]HSLHETSSVFVDSLTK.A	HexNAc(6)Hex(8)Fuc(1)NeuAc(1)	N[+2952]	354.02	>sp|P21333|FLNA_HUMAN Filamin-A OS=Homo sapiens OX=9606 GN=FLNA PE=1 SV=4
R.FLVTAPGIIRPGGN[+1864.634]VTIGVELLEHC[+57.021]PSQVTVK.A	HexNAc(2)Hex(9)	C[+57], N[+1865]	468	>sp|Q6YHK3|CD109_HUMAN CD109 antigen OS=Homo sapiens OX=9606 GN=CD109 PE=1 SV=2
R.FLVTAPGIIRPGGN[+1540.529]VTIGVELLEHC[+57.021]PSQVTVK.A	HexNAc(2)Hex(7)	C[+57], N[+1541]	473.58	>sp|Q6YHK3|CD109_HUMAN CD109 antigen OS=Homo sapiens OX=9606 GN=CD109 PE=1 SV=2
R.FLVTAPGIIRPGGN[+1702.581]VTIGVELLEHC[+57.021]PSQVTVK.A	HexNAc(2)Hex(8)	C[+57], N[+1703]	625.95	>sp|Q6YHK3|CD109_HUMAN CD109 antigen OS=Homo sapiens OX=9606 GN=CD109 PE=1 SV=2
R.FLVTAPGIIRPGGN[+1378.476]VTIGVELLEHC[+57.021]PSQVTVK.A	HexNAc(2)Hex(6)	C[+57], N[+1378]	635.78	>sp|Q6YHK3|CD109_HUMAN CD109 antigen OS=Homo sapiens OX=9606 GN=CD109 PE=1 SV=2
K.TAFLFILPQYN[+1864.634]ISVPTADSETVHYHYGPK.D	HexNAc(2)Hex(9)	N[+1865]	509.56	>sp|Q15035|TRAM2_HUMAN Translocating chain-associated membrane protein 2 OS=Homo sapiens OX=9606 GN=TRAM2 PE=1 SV=1
R.PGGN[+1540.529]VTIGVELLEHC[+57.021]PSQVTVK.A	HexNAc(2)Hex(7)	C[+57], N[+1541]	303.69	>sp|Q6YHK3|CD109_HUMAN CD109 antigen OS=Homo sapiens OX=9606 GN=CD109 PE=1 SV=2
R.PGGN[+1378.476]VTIGVELLEHC[+57.021]PSQVTVK.A	HexNAc(2)Hex(6)	C[+57], N[+1378]	393.37	>sp|Q6YHK3|CD109_HUMAN CD109 antigen OS=Homo sapiens OX=9606 GN=CD109 PE=1 SV=2
K.TASN[+3007.058]LTVSVLEAEGVFEK.G	HexNAc(5)Hex(6)Fuc(1)NeuAc(3)	N[+3007]	320.1	>sp|Q6YHK3|CD109_HUMAN CD109 antigen OS=Homo sapiens OX=9606 GN=CD109 PE=1 SV=2
K.TASN[+3009.074]LTVSVLEAEGVFEK.G	HexNAc(7)Hex(8)NeuAc(1)	N[+3009]	329.37	>sp|Q6YHK3|CD109_HUMAN CD109 antigen OS=Homo sapiens OX=9606 GN=CD109 PE=1 SV=2
K.TASN[+2350.830]LTVSVLEAEGVFEK.G	HexNAc(4)Hex(5)Fuc(1)NeuAc(2)	N[+2351]	436.07	>sp|Q6YHK3|CD109_HUMAN CD109 antigen OS=Homo sapiens OX=9606 GN=CD109 PE=1 SV=2
K.TASN[+1864.634]LTVSVLEAEGVFEK.G	HexNAc(2)Hex(9)	N[+1865]	652.7	>sp|Q6YHK3|CD109_HUMAN CD109 antigen OS=Homo sapiens OX=9606 GN=CD109 PE=1 SV=2
K.TASN[+1702.581]LTVSVLEAEGVFEK.G	HexNAc(2)Hex(8)	N[+1703]	784.4	>sp|Q6YHK3|CD109_HUMAN CD109 antigen OS=Homo sapiens OX=9606 GN=CD109 PE=1 SV=2
R.TQDEILFSN[+1702.581]STR.L	HexNAc(2)Hex(8)	N[+1703]	415.58	>sp|Q6YHK3|CD109_HUMAN CD109 antigen OS=Homo sapiens OX=9606 GN=CD109 PE=1 SV=2
R.TQDEILFSN[+1378.476]STR.L	HexNAc(2)Hex(6)	N[+1378]	544.37	>sp|Q6YHK3|CD109_HUMAN CD109 antigen OS=Homo sapiens OX=9606 GN=CD109 PE=1 SV=2
R.TQDEILFSN[+1864.634]STR.L	HexNAc(2)Hex(9)	N[+1865]	570.12	>sp|Q6YHK3|CD109_HUMAN CD109 antigen OS=Homo sapiens OX=9606 GN=CD109 PE=1 SV=2
K.HLN[+1540.529]GTITAK.Y	HexNAc(2)Hex(7)	N[+1541]	367.59	>sp|Q6YHK3|CD109_HUMAN CD109 antigen OS=Homo sapiens OX=9606 GN=CD109 PE=1 SV=2
K.HLN[+1702.581]GTITAK.Y	HexNAc(2)Hex(8)	N[+1703]	395.64	>sp|Q6YHK3|CD109_HUMAN CD109 antigen OS=Homo sapiens OX=9606 GN=CD109 PE=1 SV=2
K.HLN[+1864.634]GTITAK.Y	HexNAc(2)Hex(9)	N[+1865]	546.09	>sp|Q6YHK3|CD109_HUMAN CD109 antigen OS=Homo sapiens OX=9606 GN=CD109 PE=1 SV=2
K.INGSAN[+1864.634]FSFNDEEMK.N	HexNAc(2)Hex(9)	N[+1865]	409.2	>sp|Q6YHK3|CD109_HUMAN CD109 antigen OS=Homo sapiens OX=9606 GN=CD109 PE=1 SV=2
K.INGSAN[+1702.581]FSFNDEEMK.N	HexNAc(2)Hex(8)	N[+1703]	592.19	>sp|Q6YHK3|CD109_HUMAN CD109 antigen OS=Homo sapiens OX=9606 GN=CD109 PE=1 SV=2
R.N[+1864.634]VSTNVFFK.Q	HexNAc(2)Hex(9)	N[+1865]	329.12	>sp|Q6YHK3|CD109_HUMAN CD109 antigen OS=Homo sapiens OX=9606 GN=CD109 PE=1 SV=2
R.N[+1702.581]VSTNVFFK.Q	HexNAc(2)Hex(8)	N[+1703]	332.03	>sp|Q6YHK3|CD109_HUMAN CD109 antigen OS=Homo sapiens OX=9606 GN=CD109 PE=1 SV=2
R.N[+1540.529]VSTNVFFK.Q	HexNAc(2)Hex(7)	N[+1541]	336.23	>sp|Q6YHK3|CD109_HUMAN CD109 antigen OS=Homo sapiens OX=9606 GN=CD109 PE=1 SV=2
R.N[+1378.476]VSTNVFFK.Q	HexNAc(2)Hex(6)	N[+1378]	380.7	>sp|Q6YHK3|CD109_HUMAN CD109 antigen OS=Homo sapiens OX=9606 GN=CD109 PE=1 SV=2
R.N[+1864.634]YTEYWSGSNSGNQK.M	HexNAc(2)Hex(9)	N[+1865]	637.83	>sp|Q6YHK3|CD109_HUMAN CD109 antigen OS=Homo sapiens OX=9606 GN=CD109 PE=1 SV=2
K.IN[+2350.830]YTVPQSGTFK.I	HexNAc(4)Hex(5)Fuc(1)NeuAc(2)	N[+2351]	382.03	>sp|Q6YHK3|CD109_HUMAN CD109 antigen OS=Homo sapiens OX=9606 GN=CD109 PE=1 SV=2
K.IN[+2059.735]YTVPQSGTFK.I	HexNAc(4)Hex(5)Fuc(1)NeuAc(1)	N[+2060]	443.59	>sp|Q6YHK3|CD109_HUMAN CD109 antigen OS=Homo sapiens OX=9606 GN=CD109 PE=1 SV=2
K.IN[+1540.529]YTVPQSGTFK.I	HexNAc(2)Hex(7)	N[+1541]	520.02	>sp|Q6YHK3|CD109_HUMAN CD109 antigen OS=Homo sapiens OX=9606 GN=CD109 PE=1 SV=2
K.IN[+1702.581]YTVPQSGTFK.I	HexNAc(2)Hex(8)	N[+1703]	531.49	>sp|Q6YHK3|CD109_HUMAN CD109 antigen OS=Homo sapiens OX=9606 GN=CD109 PE=1 SV=2
K.IN[+1864.634]YTVPQSGTFK.I	HexNAc(2)Hex(9)	N[+1865]	588.73	>sp|Q6YHK3|CD109_HUMAN CD109 antigen OS=Homo sapiens OX=9606 GN=CD109 PE=1 SV=2
K.QN[+1864.634]STMFSLTPENSWTPK.A	HexNAc(2)Hex(9)	N[+1865]	301.81	>sp|Q6YHK3|CD109_HUMAN CD109 antigen OS=Homo sapiens OX=9606 GN=CD109 PE=1 SV=2
K.QN[+1702.581]STMFSLTPENSWTPK.A	HexNAc(2)Hex(8)	N[+1703]	476.71	>sp|Q6YHK3|CD109_HUMAN CD109 antigen OS=Homo sapiens OX=9606 GN=CD109 PE=1 SV=2
R.VMYTTQGGGEAWGISVLNPN[+1378.476]K.T	HexNAc(2)Hex(6)	N[+1378]	359.58	>sp|P34810|CD68_HUMAN Macrosialin OS=Homo sapiens OX=9606 GN=CD68 PE=1 SV=2
R.VMYTTQGGGEAWGISVLNPN[+1540.529]K.T	HexNAc(2)Hex(7)	N[+1541]	373.97	>sp|P34810|CD68_HUMAN Macrosialin OS=Homo sapiens OX=9606 GN=CD68 PE=1 SV=2
K.C[+57.021]C[+57.021]GFTN[+1702.581]YTDFEDSPYFK.E	HexNAc(2)Hex(8)	C[+57]*2, N[+1703]	554.88	>sp|O60635|TSN1_HUMAN Tetraspanin-1 OS=Homo sapiens OX=9606 GN=TSPAN1 PE=1 SV=2
R.GISDN[+1864.634]YTLALITYALSSVGSPK.A	HexNAc(2)Hex(9)	N[+1865]	308.67	>sp|Q6YHK3|CD109_HUMAN CD109 antigen OS=Homo sapiens OX=9606 GN=CD109 PE=1 SV=2
R.GISDN[+1540.529]YTLALITYALSSVGSPK.A	HexNAc(2)Hex(7)	N[+1541]	426.06	>sp|Q6YHK3|CD109_HUMAN CD109 antigen OS=Homo sapiens OX=9606 GN=CD109 PE=1 SV=2
R.GISDN[+1378.476]YTLALITYALSSVGSPK.A	HexNAc(2)Hex(6)	N[+1378]	435.41	>sp|Q6YHK3|CD109_HUMAN CD109 antigen OS=Homo sapiens OX=9606 GN=CD109 PE=1 SV=2
R.GISDN[+1702.581]YTLALITYALSSVGSPK.A	HexNAc(2)Hex(8)	N[+1703]	456.65	>sp|Q6YHK3|CD109_HUMAN CD109 antigen OS=Homo sapiens OX=9606 GN=CD109 PE=1 SV=2
R.GISDN[+1216.423]YTLALITYALSSVGSPK.A	HexNAc(2)Hex(5)	N[+1216]	482.57	>sp|Q6YHK3|CD109_HUMAN CD109 antigen OS=Homo sapiens OX=9606 GN=CD109 PE=1 SV=2
R.HTVFWN[+1378.476]SSNPK.F	HexNAc(2)Hex(6)	N[+1378]	621.67	>sp|P20827|EFNA1_HUMAN Ephrin-A1 OS=Homo sapiens OX=9606 GN=EFNA1 PE=1 SV=2
K.LNLYLDSVN[+1710.598]ETQFC[+57.021]VNIPAVR.N	HexNAc(3)Hex(5)NeuAc(1)	C[+57], N[+1711]	302.74	>sp|Q6YHK3|CD109_HUMAN CD109 antigen OS=Homo sapiens OX=9606 GN=CD109 PE=1 SV=2
K.LNLYLDSVN[+2059.735]ETQFC[+57.021]VNIPAVR.N	HexNAc(4)Hex(5)Fuc(1)NeuAc(1)	C[+57], N[+2060]	312.71	>sp|Q6YHK3|CD109_HUMAN CD109 antigen OS=Homo sapiens OX=9606 GN=CD109 PE=1 SV=2
K.LNLYLDSVN[+1913.677]ETQFC[+57.021]VNIPAVR.N	HexNAc(4)Hex(5)NeuAc(1)	C[+57], N[+1914]	314.45	>sp|Q6YHK3|CD109_HUMAN CD109 antigen OS=Homo sapiens OX=9606 GN=CD109 PE=1 SV=2
K.LNLYLDSVN[+2352.846]ETQFC[+57.021]VNIPAVR.N	HexNAc(6)Hex(7)	C[+57], N[+2353]	325.53	>sp|Q6YHK3|CD109_HUMAN CD109 antigen OS=Homo sapiens OX=9606 GN=CD109 PE=1 SV=2
K.LNLYLDSVN[+2350.830]ETQFC[+57.021]VNIPAVR.N	HexNAc(4)Hex(5)Fuc(1)NeuAc(2)	C[+57], N[+2351]	333.19	>sp|Q6YHK3|CD109_HUMAN CD109 antigen OS=Homo sapiens OX=9606 GN=CD109 PE=1 SV=2
K.LNLYLDSVN[+1702.581]ETQFC[+57.021]VNIPAVR.N	HexNAc(2)Hex(8)	C[+57], N[+1703]	366.11	>sp|Q6YHK3|CD109_HUMAN CD109 antigen OS=Homo sapiens OX=9606 GN=CD109 PE=1 SV=2
K.LNLYLDSVN[+1872.651]ETQFC[+57.021]VNIPAVR.N	HexNAc(3)Hex(6)NeuAc(1)	C[+57], N[+1873]	411.51	>sp|Q6YHK3|CD109_HUMAN CD109 antigen OS=Homo sapiens OX=9606 GN=CD109 PE=1 SV=2
K.LNLYLDSVN[+2204.772]ETQFC[+57.021]VNIPAVR.N	HexNAc(4)Hex(5)NeuAc(2)	C[+57], N[+2205]	576.61	>sp|Q6YHK3|CD109_HUMAN CD109 antigen OS=Homo sapiens OX=9606 GN=CD109 PE=1 SV=2
K.LNLYLDSVN[+2026.687]ETQFC[+57.021]VNIPAVR.N	HexNAc(2)Hex(10)	C[+57], N[+2027]	666.55	>sp|Q6YHK3|CD109_HUMAN CD109 antigen OS=Homo sapiens OX=9606 GN=CD109 PE=1 SV=2
K.LNLYLDSVN[+1864.634]ETQFC[+57.021]VNIPAVR.N	HexNAc(2)Hex(9)	C[+57], N[+1865]	679.02	>sp|Q6YHK3|CD109_HUMAN CD109 antigen OS=Homo sapiens OX=9606 GN=CD109 PE=1 SV=2
K.LNLYLDSVN[+1540.529]ETQFC[+57.021]VNIPAVR.N	HexNAc(2)Hex(7)	C[+57], N[+1541]	776.54	>sp|Q6YHK3|CD109_HUMAN CD109 antigen OS=Homo sapiens OX=9606 GN=CD109 PE=1 SV=2
R.HVYNN[+2350.830]LTEEQK.G	HexNAc(4)Hex(5)Fuc(1)NeuAc(2)	N[+2351]	404.73	>sp|Q9H6B4|CLMP_HUMAN CXADR-like membrane protein OS=Homo sapiens OX=9606 GN=CLMP PE=1 SV=1
R.SLLEFN[+1694.603]TTVSC[+57.021]DQQGTNHR.V	HexNAc(3)Hex(4)Fuc(1)NeuAc(1)	C[+57], N[+1695]	365.54	>sp|P11717|MPRI_HUMAN Cation-independent mannose-6-phosphate receptor OS=Homo sapiens OX=9606 GN=IGF2R PE=1 SV=3
R.SLLEFN[+1038.375]TTVSC[+57.021]DQQGTNHR.V	HexNAc(2)Hex(3)Fuc(1)	C[+57], N[+1038]	427.59	>sp|P11717|MPRI_HUMAN Cation-independent mannose-6-phosphate receptor OS=Homo sapiens OX=9606 GN=IGF2R PE=1 SV=3
R.SLLEFN[+1702.581]TTVSC[+57.021]DQQGTNHR.V	HexNAc(2)Hex(8)	C[+57], N[+1703]	542.35	>sp|P11717|MPRI_HUMAN Cation-independent mannose-6-phosphate receptor OS=Homo sapiens OX=9606 GN=IGF2R PE=1 SV=3
R.SLLEFN[+1864.634]TTVSC[+57.021]DQQGTNHR.V	HexNAc(2)Hex(9)	C[+57], N[+1865]	710.61	>sp|P11717|MPRI_HUMAN Cation-independent mannose-6-phosphate receptor OS=Homo sapiens OX=9606 GN=IGF2R PE=1 SV=3
R.HVYNN[+1702.581]LTEEQK.G	HexNAc(2)Hex(8)	N[+1703]	454.87	>sp|Q9H6B4|CLMP_HUMAN CXADR-like membrane protein OS=Homo sapiens OX=9606 GN=CLMP PE=1 SV=1
K.RLEFTGELN[+1540.529]NTYIFYTSDNGYHTGQFSLPIDK.R	HexNAc(2)Hex(7)	N[+1541]	302.02	>sp|P15586|GNS_HUMAN N-acetylglucosamine-6-sulfatase OS=Homo sapiens OX=9606 GN=GNS PE=1 SV=3
K.TN[+1702.581]ITLVC[+57.021]K.P	HexNAc(2)Hex(8)	C[+57], N[+1703]	393.05	>sp|P11717|MPRI_HUMAN Cation-independent mannose-6-phosphate receptor OS=Homo sapiens OX=9606 GN=IGF2R PE=1 SV=3
K.RLEFTGELN[+1540.529]NTYIFYTSDNGYHTGQFSLPIDKR.Q	HexNAc(2)Hex(7)	N[+1541]	321.26	>sp|P15586|GNS_HUMAN N-acetylglucosamine-6-sulfatase OS=Homo sapiens OX=9606 GN=GNS PE=1 SV=3
R.GPGIKPN[+1378.476]QTSK.M	HexNAc(2)Hex(6)	N[+1378]	331.47	>sp|P15586|GNS_HUMAN N-acetylglucosamine-6-sulfatase OS=Homo sapiens OX=9606 GN=GNS PE=1 SV=3
K.TN[+1216.423]ITLVC[+57.021]KPGDLESAPVLR.T	HexNAc(2)Hex(5)	C[+57], N[+1216]	366.87	>sp|P11717|MPRI_HUMAN Cation-independent mannose-6-phosphate receptor OS=Homo sapiens OX=9606 GN=IGF2R PE=1 SV=3
K.TN[+1378.476]ITLVC[+57.021]KPGDLESAPVLR.T	HexNAc(2)Hex(6)	C[+57], N[+1378]	438.17	>sp|P11717|MPRI_HUMAN Cation-independent mannose-6-phosphate receptor OS=Homo sapiens OX=9606 GN=IGF2R PE=1 SV=3
K.TN[+1540.529]ITLVC[+57.021]KPGDLESAPVLR.T	HexNAc(2)Hex(7)	C[+57], N[+1541]	480.58	>sp|P11717|MPRI_HUMAN Cation-independent mannose-6-phosphate receptor OS=Homo sapiens OX=9606 GN=IGF2R PE=1 SV=3
K.TN[+1702.581]ITLVC[+57.021]KPGDLESAPVLR.T	HexNAc(2)Hex(8)	C[+57], N[+1703]	559.64	>sp|P11717|MPRI_HUMAN Cation-independent mannose-6-phosphate receptor OS=Homo sapiens OX=9606 GN=IGF2R PE=1 SV=3
K.TN[+1864.634]ITLVC[+57.021]KPGDLESAPVLR.T	HexNAc(2)Hex(9)	C[+57], N[+1865]	566.8	>sp|P11717|MPRI_HUMAN Cation-independent mannose-6-phosphate receptor OS=Homo sapiens OX=9606 GN=IGF2R PE=1 SV=3
R.FTFTSHTPGDHQIC[+57.021]LHSN[+1702.581]STR.M	HexNAc(2)Hex(8)	C[+57], N[+1703]	423.58	>sp|Q7Z7H5|TMED4_HUMAN Transmembrane emp24 domain-containing protein 4 OS=Homo sapiens OX=9606 GN=TMED4 PE=1 SV=1
K.TEGEN[+2350.830]C[+57.021]TVFDSQAGFSFDLSPLTK.K	HexNAc(4)Hex(5)Fuc(1)NeuAc(2)	C[+57], N[+2351]	382.59	>sp|P11717|MPRI_HUMAN Cation-independent mannose-6-phosphate receptor OS=Homo sapiens OX=9606 GN=IGF2R PE=1 SV=3
R.VN[+1702.581]LSAAPAPVSAVPTGLHSK.M	HexNAc(2)Hex(8)	N[+1703]	341.72	>sp|O95502|NPTXR_HUMAN Neuronal pentraxin receptor OS=Homo sapiens OX=9606 GN=NPTXR PE=3 SV=2
R.DAGVGFPEYQEEDN[+2350.830]STYNFR.W	HexNAc(4)Hex(5)Fuc(1)NeuAc(2)	N[+2351]	307.79	>sp|P11717|MPRI_HUMAN Cation-independent mannose-6-phosphate receptor OS=Homo sapiens OX=9606 GN=IGF2R PE=1 SV=3
R.DAGVGFPEYQEEDN[+1702.581]STYNFR.W	HexNAc(2)Hex(8)	N[+1703]	342.81	>sp|P11717|MPRI_HUMAN Cation-independent mannose-6-phosphate receptor OS=Homo sapiens OX=9606 GN=IGF2R PE=1 SV=3
R.DAGVGFPEYQEEDN[+2059.735]STYNFR.W	HexNAc(4)Hex(5)Fuc(1)NeuAc(1)	N[+2060]	369.24	>sp|P11717|MPRI_HUMAN Cation-independent mannose-6-phosphate receptor OS=Homo sapiens OX=9606 GN=IGF2R PE=1 SV=3
K.FN[+1702.581]LSHLGSK.E	HexNAc(2)Hex(8)	N[+1703]	422.91	>sp|P35556|FBN2_HUMAN Fibrillin-2 OS=Homo sapiens OX=9606 GN=FBN2 PE=1 SV=3
K.FN[+1864.634]LSHLGSK.E	HexNAc(2)Hex(9)	N[+1865]	423.25	>sp|P35556|FBN2_HUMAN Fibrillin-2 OS=Homo sapiens OX=9606 GN=FBN2 PE=1 SV=3
R.GPGIKPN[+1540.529]QTSK.M	HexNAc(2)Hex(7)	N[+1541]	379.73	>sp|P15586|GNS_HUMAN N-acetylglucosamine-6-sulfatase OS=Homo sapiens OX=9606 GN=GNS PE=1 SV=3
R.FTFTSHTPGDHQIC[+57.021]LHSN[+2059.735]STR.M	HexNAc(4)Hex(5)Fuc(1)NeuAc(1)	C[+57], N[+2060]	438.57	>sp|Q7Z7H5|TMED4_HUMAN Transmembrane emp24 domain-containing protein 4 OS=Homo sapiens OX=9606 GN=TMED4 PE=1 SV=1
K.TGPVVEDSGSLLLEYVN[+2204.772]GSAC[+57.021]TTSDGR.Q	HexNAc(4)Hex(5)NeuAc(2)	C[+57], N[+2205]	311.44	>sp|P11717|MPRI_HUMAN Cation-independent mannose-6-phosphate receptor OS=Homo sapiens OX=9606 GN=IGF2R PE=1 SV=3
K.TGPVVEDSGSLLLEYVN[+2059.735]GSAC[+57.021]TTSDGR.Q	HexNAc(4)Hex(5)Fuc(1)NeuAc(1)	C[+57], N[+2060]	634.5	>sp|P11717|MPRI_HUMAN Cation-independent mannose-6-phosphate receptor OS=Homo sapiens OX=9606 GN=IGF2R PE=1 SV=3
K.TGPVVEDSGSLLLEYVN[+2350.830]GSAC[+57.021]TTSDGR.Q	HexNAc(4)Hex(5)Fuc(1)NeuAc(2)	C[+57], N[+2351]	643.39	>sp|P11717|MPRI_HUMAN Cation-independent mannose-6-phosphate receptor OS=Homo sapiens OX=9606 GN=IGF2R PE=1 SV=3
K.TGPVVEDSGSLLLEYVN[+1864.634]GSAC[+57.021]TTSDGR.Q	HexNAc(2)Hex(9)	C[+57], N[+1865]	873.79	>sp|P11717|MPRI_HUMAN Cation-independent mannose-6-phosphate receptor OS=Homo sapiens OX=9606 GN=IGF2R PE=1 SV=3
K.LLN[+1378.476]ITNPVLNQEIEAFSLSEDTSSGLPEDR.V	HexNAc(2)Hex(6)	N[+1378]	345.79	>sp|Q8NCR0|B3GL2_HUMAN UDP-GalNAc:beta-1,3-N-acetylgalactosaminyltransferase 2 OS=Homo sapiens OX=9606 GN=B3GALNT2 PE=1 SV=1
R.N[+1378.476]ASHLVC[+57.021]SAC[+57.021]FGPC[+57.021]AR.C	HexNAc(2)Hex(6)	C[+57]*3, N[+1378]	493.5	>sp|Q96HD1|CREL1_HUMAN Protein disulfide isomerase CRELD1 OS=Homo sapiens OX=9606 GN=CRELD1 PE=1 SV=3
R.EAVAEC[+57.021]LNHN[+1378.476]LTIFFDVK.G	HexNAc(2)Hex(6)	C[+57], N[+1378]	583.11	>sp|Q9NZC3|GDE1_HUMAN Glycerophosphodiester phosphodiesterase 1 OS=Homo sapiens OX=9606 GN=GDE1 PE=1 SV=1
R.HGNLYDLKPLGLN[+2350.830]DTIVSAGEYTYYFR.V	HexNAc(4)Hex(5)Fuc(1)NeuAc(2)	N[+2351]	459.48	>sp|P11717|MPRI_HUMAN Cation-independent mannose-6-phosphate receptor OS=Homo sapiens OX=9606 GN=IGF2R PE=1 SV=3
R.HGNLYDLKPLGLN[+2059.735]DTIVSAGEYTYYFR.V	HexNAc(4)Hex(5)Fuc(1)NeuAc(1)	N[+2060]	496.62	>sp|P11717|MPRI_HUMAN Cation-independent mannose-6-phosphate receptor OS=Homo sapiens OX=9606 GN=IGF2R PE=1 SV=3
R.HGNLYDLKPLGLN[+1702.581]DTIVSAGEYTYYFR.V	HexNAc(2)Hex(8)	N[+1703]	586.67	>sp|P11717|MPRI_HUMAN Cation-independent mannose-6-phosphate receptor OS=Homo sapiens OX=9606 GN=IGF2R PE=1 SV=3
R.HGNLYDLKPLGLN[+1864.634]DTIVSAGEYTYYFR.V	HexNAc(2)Hex(9)	N[+1865]	718.15	>sp|P11717|MPRI_HUMAN Cation-independent mannose-6-phosphate receptor OS=Homo sapiens OX=9606 GN=IGF2R PE=1 SV=3
R.HGNLYDLKPLGLN[+1694.603]DTIVSAGEYTYYFR.V	HexNAc(3)Hex(4)Fuc(1)NeuAc(1)	N[+1695]	725.67	>sp|P11717|MPRI_HUMAN Cation-independent mannose-6-phosphate receptor OS=Homo sapiens OX=9606 GN=IGF2R PE=1 SV=3
K.EKVEN[+1702.581]GSETGPLPPELQPLLEGEVK.G	HexNAc(2)Hex(8)	N[+1703]	528.2	>sp|P38435|VKGC_HUMAN Vitamin K-dependent gamma-carboxylase OS=Homo sapiens OX=9606 GN=GGCX PE=1 SV=2
K.MN[+1540.529]FTGGDTC[+57.021]HK.V	HexNAc(2)Hex(7)	C[+57], N[+1541]	430.59	>sp|P11717|MPRI_HUMAN Cation-independent mannose-6-phosphate receptor OS=Homo sapiens OX=9606 GN=IGF2R PE=1 SV=3
K.MN[+2026.687]FTGGDTC[+57.021]HK.V	HexNAc(2)Hex(10)	C[+57], N[+2027]	521.54	>sp|P11717|MPRI_HUMAN Cation-independent mannose-6-phosphate receptor OS=Homo sapiens OX=9606 GN=IGF2R PE=1 SV=3
K.MN[+1702.581]FTGGDTC[+57.021]HK.V	HexNAc(2)Hex(8)	C[+57], N[+1703]	528.01	>sp|P11717|MPRI_HUMAN Cation-independent mannose-6-phosphate receptor OS=Homo sapiens OX=9606 GN=IGF2R PE=1 SV=3
K.MN[+1864.634]FTGGDTC[+57.021]HK.V	HexNAc(2)Hex(9)	C[+57], N[+1865]	545.75	>sp|P11717|MPRI_HUMAN Cation-independent mannose-6-phosphate receptor OS=Homo sapiens OX=9606 GN=IGF2R PE=1 SV=3
R.WC[+57.021]PQDSSC[+57.021]VN[+2352.846]ATAC[+57.021]R.C	HexNAc(6)Hex(7)	C[+57]*3, N[+2353]	394.77	>sp|Q9UHX3|AGRE2_HUMAN Adhesion G protein-coupled receptor E2 OS=Homo sapiens OX=9606 GN=ADGRE2 PE=1 SV=2
R.N[+1710.598]GSSIVDLSPLIHR.T	HexNAc(3)Hex(5)NeuAc(1)	N[+1711]	314.47	>sp|P11717|MPRI_HUMAN Cation-independent mannose-6-phosphate receptor OS=Homo sapiens OX=9606 GN=IGF2R PE=1 SV=3
R.N[+2350.830]GSSIVDLSPLIHR.T	HexNAc(4)Hex(5)Fuc(1)NeuAc(2)	N[+2351]	315.17	>sp|P11717|MPRI_HUMAN Cation-independent mannose-6-phosphate receptor OS=Homo sapiens OX=9606 GN=IGF2R PE=1 SV=3
R.N[+2026.687]GSSIVDLSPLIHR.T	HexNAc(2)Hex(10)	N[+2027]	318.52	>sp|P11717|MPRI_HUMAN Cation-independent mannose-6-phosphate receptor OS=Homo sapiens OX=9606 GN=IGF2R PE=1 SV=3
R.N[+1872.651]GSSIVDLSPLIHR.T	HexNAc(3)Hex(6)NeuAc(1)	N[+1873]	331.96	>sp|P11717|MPRI_HUMAN Cation-independent mannose-6-phosphate receptor OS=Homo sapiens OX=9606 GN=IGF2R PE=1 SV=3
R.N[+1702.581]GSSIVDLSPLIHR.T	HexNAc(2)Hex(8)	N[+1703]	337.71	>sp|P11717|MPRI_HUMAN Cation-independent mannose-6-phosphate receptor OS=Homo sapiens OX=9606 GN=IGF2R PE=1 SV=3
R.N[+1864.634]GSSIVDLSPLIHR.T	HexNAc(2)Hex(9)	N[+1865]	378.06	>sp|P11717|MPRI_HUMAN Cation-independent mannose-6-phosphate receptor OS=Homo sapiens OX=9606 GN=IGF2R PE=1 SV=3
R.N[+1378.476]GSSIVDLSPLIHR.T	HexNAc(2)Hex(6)	N[+1378]	581.61	>sp|P11717|MPRI_HUMAN Cation-independent mannose-6-phosphate receptor OS=Homo sapiens OX=9606 GN=IGF2R PE=1 SV=3
K.WN[+1702.581]FSVGHFELR.Y	HexNAc(2)Hex(8)	N[+1703]	315.01	>sp|Q9NZJ5|E2AK3_HUMAN Eukaryotic translation initiation factor 2-alpha kinase 3 OS=Homo sapiens OX=9606 GN=EIF2AK3 PE=1 SV=3
K.WN[+1864.634]FSVGHFELR.Y	HexNAc(2)Hex(9)	N[+1865]	359.77	>sp|Q9NZJ5|E2AK3_HUMAN Eukaryotic translation initiation factor 2-alpha kinase 3 OS=Homo sapiens OX=9606 GN=EIF2AK3 PE=1 SV=3
R.WC[+57.021]PQDSSC[+57.021]VN[+2350.830]ATAC[+57.021]R.C	HexNAc(4)Hex(5)Fuc(1)NeuAc(2)	C[+57]*3, N[+2351]	428.13	>sp|Q9UHX3|AGRE2_HUMAN Adhesion G protein-coupled receptor E2 OS=Homo sapiens OX=9606 GN=ADGRE2 PE=1 SV=2
K.HFN[+1913.677]YTSLIAFHC[+57.021]K.R	HexNAc(4)Hex(5)NeuAc(1)	C[+57], N[+1914]	318.89	>sp|P11717|MPRI_HUMAN Cation-independent mannose-6-phosphate receptor OS=Homo sapiens OX=9606 GN=IGF2R PE=1 SV=3
K.HFN[+2204.772]YTSLIAFHC[+57.021]K.R	HexNAc(4)Hex(5)NeuAc(2)	C[+57], N[+2205]	324.57	>sp|P11717|MPRI_HUMAN Cation-independent mannose-6-phosphate receptor OS=Homo sapiens OX=9606 GN=IGF2R PE=1 SV=3
K.HFN[+1872.651]YTSLIAFHC[+57.021]K.R	HexNAc(3)Hex(6)NeuAc(1)	C[+57], N[+1873]	349.69	>sp|P11717|MPRI_HUMAN Cation-independent mannose-6-phosphate receptor OS=Homo sapiens OX=9606 GN=IGF2R PE=1 SV=3
K.HFN[+1710.598]YTSLIAFHC[+57.021]K.R	HexNAc(3)Hex(5)NeuAc(1)	C[+57], N[+1711]	494.16	>sp|P11717|MPRI_HUMAN Cation-independent mannose-6-phosphate receptor OS=Homo sapiens OX=9606 GN=IGF2R PE=1 SV=3
R.MDGC[+57.021]TLTDEQLLYSFN[+1540.529]LSSLSTSTFK.V	HexNAc(2)Hex(7)	C[+57], N[+1541]	313.6	>sp|P11717|MPRI_HUMAN Cation-independent mannose-6-phosphate receptor OS=Homo sapiens OX=9606 GN=IGF2R PE=1 SV=3
R.MDGC[+57.021]TLTDEQLLYSFN[+1702.581]LSSLSTSTFK.V	HexNAc(2)Hex(8)	C[+57], N[+1703]	374.29	>sp|P11717|MPRI_HUMAN Cation-independent mannose-6-phosphate receptor OS=Homo sapiens OX=9606 GN=IGF2R PE=1 SV=3
R.MDGC[+57.021]TLTDEQLLYSFN[+2059.735]LSSLSTSTFK.V	HexNAc(4)Hex(5)Fuc(1)NeuAc(1)	C[+57], N[+2060]	376.29	>sp|P11717|MPRI_HUMAN Cation-independent mannose-6-phosphate receptor OS=Homo sapiens OX=9606 GN=IGF2R PE=1 SV=3
R.MDGC[+57.021]TLTDEQLLYSFN[+1378.476]LSSLSTSTFK.V	HexNAc(2)Hex(6)	C[+57], N[+1378]	428.85	>sp|P11717|MPRI_HUMAN Cation-independent mannose-6-phosphate receptor OS=Homo sapiens OX=9606 GN=IGF2R PE=1 SV=3
R.MDGC[+57.021]TLTDEQLLYSFN[+1913.677]LSSLSTSTFK.V	HexNAc(4)Hex(5)NeuAc(1)	C[+57], N[+1914]	436.94	>sp|P11717|MPRI_HUMAN Cation-independent mannose-6-phosphate receptor OS=Homo sapiens OX=9606 GN=IGF2R PE=1 SV=3
K.N[+1540.529]FTMNEK.L	HexNAc(2)Hex(7)	N[+1541]	363.82	>sp|Q92820|GGH_HUMAN Gamma-glutamyl hydrolase OS=Homo sapiens OX=9606 GN=GGH PE=1 SV=2
K.N[+1378.476]FTMNEK.L	HexNAc(2)Hex(6)	N[+1378]	464.37	>sp|Q92820|GGH_HUMAN Gamma-glutamyl hydrolase OS=Homo sapiens OX=9606 GN=GGH PE=1 SV=2
R.GASN[+1540.529]LTWR.S	HexNAc(2)Hex(7)	N[+1541]	407.31	>sp|P15586|GNS_HUMAN N-acetylglucosamine-6-sulfatase OS=Homo sapiens OX=9606 GN=GNS PE=1 SV=3
R.LVQLFPN[+1540.529]DTSLK.N	HexNAc(2)Hex(7)	N[+1541]	531.07	>sp|Q12797|ASPH_HUMAN Aspartyl/asparaginyl beta-hydroxylase OS=Homo sapiens OX=9606 GN=ASPH PE=1 SV=3
R.AAC[+57.021]AVKPQEVQMVN[+2350.830]GTITNPINGK.S	HexNAc(4)Hex(5)Fuc(1)NeuAc(2)	C[+57], N[+2351]	306.46	>sp|P11717|MPRI_HUMAN Cation-independent mannose-6-phosphate receptor OS=Homo sapiens OX=9606 GN=IGF2R PE=1 SV=3
R.LGQAPANWYN[+1872.651]DTYPLSPPQR.T	HexNAc(3)Hex(6)NeuAc(1)	N[+1873]	477.39	>sp|Q8WVQ1|CANT1_HUMAN Soluble calcium-activated nucleotidase 1 OS=Homo sapiens OX=9606 GN=CANT1 PE=1 SV=1
R.FTFTSHTPGDHQIC[+57.021]LHSN[+1378.476]STR.M	HexNAc(2)Hex(6)	C[+57], N[+1378]	481.34	>sp|Q7Z7H5|TMED4_HUMAN Transmembrane emp24 domain-containing protein 4 OS=Homo sapiens OX=9606 GN=TMED4 PE=1 SV=1
R.LGN[+1702.581]LTVTQAILK.K	HexNAc(2)Hex(8)	N[+1703]	395.93	>sp|Q687X5|STEA4_HUMAN Metalloreductase STEAP4 OS=Homo sapiens OX=9606 GN=STEAP4 PE=1 SV=1
R.VN[+1864.634]FTLEASEGC[+57.021]YR.W	HexNAc(2)Hex(9)	C[+57], N[+1865]	360.78	>sp|Q8TEM1|PO210_HUMAN Nuclear pore membrane glycoprotein 210 OS=Homo sapiens OX=9606 GN=NUP210 PE=1 SV=3
R.VN[+1702.581]FTLEASEGC[+57.021]YR.W	HexNAc(2)Hex(8)	C[+57], N[+1703]	367.57	>sp|Q8TEM1|PO210_HUMAN Nuclear pore membrane glycoprotein 210 OS=Homo sapiens OX=9606 GN=NUP210 PE=1 SV=3
R.VN[+1216.423]FTLEASEGC[+57.021]YR.W	HexNAc(2)Hex(5)	C[+57], N[+1216]	451.16	>sp|Q8TEM1|PO210_HUMAN Nuclear pore membrane glycoprotein 210 OS=Homo sapiens OX=9606 GN=NUP210 PE=1 SV=3
R.LGN[+1864.634]LTVTQAILK.K	HexNAc(2)Hex(9)	N[+1865]	405.7	>sp|Q687X5|STEA4_HUMAN Metalloreductase STEAP4 OS=Homo sapiens OX=9606 GN=STEAP4 PE=1 SV=1
R.VN[+1540.529]FTLEASEGC[+57.021]YR.W	HexNAc(2)Hex(7)	C[+57], N[+1541]	550.46	>sp|Q8TEM1|PO210_HUMAN Nuclear pore membrane glycoprotein 210 OS=Homo sapiens OX=9606 GN=NUP210 PE=1 SV=3
R.LPN[+1540.529]STIYVVEPGYLGFTVHPGDR.W	HexNAc(2)Hex(7)	N[+1541]	356.71	>sp|Q8TEM1|PO210_HUMAN Nuclear pore membrane glycoprotein 210 OS=Homo sapiens OX=9606 GN=NUP210 PE=1 SV=3
R.LPN[+1378.476]STIYVVEPGYLGFTVHPGDR.W	HexNAc(2)Hex(6)	N[+1378]	744.55	>sp|Q8TEM1|PO210_HUMAN Nuclear pore membrane glycoprotein 210 OS=Homo sapiens OX=9606 GN=NUP210 PE=1 SV=3
R.LPN[+1054.370]STIYVVEPGYLGFTVHPGDR.W	HexNAc(2)Hex(4)	N[+1054]	891.27	>sp|Q8TEM1|PO210_HUMAN Nuclear pore membrane glycoprotein 210 OS=Homo sapiens OX=9606 GN=NUP210 PE=1 SV=3
R.LPN[+1702.581]STIYVVEPGYLGFTVHPGDR.W	HexNAc(2)Hex(8)	N[+1703]	978.98	>sp|Q8TEM1|PO210_HUMAN Nuclear pore membrane glycoprotein 210 OS=Homo sapiens OX=9606 GN=NUP210 PE=1 SV=3
R.LPN[+1864.634]STIYVVEPGYLGFTVHPGDR.W	HexNAc(2)Hex(9)	N[+1865]	990.29	>sp|Q8TEM1|PO210_HUMAN Nuclear pore membrane glycoprotein 210 OS=Homo sapiens OX=9606 GN=NUP210 PE=1 SV=3
R.LPN[+1216.423]STIYVVEPGYLGFTVHPGDR.W	HexNAc(2)Hex(5)	N[+1216]	1160.08	>sp|Q8TEM1|PO210_HUMAN Nuclear pore membrane glycoprotein 210 OS=Homo sapiens OX=9606 GN=NUP210 PE=1 SV=3
R.IETVLPAEFFEVLSSSQN[+1702.581]GSYHR.I	HexNAc(2)Hex(8)	N[+1703]	347.79	>sp|Q8TEM1|PO210_HUMAN Nuclear pore membrane glycoprotein 210 OS=Homo sapiens OX=9606 GN=NUP210 PE=1 SV=3
R.IETVLPAEFFEVLSSSQN[+1864.634]GSYHR.I	HexNAc(2)Hex(9)	N[+1865]	375.31	>sp|Q8TEM1|PO210_HUMAN Nuclear pore membrane glycoprotein 210 OS=Homo sapiens OX=9606 GN=NUP210 PE=1 SV=3
R.IETVLPAEFFEVLSSSQN[+2026.687]GSYHR.I	HexNAc(2)Hex(10)	N[+2027]	425.33	>sp|Q8TEM1|PO210_HUMAN Nuclear pore membrane glycoprotein 210 OS=Homo sapiens OX=9606 GN=NUP210 PE=1 SV=3
R.IETVLPAEFFEVLSSSQN[+1540.529]GSYHR.I	HexNAc(2)Hex(7)	N[+1541]	482.3	>sp|Q8TEM1|PO210_HUMAN Nuclear pore membrane glycoprotein 210 OS=Homo sapiens OX=9606 GN=NUP210 PE=1 SV=3
R.AHGGSGN[+1378.476]FSWSSSSHLVATVTVK.G	HexNAc(2)Hex(6)	N[+1378]	530.18	>sp|Q8TEM1|PO210_HUMAN Nuclear pore membrane glycoprotein 210 OS=Homo sapiens OX=9606 GN=NUP210 PE=1 SV=3
K.KKN[+1540.529]C[+57.021]TYNQVQTR.S	HexNAc(2)Hex(7)	C[+57], N[+1541]	300.21	>sp|O75764|TCEA3_HUMAN Transcription elongation factor A protein 3 OS=Homo sapiens OX=9606 GN=TCEA3 PE=1 SV=2
K.FFQN[+1866.688]VTAEDTDSIGLALFAPHSSR.N	HexNAc(6)Hex(4)	N[+1867]	542.97	>sp|Q8TEM1|PO210_HUMAN Nuclear pore membrane glycoprotein 210 OS=Homo sapiens OX=9606 GN=NUP210 PE=1 SV=3
K.FFQN[+1864.634]VTAEDTDSIGLALFAPHSSR.N	HexNAc(2)Hex(9)	N[+1865]	553.39	>sp|Q8TEM1|PO210_HUMAN Nuclear pore membrane glycoprotein 210 OS=Homo sapiens OX=9606 GN=NUP210 PE=1 SV=3
K.FFQN[+1540.529]VTAEDTDSIGLALFAPHSSR.N	HexNAc(2)Hex(7)	N[+1541]	779.13	>sp|Q8TEM1|PO210_HUMAN Nuclear pore membrane glycoprotein 210 OS=Homo sapiens OX=9606 GN=NUP210 PE=1 SV=3
K.FFQN[+1378.476]VTAEDTDSIGLALFAPHSSR.N	HexNAc(2)Hex(6)	N[+1378]	820.05	>sp|Q8TEM1|PO210_HUMAN Nuclear pore membrane glycoprotein 210 OS=Homo sapiens OX=9606 GN=NUP210 PE=1 SV=3
K.FFQN[+1702.581]VTAEDTDSIGLALFAPHSSR.N	HexNAc(2)Hex(8)	N[+1703]	846.84	>sp|Q8TEM1|PO210_HUMAN Nuclear pore membrane glycoprotein 210 OS=Homo sapiens OX=9606 GN=NUP210 PE=1 SV=3
K.HLLEN[+1702.581]STASVSEAER.K	HexNAc(2)Hex(8)	N[+1703]	711.88	>sp|P42892|ECE1_HUMAN Endothelin-converting enzyme 1 OS=Homo sapiens OX=9606 GN=ECE1 PE=1 SV=2
R.FTFTSHTPGDHQIC[+57.021]LHSN[+1216.423]STR.M	HexNAc(2)Hex(5)	C[+57], N[+1216]	520.12	>sp|Q7Z7H5|TMED4_HUMAN Transmembrane emp24 domain-containing protein 4 OS=Homo sapiens OX=9606 GN=TMED4 PE=1 SV=1
R.RFDN[+1864.634]FSSLSIQWESTR.P	HexNAc(2)Hex(9)	N[+1865]	308.11	>sp|Q8TEM1|PO210_HUMAN Nuclear pore membrane glycoprotein 210 OS=Homo sapiens OX=9606 GN=NUP210 PE=1 SV=3
R.RFDN[+1864.634]FSSLSIQWESTRPVLASIEPELPMQLVSQDDESGQK.K	HexNAc(2)Hex(9)	N[+1865]	486.08	>sp|Q8TEM1|PO210_HUMAN Nuclear pore membrane glycoprotein 210 OS=Homo sapiens OX=9606 GN=NUP210 PE=1 SV=3
R.RFDN[+1864.634]FSSLSIQWESTRPVLASIEPELPMQLVSQDDESGQKK.L	HexNAc(2)Hex(9)	N[+1865]	472.8	>sp|Q8TEM1|PO210_HUMAN Nuclear pore membrane glycoprotein 210 OS=Homo sapiens OX=9606 GN=NUP210 PE=1 SV=3
R.FDN[+1864.634]FSSLSIQWESTRPVLASIEPELPMQLVSQDDESGQK.K	HexNAc(2)Hex(9)	N[+1865]	380.85	>sp|Q8TEM1|PO210_HUMAN Nuclear pore membrane glycoprotein 210 OS=Homo sapiens OX=9606 GN=NUP210 PE=1 SV=3
K.LLGGGDEEAIRPQMQQILDFETALAN[+1702.581]ITIPQEK.R	HexNAc(2)Hex(8)	N[+1703]	322.19	>sp|P42892|ECE1_HUMAN Endothelin-converting enzyme 1 OS=Homo sapiens OX=9606 GN=ECE1 PE=1 SV=2
K.HSDC[+57.021]LAC[+57.021]LHFN[+1540.529]HSGIC[+57.021]ELHC[+57.021]PALVTYNTDTFESMPNPEGR.Y	HexNAc(2)Hex(7)	C[+57]*4, N[+1541]	307.63	>sp|P04626|ERBB2_HUMAN Receptor tyrosine-protein kinase erbB-2 OS=Homo sapiens OX=9606 GN=ERBB2 PE=1 SV=1
R.EGSGYFFLN[+1864.634]TSTADVVK.V	HexNAc(2)Hex(9)	N[+1865]	502.29	>sp|Q8TEM1|PO210_HUMAN Nuclear pore membrane glycoprotein 210 OS=Homo sapiens OX=9606 GN=NUP210 PE=1 SV=3
R.EGSGYFFLN[+1540.529]TSTADVVK.V	HexNAc(2)Hex(7)	N[+1541]	543.2	>sp|Q8TEM1|PO210_HUMAN Nuclear pore membrane glycoprotein 210 OS=Homo sapiens OX=9606 GN=NUP210 PE=1 SV=3
R.EGSGYFFLN[+1378.476]TSTADVVK.V	HexNAc(2)Hex(6)	N[+1378]	569.46	>sp|Q8TEM1|PO210_HUMAN Nuclear pore membrane glycoprotein 210 OS=Homo sapiens OX=9606 GN=NUP210 PE=1 SV=3
R.EGSGYFFLN[+1702.581]TSTADVVK.V	HexNAc(2)Hex(8)	N[+1703]	800.28	>sp|Q8TEM1|PO210_HUMAN Nuclear pore membrane glycoprotein 210 OS=Homo sapiens OX=9606 GN=NUP210 PE=1 SV=3
K.GPTN[+1378.476]NTC[+57.021]VVR.T	HexNAc(2)Hex(6)	C[+57], N[+1378]	344.64	>sp|Q8TEM1|PO210_HUMAN Nuclear pore membrane glycoprotein 210 OS=Homo sapiens OX=9606 GN=NUP210 PE=1 SV=3
K.GPTN[+1540.529]NTC[+57.021]VVR.T	HexNAc(2)Hex(7)	C[+57], N[+1541]	358.77	>sp|Q8TEM1|PO210_HUMAN Nuclear pore membrane glycoprotein 210 OS=Homo sapiens OX=9606 GN=NUP210 PE=1 SV=3
K.GPTN[+1864.634]NTC[+57.021]VVR.T	HexNAc(2)Hex(9)	C[+57], N[+1865]	380.37	>sp|Q8TEM1|PO210_HUMAN Nuclear pore membrane glycoprotein 210 OS=Homo sapiens OX=9606 GN=NUP210 PE=1 SV=3
K.GPTN[+2204.772]NTC[+57.021]VVR.T	HexNAc(4)Hex(5)NeuAc(2)	C[+57], N[+2205]	484.03	>sp|Q8TEM1|PO210_HUMAN Nuclear pore membrane glycoprotein 210 OS=Homo sapiens OX=9606 GN=NUP210 PE=1 SV=3
K.GPTN[+1702.581]NTC[+57.021]VVR.T	HexNAc(2)Hex(8)	C[+57], N[+1703]	529.75	>sp|Q8TEM1|PO210_HUMAN Nuclear pore membrane glycoprotein 210 OS=Homo sapiens OX=9606 GN=NUP210 PE=1 SV=3
R.LNAIN[+1702.581]ITSALDR.G	HexNAc(2)Hex(8)	N[+1703]	434.46	>sp|O43556|SGCE_HUMAN Epsilon-sarcoglycan OS=Homo sapiens OX=9606 GN=SGCE PE=1 SV=6
R.AVLVN[+2026.687]GTEC[+57.021]LLAR.V	HexNAc(2)Hex(10)	C[+57], N[+2027]	454.83	>sp|Q04912|RON_HUMAN Macrophage-stimulating protein receptor OS=Homo sapiens OX=9606 GN=MST1R PE=1 SV=3
R.DPQGWVAGN[+2026.687]LSAR.G	HexNAc(2)Hex(10)	N[+2027]	311.07	>sp|Q04912|RON_HUMAN Macrophage-stimulating protein receptor OS=Homo sapiens OX=9606 GN=MST1R PE=1 SV=3
K.LVAN[+1378.476]ESVPFETSC[+57.021]R.Y	HexNAc(2)Hex(6)	C[+57], N[+1378]	660.32	>sp|Q9NXG6|P4HTM_HUMAN Transmembrane prolyl 4-hydroxylase OS=Homo sapiens OX=9606 GN=P4HTM PE=1 SV=2
K.SC[+57.021]GEC[+57.021]IQAGPNC[+57.021]GWC[+57.021]TN[+1540.529]STFLQEGMPTSAR.C	HexNAc(2)Hex(7)	C[+57]*4, N[+1541]	301.36	>sp|P05556|ITB1_HUMAN Integrin beta-1 OS=Homo sapiens OX=9606 GN=ITGB1 PE=1 SV=2
K.SC[+57.021]GEC[+57.021]IQAGPNC[+57.021]GWC[+57.021]TN[+1702.581]STFLQEGMPTSAR.C	HexNAc(2)Hex(8)	C[+57]*4, N[+1703]	438.12	>sp|P05556|ITB1_HUMAN Integrin beta-1 OS=Homo sapiens OX=9606 GN=ITGB1 PE=1 SV=2
K.SC[+57.021]GEC[+57.021]IQAGPNC[+57.021]GWC[+57.021]TN[+1864.634]STFLQEGMPTSAR.C	HexNAc(2)Hex(9)	C[+57]*4, N[+1865]	477.71	>sp|P05556|ITB1_HUMAN Integrin beta-1 OS=Homo sapiens OX=9606 GN=ITGB1 PE=1 SV=2
K.SC[+57.021]GEC[+57.021]IQAGPNC[+57.021]GWC[+57.021]TN[+1378.476]STFLQEGMPTSAR.C	HexNAc(2)Hex(6)	C[+57]*4, N[+1378]	534.83	>sp|P05556|ITB1_HUMAN Integrin beta-1 OS=Homo sapiens OX=9606 GN=ITGB1 PE=1 SV=2
K.SC[+57.021]GEC[+57.021]IQAGPNC[+57.021]GWC[+57.021]TN[+1704.635]STFLQEGM[+15.995]PTSAR.C	HexNAc(6)Hex(3)	C[+57]*4, M[+16], N[+1705]	384.59	>sp|P05556|ITB1_HUMAN Integrin beta-1 OS=Homo sapiens OX=9606 GN=ITGB1 PE=1 SV=2
R.GHPQILEAAGN[+2350.830]ASAGTVLLR.W	HexNAc(4)Hex(5)Fuc(1)NeuAc(2)	N[+2351]	374.49	>sp|Q13332|PTPRS_HUMAN Receptor-type tyrosine-protein phosphatase S OS=Homo sapiens OX=9606 GN=PTPRS PE=1 SV=3
K.LRNPC[+57.021]TSEQN[+1864.634]C[+57.021]TSPFSYK.N	HexNAc(2)Hex(9)	C[+57]*2, N[+1865]	408.91	>sp|P05556|ITB1_HUMAN Integrin beta-1 OS=Homo sapiens OX=9606 GN=ITGB1 PE=1 SV=2
K.LRNPC[+57.021]TSEQN[+1702.581]C[+57.021]TSPFSYK.N	HexNAc(2)Hex(8)	C[+57]*2, N[+1703]	423.06	>sp|P05556|ITB1_HUMAN Integrin beta-1 OS=Homo sapiens OX=9606 GN=ITGB1 PE=1 SV=2
K.LRNPC[+57.021]TSEQN[+1540.529]C[+57.021]TSPFSYK.N	HexNAc(2)Hex(7)	C[+57]*2, N[+1541]	442.28	>sp|P05556|ITB1_HUMAN Integrin beta-1 OS=Homo sapiens OX=9606 GN=ITGB1 PE=1 SV=2
K.LRNPC[+57.021]TSEQN[+1378.476]C[+57.021]TSPFSYK.N	HexNAc(2)Hex(6)	C[+57]*2, N[+1378]	497.91	>sp|P05556|ITB1_HUMAN Integrin beta-1 OS=Homo sapiens OX=9606 GN=ITGB1 PE=1 SV=2
R.NPC[+57.021]TSEQN[+1702.581]C[+57.021]TSPFSYK.N	HexNAc(2)Hex(8)	C[+57]*2, N[+1703]	416.41	>sp|P05556|ITB1_HUMAN Integrin beta-1 OS=Homo sapiens OX=9606 GN=ITGB1 PE=1 SV=2
R.NPC[+57.021]TSEQN[+1216.423]C[+57.021]TSPFSYK.N	HexNAc(2)Hex(5)	C[+57]*2, N[+1216]	614.36	>sp|P05556|ITB1_HUMAN Integrin beta-1 OS=Homo sapiens OX=9606 GN=ITGB1 PE=1 SV=2
R.NPC[+57.021]TSEQN[+2026.687]C[+57.021]TSPFSYK.N	HexNAc(2)Hex(10)	C[+57]*2, N[+2027]	713.01	>sp|P05556|ITB1_HUMAN Integrin beta-1 OS=Homo sapiens OX=9606 GN=ITGB1 PE=1 SV=2
R.NPC[+57.021]TSEQN[+1540.529]C[+57.021]TSPFSYK.N	HexNAc(2)Hex(7)	C[+57]*2, N[+1541]	713.94	>sp|P05556|ITB1_HUMAN Integrin beta-1 OS=Homo sapiens OX=9606 GN=ITGB1 PE=1 SV=2
R.NPC[+57.021]TSEQN[+1864.634]C[+57.021]TSPFSYK.N	HexNAc(2)Hex(9)	C[+57]*2, N[+1865]	752.46	>sp|P05556|ITB1_HUMAN Integrin beta-1 OS=Homo sapiens OX=9606 GN=ITGB1 PE=1 SV=2
R.NPC[+57.021]TSEQN[+1378.476]C[+57.021]TSPFSYK.N	HexNAc(2)Hex(6)	C[+57]*2, N[+1378]	954.66	>sp|P05556|ITB1_HUMAN Integrin beta-1 OS=Homo sapiens OX=9606 GN=ITGB1 PE=1 SV=2
R.FTFTSHTPGEHQIC[+57.021]LHSN[+1702.581]STK.F	HexNAc(2)Hex(8)	C[+57], N[+1703]	609.9	>sp|Q9BVK6|TMED9_HUMAN Transmembrane emp24 domain-containing protein 9 OS=Homo sapiens OX=9606 GN=TMED9 PE=1 SV=2
K.C[+57.021]HEGN[+1298.476]GTFEC[+57.021]GAC[+57.021]R.C	HexNAc(4)Hex(3)	C[+57]*3, N[+1298]	322.75	>sp|P05556|ITB1_HUMAN Integrin beta-1 OS=Homo sapiens OX=9606 GN=ITGB1 PE=1 SV=2
K.C[+57.021]HEGN[+1216.423]GTFEC[+57.021]GAC[+57.021]R.C	HexNAc(2)Hex(5)	C[+57]*3, N[+1216]	373.18	>sp|P05556|ITB1_HUMAN Integrin beta-1 OS=Homo sapiens OX=9606 GN=ITGB1 PE=1 SV=2
K.C[+57.021]HEGN[+1702.581]GTFEC[+57.021]GAC[+57.021]R.C	HexNAc(2)Hex(8)	C[+57]*3, N[+1703]	542.27	>sp|P05556|ITB1_HUMAN Integrin beta-1 OS=Homo sapiens OX=9606 GN=ITGB1 PE=1 SV=2
K.C[+57.021]HEGN[+1540.529]GTFEC[+57.021]GAC[+57.021]R.C	HexNAc(2)Hex(7)	C[+57]*3, N[+1541]	575.65	>sp|P05556|ITB1_HUMAN Integrin beta-1 OS=Homo sapiens OX=9606 GN=ITGB1 PE=1 SV=2
K.C[+57.021]HEGN[+1864.634]GTFEC[+57.021]GAC[+57.021]R.C	HexNAc(2)Hex(9)	C[+57]*3, N[+1865]	704.9	>sp|P05556|ITB1_HUMAN Integrin beta-1 OS=Homo sapiens OX=9606 GN=ITGB1 PE=1 SV=2
K.C[+57.021]HEGN[+1378.476]GTFEC[+57.021]GAC[+57.021]R.C	HexNAc(2)Hex(6)	C[+57]*3, N[+1378]	732.66	>sp|P05556|ITB1_HUMAN Integrin beta-1 OS=Homo sapiens OX=9606 GN=ITGB1 PE=1 SV=2
K.NIDC[+57.021]MSGPC[+57.021]PFGEVQLQPSTSLLPTLN[+1702.581]R.T	HexNAc(2)Hex(8)	C[+57]*2, N[+1703]	364.48	>sp|Q9H5V8|CDCP1_HUMAN CUB domain-containing protein 1 OS=Homo sapiens OX=9606 GN=CDCP1 PE=1 SV=3
R.KEN[+1864.634]SSEIC[+57.021]SNNGEC[+57.021]VC[+57.021]GQC[+57.021]VC[+57.021]R.K	HexNAc(2)Hex(9)	C[+57]*5, N[+1865]	446.28	>sp|P05556|ITB1_HUMAN Integrin beta-1 OS=Homo sapiens OX=9606 GN=ITGB1 PE=1 SV=2
R.KEN[+1702.581]SSEIC[+57.021]SNNGEC[+57.021]VC[+57.021]GQC[+57.021]VC[+57.021]R.K	HexNAc(2)Hex(8)	C[+57]*5, N[+1703]	461.91	>sp|P05556|ITB1_HUMAN Integrin beta-1 OS=Homo sapiens OX=9606 GN=ITGB1 PE=1 SV=2
K.QPGNMAGNFN[+1702.581]LSLQGC[+57.021]DQDAQSPGILR.L	HexNAc(2)Hex(8)	C[+57], N[+1703]	745.07	>sp|Q9H5V8|CDCP1_HUMAN CUB domain-containing protein 1 OS=Homo sapiens OX=9606 GN=CDCP1 PE=1 SV=3
R.LQFQVLVQHPQN[+2350.830]ESNK.I	HexNAc(4)Hex(5)Fuc(1)NeuAc(2)	N[+2351]	343.8	>sp|Q9H5V8|CDCP1_HUMAN CUB domain-containing protein 1 OS=Homo sapiens OX=9606 GN=CDCP1 PE=1 SV=3
R.N[+1540.529]TTIFLK.F	HexNAc(2)Hex(7)	N[+1541]	388.52	>sp|Q8NBN3|TM87A_HUMAN Transmembrane protein 87A OS=Homo sapiens OX=9606 GN=TMEM87A PE=1 SV=3
R.TC[+57.021]SSN[+2059.735]LTLTSGSK.H	HexNAc(4)Hex(5)Fuc(1)NeuAc(1)	C[+57], N[+2060]	423.86	>sp|Q9H5V8|CDCP1_HUMAN CUB domain-containing protein 1 OS=Homo sapiens OX=9606 GN=CDCP1 PE=1 SV=3
K.LQQHTHEKPC[+57.021]N[+2059.735]TSFSYLVASAIPSQDLYFGSFC[+57.021]PGGSIK.Q	HexNAc(4)Hex(5)Fuc(1)NeuAc(1)	C[+57]*2, N[+2060]	306.92	>sp|Q9H5V8|CDCP1_HUMAN CUB domain-containing protein 1 OS=Homo sapiens OX=9606 GN=CDCP1 PE=1 SV=3
K.LQQHTHEKPC[+57.021]N[+1540.529]TSFSYLVASAIPSQDLYFGSFC[+57.021]PGGSIK.Q	HexNAc(2)Hex(7)	C[+57]*2, N[+1541]	466.59	>sp|Q9H5V8|CDCP1_HUMAN CUB domain-containing protein 1 OS=Homo sapiens OX=9606 GN=CDCP1 PE=1 SV=3
K.QN[+1702.581]ISVTLR.T	HexNAc(2)Hex(8)	N[+1703]	397.48	>sp|Q9H5V8|CDCP1_HUMAN CUB domain-containing protein 1 OS=Homo sapiens OX=9606 GN=CDCP1 PE=1 SV=3
K.QN[+1540.529]ISVTLR.T	HexNAc(2)Hex(7)	N[+1541]	420.66	>sp|Q9H5V8|CDCP1_HUMAN CUB domain-containing protein 1 OS=Homo sapiens OX=9606 GN=CDCP1 PE=1 SV=3
R.GLPSLTSVSWN[+1864.634]ISVPR.D	HexNAc(2)Hex(9)	N[+1865]	651.97	>sp|Q9H5V8|CDCP1_HUMAN CUB domain-containing protein 1 OS=Homo sapiens OX=9606 GN=CDCP1 PE=1 SV=3
K.KDTC[+57.021]TQEC[+57.021]SYFN[+2059.735]ITK.V	HexNAc(4)Hex(5)Fuc(1)NeuAc(1)	C[+57]*2, N[+2060]	303.38	>sp|P05556|ITB1_HUMAN Integrin beta-1 OS=Homo sapiens OX=9606 GN=ITGB1 PE=1 SV=2
K.KDTC[+57.021]TQEC[+57.021]SYFN[+2350.830]ITK.V	HexNAc(4)Hex(5)Fuc(1)NeuAc(2)	C[+57]*2, N[+2351]	315.92	>sp|P05556|ITB1_HUMAN Integrin beta-1 OS=Homo sapiens OX=9606 GN=ITGB1 PE=1 SV=2
K.KDTC[+57.021]TQEC[+57.021]SYFN[+2204.772]ITK.V	HexNAc(4)Hex(5)NeuAc(2)	C[+57]*2, N[+2205]	317.22	>sp|P05556|ITB1_HUMAN Integrin beta-1 OS=Homo sapiens OX=9606 GN=ITGB1 PE=1 SV=2
K.KDTC[+57.021]TQEC[+57.021]SYFN[+1864.634]ITK.V	HexNAc(2)Hex(9)	C[+57]*2, N[+1865]	338.66	>sp|P05556|ITB1_HUMAN Integrin beta-1 OS=Homo sapiens OX=9606 GN=ITGB1 PE=1 SV=2
K.KDTC[+57.021]TQEC[+57.021]SYFN[+2026.687]ITK.V	HexNAc(2)Hex(10)	C[+57]*2, N[+2027]	440.2	>sp|P05556|ITB1_HUMAN Integrin beta-1 OS=Homo sapiens OX=9606 GN=ITGB1 PE=1 SV=2
K.KDTC[+57.021]TQEC[+57.021]SYFN[+1702.581]ITK.V	HexNAc(2)Hex(8)	C[+57]*2, N[+1703]	471.48	>sp|P05556|ITB1_HUMAN Integrin beta-1 OS=Homo sapiens OX=9606 GN=ITGB1 PE=1 SV=2
K.KDTC[+57.021]TQEC[+57.021]SYFN[+1540.529]ITK.V	HexNAc(2)Hex(7)	C[+57]*2, N[+1541]	475.95	>sp|P05556|ITB1_HUMAN Integrin beta-1 OS=Homo sapiens OX=9606 GN=ITGB1 PE=1 SV=2
K.KDTC[+57.021]TQEC[+57.021]SYFN[+1378.476]ITK.V	HexNAc(2)Hex(6)	C[+57]*2, N[+1378]	578.48	>sp|P05556|ITB1_HUMAN Integrin beta-1 OS=Homo sapiens OX=9606 GN=ITGB1 PE=1 SV=2
R.YNQETPMEIC[+57.021]LN[+1540.529]GTPALAYLASAPPPLC[+57.021]PSGR.T	HexNAc(2)Hex(7)	C[+57]*2, N[+1541]	309.82	>sp|Q8IV08|PLD3_HUMAN 5'-3' exonuclease PLD3 OS=Homo sapiens OX=9606 GN=PLD3 PE=1 SV=1
K.DTC[+57.021]TQEC[+57.021]SYFN[+1864.634]ITK.V	HexNAc(2)Hex(9)	C[+57]*2, N[+1865]	309.7	>sp|P05556|ITB1_HUMAN Integrin beta-1 OS=Homo sapiens OX=9606 GN=ITGB1 PE=1 SV=2
K.DTC[+57.021]TQEC[+57.021]SYFN[+1702.581]ITK.V	HexNAc(2)Hex(8)	C[+57]*2, N[+1703]	344.1	>sp|P05556|ITB1_HUMAN Integrin beta-1 OS=Homo sapiens OX=9606 GN=ITGB1 PE=1 SV=2
K.DTC[+57.021]TQEC[+57.021]SYFN[+1540.529]ITK.V	HexNAc(2)Hex(7)	C[+57]*2, N[+1541]	371.32	>sp|P05556|ITB1_HUMAN Integrin beta-1 OS=Homo sapiens OX=9606 GN=ITGB1 PE=1 SV=2
K.DTC[+57.021]TQEC[+57.021]SYFN[+1378.476]ITK.V	HexNAc(2)Hex(6)	C[+57]*2, N[+1378]	678	>sp|P05556|ITB1_HUMAN Integrin beta-1 OS=Homo sapiens OX=9606 GN=ITGB1 PE=1 SV=2
R.VN[+1540.529]C[+57.021]SVYVQLEK.V	HexNAc(2)Hex(7)	C[+57], N[+1541]	344.96	>sp|O43688|PLPP2_HUMAN Phospholipid phosphatase 2 OS=Homo sapiens OX=9606 GN=PLPP2 PE=1 SV=1
R.DN[+1702.581]HTHSDIQVK.L	HexNAc(2)Hex(8)	N[+1703]	367.59	>sp|Q8IV08|PLD3_HUMAN 5'-3' exonuclease PLD3 OS=Homo sapiens OX=9606 GN=PLD3 PE=1 SV=1
R.DN[+1038.375]HTHSDIQVK.L	HexNAc(2)Hex(3)Fuc(1)	N[+1038]	369.28	>sp|Q8IV08|PLD3_HUMAN 5'-3' exonuclease PLD3 OS=Homo sapiens OX=9606 GN=PLD3 PE=1 SV=1
R.DN[+1694.603]HTHSDIQVK.L	HexNAc(3)Hex(4)Fuc(1)NeuAc(1)	N[+1695]	432.16	>sp|Q8IV08|PLD3_HUMAN 5'-3' exonuclease PLD3 OS=Homo sapiens OX=9606 GN=PLD3 PE=1 SV=1
R.YGEN[+2059.735]NSLSVEGFR.K	HexNAc(4)Hex(5)Fuc(1)NeuAc(1)	N[+2060]	311.72	>sp|Q13433|S39A6_HUMAN Zinc transporter ZIP6 OS=Homo sapiens OX=9606 GN=SLC39A6 PE=1 SV=3
R.YGEN[+2350.830]NSLSVEGFR.K	HexNAc(4)Hex(5)Fuc(1)NeuAc(2)	N[+2351]	343.05	>sp|Q13433|S39A6_HUMAN Zinc transporter ZIP6 OS=Homo sapiens OX=9606 GN=SLC39A6 PE=1 SV=3
K.DIN[+1378.476]TTAQNIMFYDMGSGSTVC[+57.021]TIVTYQMVK.T	HexNAc(2)Hex(6)	C[+57], N[+1378]	392.9	>sp|Q9Y4L1|HYOU1_HUMAN Hypoxia up-regulated protein 1 OS=Homo sapiens OX=9606 GN=HYOU1 PE=1 SV=1
K.DIN[+1702.581]TTAQNIMFYDMGSGSTVC[+57.021]TIVTYQMVK.T	HexNAc(2)Hex(8)	C[+57], N[+1703]	425.98	>sp|Q9Y4L1|HYOU1_HUMAN Hypoxia up-regulated protein 1 OS=Homo sapiens OX=9606 GN=HYOU1 PE=1 SV=1
K.DIN[+1864.634]TTAQNIMFYDMGSGSTVC[+57.021]TIVTYQMVK.T	HexNAc(2)Hex(9)	C[+57], N[+1865]	491.34	>sp|Q9Y4L1|HYOU1_HUMAN Hypoxia up-regulated protein 1 OS=Homo sapiens OX=9606 GN=HYOU1 PE=1 SV=1
K.LLTSHGMGIQVPLN[+1872.651]ATEFNYLC[+57.021]PAIINQIDAR.S	HexNAc(3)Hex(6)NeuAc(1)	C[+57], N[+1873]	314.47	>sp|Q13433|S39A6_HUMAN Zinc transporter ZIP6 OS=Homo sapiens OX=9606 GN=SLC39A6 PE=1 SV=3
K.LLTSHGMGIQVPLN[+1540.529]ATEFNYLC[+57.021]PAIINQIDAR.S	HexNAc(2)Hex(7)	C[+57], N[+1541]	357.62	>sp|Q13433|S39A6_HUMAN Zinc transporter ZIP6 OS=Homo sapiens OX=9606 GN=SLC39A6 PE=1 SV=3
K.LLTSHGMGIQVPLN[+1378.476]ATEFNYLC[+57.021]PAIINQIDAR.S	HexNAc(2)Hex(6)	C[+57], N[+1378]	362.1	>sp|Q13433|S39A6_HUMAN Zinc transporter ZIP6 OS=Homo sapiens OX=9606 GN=SLC39A6 PE=1 SV=3
K.LLTSHGMGIQVPLN[+2059.735]ATEFNYLC[+57.021]PAIINQIDAR.S	HexNAc(4)Hex(5)Fuc(1)NeuAc(1)	C[+57], N[+2060]	364.43	>sp|Q13433|S39A6_HUMAN Zinc transporter ZIP6 OS=Homo sapiens OX=9606 GN=SLC39A6 PE=1 SV=3
K.LLTSHGMGIQVPLN[+1913.677]ATEFNYLC[+57.021]PAIINQIDAR.S	HexNAc(4)Hex(5)NeuAc(1)	C[+57], N[+1914]	364.85	>sp|Q13433|S39A6_HUMAN Zinc transporter ZIP6 OS=Homo sapiens OX=9606 GN=SLC39A6 PE=1 SV=3
R.VFGSQN[+1378.476]LTTVK.L	HexNAc(2)Hex(6)	N[+1378]	305.01	>sp|Q9Y4L1|HYOU1_HUMAN Hypoxia up-regulated protein 1 OS=Homo sapiens OX=9606 GN=HYOU1 PE=1 SV=1
R.VFGSQN[+1216.423]LTTVK.L	HexNAc(2)Hex(5)	N[+1216]	378.84	>sp|Q9Y4L1|HYOU1_HUMAN Hypoxia up-regulated protein 1 OS=Homo sapiens OX=9606 GN=HYOU1 PE=1 SV=1
R.VFGSQN[+1702.581]LTTVK.L	HexNAc(2)Hex(8)	N[+1703]	412.91	>sp|Q9Y4L1|HYOU1_HUMAN Hypoxia up-regulated protein 1 OS=Homo sapiens OX=9606 GN=HYOU1 PE=1 SV=1
R.VFGSQN[+1540.529]LTTVK.L	HexNAc(2)Hex(7)	N[+1541]	420.07	>sp|Q9Y4L1|HYOU1_HUMAN Hypoxia up-regulated protein 1 OS=Homo sapiens OX=9606 GN=HYOU1 PE=1 SV=1
R.VFGSQN[+2026.687]LTTVK.L	HexNAc(2)Hex(10)	N[+2027]	431.08	>sp|Q9Y4L1|HYOU1_HUMAN Hypoxia up-regulated protein 1 OS=Homo sapiens OX=9606 GN=HYOU1 PE=1 SV=1
R.VFGSQN[+1864.634]LTTVK.L	HexNAc(2)Hex(9)	N[+1865]	442.93	>sp|Q9Y4L1|HYOU1_HUMAN Hypoxia up-regulated protein 1 OS=Homo sapiens OX=9606 GN=HYOU1 PE=1 SV=1
K.EN[+1702.581]GTDTVQEEEESPAEGSK.D	HexNAc(2)Hex(8)	N[+1703]	660.94	>sp|Q9Y4L1|HYOU1_HUMAN Hypoxia up-regulated protein 1 OS=Homo sapiens OX=9606 GN=HYOU1 PE=1 SV=1
K.EN[+1378.476]GTDTVQEEEESPAEGSK.D	HexNAc(2)Hex(6)	N[+1378]	668.25	>sp|Q9Y4L1|HYOU1_HUMAN Hypoxia up-regulated protein 1 OS=Homo sapiens OX=9606 GN=HYOU1 PE=1 SV=1
K.EN[+1216.423]GTDTVQEEEESPAEGSK.D	HexNAc(2)Hex(5)	N[+1216]	701.45	>sp|Q9Y4L1|HYOU1_HUMAN Hypoxia up-regulated protein 1 OS=Homo sapiens OX=9606 GN=HYOU1 PE=1 SV=1
K.EN[+1378.476]GTDTVQEEEESPAEGSKDEPGEQVELK.E	HexNAc(2)Hex(6)	N[+1378]	828.39	>sp|Q9Y4L1|HYOU1_HUMAN Hypoxia up-regulated protein 1 OS=Homo sapiens OX=9606 GN=HYOU1 PE=1 SV=1
K.DNGQAPFTITPVFSDFPVHGMEPMNN[+1702.581]ATK.G	HexNAc(2)Hex(8)	N[+1703]	494.12	>sp|O15118|NPC1_HUMAN NPC intracellular cholesterol transporter 1 OS=Homo sapiens OX=9606 GN=NPC1 PE=1 SV=2
R.ETHLETN[+1378.476]FTLK.S	HexNAc(2)Hex(6)	N[+1378]	341.4	>sp|P40189|IL6RB_HUMAN Interleukin-6 receptor subunit beta OS=Homo sapiens OX=9606 GN=IL6ST PE=1 SV=2
K.EN[+1378.476]GTDTVQEEEESPAEGSKDEPGEQVELKEEAEAPVEDGSQPPPPEPK.G	HexNAc(2)Hex(6)	N[+1378]	310.43	>sp|Q9Y4L1|HYOU1_HUMAN Hypoxia up-regulated protein 1 OS=Homo sapiens OX=9606 GN=HYOU1 PE=1 SV=1
K.EN[+1540.529]GTDTVQEEEESPAEGSKDEPGEQVELKEEAEAPVEDGSQPPPPEPK.G	HexNAc(2)Hex(7)	N[+1541]	327.18	>sp|Q9Y4L1|HYOU1_HUMAN Hypoxia up-regulated protein 1 OS=Homo sapiens OX=9606 GN=HYOU1 PE=1 SV=1
R.LSALDNLLN[+1864.634]HSSMFLK.G	HexNAc(2)Hex(9)	N[+1865]	460.04	>sp|Q9Y4L1|HYOU1_HUMAN Hypoxia up-regulated protein 1 OS=Homo sapiens OX=9606 GN=HYOU1 PE=1 SV=1
K.AN[+1702.581]NSGHESHSPALADSETPK.A	HexNAc(2)Hex(8)	N[+1703]	566.19	>sp|Q8WXI7|MUC16_HUMAN Mucin-16 OS=Homo sapiens OX=9606 GN=MUC16 PE=1 SV=3
R.LSALDNLLN[+1540.529]HSSMFLK.G	HexNAc(2)Hex(7)	N[+1541]	471.47	>sp|Q9Y4L1|HYOU1_HUMAN Hypoxia up-regulated protein 1 OS=Homo sapiens OX=9606 GN=HYOU1 PE=1 SV=1
R.LSALDNLLN[+1702.581]HSSMFLK.G	HexNAc(2)Hex(8)	N[+1703]	654.6	>sp|Q9Y4L1|HYOU1_HUMAN Hypoxia up-regulated protein 1 OS=Homo sapiens OX=9606 GN=HYOU1 PE=1 SV=1
R.LSALDNLLN[+1378.476]HSSMFLK.G	HexNAc(2)Hex(6)	N[+1378]	756.85	>sp|Q9Y4L1|HYOU1_HUMAN Hypoxia up-regulated protein 1 OS=Homo sapiens OX=9606 GN=HYOU1 PE=1 SV=1
R.LSALDNLLN[+1702.581]HSSM[+15.995]FLK.G	HexNAc(2)Hex(8)	M[+16], N[+1703]	474.75	>sp|Q9Y4L1|HYOU1_HUMAN Hypoxia up-regulated protein 1 OS=Homo sapiens OX=9606 GN=HYOU1 PE=1 SV=1
K.NPN[+1864.634]LTISFTAER.S	HexNAc(2)Hex(9)	N[+1865]	420.68	>sp|O15118|NPC1_HUMAN NPC intracellular cholesterol transporter 1 OS=Homo sapiens OX=9606 GN=NPC1 PE=1 SV=2
K.VIN[+1702.581]ETWAWK.N	HexNAc(2)Hex(8)	N[+1703]	424.99	>sp|Q9Y4L1|HYOU1_HUMAN Hypoxia up-regulated protein 1 OS=Homo sapiens OX=9606 GN=HYOU1 PE=1 SV=1
K.VIN[+1378.476]ETWAWK.N	HexNAc(2)Hex(6)	N[+1378]	449.47	>sp|Q9Y4L1|HYOU1_HUMAN Hypoxia up-regulated protein 1 OS=Homo sapiens OX=9606 GN=HYOU1 PE=1 SV=1
K.VIN[+1540.529]ETWAWK.N	HexNAc(2)Hex(7)	N[+1541]	484.74	>sp|Q9Y4L1|HYOU1_HUMAN Hypoxia up-regulated protein 1 OS=Homo sapiens OX=9606 GN=HYOU1 PE=1 SV=1
K.VIN[+1864.634]ETWAWK.N	HexNAc(2)Hex(9)	N[+1865]	497.69	>sp|Q9Y4L1|HYOU1_HUMAN Hypoxia up-regulated protein 1 OS=Homo sapiens OX=9606 GN=HYOU1 PE=1 SV=1
K.MVN[+1702.581]HSLHPTEPVK.V	HexNAc(2)Hex(8)	N[+1703]	547.92	>sp|Q7Z3C6|ATG9A_HUMAN Autophagy-related protein 9A OS=Homo sapiens OX=9606 GN=ATG9A PE=1 SV=3
R.N[+1702.581]YSMIVMFTALQPQR.Q	HexNAc(2)Hex(8)	N[+1703]	424.79	>sp|Q13454|TUSC3_HUMAN Tumor suppressor candidate 3 OS=Homo sapiens OX=9606 GN=TUSC3 PE=1 SV=1
K.N[+1378.476]ATLAEQAK.L	HexNAc(2)Hex(6)	N[+1378]	445.24	>sp|Q9Y4L1|HYOU1_HUMAN Hypoxia up-regulated protein 1 OS=Homo sapiens OX=9606 GN=HYOU1 PE=1 SV=1
K.N[+1540.529]ATLAEQAK.L	HexNAc(2)Hex(7)	N[+1541]	465.93	>sp|Q9Y4L1|HYOU1_HUMAN Hypoxia up-regulated protein 1 OS=Homo sapiens OX=9606 GN=HYOU1 PE=1 SV=1
K.N[+1216.423]ATLAEQAK.L	HexNAc(2)Hex(5)	N[+1216]	584.53	>sp|Q9Y4L1|HYOU1_HUMAN Hypoxia up-regulated protein 1 OS=Homo sapiens OX=9606 GN=HYOU1 PE=1 SV=1
K.N[+1702.581]ATLAEQAK.L	HexNAc(2)Hex(8)	N[+1703]	639.2	>sp|Q9Y4L1|HYOU1_HUMAN Hypoxia up-regulated protein 1 OS=Homo sapiens OX=9606 GN=HYOU1 PE=1 SV=1
R.NISGHIYNQN[+1378.476]VSQK.D	HexNAc(2)Hex(6)	N[+1378]	563.98	>sp|Q9P0T7|TMEM9_HUMAN Proton-transporting V-type ATPase complex assembly regulator TMEM9 OS=Homo sapiens OX=9606 GN=TMEM9 PE=1 SV=1
R.AEPPLN[+1216.423]ASASDQGEK.V	HexNAc(2)Hex(5)	N[+1216]	370.79	>sp|Q9Y4L1|HYOU1_HUMAN Hypoxia up-regulated protein 1 OS=Homo sapiens OX=9606 GN=HYOU1 PE=1 SV=1
R.AEPPLN[+1702.581]ASASDQGEK.V	HexNAc(2)Hex(8)	N[+1703]	397.87	>sp|Q9Y4L1|HYOU1_HUMAN Hypoxia up-regulated protein 1 OS=Homo sapiens OX=9606 GN=HYOU1 PE=1 SV=1
R.AEPPLN[+1378.476]ASASDQGEK.V	HexNAc(2)Hex(6)	N[+1378]	535.01	>sp|Q9Y4L1|HYOU1_HUMAN Hypoxia up-regulated protein 1 OS=Homo sapiens OX=9606 GN=HYOU1 PE=1 SV=1
R.AEPPLN[+1054.370]ASASDQGEK.V	HexNAc(2)Hex(4)	N[+1054]	630.94	>sp|Q9Y4L1|HYOU1_HUMAN Hypoxia up-regulated protein 1 OS=Homo sapiens OX=9606 GN=HYOU1 PE=1 SV=1
R.AEPPLN[+1540.529]ASASDQGEK.V	HexNAc(2)Hex(7)	N[+1541]	797.7	>sp|Q9Y4L1|HYOU1_HUMAN Hypoxia up-regulated protein 1 OS=Homo sapiens OX=9606 GN=HYOU1 PE=1 SV=1
R.ALSN[+1702.581]ISLR.L	HexNAc(2)Hex(8)	N[+1703]	304.28	>sp|O15031|PLXB2_HUMAN Plexin-B2 OS=Homo sapiens OX=9606 GN=PLXNB2 PE=1 SV=3
K.SC[+57.021]VAVTSAQPQN[+2204.772]MSR.R	HexNAc(4)Hex(5)NeuAc(2)	C[+57], N[+2205]	374.92	>sp|O15031|PLXB2_HUMAN Plexin-B2 OS=Homo sapiens OX=9606 GN=PLXNB2 PE=1 SV=3
K.SC[+57.021]VAVTSAQPQN[+1378.476]MSR.R	HexNAc(2)Hex(6)	C[+57], N[+1378]	638.63	>sp|O15031|PLXB2_HUMAN Plexin-B2 OS=Homo sapiens OX=9606 GN=PLXNB2 PE=1 SV=3
R.LMLLHPSPN[+1702.581]C[+57.021]SLR.A	HexNAc(2)Hex(8)	C[+57], N[+1703]	487.2	>sp|Q12770|SCAP_HUMAN Sterol regulatory element-binding protein cleavage-activating protein OS=Homo sapiens OX=9606 GN=SCAP PE=1 SV=4
K.DADAC[+57.021]N[+2569.905]ATNWIEYMFNK.D	HexNAc(5)Hex(6)NeuAc(2)	C[+57], N[+2570]	302.65	>sp|O15118|NPC1_HUMAN NPC intracellular cholesterol transporter 1 OS=Homo sapiens OX=9606 GN=NPC1 PE=1 SV=2
K.DADAC[+57.021]N[+2278.809]ATNWIEYMFNK.D	HexNAc(5)Hex(6)NeuAc(1)	C[+57], N[+2279]	412.18	>sp|O15118|NPC1_HUMAN NPC intracellular cholesterol transporter 1 OS=Homo sapiens OX=9606 GN=NPC1 PE=1 SV=2
K.LSHDAN[+1378.476]ETLPLHLYVK.S	HexNAc(2)Hex(6)	N[+1378]	300.19	>sp|O15031|PLXB2_HUMAN Plexin-B2 OS=Homo sapiens OX=9606 GN=PLXNB2 PE=1 SV=3
K.LSHDAN[+2204.772]ETLPLHLYVK.S	HexNAc(4)Hex(5)NeuAc(2)	N[+2205]	307.01	>sp|O15031|PLXB2_HUMAN Plexin-B2 OS=Homo sapiens OX=9606 GN=PLXNB2 PE=1 SV=3
K.LSHDAN[+2350.830]ETLPLHLYVK.S	HexNAc(4)Hex(5)Fuc(1)NeuAc(2)	N[+2351]	314.82	>sp|O15031|PLXB2_HUMAN Plexin-B2 OS=Homo sapiens OX=9606 GN=PLXNB2 PE=1 SV=3
K.LSHDAN[+1702.581]ETLPLHLYVK.S	HexNAc(2)Hex(8)	N[+1703]	338.04	>sp|O15031|PLXB2_HUMAN Plexin-B2 OS=Homo sapiens OX=9606 GN=PLXNB2 PE=1 SV=3
K.LSHDAN[+1540.529]ETLPLHLYVK.S	HexNAc(2)Hex(7)	N[+1541]	339.65	>sp|O15031|PLXB2_HUMAN Plexin-B2 OS=Homo sapiens OX=9606 GN=PLXNB2 PE=1 SV=3
K.LSHDAN[+1872.651]ETLPLHLYVK.S	HexNAc(3)Hex(6)NeuAc(1)	N[+1873]	350.63	>sp|O15031|PLXB2_HUMAN Plexin-B2 OS=Homo sapiens OX=9606 GN=PLXNB2 PE=1 SV=3
K.LSHDAN[+1864.634]ETLPLHLYVK.S	HexNAc(2)Hex(9)	N[+1865]	380.26	>sp|O15031|PLXB2_HUMAN Plexin-B2 OS=Homo sapiens OX=9606 GN=PLXNB2 PE=1 SV=3
K.LSHDAN[+1710.598]ETLPLHLYVK.S	HexNAc(3)Hex(5)NeuAc(1)	N[+1711]	439.78	>sp|O15031|PLXB2_HUMAN Plexin-B2 OS=Homo sapiens OX=9606 GN=PLXNB2 PE=1 SV=3
K.LSHDAN[+2026.687]ETLPLHLYVK.S	HexNAc(2)Hex(10)	N[+2027]	463.22	>sp|O15031|PLXB2_HUMAN Plexin-B2 OS=Homo sapiens OX=9606 GN=PLXNB2 PE=1 SV=3
R.HVVYWN[+1540.529]SSNPR.L	HexNAc(2)Hex(7)	N[+1541]	503.96	>sp|P52798|EFNA4_HUMAN Ephrin-A4 OS=Homo sapiens OX=9606 GN=EFNA4 PE=1 SV=1
K.LHVTLYN[+1864.634]C[+57.021]SFGR.S	HexNAc(2)Hex(9)	C[+57], N[+1865]	321.62	>sp|O15031|PLXB2_HUMAN Plexin-B2 OS=Homo sapiens OX=9606 GN=PLXNB2 PE=1 SV=3
K.LHVTLYN[+1702.581]C[+57.021]SFGR.S	HexNAc(2)Hex(8)	C[+57], N[+1703]	379.63	>sp|O15031|PLXB2_HUMAN Plexin-B2 OS=Homo sapiens OX=9606 GN=PLXNB2 PE=1 SV=3
K.LHVTLYN[+1378.476]C[+57.021]SFGR.S	HexNAc(2)Hex(6)	C[+57], N[+1378]	390.05	>sp|O15031|PLXB2_HUMAN Plexin-B2 OS=Homo sapiens OX=9606 GN=PLXNB2 PE=1 SV=3
K.LHVTLYN[+2026.687]C[+57.021]SFGR.S	HexNAc(2)Hex(10)	C[+57], N[+2027]	547.45	>sp|O15031|PLXB2_HUMAN Plexin-B2 OS=Homo sapiens OX=9606 GN=PLXNB2 PE=1 SV=3
K.LHVTLYN[+1540.529]C[+57.021]SFGR.S	HexNAc(2)Hex(7)	C[+57], N[+1541]	572.34	>sp|O15031|PLXB2_HUMAN Plexin-B2 OS=Homo sapiens OX=9606 GN=PLXNB2 PE=1 SV=3
K.LQNN[+2350.830]ISYQMADIHHLK.E	HexNAc(4)Hex(5)Fuc(1)NeuAc(2)	N[+2351]	364.34	>sp|Q6P4E1|GOLM2_HUMAN Protein GOLM2 OS=Homo sapiens OX=9606 GN=GOLM2 PE=1 SV=2
R.C[+57.021]VYEALC[+57.021]N[+2350.830]TTSEC[+57.021]PPPVITR.I	HexNAc(4)Hex(5)Fuc(1)NeuAc(2)	C[+57]*3, N[+2351]	444.96	>sp|O15031|PLXB2_HUMAN Plexin-B2 OS=Homo sapiens OX=9606 GN=PLXNB2 PE=1 SV=3
R.SIN[+1540.529]VTGQGFSLIQR.F	HexNAc(2)Hex(7)	N[+1541]	588.52	>sp|O15031|PLXB2_HUMAN Plexin-B2 OS=Homo sapiens OX=9606 GN=PLXNB2 PE=1 SV=3
R.SIN[+1864.634]VTGQGFSLIQR.F	HexNAc(2)Hex(9)	N[+1865]	606.13	>sp|O15031|PLXB2_HUMAN Plexin-B2 OS=Homo sapiens OX=9606 GN=PLXNB2 PE=1 SV=3
R.SIN[+1702.581]VTGQGFSLIQR.F	HexNAc(2)Hex(8)	N[+1703]	781.05	>sp|O15031|PLXB2_HUMAN Plexin-B2 OS=Homo sapiens OX=9606 GN=PLXNB2 PE=1 SV=3
K.LLHAYN[+2026.687]R.T	HexNAc(2)Hex(10)	N[+2027]	407.31	>sp|Q13214|SEM3B_HUMAN Semaphorin-3B OS=Homo sapiens OX=9606 GN=SEMA3B PE=1 SV=1
K.KPLKN[+1864.634]TSVVDSEPVR.F	HexNAc(2)Hex(9)	N[+1865]	316.2	>sp|Q0ZGT2|NEXN_HUMAN Nexilin OS=Homo sapiens OX=9606 GN=NEXN PE=1 SV=1
K.GVAFTN[+2028.740]TSDLGQR.I	HexNAc(6)Hex(5)	N[+2029]	447.76	>sp|Q93086|P2RX5_HUMAN P2X purinoceptor 5 OS=Homo sapiens OX=9606 GN=P2RX5 PE=2 SV=4
K.GVAFTN[+2026.687]TSDLGQR.I	HexNAc(2)Hex(10)	N[+2027]	454.73	>sp|Q93086|P2RX5_HUMAN P2X purinoceptor 5 OS=Homo sapiens OX=9606 GN=P2RX5 PE=2 SV=4
K.KPLKN[+1702.581]TSVVDSEPVR.F	HexNAc(2)Hex(8)	N[+1703]	304.98	>sp|Q0ZGT2|NEXN_HUMAN Nexilin OS=Homo sapiens OX=9606 GN=NEXN PE=1 SV=1
R.EAESLQPMTVVGTDYVFHN[+1378.476]DTK.V	HexNAc(2)Hex(6)	N[+1378]	307.46	>sp|O15031|PLXB2_HUMAN Plexin-B2 OS=Homo sapiens OX=9606 GN=PLXNB2 PE=1 SV=3
R.EAESLQPMTVVGTDYVFHN[+1540.529]DTK.V	HexNAc(2)Hex(7)	N[+1541]	312.96	>sp|O15031|PLXB2_HUMAN Plexin-B2 OS=Homo sapiens OX=9606 GN=PLXNB2 PE=1 SV=3
R.EAESLQPMTVVGTDYVFHN[+1702.581]DTK.V	HexNAc(2)Hex(8)	N[+1703]	332.38	>sp|O15031|PLXB2_HUMAN Plexin-B2 OS=Homo sapiens OX=9606 GN=PLXNB2 PE=1 SV=3
R.EAESLQPMTVVGTDYVFHN[+1864.634]DTK.V	HexNAc(2)Hex(9)	N[+1865]	369.01	>sp|O15031|PLXB2_HUMAN Plexin-B2 OS=Homo sapiens OX=9606 GN=PLXNB2 PE=1 SV=3
K.SVNLFGSGWN[+1864.634]VSAMYSSSHPPAEHK.K	HexNAc(2)Hex(9)	N[+1865]	309.94	>sp|Q9Y487|VPP2_HUMAN V-type proton ATPase 116 kDa subunit a2 OS=Homo sapiens OX=9606 GN=ATP6V0A2 PE=1 SV=2
K.VVFLSPAVPEEPEAYN[+1702.581]LTVLIEMDGHR.A	HexNAc(2)Hex(8)	N[+1703]	325.7	>sp|O15031|PLXB2_HUMAN Plexin-B2 OS=Homo sapiens OX=9606 GN=PLXNB2 PE=1 SV=3
K.VVFLSPAVPEEPEAYN[+2350.830]LTVLIEMDGHR.A	HexNAc(4)Hex(5)Fuc(1)NeuAc(2)	N[+2351]	334.51	>sp|O15031|PLXB2_HUMAN Plexin-B2 OS=Homo sapiens OX=9606 GN=PLXNB2 PE=1 SV=3
K.VVFLSPAVPEEPEAYN[+1872.651]LTVLIEMDGHR.A	HexNAc(3)Hex(6)NeuAc(1)	N[+1873]	353.79	>sp|O15031|PLXB2_HUMAN Plexin-B2 OS=Homo sapiens OX=9606 GN=PLXNB2 PE=1 SV=3
K.VVFLSPAVPEEPEAYN[+1540.529]LTVLIEMDGHR.A	HexNAc(2)Hex(7)	N[+1541]	373.97	>sp|O15031|PLXB2_HUMAN Plexin-B2 OS=Homo sapiens OX=9606 GN=PLXNB2 PE=1 SV=3
K.VVFLSPAVPEEPEAYN[+2026.687]LTVLIEMDGHR.A	HexNAc(2)Hex(10)	N[+2027]	382.78	>sp|O15031|PLXB2_HUMAN Plexin-B2 OS=Homo sapiens OX=9606 GN=PLXNB2 PE=1 SV=3
K.VVFLSPAVPEEPEAYN[+2059.735]LTVLIEMDGHR.A	HexNAc(4)Hex(5)Fuc(1)NeuAc(1)	N[+2060]	456.49	>sp|O15031|PLXB2_HUMAN Plexin-B2 OS=Homo sapiens OX=9606 GN=PLXNB2 PE=1 SV=3
K.VVFLSPAVPEEPEAYN[+1768.640]LTVLIEMDGHR.A	HexNAc(4)Hex(5)Fuc(1)	N[+1769]	524.25	>sp|O15031|PLXB2_HUMAN Plexin-B2 OS=Homo sapiens OX=9606 GN=PLXNB2 PE=1 SV=3
K.VVFLSPAVPEEPEAYN[+1864.634]LTVLIEMDGHR.A	HexNAc(2)Hex(9)	N[+1865]	596.45	>sp|O15031|PLXB2_HUMAN Plexin-B2 OS=Homo sapiens OX=9606 GN=PLXNB2 PE=1 SV=3
R.TEAGAFEYVPDPTFEN[+2059.735]FTGGVK.K	HexNAc(4)Hex(5)Fuc(1)NeuAc(1)	N[+2060]	334.97	>sp|O15031|PLXB2_HUMAN Plexin-B2 OS=Homo sapiens OX=9606 GN=PLXNB2 PE=1 SV=3
R.TEAGAFEYVPDPTFEN[+1864.634]FTGGVK.K	HexNAc(2)Hex(9)	N[+1865]	344.34	>sp|O15031|PLXB2_HUMAN Plexin-B2 OS=Homo sapiens OX=9606 GN=PLXNB2 PE=1 SV=3
R.TEAGAFEYVPDPTFEN[+2018.708]FTGGVK.K	HexNAc(3)Hex(6)Fuc(1)NeuAc(1)	N[+2019]	355.52	>sp|O15031|PLXB2_HUMAN Plexin-B2 OS=Homo sapiens OX=9606 GN=PLXNB2 PE=1 SV=3
R.RN[+1864.634]QSLSLLYK.V	HexNAc(2)Hex(9)	N[+1865]	304.69	>sp|Q06481|APLP2_HUMAN Amyloid-like protein 2 OS=Homo sapiens OX=9606 GN=APLP2 PE=1 SV=2
R.RN[+1702.581]QSLSLLYK.V	HexNAc(2)Hex(8)	N[+1703]	340.1	>sp|Q06481|APLP2_HUMAN Amyloid-like protein 2 OS=Homo sapiens OX=9606 GN=APLP2 PE=1 SV=2
K.MVLWN[+1872.651]DSVVR.H	HexNAc(3)Hex(6)NeuAc(1)	N[+1873]	301.16	>sp|Q9Y487|VPP2_HUMAN V-type proton ATPase 116 kDa subunit a2 OS=Homo sapiens OX=9606 GN=ATP6V0A2 PE=1 SV=2
R.VEDEGN[+2350.830]YTC[+57.021]LFVTFPQGSR.S	HexNAc(4)Hex(5)Fuc(1)NeuAc(2)	C[+57], N[+2351]	353.26	>sp|P15151|PVR_HUMAN Poliovirus receptor OS=Homo sapiens OX=9606 GN=PVR PE=1 SV=2
R.SNPEPTGYN[+2059.735]WSTTMGPLPPFAVAQGAQLLIR.P	HexNAc(4)Hex(5)Fuc(1)NeuAc(1)	N[+2060]	333.03	>sp|P15151|PVR_HUMAN Poliovirus receptor OS=Homo sapiens OX=9606 GN=PVR PE=1 SV=2
R.SNPEPTGYN[+1872.651]WSTTMGPLPPFAVAQGAQLLIR.P	HexNAc(3)Hex(6)NeuAc(1)	N[+1873]	343.52	>sp|P15151|PVR_HUMAN Poliovirus receptor OS=Homo sapiens OX=9606 GN=PVR PE=1 SV=2
R.SNPEPTGYN[+1768.640]WSTTMGPLPPFAVAQGAQLLIR.P	HexNAc(4)Hex(5)Fuc(1)	N[+1769]	367.58	>sp|P15151|PVR_HUMAN Poliovirus receptor OS=Homo sapiens OX=9606 GN=PVR PE=1 SV=2
R.SNPEPTGYN[+2350.830]WSTTMGPLPPFAVAQGAQLLIR.P	HexNAc(4)Hex(5)Fuc(1)NeuAc(2)	N[+2351]	397.41	>sp|P15151|PVR_HUMAN Poliovirus receptor OS=Homo sapiens OX=9606 GN=PVR PE=1 SV=2
R.IDGGPVILLQAGTPHN[+2204.772]LTC[+57.021]R.A	HexNAc(4)Hex(5)NeuAc(2)	C[+57], N[+2205]	386.11	>sp|Q96J84|KIRR1_HUMAN Kin of IRRE-like protein 1 OS=Homo sapiens OX=9606 GN=KIRREL1 PE=1 SV=2
R.SNPEPTGYN[+1378.476]WSTTMGPLPPFAVAQGAQLLIR.P	HexNAc(2)Hex(6)	N[+1378]	433.28	>sp|P15151|PVR_HUMAN Poliovirus receptor OS=Homo sapiens OX=9606 GN=PVR PE=1 SV=2
R.SNPEPTGYN[+1702.581]WSTTMGPLPPFAVAQGAQLLIR.P	HexNAc(2)Hex(8)	N[+1703]	453.11	>sp|P15151|PVR_HUMAN Poliovirus receptor OS=Homo sapiens OX=9606 GN=PVR PE=1 SV=2
R.SNPEPTGYN[+1540.529]WSTTMGPLPPFAVAQGAQLLIR.P	HexNAc(2)Hex(7)	N[+1541]	609.98	>sp|P15151|PVR_HUMAN Poliovirus receptor OS=Homo sapiens OX=9606 GN=PVR PE=1 SV=2
K.QVALQTFGN[+2350.830]QTTIIPAGGAGYK.V	HexNAc(4)Hex(5)Fuc(1)NeuAc(2)	N[+2351]	447.79	>sp|Q9NX62|IMPA3_HUMAN Golgi-resident adenosine 3',5'-bisphosphate 3'-phosphatase OS=Homo sapiens OX=9606 GN=BPNT2 PE=1 SV=1
K.TTWLQAASLLFVDNPVGTGFSYVN[+1540.529]GSGAYAK.D	HexNAc(2)Hex(7)	N[+1541]	308.94	>sp|Q9HB40|RISC_HUMAN Retinoid-inducible serine carboxypeptidase OS=Homo sapiens OX=9606 GN=SCPEP1 PE=1 SV=1
R.NQELEDNVHISPN[+1702.581]GSIITIVGTRPSNHGTYR.C	HexNAc(2)Hex(8)	N[+1703]	323.58	>sp|P98160|PGBM_HUMAN Basement membrane-specific heparan sulfate proteoglycan core protein OS=Homo sapiens OX=9606 GN=HSPG2 PE=1 SV=4
R.N[+1378.476]WTAAASPSAVFATR.H	HexNAc(2)Hex(6)	N[+1378]	452.63	>sp|Q9NZV5|SELN_HUMAN Selenoprotein N OS=Homo sapiens OX=9606 GN=SELENON PE=1 SV=5
K.AGHFQN[+2350.830]TSSPSAR.C	HexNAc(4)Hex(5)Fuc(1)NeuAc(2)	N[+2351]	381.59	>sp|P36941|TNR3_HUMAN Tumor necrosis factor receptor superfamily member 3 OS=Homo sapiens OX=9606 GN=LTBR PE=1 SV=1
R.HPDAVAWAN[+1540.529]LTNAIR.E	HexNAc(2)Hex(7)	N[+1541]	498.13	>sp|Q8NHP8|PLBL2_HUMAN Putative phospholipase B-like 2 OS=Homo sapiens OX=9606 GN=PLBD2 PE=1 SV=2
K.SSFAPPHFPVC[+57.021]MLGN[+1864.634]R.T	HexNAc(2)Hex(9)	C[+57], N[+1865]	417.16	>sp|Q9UHW9|S12A6_HUMAN Solute carrier family 12 member 6 OS=Homo sapiens OX=9606 GN=SLC12A6 PE=1 SV=2
R.LC[+57.021]DEGHGLEVEIN[+2350.830]C[+57.021]TR.T	HexNAc(4)Hex(5)Fuc(1)NeuAc(2)	C[+57]*2, N[+2351]	303.92	>sp|P25445|TNR6_HUMAN Tumor necrosis factor receptor superfamily member 6 OS=Homo sapiens OX=9606 GN=FAS PE=1 SV=1
R.YAVYWN[+1540.529]SSNPR.F	HexNAc(2)Hex(7)	N[+1541]	463.43	>sp|P52803|EFNA5_HUMAN Ephrin-A5 OS=Homo sapiens OX=9606 GN=EFNA5 PE=1 SV=1
R.YHYN[+1378.476]GTFEDGK.K	HexNAc(2)Hex(6)	N[+1378]	510.29	>sp|Q96AY3|FKB10_HUMAN Peptidyl-prolyl cis-trans isomerase FKBP10 OS=Homo sapiens OX=9606 GN=FKBP10 PE=1 SV=1
R.YHYN[+1702.581]GTFEDGK.K	HexNAc(2)Hex(8)	N[+1703]	573.17	>sp|Q96AY3|FKB10_HUMAN Peptidyl-prolyl cis-trans isomerase FKBP10 OS=Homo sapiens OX=9606 GN=FKBP10 PE=1 SV=1
R.YHYN[+1540.529]GTFEDGK.K	HexNAc(2)Hex(7)	N[+1541]	584.29	>sp|Q96AY3|FKB10_HUMAN Peptidyl-prolyl cis-trans isomerase FKBP10 OS=Homo sapiens OX=9606 GN=FKBP10 PE=1 SV=1
R.YHYN[+1702.581]GTFEDGKK.F	HexNAc(2)Hex(8)	N[+1703]	384.04	>sp|Q96AY3|FKB10_HUMAN Peptidyl-prolyl cis-trans isomerase FKBP10 OS=Homo sapiens OX=9606 GN=FKBP10 PE=1 SV=1
R.YHYN[+1216.423]GTFEDGKK.F	HexNAc(2)Hex(5)	N[+1216]	398.8	>sp|Q96AY3|FKB10_HUMAN Peptidyl-prolyl cis-trans isomerase FKBP10 OS=Homo sapiens OX=9606 GN=FKBP10 PE=1 SV=1
R.YHYN[+1378.476]GTFEDGKK.F	HexNAc(2)Hex(6)	N[+1378]	515.46	>sp|Q96AY3|FKB10_HUMAN Peptidyl-prolyl cis-trans isomerase FKBP10 OS=Homo sapiens OX=9606 GN=FKBP10 PE=1 SV=1
R.YHYN[+1540.529]GTFEDGKK.F	HexNAc(2)Hex(7)	N[+1541]	520.02	>sp|Q96AY3|FKB10_HUMAN Peptidyl-prolyl cis-trans isomerase FKBP10 OS=Homo sapiens OX=9606 GN=FKBP10 PE=1 SV=1
R.YHYN[+1540.529]GTLLDGTSFDTSYSK.G	HexNAc(2)Hex(7)	N[+1541]	357.8	>sp|Q96AY3|FKB10_HUMAN Peptidyl-prolyl cis-trans isomerase FKBP10 OS=Homo sapiens OX=9606 GN=FKBP10 PE=1 SV=1
R.YHYN[+1864.634]GTLLDGTSFDTSYSK.G	HexNAc(2)Hex(9)	N[+1865]	422.27	>sp|Q96AY3|FKB10_HUMAN Peptidyl-prolyl cis-trans isomerase FKBP10 OS=Homo sapiens OX=9606 GN=FKBP10 PE=1 SV=1
R.YHYN[+1378.476]GTLLDGTSFDTSYSK.G	HexNAc(2)Hex(6)	N[+1378]	492.4	>sp|Q96AY3|FKB10_HUMAN Peptidyl-prolyl cis-trans isomerase FKBP10 OS=Homo sapiens OX=9606 GN=FKBP10 PE=1 SV=1
R.YHYN[+1702.581]GTLLDGTSFDTSYSK.G	HexNAc(2)Hex(8)	N[+1703]	505.34	>sp|Q96AY3|FKB10_HUMAN Peptidyl-prolyl cis-trans isomerase FKBP10 OS=Homo sapiens OX=9606 GN=FKBP10 PE=1 SV=1
R.GLC[+57.021]VN[+1702.581]ASAVSR.L	HexNAc(2)Hex(8)	C[+57], N[+1703]	462.71	>sp|P17936|IBP3_HUMAN Insulin-like growth factor-binding protein 3 OS=Homo sapiens OX=9606 GN=IGFBP3 PE=1 SV=2
K.HMLALAPN[+1378.476]STAR.R	HexNAc(2)Hex(6)	N[+1378]	375.06	>sp|Q92508|PIEZ1_HUMAN Piezo-type mechanosensitive ion channel component 1 OS=Homo sapiens OX=9606 GN=PIEZO1 PE=1 SV=4
K.HMLALAPN[+1864.634]STAR.R	HexNAc(2)Hex(9)	N[+1865]	520.76	>sp|Q92508|PIEZ1_HUMAN Piezo-type mechanosensitive ion channel component 1 OS=Homo sapiens OX=9606 GN=PIEZO1 PE=1 SV=4
K.HMLALAPN[+1540.529]STAR.R	HexNAc(2)Hex(7)	N[+1541]	627.68	>sp|Q92508|PIEZ1_HUMAN Piezo-type mechanosensitive ion channel component 1 OS=Homo sapiens OX=9606 GN=PIEZO1 PE=1 SV=4
K.HMLALAPN[+1702.581]STAR.R	HexNAc(2)Hex(8)	N[+1703]	672.73	>sp|Q92508|PIEZ1_HUMAN Piezo-type mechanosensitive ion channel component 1 OS=Homo sapiens OX=9606 GN=PIEZO1 PE=1 SV=4
K.NIEGQMTPYYPVGMGN[+1378.476]GTPC[+57.021]SLK.Q	HexNAc(2)Hex(6)	C[+57], N[+1378]	358.1	>sp|Q96DZ1|ERLEC_HUMAN Endoplasmic reticulum lectin 1 OS=Homo sapiens OX=9606 GN=ERLEC1 PE=1 SV=1
R.YHYN[+1702.581]GSLMDGTLFDSSYSR.N	HexNAc(2)Hex(8)	N[+1703]	369.85	>sp|Q96AY3|FKB10_HUMAN Peptidyl-prolyl cis-trans isomerase FKBP10 OS=Homo sapiens OX=9606 GN=FKBP10 PE=1 SV=1
R.YHYN[+1540.529]GSLMDGTLFDSSYSR.N	HexNAc(2)Hex(7)	N[+1541]	415.2	>sp|Q96AY3|FKB10_HUMAN Peptidyl-prolyl cis-trans isomerase FKBP10 OS=Homo sapiens OX=9606 GN=FKBP10 PE=1 SV=1
R.YHYN[+1378.476]GSLMDGTLFDSSYSR.N	HexNAc(2)Hex(6)	N[+1378]	439.8	>sp|Q96AY3|FKB10_HUMAN Peptidyl-prolyl cis-trans isomerase FKBP10 OS=Homo sapiens OX=9606 GN=FKBP10 PE=1 SV=1
R.YHYN[+1864.634]GSLMDGTLFDSSYSR.N	HexNAc(2)Hex(9)	N[+1865]	481.04	>sp|Q96AY3|FKB10_HUMAN Peptidyl-prolyl cis-trans isomerase FKBP10 OS=Homo sapiens OX=9606 GN=FKBP10 PE=1 SV=1
R.YHYN[+3226.132]GSLMDGTLFDSSYSR.N	HexNAc(6)Hex(7)NeuAc(3)	N[+3226]	831.43	>sp|Q96AY3|FKB10_HUMAN Peptidyl-prolyl cis-trans isomerase FKBP10 OS=Homo sapiens OX=9606 GN=FKBP10 PE=1 SV=1
R.LPNN[+1378.476]HSTASPLGMPHGAAAFVDTC[+57.021]SGDK.M	HexNAc(2)Hex(6)	C[+57], N[+1378]	317.2	>sp|Q14573|ITPR3_HUMAN Inositol 1,4,5-trisphosphate receptor type 3 OS=Homo sapiens OX=9606 GN=ITPR3 PE=1 SV=2
R.N[+1864.634]HTYNTYIGQGYIIPGMDQGLQGAC[+57.021]MGER.R	HexNAc(2)Hex(9)	C[+57], N[+1865]	344.09	>sp|Q96AY3|FKB10_HUMAN Peptidyl-prolyl cis-trans isomerase FKBP10 OS=Homo sapiens OX=9606 GN=FKBP10 PE=1 SV=1
R.N[+1540.529]HTYNTYIGQGYIIPGMDQGLQGAC[+57.021]MGER.R	HexNAc(2)Hex(7)	C[+57], N[+1541]	353.54	>sp|Q96AY3|FKB10_HUMAN Peptidyl-prolyl cis-trans isomerase FKBP10 OS=Homo sapiens OX=9606 GN=FKBP10 PE=1 SV=1
R.N[+1702.581]HTYNTYIGQGYIIPGMDQGLQGAC[+57.021]MGER.R	HexNAc(2)Hex(8)	C[+57], N[+1703]	456.65	>sp|Q96AY3|FKB10_HUMAN Peptidyl-prolyl cis-trans isomerase FKBP10 OS=Homo sapiens OX=9606 GN=FKBP10 PE=1 SV=1
R.N[+1216.423]HTYNTYIGQGYIIPGMDQGLQGAC[+57.021]MGER.R	HexNAc(2)Hex(5)	C[+57], N[+1216]	528.87	>sp|Q96AY3|FKB10_HUMAN Peptidyl-prolyl cis-trans isomerase FKBP10 OS=Homo sapiens OX=9606 GN=FKBP10 PE=1 SV=1
R.N[+1378.476]HTYNTYIGQGYIIPGMDQGLQGAC[+57.021]MGER.R	HexNAc(2)Hex(6)	C[+57], N[+1378]	614.01	>sp|Q96AY3|FKB10_HUMAN Peptidyl-prolyl cis-trans isomerase FKBP10 OS=Homo sapiens OX=9606 GN=FKBP10 PE=1 SV=1
R.ITIPPHLAYGEN[+1378.476]GTGDKIPGSAVLIFNVHVIDFHNPADVVEIR.T	HexNAc(2)Hex(6)	N[+1378]	374.59	>sp|Q96AY3|FKB10_HUMAN Peptidyl-prolyl cis-trans isomerase FKBP10 OS=Homo sapiens OX=9606 GN=FKBP10 PE=1 SV=1
R.ITIPPHLAYGEN[+1663.608]GTGDKIPGSAVLIFNVHVIDFHNPADVVEIR.T	HexNAc(5)Hex(4)	N[+1664]	378.85	>sp|Q96AY3|FKB10_HUMAN Peptidyl-prolyl cis-trans isomerase FKBP10 OS=Homo sapiens OX=9606 GN=FKBP10 PE=1 SV=1
R.GYVEGVHN[+1864.634]SSIALSDC[+57.021]FGLR.G	HexNAc(2)Hex(9)	C[+57], N[+1865]	380.51	>sp|Q13443|ADAM9_HUMAN Disintegrin and metalloproteinase domain-containing protein 9 OS=Homo sapiens OX=9606 GN=ADAM9 PE=1 SV=1
R.GYVEGVHN[+1702.581]SSIALSDC[+57.021]FGLR.G	HexNAc(2)Hex(8)	C[+57], N[+1703]	410.96	>sp|Q13443|ADAM9_HUMAN Disintegrin and metalloproteinase domain-containing protein 9 OS=Homo sapiens OX=9606 GN=ADAM9 PE=1 SV=1
R.YHYN[+1540.529]C[+57.021]SLLDGTQLFTSHDYGAPQEATLGANK.V	HexNAc(2)Hex(7)	C[+57], N[+1541]	363.43	>sp|Q96AY3|FKB10_HUMAN Peptidyl-prolyl cis-trans isomerase FKBP10 OS=Homo sapiens OX=9606 GN=FKBP10 PE=1 SV=1
R.YHYN[+1864.634]C[+57.021]SLLDGTQLFTSHDYGAPQEATLGANK.V	HexNAc(2)Hex(9)	C[+57], N[+1865]	434.01	>sp|Q96AY3|FKB10_HUMAN Peptidyl-prolyl cis-trans isomerase FKBP10 OS=Homo sapiens OX=9606 GN=FKBP10 PE=1 SV=1
R.YHYN[+1378.476]C[+57.021]SLLDGTQLFTSHDYGAPQEATLGANK.V	HexNAc(2)Hex(6)	C[+57], N[+1378]	503.73	>sp|Q96AY3|FKB10_HUMAN Peptidyl-prolyl cis-trans isomerase FKBP10 OS=Homo sapiens OX=9606 GN=FKBP10 PE=1 SV=1
R.YHYN[+1702.581]C[+57.021]SLLDGTQLFTSHDYGAPQEATLGANK.V	HexNAc(2)Hex(8)	C[+57], N[+1703]	530.78	>sp|Q96AY3|FKB10_HUMAN Peptidyl-prolyl cis-trans isomerase FKBP10 OS=Homo sapiens OX=9606 GN=FKBP10 PE=1 SV=1
R.YHYN[+1216.423]C[+57.021]SLLDGTQLFTSHDYGAPQEATLGANK.V	HexNAc(2)Hex(5)	C[+57], N[+1216]	709.33	>sp|Q96AY3|FKB10_HUMAN Peptidyl-prolyl cis-trans isomerase FKBP10 OS=Homo sapiens OX=9606 GN=FKBP10 PE=1 SV=1
K.N[+1702.581]ISSHTNIVFSNGELDPWSGGGVTK.D	HexNAc(2)Hex(8)	N[+1703]	429.44	>sp|P42785|PCP_HUMAN Lysosomal Pro-X carboxypeptidase OS=Homo sapiens OX=9606 GN=PRCP PE=1 SV=1
K.GVLMVGN[+2059.735]ETTYEDGHGSR.K	HexNAc(4)Hex(5)Fuc(1)NeuAc(1)	N[+2060]	327.58	>sp|Q8IWA5|CTL2_HUMAN Choline transporter-like protein 2 OS=Homo sapiens OX=9606 GN=SLC44A2 PE=1 SV=3
K.LN[+1702.581]ITC[+57.021]ESSK.K	HexNAc(2)Hex(8)	C[+57], N[+1703]	431.41	>sp|Q4KMQ2|ANO6_HUMAN Anoctamin-6 OS=Homo sapiens OX=9606 GN=ANO6 PE=1 SV=2
R.EQIN[+1864.634]ITLDHR.C	HexNAc(2)Hex(9)	N[+1865]	498.84	>sp|Q02809|PLOD1_HUMAN Procollagen-lysine,2-oxoglutarate 5-dioxygenase 1 OS=Homo sapiens OX=9606 GN=PLOD1 PE=1 SV=2
R.EQIN[+1540.529]ITLDHR.C	HexNAc(2)Hex(7)	N[+1541]	506.38	>sp|Q02809|PLOD1_HUMAN Procollagen-lysine,2-oxoglutarate 5-dioxygenase 1 OS=Homo sapiens OX=9606 GN=PLOD1 PE=1 SV=2
R.EQIN[+1702.581]ITLDHR.C	HexNAc(2)Hex(8)	N[+1703]	513.13	>sp|Q02809|PLOD1_HUMAN Procollagen-lysine,2-oxoglutarate 5-dioxygenase 1 OS=Homo sapiens OX=9606 GN=PLOD1 PE=1 SV=2
R.EQIN[+1378.476]ITLDHR.C	HexNAc(2)Hex(6)	N[+1378]	519.26	>sp|Q02809|PLOD1_HUMAN Procollagen-lysine,2-oxoglutarate 5-dioxygenase 1 OS=Homo sapiens OX=9606 GN=PLOD1 PE=1 SV=2
R.EQIN[+2026.687]ITLDHR.C	HexNAc(2)Hex(10)	N[+2027]	531.1	>sp|Q02809|PLOD1_HUMAN Procollagen-lysine,2-oxoglutarate 5-dioxygenase 1 OS=Homo sapiens OX=9606 GN=PLOD1 PE=1 SV=2
R.N[+2350.830]VTLPEIF.-	HexNAc(4)Hex(5)Fuc(1)NeuAc(2)	N[+2351]	342.34	>sp|Q10472|GALT1_HUMAN Polypeptide N-acetylgalactosaminyltransferase 1 OS=Homo sapiens OX=9606 GN=GALNT1 PE=1 SV=1
K.WQMN[+1913.677]FTVR.Y	HexNAc(4)Hex(5)NeuAc(1)	N[+1914]	301.51	>sp|P13473|LAMP2_HUMAN Lysosome-associated membrane glycoprotein 2 OS=Homo sapiens OX=9606 GN=LAMP2 PE=1 SV=2
K.WQMN[+1540.529]FTVR.Y	HexNAc(2)Hex(7)	N[+1541]	314.74	>sp|P13473|LAMP2_HUMAN Lysosome-associated membrane glycoprotein 2 OS=Homo sapiens OX=9606 GN=LAMP2 PE=1 SV=2
K.WQMN[+1872.651]FTVR.Y	HexNAc(3)Hex(6)NeuAc(1)	N[+1873]	363.66	>sp|P13473|LAMP2_HUMAN Lysosome-associated membrane glycoprotein 2 OS=Homo sapiens OX=9606 GN=LAMP2 PE=1 SV=2
K.WQMN[+1378.476]FTVR.Y	HexNAc(2)Hex(6)	N[+1378]	370.85	>sp|P13473|LAMP2_HUMAN Lysosome-associated membrane glycoprotein 2 OS=Homo sapiens OX=9606 GN=LAMP2 PE=1 SV=2
K.TVTISDHGTVTYN[+1038.375]GSIC[+57.021]GDDQNGPK.I	HexNAc(2)Hex(3)Fuc(1)	C[+57], N[+1038]	421.46	>sp|P13473|LAMP2_HUMAN Lysosome-associated membrane glycoprotein 2 OS=Homo sapiens OX=9606 GN=LAMP2 PE=1 SV=2
R.GLLHLEN[+3405.200]ASYGIEPLQNSSHFEHIIYR.M	HexNAc(6)Hex(9)Fuc(1)NeuAc(2)	N[+3405]	624.07	>sp|Q13443|ADAM9_HUMAN Disintegrin and metalloproteinase domain-containing protein 9 OS=Homo sapiens OX=9606 GN=ADAM9 PE=1 SV=1
K.IAVQFGPGFSWIAN[+2569.905]FTK.A	HexNAc(5)Hex(6)NeuAc(2)	N[+2570]	304.25	>sp|P13473|LAMP2_HUMAN Lysosome-associated membrane glycoprotein 2 OS=Homo sapiens OX=9606 GN=LAMP2 PE=1 SV=2
K.IAVQFGPGFSWIAN[+2861.000]FTK.A	HexNAc(5)Hex(6)NeuAc(3)	N[+2861]	344.3	>sp|P13473|LAMP2_HUMAN Lysosome-associated membrane glycoprotein 2 OS=Homo sapiens OX=9606 GN=LAMP2 PE=1 SV=2
K.IAVQFGPGFSWIAN[+2204.772]FTK.A	HexNAc(4)Hex(5)NeuAc(2)	N[+2205]	378.02	>sp|P13473|LAMP2_HUMAN Lysosome-associated membrane glycoprotein 2 OS=Homo sapiens OX=9606 GN=LAMP2 PE=1 SV=2
K.IAVQFGPGFSWIAN[+3226.132]FTK.A	HexNAc(6)Hex(7)NeuAc(3)	N[+3226]	475.61	>sp|P13473|LAMP2_HUMAN Lysosome-associated membrane glycoprotein 2 OS=Homo sapiens OX=9606 GN=LAMP2 PE=1 SV=2
K.IDGVNVDTHHIPVN[+1702.581]VTLR.R	HexNAc(2)Hex(8)	N[+1703]	303.91	>sp|Q8IWK6|AGRA3_HUMAN Adhesion G protein-coupled receptor A3 OS=Homo sapiens OX=9606 GN=ADGRA3 PE=1 SV=2
K.AASTYSIDSVSFSYNTGDN[+1038.375]TTFPDAEDK.G	HexNAc(2)Hex(3)Fuc(1)	N[+1038]	302.75	>sp|P13473|LAMP2_HUMAN Lysosome-associated membrane glycoprotein 2 OS=Homo sapiens OX=9606 GN=LAMP2 PE=1 SV=2
K.HNIIPIFAVTN[+2350.830]YSYSYYEK.L	HexNAc(4)Hex(5)Fuc(1)NeuAc(2)	N[+2351]	303.37	>sp|P16144|ITB4_HUMAN Integrin beta-4 OS=Homo sapiens OX=9606 GN=ITGB4 PE=1 SV=5
R.N[+1864.634]FSSC[+57.021]SAEDFEK.L	HexNAc(2)Hex(9)	C[+57], N[+1865]	407.41	>sp|Q13443|ADAM9_HUMAN Disintegrin and metalloproteinase domain-containing protein 9 OS=Homo sapiens OX=9606 GN=ADAM9 PE=1 SV=1
R.N[+1702.581]FSSC[+57.021]SAEDFEK.L	HexNAc(2)Hex(8)	C[+57], N[+1703]	450.77	>sp|Q13443|ADAM9_HUMAN Disintegrin and metalloproteinase domain-containing protein 9 OS=Homo sapiens OX=9606 GN=ADAM9 PE=1 SV=1
K.TSEC[+57.021]DVPEYC[+57.021]N[+1540.529]GSSQFC[+57.021]QPDVFIQNGYPC[+57.021]QNNK.A	HexNAc(2)Hex(7)	C[+57]*4, N[+1541]	598.03	>sp|Q13443|ADAM9_HUMAN Disintegrin and metalloproteinase domain-containing protein 9 OS=Homo sapiens OX=9606 GN=ADAM9 PE=1 SV=1
K.VASVININPN[+1872.651]TTHSTGSC[+57.021]R.S	HexNAc(3)Hex(6)NeuAc(1)	C[+57], N[+1873]	313.56	>sp|P13473|LAMP2_HUMAN Lysosome-associated membrane glycoprotein 2 OS=Homo sapiens OX=9606 GN=LAMP2 PE=1 SV=2
K.VASVININPN[+1768.640]TTHSTGSC[+57.021]R.S	HexNAc(4)Hex(5)Fuc(1)	C[+57], N[+1769]	314.28	>sp|P13473|LAMP2_HUMAN Lysosome-associated membrane glycoprotein 2 OS=Homo sapiens OX=9606 GN=LAMP2 PE=1 SV=2
K.VASVININPN[+2424.867]TTHSTGSC[+57.021]R.S	HexNAc(5)Hex(6)Fuc(1)NeuAc(1)	C[+57], N[+2425]	318.78	>sp|P13473|LAMP2_HUMAN Lysosome-associated membrane glycoprotein 2 OS=Homo sapiens OX=9606 GN=LAMP2 PE=1 SV=2
K.VASVININPN[+2715.963]TTHSTGSC[+57.021]R.S	HexNAc(5)Hex(6)Fuc(1)NeuAc(2)	C[+57], N[+2716]	323.21	>sp|P13473|LAMP2_HUMAN Lysosome-associated membrane glycoprotein 2 OS=Homo sapiens OX=9606 GN=LAMP2 PE=1 SV=2
K.VASVININPN[+2133.772]TTHSTGSC[+57.021]R.S	HexNAc(5)Hex(6)Fuc(1)	C[+57], N[+2134]	344.65	>sp|P13473|LAMP2_HUMAN Lysosome-associated membrane glycoprotein 2 OS=Homo sapiens OX=9606 GN=LAMP2 PE=1 SV=2
K.VASVININPN[+1403.507]TTHSTGSC[+57.021]R.S	HexNAc(3)Hex(4)Fuc(1)	C[+57], N[+1404]	367.53	>sp|P13473|LAMP2_HUMAN Lysosome-associated membrane glycoprotein 2 OS=Homo sapiens OX=9606 GN=LAMP2 PE=1 SV=2
K.VASVININPN[+2059.735]TTHSTGSC[+57.021]R.S	HexNAc(4)Hex(5)Fuc(1)NeuAc(1)	C[+57], N[+2060]	370.24	>sp|P13473|LAMP2_HUMAN Lysosome-associated membrane glycoprotein 2 OS=Homo sapiens OX=9606 GN=LAMP2 PE=1 SV=2
K.VASVININPN[+2878.015]TTHSTGSC[+57.021]R.S	HexNAc(5)Hex(7)Fuc(1)NeuAc(2)	C[+57], N[+2878]	371.28	>sp|P13473|LAMP2_HUMAN Lysosome-associated membrane glycoprotein 2 OS=Homo sapiens OX=9606 GN=LAMP2 PE=1 SV=2
K.VASVININPN[+2350.830]TTHSTGSC[+57.021]R.S	HexNAc(4)Hex(5)Fuc(1)NeuAc(2)	C[+57], N[+2351]	376.74	>sp|P13473|LAMP2_HUMAN Lysosome-associated membrane glycoprotein 2 OS=Homo sapiens OX=9606 GN=LAMP2 PE=1 SV=2
K.VASVININPN[+2789.999]TTHSTGSC[+57.021]R.S	HexNAc(6)Hex(7)Fuc(1)NeuAc(1)	C[+57], N[+2790]	392.84	>sp|P13473|LAMP2_HUMAN Lysosome-associated membrane glycoprotein 2 OS=Homo sapiens OX=9606 GN=LAMP2 PE=1 SV=2
K.VASVININPN[+1581.555]TTHSTGSC[+57.021]R.S	HexNAc(3)Hex(6)	C[+57], N[+1582]	399.57	>sp|P13473|LAMP2_HUMAN Lysosome-associated membrane glycoprotein 2 OS=Homo sapiens OX=9606 GN=LAMP2 PE=1 SV=2
K.VASVININPN[+1710.598]TTHSTGSC[+57.021]R.S	HexNAc(3)Hex(5)NeuAc(1)	C[+57], N[+1711]	414.79	>sp|P13473|LAMP2_HUMAN Lysosome-associated membrane glycoprotein 2 OS=Homo sapiens OX=9606 GN=LAMP2 PE=1 SV=2
K.VASVININPN[+1038.375]TTHSTGSC[+57.021]R.S	HexNAc(2)Hex(3)Fuc(1)	C[+57], N[+1038]	435.75	>sp|P13473|LAMP2_HUMAN Lysosome-associated membrane glycoprotein 2 OS=Homo sapiens OX=9606 GN=LAMP2 PE=1 SV=2
K.VASVININPN[+1565.560]TTHSTGSC[+57.021]R.S	HexNAc(3)Hex(5)Fuc(1)	C[+57], N[+1566]	461.3	>sp|P13473|LAMP2_HUMAN Lysosome-associated membrane glycoprotein 2 OS=Homo sapiens OX=9606 GN=LAMP2 PE=1 SV=2
K.VASVININPN[+2018.708]TTHSTGSC[+57.021]R.S	HexNAc(3)Hex(6)Fuc(1)NeuAc(1)	C[+57], N[+2019]	463.32	>sp|P13473|LAMP2_HUMAN Lysosome-associated membrane glycoprotein 2 OS=Homo sapiens OX=9606 GN=LAMP2 PE=1 SV=2
K.VASVININPN[+1378.476]TTHSTGSC[+57.021]R.S	HexNAc(2)Hex(6)	C[+57], N[+1378]	488.15	>sp|P13473|LAMP2_HUMAN Lysosome-associated membrane glycoprotein 2 OS=Homo sapiens OX=9606 GN=LAMP2 PE=1 SV=2
K.VASVININPN[+1727.613]TTHSTGSC[+57.021]R.S	HexNAc(3)Hex(6)Fuc(1)	C[+57], N[+1728]	489.9	>sp|P13473|LAMP2_HUMAN Lysosome-associated membrane glycoprotein 2 OS=Homo sapiens OX=9606 GN=LAMP2 PE=1 SV=2
K.VASVININPN[+1864.634]TTHSTGSC[+57.021]R.S	HexNAc(2)Hex(9)	C[+57], N[+1865]	499.46	>sp|P13473|LAMP2_HUMAN Lysosome-associated membrane glycoprotein 2 OS=Homo sapiens OX=9606 GN=LAMP2 PE=1 SV=2
K.VASVININPN[+2498.904]TTHSTGSC[+57.021]R.S	HexNAc(6)Hex(7)Fuc(1)	C[+57], N[+2499]	510.94	>sp|P13473|LAMP2_HUMAN Lysosome-associated membrane glycoprotein 2 OS=Homo sapiens OX=9606 GN=LAMP2 PE=1 SV=2
K.VASVININPN[+1540.529]TTHSTGSC[+57.021]R.S	HexNAc(2)Hex(7)	C[+57], N[+1541]	597.87	>sp|P13473|LAMP2_HUMAN Lysosome-associated membrane glycoprotein 2 OS=Homo sapiens OX=9606 GN=LAMP2 PE=1 SV=2
K.VASVININPN[+1694.603]TTHSTGSC[+57.021]R.S	HexNAc(3)Hex(4)Fuc(1)NeuAc(1)	C[+57], N[+1695]	598.59	>sp|P13473|LAMP2_HUMAN Lysosome-associated membrane glycoprotein 2 OS=Homo sapiens OX=9606 GN=LAMP2 PE=1 SV=2
K.NAC[+57.021]C[+57.021]STN[+1768.640]TSQEAHK.D	HexNAc(4)Hex(5)Fuc(1)	C[+57]*2, N[+1769]	319.89	>sp|P15328|FOLR1_HUMAN Folate receptor alpha OS=Homo sapiens OX=9606 GN=FOLR1 PE=1 SV=3
K.N[+1378.476]STAVWR.G	HexNAc(2)Hex(6)	N[+1378]	318.42	>sp|Q6UW63|PLGT2_HUMAN Protein O-glucosyltransferase 2 OS=Homo sapiens OX=9606 GN=POGLUT2 PE=1 SV=1
K.SN[+1702.581]LSDLLEK.L	HexNAc(2)Hex(8)	N[+1703]	360.78	>sp|Q6UW63|PLGT2_HUMAN Protein O-glucosyltransferase 2 OS=Homo sapiens OX=9606 GN=POGLUT2 PE=1 SV=1
R.LN[+1548.545]SSTIK.Y	HexNAc(3)Hex(4)NeuAc(1)	N[+1549]	309.72	>sp|P13473|LAMP2_HUMAN Lysosome-associated membrane glycoprotein 2 OS=Homo sapiens OX=9606 GN=LAMP2 PE=1 SV=2
R.LN[+1872.651]SSTIK.Y	HexNAc(3)Hex(6)NeuAc(1)	N[+1873]	326.98	>sp|P13473|LAMP2_HUMAN Lysosome-associated membrane glycoprotein 2 OS=Homo sapiens OX=9606 GN=LAMP2 PE=1 SV=2
R.LN[+1378.476]SSTIK.Y	HexNAc(2)Hex(6)	N[+1378]	356.47	>sp|P13473|LAMP2_HUMAN Lysosome-associated membrane glycoprotein 2 OS=Homo sapiens OX=9606 GN=LAMP2 PE=1 SV=2
R.LN[+1913.677]SSTIK.Y	HexNAc(4)Hex(5)NeuAc(1)	N[+1914]	362.64	>sp|P13473|LAMP2_HUMAN Lysosome-associated membrane glycoprotein 2 OS=Homo sapiens OX=9606 GN=LAMP2 PE=1 SV=2
R.LN[+1540.529]SSTIK.Y	HexNAc(2)Hex(7)	N[+1541]	369.44	>sp|P13473|LAMP2_HUMAN Lysosome-associated membrane glycoprotein 2 OS=Homo sapiens OX=9606 GN=LAMP2 PE=1 SV=2
R.LN[+1378.476]ITQEGPK.D	HexNAc(2)Hex(6)	N[+1378]	357.17	>sp|Q5NDL2|EOGT_HUMAN EGF domain-specific O-linked N-acetylglucosamine transferase OS=Homo sapiens OX=9606 GN=EOGT PE=1 SV=1
K.NAC[+57.021]C[+57.021]STN[+2059.735]TSQEAHK.D	HexNAc(4)Hex(5)Fuc(1)NeuAc(1)	C[+57]*2, N[+2060]	451.24	>sp|P15328|FOLR1_HUMAN Folate receptor alpha OS=Homo sapiens OX=9606 GN=FOLR1 PE=1 SV=3
R.VQPFN[+1710.598]VTQGK.Y	HexNAc(3)Hex(5)NeuAc(1)	N[+1711]	303.72	>sp|P13473|LAMP2_HUMAN Lysosome-associated membrane glycoprotein 2 OS=Homo sapiens OX=9606 GN=LAMP2 PE=1 SV=2
R.VQPFN[+1581.555]VTQGK.Y	HexNAc(3)Hex(6)	N[+1582]	324.31	>sp|P13473|LAMP2_HUMAN Lysosome-associated membrane glycoprotein 2 OS=Homo sapiens OX=9606 GN=LAMP2 PE=1 SV=2
R.VQPFN[+1872.651]VTQGK.Y	HexNAc(3)Hex(6)NeuAc(1)	N[+1873]	352.93	>sp|P13473|LAMP2_HUMAN Lysosome-associated membrane glycoprotein 2 OS=Homo sapiens OX=9606 GN=LAMP2 PE=1 SV=2
R.VQPFN[+1054.370]VTQGK.Y	HexNAc(2)Hex(4)	N[+1054]	380.27	>sp|P13473|LAMP2_HUMAN Lysosome-associated membrane glycoprotein 2 OS=Homo sapiens OX=9606 GN=LAMP2 PE=1 SV=2
R.VQPFN[+1702.581]VTQGK.Y	HexNAc(2)Hex(8)	N[+1703]	388.41	>sp|P13473|LAMP2_HUMAN Lysosome-associated membrane glycoprotein 2 OS=Homo sapiens OX=9606 GN=LAMP2 PE=1 SV=2
R.VQPFN[+2026.687]VTQGK.Y	HexNAc(2)Hex(10)	N[+2027]	394.11	>sp|P13473|LAMP2_HUMAN Lysosome-associated membrane glycoprotein 2 OS=Homo sapiens OX=9606 GN=LAMP2 PE=1 SV=2
R.VQPFN[+1864.634]VTQGK.Y	HexNAc(2)Hex(9)	N[+1865]	425.86	>sp|P13473|LAMP2_HUMAN Lysosome-associated membrane glycoprotein 2 OS=Homo sapiens OX=9606 GN=LAMP2 PE=1 SV=2
R.VQPFN[+1540.529]VTQGK.Y	HexNAc(2)Hex(7)	N[+1541]	433.86	>sp|P13473|LAMP2_HUMAN Lysosome-associated membrane glycoprotein 2 OS=Homo sapiens OX=9606 GN=LAMP2 PE=1 SV=2
R.VQPFN[+1378.476]VTQGK.Y	HexNAc(2)Hex(6)	N[+1378]	469.53	>sp|P13473|LAMP2_HUMAN Lysosome-associated membrane glycoprotein 2 OS=Homo sapiens OX=9606 GN=LAMP2 PE=1 SV=2
R.VQPFN[+1216.423]VTQGK.Y	HexNAc(2)Hex(5)	N[+1216]	484.42	>sp|P13473|LAMP2_HUMAN Lysosome-associated membrane glycoprotein 2 OS=Homo sapiens OX=9606 GN=LAMP2 PE=1 SV=2
K.NAC[+57.021]C[+57.021]STN[+2350.830]TSQEAHK.D	HexNAc(4)Hex(5)Fuc(1)NeuAc(2)	C[+57]*2, N[+2351]	470.91	>sp|P15328|FOLR1_HUMAN Folate receptor alpha OS=Homo sapiens OX=9606 GN=FOLR1 PE=1 SV=3
K.LVGGPVAGGDPN[+1864.634]QTIR.G	HexNAc(2)Hex(9)	N[+1865]	506.7	>sp|O15230|LAMA5_HUMAN Laminin subunit alpha-5 OS=Homo sapiens OX=9606 GN=LAMA5 PE=1 SV=8
K.LVGGPVAGGDPN[+1702.581]QTIR.G	HexNAc(2)Hex(8)	N[+1703]	647.93	>sp|O15230|LAMA5_HUMAN Laminin subunit alpha-5 OS=Homo sapiens OX=9606 GN=LAMA5 PE=1 SV=8
R.PGAMN[+1864.634]FSYSPLLR.E	HexNAc(2)Hex(9)	N[+1865]	583.15	>sp|O15230|LAMA5_HUMAN Laminin subunit alpha-5 OS=Homo sapiens OX=9606 GN=LAMA5 PE=1 SV=8
R.LN[+1864.634]LTSPDLFWLVFR.Y	HexNAc(2)Hex(9)	N[+1865]	383.05	>sp|O15230|LAMA5_HUMAN Laminin subunit alpha-5 OS=Homo sapiens OX=9606 GN=LAMA5 PE=1 SV=8
R.VWQGHAN[+1702.581]ASFC[+57.021]PHGYGC[+57.021]R.T	HexNAc(2)Hex(8)	C[+57]*2, N[+1703]	700.67	>sp|O15230|LAMA5_HUMAN Laminin subunit alpha-5 OS=Homo sapiens OX=9606 GN=LAMA5 PE=1 SV=8
R.VWQGHAN[+1864.634]ASFC[+57.021]PHGYGC[+57.021]R.T	HexNAc(2)Hex(9)	C[+57]*2, N[+1865]	815.43	>sp|O15230|LAMA5_HUMAN Laminin subunit alpha-5 OS=Homo sapiens OX=9606 GN=LAMA5 PE=1 SV=8
R.GIN[+1864.634]ASSMAWAR.L	HexNAc(2)Hex(9)	N[+1865]	323.62	>sp|O15230|LAMA5_HUMAN Laminin subunit alpha-5 OS=Homo sapiens OX=9606 GN=LAMA5 PE=1 SV=8
R.GIN[+1702.581]ASSMAWAR.L	HexNAc(2)Hex(8)	N[+1703]	509.29	>sp|O15230|LAMA5_HUMAN Laminin subunit alpha-5 OS=Homo sapiens OX=9606 GN=LAMA5 PE=1 SV=8
R.LN[+1702.581]ASIADLQSQLR.S	HexNAc(2)Hex(8)	N[+1703]	512.33	>sp|O15230|LAMA5_HUMAN Laminin subunit alpha-5 OS=Homo sapiens OX=9606 GN=LAMA5 PE=1 SV=8
R.LN[+1864.634]ASIADLQSQLR.S	HexNAc(2)Hex(9)	N[+1865]	517.08	>sp|O15230|LAMA5_HUMAN Laminin subunit alpha-5 OS=Homo sapiens OX=9606 GN=LAMA5 PE=1 SV=8
K.TLLAAIRAVDRTLSELMSQTGHLGLAN[+3210.137]ASAPSGEQLLR.T	HexNAc(6)Hex(6)Fuc(1)NeuAc(3)	N[+3210]	338.93	>sp|O15230|LAMA5_HUMAN Laminin subunit alpha-5 OS=Homo sapiens OX=9606 GN=LAMA5 PE=1 SV=8
R.TLSELMSQTGHLGLAN[+1702.581]ASAPSGEQLLR.T	HexNAc(2)Hex(8)	N[+1703]	397.26	>sp|O15230|LAMA5_HUMAN Laminin subunit alpha-5 OS=Homo sapiens OX=9606 GN=LAMA5 PE=1 SV=8
R.TLSELMSQTGHLGLAN[+1378.476]ASAPSGEQLLR.T	HexNAc(2)Hex(6)	N[+1378]	526.87	>sp|O15230|LAMA5_HUMAN Laminin subunit alpha-5 OS=Homo sapiens OX=9606 GN=LAMA5 PE=1 SV=8
R.TLSELMSQTGHLGLAN[+1540.529]ASAPSGEQLLR.T	HexNAc(2)Hex(7)	N[+1541]	543.71	>sp|O15230|LAMA5_HUMAN Laminin subunit alpha-5 OS=Homo sapiens OX=9606 GN=LAMA5 PE=1 SV=8
R.TLSELMSQTGHLGLAN[+1864.634]ASAPSGEQLLR.T	HexNAc(2)Hex(9)	N[+1865]	746.06	>sp|O15230|LAMA5_HUMAN Laminin subunit alpha-5 OS=Homo sapiens OX=9606 GN=LAMA5 PE=1 SV=8
R.DN[+1540.529]ATLQATLHAAR.D	HexNAc(2)Hex(7)	N[+1541]	429.39	>sp|O15230|LAMA5_HUMAN Laminin subunit alpha-5 OS=Homo sapiens OX=9606 GN=LAMA5 PE=1 SV=8
R.DN[+1378.476]ATLQATLHAAR.D	HexNAc(2)Hex(6)	N[+1378]	610.22	>sp|O15230|LAMA5_HUMAN Laminin subunit alpha-5 OS=Homo sapiens OX=9606 GN=LAMA5 PE=1 SV=8
R.DN[+1864.634]ATLQATLHAAR.D	HexNAc(2)Hex(9)	N[+1865]	668.47	>sp|O15230|LAMA5_HUMAN Laminin subunit alpha-5 OS=Homo sapiens OX=9606 GN=LAMA5 PE=1 SV=8
R.DN[+1702.581]ATLQATLHAAR.D	HexNAc(2)Hex(8)	N[+1703]	779.76	>sp|O15230|LAMA5_HUMAN Laminin subunit alpha-5 OS=Homo sapiens OX=9606 GN=LAMA5 PE=1 SV=8
R.GGNSNGALC[+57.021]HFPFLYNNHN[+1913.677]YTDC[+57.021]TSEGR.R	HexNAc(4)Hex(5)NeuAc(1)	C[+57]*2, N[+1914]	314.13	>sp|P02751|FINC_HUMAN Fibronectin OS=Homo sapiens OX=9606 GN=FN1 PE=1 SV=5
R.FTFTSHTPGDHQIC[+57.021]LHSN[+1540.529]STR.M	HexNAc(2)Hex(7)	C[+57], N[+1541]	591.57	>sp|Q7Z7H5|TMED4_HUMAN Transmembrane emp24 domain-containing protein 4 OS=Homo sapiens OX=9606 GN=TMED4 PE=1 SV=1
R.LVEAAEAHAQQLGQLALN[+1540.529]LSSIILDVNQDR.L	HexNAc(2)Hex(7)	N[+1541]	331.31	>sp|O15230|LAMA5_HUMAN Laminin subunit alpha-5 OS=Homo sapiens OX=9606 GN=LAMA5 PE=1 SV=8
R.LVEAAEAHAQQLGQLALN[+1702.581]LSSIILDVNQDR.L	HexNAc(2)Hex(8)	N[+1703]	347.57	>sp|O15230|LAMA5_HUMAN Laminin subunit alpha-5 OS=Homo sapiens OX=9606 GN=LAMA5 PE=1 SV=8
R.LVEAAEAHAQQLGQLALN[+1378.476]LSSIILDVNQDR.L	HexNAc(2)Hex(6)	N[+1378]	410.19	>sp|O15230|LAMA5_HUMAN Laminin subunit alpha-5 OS=Homo sapiens OX=9606 GN=LAMA5 PE=1 SV=8
R.LVEAAEAHAQQLGQLALN[+1864.634]LSSIILDVNQDR.L	HexNAc(2)Hex(9)	N[+1865]	461.15	>sp|O15230|LAMA5_HUMAN Laminin subunit alpha-5 OS=Homo sapiens OX=9606 GN=LAMA5 PE=1 SV=8
R.AQQLLAN[+1702.581]STALEEAMLQEQQR.L	HexNAc(2)Hex(8)	N[+1703]	619.69	>sp|O15230|LAMA5_HUMAN Laminin subunit alpha-5 OS=Homo sapiens OX=9606 GN=LAMA5 PE=1 SV=8
R.AQQLLAN[+1378.476]STALEEAMLQEQQR.L	HexNAc(2)Hex(6)	N[+1378]	717.75	>sp|O15230|LAMA5_HUMAN Laminin subunit alpha-5 OS=Homo sapiens OX=9606 GN=LAMA5 PE=1 SV=8
R.GVHN[+1864.634]ASLALSASIGR.V	HexNAc(2)Hex(9)	N[+1865]	593.47	>sp|O15230|LAMA5_HUMAN Laminin subunit alpha-5 OS=Homo sapiens OX=9606 GN=LAMA5 PE=1 SV=8
R.GVHN[+1702.581]ASLALSASIGR.V	HexNAc(2)Hex(8)	N[+1703]	606.53	>sp|O15230|LAMA5_HUMAN Laminin subunit alpha-5 OS=Homo sapiens OX=9606 GN=LAMA5 PE=1 SV=8
R.LLLGGLPESGTIYN[+1864.634]FSGC[+57.021]ISNVFVQR.L	HexNAc(2)Hex(9)	C[+57], N[+1865]	536.89	>sp|O15230|LAMA5_HUMAN Laminin subunit alpha-5 OS=Homo sapiens OX=9606 GN=LAMA5 PE=1 SV=8
R.LLLGGLPESGTIYN[+1704.635]FSGC[+57.021]ISNVFVQR.L	HexNAc(6)Hex(3)	C[+57], N[+1705]	559.46	>sp|O15230|LAMA5_HUMAN Laminin subunit alpha-5 OS=Homo sapiens OX=9606 GN=LAMA5 PE=1 SV=8
R.LLLGGLPESGTIYN[+1540.529]FSGC[+57.021]ISNVFVQR.L	HexNAc(2)Hex(7)	C[+57], N[+1541]	569.9	>sp|O15230|LAMA5_HUMAN Laminin subunit alpha-5 OS=Homo sapiens OX=9606 GN=LAMA5 PE=1 SV=8
R.VN[+1864.634]STELFHVDR.H	HexNAc(2)Hex(9)	N[+1865]	326.39	>sp|Q7Z7M0|MEGF8_HUMAN Multiple epidermal growth factor-like domains protein 8 OS=Homo sapiens OX=9606 GN=MEGF8 PE=1 SV=2
R.VFDLQQNLGSVN[+1864.634]VSTGC[+57.021]APALQAQTPGLGPR.G	HexNAc(2)Hex(9)	C[+57], N[+1865]	359.53	>sp|O15230|LAMA5_HUMAN Laminin subunit alpha-5 OS=Homo sapiens OX=9606 GN=LAMA5 PE=1 SV=8
R.VFDLQQNLGSVN[+1540.529]VSTGC[+57.021]APALQAQTPGLGPR.G	HexNAc(2)Hex(7)	C[+57], N[+1541]	415.01	>sp|O15230|LAMA5_HUMAN Laminin subunit alpha-5 OS=Homo sapiens OX=9606 GN=LAMA5 PE=1 SV=8
R.VFDLQQNLGSVN[+1702.581]VSTGC[+57.021]APALQAQTPGLGPR.G	HexNAc(2)Hex(8)	C[+57], N[+1703]	503.99	>sp|O15230|LAMA5_HUMAN Laminin subunit alpha-5 OS=Homo sapiens OX=9606 GN=LAMA5 PE=1 SV=8
K.LLHAYN[+1540.529]R.T	HexNAc(2)Hex(7)	N[+1541]	366.88	>sp|Q13214|SEM3B_HUMAN Semaphorin-3B OS=Homo sapiens OX=9606 GN=SEMA3B PE=1 SV=1
K.LLHAYN[+1378.476]R.T	HexNAc(2)Hex(6)	N[+1378]	406	>sp|Q13214|SEM3B_HUMAN Semaphorin-3B OS=Homo sapiens OX=9606 GN=SEMA3B PE=1 SV=1
K.LLHAYN[+1702.581]R.T	HexNAc(2)Hex(8)	N[+1703]	406.4	>sp|Q13214|SEM3B_HUMAN Semaphorin-3B OS=Homo sapiens OX=9606 GN=SEMA3B PE=1 SV=1
R.YC[+57.021]NLEGPPIN[+2026.687]SSVFK.E	HexNAc(2)Hex(10)	C[+57], N[+2027]	360.98	>sp|Q17RY6|LY6K_HUMAN Lymphocyte antigen 6K OS=Homo sapiens OX=9606 GN=LY6K PE=1 SV=2
R.YC[+57.021]NLEGPPIN[+1702.581]SSVFK.E	HexNAc(2)Hex(8)	C[+57], N[+1703]	443.49	>sp|Q17RY6|LY6K_HUMAN Lymphocyte antigen 6K OS=Homo sapiens OX=9606 GN=LY6K PE=1 SV=2
R.YC[+57.021]NLEGPPIN[+1378.476]SSVFK.E	HexNAc(2)Hex(6)	C[+57], N[+1378]	460.28	>sp|Q17RY6|LY6K_HUMAN Lymphocyte antigen 6K OS=Homo sapiens OX=9606 GN=LY6K PE=1 SV=2
R.YC[+57.021]NLEGPPIN[+1540.529]SSVFK.E	HexNAc(2)Hex(7)	C[+57], N[+1541]	518.05	>sp|Q17RY6|LY6K_HUMAN Lymphocyte antigen 6K OS=Homo sapiens OX=9606 GN=LY6K PE=1 SV=2
R.YC[+57.021]NLEGPPIN[+1864.634]SSVFK.E	HexNAc(2)Hex(9)	C[+57], N[+1865]	546.84	>sp|Q17RY6|LY6K_HUMAN Lymphocyte antigen 6K OS=Homo sapiens OX=9606 GN=LY6K PE=1 SV=2
K.EASQN[+1378.476]ITYIC[+57.021]K.N	HexNAc(2)Hex(6)	C[+57], N[+1378]	313.95	>sp|P05997|CO5A2_HUMAN Collagen alpha-2(V) chain OS=Homo sapiens OX=9606 GN=COL5A2 PE=1 SV=3
R.LWLPVN[+1864.634]LTWADLEDR.D	HexNAc(2)Hex(9)	N[+1865]	581.39	>sp|Q96G23|CERS2_HUMAN Ceramide synthase 2 OS=Homo sapiens OX=9606 GN=CERS2 PE=1 SV=1
R.LWLPVN[+1540.529]LTWADLEDR.D	HexNAc(2)Hex(7)	N[+1541]	605.6	>sp|Q96G23|CERS2_HUMAN Ceramide synthase 2 OS=Homo sapiens OX=9606 GN=CERS2 PE=1 SV=1
R.LWLPVN[+1702.581]LTWADLEDR.D	HexNAc(2)Hex(8)	N[+1703]	784.47	>sp|Q96G23|CERS2_HUMAN Ceramide synthase 2 OS=Homo sapiens OX=9606 GN=CERS2 PE=1 SV=1
K.QSTHSIYMFFN[+1378.476]TSELR.E	HexNAc(2)Hex(6)	N[+1378]	540.84	>sp|P01137|TGFB1_HUMAN Transforming growth factor beta-1 proprotein OS=Homo sapiens OX=9606 GN=TGFB1 PE=1 SV=2
R.LWLPVN[+1540.529]LTWADLEDRDGR.V	HexNAc(2)Hex(7)	N[+1541]	363.76	>sp|Q96G23|CERS2_HUMAN Ceramide synthase 2 OS=Homo sapiens OX=9606 GN=CERS2 PE=1 SV=1
R.LWLPVN[+1702.581]LTWADLEDRDGR.V	HexNAc(2)Hex(8)	N[+1703]	397.8	>sp|Q96G23|CERS2_HUMAN Ceramide synthase 2 OS=Homo sapiens OX=9606 GN=CERS2 PE=1 SV=1
R.LWLPVN[+1378.476]LTWADLEDRDGR.V	HexNAc(2)Hex(6)	N[+1378]	407.7	>sp|Q96G23|CERS2_HUMAN Ceramide synthase 2 OS=Homo sapiens OX=9606 GN=CERS2 PE=1 SV=1
K.KGYFYIPPLATHTIC[+57.021]DRN[+2350.830]HTWLPVSDDAC[+57.021]YR.E	HexNAc(4)Hex(5)Fuc(1)NeuAc(2)	C[+57]*2, N[+2351]	306.77	>sp|P15529|MCP_HUMAN Membrane cofactor protein OS=Homo sapiens OX=9606 GN=CD46 PE=1 SV=3
K.KGYFYIPPLATHTIC[+57.021]DRN[+2352.846]HTWLPVSDDAC[+57.021]YR.E	HexNAc(6)Hex(7)	C[+57]*2, N[+2353]	350.47	>sp|P15529|MCP_HUMAN Membrane cofactor protein OS=Homo sapiens OX=9606 GN=CD46 PE=1 SV=3
K.GYFYIPPLATHTIC[+57.021]DRN[+3663.286]HTWLPVSDDAC[+57.021]YR.E	HexNAc(6)Hex(7)Fuc(1)NeuAc(4)	C[+57]*2, N[+3663]	325.12	>sp|P15529|MCP_HUMAN Membrane cofactor protein OS=Homo sapiens OX=9606 GN=CD46 PE=1 SV=3
K.GYFYIPPLATHTIC[+57.021]DRN[+2715.963]HTWLPVSDDAC[+57.021]YR.E	HexNAc(5)Hex(6)Fuc(1)NeuAc(2)	C[+57]*2, N[+2716]	362.28	>sp|P15529|MCP_HUMAN Membrane cofactor protein OS=Homo sapiens OX=9606 GN=CD46 PE=1 SV=3
K.GYFYIPPLATHTIC[+57.021]DRN[+3007.058]HTWLPVSDDAC[+57.021]YR.E	HexNAc(5)Hex(6)Fuc(1)NeuAc(3)	C[+57]*2, N[+3007]	379.18	>sp|P15529|MCP_HUMAN Membrane cofactor protein OS=Homo sapiens OX=9606 GN=CD46 PE=1 SV=3
K.GYFYIPPLATHTIC[+57.021]DRN[+2350.830]HTWLPVSDDAC[+57.021]YR.E	HexNAc(4)Hex(5)Fuc(1)NeuAc(2)	C[+57]*2, N[+2351]	408.12	>sp|P15529|MCP_HUMAN Membrane cofactor protein OS=Homo sapiens OX=9606 GN=CD46 PE=1 SV=3
R.N[+1540.529]HTWLPVSDDAC[+57.021]YR.E	HexNAc(2)Hex(7)	C[+57], N[+1541]	353.76	>sp|P15529|MCP_HUMAN Membrane cofactor protein OS=Homo sapiens OX=9606 GN=CD46 PE=1 SV=3
R.N[+1864.634]HTWLPVSDDAC[+57.021]YR.E	HexNAc(2)Hex(9)	C[+57], N[+1865]	414.62	>sp|P15529|MCP_HUMAN Membrane cofactor protein OS=Homo sapiens OX=9606 GN=CD46 PE=1 SV=3
R.N[+1378.476]HTWLPVSDDAC[+57.021]YR.E	HexNAc(2)Hex(6)	C[+57], N[+1378]	436.86	>sp|P15529|MCP_HUMAN Membrane cofactor protein OS=Homo sapiens OX=9606 GN=CD46 PE=1 SV=3
R.N[+1702.581]HTWLPVSDDAC[+57.021]YR.E	HexNAc(2)Hex(8)	C[+57], N[+1703]	528.5	>sp|P15529|MCP_HUMAN Membrane cofactor protein OS=Homo sapiens OX=9606 GN=CD46 PE=1 SV=3
K.GFYLDGSDTIVC[+57.021]DSN[+2204.772]STWDPPVPK.C	HexNAc(4)Hex(5)NeuAc(2)	C[+57], N[+2205]	336.04	>sp|P15529|MCP_HUMAN Membrane cofactor protein OS=Homo sapiens OX=9606 GN=CD46 PE=1 SV=3
K.GFYLDGSDTIVC[+57.021]DSN[+2350.830]STWDPPVPK.C	HexNAc(4)Hex(5)Fuc(1)NeuAc(2)	C[+57], N[+2351]	351.82	>sp|P15529|MCP_HUMAN Membrane cofactor protein OS=Homo sapiens OX=9606 GN=CD46 PE=1 SV=3
R.LFGPGFAN[+2059.735]SSWSWVAPEGAGC[+57.021]R.E	HexNAc(4)Hex(5)Fuc(1)NeuAc(1)	C[+57], N[+2060]	323.42	>sp|Q8NE01|CNNM3_HUMAN Metal transporter CNNM3 OS=Homo sapiens OX=9606 GN=CNNM3 PE=1 SV=1
K.VWC[+57.021]LGN[+1540.529]ETR.Y	HexNAc(2)Hex(7)	C[+57], N[+1541]	311.31	>sp|Q9Y6N7|ROBO1_HUMAN Roundabout homolog 1 OS=Homo sapiens OX=9606 GN=ROBO1 PE=1 SV=1
K.IIAENIYEGGLNSDYVHLFVATLHFPHASN[+1702.581]ITLYK.D	HexNAc(2)Hex(8)	N[+1703]	325.7	>sp|O14656|TOR1A_HUMAN Torsin-1A OS=Homo sapiens OX=9606 GN=TOR1A PE=1 SV=1
K.IIAENIYEGGLNSDYVHLFVATLHFPHASN[+1704.635]ITLYK.D	HexNAc(6)Hex(3)	N[+1705]	345.07	>sp|O14656|TOR1A_HUMAN Torsin-1A OS=Homo sapiens OX=9606 GN=TOR1A PE=1 SV=1
R.SN[+1702.581]HTIWFGHFTTSTILSPSPGIR.S	HexNAc(2)Hex(8)	N[+1703]	404.89	>sp|Q0P6H9|TMM62_HUMAN Transmembrane protein 62 OS=Homo sapiens OX=9606 GN=TMEM62 PE=1 SV=1
K.C[+57.021]GLSQSQGN[+2059.735]LSHVDWFSVHK.E	HexNAc(4)Hex(5)Fuc(1)NeuAc(1)	C[+57], N[+2060]	302.14	>sp|P43121|MUC18_HUMAN Cell surface glycoprotein MUC18 OS=Homo sapiens OX=9606 GN=MCAM PE=1 SV=2
K.C[+57.021]GLSQSQGN[+2350.830]LSHVDWFSVHK.E	HexNAc(4)Hex(5)Fuc(1)NeuAc(2)	C[+57], N[+2351]	314	>sp|P43121|MUC18_HUMAN Cell surface glycoprotein MUC18 OS=Homo sapiens OX=9606 GN=MCAM PE=1 SV=2
K.C[+57.021]GLSQSQGN[+1702.581]LSHVDWFSVHK.E	HexNAc(2)Hex(8)	C[+57], N[+1703]	319	>sp|P43121|MUC18_HUMAN Cell surface glycoprotein MUC18 OS=Homo sapiens OX=9606 GN=MCAM PE=1 SV=2
K.C[+57.021]GLSQSQGN[+1378.476]LSHVDWFSVHK.E	HexNAc(2)Hex(6)	C[+57], N[+1378]	354.93	>sp|P43121|MUC18_HUMAN Cell surface glycoprotein MUC18 OS=Homo sapiens OX=9606 GN=MCAM PE=1 SV=2
R.AN[+1378.476]ESRLEEADQLYR.Q	HexNAc(2)Hex(6)	N[+1378]	320.63	>sp|Q6ZXV5|TMTC3_HUMAN Protein O-mannosyl-transferase TMTC3 OS=Homo sapiens OX=9606 GN=TMTC3 PE=1 SV=2
K.VLGQSQEPNVNPASAGN[+2350.830]QTQK.T	HexNAc(4)Hex(5)Fuc(1)NeuAc(2)	N[+2351]	319.43	>sp|Q5VW38|GP107_HUMAN Protein GPR107 OS=Homo sapiens OX=9606 GN=GPR107 PE=1 SV=1
K.AEN[+1702.581]SSLNLIGK.A	HexNAc(2)Hex(8)	N[+1703]	308.42	>sp|P46459|NSF_HUMAN Vesicle-fusing ATPase OS=Homo sapiens OX=9606 GN=NSF PE=1 SV=3
R.C[+57.021]VASVPSIPGLN[+1702.581]R.T	HexNAc(2)Hex(8)	C[+57], N[+1703]	302.96	>sp|P43121|MUC18_HUMAN Cell surface glycoprotein MUC18 OS=Homo sapiens OX=9606 GN=MCAM PE=1 SV=2
K.NAC[+57.021]C[+57.021]STN[+2350.830]TSQEAHKDVSYLYR.F	HexNAc(4)Hex(5)Fuc(1)NeuAc(2)	C[+57]*2, N[+2351]	304.22	>sp|P15328|FOLR1_HUMAN Folate receptor alpha OS=Homo sapiens OX=9606 GN=FOLR1 PE=1 SV=3
R.C[+57.021]VASVPSIPGLN[+1913.677]R.T	HexNAc(4)Hex(5)NeuAc(1)	C[+57], N[+1914]	304.56	>sp|P43121|MUC18_HUMAN Cell surface glycoprotein MUC18 OS=Homo sapiens OX=9606 GN=MCAM PE=1 SV=2
R.C[+57.021]VASVPSIPGLN[+3007.058]R.T	HexNAc(5)Hex(6)Fuc(1)NeuAc(3)	C[+57], N[+3007]	318.91	>sp|P43121|MUC18_HUMAN Cell surface glycoprotein MUC18 OS=Homo sapiens OX=9606 GN=MCAM PE=1 SV=2
R.C[+57.021]VASVPSIPGLN[+2204.772]R.T	HexNAc(4)Hex(5)NeuAc(2)	C[+57], N[+2205]	338.86	>sp|P43121|MUC18_HUMAN Cell surface glycoprotein MUC18 OS=Homo sapiens OX=9606 GN=MCAM PE=1 SV=2
K.HQGAWYVWN[+2204.772]R.T	HexNAc(4)Hex(5)NeuAc(2)	N[+2205]	308.46	>sp|P09923|PPBI_HUMAN Intestinal-type alkaline phosphatase OS=Homo sapiens OX=9606 GN=ALPI PE=1 SV=2
K.C[+57.021]YVIPLN[+1702.581]TSIVMPPR.N	HexNAc(2)Hex(8)	C[+57], N[+1703]	329.8	>sp|Q9Y287|ITM2B_HUMAN Integral membrane protein 2B OS=Homo sapiens OX=9606 GN=ITM2B PE=1 SV=1
R.C[+57.021]VASVPSIPGLN[+1864.634]R.T	HexNAc(2)Hex(9)	C[+57], N[+1865]	437.32	>sp|P43121|MUC18_HUMAN Cell surface glycoprotein MUC18 OS=Homo sapiens OX=9606 GN=MCAM PE=1 SV=2
K.VIDGMTVVHSIELQATDGHDRPLTN[+1378.476]C[+57.021]SIINSGK.I	HexNAc(2)Hex(6)	C[+57], N[+1378]	582.33	>sp|P45877|PPIC_HUMAN Peptidyl-prolyl cis-trans isomerase C OS=Homo sapiens OX=9606 GN=PPIC PE=1 SV=1
K.ENMVLN[+3007.058]LSC[+57.021]EASGHPR.P	HexNAc(5)Hex(6)Fuc(1)NeuAc(3)	C[+57], N[+3007]	377.99	>sp|P43121|MUC18_HUMAN Cell surface glycoprotein MUC18 OS=Homo sapiens OX=9606 GN=MCAM PE=1 SV=2
K.ENMVLN[+1702.581]LSC[+57.021]EASGHPR.P	HexNAc(2)Hex(8)	C[+57], N[+1703]	550.77	>sp|P43121|MUC18_HUMAN Cell surface glycoprotein MUC18 OS=Homo sapiens OX=9606 GN=MCAM PE=1 SV=2
K.GTILGLDLQN[+1540.529]C[+57.021]SLEDPGPNFHQAHTTVIIDLQANPLK.G	HexNAc(2)Hex(7)	C[+57], N[+1541]	358.47	>sp|Q6UW56|ARAID_HUMAN All-trans retinoic acid-induced differentiation factor OS=Homo sapiens OX=9606 GN=ATRAID PE=1 SV=2
K.GTILGLDLQN[+1702.581]C[+57.021]SLEDPGPNFHQAHTTVIIDLQANPLK.G	HexNAc(2)Hex(8)	C[+57], N[+1703]	929.61	>sp|Q6UW56|ARAID_HUMAN All-trans retinoic acid-induced differentiation factor OS=Homo sapiens OX=9606 GN=ATRAID PE=1 SV=2
K.GTILGLDLQN[+1378.476]C[+57.021]SLEDPGPNFHQAHTTVIIDLQANPLK.G	HexNAc(2)Hex(6)	C[+57], N[+1378]	999.54	>sp|Q6UW56|ARAID_HUMAN All-trans retinoic acid-induced differentiation factor OS=Homo sapiens OX=9606 GN=ATRAID PE=1 SV=2
K.NLC[+57.021]NNTGDPEMC[+57.021]PEN[+1378.476]GSC[+57.021]VPDGPGLLQC[+57.021]VC[+57.021]ADGFHGYK.C	HexNAc(2)Hex(6)	C[+57]*5, N[+1378]	439.72	>sp|Q6UW56|ARAID_HUMAN All-trans retinoic acid-induced differentiation factor OS=Homo sapiens OX=9606 GN=ATRAID PE=1 SV=2
K.NLC[+57.021]N[+1378.476]NTGDPEMC[+57.021]PENGSC[+57.021]VPDGPGLLQC[+57.021]VC[+57.021]ADGFHGYK.C	HexNAc(2)Hex(6)	C[+57]*5, N[+1378]	478.54	>sp|Q6UW56|ARAID_HUMAN All-trans retinoic acid-induced differentiation factor OS=Homo sapiens OX=9606 GN=ATRAID PE=1 SV=2
K.NAC[+57.021]C[+57.021]STN[+2059.735]TSQEAHKDVSYLYR.F	HexNAc(4)Hex(5)Fuc(1)NeuAc(1)	C[+57]*2, N[+2060]	460.72	>sp|P15328|FOLR1_HUMAN Folate receptor alpha OS=Homo sapiens OX=9606 GN=FOLR1 PE=1 SV=3
R.FSIPPSSQEVMPGGSVN[+2350.830]LTC[+57.021]VAVGAPMPYVK.W	HexNAc(4)Hex(5)Fuc(1)NeuAc(2)	C[+57], N[+2351]	451.54	>sp|P10586|PTPRF_HUMAN Receptor-type tyrosine-protein phosphatase F OS=Homo sapiens OX=9606 GN=PTPRF PE=1 SV=2
R.KVEVEPLN[+2059.735]STAVHVYWK.L	HexNAc(4)Hex(5)Fuc(1)NeuAc(1)	N[+2060]	307.79	>sp|P10586|PTPRF_HUMAN Receptor-type tyrosine-protein phosphatase F OS=Homo sapiens OX=9606 GN=PTPRF PE=1 SV=2
R.KVEVEPLN[+1913.677]STAVHVYWK.L	HexNAc(4)Hex(5)NeuAc(1)	N[+1914]	351.42	>sp|P10586|PTPRF_HUMAN Receptor-type tyrosine-protein phosphatase F OS=Homo sapiens OX=9606 GN=PTPRF PE=1 SV=2
R.KVEVEPLN[+1864.634]STAVHVYWK.L	HexNAc(2)Hex(9)	N[+1865]	359.55	>sp|P10586|PTPRF_HUMAN Receptor-type tyrosine-protein phosphatase F OS=Homo sapiens OX=9606 GN=PTPRF PE=1 SV=2
R.KVEVEPLN[+1540.529]STAVHVYWK.L	HexNAc(2)Hex(7)	N[+1541]	391.98	>sp|P10586|PTPRF_HUMAN Receptor-type tyrosine-protein phosphatase F OS=Homo sapiens OX=9606 GN=PTPRF PE=1 SV=2
R.KVEVEPLN[+2204.772]STAVHVYWK.L	HexNAc(4)Hex(5)NeuAc(2)	N[+2205]	398.45	>sp|P10586|PTPRF_HUMAN Receptor-type tyrosine-protein phosphatase F OS=Homo sapiens OX=9606 GN=PTPRF PE=1 SV=2
R.DINSQQELQN[+2350.830]ITTDTR.F	HexNAc(4)Hex(5)Fuc(1)NeuAc(2)	N[+2351]	300.27	>sp|P10586|PTPRF_HUMAN Receptor-type tyrosine-protein phosphatase F OS=Homo sapiens OX=9606 GN=PTPRF PE=1 SV=2
K.NAC[+57.021]C[+57.021]STN[+1768.640]TSQEAHKDVSYLYR.F	HexNAc(4)Hex(5)Fuc(1)	C[+57]*2, N[+1769]	570.83	>sp|P15328|FOLR1_HUMAN Folate receptor alpha OS=Homo sapiens OX=9606 GN=FOLR1 PE=1 SV=3
K.ALNN[+1702.581]C[+57.021]SFC[+57.021]HEAGQLGPEIR.K	HexNAc(2)Hex(8)	C[+57]*2, N[+1703]	459.55	>sp|Q6AZY7|SCAR3_HUMAN Scavenger receptor class A member 3 OS=Homo sapiens OX=9606 GN=SCARA3 PE=1 SV=1
K.GTEVN[+1444.534]TTVIGENDPIDEVQGFLFGK.L	HexNAc(4)Hex(3)Fuc(1)	N[+1445]	317.71	>sp|Q9NYU2|UGGG1_HUMAN UDP-glucose:glycoprotein glucosyltransferase 1 OS=Homo sapiens OX=9606 GN=UGGT1 PE=1 SV=3
K.GTEVN[+1216.423]TTVIGENDPIDEVQGFLFGK.L	HexNAc(2)Hex(5)	N[+1216]	385.59	>sp|Q9NYU2|UGGG1_HUMAN UDP-glucose:glycoprotein glucosyltransferase 1 OS=Homo sapiens OX=9606 GN=UGGT1 PE=1 SV=3
K.GTEVN[+1702.581]TTVIGENDPIDEVQGFLFGK.L	HexNAc(2)Hex(8)	N[+1703]	604.1	>sp|Q9NYU2|UGGG1_HUMAN UDP-glucose:glycoprotein glucosyltransferase 1 OS=Homo sapiens OX=9606 GN=UGGT1 PE=1 SV=3
K.GTEVN[+1540.529]TTVIGENDPIDEVQGFLFGK.L	HexNAc(2)Hex(7)	N[+1541]	616.31	>sp|Q9NYU2|UGGG1_HUMAN UDP-glucose:glycoprotein glucosyltransferase 1 OS=Homo sapiens OX=9606 GN=UGGT1 PE=1 SV=3
K.GTEVN[+1378.476]TTVIGENDPIDEVQGFLFGK.L	HexNAc(2)Hex(6)	N[+1378]	798.23	>sp|Q9NYU2|UGGG1_HUMAN UDP-glucose:glycoprotein glucosyltransferase 1 OS=Homo sapiens OX=9606 GN=UGGT1 PE=1 SV=3
K.KWGHN[+1378.476]ITEFQQR.F	HexNAc(2)Hex(6)	N[+1378]	369.98	>sp|Q96HE7|ERO1A_HUMAN ERO1-like protein alpha OS=Homo sapiens OX=9606 GN=ERO1A PE=1 SV=2
K.KWGHN[+1864.634]ITEFQQR.F	HexNAc(2)Hex(9)	N[+1865]	492.82	>sp|Q96HE7|ERO1A_HUMAN ERO1-like protein alpha OS=Homo sapiens OX=9606 GN=ERO1A PE=1 SV=2
K.WGHN[+1864.634]ITEFQQR.F	HexNAc(2)Hex(9)	N[+1865]	319.99	>sp|Q96HE7|ERO1A_HUMAN ERO1-like protein alpha OS=Homo sapiens OX=9606 GN=ERO1A PE=1 SV=2
K.WGHN[+1702.581]ITEFQQR.F	HexNAc(2)Hex(8)	N[+1703]	548.3	>sp|Q96HE7|ERO1A_HUMAN ERO1-like protein alpha OS=Homo sapiens OX=9606 GN=ERO1A PE=1 SV=2
K.WGHN[+1378.476]ITEFQQR.F	HexNAc(2)Hex(6)	N[+1378]	640.28	>sp|Q96HE7|ERO1A_HUMAN ERO1-like protein alpha OS=Homo sapiens OX=9606 GN=ERO1A PE=1 SV=2
K.WGHN[+1540.529]ITEFQQR.F	HexNAc(2)Hex(7)	N[+1541]	655.66	>sp|Q96HE7|ERO1A_HUMAN ERO1-like protein alpha OS=Homo sapiens OX=9606 GN=ERO1A PE=1 SV=2
K.VN[+1216.423]ETEMDIAK.H	HexNAc(2)Hex(5)	N[+1216]	328.18	>sp|O75629|CREG1_HUMAN Protein CREG1 OS=Homo sapiens OX=9606 GN=CREG1 PE=1 SV=1
K.VN[+1378.476]ETEMDIAK.H	HexNAc(2)Hex(6)	N[+1378]	403.23	>sp|O75629|CREG1_HUMAN Protein CREG1 OS=Homo sapiens OX=9606 GN=CREG1 PE=1 SV=1
K.VN[+1702.581]ETEMDIAK.H	HexNAc(2)Hex(8)	N[+1703]	444	>sp|O75629|CREG1_HUMAN Protein CREG1 OS=Homo sapiens OX=9606 GN=CREG1 PE=1 SV=1
K.VN[+1540.529]ETEMDIAK.H	HexNAc(2)Hex(7)	N[+1541]	546.99	>sp|O75629|CREG1_HUMAN Protein CREG1 OS=Homo sapiens OX=9606 GN=CREG1 PE=1 SV=1
K.LN[+2204.772]ITNIWVLDYFGGPK.I	HexNAc(4)Hex(5)NeuAc(2)	N[+2205]	302.14	>sp|O75629|CREG1_HUMAN Protein CREG1 OS=Homo sapiens OX=9606 GN=CREG1 PE=1 SV=1
K.LN[+1913.677]ITNIWVLDYFGGPK.I	HexNAc(4)Hex(5)NeuAc(1)	N[+1914]	309.15	>sp|O75629|CREG1_HUMAN Protein CREG1 OS=Homo sapiens OX=9606 GN=CREG1 PE=1 SV=1
K.LN[+1864.634]ITNIWVLDYFGGPK.I	HexNAc(2)Hex(9)	N[+1865]	580.01	>sp|O75629|CREG1_HUMAN Protein CREG1 OS=Homo sapiens OX=9606 GN=CREG1 PE=1 SV=1
K.LN[+1702.581]ITNIWVLDYFGGPK.I	HexNAc(2)Hex(8)	N[+1703]	727.93	>sp|O75629|CREG1_HUMAN Protein CREG1 OS=Homo sapiens OX=9606 GN=CREG1 PE=1 SV=1
K.IVTPEEYYN[+1540.529]VTV.Q	HexNAc(2)Hex(7)	N[+1541]	415.16	>sp|O75629|CREG1_HUMAN Protein CREG1 OS=Homo sapiens OX=9606 GN=CREG1 PE=1 SV=1
R.LPADC[+57.021]IDC[+57.021]TTN[+1378.476]FSC[+57.021]TYGK.P	HexNAc(2)Hex(6)	C[+57]*3, N[+1378]	384.56	>sp|Q9BRN9|TM2D3_HUMAN TM2 domain-containing protein 3 OS=Homo sapiens OX=9606 GN=TM2D3 PE=2 SV=2
R.LPADC[+57.021]IDC[+57.021]TTN[+1540.529]FSC[+57.021]TYGK.P	HexNAc(2)Hex(7)	C[+57]*3, N[+1541]	541.44	>sp|Q9BRN9|TM2D3_HUMAN TM2 domain-containing protein 3 OS=Homo sapiens OX=9606 GN=TM2D3 PE=2 SV=2
R.LPADC[+57.021]IDC[+57.021]TTN[+1702.581]FSC[+57.021]TYGK.P	HexNAc(2)Hex(8)	C[+57]*3, N[+1703]	714.41	>sp|Q9BRN9|TM2D3_HUMAN TM2 domain-containing protein 3 OS=Homo sapiens OX=9606 GN=TM2D3 PE=2 SV=2
K.NFIIN[+1540.529]MTC[+57.021]R.F	HexNAc(2)Hex(7)	C[+57], N[+1541]	311.58	>sp|Q9BRN9|TM2D3_HUMAN TM2 domain-containing protein 3 OS=Homo sapiens OX=9606 GN=TM2D3 PE=2 SV=2
K.NFIIN[+1702.581]MTC[+57.021]R.F	HexNAc(2)Hex(8)	C[+57], N[+1703]	478.77	>sp|Q9BRN9|TM2D3_HUMAN TM2 domain-containing protein 3 OS=Homo sapiens OX=9606 GN=TM2D3 PE=2 SV=2
R.FC[+57.021]WQLPETDYEC[+57.021]TN[+1702.581]STSC[+57.021]MTVSC[+57.021]PR.Q	HexNAc(2)Hex(8)	C[+57]*4, N[+1703]	343.21	>sp|Q9BRN9|TM2D3_HUMAN TM2 domain-containing protein 3 OS=Homo sapiens OX=9606 GN=TM2D3 PE=2 SV=2
R.FC[+57.021]WQLPETDYEC[+57.021]TN[+1864.634]STSC[+57.021]MTVSC[+57.021]PR.Q	HexNAc(2)Hex(9)	C[+57]*4, N[+1865]	615.55	>sp|Q9BRN9|TM2D3_HUMAN TM2 domain-containing protein 3 OS=Homo sapiens OX=9606 GN=TM2D3 PE=2 SV=2
R.ITAPTLAPGN[+1702.581]STAVVPTPTPPSK.S	HexNAc(2)Hex(8)	N[+1703]	320.39	>sp|Q13530|SERC3_HUMAN Serine incorporator 3 OS=Homo sapiens OX=9606 GN=SERINC3 PE=1 SV=2
R.LN[+1702.581]DTVGVTK.K	HexNAc(2)Hex(8)	N[+1703]	303.57	>sp|Q16787|LAMA3_HUMAN Laminin subunit alpha-3 OS=Homo sapiens OX=9606 GN=LAMA3 PE=1 SV=2
R.N[+1702.581]ETHSIC[+57.021]TAC[+57.021]DESC[+57.021]K.T	HexNAc(2)Hex(8)	C[+57]*3, N[+1703]	337.76	>sp|Q6UXH1|CREL2_HUMAN Protein disulfide isomerase CRELD2 OS=Homo sapiens OX=9606 GN=CRELD2 PE=1 SV=1
R.N[+1540.529]ETHSIC[+57.021]TAC[+57.021]DESC[+57.021]K.T	HexNAc(2)Hex(7)	C[+57]*3, N[+1541]	466.92	>sp|Q6UXH1|CREL2_HUMAN Protein disulfide isomerase CRELD2 OS=Homo sapiens OX=9606 GN=CRELD2 PE=1 SV=1
R.N[+1378.476]ETHSIC[+57.021]TAC[+57.021]DESC[+57.021]K.T	HexNAc(2)Hex(6)	C[+57]*3, N[+1378]	862.97	>sp|Q6UXH1|CREL2_HUMAN Protein disulfide isomerase CRELD2 OS=Homo sapiens OX=9606 GN=CRELD2 PE=1 SV=1
K.EHYLSSVN[+1702.581]K.T	HexNAc(2)Hex(8)	N[+1703]	580.88	>sp|O75051|PLXA2_HUMAN Plexin-A2 OS=Homo sapiens OX=9606 GN=PLXNA2 PE=1 SV=4
R.MTGLGGRPEVVLEGSYDGHHWTEIEFMYKPGN[+1864.634]LSRPPPVVVPHQPR.L	HexNAc(2)Hex(9)	N[+1865]	324.52	>sp|Q9BU23|LMF2_HUMAN Lipase maturation factor 2 OS=Homo sapiens OX=9606 GN=LMF2 PE=1 SV=2
K.PGN[+1702.581]LSRPPPVVVPHQPR.L	HexNAc(2)Hex(8)	N[+1703]	485.14	>sp|Q9BU23|LMF2_HUMAN Lipase maturation factor 2 OS=Homo sapiens OX=9606 GN=LMF2 PE=1 SV=2
K.PGN[+1864.634]LSRPPPVVVPHQPR.L	HexNAc(2)Hex(9)	N[+1865]	571.98	>sp|Q9BU23|LMF2_HUMAN Lipase maturation factor 2 OS=Homo sapiens OX=9606 GN=LMF2 PE=1 SV=2
R.SAN[+1864.634]STLAQALHWTR.S	HexNAc(2)Hex(9)	N[+1865]	304.25	>sp|Q9BU23|LMF2_HUMAN Lipase maturation factor 2 OS=Homo sapiens OX=9606 GN=LMF2 PE=1 SV=2
R.SAN[+1540.529]STLAQALHWTR.S	HexNAc(2)Hex(7)	N[+1541]	310.07	>sp|Q9BU23|LMF2_HUMAN Lipase maturation factor 2 OS=Homo sapiens OX=9606 GN=LMF2 PE=1 SV=2
R.SAN[+2026.687]STLAQALHWTR.S	HexNAc(2)Hex(10)	N[+2027]	334.7	>sp|Q9BU23|LMF2_HUMAN Lipase maturation factor 2 OS=Homo sapiens OX=9606 GN=LMF2 PE=1 SV=2
R.SAN[+1702.581]STLAQALHWTR.S	HexNAc(2)Hex(8)	N[+1703]	391.76	>sp|Q9BU23|LMF2_HUMAN Lipase maturation factor 2 OS=Homo sapiens OX=9606 GN=LMF2 PE=1 SV=2
R.SAN[+1378.476]STLAQALHWTR.S	HexNAc(2)Hex(6)	N[+1378]	449.09	>sp|Q9BU23|LMF2_HUMAN Lipase maturation factor 2 OS=Homo sapiens OX=9606 GN=LMF2 PE=1 SV=2
R.C[+57.021]C[+57.021]DSEDPLDPAHVSSASSSGRPHALPEIRPYIN[+2059.735]ITILKGDKGDPGPMGLPGYM[+15.995]GR.E	HexNAc(4)Hex(5)Fuc(1)NeuAc(1)	C[+57]*2, M[+16], N[+2060]	307.94	>sp|Q9BXI9|C1QT6_HUMAN Complement C1q tumor necrosis factor-related protein 6 OS=Homo sapiens OX=9606 GN=C1QTNF6 PE=1 SV=4
R.SAN[+1694.603]STLAQALHWTR.S	HexNAc(3)Hex(4)Fuc(1)NeuAc(1)	N[+1695]	609.91	>sp|Q9BU23|LMF2_HUMAN Lipase maturation factor 2 OS=Homo sapiens OX=9606 GN=LMF2 PE=1 SV=2
R.PYIN[+2059.735]ITILKGDKGDPGPMGLPGYM[+15.995]GR.E	HexNAc(4)Hex(5)Fuc(1)NeuAc(1)	M[+16], N[+2060]	335.53	>sp|Q9BXI9|C1QT6_HUMAN Complement C1q tumor necrosis factor-related protein 6 OS=Homo sapiens OX=9606 GN=C1QTNF6 PE=1 SV=4
R.DC[+57.021]PGN[+1702.581]WTWPENSQQTPMC[+57.021]QAWGNPLPELK.C	HexNAc(2)Hex(8)	C[+57]*2, N[+1703]	349.46	>sp|P05362|ICAM1_HUMAN Intercellular adhesion molecule 1 OS=Homo sapiens OX=9606 GN=ICAM1 PE=1 SV=2
R.IVN[+2059.735]ETLYENTK.L	HexNAc(4)Hex(5)Fuc(1)NeuAc(1)	N[+2060]	320.12	>sp|P19075|TSN8_HUMAN Tetraspanin-8 OS=Homo sapiens OX=9606 GN=TSPAN8 PE=1 SV=1
R.IVN[+2278.809]ETLYENTK.L	HexNAc(5)Hex(6)NeuAc(1)	N[+2279]	565.75	>sp|P19075|TSN8_HUMAN Tetraspanin-8 OS=Homo sapiens OX=9606 GN=TSPAN8 PE=1 SV=1
R.IVN[+1378.476]ETLYENTK.L	HexNAc(2)Hex(6)	N[+1378]	571.43	>sp|P19075|TSN8_HUMAN Tetraspanin-8 OS=Homo sapiens OX=9606 GN=TSPAN8 PE=1 SV=1
R.DC[+57.021]PGN[+1540.529]WTWPENSQQTPMC[+57.021]QAWGNPLPELK.C	HexNAc(2)Hex(7)	C[+57]*2, N[+1541]	451.88	>sp|P05362|ICAM1_HUMAN Intercellular adhesion molecule 1 OS=Homo sapiens OX=9606 GN=ICAM1 PE=1 SV=2
R.SAEFFN[+1864.634]YTVR.T	HexNAc(2)Hex(9)	N[+1865]	300.89	>sp|O60568|PLOD3_HUMAN Multifunctional procollagen lysine hydroxylase and glycosyltransferase LH3 OS=Homo sapiens OX=9606 GN=PLOD3 PE=1 SV=1
R.SAEFFN[+1540.529]YTVR.T	HexNAc(2)Hex(7)	N[+1541]	301.29	>sp|O60568|PLOD3_HUMAN Multifunctional procollagen lysine hydroxylase and glycosyltransferase LH3 OS=Homo sapiens OX=9606 GN=PLOD3 PE=1 SV=1
R.SAEFFN[+1702.581]YTVR.T	HexNAc(2)Hex(8)	N[+1703]	316.08	>sp|O60568|PLOD3_HUMAN Multifunctional procollagen lysine hydroxylase and glycosyltransferase LH3 OS=Homo sapiens OX=9606 GN=PLOD3 PE=1 SV=1
R.SAEFFN[+1378.476]YTVR.T	HexNAc(2)Hex(6)	N[+1378]	412.52	>sp|O60568|PLOD3_HUMAN Multifunctional procollagen lysine hydroxylase and glycosyltransferase LH3 OS=Homo sapiens OX=9606 GN=PLOD3 PE=1 SV=1
K.EQYIHEN[+1864.634]YSR.A	HexNAc(2)Hex(9)	N[+1865]	471.79	>sp|O60568|PLOD3_HUMAN Multifunctional procollagen lysine hydroxylase and glycosyltransferase LH3 OS=Homo sapiens OX=9606 GN=PLOD3 PE=1 SV=1
R.FTFTSHTPGDHQIC[+57.021]LHSN[+1444.534]STR.M	HexNAc(4)Hex(3)Fuc(1)	C[+57], N[+1445]	481.35	>sp|Q7Z7H5|TMED4_HUMAN Transmembrane emp24 domain-containing protein 4 OS=Homo sapiens OX=9606 GN=TMED4 PE=1 SV=1
K.EQYIHEN[+1378.476]YSR.A	HexNAc(2)Hex(6)	N[+1378]	474.62	>sp|O60568|PLOD3_HUMAN Multifunctional procollagen lysine hydroxylase and glycosyltransferase LH3 OS=Homo sapiens OX=9606 GN=PLOD3 PE=1 SV=1
K.EQYIHEN[+1702.581]YSR.A	HexNAc(2)Hex(8)	N[+1703]	494.11	>sp|O60568|PLOD3_HUMAN Multifunctional procollagen lysine hydroxylase and glycosyltransferase LH3 OS=Homo sapiens OX=9606 GN=PLOD3 PE=1 SV=1
K.EQYIHEN[+1540.529]YSR.A	HexNAc(2)Hex(7)	N[+1541]	508.03	>sp|O60568|PLOD3_HUMAN Multifunctional procollagen lysine hydroxylase and glycosyltransferase LH3 OS=Homo sapiens OX=9606 GN=PLOD3 PE=1 SV=1
K.EQYIHEN[+1216.423]YSR.A	HexNAc(2)Hex(5)	N[+1216]	592.56	>sp|O60568|PLOD3_HUMAN Multifunctional procollagen lysine hydroxylase and glycosyltransferase LH3 OS=Homo sapiens OX=9606 GN=PLOD3 PE=1 SV=1
K.FLTEVEKN[+1864.634]ATALYHVEAFK.T	HexNAc(2)Hex(9)	N[+1865]	347.69	>sp|Q9UNW1|MINP1_HUMAN Multiple inositol polyphosphate phosphatase 1 OS=Homo sapiens OX=9606 GN=MINPP1 PE=1 SV=1
K.FLTEVEKN[+1540.529]ATALYHVEAFK.T	HexNAc(2)Hex(7)	N[+1541]	387.56	>sp|Q9UNW1|MINP1_HUMAN Multiple inositol polyphosphate phosphatase 1 OS=Homo sapiens OX=9606 GN=MINPP1 PE=1 SV=1
K.FLTEVEKN[+1702.581]ATALYHVEAFK.T	HexNAc(2)Hex(8)	N[+1703]	409.14	>sp|Q9UNW1|MINP1_HUMAN Multiple inositol polyphosphate phosphatase 1 OS=Homo sapiens OX=9606 GN=MINPP1 PE=1 SV=1
K.FLTEVEKN[+1378.476]ATALYHVEAFK.T	HexNAc(2)Hex(6)	N[+1378]	567.95	>sp|Q9UNW1|MINP1_HUMAN Multiple inositol polyphosphate phosphatase 1 OS=Homo sapiens OX=9606 GN=MINPP1 PE=1 SV=1
K.N[+1702.581]ATALYHVEAFK.T	HexNAc(2)Hex(8)	N[+1703]	317.08	>sp|Q9UNW1|MINP1_HUMAN Multiple inositol polyphosphate phosphatase 1 OS=Homo sapiens OX=9606 GN=MINPP1 PE=1 SV=1
K.N[+1540.529]ATALYHVEAFK.T	HexNAc(2)Hex(7)	N[+1541]	347.64	>sp|Q9UNW1|MINP1_HUMAN Multiple inositol polyphosphate phosphatase 1 OS=Homo sapiens OX=9606 GN=MINPP1 PE=1 SV=1
K.N[+1378.476]ATALYHVEAFK.T	HexNAc(2)Hex(6)	N[+1378]	474.11	>sp|Q9UNW1|MINP1_HUMAN Multiple inositol polyphosphate phosphatase 1 OS=Homo sapiens OX=9606 GN=MINPP1 PE=1 SV=1
K.QLVHSFAEGQDQGSAYAN[+2350.830]R.T	HexNAc(4)Hex(5)Fuc(1)NeuAc(2)	N[+2351]	310.04	>sp|Q5ZPR3|CD276_HUMAN CD276 antigen OS=Homo sapiens OX=9606 GN=CD276 PE=1 SV=1
R.TALFPDLLAQGN[+1913.677]ASLR.L	HexNAc(4)Hex(5)NeuAc(1)	N[+1914]	327.65	>sp|Q5ZPR3|CD276_HUMAN CD276 antigen OS=Homo sapiens OX=9606 GN=CD276 PE=1 SV=1
R.TALFPDLLAQGN[+1540.529]ASLR.L	HexNAc(2)Hex(7)	N[+1541]	466.57	>sp|Q5ZPR3|CD276_HUMAN CD276 antigen OS=Homo sapiens OX=9606 GN=CD276 PE=1 SV=1
R.TALFPDLLAQGN[+1710.598]ASLR.L	HexNAc(3)Hex(5)NeuAc(1)	N[+1711]	651.2	>sp|Q5ZPR3|CD276_HUMAN CD276 antigen OS=Homo sapiens OX=9606 GN=CD276 PE=1 SV=1
R.VVLGAN[+1702.581]GTYSC[+57.021]LVR.N	HexNAc(2)Hex(8)	C[+57], N[+1703]	488.22	>sp|Q5ZPR3|CD276_HUMAN CD276 antigen OS=Homo sapiens OX=9606 GN=CD276 PE=1 SV=1
R.VVLGAN[+2059.735]GTYSC[+57.021]LVR.N	HexNAc(4)Hex(5)Fuc(1)NeuAc(1)	C[+57], N[+2060]	379.71	>sp|Q5ZPR3|CD276_HUMAN CD276 antigen OS=Homo sapiens OX=9606 GN=CD276 PE=1 SV=1
R.VVLGAN[+1540.529]GTYSC[+57.021]LVR.N	HexNAc(2)Hex(7)	C[+57], N[+1541]	440.84	>sp|Q5ZPR3|CD276_HUMAN CD276 antigen OS=Homo sapiens OX=9606 GN=CD276 PE=1 SV=1
R.TPAEPEVGPAAPAMAPAPASAPAPASAPAPAPVPTPAMVSAPSSTVN[+1200.428]ASASVK.T	HexNAc(2)Hex(4)Fuc(1)	N[+1200]	495.57	>sp|Q14244|MAP7_HUMAN Ensconsin OS=Homo sapiens OX=9606 GN=MAP7 PE=1 SV=1
R.ALGFEN[+1378.476]ATQALGR.A	HexNAc(2)Hex(6)	N[+1378]	307.35	>sp|Q08380|LG3BP_HUMAN Galectin-3-binding protein OS=Homo sapiens OX=9606 GN=LGALS3BP PE=1 SV=1
R.ALGFEN[+1850.693]ATQALGR.A	HexNAc(6)Hex(3)Fuc(1)	N[+1851]	319.63	>sp|Q08380|LG3BP_HUMAN Galectin-3-binding protein OS=Homo sapiens OX=9606 GN=LGALS3BP PE=1 SV=1
R.ALGFEN[+1540.529]ATQALGR.A	HexNAc(2)Hex(7)	N[+1541]	482.25	>sp|Q08380|LG3BP_HUMAN Galectin-3-binding protein OS=Homo sapiens OX=9606 GN=LGALS3BP PE=1 SV=1
R.ALGFEN[+1702.581]ATQALGR.A	HexNAc(2)Hex(8)	N[+1703]	499.48	>sp|Q08380|LG3BP_HUMAN Galectin-3-binding protein OS=Homo sapiens OX=9606 GN=LGALS3BP PE=1 SV=1
R.ALGFEN[+1864.634]ATQALGR.A	HexNAc(2)Hex(9)	N[+1865]	573.45	>sp|Q08380|LG3BP_HUMAN Galectin-3-binding protein OS=Homo sapiens OX=9606 GN=LGALS3BP PE=1 SV=1
R.ALGFEN[+2026.687]ATQALGR.A	HexNAc(2)Hex(10)	N[+2027]	574.91	>sp|Q08380|LG3BP_HUMAN Galectin-3-binding protein OS=Homo sapiens OX=9606 GN=LGALS3BP PE=1 SV=1
R.DAGVVC[+57.021]TN[+1216.423]ETR.S	HexNAc(2)Hex(5)	C[+57], N[+1216]	315.11	>sp|Q08380|LG3BP_HUMAN Galectin-3-binding protein OS=Homo sapiens OX=9606 GN=LGALS3BP PE=1 SV=1
R.DAGVVC[+57.021]TN[+2026.687]ETR.S	HexNAc(2)Hex(10)	C[+57], N[+2027]	321.7	>sp|Q08380|LG3BP_HUMAN Galectin-3-binding protein OS=Homo sapiens OX=9606 GN=LGALS3BP PE=1 SV=1
R.DAGVVC[+57.021]TN[+1540.529]ETR.S	HexNAc(2)Hex(7)	C[+57], N[+1541]	369.22	>sp|Q08380|LG3BP_HUMAN Galectin-3-binding protein OS=Homo sapiens OX=9606 GN=LGALS3BP PE=1 SV=1
R.DAGVVC[+57.021]TN[+1378.476]ETR.S	HexNAc(2)Hex(6)	C[+57], N[+1378]	408.35	>sp|Q08380|LG3BP_HUMAN Galectin-3-binding protein OS=Homo sapiens OX=9606 GN=LGALS3BP PE=1 SV=1
R.DAGVVC[+57.021]TN[+1864.634]ETR.S	HexNAc(2)Hex(9)	C[+57], N[+1865]	555.87	>sp|Q08380|LG3BP_HUMAN Galectin-3-binding protein OS=Homo sapiens OX=9606 GN=LGALS3BP PE=1 SV=1
R.DAGVVC[+57.021]TN[+1702.581]ETR.S	HexNAc(2)Hex(8)	C[+57], N[+1703]	625.43	>sp|Q08380|LG3BP_HUMAN Galectin-3-binding protein OS=Homo sapiens OX=9606 GN=LGALS3BP PE=1 SV=1
K.EPGSN[+1702.581]VTMSVDAEC[+57.021]VPMVR.D	HexNAc(2)Hex(8)	C[+57], N[+1703]	318.48	>sp|Q08380|LG3BP_HUMAN Galectin-3-binding protein OS=Homo sapiens OX=9606 GN=LGALS3BP PE=1 SV=1
K.EPGSN[+1540.529]VTMSVDAEC[+57.021]VPMVR.D	HexNAc(2)Hex(7)	C[+57], N[+1541]	334.15	>sp|Q08380|LG3BP_HUMAN Galectin-3-binding protein OS=Homo sapiens OX=9606 GN=LGALS3BP PE=1 SV=1
K.EPGSN[+1864.634]VTMSVDAEC[+57.021]VPMVR.D	HexNAc(2)Hex(9)	C[+57], N[+1865]	530.83	>sp|Q08380|LG3BP_HUMAN Galectin-3-binding protein OS=Homo sapiens OX=9606 GN=LGALS3BP PE=1 SV=1
K.EPGSN[+1378.476]VTMSVDAEC[+57.021]VPMVR.D	HexNAc(2)Hex(6)	C[+57], N[+1378]	613.83	>sp|Q08380|LG3BP_HUMAN Galectin-3-binding protein OS=Homo sapiens OX=9606 GN=LGALS3BP PE=1 SV=1
K.GLN[+2188.740]LTEDTYKPR.I	HexNAc(2)Hex(11)	N[+2189]	300.97	>sp|Q08380|LG3BP_HUMAN Galectin-3-binding protein OS=Homo sapiens OX=9606 GN=LGALS3BP PE=1 SV=1
K.GLN[+1702.581]LTEDTYKPR.I	HexNAc(2)Hex(8)	N[+1703]	342.16	>sp|Q08380|LG3BP_HUMAN Galectin-3-binding protein OS=Homo sapiens OX=9606 GN=LGALS3BP PE=1 SV=1
K.GLN[+1647.613]LTEDTYKPR.I	HexNAc(5)Hex(3)Fuc(1)	N[+1648]	352.21	>sp|Q08380|LG3BP_HUMAN Galectin-3-binding protein OS=Homo sapiens OX=9606 GN=LGALS3BP PE=1 SV=1
K.GLN[+1850.693]LTEDTYKPR.I	HexNAc(6)Hex(3)Fuc(1)	N[+1851]	352.78	>sp|Q08380|LG3BP_HUMAN Galectin-3-binding protein OS=Homo sapiens OX=9606 GN=LGALS3BP PE=1 SV=1
K.GLN[+1864.634]LTEDTYKPR.I	HexNAc(2)Hex(9)	N[+1865]	373.27	>sp|Q08380|LG3BP_HUMAN Galectin-3-binding protein OS=Homo sapiens OX=9606 GN=LGALS3BP PE=1 SV=1
K.GLN[+2026.687]LTEDTYKPR.I	HexNAc(2)Hex(10)	N[+2027]	374.36	>sp|Q08380|LG3BP_HUMAN Galectin-3-binding protein OS=Homo sapiens OX=9606 GN=LGALS3BP PE=1 SV=1
K.GLN[+1378.476]LTEDTYKPR.I	HexNAc(2)Hex(6)	N[+1378]	394.32	>sp|Q08380|LG3BP_HUMAN Galectin-3-binding protein OS=Homo sapiens OX=9606 GN=LGALS3BP PE=1 SV=1
K.GLN[+1444.534]LTEDTYKPR.I	HexNAc(4)Hex(3)Fuc(1)	N[+1445]	394.57	>sp|Q08380|LG3BP_HUMAN Galectin-3-binding protein OS=Homo sapiens OX=9606 GN=LGALS3BP PE=1 SV=1
K.GLN[+1216.423]LTEDTYKPR.I	HexNAc(2)Hex(5)	N[+1216]	398.37	>sp|Q08380|LG3BP_HUMAN Galectin-3-binding protein OS=Homo sapiens OX=9606 GN=LGALS3BP PE=1 SV=1
K.GLN[+1540.529]LTEDTYKPR.I	HexNAc(2)Hex(7)	N[+1541]	427.35	>sp|Q08380|LG3BP_HUMAN Galectin-3-binding protein OS=Homo sapiens OX=9606 GN=LGALS3BP PE=1 SV=1
R.GIDIHGVPYVIN[+1702.581]VTLPDEK.Q	HexNAc(2)Hex(8)	N[+1703]	481.02	>sp|Q92499|DDX1_HUMAN ATP-dependent RNA helicase DDX1 OS=Homo sapiens OX=9606 GN=DDX1 PE=1 SV=2
K.AAIPSALDTN[+1702.581]SSK.S	HexNAc(2)Hex(8)	N[+1703]	328.53	>sp|Q08380|LG3BP_HUMAN Galectin-3-binding protein OS=Homo sapiens OX=9606 GN=LGALS3BP PE=1 SV=1
K.AAIPSALDTN[+1540.529]SSK.S	HexNAc(2)Hex(7)	N[+1541]	358.95	>sp|Q08380|LG3BP_HUMAN Galectin-3-binding protein OS=Homo sapiens OX=9606 GN=LGALS3BP PE=1 SV=1
K.AAIPSALDTN[+1378.476]SSK.S	HexNAc(2)Hex(6)	N[+1378]	388.43	>sp|Q08380|LG3BP_HUMAN Galectin-3-binding protein OS=Homo sapiens OX=9606 GN=LGALS3BP PE=1 SV=1
K.AAIPSALDTN[+1864.634]SSK.S	HexNAc(2)Hex(9)	N[+1865]	419.94	>sp|Q08380|LG3BP_HUMAN Galectin-3-binding protein OS=Homo sapiens OX=9606 GN=LGALS3BP PE=1 SV=1
R.TVIRPFYLTN[+1702.581]SSGVD.-	HexNAc(2)Hex(8)	N[+1703]	303.62	>sp|Q08380|LG3BP_HUMAN Galectin-3-binding protein OS=Homo sapiens OX=9606 GN=LGALS3BP PE=1 SV=1
R.TVIRPFYLTN[+1864.634]SSGVD.-	HexNAc(2)Hex(9)	N[+1865]	307.7	>sp|Q08380|LG3BP_HUMAN Galectin-3-binding protein OS=Homo sapiens OX=9606 GN=LGALS3BP PE=1 SV=1
K.QPVSPVIHPPVSYN[+1702.581]DTAPR.I	HexNAc(2)Hex(8)	N[+1703]	306.17	>sp|Q15904|VAS1_HUMAN V-type proton ATPase subunit S1 OS=Homo sapiens OX=9606 GN=ATP6AP1 PE=1 SV=2
K.QPVSPVIHPPVSYN[+1864.634]DTAPR.I	HexNAc(2)Hex(9)	N[+1865]	345.34	>sp|Q15904|VAS1_HUMAN V-type proton ATPase subunit S1 OS=Homo sapiens OX=9606 GN=ATP6AP1 PE=1 SV=2
R.ILFWAQN[+1864.634]FSVAYK.D	HexNAc(2)Hex(9)	N[+1865]	689.18	>sp|Q15904|VAS1_HUMAN V-type proton ATPase subunit S1 OS=Homo sapiens OX=9606 GN=ATP6AP1 PE=1 SV=2
R.ILFWAQN[+1702.581]FSVAYK.D	HexNAc(2)Hex(8)	N[+1703]	814.58	>sp|Q15904|VAS1_HUMAN V-type proton ATPase subunit S1 OS=Homo sapiens OX=9606 GN=ATP6AP1 PE=1 SV=2
R.DIVSSDFLSN[+2350.830]MSMDFQNHLGSC[+57.021]QK.C	HexNAc(4)Hex(5)Fuc(1)NeuAc(2)	C[+57], N[+2351]	362.57	>sp|P00533|EGFR_HUMAN Epidermal growth factor receptor OS=Homo sapiens OX=9606 GN=EGFR PE=1 SV=2
R.DIVSSDFLSN[+1702.581]MSMDFQNHLGSC[+57.021]QK.C	HexNAc(2)Hex(8)	C[+57], N[+1703]	379.67	>sp|P00533|EGFR_HUMAN Epidermal growth factor receptor OS=Homo sapiens OX=9606 GN=EGFR PE=1 SV=2
R.DIVSSDFLSN[+1864.634]MSMDFQNHLGSC[+57.021]QK.C	HexNAc(2)Hex(9)	C[+57], N[+1865]	585.23	>sp|P00533|EGFR_HUMAN Epidermal growth factor receptor OS=Homo sapiens OX=9606 GN=EGFR PE=1 SV=2
R.DIVSSDFLSN[+2059.735]MSMDFQNHLGSC[+57.021]QK.C	HexNAc(4)Hex(5)Fuc(1)NeuAc(1)	C[+57], N[+2060]	611.77	>sp|P00533|EGFR_HUMAN Epidermal growth factor receptor OS=Homo sapiens OX=9606 GN=EGFR PE=1 SV=2
R.DIVSSDFLSN[+1540.529]MSMDFQNHLGSC[+57.021]QK.C	HexNAc(2)Hex(7)	C[+57], N[+1541]	674.73	>sp|P00533|EGFR_HUMAN Epidermal growth factor receptor OS=Homo sapiens OX=9606 GN=EGFR PE=1 SV=2
R.DIVSSDFLSN[+1378.476]MSMDFQNHLGSC[+57.021]QK.C	HexNAc(2)Hex(6)	C[+57], N[+1378]	883.23	>sp|P00533|EGFR_HUMAN Epidermal growth factor receptor OS=Homo sapiens OX=9606 GN=EGFR PE=1 SV=2
K.DSLSIN[+1702.581]ATNIK.H	HexNAc(2)Hex(8)	N[+1703]	321.59	>sp|P00533|EGFR_HUMAN Epidermal growth factor receptor OS=Homo sapiens OX=9606 GN=EGFR PE=1 SV=2
K.DSLSIN[+1540.529]ATNIK.H	HexNAc(2)Hex(7)	N[+1541]	336.9	>sp|P00533|EGFR_HUMAN Epidermal growth factor receptor OS=Homo sapiens OX=9606 GN=EGFR PE=1 SV=2
K.DSLSIN[+1378.476]ATNIK.H	HexNAc(2)Hex(6)	N[+1378]	340.94	>sp|P00533|EGFR_HUMAN Epidermal growth factor receptor OS=Homo sapiens OX=9606 GN=EGFR PE=1 SV=2
K.DSLSIN[+1864.634]ATNIK.H	HexNAc(2)Hex(9)	N[+1865]	382.62	>sp|P00533|EGFR_HUMAN Epidermal growth factor receptor OS=Homo sapiens OX=9606 GN=EGFR PE=1 SV=2
K.N[+1378.476]C[+57.021]TSISGDLHILPVAFR.G	HexNAc(2)Hex(6)	C[+57], N[+1378]	407.84	>sp|P00533|EGFR_HUMAN Epidermal growth factor receptor OS=Homo sapiens OX=9606 GN=EGFR PE=1 SV=2
K.N[+1540.529]C[+57.021]TSISGDLHILPVAFR.G	HexNAc(2)Hex(7)	C[+57], N[+1541]	503.11	>sp|P00533|EGFR_HUMAN Epidermal growth factor receptor OS=Homo sapiens OX=9606 GN=EGFR PE=1 SV=2
K.N[+1702.581]C[+57.021]TSISGDLHILPVAFR.G	HexNAc(2)Hex(8)	C[+57], N[+1703]	541.84	>sp|P00533|EGFR_HUMAN Epidermal growth factor receptor OS=Homo sapiens OX=9606 GN=EGFR PE=1 SV=2
K.N[+1864.634]C[+57.021]TSISGDLHILPVAFR.G	HexNAc(2)Hex(9)	C[+57], N[+1865]	551.27	>sp|P00533|EGFR_HUMAN Epidermal growth factor receptor OS=Homo sapiens OX=9606 GN=EGFR PE=1 SV=2
K.EITGFLLIQAWPEN[+1540.529]R.T	HexNAc(2)Hex(7)	N[+1541]	308.45	>sp|P00533|EGFR_HUMAN Epidermal growth factor receptor OS=Homo sapiens OX=9606 GN=EGFR PE=1 SV=2
K.EITGFLLIQAWPEN[+2350.830]R.T	HexNAc(4)Hex(5)Fuc(1)NeuAc(2)	N[+2351]	321.21	>sp|P00533|EGFR_HUMAN Epidermal growth factor receptor OS=Homo sapiens OX=9606 GN=EGFR PE=1 SV=2
K.EITGFLLIQAWPEN[+1864.634]R.T	HexNAc(2)Hex(9)	N[+1865]	596.13	>sp|P00533|EGFR_HUMAN Epidermal growth factor receptor OS=Homo sapiens OX=9606 GN=EGFR PE=1 SV=2
R.EFVENSEC[+57.021]IQC[+57.021]HPEC[+57.021]LPQAMN[+1702.581]ITC[+57.021]TGR.G	HexNAc(2)Hex(8)	C[+57]*4, N[+1703]	327	>sp|P00533|EGFR_HUMAN Epidermal growth factor receptor OS=Homo sapiens OX=9606 GN=EGFR PE=1 SV=2
K.TC[+57.021]PAGVMGEN[+2350.830]NTLVWK.Y	HexNAc(4)Hex(5)Fuc(1)NeuAc(2)	C[+57], N[+2351]	304.19	>sp|P00533|EGFR_HUMAN Epidermal growth factor receptor OS=Homo sapiens OX=9606 GN=EGFR PE=1 SV=2
K.TC[+57.021]PAGVMGEN[+1702.581]NTLVWK.Y	HexNAc(2)Hex(8)	C[+57], N[+1703]	309.48	>sp|P00533|EGFR_HUMAN Epidermal growth factor receptor OS=Homo sapiens OX=9606 GN=EGFR PE=1 SV=2
K.TC[+57.021]PAGVMGEN[+1768.640]NTLVWK.Y	HexNAc(4)Hex(5)Fuc(1)	C[+57], N[+1769]	377.98	>sp|P00533|EGFR_HUMAN Epidermal growth factor receptor OS=Homo sapiens OX=9606 GN=EGFR PE=1 SV=2
K.TC[+57.021]PAGVMGEN[+2952.052]NTLVWK.Y	HexNAc(6)Hex(8)Fuc(1)NeuAc(1)	C[+57], N[+2952]	393.75	>sp|P00533|EGFR_HUMAN Epidermal growth factor receptor OS=Homo sapiens OX=9606 GN=EGFR PE=1 SV=2
K.TC[+57.021]PAGVMGEN[+2059.735]NTLVWK.Y	HexNAc(4)Hex(5)Fuc(1)NeuAc(1)	C[+57], N[+2060]	424.2	>sp|P00533|EGFR_HUMAN Epidermal growth factor receptor OS=Homo sapiens OX=9606 GN=EGFR PE=1 SV=2
K.TC[+57.021]PAGVMGEN[+1864.634]NTLVWK.Y	HexNAc(2)Hex(9)	C[+57], N[+1865]	646.97	>sp|P00533|EGFR_HUMAN Epidermal growth factor receptor OS=Homo sapiens OX=9606 GN=EGFR PE=1 SV=2
K.YADAGHVC[+57.021]HLC[+57.021]HPN[+1702.581]C[+57.021]TYGC[+57.021]TGPGLEGC[+57.021]PTNGPK.I	HexNAc(2)Hex(8)	C[+57]*5, N[+1703]	512.81	>sp|P00533|EGFR_HUMAN Epidermal growth factor receptor OS=Homo sapiens OX=9606 GN=EGFR PE=1 SV=2
K.YADAGHVC[+57.021]HLC[+57.021]HPN[+1540.529]C[+57.021]TYGC[+57.021]TGPGLEGC[+57.021]PTNGPK.I	HexNAc(2)Hex(7)	C[+57]*5, N[+1541]	583.56	>sp|P00533|EGFR_HUMAN Epidermal growth factor receptor OS=Homo sapiens OX=9606 GN=EGFR PE=1 SV=2
R.ALAGLVYN[+1540.529]ASGSEHC[+57.021]YDIYR.L	HexNAc(2)Hex(7)	C[+57], N[+1541]	398.36	>sp|Q9UHL4|DPP2_HUMAN Dipeptidyl peptidase 2 OS=Homo sapiens OX=9606 GN=DPP7 PE=1 SV=3
K.KFLKPYTLEEQKN[+2946.089]LTVC[+57.021]PDGALFEQK.G	HexNAc(9)Hex(6)Fuc(1)	C[+57], N[+2946]	356.02	>sp|P54709|AT1B3_HUMAN Sodium/potassium-transporting ATPase subunit beta-3 OS=Homo sapiens OX=9606 GN=ATP1B3 PE=1 SV=1
R.ALAGLVYN[+1702.581]ASGSEHC[+57.021]YDIYR.L	HexNAc(2)Hex(8)	C[+57], N[+1703]	524.91	>sp|Q9UHL4|DPP2_HUMAN Dipeptidyl peptidase 2 OS=Homo sapiens OX=9606 GN=DPP7 PE=1 SV=3
R.RN[+1702.581]LSASVIAVTIQGGAHHLDLR.A	HexNAc(2)Hex(8)	N[+1703]	443.22	>sp|Q9UHL4|DPP2_HUMAN Dipeptidyl peptidase 2 OS=Homo sapiens OX=9606 GN=DPP7 PE=1 SV=3
R.N[+1702.581]LSASVIAVTIQGGAHHLDLR.A	HexNAc(2)Hex(8)	N[+1703]	445.02	>sp|Q9UHL4|DPP2_HUMAN Dipeptidyl peptidase 2 OS=Homo sapiens OX=9606 GN=DPP7 PE=1 SV=3
R.N[+1540.529]LSASVIAVTIQGGAHHLDLR.A	HexNAc(2)Hex(7)	N[+1541]	452.58	>sp|Q9UHL4|DPP2_HUMAN Dipeptidyl peptidase 2 OS=Homo sapiens OX=9606 GN=DPP7 PE=1 SV=3
K.C[+57.021]FDAMEVDALN[+1378.476]SSHPVSTPVENPAQIR.E	HexNAc(2)Hex(6)	C[+57], N[+1378]	400.04	>sp|Q9NZ08|ERAP1_HUMAN Endoplasmic reticulum aminopeptidase 1 OS=Homo sapiens OX=9606 GN=ERAP1 PE=1 SV=3
K.C[+57.021]FDAMEVDALN[+1540.529]SSHPVSTPVENPAQIR.E	HexNAc(2)Hex(7)	C[+57], N[+1541]	462.95	>sp|Q9NZ08|ERAP1_HUMAN Endoplasmic reticulum aminopeptidase 1 OS=Homo sapiens OX=9606 GN=ERAP1 PE=1 SV=3
K.C[+57.021]FDAMEVDALN[+1362.481]SSHPVSTPVENPAQIR.E	HexNAc(2)Hex(5)Fuc(1)	C[+57], N[+1362]	645.61	>sp|Q9NZ08|ERAP1_HUMAN Endoplasmic reticulum aminopeptidase 1 OS=Homo sapiens OX=9606 GN=ERAP1 PE=1 SV=3
K.C[+57.021]FDAMEVDALN[+1702.581]SSHPVSTPVENPAQIR.E	HexNAc(2)Hex(8)	C[+57], N[+1703]	794.33	>sp|Q9NZ08|ERAP1_HUMAN Endoplasmic reticulum aminopeptidase 1 OS=Homo sapiens OX=9606 GN=ERAP1 PE=1 SV=3
R.SFDDHFQHLLN[+1378.476]DSER.T	HexNAc(2)Hex(6)	N[+1378]	435.15	>sp|P35052|GPC1_HUMAN Glypican-1 OS=Homo sapiens OX=9606 GN=GPC1 PE=1 SV=2
K.FLKPYTLEEQKN[+1694.603]LTVC[+57.021]PDGALFEQK.G	HexNAc(3)Hex(4)Fuc(1)NeuAc(1)	C[+57], N[+1695]	309.48	>sp|P54709|AT1B3_HUMAN Sodium/potassium-transporting ATPase subunit beta-3 OS=Homo sapiens OX=9606 GN=ATP1B3 PE=1 SV=1
K.FLKPYTLEEQKN[+2059.735]LTVC[+57.021]PDGALFEQK.G	HexNAc(4)Hex(5)Fuc(1)NeuAc(1)	C[+57], N[+2060]	325.7	>sp|P54709|AT1B3_HUMAN Sodium/potassium-transporting ATPase subunit beta-3 OS=Homo sapiens OX=9606 GN=ATP1B3 PE=1 SV=1
K.FLKPYTLEEQKN[+1864.634]LTVC[+57.021]PDGALFEQK.G	HexNAc(2)Hex(9)	C[+57], N[+1865]	344.2	>sp|P54709|AT1B3_HUMAN Sodium/potassium-transporting ATPase subunit beta-3 OS=Homo sapiens OX=9606 GN=ATP1B3 PE=1 SV=1
K.FLKPYTLEEQKN[+1565.560]LTVC[+57.021]PDGALFEQK.G	HexNAc(3)Hex(5)Fuc(1)	C[+57], N[+1566]	365.27	>sp|P54709|AT1B3_HUMAN Sodium/potassium-transporting ATPase subunit beta-3 OS=Homo sapiens OX=9606 GN=ATP1B3 PE=1 SV=1
K.FLKPYTLEEQKN[+2245.799]LTVC[+57.021]PDGALFEQK.G	HexNAc(5)Hex(4)NeuAc(2)	C[+57], N[+2246]	376.07	>sp|P54709|AT1B3_HUMAN Sodium/potassium-transporting ATPase subunit beta-3 OS=Homo sapiens OX=9606 GN=ATP1B3 PE=1 SV=1
K.FLKPYTLEEQKN[+2018.708]LTVC[+57.021]PDGALFEQK.G	HexNAc(3)Hex(6)Fuc(1)NeuAc(1)	C[+57], N[+2019]	379.31	>sp|P54709|AT1B3_HUMAN Sodium/potassium-transporting ATPase subunit beta-3 OS=Homo sapiens OX=9606 GN=ATP1B3 PE=1 SV=1
K.FLKPYTLEEQKN[+1540.529]LTVC[+57.021]PDGALFEQK.G	HexNAc(2)Hex(7)	C[+57], N[+1541]	412.45	>sp|P54709|AT1B3_HUMAN Sodium/potassium-transporting ATPase subunit beta-3 OS=Homo sapiens OX=9606 GN=ATP1B3 PE=1 SV=1
K.FLKPYTLEEQKN[+1768.640]LTVC[+57.021]PDGALFEQK.G	HexNAc(4)Hex(5)Fuc(1)	C[+57], N[+1769]	429.88	>sp|P54709|AT1B3_HUMAN Sodium/potassium-transporting ATPase subunit beta-3 OS=Homo sapiens OX=9606 GN=ATP1B3 PE=1 SV=1
K.FLKPYTLEEQKN[+1378.476]LTVC[+57.021]PDGALFEQK.G	HexNAc(2)Hex(6)	C[+57], N[+1378]	447.04	>sp|P54709|AT1B3_HUMAN Sodium/potassium-transporting ATPase subunit beta-3 OS=Homo sapiens OX=9606 GN=ATP1B3 PE=1 SV=1
K.FLKPYTLEEQKN[+2350.830]LTVC[+57.021]PDGALFEQK.G	HexNAc(4)Hex(5)Fuc(1)NeuAc(2)	C[+57], N[+2351]	448.23	>sp|P54709|AT1B3_HUMAN Sodium/potassium-transporting ATPase subunit beta-3 OS=Homo sapiens OX=9606 GN=ATP1B3 PE=1 SV=1
K.FLKPYTLEEQKN[+2789.999]LTVC[+57.021]PDGALFEQK.G	HexNAc(6)Hex(7)Fuc(1)NeuAc(1)	C[+57], N[+2790]	452.1	>sp|P54709|AT1B3_HUMAN Sodium/potassium-transporting ATPase subunit beta-3 OS=Homo sapiens OX=9606 GN=ATP1B3 PE=1 SV=1
K.FLKPYTLEEQKN[+2026.687]LTVC[+57.021]PDGALFEQK.G	HexNAc(2)Hex(10)	C[+57], N[+2027]	664.79	>sp|P54709|AT1B3_HUMAN Sodium/potassium-transporting ATPase subunit beta-3 OS=Homo sapiens OX=9606 GN=ATP1B3 PE=1 SV=1
K.FLKPYTLEEQKN[+1702.581]LTVC[+57.021]PDGALFEQK.G	HexNAc(2)Hex(8)	C[+57], N[+1703]	684.91	>sp|P54709|AT1B3_HUMAN Sodium/potassium-transporting ATPase subunit beta-3 OS=Homo sapiens OX=9606 GN=ATP1B3 PE=1 SV=1
K.N[+1540.529]LTVC[+57.021]PDGALFEQK.G	HexNAc(2)Hex(7)	C[+57], N[+1541]	343.01	>sp|P54709|AT1B3_HUMAN Sodium/potassium-transporting ATPase subunit beta-3 OS=Homo sapiens OX=9606 GN=ATP1B3 PE=1 SV=1
K.N[+2059.735]LTVC[+57.021]PDGALFEQK.G	HexNAc(4)Hex(5)Fuc(1)NeuAc(1)	C[+57], N[+2060]	350.94	>sp|P54709|AT1B3_HUMAN Sodium/potassium-transporting ATPase subunit beta-3 OS=Homo sapiens OX=9606 GN=ATP1B3 PE=1 SV=1
K.N[+2026.687]LTVC[+57.021]PDGALFEQK.G	HexNAc(2)Hex(10)	C[+57], N[+2027]	478.54	>sp|P54709|AT1B3_HUMAN Sodium/potassium-transporting ATPase subunit beta-3 OS=Homo sapiens OX=9606 GN=ATP1B3 PE=1 SV=1
K.N[+1864.634]LTVC[+57.021]PDGALFEQK.G	HexNAc(2)Hex(9)	C[+57], N[+1865]	582.98	>sp|P54709|AT1B3_HUMAN Sodium/potassium-transporting ATPase subunit beta-3 OS=Homo sapiens OX=9606 GN=ATP1B3 PE=1 SV=1
K.N[+1702.581]LTVC[+57.021]PDGALFEQK.G	HexNAc(2)Hex(8)	C[+57], N[+1703]	587.15	>sp|P54709|AT1B3_HUMAN Sodium/potassium-transporting ATPase subunit beta-3 OS=Homo sapiens OX=9606 GN=ATP1B3 PE=1 SV=1
K.N[+1378.476]LTVC[+57.021]PDGALFEQK.G	HexNAc(2)Hex(6)	C[+57], N[+1378]	665.67	>sp|P54709|AT1B3_HUMAN Sodium/potassium-transporting ATPase subunit beta-3 OS=Homo sapiens OX=9606 GN=ATP1B3 PE=1 SV=1
R.LPNN[+1540.529]HSTASPLGMPHGAAAFVDTC[+57.021]SGDK.M	HexNAc(2)Hex(7)	C[+57], N[+1541]	802.67	>sp|Q14573|ITPR3_HUMAN Inositol 1,4,5-trisphosphate receptor type 3 OS=Homo sapiens OX=9606 GN=ITPR3 PE=1 SV=2
K.LHVGYLQPLVAVQVSFAPN[+2350.830]NTGK.E	HexNAc(4)Hex(5)Fuc(1)NeuAc(2)	N[+2351]	307.95	>sp|P54709|AT1B3_HUMAN Sodium/potassium-transporting ATPase subunit beta-3 OS=Homo sapiens OX=9606 GN=ATP1B3 PE=1 SV=1
K.LHVGYLQPLVAVQVSFAPN[+2789.999]NTGK.E	HexNAc(6)Hex(7)Fuc(1)NeuAc(1)	N[+2790]	326.87	>sp|P54709|AT1B3_HUMAN Sodium/potassium-transporting ATPase subunit beta-3 OS=Homo sapiens OX=9606 GN=ATP1B3 PE=1 SV=1
K.LHVGYLQPLVAVQVSFAPN[+2059.735]NTGK.E	HexNAc(4)Hex(5)Fuc(1)NeuAc(1)	N[+2060]	445.43	>sp|P54709|AT1B3_HUMAN Sodium/potassium-transporting ATPase subunit beta-3 OS=Homo sapiens OX=9606 GN=ATP1B3 PE=1 SV=1
K.LHVGYLQPLVAVQVSFAPN[+1702.581]NTGK.E	HexNAc(2)Hex(8)	N[+1703]	459.49	>sp|P54709|AT1B3_HUMAN Sodium/potassium-transporting ATPase subunit beta-3 OS=Homo sapiens OX=9606 GN=ATP1B3 PE=1 SV=1
R.LLN[+2059.735]TTDVYLLPSLNPDGFER.A	HexNAc(4)Hex(5)Fuc(1)NeuAc(1)	N[+2060]	321.54	>sp|O75976|CBPD_HUMAN Carboxypeptidase D OS=Homo sapiens OX=9606 GN=CPD PE=1 SV=2
R.LLN[+2350.830]TTDVYLLPSLNPDGFER.A	HexNAc(4)Hex(5)Fuc(1)NeuAc(2)	N[+2351]	352.26	>sp|O75976|CBPD_HUMAN Carboxypeptidase D OS=Homo sapiens OX=9606 GN=CPD PE=1 SV=2
R.N[+1540.529]NSNNFDLNR.N	HexNAc(2)Hex(7)	N[+1541]	471.02	>sp|O75976|CBPD_HUMAN Carboxypeptidase D OS=Homo sapiens OX=9606 GN=CPD PE=1 SV=2
R.GILN[+1378.476]ATISVAEINHPVTTYK.T	HexNAc(2)Hex(6)	N[+1378]	587.12	>sp|O75976|CBPD_HUMAN Carboxypeptidase D OS=Homo sapiens OX=9606 GN=CPD PE=1 SV=2
R.GILN[+1864.634]ATISVAEINHPVTTYK.T	HexNAc(2)Hex(9)	N[+1865]	643.77	>sp|O75976|CBPD_HUMAN Carboxypeptidase D OS=Homo sapiens OX=9606 GN=CPD PE=1 SV=2
R.GILN[+1702.581]ATISVAEINHPVTTYK.T	HexNAc(2)Hex(8)	N[+1703]	679.63	>sp|O75976|CBPD_HUMAN Carboxypeptidase D OS=Homo sapiens OX=9606 GN=CPD PE=1 SV=2
R.GILN[+1540.529]ATISVAEINHPVTTYK.T	HexNAc(2)Hex(7)	N[+1541]	791.91	>sp|O75976|CBPD_HUMAN Carboxypeptidase D OS=Homo sapiens OX=9606 GN=CPD PE=1 SV=2
K.VDFWHSDQC[+57.021]NMIN[+1702.581]GTSGQMWPPFMTPESSLEFYSPEAC[+57.021]R.S	HexNAc(2)Hex(8)	C[+57]*2, N[+1703]	328.45	>sp|Q8WTV0|SCRB1_HUMAN Scavenger receptor class B member 1 OS=Homo sapiens OX=9606 GN=SCARB1 PE=1 SV=1
K.VDFWHSDQC[+57.021]NMIN[+1704.635]GTSGQMWPPFMTPESSLEFYSPEAC[+57.021]R.S	HexNAc(6)Hex(3)	C[+57]*2, N[+1705]	344.7	>sp|Q8WTV0|SCRB1_HUMAN Scavenger receptor class B member 1 OS=Homo sapiens OX=9606 GN=SCARB1 PE=1 SV=1
K.VDFWHSDQC[+57.021]NMIN[+1540.529]GTSGQMWPPFMTPESSLEFYSPEAC[+57.021]R.S	HexNAc(2)Hex(7)	C[+57]*2, N[+1541]	348.45	>sp|Q8WTV0|SCRB1_HUMAN Scavenger receptor class B member 1 OS=Homo sapiens OX=9606 GN=SCARB1 PE=1 SV=1
K.N[+2350.830]VTVK.S	HexNAc(4)Hex(5)Fuc(1)NeuAc(2)	N[+2351]	328.55	>sp|O75976|CBPD_HUMAN Carboxypeptidase D OS=Homo sapiens OX=9606 GN=CPD PE=1 SV=2
K.VDFWHSDQC[+57.021]NMIN[+1864.634]GTSGQMWPPFMTPESSLEFYSPEAC[+57.021]R.S	HexNAc(2)Hex(9)	C[+57]*2, N[+1865]	357.03	>sp|Q8WTV0|SCRB1_HUMAN Scavenger receptor class B member 1 OS=Homo sapiens OX=9606 GN=SCARB1 PE=1 SV=1
K.SEGAIQVN[+1540.529]FTLVR.S	HexNAc(2)Hex(7)	N[+1541]	799.93	>sp|O75976|CBPD_HUMAN Carboxypeptidase D OS=Homo sapiens OX=9606 GN=CPD PE=1 SV=2
K.VDFWHSDQC[+57.021]NMIN[+2028.740]GTSGQMWPPFMTPESSLEFYSPEAC[+57.021]R.S	HexNAc(6)Hex(5)	C[+57]*2, N[+2029]	370.27	>sp|Q8WTV0|SCRB1_HUMAN Scavenger receptor class B member 1 OS=Homo sapiens OX=9606 GN=SCARB1 PE=1 SV=1
R.GLVMNYPHITN[+1540.529]LTNLGQSTEYR.H	HexNAc(2)Hex(7)	N[+1541]	303.89	>sp|O75976|CBPD_HUMAN Carboxypeptidase D OS=Homo sapiens OX=9606 GN=CPD PE=1 SV=2
R.GLVMNYPHITN[+1864.634]LTNLGQSTEYR.H	HexNAc(2)Hex(9)	N[+1865]	384.37	>sp|O75976|CBPD_HUMAN Carboxypeptidase D OS=Homo sapiens OX=9606 GN=CPD PE=1 SV=2
R.GLVMNYPHITN[+1378.476]LTNLGQSTEYR.H	HexNAc(2)Hex(6)	N[+1378]	493.77	>sp|O75976|CBPD_HUMAN Carboxypeptidase D OS=Homo sapiens OX=9606 GN=CPD PE=1 SV=2
R.GLVMNYPHITN[+2756.989]LTNLGQSTEYR.H	HexNAc(6)Hex(5)Fuc(1)NeuAc(2)	N[+2757]	523.05	>sp|O75976|CBPD_HUMAN Carboxypeptidase D OS=Homo sapiens OX=9606 GN=CPD PE=1 SV=2
R.GLVMNYPHITN[+1702.581]LTNLGQSTEYR.H	HexNAc(2)Hex(8)	N[+1703]	531.38	>sp|O75976|CBPD_HUMAN Carboxypeptidase D OS=Homo sapiens OX=9606 GN=CPD PE=1 SV=2
K.VDFWHSDQC[+57.021]NMIN[+1702.581]GTSGQM[+15.995]WPPFMTPESSLEFYSPEAC[+57.021]R.S	HexNAc(2)Hex(8)	C[+57]*2, M[+16], N[+1703]	451.99	>sp|Q8WTV0|SCRB1_HUMAN Scavenger receptor class B member 1 OS=Homo sapiens OX=9606 GN=SCARB1 PE=1 SV=1
K.VDFWHSDQC[+57.021]NMIN[+1704.635]GTSGQM[+15.995]WPPFMTPESSLEFYSPEAC[+57.021]R.S	HexNAc(6)Hex(3)	C[+57]*2, M[+16], N[+1705]	459.64	>sp|Q8WTV0|SCRB1_HUMAN Scavenger receptor class B member 1 OS=Homo sapiens OX=9606 GN=SCARB1 PE=1 SV=1
R.HIWSLEISNKPN[+1864.634]VSEPEEPK.I	HexNAc(2)Hex(9)	N[+1865]	338.12	>sp|O75976|CBPD_HUMAN Carboxypeptidase D OS=Homo sapiens OX=9606 GN=CPD PE=1 SV=2
R.HIWSLEISNKPN[+2350.830]VSEPEEPK.I	HexNAc(4)Hex(5)Fuc(1)NeuAc(2)	N[+2351]	343.22	>sp|O75976|CBPD_HUMAN Carboxypeptidase D OS=Homo sapiens OX=9606 GN=CPD PE=1 SV=2
R.HIWSLEISNKPN[+1378.476]VSEPEEPK.I	HexNAc(2)Hex(6)	N[+1378]	371.84	>sp|O75976|CBPD_HUMAN Carboxypeptidase D OS=Homo sapiens OX=9606 GN=CPD PE=1 SV=2
R.HIWSLEISNKPN[+1768.640]VSEPEEPK.I	HexNAc(4)Hex(5)Fuc(1)	N[+1769]	432.86	>sp|O75976|CBPD_HUMAN Carboxypeptidase D OS=Homo sapiens OX=9606 GN=CPD PE=1 SV=2
R.HIWSLEISNKPN[+2059.735]VSEPEEPK.I	HexNAc(4)Hex(5)Fuc(1)NeuAc(1)	N[+2060]	459.46	>sp|O75976|CBPD_HUMAN Carboxypeptidase D OS=Homo sapiens OX=9606 GN=CPD PE=1 SV=2
R.HIWSLEISNKPN[+1702.581]VSEPEEPK.I	HexNAc(2)Hex(8)	N[+1703]	601.04	>sp|O75976|CBPD_HUMAN Carboxypeptidase D OS=Homo sapiens OX=9606 GN=CPD PE=1 SV=2
R.HIWSLEISNKPN[+2026.687]VSEPEEPK.I	HexNAc(2)Hex(10)	N[+2027]	617.55	>sp|O75976|CBPD_HUMAN Carboxypeptidase D OS=Homo sapiens OX=9606 GN=CPD PE=1 SV=2
R.HIWSLEISNKPN[+1540.529]VSEPEEPK.I	HexNAc(2)Hex(7)	N[+1541]	729.07	>sp|O75976|CBPD_HUMAN Carboxypeptidase D OS=Homo sapiens OX=9606 GN=CPD PE=1 SV=2
R.GKDLDTDFTNN[+2059.735]ASQPETK.A	HexNAc(4)Hex(5)Fuc(1)NeuAc(1)	N[+2060]	324.16	>sp|O75976|CBPD_HUMAN Carboxypeptidase D OS=Homo sapiens OX=9606 GN=CPD PE=1 SV=2
R.GKDLDTDFTNN[+1378.476]ASQPETK.A	HexNAc(2)Hex(6)	N[+1378]	659.81	>sp|O75976|CBPD_HUMAN Carboxypeptidase D OS=Homo sapiens OX=9606 GN=CPD PE=1 SV=2
K.HLASLYANNHPSMHMGQPSC[+57.021]PN[+2350.830]KSDENIPGGVMR.G	HexNAc(4)Hex(5)Fuc(1)NeuAc(2)	C[+57], N[+2351]	397.73	>sp|O75976|CBPD_HUMAN Carboxypeptidase D OS=Homo sapiens OX=9606 GN=CPD PE=1 SV=2
R.DHLLLPAISHN[+1864.634]K.T	HexNAc(2)Hex(9)	N[+1865]	325.46	>sp|Q99941|ATF6B_HUMAN Cyclic AMP-dependent transcription factor ATF-6 beta OS=Homo sapiens OX=9606 GN=ATF6B PE=1 SV=2
K.MSLVMPAMAPN[+1864.634]ETLSGR.G	HexNAc(2)Hex(9)	N[+1865]	441.89	>sp|Q99941|ATF6B_HUMAN Cyclic AMP-dependent transcription factor ATF-6 beta OS=Homo sapiens OX=9606 GN=ATF6B PE=1 SV=2
R.KQPSPTPGN[+1864.634]ATGGPLPVSAASQAHQASHQPLYLNHP.-	HexNAc(2)Hex(9)	N[+1865]	827.52	>sp|Q99941|ATF6B_HUMAN Cyclic AMP-dependent transcription factor ATF-6 beta OS=Homo sapiens OX=9606 GN=ATF6B PE=1 SV=2
R.KQPSPTPGN[+1702.581]ATGGPLPVSAASQAHQASHQPLYLNHP.-	HexNAc(2)Hex(8)	N[+1703]	1018.31	>sp|Q99941|ATF6B_HUMAN Cyclic AMP-dependent transcription factor ATF-6 beta OS=Homo sapiens OX=9606 GN=ATF6B PE=1 SV=2
K.DMSDGFISN[+1864.634]LTIQR.Q	HexNAc(2)Hex(9)	N[+1865]	336.58	>sp|P13674|P4HA1_HUMAN Prolyl 4-hydroxylase subunit alpha-1 OS=Homo sapiens OX=9606 GN=P4HA1 PE=1 SV=2
K.DMSDGFISN[+1540.529]LTIQR.Q	HexNAc(2)Hex(7)	N[+1541]	358.21	>sp|P13674|P4HA1_HUMAN Prolyl 4-hydroxylase subunit alpha-1 OS=Homo sapiens OX=9606 GN=P4HA1 PE=1 SV=2
K.DMSDGFISN[+1378.476]LTIQR.Q	HexNAc(2)Hex(6)	N[+1378]	448.98	>sp|P13674|P4HA1_HUMAN Prolyl 4-hydroxylase subunit alpha-1 OS=Homo sapiens OX=9606 GN=P4HA1 PE=1 SV=2
K.DMSDGFISN[+1702.581]LTIQR.Q	HexNAc(2)Hex(8)	N[+1703]	682.5	>sp|P13674|P4HA1_HUMAN Prolyl 4-hydroxylase subunit alpha-1 OS=Homo sapiens OX=9606 GN=P4HA1 PE=1 SV=2
K.SNAPLVN[+1501.555]VTLYYEALC[+57.021]GGC[+57.021]R.A	HexNAc(5)Hex(3)	C[+57]*2, N[+1502]	390.86	>sp|P13284|GILT_HUMAN Gamma-interferon-inducible lysosomal thiol reductase OS=Homo sapiens OX=9606 GN=IFI30 PE=1 SV=3
K.SNAPLVN[+1702.581]VTLYYEALC[+57.021]GGC[+57.021]R.A	HexNAc(2)Hex(8)	C[+57]*2, N[+1703]	517.01	>sp|P13284|GILT_HUMAN Gamma-interferon-inducible lysosomal thiol reductase OS=Homo sapiens OX=9606 GN=IFI30 PE=1 SV=3
K.SNAPLVN[+1540.529]VTLYYEALC[+57.021]GGC[+57.021]R.A	HexNAc(2)Hex(7)	C[+57]*2, N[+1541]	733.27	>sp|P13284|GILT_HUMAN Gamma-interferon-inducible lysosomal thiol reductase OS=Homo sapiens OX=9606 GN=IFI30 PE=1 SV=3
K.SNAPLVN[+1864.634]VTLYYEALC[+57.021]GGC[+57.021]R.A	HexNAc(2)Hex(9)	C[+57]*2, N[+1865]	826.16	>sp|P13284|GILT_HUMAN Gamma-interferon-inducible lysosomal thiol reductase OS=Homo sapiens OX=9606 GN=IFI30 PE=1 SV=3
R.VTDALN[+4393.550]ATRAAVEEGIVLGGGC[+57.021]ALLRC[+57.021]IPALDSLTPANEDQK.I	HexNAc(8)Hex(9)Fuc(1)NeuAc(4)	C[+57]*2, N[+4394]	348.5	>sp|P10809|CH60_HUMAN 60 kDa heat shock protein, mitochondrial OS=Homo sapiens OX=9606 GN=HSPD1 PE=1 SV=2
K.FAEIN[+1702.581]GSALC[+57.021]SYNLKPSEYTTSPK.S	HexNAc(2)Hex(8)	C[+57], N[+1703]	470.59	>sp|Q8WWI5|CTL1_HUMAN Choline transporter-like protein 1 OS=Homo sapiens OX=9606 GN=SLC44A1 PE=1 SV=1
K.FAEIN[+1378.476]GSALC[+57.021]SYNLKPSEYTTSPK.S	HexNAc(2)Hex(6)	C[+57], N[+1378]	563.19	>sp|Q8WWI5|CTL1_HUMAN Choline transporter-like protein 1 OS=Homo sapiens OX=9606 GN=SLC44A1 PE=1 SV=1
K.FAEIN[+1540.529]GSALC[+57.021]SYNLKPSEYTTSPK.S	HexNAc(2)Hex(7)	C[+57], N[+1541]	573.5	>sp|Q8WWI5|CTL1_HUMAN Choline transporter-like protein 1 OS=Homo sapiens OX=9606 GN=SLC44A1 PE=1 SV=1
R.C[+57.021]APVN[+1540.529]ISC[+57.021]YAK.F	HexNAc(2)Hex(7)	C[+57]*2, N[+1541]	308.95	>sp|Q8WWI5|CTL1_HUMAN Choline transporter-like protein 1 OS=Homo sapiens OX=9606 GN=SLC44A1 PE=1 SV=1
R.C[+57.021]APVN[+1702.581]ISC[+57.021]YAK.F	HexNAc(2)Hex(8)	C[+57]*2, N[+1703]	480.13	>sp|Q8WWI5|CTL1_HUMAN Choline transporter-like protein 1 OS=Homo sapiens OX=9606 GN=SLC44A1 PE=1 SV=1
R.VFPYISAMVNN[+1704.635]GSLSYDHER.D	HexNAc(6)Hex(3)	N[+1705]	490.29	>sp|Q9H0V9|LMA2L_HUMAN VIP36-like protein OS=Homo sapiens OX=9606 GN=LMAN2L PE=1 SV=1
K.YIHQN[+1864.634]YTK.A	HexNAc(2)Hex(9)	N[+1865]	372.82	>sp|Q02809|PLOD1_HUMAN Procollagen-lysine,2-oxoglutarate 5-dioxygenase 1 OS=Homo sapiens OX=9606 GN=PLOD1 PE=1 SV=2
K.YIHQN[+1540.529]YTK.A	HexNAc(2)Hex(7)	N[+1541]	394.04	>sp|Q02809|PLOD1_HUMAN Procollagen-lysine,2-oxoglutarate 5-dioxygenase 1 OS=Homo sapiens OX=9606 GN=PLOD1 PE=1 SV=2
K.YIHQN[+1702.581]YTK.A	HexNAc(2)Hex(8)	N[+1703]	466.59	>sp|Q02809|PLOD1_HUMAN Procollagen-lysine,2-oxoglutarate 5-dioxygenase 1 OS=Homo sapiens OX=9606 GN=PLOD1 PE=1 SV=2
R.YN[+1864.634]C[+57.021]SIR.A	HexNAc(2)Hex(9)	C[+57], N[+1865]	334.25	>sp|Q02809|PLOD1_HUMAN Procollagen-lysine,2-oxoglutarate 5-dioxygenase 1 OS=Homo sapiens OX=9606 GN=PLOD1 PE=1 SV=2
R.GN[+1540.529]ISAVAVR.F	HexNAc(2)Hex(7)	N[+1541]	304.83	>sp|Q9Y4D7|PLXD1_HUMAN Plexin-D1 OS=Homo sapiens OX=9606 GN=PLXND1 PE=1 SV=3
R.LVQLFPN[+1702.581]DTSLK.N	HexNAc(2)Hex(8)	N[+1703]	681.62	>sp|Q12797|ASPH_HUMAN Aspartyl/asparaginyl beta-hydroxylase OS=Homo sapiens OX=9606 GN=ASPH PE=1 SV=3
R.FPPAAPPAEPVTVFPSMLNVAANHPN[+1864.634]ASTVGLVLPPAAGAGGSR.L	HexNAc(2)Hex(9)	N[+1865]	312.31	>sp|Q9Y4D7|PLXD1_HUMAN Plexin-D1 OS=Homo sapiens OX=9606 GN=PLXND1 PE=1 SV=3
R.FPPAAPPAEPVTVFPSMLNVAANHPN[+1702.581]ASTVGLVLPPAAGAGGSR.L	HexNAc(2)Hex(8)	N[+1703]	411.81	>sp|Q9Y4D7|PLXD1_HUMAN Plexin-D1 OS=Homo sapiens OX=9606 GN=PLXND1 PE=1 SV=3
K.AN[+1702.581]FTIYDC[+57.021]SR.T	HexNAc(2)Hex(8)	C[+57], N[+1703]	454.95	>sp|Q9Y4D7|PLXD1_HUMAN Plexin-D1 OS=Homo sapiens OX=9606 GN=PLXND1 PE=1 SV=3
R.FHMVQN[+1540.529]VSMAVHHIGR.E	HexNAc(2)Hex(7)	N[+1541]	333.76	>sp|Q9Y4D7|PLXD1_HUMAN Plexin-D1 OS=Homo sapiens OX=9606 GN=PLXND1 PE=1 SV=3
R.FHMVQN[+1702.581]VSMAVHHIGR.E	HexNAc(2)Hex(8)	N[+1703]	404.76	>sp|Q9Y4D7|PLXD1_HUMAN Plexin-D1 OS=Homo sapiens OX=9606 GN=PLXND1 PE=1 SV=3
R.FHMVQN[+1378.476]VSMAVHHIGR.E	HexNAc(2)Hex(6)	N[+1378]	673.24	>sp|Q9Y4D7|PLXD1_HUMAN Plexin-D1 OS=Homo sapiens OX=9606 GN=PLXND1 PE=1 SV=3
K.EDALN[+1702.581]ETR.E	HexNAc(2)Hex(8)	N[+1703]	353.52	>sp|P10909|CLUS_HUMAN Clusterin OS=Homo sapiens OX=9606 GN=CLU PE=1 SV=1
K.EDALN[+1864.634]ETR.E	HexNAc(2)Hex(9)	N[+1865]	379.26	>sp|P10909|CLUS_HUMAN Clusterin OS=Homo sapiens OX=9606 GN=CLU PE=1 SV=1
K.LKELPGVC[+57.021]N[+2028.740]ETMMALWEEC[+57.021]KPC[+57.021]LK.Q	HexNAc(6)Hex(5)	C[+57]*3, N[+2029]	395.5	>sp|P10909|CLUS_HUMAN Clusterin OS=Homo sapiens OX=9606 GN=CLU PE=1 SV=1
K.LKELPGVC[+57.021]N[+1864.634]ETMMALWEEC[+57.021]KPC[+57.021]LK.Q	HexNAc(2)Hex(9)	C[+57]*3, N[+1865]	495.7	>sp|P10909|CLUS_HUMAN Clusterin OS=Homo sapiens OX=9606 GN=CLU PE=1 SV=1
K.LKELPGVC[+57.021]N[+1702.581]ETMMALWEEC[+57.021]KPC[+57.021]LK.Q	HexNAc(2)Hex(8)	C[+57]*3, N[+1703]	506.87	>sp|P10909|CLUS_HUMAN Clusterin OS=Homo sapiens OX=9606 GN=CLU PE=1 SV=1
K.LKELPGVC[+57.021]N[+1704.635]ETMMALWEEC[+57.021]KPC[+57.021]LK.Q	HexNAc(6)Hex(3)	C[+57]*3, N[+1705]	508.2	>sp|P10909|CLUS_HUMAN Clusterin OS=Homo sapiens OX=9606 GN=CLU PE=1 SV=1
K.ELPGVC[+57.021]N[+1702.581]ETMMALWEEC[+57.021]KPC[+57.021]LK.Q	HexNAc(2)Hex(8)	C[+57]*3, N[+1703]	386.78	>sp|P10909|CLUS_HUMAN Clusterin OS=Homo sapiens OX=9606 GN=CLU PE=1 SV=1
K.ELPGVC[+57.021]N[+1540.529]ETMMALWEEC[+57.021]KPC[+57.021]LK.Q	HexNAc(2)Hex(7)	C[+57]*3, N[+1541]	406.89	>sp|P10909|CLUS_HUMAN Clusterin OS=Homo sapiens OX=9606 GN=CLU PE=1 SV=1
K.ELPGVC[+57.021]N[+2026.687]ETMMALWEEC[+57.021]KPC[+57.021]LK.Q	HexNAc(2)Hex(10)	C[+57]*3, N[+2027]	528.29	>sp|P10909|CLUS_HUMAN Clusterin OS=Homo sapiens OX=9606 GN=CLU PE=1 SV=1
K.ELPGVC[+57.021]N[+1864.634]ETMMALWEEC[+57.021]KPC[+57.021]LK.Q	HexNAc(2)Hex(9)	C[+57]*3, N[+1865]	589.84	>sp|P10909|CLUS_HUMAN Clusterin OS=Homo sapiens OX=9606 GN=CLU PE=1 SV=1
R.QLEEFLN[+2026.687]QSSPFYFWMNGDR.I	HexNAc(2)Hex(10)	N[+2027]	306.18	>sp|P10909|CLUS_HUMAN Clusterin OS=Homo sapiens OX=9606 GN=CLU PE=1 SV=1
R.QLEEFLN[+1702.581]QSSPFYFWMNGDR.I	HexNAc(2)Hex(8)	N[+1703]	309.79	>sp|P10909|CLUS_HUMAN Clusterin OS=Homo sapiens OX=9606 GN=CLU PE=1 SV=1
R.QLEEFLN[+1864.634]QSSPFYFWMNGDR.I	HexNAc(2)Hex(9)	N[+1865]	490.36	>sp|P10909|CLUS_HUMAN Clusterin OS=Homo sapiens OX=9606 GN=CLU PE=1 SV=1
K.MLN[+1702.581]TSSLLEQLNEQFNWVSR.L	HexNAc(2)Hex(8)	N[+1703]	304.69	>sp|P10909|CLUS_HUMAN Clusterin OS=Homo sapiens OX=9606 GN=CLU PE=1 SV=1
K.MLN[+1864.634]TSSLLEQLNEQFNWVSR.L	HexNAc(2)Hex(9)	N[+1865]	364.36	>sp|P10909|CLUS_HUMAN Clusterin OS=Homo sapiens OX=9606 GN=CLU PE=1 SV=1
K.MLN[+1378.476]TSSLLEQLNEQFNWVSR.L	HexNAc(2)Hex(6)	N[+1378]	407.05	>sp|P10909|CLUS_HUMAN Clusterin OS=Homo sapiens OX=9606 GN=CLU PE=1 SV=1
K.MLN[+1540.529]TSSLLEQLNEQFNWVSR.L	HexNAc(2)Hex(7)	N[+1541]	681.17	>sp|P10909|CLUS_HUMAN Clusterin OS=Homo sapiens OX=9606 GN=CLU PE=1 SV=1
K.M[+15.995]LN[+2028.740]TSSLLEQLNEQFNWVSR.L	HexNAc(6)Hex(5)	M[+16], N[+2029]	305.99	>sp|P10909|CLUS_HUMAN Clusterin OS=Homo sapiens OX=9606 GN=CLU PE=1 SV=1
K.M[+15.995]LN[+1704.635]TSSLLEQLNEQFNWVSR.L	HexNAc(6)Hex(3)	M[+16], N[+1705]	320.84	>sp|P10909|CLUS_HUMAN Clusterin OS=Homo sapiens OX=9606 GN=CLU PE=1 SV=1
K.M[+15.995]LN[+1866.688]TSSLLEQLNEQFNWVSR.L	HexNAc(6)Hex(4)	M[+16], N[+1867]	431.71	>sp|P10909|CLUS_HUMAN Clusterin OS=Homo sapiens OX=9606 GN=CLU PE=1 SV=1
R.LAN[+1647.613]LTQGEDQYYLR.V	HexNAc(5)Hex(3)Fuc(1)	N[+1648]	314.6	>sp|P10909|CLUS_HUMAN Clusterin OS=Homo sapiens OX=9606 GN=CLU PE=1 SV=1
R.LAN[+1540.529]LTQGEDQYYLR.V	HexNAc(2)Hex(7)	N[+1541]	380.03	>sp|P10909|CLUS_HUMAN Clusterin OS=Homo sapiens OX=9606 GN=CLU PE=1 SV=1
R.LAN[+2350.830]LTQGEDQYYLR.V	HexNAc(4)Hex(5)Fuc(1)NeuAc(2)	N[+2351]	442.51	>sp|P10909|CLUS_HUMAN Clusterin OS=Homo sapiens OX=9606 GN=CLU PE=1 SV=1
R.LAN[+1702.581]LTQGEDQYYLR.V	HexNAc(2)Hex(8)	N[+1703]	515.14	>sp|P10909|CLUS_HUMAN Clusterin OS=Homo sapiens OX=9606 GN=CLU PE=1 SV=1
R.LAN[+2026.687]LTQGEDQYYLR.V	HexNAc(2)Hex(10)	N[+2027]	730.85	>sp|P10909|CLUS_HUMAN Clusterin OS=Homo sapiens OX=9606 GN=CLU PE=1 SV=1
R.LAN[+1864.634]LTQGEDQYYLR.V	HexNAc(2)Hex(9)	N[+1865]	751.94	>sp|P10909|CLUS_HUMAN Clusterin OS=Homo sapiens OX=9606 GN=CLU PE=1 SV=1
R.LAN[+1378.476]LTQGEDQYYLR.V	HexNAc(2)Hex(6)	N[+1378]	755.53	>sp|P10909|CLUS_HUMAN Clusterin OS=Homo sapiens OX=9606 GN=CLU PE=1 SV=1
K.NN[+2864.036]HTASILDR.M	HexNAc(7)Hex(8)Fuc(1)	N[+2864]	300.65	>sp|P08962|CD63_HUMAN CD63 antigen OS=Homo sapiens OX=9606 GN=CD63 PE=1 SV=2
K.NN[+1403.507]HTASILDR.M	HexNAc(3)Hex(4)Fuc(1)	N[+1404]	306.19	>sp|P08962|CD63_HUMAN CD63 antigen OS=Homo sapiens OX=9606 GN=CD63 PE=1 SV=2
K.NN[+1038.375]HTASILDR.M	HexNAc(2)Hex(3)Fuc(1)	N[+1038]	335.24	>sp|P08962|CD63_HUMAN CD63 antigen OS=Homo sapiens OX=9606 GN=CD63 PE=1 SV=2
K.NN[+2059.735]HTASILDR.M	HexNAc(4)Hex(5)Fuc(1)NeuAc(1)	N[+2060]	338.8	>sp|P08962|CD63_HUMAN CD63 antigen OS=Homo sapiens OX=9606 GN=CD63 PE=1 SV=2
K.NN[+2498.904]HTASILDR.M	HexNAc(6)Hex(7)Fuc(1)	N[+2499]	340.21	>sp|P08962|CD63_HUMAN CD63 antigen OS=Homo sapiens OX=9606 GN=CD63 PE=1 SV=2
K.NN[+2350.830]HTASILDR.M	HexNAc(4)Hex(5)Fuc(1)NeuAc(2)	N[+2351]	361.26	>sp|P08962|CD63_HUMAN CD63 antigen OS=Homo sapiens OX=9606 GN=CD63 PE=1 SV=2
K.NN[+3229.168]HTASILDR.M	HexNAc(8)Hex(9)Fuc(1)	N[+3229]	368.93	>sp|P08962|CD63_HUMAN CD63 antigen OS=Homo sapiens OX=9606 GN=CD63 PE=1 SV=2
K.NN[+1378.476]HTASILDR.M	HexNAc(2)Hex(6)	N[+1378]	369.54	>sp|P08962|CD63_HUMAN CD63 antigen OS=Homo sapiens OX=9606 GN=CD63 PE=1 SV=2
K.NN[+1216.423]HTASILDR.M	HexNAc(2)Hex(5)	N[+1216]	372.94	>sp|P08962|CD63_HUMAN CD63 antigen OS=Homo sapiens OX=9606 GN=CD63 PE=1 SV=2
K.NN[+1768.640]HTASILDR.M	HexNAc(4)Hex(5)Fuc(1)	N[+1769]	375.74	>sp|P08962|CD63_HUMAN CD63 antigen OS=Homo sapiens OX=9606 GN=CD63 PE=1 SV=2
K.NN[+2424.867]HTASILDR.M	HexNAc(5)Hex(6)Fuc(1)NeuAc(1)	N[+2425]	411.51	>sp|P08962|CD63_HUMAN CD63 antigen OS=Homo sapiens OX=9606 GN=CD63 PE=1 SV=2
K.NN[+1565.560]HTASILDR.M	HexNAc(3)Hex(5)Fuc(1)	N[+1566]	418.54	>sp|P08962|CD63_HUMAN CD63 antigen OS=Homo sapiens OX=9606 GN=CD63 PE=1 SV=2
K.NN[+2133.772]HTASILDR.M	HexNAc(5)Hex(6)Fuc(1)	N[+2134]	427.79	>sp|P08962|CD63_HUMAN CD63 antigen OS=Homo sapiens OX=9606 GN=CD63 PE=1 SV=2
K.NN[+2715.963]HTASILDR.M	HexNAc(5)Hex(6)Fuc(1)NeuAc(2)	N[+2716]	430.57	>sp|P08962|CD63_HUMAN CD63 antigen OS=Homo sapiens OX=9606 GN=CD63 PE=1 SV=2
K.NN[+1872.651]HTASILDR.M	HexNAc(3)Hex(6)NeuAc(1)	N[+1873]	433.06	>sp|P08962|CD63_HUMAN CD63 antigen OS=Homo sapiens OX=9606 GN=CD63 PE=1 SV=2
K.NN[+1897.682]HTASILDR.M	HexNAc(4)Hex(4)Fuc(1)NeuAc(1)	N[+1898]	479.53	>sp|P08962|CD63_HUMAN CD63 antigen OS=Homo sapiens OX=9606 GN=CD63 PE=1 SV=2
K.NN[+2018.708]HTASILDR.M	HexNAc(3)Hex(6)Fuc(1)NeuAc(1)	N[+2019]	508.58	>sp|P08962|CD63_HUMAN CD63 antigen OS=Homo sapiens OX=9606 GN=CD63 PE=1 SV=2
K.NN[+1241.454]HTASILDR.M	HexNAc(3)Hex(3)Fuc(1)	N[+1241]	525.16	>sp|P08962|CD63_HUMAN CD63 antigen OS=Homo sapiens OX=9606 GN=CD63 PE=1 SV=2
K.NN[+1694.603]HTASILDR.M	HexNAc(3)Hex(4)Fuc(1)NeuAc(1)	N[+1695]	526.56	>sp|P08962|CD63_HUMAN CD63 antigen OS=Homo sapiens OX=9606 GN=CD63 PE=1 SV=2
K.NN[+1702.581]HTASILDR.M	HexNAc(2)Hex(8)	N[+1703]	570.06	>sp|P08962|CD63_HUMAN CD63 antigen OS=Homo sapiens OX=9606 GN=CD63 PE=1 SV=2
K.NN[+2026.687]HTASILDR.M	HexNAc(2)Hex(10)	N[+2027]	592.55	>sp|P08962|CD63_HUMAN CD63 antigen OS=Homo sapiens OX=9606 GN=CD63 PE=1 SV=2
K.NN[+1540.529]HTASILDR.M	HexNAc(2)Hex(7)	N[+1541]	602.75	>sp|P08962|CD63_HUMAN CD63 antigen OS=Homo sapiens OX=9606 GN=CD63 PE=1 SV=2
K.C[+57.021]C[+57.021]GAAN[+2424.867]YTDWEK.I	HexNAc(5)Hex(6)Fuc(1)NeuAc(1)	C[+57]*2, N[+2425]	318.59	>sp|P08962|CD63_HUMAN CD63 antigen OS=Homo sapiens OX=9606 GN=CD63 PE=1 SV=2
K.C[+57.021]C[+57.021]GAAN[+1540.529]YTDWEK.I	HexNAc(2)Hex(7)	C[+57]*2, N[+1541]	343.58	>sp|P08962|CD63_HUMAN CD63 antigen OS=Homo sapiens OX=9606 GN=CD63 PE=1 SV=2
K.C[+57.021]C[+57.021]GAAN[+1403.507]YTDWEK.I	HexNAc(3)Hex(4)Fuc(1)	C[+57]*2, N[+1404]	377.13	>sp|P08962|CD63_HUMAN CD63 antigen OS=Homo sapiens OX=9606 GN=CD63 PE=1 SV=2
K.C[+57.021]C[+57.021]GAAN[+1872.651]YTDWEK.I	HexNAc(3)Hex(6)NeuAc(1)	C[+57]*2, N[+1873]	415.19	>sp|P08962|CD63_HUMAN CD63 antigen OS=Homo sapiens OX=9606 GN=CD63 PE=1 SV=2
K.C[+57.021]C[+57.021]GAAN[+1710.598]YTDWEK.I	HexNAc(3)Hex(5)NeuAc(1)	C[+57]*2, N[+1711]	429.03	>sp|P08962|CD63_HUMAN CD63 antigen OS=Homo sapiens OX=9606 GN=CD63 PE=1 SV=2
K.C[+57.021]C[+57.021]GAAN[+1864.634]YTDWEK.I	HexNAc(2)Hex(9)	C[+57]*2, N[+1865]	635.02	>sp|P08962|CD63_HUMAN CD63 antigen OS=Homo sapiens OX=9606 GN=CD63 PE=1 SV=2
K.C[+57.021]C[+57.021]GAAN[+1378.476]YTDWEK.I	HexNAc(2)Hex(6)	C[+57]*2, N[+1378]	842.92	>sp|P08962|CD63_HUMAN CD63 antigen OS=Homo sapiens OX=9606 GN=CD63 PE=1 SV=2
K.NRVPDSC[+57.021]C[+57.021]IN[+1540.529]VTVGC[+57.021]GINFNEK.A	HexNAc(2)Hex(7)	C[+57]*3, N[+1541]	348.38	>sp|P08962|CD63_HUMAN CD63 antigen OS=Homo sapiens OX=9606 GN=CD63 PE=1 SV=2
K.NRVPDSC[+57.021]C[+57.021]IN[+1702.581]VTVGC[+57.021]GINFNEK.A	HexNAc(2)Hex(8)	C[+57]*3, N[+1703]	360.62	>sp|P08962|CD63_HUMAN CD63 antigen OS=Homo sapiens OX=9606 GN=CD63 PE=1 SV=2
K.NRVPDSC[+57.021]C[+57.021]IN[+1378.476]VTVGC[+57.021]GINFNEK.A	HexNAc(2)Hex(6)	C[+57]*3, N[+1378]	387.78	>sp|P08962|CD63_HUMAN CD63 antigen OS=Homo sapiens OX=9606 GN=CD63 PE=1 SV=2
K.NRVPDSC[+57.021]C[+57.021]IN[+2026.687]VTVGC[+57.021]GINFNEK.A	HexNAc(2)Hex(10)	C[+57]*3, N[+2027]	415.81	>sp|P08962|CD63_HUMAN CD63 antigen OS=Homo sapiens OX=9606 GN=CD63 PE=1 SV=2
R.VPDSC[+57.021]C[+57.021]IN[+1403.507]VTVGC[+57.021]GINFNEK.A	HexNAc(3)Hex(4)Fuc(1)	C[+57]*3, N[+1404]	343.6	>sp|P08962|CD63_HUMAN CD63 antigen OS=Homo sapiens OX=9606 GN=CD63 PE=1 SV=2
R.VPDSC[+57.021]C[+57.021]IN[+2059.735]VTVGC[+57.021]GINFNEK.A	HexNAc(4)Hex(5)Fuc(1)NeuAc(1)	C[+57]*3, N[+2060]	360.25	>sp|P08962|CD63_HUMAN CD63 antigen OS=Homo sapiens OX=9606 GN=CD63 PE=1 SV=2
R.VPDSC[+57.021]C[+57.021]IN[+1540.529]VTVGC[+57.021]GINFNEK.A	HexNAc(2)Hex(7)	C[+57]*3, N[+1541]	578.37	>sp|P08962|CD63_HUMAN CD63 antigen OS=Homo sapiens OX=9606 GN=CD63 PE=1 SV=2
R.WC[+57.021]PQN[+2350.830]SSC[+57.021]VNATAC[+57.021]R.C	HexNAc(4)Hex(5)Fuc(1)NeuAc(2)	C[+57]*3, N[+2351]	415.45	>sp|P48960|AGRE5_HUMAN Adhesion G protein-coupled receptor E5 OS=Homo sapiens OX=9606 GN=ADGRE5 PE=1 SV=4
K.TC[+57.021]EEC[+57.021]LKN[+1540.529]VSC[+57.021]LWC[+57.021]NTNK.A	HexNAc(2)Hex(7)	C[+57]*4, N[+1541]	519.43	>sp|P53801|PTTG_HUMAN Pituitary tumor-transforming gene 1 protein-interacting protein OS=Homo sapiens OX=9606 GN=PTTG1IP PE=1 SV=1
K.N[+1378.476]VSC[+57.021]LWC[+57.021]NTNK.A	HexNAc(2)Hex(6)	C[+57]*2, N[+1378]	389.33	>sp|P53801|PTTG_HUMAN Pituitary tumor-transforming gene 1 protein-interacting protein OS=Homo sapiens OX=9606 GN=PTTG1IP PE=1 SV=1
K.N[+1540.529]VSC[+57.021]LWC[+57.021]NTNK.A	HexNAc(2)Hex(7)	C[+57]*2, N[+1541]	405.59	>sp|P53801|PTTG_HUMAN Pituitary tumor-transforming gene 1 protein-interacting protein OS=Homo sapiens OX=9606 GN=PTTG1IP PE=1 SV=1
K.N[+1702.581]VSC[+57.021]LWC[+57.021]NTNK.A	HexNAc(2)Hex(8)	C[+57]*2, N[+1703]	427.51	>sp|P53801|PTTG_HUMAN Pituitary tumor-transforming gene 1 protein-interacting protein OS=Homo sapiens OX=9606 GN=PTTG1IP PE=1 SV=1
K.N[+1864.634]VSC[+57.021]LWC[+57.021]NTNK.A	HexNAc(2)Hex(9)	C[+57]*2, N[+1865]	555.27	>sp|P53801|PTTG_HUMAN Pituitary tumor-transforming gene 1 protein-interacting protein OS=Homo sapiens OX=9606 GN=PTTG1IP PE=1 SV=1
K.VDFWHSDQC[+57.021]NMIN[+1710.598]GTSGQM[+15.995]WPPFMTPESSLEFYSPEAC[+57.021]R.S	HexNAc(3)Hex(5)NeuAc(1)	C[+57]*2, M[+16], N[+1711]	445.54	>sp|Q8WTV0|SCRB1_HUMAN Scavenger receptor class B member 1 OS=Homo sapiens OX=9606 GN=SCARB1 PE=1 SV=1
R.TPTGNAPSSESDIDISSPN[+1378.476]VSHDESIAK.D	HexNAc(2)Hex(6)	N[+1378]	410.05	>sp|O95251|KAT7_HUMAN Histone acetyltransferase KAT7 OS=Homo sapiens OX=9606 GN=KAT7 PE=1 SV=1
K.FYATN[+1378.476]DTEVAQSNFEALQDFFR.L	HexNAc(2)Hex(6)	N[+1378]	391.67	>sp|P10619|PPGB_HUMAN Lysosomal protective protein OS=Homo sapiens OX=9606 GN=CTSA PE=1 SV=2
K.FYATN[+1540.529]DTEVAQSNFEALQDFFR.L	HexNAc(2)Hex(7)	N[+1541]	535.47	>sp|P10619|PPGB_HUMAN Lysosomal protective protein OS=Homo sapiens OX=9606 GN=CTSA PE=1 SV=2
R.SVHGGVPQN[+1864.634]VSLWAHR.K	HexNAc(2)Hex(9)	N[+1865]	598.32	>sp|Q12891|HYAL2_HUMAN Hyaluronidase-2 OS=Homo sapiens OX=9606 GN=HYAL2 PE=1 SV=4
R.EERPLN[+1702.581]ASALK.L	HexNAc(2)Hex(8)	N[+1703]	339.8	>sp|O14657|TOR1B_HUMAN Torsin-1B OS=Homo sapiens OX=9606 GN=TOR1B PE=1 SV=2
K.AGKPSAAAASVSTQHGSILQLN[+1378.476]DTLEEK.E	HexNAc(2)Hex(6)	N[+1378]	323.7	>sp|Q68CP4|HGNAT_HUMAN Heparan-alpha-glucosaminide N-acetyltransferase OS=Homo sapiens OX=9606 GN=HGSNAT PE=1 SV=2
K.AGKPSAAAASVSTQHGSILQLN[+1540.529]DTLEEK.E	HexNAc(2)Hex(7)	N[+1541]	364.53	>sp|Q68CP4|HGNAT_HUMAN Heparan-alpha-glucosaminide N-acetyltransferase OS=Homo sapiens OX=9606 GN=HGSNAT PE=1 SV=2
R.EERPLN[+1864.634]ASALK.L	HexNAc(2)Hex(9)	N[+1865]	342.34	>sp|O14657|TOR1B_HUMAN Torsin-1B OS=Homo sapiens OX=9606 GN=TOR1B PE=1 SV=2
K.AGKPSAAAASVSTQHGSILQLN[+1864.634]DTLEEK.E	HexNAc(2)Hex(9)	N[+1865]	371.4	>sp|Q68CP4|HGNAT_HUMAN Heparan-alpha-glucosaminide N-acetyltransferase OS=Homo sapiens OX=9606 GN=HGSNAT PE=1 SV=2
R.MDPPC[+57.021]TN[+1540.529]TTAASTYLNNPYVR.K	HexNAc(2)Hex(7)	C[+57], N[+1541]	326.3	>sp|P10619|PPGB_HUMAN Lysosomal protective protein OS=Homo sapiens OX=9606 GN=CTSA PE=1 SV=2
R.EERPLN[+1378.476]ASALK.L	HexNAc(2)Hex(6)	N[+1378]	400.19	>sp|O14657|TOR1B_HUMAN Torsin-1B OS=Homo sapiens OX=9606 GN=TOR1B PE=1 SV=2
K.AGKPSAAAASVSTQHGSILQLN[+1702.581]DTLEEK.E	HexNAc(2)Hex(8)	N[+1703]	603.74	>sp|Q68CP4|HGNAT_HUMAN Heparan-alpha-glucosaminide N-acetyltransferase OS=Homo sapiens OX=9606 GN=HGSNAT PE=1 SV=2
R.MDPPC[+57.021]TN[+1378.476]TTAASTYLNNPYVR.K	HexNAc(2)Hex(6)	C[+57], N[+1378]	355.02	>sp|P10619|PPGB_HUMAN Lysosomal protective protein OS=Homo sapiens OX=9606 GN=CTSA PE=1 SV=2
K.PSAAAASVSTQHGSILQLN[+1540.529]DTLEEK.E	HexNAc(2)Hex(7)	N[+1541]	388.65	>sp|Q68CP4|HGNAT_HUMAN Heparan-alpha-glucosaminide N-acetyltransferase OS=Homo sapiens OX=9606 GN=HGSNAT PE=1 SV=2
K.RAEDYGPVEVISHWHPN[+1864.634]ITINIVDDHTPWVK.G	HexNAc(2)Hex(9)	N[+1865]	856.47	>sp|O96005|CLPT1_HUMAN Cleft lip and palate transmembrane protein 1 OS=Homo sapiens OX=9606 GN=CLPTM1 PE=1 SV=1
R.FGEFGN[+1702.581]YSLLVK.N	HexNAc(2)Hex(8)	N[+1703]	414.42	>sp|Q68CP4|HGNAT_HUMAN Heparan-alpha-glucosaminide N-acetyltransferase OS=Homo sapiens OX=9606 GN=HGSNAT PE=1 SV=2
K.RAEDYGPVEVISHWHPN[+1866.688]ITINIVDDHTPWVK.G	HexNAc(6)Hex(4)	N[+1867]	878.24	>sp|O96005|CLPT1_HUMAN Cleft lip and palate transmembrane protein 1 OS=Homo sapiens OX=9606 GN=CLPTM1 PE=1 SV=1
R.LVQLFPN[+1864.634]DTSLK.N	HexNAc(2)Hex(9)	N[+1865]	359.8	>sp|Q12797|ASPH_HUMAN Aspartyl/asparaginyl beta-hydroxylase OS=Homo sapiens OX=9606 GN=ASPH PE=1 SV=3
R.LVQLFPN[+1378.476]DTSLK.N	HexNAc(2)Hex(6)	N[+1378]	464.07	>sp|Q12797|ASPH_HUMAN Aspartyl/asparaginyl beta-hydroxylase OS=Homo sapiens OX=9606 GN=ASPH PE=1 SV=3
R.TDDEVVQREEEAIQLDGLN[+1378.476]ASQIR.E	HexNAc(2)Hex(6)	N[+1378]	308.62	>sp|P14625|ENPL_HUMAN Endoplasmin OS=Homo sapiens OX=9606 GN=HSP90B1 PE=1 SV=1
R.TDDEVVQREEEAIQLDGLN[+1540.529]ASQIR.E	HexNAc(2)Hex(7)	N[+1541]	451.84	>sp|P14625|ENPL_HUMAN Endoplasmin OS=Homo sapiens OX=9606 GN=HSP90B1 PE=1 SV=1
R.EEEAIQLDGLN[+1702.581]ASQIR.E	HexNAc(2)Hex(8)	N[+1703]	386.99	>sp|P14625|ENPL_HUMAN Endoplasmin OS=Homo sapiens OX=9606 GN=HSP90B1 PE=1 SV=1
R.EEEAIQLDGLN[+1378.476]ASQIR.E	HexNAc(2)Hex(6)	N[+1378]	530.74	>sp|P14625|ENPL_HUMAN Endoplasmin OS=Homo sapiens OX=9606 GN=HSP90B1 PE=1 SV=1
R.MDPPC[+57.021]TN[+1702.581]TTAASTYLNNPYVR.K	HexNAc(2)Hex(8)	C[+57], N[+1703]	633.75	>sp|P10619|PPGB_HUMAN Lysosomal protective protein OS=Homo sapiens OX=9606 GN=CTSA PE=1 SV=2
R.SVHGGVPQN[+1378.476]VSLWAHR.K	HexNAc(2)Hex(6)	N[+1378]	630.49	>sp|Q12891|HYAL2_HUMAN Hyaluronidase-2 OS=Homo sapiens OX=9606 GN=HYAL2 PE=1 SV=4
R.M[+15.995]DPPC[+57.021]TN[+1540.529]TTAASTYLNNPYVR.K	HexNAc(2)Hex(7)	C[+57], M[+16], N[+1541]	479.52	>sp|P10619|PPGB_HUMAN Lysosomal protective protein OS=Homo sapiens OX=9606 GN=CTSA PE=1 SV=2
K.AIGGIDWDSHPFGYN[+4102.455]LTLQAK.D	HexNAc(8)Hex(9)Fuc(1)NeuAc(3)	N[+4102]	339.2	>sp|Q14517|FAT1_HUMAN Protocadherin Fat 1 OS=Homo sapiens OX=9606 GN=FAT1 PE=1 SV=2
K.GNYDFVQAMIVNN[+1702.581]HTSLDVEEAAAVR.A	HexNAc(2)Hex(8)	N[+1703]	845.94	>sp|Q6PIU2|NCEH1_HUMAN Neutral cholesterol ester hydrolase 1 OS=Homo sapiens OX=9606 GN=NCEH1 PE=1 SV=3
R.ARLN[+2539.930]WTSLLPASFTK.N	HexNAc(7)Hex(6)Fuc(1)	N[+2540]	334.67	>sp|Q6PIU2|NCEH1_HUMAN Neutral cholesterol ester hydrolase 1 OS=Homo sapiens OX=9606 GN=NCEH1 PE=1 SV=3
K.AIGGIDWDSHPFGYN[+1540.529]LTLQAK.D	HexNAc(2)Hex(7)	N[+1541]	402.11	>sp|Q14517|FAT1_HUMAN Protocadherin Fat 1 OS=Homo sapiens OX=9606 GN=FAT1 PE=1 SV=2
R.LN[+1702.581]WTSLLPASFTK.N	HexNAc(2)Hex(8)	N[+1703]	494.66	>sp|Q6PIU2|NCEH1_HUMAN Neutral cholesterol ester hydrolase 1 OS=Homo sapiens OX=9606 GN=NCEH1 PE=1 SV=3
R.LN[+1540.529]WTSLLPASFTK.N	HexNAc(2)Hex(7)	N[+1541]	635.18	>sp|Q6PIU2|NCEH1_HUMAN Neutral cholesterol ester hydrolase 1 OS=Homo sapiens OX=9606 GN=NCEH1 PE=1 SV=3
K.AIGGIDWDSHPFGYN[+1702.581]LTLQAK.D	HexNAc(2)Hex(8)	N[+1703]	572.65	>sp|Q14517|FAT1_HUMAN Protocadherin Fat 1 OS=Homo sapiens OX=9606 GN=FAT1 PE=1 SV=2
K.HNN[+1702.581]DTQHIWESDSNEFSVIADPR.G	HexNAc(2)Hex(8)	N[+1703]	302.24	>sp|P14625|ENPL_HUMAN Endoplasmin OS=Homo sapiens OX=9606 GN=HSP90B1 PE=1 SV=1
K.HNN[+1540.529]DTQHIWESDSNEFSVIADPR.G	HexNAc(2)Hex(7)	N[+1541]	306.92	>sp|P14625|ENPL_HUMAN Endoplasmin OS=Homo sapiens OX=9606 GN=HSP90B1 PE=1 SV=1
K.HNN[+1054.370]DTQHIWESDSNEFSVIADPR.G	HexNAc(2)Hex(4)	N[+1054]	313.25	>sp|P14625|ENPL_HUMAN Endoplasmin OS=Homo sapiens OX=9606 GN=HSP90B1 PE=1 SV=1
K.HNN[+1378.476]DTQHIWESDSNEFSVIADPR.G	HexNAc(2)Hex(6)	N[+1378]	318.55	>sp|P14625|ENPL_HUMAN Endoplasmin OS=Homo sapiens OX=9606 GN=HSP90B1 PE=1 SV=1
K.HNN[+1216.423]DTQHIWESDSNEFSVIADPR.G	HexNAc(2)Hex(5)	N[+1216]	327.89	>sp|P14625|ENPL_HUMAN Endoplasmin OS=Homo sapiens OX=9606 GN=HSP90B1 PE=1 SV=1
K.HNN[+1704.635]DTQHIWESDSNEFSVIADPR.G	HexNAc(6)Hex(3)	N[+1705]	391.15	>sp|P14625|ENPL_HUMAN Endoplasmin OS=Homo sapiens OX=9606 GN=HSP90B1 PE=1 SV=1
K.HNN[+1864.634]DTQHIWESDSNEFSVIADPR.G	HexNAc(2)Hex(9)	N[+1865]	396.13	>sp|P14625|ENPL_HUMAN Endoplasmin OS=Homo sapiens OX=9606 GN=HSP90B1 PE=1 SV=1
K.HNN[+1444.534]DTQHIWESDSNEFSVIADPR.G	HexNAc(4)Hex(3)Fuc(1)	N[+1445]	410.36	>sp|P14625|ENPL_HUMAN Endoplasmin OS=Homo sapiens OX=9606 GN=HSP90B1 PE=1 SV=1
K.HNN[+892.317]DTQHIWESDSNEFSVIADPR.G	HexNAc(2)Hex(3)	N[+892]	459.97	>sp|P14625|ENPL_HUMAN Endoplasmin OS=Homo sapiens OX=9606 GN=HSP90B1 PE=1 SV=1
K.HNN[+1241.454]DTQHIWESDSNEFSVIADPR.G	HexNAc(3)Hex(3)Fuc(1)	N[+1241]	476.63	>sp|P14625|ENPL_HUMAN Endoplasmin OS=Homo sapiens OX=9606 GN=HSP90B1 PE=1 SV=1
K.IADDKYN[+1702.581]DTFWK.E	HexNAc(2)Hex(8)	N[+1703]	303.38	>sp|P14625|ENPL_HUMAN Endoplasmin OS=Homo sapiens OX=9606 GN=HSP90B1 PE=1 SV=1
K.GHHVSQEPWN[+1378.476]SSITLTSQAGAVFQSFAK.F	HexNAc(2)Hex(6)	N[+1378]	739.35	>sp|O00115|DNS2A_HUMAN Deoxyribonuclease-2-alpha OS=Homo sapiens OX=9606 GN=DNASE2 PE=1 SV=2
R.LN[+2350.830]GSSLHLEWSAPLESGGR.E	HexNAc(4)Hex(5)Fuc(1)NeuAc(2)	N[+2351]	369.05	>sp|P54760|EPHB4_HUMAN Ephrin type-B receptor 4 OS=Homo sapiens OX=9606 GN=EPHB4 PE=1 SV=2
K.QC[+57.021]N[+1702.581]GTSMC[+57.021]WC[+57.021]VNTAGVR.R	HexNAc(2)Hex(8)	C[+57]*3, N[+1703]	396.2	>sp|P16422|EPCAM_HUMAN Epithelial cell adhesion molecule OS=Homo sapiens OX=9606 GN=EPCAM PE=1 SV=2
R.PMFTYN[+2059.735]WTEETLR.G	HexNAc(4)Hex(5)Fuc(1)NeuAc(1)	N[+2060]	352.57	>sp|Q93050|VPP1_HUMAN V-type proton ATPase 116 kDa subunit a1 OS=Homo sapiens OX=9606 GN=ATP6V0A1 PE=1 SV=3
K.ILLTC[+57.021]SLN[+2204.772]DSATEVTGHR.W	HexNAc(4)Hex(5)NeuAc(2)	C[+57], N[+2205]	302.73	>sp|P35613|BASI_HUMAN Basigin OS=Homo sapiens OX=9606 GN=BSG PE=1 SV=2
K.ILLTC[+57.021]SLN[+2424.867]DSATEVTGHR.W	HexNAc(5)Hex(6)Fuc(1)NeuAc(1)	C[+57], N[+2425]	308.68	>sp|P35613|BASI_HUMAN Basigin OS=Homo sapiens OX=9606 GN=BSG PE=1 SV=2
K.ILLTC[+57.021]SLN[+1378.476]DSATEVTGHR.W	HexNAc(2)Hex(6)	C[+57], N[+1378]	311.13	>sp|P35613|BASI_HUMAN Basigin OS=Homo sapiens OX=9606 GN=BSG PE=1 SV=2
K.ILLTC[+57.021]SLN[+2059.735]DSATEVTGHR.W	HexNAc(4)Hex(5)Fuc(1)NeuAc(1)	C[+57], N[+2060]	313	>sp|P35613|BASI_HUMAN Basigin OS=Homo sapiens OX=9606 GN=BSG PE=1 SV=2
K.ILLTC[+57.021]SLN[+2498.904]DSATEVTGHR.W	HexNAc(6)Hex(7)Fuc(1)	C[+57], N[+2499]	314.8	>sp|P35613|BASI_HUMAN Basigin OS=Homo sapiens OX=9606 GN=BSG PE=1 SV=2
K.ILLTC[+57.021]SLN[+2350.830]DSATEVTGHR.W	HexNAc(4)Hex(5)Fuc(1)NeuAc(2)	C[+57], N[+2351]	321.68	>sp|P35613|BASI_HUMAN Basigin OS=Homo sapiens OX=9606 GN=BSG PE=1 SV=2
K.ILLTC[+57.021]SLN[+1768.640]DSATEVTGHR.W	HexNAc(4)Hex(5)Fuc(1)	C[+57], N[+1769]	331.71	>sp|P35613|BASI_HUMAN Basigin OS=Homo sapiens OX=9606 GN=BSG PE=1 SV=2
K.ILLTC[+57.021]SLN[+1216.423]DSATEVTGHR.W	HexNAc(2)Hex(5)	C[+57], N[+1216]	334.83	>sp|P35613|BASI_HUMAN Basigin OS=Homo sapiens OX=9606 GN=BSG PE=1 SV=2
K.ILLTC[+57.021]SLN[+1540.529]DSATEVTGHR.W	HexNAc(2)Hex(7)	C[+57], N[+1541]	355.92	>sp|P35613|BASI_HUMAN Basigin OS=Homo sapiens OX=9606 GN=BSG PE=1 SV=2
K.ILLTC[+57.021]SLN[+2715.963]DSATEVTGHR.W	HexNAc(5)Hex(6)Fuc(1)NeuAc(2)	C[+57], N[+2716]	361.93	>sp|P35613|BASI_HUMAN Basigin OS=Homo sapiens OX=9606 GN=BSG PE=1 SV=2
K.ILLTC[+57.021]SLN[+1850.693]DSATEVTGHR.W	HexNAc(6)Hex(3)Fuc(1)	C[+57], N[+1851]	429.06	>sp|P35613|BASI_HUMAN Basigin OS=Homo sapiens OX=9606 GN=BSG PE=1 SV=2
K.ILLTC[+57.021]SLN[+2026.687]DSATEVTGHR.W	HexNAc(2)Hex(10)	C[+57], N[+2027]	501.69	>sp|P35613|BASI_HUMAN Basigin OS=Homo sapiens OX=9606 GN=BSG PE=1 SV=2
K.ILLTC[+57.021]SLN[+1702.581]DSATEVTGHR.W	HexNAc(2)Hex(8)	C[+57], N[+1703]	537.3	>sp|P35613|BASI_HUMAN Basigin OS=Homo sapiens OX=9606 GN=BSG PE=1 SV=2
K.ILLTC[+57.021]SLN[+1864.634]DSATEVTGHR.W	HexNAc(2)Hex(9)	C[+57], N[+1865]	566.96	>sp|P35613|BASI_HUMAN Basigin OS=Homo sapiens OX=9606 GN=BSG PE=1 SV=2
K.ILLTC[+57.021]SLN[+1054.370]DSATEVTGHR.W	HexNAc(2)Hex(4)	C[+57], N[+1054]	695.21	>sp|P35613|BASI_HUMAN Basigin OS=Homo sapiens OX=9606 GN=BSG PE=1 SV=2
K.ALMN[+1540.529]GSESR.F	HexNAc(2)Hex(7)	N[+1541]	324.13	>sp|P35613|BASI_HUMAN Basigin OS=Homo sapiens OX=9606 GN=BSG PE=1 SV=2
K.ALMN[+1702.581]GSESR.F	HexNAc(2)Hex(8)	N[+1703]	367.07	>sp|P35613|BASI_HUMAN Basigin OS=Homo sapiens OX=9606 GN=BSG PE=1 SV=2
K.ALMN[+1378.476]GSESR.F	HexNAc(2)Hex(6)	N[+1378]	376	>sp|P35613|BASI_HUMAN Basigin OS=Homo sapiens OX=9606 GN=BSG PE=1 SV=2
K.ALMN[+2026.687]GSESR.F	HexNAc(2)Hex(10)	N[+2027]	450.39	>sp|P35613|BASI_HUMAN Basigin OS=Homo sapiens OX=9606 GN=BSG PE=1 SV=2
K.ALMN[+1864.634]GSESR.F	HexNAc(2)Hex(9)	N[+1865]	489.77	>sp|P35613|BASI_HUMAN Basigin OS=Homo sapiens OX=9606 GN=BSG PE=1 SV=2
K.ALMN[+1216.423]GSESR.F	HexNAc(2)Hex(5)	N[+1216]	508.11	>sp|P35613|BASI_HUMAN Basigin OS=Homo sapiens OX=9606 GN=BSG PE=1 SV=2
K.SAEGTFFIN[+1702.581]K.T	HexNAc(2)Hex(8)	N[+1703]	317.41	>sp|P06865|HEXA_HUMAN Beta-hexosaminidase subunit alpha OS=Homo sapiens OX=9606 GN=HEXA PE=1 SV=2
R.FTFTSHTPGEHQIC[+57.021]LHSN[+2350.830]STK.F	HexNAc(4)Hex(5)Fuc(1)NeuAc(2)	C[+57], N[+2351]	325.33	>sp|Q9BVK6|TMED9_HUMAN Transmembrane emp24 domain-containing protein 9 OS=Homo sapiens OX=9606 GN=TMED9 PE=1 SV=2
K.YGC[+57.021]C[+57.021]PMPN[+1702.581]ATC[+57.021]C[+57.021]SDHLHC[+57.021]C[+57.021]PQDTVC[+57.021]DLIQSK.C	HexNAc(2)Hex(8)	C[+57]*7, N[+1703]	325.38	>sp|P28799|GRN_HUMAN Progranulin OS=Homo sapiens OX=9606 GN=GRN PE=1 SV=2
K.YGC[+57.021]C[+57.021]PMPN[+1694.603]ATC[+57.021]C[+57.021]SDHLHC[+57.021]C[+57.021]PQDTVC[+57.021]DLIQSK.C	HexNAc(3)Hex(4)Fuc(1)NeuAc(1)	C[+57]*7, N[+1695]	346.46	>sp|P28799|GRN_HUMAN Progranulin OS=Homo sapiens OX=9606 GN=GRN PE=1 SV=2
K.YGC[+57.021]C[+57.021]PMPN[+1038.375]ATC[+57.021]C[+57.021]SDHLHC[+57.021]C[+57.021]PQDTVC[+57.021]DLIQSK.C	HexNAc(2)Hex(3)Fuc(1)	C[+57]*7, N[+1038]	361.09	>sp|P28799|GRN_HUMAN Progranulin OS=Homo sapiens OX=9606 GN=GRN PE=1 SV=2
K.YGC[+57.021]C[+57.021]PMPN[+1540.529]ATC[+57.021]C[+57.021]SDHLHC[+57.021]C[+57.021]PQDTVC[+57.021]DLIQSK.C	HexNAc(2)Hex(7)	C[+57]*7, N[+1541]	440.89	>sp|P28799|GRN_HUMAN Progranulin OS=Homo sapiens OX=9606 GN=GRN PE=1 SV=2
K.YGC[+57.021]C[+57.021]PMPN[+1864.634]ATC[+57.021]C[+57.021]SDHLHC[+57.021]C[+57.021]PQDTVC[+57.021]DLIQSK.C	HexNAc(2)Hex(9)	C[+57]*7, N[+1865]	460.28	>sp|P28799|GRN_HUMAN Progranulin OS=Homo sapiens OX=9606 GN=GRN PE=1 SV=2
K.YGC[+57.021]C[+57.021]PMPN[+1216.423]ATC[+57.021]C[+57.021]SDHLHC[+57.021]C[+57.021]PQDTVC[+57.021]DLIQSK.C	HexNAc(2)Hex(5)	C[+57]*7, N[+1216]	553.33	>sp|P28799|GRN_HUMAN Progranulin OS=Homo sapiens OX=9606 GN=GRN PE=1 SV=2
K.YGC[+57.021]C[+57.021]PMPN[+1241.454]ATC[+57.021]C[+57.021]SDHLHC[+57.021]C[+57.021]PQDTVC[+57.021]DLIQSK.C	HexNAc(3)Hex(3)Fuc(1)	C[+57]*7, N[+1241]	588.09	>sp|P28799|GRN_HUMAN Progranulin OS=Homo sapiens OX=9606 GN=GRN PE=1 SV=2
K.YGC[+57.021]C[+57.021]PMPN[+1378.476]ATC[+57.021]C[+57.021]SDHLHC[+57.021]C[+57.021]PQDTVC[+57.021]DLIQSK.C	HexNAc(2)Hex(6)	C[+57]*7, N[+1378]	729.22	>sp|P28799|GRN_HUMAN Progranulin OS=Homo sapiens OX=9606 GN=GRN PE=1 SV=2
K.YGC[+57.021]C[+57.021]PMPN[+892.317]ATC[+57.021]C[+57.021]SDHLHC[+57.021]C[+57.021]PQDTVC[+57.021]DLIQSK.C	HexNAc(2)Hex(3)	C[+57]*7, N[+892]	791.61	>sp|P28799|GRN_HUMAN Progranulin OS=Homo sapiens OX=9606 GN=GRN PE=1 SV=2
K.EN[+1378.476]ATTDLLTK.L	HexNAc(2)Hex(6)	N[+1378]	378.39	>sp|P28799|GRN_HUMAN Progranulin OS=Homo sapiens OX=9606 GN=GRN PE=1 SV=2
K.EN[+1702.581]ATTDLLTK.L	HexNAc(2)Hex(8)	N[+1703]	471.68	>sp|P28799|GRN_HUMAN Progranulin OS=Homo sapiens OX=9606 GN=GRN PE=1 SV=2
K.EN[+1864.634]ATTDLLTK.L	HexNAc(2)Hex(9)	N[+1865]	472.3	>sp|P28799|GRN_HUMAN Progranulin OS=Homo sapiens OX=9606 GN=GRN PE=1 SV=2
R.FTFTSHTPGEHQIC[+57.021]LHSN[+1864.634]STK.F	HexNAc(2)Hex(9)	C[+57], N[+1865]	478.62	>sp|Q9BVK6|TMED9_HUMAN Transmembrane emp24 domain-containing protein 9 OS=Homo sapiens OX=9606 GN=TMED9 PE=1 SV=2
K.RDVPC[+57.021]DN[+1038.375]VSSC[+57.021]PSSDTC[+57.021]C[+57.021]QLTSGEWGC[+57.021]C[+57.021]PIPEAVC[+57.021]C[+57.021]SDHQHC[+57.021]C[+57.021]PQGYTC[+57.021]VAEGQC[+57.021]QR.G	HexNAc(2)Hex(3)Fuc(1)	C[+57]*12, N[+1038]	334.98	>sp|P28799|GRN_HUMAN Progranulin OS=Homo sapiens OX=9606 GN=GRN PE=1 SV=2
K.DVEC[+57.021]GEGHFC[+57.021]HDN[+1540.529]QTC[+57.021]C[+57.021]R.D	HexNAc(2)Hex(7)	C[+57]*4, N[+1541]	312.07	>sp|P28799|GRN_HUMAN Progranulin OS=Homo sapiens OX=9606 GN=GRN PE=1 SV=2
K.DVEC[+57.021]GEGHFC[+57.021]HDN[+1216.423]QTC[+57.021]C[+57.021]R.D	HexNAc(2)Hex(5)	C[+57]*4, N[+1216]	384.51	>sp|P28799|GRN_HUMAN Progranulin OS=Homo sapiens OX=9606 GN=GRN PE=1 SV=2
K.DVEC[+57.021]GEGHFC[+57.021]HDN[+1702.581]QTC[+57.021]C[+57.021]R.D	HexNAc(2)Hex(8)	C[+57]*4, N[+1703]	401.77	>sp|P28799|GRN_HUMAN Progranulin OS=Homo sapiens OX=9606 GN=GRN PE=1 SV=2
K.DVEC[+57.021]GEGHFC[+57.021]HDN[+1378.476]QTC[+57.021]C[+57.021]R.D	HexNAc(2)Hex(6)	C[+57]*4, N[+1378]	487.38	>sp|P28799|GRN_HUMAN Progranulin OS=Homo sapiens OX=9606 GN=GRN PE=1 SV=2
K.DVEC[+57.021]GEGHFC[+57.021]HDN[+1038.375]QTC[+57.021]C[+57.021]R.D	HexNAc(2)Hex(3)Fuc(1)	C[+57]*4, N[+1038]	515.51	>sp|P28799|GRN_HUMAN Progranulin OS=Homo sapiens OX=9606 GN=GRN PE=1 SV=2
K.DVEC[+57.021]GEGHFC[+57.021]HDN[+1864.634]QTC[+57.021]C[+57.021]R.D	HexNAc(2)Hex(9)	C[+57]*4, N[+1865]	567.53	>sp|P28799|GRN_HUMAN Progranulin OS=Homo sapiens OX=9606 GN=GRN PE=1 SV=2
R.FTFTSHTPGEHQIC[+57.021]LHSN[+1216.423]STK.F	HexNAc(2)Hex(5)	C[+57], N[+1216]	569.94	>sp|Q9BVK6|TMED9_HUMAN Transmembrane emp24 domain-containing protein 9 OS=Homo sapiens OX=9606 GN=TMED9 PE=1 SV=2
R.KIYIPLN[+1702.581]K.T	HexNAc(2)Hex(8)	N[+1703]	408.13	>sp|Q92542|NICA_HUMAN Nicastrin OS=Homo sapiens OX=9606 GN=NCSTN PE=1 SV=2
R.KIYIPLN[+1864.634]K.T	HexNAc(2)Hex(9)	N[+1865]	513.28	>sp|Q92542|NICA_HUMAN Nicastrin OS=Homo sapiens OX=9606 GN=NCSTN PE=1 SV=2
R.FTFTSHTPGEHQIC[+57.021]LHSN[+1378.476]STK.F	HexNAc(2)Hex(6)	C[+57], N[+1378]	576.06	>sp|Q9BVK6|TMED9_HUMAN Transmembrane emp24 domain-containing protein 9 OS=Homo sapiens OX=9606 GN=TMED9 PE=1 SV=2
R.KIQQESLGSAPLMGDDHPN[+1702.581]ASR.D	HexNAc(2)Hex(8)	N[+1703]	308.9	>sp|Q5JRA6|TGO1_HUMAN Transport and Golgi organization protein 1 homolog OS=Homo sapiens OX=9606 GN=MIA3 PE=1 SV=1
K.IYIPLN[+1864.634]K.T	HexNAc(2)Hex(9)	N[+1865]	328.26	>sp|Q92542|NICA_HUMAN Nicastrin OS=Homo sapiens OX=9606 GN=NCSTN PE=1 SV=2
K.IYIPLN[+1540.529]K.T	HexNAc(2)Hex(7)	N[+1541]	340.49	>sp|Q92542|NICA_HUMAN Nicastrin OS=Homo sapiens OX=9606 GN=NCSTN PE=1 SV=2
K.IYIPLN[+1702.581]K.T	HexNAc(2)Hex(8)	N[+1703]	358.08	>sp|Q92542|NICA_HUMAN Nicastrin OS=Homo sapiens OX=9606 GN=NCSTN PE=1 SV=2
K.IYIPLN[+1378.476]K.T	HexNAc(2)Hex(6)	N[+1378]	369.46	>sp|Q92542|NICA_HUMAN Nicastrin OS=Homo sapiens OX=9606 GN=NCSTN PE=1 SV=2
R.LLN[+1702.581]ATHQIGC[+57.021]QSSISGDTGVIHVVEK.E	HexNAc(2)Hex(8)	C[+57], N[+1703]	332.09	>sp|Q92542|NICA_HUMAN Nicastrin OS=Homo sapiens OX=9606 GN=NCSTN PE=1 SV=2
R.LLN[+1378.476]ATHQIGC[+57.021]QSSISGDTGVIHVVEK.E	HexNAc(2)Hex(6)	C[+57], N[+1378]	409.95	>sp|Q92542|NICA_HUMAN Nicastrin OS=Homo sapiens OX=9606 GN=NCSTN PE=1 SV=2
R.LLN[+1864.634]ATHQIGC[+57.021]QSSISGDTGVIHVVEK.E	HexNAc(2)Hex(9)	C[+57], N[+1865]	526	>sp|Q92542|NICA_HUMAN Nicastrin OS=Homo sapiens OX=9606 GN=NCSTN PE=1 SV=2
R.LLN[+1702.581]ATHQIGC[+57.021]QSSISGDTGVIHVVEKEEDLQWVLTDGPNPPYMVLLESK.H	HexNAc(2)Hex(8)	C[+57], N[+1703]	300.13	>sp|Q92542|NICA_HUMAN Nicastrin OS=Homo sapiens OX=9606 GN=NCSTN PE=1 SV=2
K.TGALTVQN[+1702.581]TTQLR.S	HexNAc(2)Hex(8)	N[+1703]	618.27	>sp|Q14517|FAT1_HUMAN Protocadherin Fat 1 OS=Homo sapiens OX=9606 GN=FAT1 PE=1 SV=2
K.PIN[+1378.476]TTGTLKPDDR.V	HexNAc(2)Hex(6)	N[+1378]	324.65	>sp|Q92542|NICA_HUMAN Nicastrin OS=Homo sapiens OX=9606 GN=NCSTN PE=1 SV=2
K.PIN[+1702.581]TTGTLKPDDR.V	HexNAc(2)Hex(8)	N[+1703]	514.35	>sp|Q92542|NICA_HUMAN Nicastrin OS=Homo sapiens OX=9606 GN=NCSTN PE=1 SV=2
K.PIN[+1540.529]TTGTLKPDDR.V	HexNAc(2)Hex(7)	N[+1541]	656.33	>sp|Q92542|NICA_HUMAN Nicastrin OS=Homo sapiens OX=9606 GN=NCSTN PE=1 SV=2
K.LLTSHGMGIQVPLN[+1710.598]ATEFNYLC[+57.021]PAIINQIDAR.S	HexNAc(3)Hex(5)NeuAc(1)	C[+57], N[+1711]	506.31	>sp|Q13433|S39A6_HUMAN Zinc transporter ZIP6 OS=Homo sapiens OX=9606 GN=SLC39A6 PE=1 SV=3
R.TSLELWMHTDPVSQKN[+1378.476]ESVR.N	HexNAc(2)Hex(6)	N[+1378]	325.64	>sp|Q92542|NICA_HUMAN Nicastrin OS=Homo sapiens OX=9606 GN=NCSTN PE=1 SV=2
R.TSLELWMHTDPVSQKN[+1710.598]ESVR.N	HexNAc(3)Hex(5)NeuAc(1)	N[+1711]	338.53	>sp|Q92542|NICA_HUMAN Nicastrin OS=Homo sapiens OX=9606 GN=NCSTN PE=1 SV=2
R.TSLELWMHTDPVSQKN[+1540.529]ESVR.N	HexNAc(2)Hex(7)	N[+1541]	360.25	>sp|Q92542|NICA_HUMAN Nicastrin OS=Homo sapiens OX=9606 GN=NCSTN PE=1 SV=2
R.TSLELWMHTDPVSQKN[+1702.581]ESVR.N	HexNAc(2)Hex(8)	N[+1703]	428.93	>sp|Q92542|NICA_HUMAN Nicastrin OS=Homo sapiens OX=9606 GN=NCSTN PE=1 SV=2
R.TSLELWMHTDPVSQKN[+1864.634]ESVR.N	HexNAc(2)Hex(9)	N[+1865]	457.61	>sp|Q92542|NICA_HUMAN Nicastrin OS=Homo sapiens OX=9606 GN=NCSTN PE=1 SV=2
R.N[+1864.634]ISGVVLADHSGAFHNK.Y	HexNAc(2)Hex(9)	N[+1865]	303.26	>sp|Q92542|NICA_HUMAN Nicastrin OS=Homo sapiens OX=9606 GN=NCSTN PE=1 SV=2
R.N[+1540.529]ISGVVLADHSGAFHNK.Y	HexNAc(2)Hex(7)	N[+1541]	428.57	>sp|Q92542|NICA_HUMAN Nicastrin OS=Homo sapiens OX=9606 GN=NCSTN PE=1 SV=2
R.N[+1378.476]ISGVVLADHSGAFHNK.Y	HexNAc(2)Hex(6)	N[+1378]	442.92	>sp|Q92542|NICA_HUMAN Nicastrin OS=Homo sapiens OX=9606 GN=NCSTN PE=1 SV=2
R.N[+1702.581]ISGVVLADHSGAFHNK.Y	HexNAc(2)Hex(8)	N[+1703]	527.01	>sp|Q92542|NICA_HUMAN Nicastrin OS=Homo sapiens OX=9606 GN=NCSTN PE=1 SV=2
R.N[+1054.370]ISGVVLADHSGAFHNK.Y	HexNAc(2)Hex(4)	N[+1054]	541.54	>sp|Q92542|NICA_HUMAN Nicastrin OS=Homo sapiens OX=9606 GN=NCSTN PE=1 SV=2
R.N[+1216.423]ISGVVLADHSGAFHNK.Y	HexNAc(2)Hex(5)	N[+1216]	576.08	>sp|Q92542|NICA_HUMAN Nicastrin OS=Homo sapiens OX=9606 GN=NCSTN PE=1 SV=2
R.ALYELAGGTN[+1702.581]FSDTVQADPQTVTR.L	HexNAc(2)Hex(8)	N[+1703]	444.5	>sp|Q92542|NICA_HUMAN Nicastrin OS=Homo sapiens OX=9606 GN=NCSTN PE=1 SV=2
K.AN[+1702.581]NSWFQSILR.Q	HexNAc(2)Hex(8)	N[+1703]	394.49	>sp|Q92542|NICA_HUMAN Nicastrin OS=Homo sapiens OX=9606 GN=NCSTN PE=1 SV=2
K.AN[+1864.634]NSWFQSILR.Q	HexNAc(2)Hex(9)	N[+1865]	542.02	>sp|Q92542|NICA_HUMAN Nicastrin OS=Homo sapiens OX=9606 GN=NCSTN PE=1 SV=2
K.VPSENKDLYEYSWVQGPLHSN[+1864.634]ETDR.L	HexNAc(2)Hex(9)	N[+1865]	341.85	>sp|Q92542|NICA_HUMAN Nicastrin OS=Homo sapiens OX=9606 GN=NCSTN PE=1 SV=2
K.VPSENKDLYEYSWVQGPLHSN[+1702.581]ETDR.L	HexNAc(2)Hex(8)	N[+1703]	395.32	>sp|Q92542|NICA_HUMAN Nicastrin OS=Homo sapiens OX=9606 GN=NCSTN PE=1 SV=2
K.DLYEYSWVQGPLHSN[+1702.581]ETDR.L	HexNAc(2)Hex(8)	N[+1703]	427.34	>sp|Q92542|NICA_HUMAN Nicastrin OS=Homo sapiens OX=9606 GN=NCSTN PE=1 SV=2
R.ELAVPDGYTN[+2026.687]R.T	HexNAc(2)Hex(10)	N[+2027]	370.19	>sp|P26006|ITA3_HUMAN Integrin alpha-3 OS=Homo sapiens OX=9606 GN=ITGA3 PE=1 SV=5
R.ELAVPDGYTN[+1864.634]R.T	HexNAc(2)Hex(9)	N[+1865]	479.05	>sp|P26006|ITA3_HUMAN Integrin alpha-3 OS=Homo sapiens OX=9606 GN=ITGA3 PE=1 SV=5
R.MN[+1702.581]ITVK.N	HexNAc(2)Hex(8)	N[+1703]	341.88	>sp|P26006|ITA3_HUMAN Integrin alpha-3 OS=Homo sapiens OX=9606 GN=ITGA3 PE=1 SV=5
R.MN[+1864.634]ITVK.N	HexNAc(2)Hex(9)	N[+1865]	353.11	>sp|P26006|ITA3_HUMAN Integrin alpha-3 OS=Homo sapiens OX=9606 GN=ITGA3 PE=1 SV=5
R.MN[+2026.687]ITVK.N	HexNAc(2)Hex(10)	N[+2027]	365.56	>sp|P26006|ITA3_HUMAN Integrin alpha-3 OS=Homo sapiens OX=9606 GN=ITGA3 PE=1 SV=5
K.N[+1710.598]ITIVTGAPR.H	HexNAc(3)Hex(5)NeuAc(1)	N[+1711]	309.76	>sp|P26006|ITA3_HUMAN Integrin alpha-3 OS=Homo sapiens OX=9606 GN=ITGA3 PE=1 SV=5
K.N[+1378.476]ITIVTGAPR.H	HexNAc(2)Hex(6)	N[+1378]	325.18	>sp|P26006|ITA3_HUMAN Integrin alpha-3 OS=Homo sapiens OX=9606 GN=ITGA3 PE=1 SV=5
K.N[+1540.529]ITIVTGAPR.H	HexNAc(2)Hex(7)	N[+1541]	363.02	>sp|P26006|ITA3_HUMAN Integrin alpha-3 OS=Homo sapiens OX=9606 GN=ITGA3 PE=1 SV=5
K.N[+1702.581]ITIVTGAPR.H	HexNAc(2)Hex(8)	N[+1703]	379.77	>sp|P26006|ITA3_HUMAN Integrin alpha-3 OS=Homo sapiens OX=9606 GN=ITGA3 PE=1 SV=5
K.N[+1864.634]ITIVTGAPR.H	HexNAc(2)Hex(9)	N[+1865]	435.44	>sp|P26006|ITA3_HUMAN Integrin alpha-3 OS=Homo sapiens OX=9606 GN=ITGA3 PE=1 SV=5
K.N[+1216.423]ITIVTGAPR.H	HexNAc(2)Hex(5)	N[+1216]	448.14	>sp|P26006|ITA3_HUMAN Integrin alpha-3 OS=Homo sapiens OX=9606 GN=ITGA3 PE=1 SV=5
R.SLDAYPILNQAQALEN[+1702.581]HTEVQFQK.E	HexNAc(2)Hex(8)	N[+1703]	350.33	>sp|P26006|ITA3_HUMAN Integrin alpha-3 OS=Homo sapiens OX=9606 GN=ITGA3 PE=1 SV=5
R.SLDAYPILNQAQALEN[+1864.634]HTEVQFQK.E	HexNAc(2)Hex(9)	N[+1865]	452.59	>sp|P26006|ITA3_HUMAN Integrin alpha-3 OS=Homo sapiens OX=9606 GN=ITGA3 PE=1 SV=5
R.SLDAYPILNQAQALEN[+1540.529]HTEVQFQK.E	HexNAc(2)Hex(7)	N[+1541]	468.38	>sp|P26006|ITA3_HUMAN Integrin alpha-3 OS=Homo sapiens OX=9606 GN=ITGA3 PE=1 SV=5
K.EHYLSSVN[+1540.529]K.T	HexNAc(2)Hex(7)	N[+1541]	475.38	>sp|O75051|PLXA2_HUMAN Plexin-A2 OS=Homo sapiens OX=9606 GN=PLXNA2 PE=1 SV=4
K.LLLSIN[+1702.581]VTNTR.T	HexNAc(2)Hex(8)	N[+1703]	471.81	>sp|P26006|ITA3_HUMAN Integrin alpha-3 OS=Homo sapiens OX=9606 GN=ITGA3 PE=1 SV=5
K.EHYLSSVN[+1378.476]K.T	HexNAc(2)Hex(6)	N[+1378]	602.15	>sp|O75051|PLXA2_HUMAN Plexin-A2 OS=Homo sapiens OX=9606 GN=PLXNA2 PE=1 SV=4
K.FYN[+1540.529]C[+57.021]SAHQLC[+57.021]LSC[+57.021]VNSAFR.C	HexNAc(2)Hex(7)	C[+57]*3, N[+1541]	395.48	>sp|O75051|PLXA2_HUMAN Plexin-A2 OS=Homo sapiens OX=9606 GN=PLXNA2 PE=1 SV=4
K.LN[+1702.581]YTVLIGETPC[+57.021]AVTVSETQLLC[+57.021]EPPNLTGQHK.V	HexNAc(2)Hex(8)	C[+57]*2, N[+1703]	944.87	>sp|O75051|PLXA2_HUMAN Plexin-A2 OS=Homo sapiens OX=9606 GN=PLXNA2 PE=1 SV=4
R.AHC[+57.021]VWLEC[+57.021]PIPDAPVVTN[+1913.677]VTVK.A	HexNAc(4)Hex(5)NeuAc(1)	C[+57]*2, N[+1914]	309.92	>sp|P26006|ITA3_HUMAN Integrin alpha-3 OS=Homo sapiens OX=9606 GN=ITGA3 PE=1 SV=5
R.AHC[+57.021]VWLEC[+57.021]PIPDAPVVTN[+2569.905]VTVK.A	HexNAc(5)Hex(6)NeuAc(2)	C[+57]*2, N[+2570]	332.83	>sp|P26006|ITA3_HUMAN Integrin alpha-3 OS=Homo sapiens OX=9606 GN=ITGA3 PE=1 SV=5
R.AHC[+57.021]VWLEC[+57.021]PIPDAPVVTN[+1540.529]VTVK.A	HexNAc(2)Hex(7)	C[+57]*2, N[+1541]	365.26	>sp|P26006|ITA3_HUMAN Integrin alpha-3 OS=Homo sapiens OX=9606 GN=ITGA3 PE=1 SV=5
R.AHC[+57.021]VWLEC[+57.021]PIPDAPVVTN[+2278.809]VTVK.A	HexNAc(5)Hex(6)NeuAc(1)	C[+57]*2, N[+2279]	442.28	>sp|P26006|ITA3_HUMAN Integrin alpha-3 OS=Homo sapiens OX=9606 GN=ITGA3 PE=1 SV=5
R.AHC[+57.021]VWLEC[+57.021]PIPDAPVVTN[+1622.582]VTVK.A	HexNAc(4)Hex(5)	C[+57]*2, N[+1623]	672.25	>sp|P26006|ITA3_HUMAN Integrin alpha-3 OS=Homo sapiens OX=9606 GN=ITGA3 PE=1 SV=5
R.VWN[+1702.581]STFIEDYR.D	HexNAc(2)Hex(8)	N[+1703]	539.74	>sp|P26006|ITA3_HUMAN Integrin alpha-3 OS=Homo sapiens OX=9606 GN=ITGA3 PE=1 SV=5
R.VWN[+1864.634]STFIEDYR.D	HexNAc(2)Hex(9)	N[+1865]	607.66	>sp|P26006|ITA3_HUMAN Integrin alpha-3 OS=Homo sapiens OX=9606 GN=ITGA3 PE=1 SV=5
R.VWN[+1864.634]STFIEDYRDFDR.V	HexNAc(2)Hex(9)	N[+1865]	305.78	>sp|P26006|ITA3_HUMAN Integrin alpha-3 OS=Homo sapiens OX=9606 GN=ITGA3 PE=1 SV=5
R.VWN[+1702.581]STFIEDYRDFDR.V	HexNAc(2)Hex(8)	N[+1703]	324.3	>sp|P26006|ITA3_HUMAN Integrin alpha-3 OS=Homo sapiens OX=9606 GN=ITGA3 PE=1 SV=5
R.TSIPTINMEN[+1378.476]K.T	HexNAc(2)Hex(6)	N[+1378]	301.06	>sp|P26006|ITA3_HUMAN Integrin alpha-3 OS=Homo sapiens OX=9606 GN=ITGA3 PE=1 SV=5
R.TSIPTINMEN[+1913.677]K.T	HexNAc(4)Hex(5)NeuAc(1)	N[+1914]	332.99	>sp|P26006|ITA3_HUMAN Integrin alpha-3 OS=Homo sapiens OX=9606 GN=ITGA3 PE=1 SV=5
R.TSIPTINMEN[+1540.529]K.T	HexNAc(2)Hex(7)	N[+1541]	336.1	>sp|P26006|ITA3_HUMAN Integrin alpha-3 OS=Homo sapiens OX=9606 GN=ITGA3 PE=1 SV=5
R.TSIPTINMEN[+1710.598]K.T	HexNAc(3)Hex(5)NeuAc(1)	N[+1711]	433.43	>sp|P26006|ITA3_HUMAN Integrin alpha-3 OS=Homo sapiens OX=9606 GN=ITGA3 PE=1 SV=5
R.TSIPTINMEN[+1864.634]K.T	HexNAc(2)Hex(9)	N[+1865]	480.5	>sp|P26006|ITA3_HUMAN Integrin alpha-3 OS=Homo sapiens OX=9606 GN=ITGA3 PE=1 SV=5
R.GISYQMFGN[+1702.581]HSK.S	HexNAc(2)Hex(8)	N[+1703]	428.82	>sp|Q14517|FAT1_HUMAN Protocadherin Fat 1 OS=Homo sapiens OX=9606 GN=FAT1 PE=1 SV=2
K.N[+2350.830]VSVAEGK.E	HexNAc(4)Hex(5)Fuc(1)NeuAc(2)	N[+2351]	313.7	>sp|Q9P2B2|FPRP_HUMAN Prostaglandin F2 receptor negative regulator OS=Homo sapiens OX=9606 GN=PTGFRN PE=1 SV=2
K.ELDLTC[+57.021]N[+1702.581]ITTDR.A	HexNAc(2)Hex(8)	C[+57], N[+1703]	327.46	>sp|Q9P2B2|FPRP_HUMAN Prostaglandin F2 receptor negative regulator OS=Homo sapiens OX=9606 GN=PTGFRN PE=1 SV=2
K.ELDLTC[+57.021]N[+1378.476]ITTDR.A	HexNAc(2)Hex(6)	C[+57], N[+1378]	387.71	>sp|Q9P2B2|FPRP_HUMAN Prostaglandin F2 receptor negative regulator OS=Homo sapiens OX=9606 GN=PTGFRN PE=1 SV=2
K.ELDLTC[+57.021]N[+1540.529]ITTDR.A	HexNAc(2)Hex(7)	C[+57], N[+1541]	508.32	>sp|Q9P2B2|FPRP_HUMAN Prostaglandin F2 receptor negative regulator OS=Homo sapiens OX=9606 GN=PTGFRN PE=1 SV=2
K.ENGMPMDIVN[+1702.581]TSGR.F	HexNAc(2)Hex(8)	N[+1703]	436.05	>sp|Q9Y639|NPTN_HUMAN Neuroplastin OS=Homo sapiens OX=9606 GN=NPTN PE=1 SV=2
K.VAEAVSSPAGVGVTWLEPDYQVYLN[+2350.830]ASK.V	HexNAc(4)Hex(5)Fuc(1)NeuAc(2)	N[+2351]	317.2	>sp|Q9P2B2|FPRP_HUMAN Prostaglandin F2 receptor negative regulator OS=Homo sapiens OX=9606 GN=PTGFRN PE=1 SV=2
K.VAEAVSSPAGVGVTWLEPDYQVYLN[+2059.735]ASK.V	HexNAc(4)Hex(5)Fuc(1)NeuAc(1)	N[+2060]	368.55	>sp|Q9P2B2|FPRP_HUMAN Prostaglandin F2 receptor negative regulator OS=Homo sapiens OX=9606 GN=PTGFRN PE=1 SV=2
R.N[+1378.476]NSWVK.S	HexNAc(2)Hex(6)	N[+1378]	390.47	>sp|Q9P2B2|FPRP_HUMAN Prostaglandin F2 receptor negative regulator OS=Homo sapiens OX=9606 GN=PTGFRN PE=1 SV=2
R.DC[+57.021]VLQC[+57.021]EEQN[+1378.476]C[+57.021]SGGALNHFR.S	HexNAc(2)Hex(6)	C[+57]*3, N[+1378]	335.36	>sp|Q96FM1|PGAP3_HUMAN Post-GPI attachment to proteins factor 3 OS=Homo sapiens OX=9606 GN=PGAP3 PE=1 SV=2
K.N[+1727.613]QSVPLSC[+57.021]C[+57.021]R.E	HexNAc(3)Hex(6)Fuc(1)	C[+57]*2, N[+1728]	312.53	>sp|O60637|TSN3_HUMAN Tetraspanin-3 OS=Homo sapiens OX=9606 GN=TSPAN3 PE=2 SV=1
K.N[+1710.598]QSVPLSC[+57.021]C[+57.021]R.E	HexNAc(3)Hex(5)NeuAc(1)	C[+57]*2, N[+1711]	346.9	>sp|O60637|TSN3_HUMAN Tetraspanin-3 OS=Homo sapiens OX=9606 GN=TSPAN3 PE=2 SV=1
K.N[+1872.651]QSVPLSC[+57.021]C[+57.021]R.E	HexNAc(3)Hex(6)NeuAc(1)	C[+57]*2, N[+1873]	379.73	>sp|O60637|TSN3_HUMAN Tetraspanin-3 OS=Homo sapiens OX=9606 GN=TSPAN3 PE=2 SV=1
K.N[+1565.560]QSVPLSC[+57.021]C[+57.021]R.E	HexNAc(3)Hex(5)Fuc(1)	C[+57]*2, N[+1566]	447.14	>sp|O60637|TSN3_HUMAN Tetraspanin-3 OS=Homo sapiens OX=9606 GN=TSPAN3 PE=2 SV=1
K.N[+1378.476]QSVPLSC[+57.021]C[+57.021]R.E	HexNAc(2)Hex(6)	C[+57]*2, N[+1378]	507.92	>sp|O60637|TSN3_HUMAN Tetraspanin-3 OS=Homo sapiens OX=9606 GN=TSPAN3 PE=2 SV=1
K.N[+1540.529]QSVPLSC[+57.021]C[+57.021]R.E	HexNAc(2)Hex(7)	C[+57]*2, N[+1541]	545.11	>sp|O60637|TSN3_HUMAN Tetraspanin-3 OS=Homo sapiens OX=9606 GN=TSPAN3 PE=2 SV=1
K.N[+1702.581]QSVPLSC[+57.021]C[+57.021]R.E	HexNAc(2)Hex(8)	C[+57]*2, N[+1703]	573.08	>sp|O60637|TSN3_HUMAN Tetraspanin-3 OS=Homo sapiens OX=9606 GN=TSPAN3 PE=2 SV=1
R.ETASNC[+57.021]N[+1038.375]GSLAHPSDLYAEGC[+57.021]EALVVK.K	HexNAc(2)Hex(3)Fuc(1)	C[+57]*2, N[+1038]	322.96	>sp|O60637|TSN3_HUMAN Tetraspanin-3 OS=Homo sapiens OX=9606 GN=TSPAN3 PE=2 SV=1
R.TALWVATDHNMDN[+1540.529]TSTVLR.E	HexNAc(2)Hex(7)	N[+1541]	399.73	>sp|Q8NBJ5|GT251_HUMAN Procollagen galactosyltransferase 1 OS=Homo sapiens OX=9606 GN=COLGALT1 PE=1 SV=1
R.TALWVATDHNMDN[+1378.476]TSTVLR.E	HexNAc(2)Hex(6)	N[+1378]	431.52	>sp|Q8NBJ5|GT251_HUMAN Procollagen galactosyltransferase 1 OS=Homo sapiens OX=9606 GN=COLGALT1 PE=1 SV=1
R.TALWVATDHNMDN[+1702.581]TSTVLR.E	HexNAc(2)Hex(8)	N[+1703]	469.6	>sp|Q8NBJ5|GT251_HUMAN Procollagen galactosyltransferase 1 OS=Homo sapiens OX=9606 GN=COLGALT1 PE=1 SV=1
R.TALWVATDHNMDN[+1864.634]TSTVLR.E	HexNAc(2)Hex(9)	N[+1865]	484.1	>sp|Q8NBJ5|GT251_HUMAN Procollagen galactosyltransferase 1 OS=Homo sapiens OX=9606 GN=COLGALT1 PE=1 SV=1
R.TALWVATDHNMDN[+1866.688]TSTVLR.E	HexNAc(6)Hex(4)	N[+1867]	716.99	>sp|Q8NBJ5|GT251_HUMAN Procollagen galactosyltransferase 1 OS=Homo sapiens OX=9606 GN=COLGALT1 PE=1 SV=1
R.TALWVATDHNM[+15.995]DN[+1702.581]TSTVLR.E	HexNAc(2)Hex(8)	M[+16], N[+1703]	404.18	>sp|Q8NBJ5|GT251_HUMAN Procollagen galactosyltransferase 1 OS=Homo sapiens OX=9606 GN=COLGALT1 PE=1 SV=1
R.TALWVATDHNM[+15.995]DN[+2553.910]TSTVLR.E	HexNAc(5)Hex(5)Fuc(1)NeuAc(2)	M[+16], N[+2554]	425.31	>sp|Q8NBJ5|GT251_HUMAN Procollagen galactosyltransferase 1 OS=Homo sapiens OX=9606 GN=COLGALT1 PE=1 SV=1
R.TALWVATDHNM[+15.995]DN[+1378.476]TSTVLR.E	HexNAc(2)Hex(6)	M[+16], N[+1378]	434.19	>sp|Q8NBJ5|GT251_HUMAN Procollagen galactosyltransferase 1 OS=Homo sapiens OX=9606 GN=COLGALT1 PE=1 SV=1
R.LVEAVDGKAMN[+1419.502]TSQVEALGIQMLPGYR.D	HexNAc(3)Hex(5)	N[+1420]	409.8	>sp|Q8NBJ5|GT251_HUMAN Procollagen galactosyltransferase 1 OS=Homo sapiens OX=9606 GN=COLGALT1 PE=1 SV=1
K.AMN[+1054.370]TSQVEALGIQMLPGYR.D	HexNAc(2)Hex(4)	N[+1054]	313.8	>sp|Q8NBJ5|GT251_HUMAN Procollagen galactosyltransferase 1 OS=Homo sapiens OX=9606 GN=COLGALT1 PE=1 SV=1
K.AMN[+1702.581]TSQVEALGIQMLPGYR.D	HexNAc(2)Hex(8)	N[+1703]	456.48	>sp|Q8NBJ5|GT251_HUMAN Procollagen galactosyltransferase 1 OS=Homo sapiens OX=9606 GN=COLGALT1 PE=1 SV=1
K.AMN[+1216.423]TSQVEALGIQMLPGYR.D	HexNAc(2)Hex(5)	N[+1216]	478.65	>sp|Q8NBJ5|GT251_HUMAN Procollagen galactosyltransferase 1 OS=Homo sapiens OX=9606 GN=COLGALT1 PE=1 SV=1
K.AMN[+1540.529]TSQVEALGIQMLPGYR.D	HexNAc(2)Hex(7)	N[+1541]	625.67	>sp|Q8NBJ5|GT251_HUMAN Procollagen galactosyltransferase 1 OS=Homo sapiens OX=9606 GN=COLGALT1 PE=1 SV=1
K.AMN[+892.317]TSQVEALGIQMLPGYR.D	HexNAc(2)Hex(3)	N[+892]	640.95	>sp|Q8NBJ5|GT251_HUMAN Procollagen galactosyltransferase 1 OS=Homo sapiens OX=9606 GN=COLGALT1 PE=1 SV=1
K.AMN[+1378.476]TSQVEALGIQMLPGYR.D	HexNAc(2)Hex(6)	N[+1378]	841.52	>sp|Q8NBJ5|GT251_HUMAN Procollagen galactosyltransferase 1 OS=Homo sapiens OX=9606 GN=COLGALT1 PE=1 SV=1
K.AMN[+1864.634]TSQVEALGIQMLPGYR.D	HexNAc(2)Hex(9)	N[+1865]	849.95	>sp|Q8NBJ5|GT251_HUMAN Procollagen galactosyltransferase 1 OS=Homo sapiens OX=9606 GN=COLGALT1 PE=1 SV=1
K.AM[+15.995]N[+1378.476]TSQVEALGIQMLPGYR.D	HexNAc(2)Hex(6)	M[+16], N[+1378]	594.32	>sp|Q8NBJ5|GT251_HUMAN Procollagen galactosyltransferase 1 OS=Homo sapiens OX=9606 GN=COLGALT1 PE=1 SV=1
R.WC[+57.021]PQNSSC[+57.021]VN[+2350.830]ATAC[+57.021]R.C	HexNAc(4)Hex(5)Fuc(1)NeuAc(2)	C[+57]*3, N[+2351]	557.89	>sp|P48960|AGRE5_HUMAN Adhesion G protein-coupled receptor E5 OS=Homo sapiens OX=9606 GN=ADGRE5 PE=1 SV=4
K.TFKN[+2350.830]ESENTC[+57.021]QDVDEC[+57.021]QQNPR.L	HexNAc(4)Hex(5)Fuc(1)NeuAc(2)	C[+57]*2, N[+2351]	363.42	>sp|P48960|AGRE5_HUMAN Adhesion G protein-coupled receptor E5 OS=Homo sapiens OX=9606 GN=ADGRE5 PE=1 SV=4
R.GDKN[+1913.677]VTMGQSSAR.M	HexNAc(4)Hex(5)NeuAc(1)	N[+1914]	321.83	>sp|P48960|AGRE5_HUMAN Adhesion G protein-coupled receptor E5 OS=Homo sapiens OX=9606 GN=ADGRE5 PE=1 SV=4
R.GDKN[+2350.830]VTMGQSSAR.M	HexNAc(4)Hex(5)Fuc(1)NeuAc(2)	N[+2351]	323.67	>sp|P48960|AGRE5_HUMAN Adhesion G protein-coupled receptor E5 OS=Homo sapiens OX=9606 GN=ADGRE5 PE=1 SV=4
R.GDKN[+2059.735]VTMGQSSAR.M	HexNAc(4)Hex(5)Fuc(1)NeuAc(1)	N[+2060]	441.55	>sp|P48960|AGRE5_HUMAN Adhesion G protein-coupled receptor E5 OS=Homo sapiens OX=9606 GN=ADGRE5 PE=1 SV=4
R.LSAVNSIFLSHN[+2059.735]NTK.E	HexNAc(4)Hex(5)Fuc(1)NeuAc(1)	N[+2060]	306.32	>sp|P48960|AGRE5_HUMAN Adhesion G protein-coupled receptor E5 OS=Homo sapiens OX=9606 GN=ADGRE5 PE=1 SV=4
R.LSAVNSIFLSHN[+2204.772]NTK.E	HexNAc(4)Hex(5)NeuAc(2)	N[+2205]	358.9	>sp|P48960|AGRE5_HUMAN Adhesion G protein-coupled receptor E5 OS=Homo sapiens OX=9606 GN=ADGRE5 PE=1 SV=4
R.LSAVNSIFLSHN[+2350.830]NTK.E	HexNAc(4)Hex(5)Fuc(1)NeuAc(2)	N[+2351]	359.19	>sp|P48960|AGRE5_HUMAN Adhesion G protein-coupled receptor E5 OS=Homo sapiens OX=9606 GN=ADGRE5 PE=1 SV=4
R.LSAVNSIFLSHN[+1378.476]NTK.E	HexNAc(2)Hex(6)	N[+1378]	376.67	>sp|P48960|AGRE5_HUMAN Adhesion G protein-coupled receptor E5 OS=Homo sapiens OX=9606 GN=ADGRE5 PE=1 SV=4
R.LSAVNSIFLSHN[+1864.634]NTK.E	HexNAc(2)Hex(9)	N[+1865]	420.43	>sp|P48960|AGRE5_HUMAN Adhesion G protein-coupled receptor E5 OS=Homo sapiens OX=9606 GN=ADGRE5 PE=1 SV=4
K.GQTEIQVNC[+57.021]PPAVTEN[+1702.581]K.T	HexNAc(2)Hex(8)	C[+57], N[+1703]	657.29	>sp|Q16563|SYPL1_HUMAN Synaptophysin-like protein 1 OS=Homo sapiens OX=9606 GN=SYPL1 PE=1 SV=1
K.GQTEIQVNC[+57.021]PPAVTEN[+1216.423]K.T	HexNAc(2)Hex(5)	C[+57], N[+1216]	696.32	>sp|Q16563|SYPL1_HUMAN Synaptophysin-like protein 1 OS=Homo sapiens OX=9606 GN=SYPL1 PE=1 SV=1
R.YVWN[+2026.687]R.T	HexNAc(2)Hex(10)	N[+2027]	335.6	>sp|P05187|PPB1_HUMAN Alkaline phosphatase, placental type OS=Homo sapiens OX=9606 GN=ALPP PE=1 SV=2
R.HEGQEPFLQWLMLLSN[+1540.529]ESALPHVHTVSYGDDEDSLSSAYIQR.V	HexNAc(2)Hex(7)	N[+1541]	327.8	>sp|O14773|TPP1_HUMAN Tripeptidyl-peptidase 1 OS=Homo sapiens OX=9606 GN=TPP1 PE=1 SV=2
R.HEGQEPFLQWLMLLSN[+1216.423]ESALPHVHTVSYGDDEDSLSSAYIQR.V	HexNAc(2)Hex(5)	N[+1216]	365.08	>sp|O14773|TPP1_HUMAN Tripeptidyl-peptidase 1 OS=Homo sapiens OX=9606 GN=TPP1 PE=1 SV=2
R.HEGQEPFLQWLMLLSN[+1702.581]ESALPHVHTVSYGDDEDSLSSAYIQR.V	HexNAc(2)Hex(8)	N[+1703]	441.62	>sp|O14773|TPP1_HUMAN Tripeptidyl-peptidase 1 OS=Homo sapiens OX=9606 GN=TPP1 PE=1 SV=2
R.HEGQEPFLQWLMLLSN[+1704.635]ESALPHVHTVSYGDDEDSLSSAYIQR.V	HexNAc(6)Hex(3)	N[+1705]	481.12	>sp|O14773|TPP1_HUMAN Tripeptidyl-peptidase 1 OS=Homo sapiens OX=9606 GN=TPP1 PE=1 SV=2
K.FLSSSPHLPPSSYFN[+1702.581]ASGR.A	HexNAc(2)Hex(8)	N[+1703]	309.35	>sp|O14773|TPP1_HUMAN Tripeptidyl-peptidase 1 OS=Homo sapiens OX=9606 GN=TPP1 PE=1 SV=2
K.FLSSSPHLPPSSYFN[+2350.830]ASGR.A	HexNAc(4)Hex(5)Fuc(1)NeuAc(2)	N[+2351]	329.16	>sp|O14773|TPP1_HUMAN Tripeptidyl-peptidase 1 OS=Homo sapiens OX=9606 GN=TPP1 PE=1 SV=2
K.FLSSSPHLPPSSYFN[+1864.634]ASGR.A	HexNAc(2)Hex(9)	N[+1865]	331.37	>sp|O14773|TPP1_HUMAN Tripeptidyl-peptidase 1 OS=Homo sapiens OX=9606 GN=TPP1 PE=1 SV=2
K.FLSSSPHLPPSSYFN[+2204.772]ASGR.A	HexNAc(4)Hex(5)NeuAc(2)	N[+2205]	332.66	>sp|O14773|TPP1_HUMAN Tripeptidyl-peptidase 1 OS=Homo sapiens OX=9606 GN=TPP1 PE=1 SV=2
K.FLSSSPHLPPSSYFN[+1548.545]ASGR.A	HexNAc(3)Hex(4)NeuAc(1)	N[+1549]	339.3	>sp|O14773|TPP1_HUMAN Tripeptidyl-peptidase 1 OS=Homo sapiens OX=9606 GN=TPP1 PE=1 SV=2
K.TVLTPATNHMGN[+1702.581]VTFTIPANR.E	HexNAc(2)Hex(8)	N[+1703]	306.32	>sp|P01024|CO3_HUMAN Complement C3 OS=Homo sapiens OX=9606 GN=C3 PE=1 SV=2
K.TVLTPATNHMGN[+2026.687]VTFTIPANR.E	HexNAc(2)Hex(10)	N[+2027]	431.53	>sp|P01024|CO3_HUMAN Complement C3 OS=Homo sapiens OX=9606 GN=C3 PE=1 SV=2
K.TVLTPATNHMGN[+1540.529]VTFTIPANR.E	HexNAc(2)Hex(7)	N[+1541]	589.79	>sp|P01024|CO3_HUMAN Complement C3 OS=Homo sapiens OX=9606 GN=C3 PE=1 SV=2
K.TVLTPATNHMGN[+1864.634]VTFTIPANR.E	HexNAc(2)Hex(9)	N[+1865]	614.89	>sp|P01024|CO3_HUMAN Complement C3 OS=Homo sapiens OX=9606 GN=C3 PE=1 SV=2
K.YFN[+1702.581]YTVK.V	HexNAc(2)Hex(8)	N[+1703]	342.57	>sp|O00469|PLOD2_HUMAN Procollagen-lysine,2-oxoglutarate 5-dioxygenase 2 OS=Homo sapiens OX=9606 GN=PLOD2 PE=1 SV=2
R.EAIN[+1864.634]ITLDHK.C	HexNAc(2)Hex(9)	N[+1865]	355.8	>sp|O00469|PLOD2_HUMAN Procollagen-lysine,2-oxoglutarate 5-dioxygenase 2 OS=Homo sapiens OX=9606 GN=PLOD2 PE=1 SV=2
R.EAIN[+1702.581]ITLDHK.C	HexNAc(2)Hex(8)	N[+1703]	481.75	>sp|O00469|PLOD2_HUMAN Procollagen-lysine,2-oxoglutarate 5-dioxygenase 2 OS=Homo sapiens OX=9606 GN=PLOD2 PE=1 SV=2
K.DVQIIVFPEDGIHGFN[+1540.529]FTR.T	HexNAc(2)Hex(7)	N[+1541]	421.74	>sp|P43251|BTD_HUMAN Biotinidase OS=Homo sapiens OX=9606 GN=BTD PE=1 SV=2
K.DVQIIVFPEDGIHGFN[+1702.581]FTR.T	HexNAc(2)Hex(8)	N[+1703]	535.74	>sp|P43251|BTD_HUMAN Biotinidase OS=Homo sapiens OX=9606 GN=BTD PE=1 SV=2
R.FN[+1378.476]DTEVLQR.L	HexNAc(2)Hex(6)	N[+1378]	464.86	>sp|P43251|BTD_HUMAN Biotinidase OS=Homo sapiens OX=9606 GN=BTD PE=1 SV=2
R.FN[+1702.581]DTEVLQR.L	HexNAc(2)Hex(8)	N[+1703]	466.31	>sp|P43251|BTD_HUMAN Biotinidase OS=Homo sapiens OX=9606 GN=BTD PE=1 SV=2
K.NPVGLIGAEN[+1702.581]ATGETDPSHSK.F	HexNAc(2)Hex(8)	N[+1703]	504.45	>sp|P43251|BTD_HUMAN Biotinidase OS=Homo sapiens OX=9606 GN=BTD PE=1 SV=2
K.NPVGLIGAEN[+1378.476]ATGETDPSHSK.F	HexNAc(2)Hex(6)	N[+1378]	705.22	>sp|P43251|BTD_HUMAN Biotinidase OS=Homo sapiens OX=9606 GN=BTD PE=1 SV=2
K.WNVNAPPTFHSEMMYDN[+1702.581]FTLVPVWGK.E	HexNAc(2)Hex(8)	N[+1703]	378.67	>sp|P43251|BTD_HUMAN Biotinidase OS=Homo sapiens OX=9606 GN=BTD PE=1 SV=2
K.VVMDIPYELWN[+1540.529]ETSAEVADLK.K	HexNAc(2)Hex(7)	N[+1541]	345.16	>sp|Q9BT09|CNPY3_HUMAN Protein canopy homolog 3 OS=Homo sapiens OX=9606 GN=CNPY3 PE=1 SV=1
K.VVMDIPYELWN[+1702.581]ETSAEVADLK.K	HexNAc(2)Hex(8)	N[+1703]	486.28	>sp|Q9BT09|CNPY3_HUMAN Protein canopy homolog 3 OS=Homo sapiens OX=9606 GN=CNPY3 PE=1 SV=1
K.VVMDIPYELWN[+1378.476]ETSAEVADLKK.Q	HexNAc(2)Hex(6)	N[+1378]	312.19	>sp|Q9BT09|CNPY3_HUMAN Protein canopy homolog 3 OS=Homo sapiens OX=9606 GN=CNPY3 PE=1 SV=1
R.LLSTANYN[+1378.476]TSHYNNDLWQIFENPVDWK.E	HexNAc(2)Hex(6)	N[+1378]	309.5	>sp|O00469|PLOD2_HUMAN Procollagen-lysine,2-oxoglutarate 5-dioxygenase 2 OS=Homo sapiens OX=9606 GN=PLOD2 PE=1 SV=2
K.VVMDIPYELWN[+1702.581]ETSAEVADLKK.Q	HexNAc(2)Hex(8)	N[+1703]	461.68	>sp|Q9BT09|CNPY3_HUMAN Protein canopy homolog 3 OS=Homo sapiens OX=9606 GN=CNPY3 PE=1 SV=1
K.VVMDIPYELWN[+1540.529]ETSAEVADLKK.Q	HexNAc(2)Hex(7)	N[+1541]	527.1	>sp|Q9BT09|CNPY3_HUMAN Protein canopy homolog 3 OS=Homo sapiens OX=9606 GN=CNPY3 PE=1 SV=1
R.LLSTANYN[+1540.529]TSHYNNDLWQIFENPVDWK.E	HexNAc(2)Hex(7)	N[+1541]	534.06	>sp|O00469|PLOD2_HUMAN Procollagen-lysine,2-oxoglutarate 5-dioxygenase 2 OS=Homo sapiens OX=9606 GN=PLOD2 PE=1 SV=2
R.LLSTANYN[+1864.634]TSHYNNDLWQIFENPVDWK.E	HexNAc(2)Hex(9)	N[+1865]	539.35	>sp|O00469|PLOD2_HUMAN Procollagen-lysine,2-oxoglutarate 5-dioxygenase 2 OS=Homo sapiens OX=9606 GN=PLOD2 PE=1 SV=2
R.FSGVN[+1702.581]DTDFR.V	HexNAc(2)Hex(8)	N[+1703]	394.35	>sp|Q9UKY4|POMT2_HUMAN Protein O-mannosyl-transferase 2 OS=Homo sapiens OX=9606 GN=POMT2 PE=1 SV=2
R.LLSTANYN[+1702.581]TSHYNNDLWQIFENPVDWK.E	HexNAc(2)Hex(8)	N[+1703]	665.99	>sp|O00469|PLOD2_HUMAN Procollagen-lysine,2-oxoglutarate 5-dioxygenase 2 OS=Homo sapiens OX=9606 GN=PLOD2 PE=1 SV=2
R.YN[+1540.529]C[+57.021]SIESPR.K	HexNAc(2)Hex(7)	C[+57], N[+1541]	390.98	>sp|O00469|PLOD2_HUMAN Procollagen-lysine,2-oxoglutarate 5-dioxygenase 2 OS=Homo sapiens OX=9606 GN=PLOD2 PE=1 SV=2
R.YN[+1378.476]C[+57.021]SIESPR.K	HexNAc(2)Hex(6)	C[+57], N[+1378]	441.58	>sp|O00469|PLOD2_HUMAN Procollagen-lysine,2-oxoglutarate 5-dioxygenase 2 OS=Homo sapiens OX=9606 GN=PLOD2 PE=1 SV=2
R.YN[+1702.581]C[+57.021]SIESPR.K	HexNAc(2)Hex(8)	C[+57], N[+1703]	564.13	>sp|O00469|PLOD2_HUMAN Procollagen-lysine,2-oxoglutarate 5-dioxygenase 2 OS=Homo sapiens OX=9606 GN=PLOD2 PE=1 SV=2
K.MAAALN[+1540.529]ATGR.P	HexNAc(2)Hex(7)	N[+1541]	503.64	>sp|P17050|NAGAB_HUMAN Alpha-N-acetylgalactosaminidase OS=Homo sapiens OX=9606 GN=NAGA PE=1 SV=2
K.MAAALN[+2026.687]ATGR.P	HexNAc(2)Hex(10)	N[+2027]	505.31	>sp|P17050|NAGAB_HUMAN Alpha-N-acetylgalactosaminidase OS=Homo sapiens OX=9606 GN=NAGA PE=1 SV=2
R.SN[+2026.687]HTGFLHMDC[+57.021]EIK.G	HexNAc(2)Hex(10)	C[+57], N[+2027]	368.63	>sp|Q6PJF5|RHDF2_HUMAN Inactive rhomboid protein 2 OS=Homo sapiens OX=9606 GN=RHBDF2 PE=1 SV=2
R.SN[+1864.634]HTGFLHMDC[+57.021]EIK.G	HexNAc(2)Hex(9)	C[+57], N[+1865]	439.04	>sp|Q6PJF5|RHDF2_HUMAN Inactive rhomboid protein 2 OS=Homo sapiens OX=9606 GN=RHBDF2 PE=1 SV=2
R.SN[+1702.581]HTGFLHMDC[+57.021]EIK.G	HexNAc(2)Hex(8)	C[+57], N[+1703]	453.42	>sp|Q6PJF5|RHDF2_HUMAN Inactive rhomboid protein 2 OS=Homo sapiens OX=9606 GN=RHBDF2 PE=1 SV=2
R.SN[+1540.529]HTGFLHMDC[+57.021]EIK.G	HexNAc(2)Hex(7)	C[+57], N[+1541]	469.05	>sp|Q6PJF5|RHDF2_HUMAN Inactive rhomboid protein 2 OS=Homo sapiens OX=9606 GN=RHBDF2 PE=1 SV=2
R.SN[+1378.476]HTGFLHMDC[+57.021]EIK.G	HexNAc(2)Hex(6)	C[+57], N[+1378]	561.4	>sp|Q6PJF5|RHDF2_HUMAN Inactive rhomboid protein 2 OS=Homo sapiens OX=9606 GN=RHBDF2 PE=1 SV=2
K.PSYEAIPESSPPSGITSASN[+1501.555]TTPGEPAASSSR.P	HexNAc(5)Hex(3)	N[+1502]	563.26	>sp|P35658|NU214_HUMAN Nuclear pore complex protein Nup214 OS=Homo sapiens OX=9606 GN=NUP214 PE=1 SV=2
K.C[+57.021]LSPDVTPC[+57.021]FC[+57.021]TIN[+1540.529]FTLEK.S	HexNAc(2)Hex(7)	C[+57]*3, N[+1541]	374.73	>sp|Q9NV96|CC50A_HUMAN Cell cycle control protein 50A OS=Homo sapiens OX=9606 GN=TMEM30A PE=1 SV=1
R.YSLN[+1913.677]VTYNYPVHYFDGR.K	HexNAc(4)Hex(5)NeuAc(1)	N[+1914]	303.11	>sp|Q9NV96|CC50A_HUMAN Cell cycle control protein 50A OS=Homo sapiens OX=9606 GN=TMEM30A PE=1 SV=1
R.YSLN[+1540.529]VTYNYPVHYFDGR.K	HexNAc(2)Hex(7)	N[+1541]	423.21	>sp|Q9NV96|CC50A_HUMAN Cell cycle control protein 50A OS=Homo sapiens OX=9606 GN=TMEM30A PE=1 SV=1
R.YSLN[+1378.476]VTYNYPVHYFDGR.K	HexNAc(2)Hex(6)	N[+1378]	437.66	>sp|Q9NV96|CC50A_HUMAN Cell cycle control protein 50A OS=Homo sapiens OX=9606 GN=TMEM30A PE=1 SV=1
K.YSVAN[+1540.529]DTGFVDIPK.Q	HexNAc(2)Hex(7)	N[+1541]	497.53	>sp|P07711|CATL1_HUMAN Procathepsin L OS=Homo sapiens OX=9606 GN=CTSL PE=1 SV=2
K.YSVAN[+1378.476]DTGFVDIPK.Q	HexNAc(2)Hex(6)	N[+1378]	611.36	>sp|P07711|CATL1_HUMAN Procathepsin L OS=Homo sapiens OX=9606 GN=CTSL PE=1 SV=2
K.YSVAN[+1702.581]DTGFVDIPK.Q	HexNAc(2)Hex(8)	N[+1703]	638.43	>sp|P07711|CATL1_HUMAN Procathepsin L OS=Homo sapiens OX=9606 GN=CTSL PE=1 SV=2
K.YSVAN[+1540.529]DTGFVDIPKQEK.A	HexNAc(2)Hex(7)	N[+1541]	446.26	>sp|P07711|CATL1_HUMAN Procathepsin L OS=Homo sapiens OX=9606 GN=CTSL PE=1 SV=2
R.EEAMLYHN[+1378.476]QTAELR.E	HexNAc(2)Hex(6)	N[+1378]	480.6	>sp|Q92791|SC65_HUMAN Endoplasmic reticulum protein SC65 OS=Homo sapiens OX=9606 GN=P3H4 PE=1 SV=1
R.AEC[+57.021]C[+57.021]ASGNIDTAWSN[+1864.634]LTHPGNK.I	HexNAc(2)Hex(9)	C[+57]*2, N[+1865]	376.37	>sp|O95633|FSTL3_HUMAN Follistatin-related protein 3 OS=Homo sapiens OX=9606 GN=FSTL3 PE=1 SV=1
R.AEC[+57.021]C[+57.021]ASGNIDTAWSN[+2026.687]LTHPGNK.I	HexNAc(2)Hex(10)	C[+57]*2, N[+2027]	446.14	>sp|O95633|FSTL3_HUMAN Follistatin-related protein 3 OS=Homo sapiens OX=9606 GN=FSTL3 PE=1 SV=1
R.AEC[+57.021]C[+57.021]ASGNIDTAWSN[+1702.581]LTHPGNK.I	HexNAc(2)Hex(8)	C[+57]*2, N[+1703]	448.71	>sp|O95633|FSTL3_HUMAN Follistatin-related protein 3 OS=Homo sapiens OX=9606 GN=FSTL3 PE=1 SV=1
R.EEAMLYHN[+1864.634]QTAELR.E	HexNAc(2)Hex(9)	N[+1865]	533.22	>sp|Q92791|SC65_HUMAN Endoplasmic reticulum protein SC65 OS=Homo sapiens OX=9606 GN=P3H4 PE=1 SV=1
R.AAPC[+57.021]PVPSSPGQELC[+57.021]GNNN[+1864.634]VTYISSC[+57.021]HMR.Q	HexNAc(2)Hex(9)	C[+57]*3, N[+1865]	335.18	>sp|O95633|FSTL3_HUMAN Follistatin-related protein 3 OS=Homo sapiens OX=9606 GN=FSTL3 PE=1 SV=1
R.AAPC[+57.021]PVPSSPGQELC[+57.021]GNNN[+1704.635]VTYISSC[+57.021]HMR.Q	HexNAc(6)Hex(3)	C[+57]*3, N[+1705]	346.62	>sp|O95633|FSTL3_HUMAN Follistatin-related protein 3 OS=Homo sapiens OX=9606 GN=FSTL3 PE=1 SV=1
R.AAPC[+57.021]PVPSSPGQELC[+57.021]GNNN[+1702.581]VTYISSC[+57.021]HMR.Q	HexNAc(2)Hex(8)	C[+57]*3, N[+1703]	402.35	>sp|O95633|FSTL3_HUMAN Follistatin-related protein 3 OS=Homo sapiens OX=9606 GN=FSTL3 PE=1 SV=1
K.SLAEQRQHEEAN[+1864.634]K.T	HexNAc(2)Hex(9)	N[+1865]	313.86	>sp|O75475|PSIP1_HUMAN PC4 and SFRS1-interacting protein OS=Homo sapiens OX=9606 GN=PSIP1 PE=1 SV=1
K.IN[+2350.830]ATDADEPNTLNSK.I	HexNAc(4)Hex(5)Fuc(1)NeuAc(2)	N[+2351]	363.21	>sp|Q14126|DSG2_HUMAN Desmoglein-2 OS=Homo sapiens OX=9606 GN=DSG2 PE=1 SV=2
K.IN[+2059.735]ATDADEPNTLNSK.I	HexNAc(4)Hex(5)Fuc(1)NeuAc(1)	N[+2060]	366.08	>sp|Q14126|DSG2_HUMAN Desmoglein-2 OS=Homo sapiens OX=9606 GN=DSG2 PE=1 SV=2
R.YVQN[+2059.735]GTYTVK.I	HexNAc(4)Hex(5)Fuc(1)NeuAc(1)	N[+2060]	365.14	>sp|Q14126|DSG2_HUMAN Desmoglein-2 OS=Homo sapiens OX=9606 GN=DSG2 PE=1 SV=2
K.TYN[+1540.529]ASVLPVR.V	HexNAc(2)Hex(7)	N[+1541]	316.95	>sp|Q96S52|PIGS_HUMAN GPI transamidase component PIG-S OS=Homo sapiens OX=9606 GN=PIGS PE=1 SV=3
K.TYN[+1702.581]ASVLPVR.V	HexNAc(2)Hex(8)	N[+1703]	397.91	>sp|Q96S52|PIGS_HUMAN GPI transamidase component PIG-S OS=Homo sapiens OX=9606 GN=PIGS PE=1 SV=3
K.TYN[+1378.476]ASVLPVR.V	HexNAc(2)Hex(6)	N[+1378]	429.22	>sp|Q96S52|PIGS_HUMAN GPI transamidase component PIG-S OS=Homo sapiens OX=9606 GN=PIGS PE=1 SV=3
K.TYN[+1864.634]ASVLPVR.V	HexNAc(2)Hex(9)	N[+1865]	473.76	>sp|Q96S52|PIGS_HUMAN GPI transamidase component PIG-S OS=Homo sapiens OX=9606 GN=PIGS PE=1 SV=3
K.TPLVQEVHQN[+1378.476]FSAWC[+57.021]SQVVR.L	HexNAc(2)Hex(6)	C[+57], N[+1378]	586.88	>sp|O00754|MA2B1_HUMAN Lysosomal alpha-mannosidase OS=Homo sapiens OX=9606 GN=MAN2B1 PE=1 SV=3
K.DSLN[+1864.634]SSHPISSSVQSSEQIEEMFDSLSYFK.G	HexNAc(2)Hex(9)	N[+1865]	379.76	>sp|Q9UIQ6|LCAP_HUMAN Leucyl-cystinyl aminopeptidase OS=Homo sapiens OX=9606 GN=LNPEP PE=1 SV=3
K.DSLN[+1702.581]SSHPISSSVQSSEQIEEMFDSLSYFK.G	HexNAc(2)Hex(8)	N[+1703]	435.71	>sp|Q9UIQ6|LCAP_HUMAN Leucyl-cystinyl aminopeptidase OS=Homo sapiens OX=9606 GN=LNPEP PE=1 SV=3
R.SALLEFAC[+57.021]THNLGN[+1864.634]C[+57.021]STTAMK.L	HexNAc(2)Hex(9)	C[+57]*2, N[+1865]	352.07	>sp|Q9UIQ6|LCAP_HUMAN Leucyl-cystinyl aminopeptidase OS=Homo sapiens OX=9606 GN=LNPEP PE=1 SV=3
K.LFDDWMASN[+2059.735]GTQSLPTDVMTTVFK.V	HexNAc(4)Hex(5)Fuc(1)NeuAc(1)	N[+2060]	408.27	>sp|Q9UIQ6|LCAP_HUMAN Leucyl-cystinyl aminopeptidase OS=Homo sapiens OX=9606 GN=LNPEP PE=1 SV=3
K.LFDDWMASN[+2350.830]GTQSLPTDVMTTVFK.V	HexNAc(4)Hex(5)Fuc(1)NeuAc(2)	N[+2351]	413.2	>sp|Q9UIQ6|LCAP_HUMAN Leucyl-cystinyl aminopeptidase OS=Homo sapiens OX=9606 GN=LNPEP PE=1 SV=3
R.GYYN[+1702.581]QSEAGSHTLQWMHGC[+57.021]ELGPDGR.F	HexNAc(2)Hex(8)	C[+57], N[+1703]	702.28	>sp|P13747|HLAE_HUMAN HLA class I histocompatibility antigen, alpha chain E OS=Homo sapiens OX=9606 GN=HLA-E PE=1 SV=4
R.N[+2759.005]VTWK.L	HexNAc(8)Hex(7)	N[+2759]	314.99	>sp|P50454|SERPH_HUMAN Serpin H1 OS=Homo sapiens OX=9606 GN=SERPINH1 PE=1 SV=2
R.N[+2393.873]VTWK.L	HexNAc(7)Hex(6)	N[+2394]	321.8	>sp|P50454|SERPH_HUMAN Serpin H1 OS=Homo sapiens OX=9606 GN=SERPINH1 PE=1 SV=2
R.N[+1702.581]VTWK.L	HexNAc(2)Hex(8)	N[+1703]	332.94	>sp|P50454|SERPH_HUMAN Serpin H1 OS=Homo sapiens OX=9606 GN=SERPINH1 PE=1 SV=2
R.N[+1216.423]VTWK.L	HexNAc(2)Hex(5)	N[+1216]	336.46	>sp|P50454|SERPH_HUMAN Serpin H1 OS=Homo sapiens OX=9606 GN=SERPINH1 PE=1 SV=2
R.N[+1054.370]VTWK.L	HexNAc(2)Hex(4)	N[+1054]	349.42	>sp|P50454|SERPH_HUMAN Serpin H1 OS=Homo sapiens OX=9606 GN=SERPINH1 PE=1 SV=2
R.N[+1378.476]VTWK.L	HexNAc(2)Hex(6)	N[+1378]	350.54	>sp|P50454|SERPH_HUMAN Serpin H1 OS=Homo sapiens OX=9606 GN=SERPINH1 PE=1 SV=2
R.N[+1540.529]VTWK.L	HexNAc(2)Hex(7)	N[+1541]	355.43	>sp|P50454|SERPH_HUMAN Serpin H1 OS=Homo sapiens OX=9606 GN=SERPINH1 PE=1 SV=2
R.N[+1864.634]VTWK.L	HexNAc(2)Hex(9)	N[+1865]	380.66	>sp|P50454|SERPH_HUMAN Serpin H1 OS=Homo sapiens OX=9606 GN=SERPINH1 PE=1 SV=2
R.N[+892.317]VTWK.L	HexNAc(2)Hex(3)	N[+892]	444.81	>sp|P50454|SERPH_HUMAN Serpin H1 OS=Homo sapiens OX=9606 GN=SERPINH1 PE=1 SV=2
K.TILPAAAQDVYYRDEIGN[+1378.476]VSTSHLLILDDSVEMEIRPR.F	HexNAc(2)Hex(6)	N[+1378]	345.29	>sp|P04843|RPN1_HUMAN Dolichyl-diphosphooligosaccharide--protein glycosyltransferase subunit 1 OS=Homo sapiens OX=9606 GN=RPN1 PE=1 SV=1
K.TILPAAAQDVYYRDEIGN[+1540.529]VSTSHLLILDDSVEMEIRPR.F	HexNAc(2)Hex(7)	N[+1541]	349.07	>sp|P04843|RPN1_HUMAN Dolichyl-diphosphooligosaccharide--protein glycosyltransferase subunit 1 OS=Homo sapiens OX=9606 GN=RPN1 PE=1 SV=1
K.TILPAAAQDVYYRDEIGN[+1702.581]VSTSHLLILDDSVEMEIRPR.F	HexNAc(2)Hex(8)	N[+1703]	507.47	>sp|P04843|RPN1_HUMAN Dolichyl-diphosphooligosaccharide--protein glycosyltransferase subunit 1 OS=Homo sapiens OX=9606 GN=RPN1 PE=1 SV=1
K.PVAHIDWEGDLGEMESTTTSFPN[+1378.476]ETATIISQYK.L	HexNAc(2)Hex(6)	N[+1378]	400.57	>sp|Q9NQS3|NECT3_HUMAN Nectin-3 OS=Homo sapiens OX=9606 GN=NECTIN3 PE=1 SV=1
R.DEIGN[+1540.529]VSTSHLLILDDSVEMEIRPR.F	HexNAc(2)Hex(7)	N[+1541]	362.39	>sp|P04843|RPN1_HUMAN Dolichyl-diphosphooligosaccharide--protein glycosyltransferase subunit 1 OS=Homo sapiens OX=9606 GN=RPN1 PE=1 SV=1
R.DEIGN[+1702.581]VSTSHLLILDDSVEMEIRPR.F	HexNAc(2)Hex(8)	N[+1703]	410.77	>sp|P04843|RPN1_HUMAN Dolichyl-diphosphooligosaccharide--protein glycosyltransferase subunit 1 OS=Homo sapiens OX=9606 GN=RPN1 PE=1 SV=1
R.DEIGN[+1216.423]VSTSHLLILDDSVEMEIRPR.F	HexNAc(2)Hex(5)	N[+1216]	492.75	>sp|P04843|RPN1_HUMAN Dolichyl-diphosphooligosaccharide--protein glycosyltransferase subunit 1 OS=Homo sapiens OX=9606 GN=RPN1 PE=1 SV=1
R.DEIGN[+1378.476]VSTSHLLILDDSVEMEIRPR.F	HexNAc(2)Hex(6)	N[+1378]	497.19	>sp|P04843|RPN1_HUMAN Dolichyl-diphosphooligosaccharide--protein glycosyltransferase subunit 1 OS=Homo sapiens OX=9606 GN=RPN1 PE=1 SV=1
R.DEIGN[+1540.529]VSTSHLLILDDSVEM[+15.995]EIRPR.F	HexNAc(2)Hex(7)	M[+16], N[+1541]	495.83	>sp|P04843|RPN1_HUMAN Dolichyl-diphosphooligosaccharide--protein glycosyltransferase subunit 1 OS=Homo sapiens OX=9606 GN=RPN1 PE=1 SV=1
R.DEIGN[+1378.476]VSTSHLLILDDSVEM[+15.995]EIRPR.F	HexNAc(2)Hex(6)	M[+16], N[+1378]	543.81	>sp|P04843|RPN1_HUMAN Dolichyl-diphosphooligosaccharide--protein glycosyltransferase subunit 1 OS=Homo sapiens OX=9606 GN=RPN1 PE=1 SV=1
R.DEGSPAAGEVLN[+1540.529]HSDHHPILFLSNLVEGTYTFHLK.V	HexNAc(2)Hex(7)	N[+1541]	309.8	>sp|Q8IZA0|K319L_HUMAN Dyslexia-associated protein KIAA0319-like protein OS=Homo sapiens OX=9606 GN=KIAA0319L PE=1 SV=2
R.DEGSPAAGEVLN[+1702.581]HSDHHPILFLSNLVEGTYTFHLK.V	HexNAc(2)Hex(8)	N[+1703]	554.8	>sp|Q8IZA0|K319L_HUMAN Dyslexia-associated protein KIAA0319-like protein OS=Homo sapiens OX=9606 GN=KIAA0319L PE=1 SV=2
R.ALEVNTVTC[+57.021]QLN[+1702.581]C[+57.021]SDHGHC[+57.021]DSFTK.R	HexNAc(2)Hex(8)	C[+57]*3, N[+1703]	379.56	>sp|Q8IZA0|K319L_HUMAN Dyslexia-associated protein KIAA0319-like protein OS=Homo sapiens OX=9606 GN=KIAA0319L PE=1 SV=2
R.ALEVNTVTC[+57.021]QLN[+1540.529]C[+57.021]SDHGHC[+57.021]DSFTK.R	HexNAc(2)Hex(7)	C[+57]*3, N[+1541]	500.77	>sp|Q8IZA0|K319L_HUMAN Dyslexia-associated protein KIAA0319-like protein OS=Homo sapiens OX=9606 GN=KIAA0319L PE=1 SV=2
K.PVAHIDWEGDLGEMESTTTSFPN[+1540.529]ETATIISQYK.L	HexNAc(2)Hex(7)	N[+1541]	431.8	>sp|Q9NQS3|NECT3_HUMAN Nectin-3 OS=Homo sapiens OX=9606 GN=NECTIN3 PE=1 SV=1
R.LQAALDDEEAGGRPAM[+15.995]EPGN[+2069.767]GSLDLGGDSAGR.S	HexNAc(7)Hex(4)	M[+16], N[+2070]	302.59	>sp|Q00839|HNRPU_HUMAN Heterogeneous nuclear ribonucleoprotein U OS=Homo sapiens OX=9606 GN=HNRNPU PE=1 SV=6
R.N[+892.317]VTHHVSVTK.Q	HexNAc(2)Hex(3)	N[+892]	356.6	>sp|O94901|SUN1_HUMAN SUN domain-containing protein 1 OS=Homo sapiens OX=9606 GN=SUN1 PE=1 SV=3
R.N[+1216.423]VTHHVSVTK.Q	HexNAc(2)Hex(5)	N[+1216]	357.43	>sp|O94901|SUN1_HUMAN SUN domain-containing protein 1 OS=Homo sapiens OX=9606 GN=SUN1 PE=1 SV=3
R.N[+1378.476]VTHHVSVTK.Q	HexNAc(2)Hex(6)	N[+1378]	561.97	>sp|O94901|SUN1_HUMAN SUN domain-containing protein 1 OS=Homo sapiens OX=9606 GN=SUN1 PE=1 SV=3
R.N[+1054.370]VTHHVSVTK.Q	HexNAc(2)Hex(4)	N[+1054]	673.65	>sp|O94901|SUN1_HUMAN SUN domain-containing protein 1 OS=Homo sapiens OX=9606 GN=SUN1 PE=1 SV=3
K.TLSPTGN[+1378.476]ISSAPK.D	HexNAc(2)Hex(6)	N[+1378]	368.47	>sp|O94901|SUN1_HUMAN SUN domain-containing protein 1 OS=Homo sapiens OX=9606 GN=SUN1 PE=1 SV=3
K.TLSPTGN[+1702.581]ISSAPK.D	HexNAc(2)Hex(8)	N[+1703]	473.08	>sp|O94901|SUN1_HUMAN SUN domain-containing protein 1 OS=Homo sapiens OX=9606 GN=SUN1 PE=1 SV=3
K.TLSPTGN[+1540.529]ISSAPK.D	HexNAc(2)Hex(7)	N[+1541]	543.07	>sp|O94901|SUN1_HUMAN SUN domain-containing protein 1 OS=Homo sapiens OX=9606 GN=SUN1 PE=1 SV=3
R.ELLLDFAN[+2075.730]SSAELTGC[+57.021]LVR.S	HexNAc(4)Hex(6)NeuAc(1)	C[+57], N[+2076]	365.67	>sp|Q86WC4|OSTM1_HUMAN Osteopetrosis-associated transmembrane protein 1 OS=Homo sapiens OX=9606 GN=OSTM1 PE=1 SV=1
R.ELLLDFAN[+2352.846]SSAELTGC[+57.021]LVR.S	HexNAc(6)Hex(7)	C[+57], N[+2353]	418.17	>sp|Q86WC4|OSTM1_HUMAN Osteopetrosis-associated transmembrane protein 1 OS=Homo sapiens OX=9606 GN=OSTM1 PE=1 SV=1
R.ELLLDFAN[+1872.651]SSAELTGC[+57.021]LVR.S	HexNAc(3)Hex(6)NeuAc(1)	C[+57], N[+1873]	499.84	>sp|Q86WC4|OSTM1_HUMAN Osteopetrosis-associated transmembrane protein 1 OS=Homo sapiens OX=9606 GN=OSTM1 PE=1 SV=1
K.AEPGTHLC[+57.021]IDVEDAMN[+1702.581]ITR.K	HexNAc(2)Hex(8)	C[+57], N[+1703]	422.78	>sp|Q86WC4|OSTM1_HUMAN Osteopetrosis-associated transmembrane protein 1 OS=Homo sapiens OX=9606 GN=OSTM1 PE=1 SV=1
K.AEPGTHLC[+57.021]IDVEDAMN[+1864.634]ITR.K	HexNAc(2)Hex(9)	C[+57], N[+1865]	476.63	>sp|Q86WC4|OSTM1_HUMAN Osteopetrosis-associated transmembrane protein 1 OS=Homo sapiens OX=9606 GN=OSTM1 PE=1 SV=1
R.MHLN[+1864.634]GSNVQVLHR.T	HexNAc(2)Hex(9)	N[+1865]	414.24	>sp|Q07954|LRP1_HUMAN Prolow-density lipoprotein receptor-related protein 1 OS=Homo sapiens OX=9606 GN=LRP1 PE=1 SV=2
K.N[+1378.476]FTALIPGTTVEILDGDSK.N	HexNAc(2)Hex(6)	N[+1378]	572.82	>sp|P18084|ITB5_HUMAN Integrin beta-5 OS=Homo sapiens OX=9606 GN=ITGB5 PE=1 SV=1
K.N[+1540.529]FTALIPGTTVEILDGDSK.N	HexNAc(2)Hex(7)	N[+1541]	737.17	>sp|P18084|ITB5_HUMAN Integrin beta-5 OS=Homo sapiens OX=9606 GN=ITGB5 PE=1 SV=1
R.DC[+57.021]VEC[+57.021]LLLHSGKPDN[+1540.529]QTC[+57.021]HSLC[+57.021]R.D	HexNAc(2)Hex(7)	C[+57]*4, N[+1541]	301.56	>sp|P18084|ITB5_HUMAN Integrin beta-5 OS=Homo sapiens OX=9606 GN=ITGB5 PE=1 SV=1
R.DC[+57.021]VEC[+57.021]LLLHSGKPDN[+1378.476]QTC[+57.021]HSLC[+57.021]R.D	HexNAc(2)Hex(6)	C[+57]*4, N[+1378]	307.72	>sp|P18084|ITB5_HUMAN Integrin beta-5 OS=Homo sapiens OX=9606 GN=ITGB5 PE=1 SV=1
R.DC[+57.021]VEC[+57.021]LLLHSGKPDN[+1864.634]QTC[+57.021]HSLC[+57.021]R.D	HexNAc(2)Hex(9)	C[+57]*4, N[+1865]	337.66	>sp|P18084|ITB5_HUMAN Integrin beta-5 OS=Homo sapiens OX=9606 GN=ITGB5 PE=1 SV=1
R.DC[+57.021]VEC[+57.021]LLLHSGKPDN[+1702.581]QTC[+57.021]HSLC[+57.021]R.D	HexNAc(2)Hex(8)	C[+57]*4, N[+1703]	408.23	>sp|P18084|ITB5_HUMAN Integrin beta-5 OS=Homo sapiens OX=9606 GN=ITGB5 PE=1 SV=1
K.SN[+1710.598]LTVLR.E	HexNAc(3)Hex(5)NeuAc(1)	N[+1711]	301.38	>sp|P18084|ITB5_HUMAN Integrin beta-5 OS=Homo sapiens OX=9606 GN=ITGB5 PE=1 SV=1
K.SN[+1872.651]LTVLR.E	HexNAc(3)Hex(6)NeuAc(1)	N[+1873]	328.49	>sp|P18084|ITB5_HUMAN Integrin beta-5 OS=Homo sapiens OX=9606 GN=ITGB5 PE=1 SV=1
K.SN[+1864.634]LTVLR.E	HexNAc(2)Hex(9)	N[+1865]	358.46	>sp|P18084|ITB5_HUMAN Integrin beta-5 OS=Homo sapiens OX=9606 GN=ITGB5 PE=1 SV=1
K.GYN[+1378.476]ISWELGNEPNSFLK.K	HexNAc(2)Hex(6)	N[+1378]	377.94	>sp|Q9Y251|HPSE_HUMAN Heparanase OS=Homo sapiens OX=9606 GN=HPSE PE=1 SV=2
K.GYN[+1540.529]ISWELGNEPNSFLK.K	HexNAc(2)Hex(7)	N[+1541]	815.73	>sp|Q9Y251|HPSE_HUMAN Heparanase OS=Homo sapiens OX=9606 GN=HPSE PE=1 SV=2
K.GYN[+1702.581]ISWELGNEPNSFLK.K	HexNAc(2)Hex(8)	N[+1703]	954.34	>sp|Q9Y251|HPSE_HUMAN Heparanase OS=Homo sapiens OX=9606 GN=HPSE PE=1 SV=2
K.KADIFIN[+1540.529]GSQLGEDFIQLHK.L	HexNAc(2)Hex(7)	N[+1541]	441.86	>sp|Q9Y251|HPSE_HUMAN Heparanase OS=Homo sapiens OX=9606 GN=HPSE PE=1 SV=2
K.SFGYSSVVC[+57.021]VC[+57.021]N[+1540.529]ATYC[+57.021]DSFDPPTFPALGTFSR.Y	HexNAc(2)Hex(7)	C[+57]*3, N[+1541]	508.96	>sp|P04062|GLCM_HUMAN Lysosomal acid glucosylceramidase OS=Homo sapiens OX=9606 GN=GBA PE=1 SV=3
R.GSFPGLAVEPGSNLDMEDEEEEELTMEMFGN[+1378.476]SSIK.F	HexNAc(2)Hex(6)	N[+1378]	505.55	>sp|Q4ZIN3|MBRL_HUMAN Membralin OS=Homo sapiens OX=9606 GN=TMEM259 PE=1 SV=1
R.RMELSMGPIQAN[+1378.476]HTGTGLLLTLQPEQK.F	HexNAc(2)Hex(6)	N[+1378]	403.75	>sp|P04062|GLCM_HUMAN Lysosomal acid glucosylceramidase OS=Homo sapiens OX=9606 GN=GBA PE=1 SV=3
R.RMELSMGPIQAN[+1694.603]HTGTGLLLTLQPEQK.F	HexNAc(3)Hex(4)Fuc(1)NeuAc(1)	N[+1695]	411.74	>sp|P04062|GLCM_HUMAN Lysosomal acid glucosylceramidase OS=Homo sapiens OX=9606 GN=GBA PE=1 SV=3
R.RMELSMGPIQAN[+1864.634]HTGTGLLLTLQPEQK.F	HexNAc(2)Hex(9)	N[+1865]	422.52	>sp|P04062|GLCM_HUMAN Lysosomal acid glucosylceramidase OS=Homo sapiens OX=9606 GN=GBA PE=1 SV=3
R.RMELSMGPIQAN[+1704.635]HTGTGLLLTLQPEQK.F	HexNAc(6)Hex(3)	N[+1705]	424	>sp|P04062|GLCM_HUMAN Lysosomal acid glucosylceramidase OS=Homo sapiens OX=9606 GN=GBA PE=1 SV=3
R.RMELSMGPIQAN[+2350.830]HTGTGLLLTLQPEQK.F	HexNAc(4)Hex(5)Fuc(1)NeuAc(2)	N[+2351]	424.98	>sp|P04062|GLCM_HUMAN Lysosomal acid glucosylceramidase OS=Homo sapiens OX=9606 GN=GBA PE=1 SV=3
R.RMELSMGPIQAN[+1702.581]HTGTGLLLTLQPEQK.F	HexNAc(2)Hex(8)	N[+1703]	636.49	>sp|P04062|GLCM_HUMAN Lysosomal acid glucosylceramidase OS=Homo sapiens OX=9606 GN=GBA PE=1 SV=3
K.VFKPPSSTEALN[+1702.581]DSQEFPFPETPTK.V	HexNAc(2)Hex(8)	N[+1703]	305.17	>sp|Q4ZIN3|MBRL_HUMAN Membralin OS=Homo sapiens OX=9606 GN=TMEM259 PE=1 SV=1
R.MELSMGPIQAN[+2350.830]HTGTGLLLTLQPEQK.F	HexNAc(4)Hex(5)Fuc(1)NeuAc(2)	N[+2351]	322.65	>sp|P04062|GLCM_HUMAN Lysosomal acid glucosylceramidase OS=Homo sapiens OX=9606 GN=GBA PE=1 SV=3
R.MELSMGPIQAN[+1694.603]HTGTGLLLTLQPEQK.F	HexNAc(3)Hex(4)Fuc(1)NeuAc(1)	N[+1695]	345.8	>sp|P04062|GLCM_HUMAN Lysosomal acid glucosylceramidase OS=Homo sapiens OX=9606 GN=GBA PE=1 SV=3
R.MELSMGPIQAN[+1378.476]HTGTGLLLTLQPEQK.F	HexNAc(2)Hex(6)	N[+1378]	520.81	>sp|P04062|GLCM_HUMAN Lysosomal acid glucosylceramidase OS=Homo sapiens OX=9606 GN=GBA PE=1 SV=3
R.MELSMGPIQAN[+1864.634]HTGTGLLLTLQPEQK.F	HexNAc(2)Hex(9)	N[+1865]	632.14	>sp|P04062|GLCM_HUMAN Lysosomal acid glucosylceramidase OS=Homo sapiens OX=9606 GN=GBA PE=1 SV=3
R.MELSMGPIQAN[+1702.581]HTGTGLLLTLQPEQK.F	HexNAc(2)Hex(8)	N[+1703]	646.5	>sp|P04062|GLCM_HUMAN Lysosomal acid glucosylceramidase OS=Homo sapiens OX=9606 GN=GBA PE=1 SV=3
R.MELSMGPIQAN[+1540.529]HTGTGLLLTLQPEQK.F	HexNAc(2)Hex(7)	N[+1541]	686.6	>sp|P04062|GLCM_HUMAN Lysosomal acid glucosylceramidase OS=Homo sapiens OX=9606 GN=GBA PE=1 SV=3
K.VFKPPSSTEALN[+1378.476]DSQEFPFPETPTK.V	HexNAc(2)Hex(6)	N[+1378]	477.57	>sp|Q4ZIN3|MBRL_HUMAN Membralin OS=Homo sapiens OX=9606 GN=TMEM259 PE=1 SV=1
R.TYTYADTPDDFQLHN[+1378.476]FSLPEEDTK.L	HexNAc(2)Hex(6)	N[+1378]	302.6	>sp|P04062|GLCM_HUMAN Lysosomal acid glucosylceramidase OS=Homo sapiens OX=9606 GN=GBA PE=1 SV=3
R.TYTYADTPDDFQLHN[+1702.581]FSLPEEDTK.L	HexNAc(2)Hex(8)	N[+1703]	323.56	>sp|P04062|GLCM_HUMAN Lysosomal acid glucosylceramidase OS=Homo sapiens OX=9606 GN=GBA PE=1 SV=3
R.TYTYADTPDDFQLHN[+2026.687]FSLPEEDTK.L	HexNAc(2)Hex(10)	N[+2027]	563.91	>sp|P04062|GLCM_HUMAN Lysosomal acid glucosylceramidase OS=Homo sapiens OX=9606 GN=GBA PE=1 SV=3
R.TYTYADTPDDFQLHN[+1864.634]FSLPEEDTK.L	HexNAc(2)Hex(9)	N[+1865]	564.75	>sp|P04062|GLCM_HUMAN Lysosomal acid glucosylceramidase OS=Homo sapiens OX=9606 GN=GBA PE=1 SV=3
K.ILGDKVN[+1864.634]NTAVIEK.Q	HexNAc(2)Hex(9)	N[+1865]	476.97	>sp|Q9H330|TM245_HUMAN Transmembrane protein 245 OS=Homo sapiens OX=9606 GN=TMEM245 PE=1 SV=3
K.ILGDKVN[+1702.581]NTAVIEK.Q	HexNAc(2)Hex(8)	N[+1703]	500.07	>sp|Q9H330|TM245_HUMAN Transmembrane protein 245 OS=Homo sapiens OX=9606 GN=TMEM245 PE=1 SV=3
R.DLGPTLAN[+2350.830]STHHNVR.L	HexNAc(4)Hex(5)Fuc(1)NeuAc(2)	N[+2351]	300.35	>sp|P04062|GLCM_HUMAN Lysosomal acid glucosylceramidase OS=Homo sapiens OX=9606 GN=GBA PE=1 SV=3
R.DLGPTLAN[+1694.603]STHHNVR.L	HexNAc(3)Hex(4)Fuc(1)NeuAc(1)	N[+1695]	318.49	>sp|P04062|GLCM_HUMAN Lysosomal acid glucosylceramidase OS=Homo sapiens OX=9606 GN=GBA PE=1 SV=3
R.DLGPTLAN[+1864.634]STHHNVR.L	HexNAc(2)Hex(9)	N[+1865]	342.69	>sp|P04062|GLCM_HUMAN Lysosomal acid glucosylceramidase OS=Homo sapiens OX=9606 GN=GBA PE=1 SV=3
R.DLGPTLAN[+1378.476]STHHNVR.L	HexNAc(2)Hex(6)	N[+1378]	400.96	>sp|P04062|GLCM_HUMAN Lysosomal acid glucosylceramidase OS=Homo sapiens OX=9606 GN=GBA PE=1 SV=3
R.DLGPTLAN[+1540.529]STHHNVR.L	HexNAc(2)Hex(7)	N[+1541]	414.62	>sp|P04062|GLCM_HUMAN Lysosomal acid glucosylceramidase OS=Homo sapiens OX=9606 GN=GBA PE=1 SV=3
R.DLGPTLAN[+2026.687]STHHNVR.L	HexNAc(2)Hex(10)	N[+2027]	454.9	>sp|P04062|GLCM_HUMAN Lysosomal acid glucosylceramidase OS=Homo sapiens OX=9606 GN=GBA PE=1 SV=3
R.DLGPTLAN[+1702.581]STHHNVR.L	HexNAc(2)Hex(8)	N[+1703]	474.41	>sp|P04062|GLCM_HUMAN Lysosomal acid glucosylceramidase OS=Homo sapiens OX=9606 GN=GBA PE=1 SV=3
R.NNVITLN[+1540.529]ITGK.A	HexNAc(2)Hex(7)	N[+1541]	442.1	>sp|P16278|BGAL_HUMAN Beta-galactosidase OS=Homo sapiens OX=9606 GN=GLB1 PE=1 SV=2
K.TLTN[+1378.476]QTEAELATPEGIYERPVDYLPER.D	HexNAc(2)Hex(6)	N[+1378]	373.57	>sp|O15460|P4HA2_HUMAN Prolyl 4-hydroxylase subunit alpha-2 OS=Homo sapiens OX=9606 GN=P4HA2 PE=1 SV=1
K.TLTN[+1540.529]QTEAELATPEGIYERPVDYLPER.D	HexNAc(2)Hex(7)	N[+1541]	495.94	>sp|O15460|P4HA2_HUMAN Prolyl 4-hydroxylase subunit alpha-2 OS=Homo sapiens OX=9606 GN=P4HA2 PE=1 SV=1
K.TLTN[+1702.581]QTEAELATPEGIYERPVDYLPER.D	HexNAc(2)Hex(8)	N[+1703]	655.74	>sp|O15460|P4HA2_HUMAN Prolyl 4-hydroxylase subunit alpha-2 OS=Homo sapiens OX=9606 GN=P4HA2 PE=1 SV=1
R.HVFPHN[+1864.634]HTADIQSEVHC[+57.021]IFSPQIEEPSQC[+57.021]PDC[+57.021]VVSALGAK.V	HexNAc(2)Hex(9)	C[+57]*3, N[+1865]	300.25	>sp|P08581|MET_HUMAN Hepatocyte growth factor receptor OS=Homo sapiens OX=9606 GN=MET PE=1 SV=4
R.HVFPHN[+3663.286]HTADIQSEVHC[+57.021]IFSPQIEEPSQC[+57.021]PDC[+57.021]VVSALGAK.V	HexNAc(6)Hex(7)Fuc(1)NeuAc(4)	C[+57]*3, N[+3663]	476.55	>sp|P08581|MET_HUMAN Hepatocyte growth factor receptor OS=Homo sapiens OX=9606 GN=MET PE=1 SV=4
R.FINFFVGNTIN[+2204.772]SSYFPDHPLHSISVR.R	HexNAc(4)Hex(5)NeuAc(2)	N[+2205]	304.29	>sp|P08581|MET_HUMAN Hepatocyte growth factor receptor OS=Homo sapiens OX=9606 GN=MET PE=1 SV=4
R.N[+1378.476]FTVAC[+57.021]QHR.S	HexNAc(2)Hex(6)	C[+57], N[+1378]	468.25	>sp|P08581|MET_HUMAN Hepatocyte growth factor receptor OS=Homo sapiens OX=9606 GN=MET PE=1 SV=4
R.N[+1540.529]FTVAC[+57.021]QHR.S	HexNAc(2)Hex(7)	C[+57], N[+1541]	477.35	>sp|P08581|MET_HUMAN Hepatocyte growth factor receptor OS=Homo sapiens OX=9606 GN=MET PE=1 SV=4
K.ATTLGVSSDSPGTTTLAQQVSGPVN[+1864.634]TTVAR.G	HexNAc(2)Hex(9)	N[+1865]	505.61	>sp|O00592|PODXL_HUMAN Podocalyxin OS=Homo sapiens OX=9606 GN=PODXL PE=1 SV=2
K.QLVLN[+2350.830]LTGNTLC[+57.021]AGGASDEK.L	HexNAc(4)Hex(5)Fuc(1)NeuAc(2)	C[+57], N[+2351]	302.31	>sp|O00592|PODXL_HUMAN Podocalyxin OS=Homo sapiens OX=9606 GN=PODXL PE=1 SV=2
K.QLVLN[+1768.640]LTGNTLC[+57.021]AGGASDEK.L	HexNAc(4)Hex(5)Fuc(1)	C[+57], N[+1769]	303.18	>sp|O00592|PODXL_HUMAN Podocalyxin OS=Homo sapiens OX=9606 GN=PODXL PE=1 SV=2
K.QLVLN[+2059.735]LTGNTLC[+57.021]AGGASDEK.L	HexNAc(4)Hex(5)Fuc(1)NeuAc(1)	C[+57], N[+2060]	306.86	>sp|O00592|PODXL_HUMAN Podocalyxin OS=Homo sapiens OX=9606 GN=PODXL PE=1 SV=2
R.VIDLWDLAQSAN[+1702.581]LTDK.E	HexNAc(2)Hex(8)	N[+1703]	427.3	>sp|P30533|AMRP_HUMAN Alpha-2-macroglobulin receptor-associated protein OS=Homo sapiens OX=9606 GN=LRPAP1 PE=1 SV=1
R.VIDLWDLAQSAN[+1702.581]LTDKELEAFR.E	HexNAc(2)Hex(8)	N[+1703]	414.48	>sp|P30533|AMRP_HUMAN Alpha-2-macroglobulin receptor-associated protein OS=Homo sapiens OX=9606 GN=LRPAP1 PE=1 SV=1
R.VIDLWDLAQSAN[+1702.581]LTDKELEAFREELK.H	HexNAc(2)Hex(8)	N[+1703]	312.17	>sp|P30533|AMRP_HUMAN Alpha-2-macroglobulin receptor-associated protein OS=Homo sapiens OX=9606 GN=LRPAP1 PE=1 SV=1
R.VIDLWDLAQSAN[+1864.634]LTDKELEAFREELK.H	HexNAc(2)Hex(9)	N[+1865]	319.91	>sp|P30533|AMRP_HUMAN Alpha-2-macroglobulin receptor-associated protein OS=Homo sapiens OX=9606 GN=LRPAP1 PE=1 SV=1
R.VIDLWDLAQSAN[+1540.529]LTDKELEAFREELK.H	HexNAc(2)Hex(7)	N[+1541]	366.89	>sp|P30533|AMRP_HUMAN Alpha-2-macroglobulin receptor-associated protein OS=Homo sapiens OX=9606 GN=LRPAP1 PE=1 SV=1
R.VIDLWDLAQSAN[+1378.476]LTDKELEAFREELK.H	HexNAc(2)Hex(6)	N[+1378]	440.22	>sp|P30533|AMRP_HUMAN Alpha-2-macroglobulin receptor-associated protein OS=Homo sapiens OX=9606 GN=LRPAP1 PE=1 SV=1
R.PPAPQEN[+2921.058]TTSEAGLPQGEAR.T	HexNAc(8)Hex(8)	N[+2921]	389.27	>sp|Q9UKM9|RALY_HUMAN RNA-binding protein Raly OS=Homo sapiens OX=9606 GN=RALY PE=1 SV=1
R.PPAPQEN[+2110.793]TTSEAGLPQGEAR.T	HexNAc(8)Hex(3)	N[+2111]	403.61	>sp|Q9UKM9|RALY_HUMAN RNA-binding protein Raly OS=Homo sapiens OX=9606 GN=RALY PE=1 SV=1
K.GPLANPIWN[+2026.687]VTGFTGR.D	HexNAc(2)Hex(10)	N[+2027]	385	>sp|Q15262|PTPRK_HUMAN Receptor-type tyrosine-protein phosphatase kappa OS=Homo sapiens OX=9606 GN=PTPRK PE=1 SV=2
K.GPLANPIWN[+1702.581]VTGFTGR.D	HexNAc(2)Hex(8)	N[+1703]	638.35	>sp|Q15262|PTPRK_HUMAN Receptor-type tyrosine-protein phosphatase kappa OS=Homo sapiens OX=9606 GN=PTPRK PE=1 SV=2
K.GPLANPIWN[+1540.529]VTGFTGR.D	HexNAc(2)Hex(7)	N[+1541]	722.74	>sp|Q15262|PTPRK_HUMAN Receptor-type tyrosine-protein phosphatase kappa OS=Homo sapiens OX=9606 GN=PTPRK PE=1 SV=2
K.APQHVVNHLPPYTN[+1378.476]VSLK.M	HexNAc(2)Hex(6)	N[+1378]	344.85	>sp|Q15262|PTPRK_HUMAN Receptor-type tyrosine-protein phosphatase kappa OS=Homo sapiens OX=9606 GN=PTPRK PE=1 SV=2
K.APQHVVNHLPPYTN[+1540.529]VSLK.M	HexNAc(2)Hex(7)	N[+1541]	377.83	>sp|Q15262|PTPRK_HUMAN Receptor-type tyrosine-protein phosphatase kappa OS=Homo sapiens OX=9606 GN=PTPRK PE=1 SV=2
K.HLLEN[+2059.735]STASVSEAER.K	HexNAc(4)Hex(5)Fuc(1)NeuAc(1)	N[+2060]	320.4	>sp|P42892|ECE1_HUMAN Endothelin-converting enzyme 1 OS=Homo sapiens OX=9606 GN=ECE1 PE=1 SV=2
K.HLLEN[+1540.529]STASVSEAER.K	HexNAc(2)Hex(7)	N[+1541]	475.28	>sp|P42892|ECE1_HUMAN Endothelin-converting enzyme 1 OS=Homo sapiens OX=9606 GN=ECE1 PE=1 SV=2
K.DLN[+1864.634]ETIHYMYK.H	HexNAc(2)Hex(9)	N[+1865]	372.17	>sp|Q99538|LGMN_HUMAN Legumain OS=Homo sapiens OX=9606 GN=LGMN PE=1 SV=1
K.DLN[+1378.476]ETIHYMYK.H	HexNAc(2)Hex(6)	N[+1378]	400.48	>sp|Q99538|LGMN_HUMAN Legumain OS=Homo sapiens OX=9606 GN=LGMN PE=1 SV=1
K.DLN[+2026.687]ETIHYMYK.H	HexNAc(2)Hex(10)	N[+2027]	494.94	>sp|Q99538|LGMN_HUMAN Legumain OS=Homo sapiens OX=9606 GN=LGMN PE=1 SV=1
K.DLN[+1702.581]ETIHYMYK.H	HexNAc(2)Hex(8)	N[+1703]	578.15	>sp|Q99538|LGMN_HUMAN Legumain OS=Homo sapiens OX=9606 GN=LGMN PE=1 SV=1
K.DLN[+1540.529]ETIHYMYK.H	HexNAc(2)Hex(7)	N[+1541]	688.44	>sp|Q99538|LGMN_HUMAN Legumain OS=Homo sapiens OX=9606 GN=LGMN PE=1 SV=1
K.HLLEN[+1378.476]STASVSEAER.K	HexNAc(2)Hex(6)	N[+1378]	684.47	>sp|P42892|ECE1_HUMAN Endothelin-converting enzyme 1 OS=Homo sapiens OX=9606 GN=ECE1 PE=1 SV=2
R.VQGN[+1540.529]STLLHITDLQAR.D	HexNAc(2)Hex(7)	N[+1541]	374.26	>sp|O75054|IGSF3_HUMAN Immunoglobulin superfamily member 3 OS=Homo sapiens OX=9606 GN=IGSF3 PE=2 SV=3
R.VQGN[+1378.476]STLLHITDLQAR.D	HexNAc(2)Hex(6)	N[+1378]	527.28	>sp|O75054|IGSF3_HUMAN Immunoglobulin superfamily member 3 OS=Homo sapiens OX=9606 GN=IGSF3 PE=2 SV=3
R.TLTLVENKPIQLN[+1540.529]C[+57.021]SVK.S	HexNAc(2)Hex(7)	C[+57], N[+1541]	342.25	>sp|O75054|IGSF3_HUMAN Immunoglobulin superfamily member 3 OS=Homo sapiens OX=9606 GN=IGSF3 PE=2 SV=3
R.TLTLVENKPIQLN[+1378.476]C[+57.021]SVK.S	HexNAc(2)Hex(6)	C[+57], N[+1378]	442.41	>sp|O75054|IGSF3_HUMAN Immunoglobulin superfamily member 3 OS=Homo sapiens OX=9606 GN=IGSF3 PE=2 SV=3
R.TLTLVENKPIQLN[+1702.581]C[+57.021]SVK.S	HexNAc(2)Hex(8)	C[+57], N[+1703]	446.56	>sp|O75054|IGSF3_HUMAN Immunoglobulin superfamily member 3 OS=Homo sapiens OX=9606 GN=IGSF3 PE=2 SV=3
R.WN[+1702.581]C[+57.021]STVDNTSVFGR.V	HexNAc(2)Hex(8)	C[+57], N[+1703]	590.54	>sp|P41221|WNT5A_HUMAN Protein Wnt-5a OS=Homo sapiens OX=9606 GN=WNT5A PE=1 SV=2
R.WN[+2026.687]C[+57.021]STVDNTSVFGR.V	HexNAc(2)Hex(10)	C[+57], N[+2027]	593.84	>sp|P41221|WNT5A_HUMAN Protein Wnt-5a OS=Homo sapiens OX=9606 GN=WNT5A PE=1 SV=2
R.WN[+1864.634]C[+57.021]STVDNTSVFGR.V	HexNAc(2)Hex(9)	C[+57], N[+1865]	680.29	>sp|P41221|WNT5A_HUMAN Protein Wnt-5a OS=Homo sapiens OX=9606 GN=WNT5A PE=1 SV=2
R.N[+1864.634]ESTGSLGTQGR.L	HexNAc(2)Hex(9)	N[+1865]	480.64	>sp|P41221|WNT5A_HUMAN Protein Wnt-5a OS=Homo sapiens OX=9606 GN=WNT5A PE=1 SV=2
K.TITVVHQPWC[+57.021]N[+1540.529]ITGLR.P	HexNAc(2)Hex(7)	C[+57], N[+1541]	308.81	>sp|Q12913|PTPRJ_HUMAN Receptor-type tyrosine-protein phosphatase eta OS=Homo sapiens OX=9606 GN=PTPRJ PE=1 SV=3
K.YEIDVGN[+1540.529]ESTTLGYYNGK.L	HexNAc(2)Hex(7)	N[+1541]	320.53	>sp|Q12913|PTPRJ_HUMAN Receptor-type tyrosine-protein phosphatase eta OS=Homo sapiens OX=9606 GN=PTPRJ PE=1 SV=3
K.QVLSYGQN[+1702.581]LSFSFR.V	HexNAc(2)Hex(8)	N[+1703]	500.11	>sp|P11047|LAMC1_HUMAN Laminin subunit gamma-1 OS=Homo sapiens OX=9606 GN=LAMC1 PE=1 SV=3
R.AC[+57.021]VAGFTN[+1702.581]ITFHPQNK.G	HexNAc(2)Hex(8)	C[+57], N[+1703]	322.89	>sp|Q12913|PTPRJ_HUMAN Receptor-type tyrosine-protein phosphatase eta OS=Homo sapiens OX=9606 GN=PTPRJ PE=1 SV=3
R.AC[+57.021]VAGFTN[+1540.529]ITFHPQNK.G	HexNAc(2)Hex(7)	C[+57], N[+1541]	453.24	>sp|Q12913|PTPRJ_HUMAN Receptor-type tyrosine-protein phosphatase eta OS=Homo sapiens OX=9606 GN=PTPRJ PE=1 SV=3
R.AC[+57.021]VAGFTN[+1378.476]ITFHPQNK.G	HexNAc(2)Hex(6)	C[+57], N[+1378]	709.12	>sp|Q12913|PTPRJ_HUMAN Receptor-type tyrosine-protein phosphatase eta OS=Homo sapiens OX=9606 GN=PTPRJ PE=1 SV=3
K.EGNPFGPFWDQFHVSFN[+1378.476]K.S	HexNAc(2)Hex(6)	N[+1378]	366.47	>sp|Q9H488|OFUT1_HUMAN GDP-fucose protein O-fucosyltransferase 1 OS=Homo sapiens OX=9606 GN=POFUT1 PE=1 SV=1
K.LLNN[+1702.581]LTSIK.I	HexNAc(2)Hex(8)	N[+1703]	335.32	>sp|P11047|LAMC1_HUMAN Laminin subunit gamma-1 OS=Homo sapiens OX=9606 GN=LAMC1 PE=1 SV=3
K.LLNN[+1864.634]LTSIK.I	HexNAc(2)Hex(9)	N[+1865]	389.69	>sp|P11047|LAMC1_HUMAN Laminin subunit gamma-1 OS=Homo sapiens OX=9606 GN=LAMC1 PE=1 SV=3
K.EGNPFGPFWDQFHVSFN[+1702.581]K.S	HexNAc(2)Hex(8)	N[+1703]	500.1	>sp|Q9H488|OFUT1_HUMAN GDP-fucose protein O-fucosyltransferase 1 OS=Homo sapiens OX=9606 GN=POFUT1 PE=1 SV=1
R.VN[+1378.476]NTLSSQISR.L	HexNAc(2)Hex(6)	N[+1378]	478.07	>sp|P11047|LAMC1_HUMAN Laminin subunit gamma-1 OS=Homo sapiens OX=9606 GN=LAMC1 PE=1 SV=3
R.VN[+1702.581]NTLSSQISR.L	HexNAc(2)Hex(8)	N[+1703]	683.5	>sp|P11047|LAMC1_HUMAN Laminin subunit gamma-1 OS=Homo sapiens OX=9606 GN=LAMC1 PE=1 SV=3
K.EGNPFGPFWDQFHVSFN[+1540.529]K.S	HexNAc(2)Hex(7)	N[+1541]	622.52	>sp|Q9H488|OFUT1_HUMAN GDP-fucose protein O-fucosyltransferase 1 OS=Homo sapiens OX=9606 GN=POFUT1 PE=1 SV=1
K.TAN[+1378.476]DTSTEAYNLLLR.T	HexNAc(2)Hex(6)	N[+1378]	306.14	>sp|P11047|LAMC1_HUMAN Laminin subunit gamma-1 OS=Homo sapiens OX=9606 GN=LAMC1 PE=1 SV=3
K.TAN[+1864.634]DTSTEAYNLLLR.T	HexNAc(2)Hex(9)	N[+1865]	414.8	>sp|P11047|LAMC1_HUMAN Laminin subunit gamma-1 OS=Homo sapiens OX=9606 GN=LAMC1 PE=1 SV=3
K.TAN[+1540.529]DTSTEAYNLLLR.T	HexNAc(2)Hex(7)	N[+1541]	603.16	>sp|P11047|LAMC1_HUMAN Laminin subunit gamma-1 OS=Homo sapiens OX=9606 GN=LAMC1 PE=1 SV=3
K.TAN[+1702.581]DTSTEAYNLLLR.T	HexNAc(2)Hex(8)	N[+1703]	643.02	>sp|P11047|LAMC1_HUMAN Laminin subunit gamma-1 OS=Homo sapiens OX=9606 GN=LAMC1 PE=1 SV=3
R.TLAGEN[+1378.476]QTAFEIEELNR.K	HexNAc(2)Hex(6)	N[+1378]	310.72	>sp|P11047|LAMC1_HUMAN Laminin subunit gamma-1 OS=Homo sapiens OX=9606 GN=LAMC1 PE=1 SV=3
R.TLAGEN[+1702.581]QTAFEIEELNR.K	HexNAc(2)Hex(8)	N[+1703]	453.46	>sp|P11047|LAMC1_HUMAN Laminin subunit gamma-1 OS=Homo sapiens OX=9606 GN=LAMC1 PE=1 SV=3
R.TLAGEN[+1540.529]QTAFEIEELNR.K	HexNAc(2)Hex(7)	N[+1541]	652.52	>sp|P11047|LAMC1_HUMAN Laminin subunit gamma-1 OS=Homo sapiens OX=9606 GN=LAMC1 PE=1 SV=3
R.TLAGEN[+1702.581]QTAFEIEELNRK.Y	HexNAc(2)Hex(8)	N[+1703]	386.55	>sp|P11047|LAMC1_HUMAN Laminin subunit gamma-1 OS=Homo sapiens OX=9606 GN=LAMC1 PE=1 SV=3
K.N[+1702.581]ISQDLEK.Q	HexNAc(2)Hex(8)	N[+1703]	503.36	>sp|P11047|LAMC1_HUMAN Laminin subunit gamma-1 OS=Homo sapiens OX=9606 GN=LAMC1 PE=1 SV=3
R.KIPAIN[+1702.581]QTITEANEK.T	HexNAc(2)Hex(8)	N[+1703]	516.47	>sp|P11047|LAMC1_HUMAN Laminin subunit gamma-1 OS=Homo sapiens OX=9606 GN=LAMC1 PE=1 SV=3
R.KIPAIN[+1540.529]QTITEANEK.T	HexNAc(2)Hex(7)	N[+1541]	581.01	>sp|P11047|LAMC1_HUMAN Laminin subunit gamma-1 OS=Homo sapiens OX=9606 GN=LAMC1 PE=1 SV=3
R.KIPAIN[+1378.476]QTITEANEK.T	HexNAc(2)Hex(6)	N[+1378]	637.66	>sp|P11047|LAMC1_HUMAN Laminin subunit gamma-1 OS=Homo sapiens OX=9606 GN=LAMC1 PE=1 SV=3
R.VLEAVN[+1540.529]GTDAR.L	HexNAc(2)Hex(7)	N[+1541]	535.17	>sp|O60487|MPZL2_HUMAN Myelin protein zero-like protein 2 OS=Homo sapiens OX=9606 GN=MPZL2 PE=1 SV=1
K.LQFDDN[+1702.581]GTYTC[+57.021]QVK.N	HexNAc(2)Hex(8)	C[+57], N[+1703]	423.69	>sp|O60487|MPZL2_HUMAN Myelin protein zero-like protein 2 OS=Homo sapiens OX=9606 GN=MPZL2 PE=1 SV=1
K.LQFDDN[+1540.529]GTYTC[+57.021]QVK.N	HexNAc(2)Hex(7)	C[+57], N[+1541]	762.77	>sp|O60487|MPZL2_HUMAN Myelin protein zero-like protein 2 OS=Homo sapiens OX=9606 GN=MPZL2 PE=1 SV=1
R.GHAHLAALVNHESYN[+2204.772]FSHR.I	HexNAc(4)Hex(5)NeuAc(2)	N[+2205]	331.56	>sp|Q96RQ1|ERGI2_HUMAN Endoplasmic reticulum-Golgi intermediate compartment protein 2 OS=Homo sapiens OX=9606 GN=ERGIC2 PE=1 SV=2
R.GHAHLAALVNHESYN[+1872.651]FSHR.I	HexNAc(3)Hex(6)NeuAc(1)	N[+1873]	370.89	>sp|Q96RQ1|ERGI2_HUMAN Endoplasmic reticulum-Golgi intermediate compartment protein 2 OS=Homo sapiens OX=9606 GN=ERGIC2 PE=1 SV=2
R.GHAHLAALVNHESYN[+1710.598]FSHR.I	HexNAc(3)Hex(5)NeuAc(1)	N[+1711]	392.84	>sp|Q96RQ1|ERGI2_HUMAN Endoplasmic reticulum-Golgi intermediate compartment protein 2 OS=Homo sapiens OX=9606 GN=ERGIC2 PE=1 SV=2
K.DDLDPEKN[+1702.581]DSEPGSQR.I	HexNAc(2)Hex(8)	N[+1703]	343.26	>sp|P54289|CA2D1_HUMAN Voltage-dependent calcium channel subunit alpha-2/delta-1 OS=Homo sapiens OX=9606 GN=CACNA2D1 PE=1 SV=3
K.DAVNN[+1702.581]ITAK.G	HexNAc(2)Hex(8)	N[+1703]	307.62	>sp|P54289|CA2D1_HUMAN Voltage-dependent calcium channel subunit alpha-2/delta-1 OS=Homo sapiens OX=9606 GN=CACNA2D1 PE=1 SV=3
K.ISDN[+1864.634]NTEFLLNFNEFIDR.K	HexNAc(2)Hex(9)	N[+1865]	305.09	>sp|P54289|CA2D1_HUMAN Voltage-dependent calcium channel subunit alpha-2/delta-1 OS=Homo sapiens OX=9606 GN=CACNA2D1 PE=1 SV=3
K.ISDN[+2059.735]NTEFLLNFNEFIDR.K	HexNAc(4)Hex(5)Fuc(1)NeuAc(1)	N[+2060]	367.97	>sp|P54289|CA2D1_HUMAN Voltage-dependent calcium channel subunit alpha-2/delta-1 OS=Homo sapiens OX=9606 GN=CACNA2D1 PE=1 SV=3
K.IDVNSWIEN[+1864.634]FTK.T	HexNAc(2)Hex(9)	N[+1865]	560.76	>sp|P54289|CA2D1_HUMAN Voltage-dependent calcium channel subunit alpha-2/delta-1 OS=Homo sapiens OX=9606 GN=CACNA2D1 PE=1 SV=3
K.IDVNSWIEN[+1702.581]FTK.T	HexNAc(2)Hex(8)	N[+1703]	637.05	>sp|P54289|CA2D1_HUMAN Voltage-dependent calcium channel subunit alpha-2/delta-1 OS=Homo sapiens OX=9606 GN=CACNA2D1 PE=1 SV=3
K.SFSGVLDC[+57.021]GN[+1702.581]C[+57.021]SR.I	HexNAc(2)Hex(8)	C[+57]*2, N[+1703]	491.07	>sp|P54289|CA2D1_HUMAN Voltage-dependent calcium channel subunit alpha-2/delta-1 OS=Homo sapiens OX=9606 GN=CACNA2D1 PE=1 SV=3
R.YHYN[+1378.476]GTFLDGTLFDSSHNR.M	HexNAc(2)Hex(6)	N[+1378]	382.86	>sp|O95302|FKBP9_HUMAN Peptidyl-prolyl cis-trans isomerase FKBP9 OS=Homo sapiens OX=9606 GN=FKBP9 PE=1 SV=2
R.YHYN[+1702.581]GTFLDGTLFDSSHNR.M	HexNAc(2)Hex(8)	N[+1703]	422	>sp|O95302|FKBP9_HUMAN Peptidyl-prolyl cis-trans isomerase FKBP9 OS=Homo sapiens OX=9606 GN=FKBP9 PE=1 SV=2
R.YHYN[+1864.634]GTFLDGTLFDSSHNR.M	HexNAc(2)Hex(9)	N[+1865]	606.78	>sp|O95302|FKBP9_HUMAN Peptidyl-prolyl cis-trans isomerase FKBP9 OS=Homo sapiens OX=9606 GN=FKBP9 PE=1 SV=2
R.YHYN[+1540.529]GTFLDGTLFDSSHNR.M	HexNAc(2)Hex(7)	N[+1541]	726.32	>sp|O95302|FKBP9_HUMAN Peptidyl-prolyl cis-trans isomerase FKBP9 OS=Homo sapiens OX=9606 GN=FKBP9 PE=1 SV=2
R.YHYN[+1702.581]GTLLDGTLFDSSYSR.N	HexNAc(2)Hex(8)	N[+1703]	522.35	>sp|O95302|FKBP9_HUMAN Peptidyl-prolyl cis-trans isomerase FKBP9 OS=Homo sapiens OX=9606 GN=FKBP9 PE=1 SV=2
R.YHYN[+1864.634]GTLLDGTLFDSSYSR.N	HexNAc(2)Hex(9)	N[+1865]	620.7	>sp|O95302|FKBP9_HUMAN Peptidyl-prolyl cis-trans isomerase FKBP9 OS=Homo sapiens OX=9606 GN=FKBP9 PE=1 SV=2
K.YHYN[+1864.634]ASLLDGTLLDSTWNLGK.T	HexNAc(2)Hex(9)	N[+1865]	315.68	>sp|O95302|FKBP9_HUMAN Peptidyl-prolyl cis-trans isomerase FKBP9 OS=Homo sapiens OX=9606 GN=FKBP9 PE=1 SV=2
K.YHYN[+1378.476]ASLLDGTLLDSTWNLGK.T	HexNAc(2)Hex(6)	N[+1378]	531.97	>sp|O95302|FKBP9_HUMAN Peptidyl-prolyl cis-trans isomerase FKBP9 OS=Homo sapiens OX=9606 GN=FKBP9 PE=1 SV=2
K.YHYN[+1702.581]ASLLDGTLLDSTWNLGK.T	HexNAc(2)Hex(8)	N[+1703]	724.71	>sp|O95302|FKBP9_HUMAN Peptidyl-prolyl cis-trans isomerase FKBP9 OS=Homo sapiens OX=9606 GN=FKBP9 PE=1 SV=2
K.YHYN[+1540.529]ASLLDGTLLDSTWNLGK.T	HexNAc(2)Hex(7)	N[+1541]	873.97	>sp|O95302|FKBP9_HUMAN Peptidyl-prolyl cis-trans isomerase FKBP9 OS=Homo sapiens OX=9606 GN=FKBP9 PE=1 SV=2
R.PN[+1589.571]MSMQPNQGPMMHQQPPSQQYNMPQGGGQHYQGQQPPMGMMGQVNQGNHMMGQR.Q	HexNAc(4)Hex(3)NeuAc(1)	N[+1590]	337.33	>sp|Q15532|SSXT_HUMAN Protein SSXT OS=Homo sapiens OX=9606 GN=SS18 PE=1 SV=3
R.VQYN[+1378.476]TTIAHVTLDKDR.Q	HexNAc(2)Hex(6)	N[+1378]	583.9	>sp|Q8IWF2|FXRD2_HUMAN FAD-dependent oxidoreductase domain-containing protein 2 OS=Homo sapiens OX=9606 GN=FOXRED2 PE=1 SV=1
R.PAANLVC[+57.021]LSGMN[+1864.634]GSTLWSSLLPEEAR.D	HexNAc(2)Hex(9)	C[+57], N[+1865]	351.43	>sp|A2RU67|F234B_HUMAN Protein FAM234B OS=Homo sapiens OX=9606 GN=FAM234B PE=1 SV=1
R.PAANLVC[+57.021]LSGMN[+1702.581]GSTLWSSLLPEEAR.D	HexNAc(2)Hex(8)	C[+57], N[+1703]	505.08	>sp|A2RU67|F234B_HUMAN Protein FAM234B OS=Homo sapiens OX=9606 GN=FAM234B PE=1 SV=1
R.PAANLVC[+57.021]LSGM[+15.995]N[+1704.635]GSTLWSSLLPEEAR.D	HexNAc(6)Hex(3)	C[+57], M[+16], N[+1705]	440.61	>sp|A2RU67|F234B_HUMAN Protein FAM234B OS=Homo sapiens OX=9606 GN=FAM234B PE=1 SV=1
K.MLSAFN[+1540.529]ATSGK.A	HexNAc(2)Hex(7)	N[+1541]	301.03	>sp|A2RU67|F234B_HUMAN Protein FAM234B OS=Homo sapiens OX=9606 GN=FAM234B PE=1 SV=1
K.MLSAFN[+1702.581]ATSGK.A	HexNAc(2)Hex(8)	N[+1703]	303.25	>sp|A2RU67|F234B_HUMAN Protein FAM234B OS=Homo sapiens OX=9606 GN=FAM234B PE=1 SV=1
K.VIDGMTVVHSIELQATDGHDRPLTN[+1702.581]C[+57.021]SIINSGK.I	HexNAc(2)Hex(8)	C[+57], N[+1703]	491.59	>sp|P45877|PPIC_HUMAN Peptidyl-prolyl cis-trans isomerase C OS=Homo sapiens OX=9606 GN=PPIC PE=1 SV=1
K.LYWISSGN[+1540.529]HTINR.C	HexNAc(2)Hex(7)	N[+1541]	334.22	>sp|Q07954|LRP1_HUMAN Prolow-density lipoprotein receptor-related protein 1 OS=Homo sapiens OX=9606 GN=LRP1 PE=1 SV=2
K.VIDGMTVVHSIELQATDGHDRPLTN[+1540.529]C[+57.021]SIINSGK.I	HexNAc(2)Hex(7)	C[+57], N[+1541]	537.06	>sp|P45877|PPIC_HUMAN Peptidyl-prolyl cis-trans isomerase C OS=Homo sapiens OX=9606 GN=PPIC PE=1 SV=1
R.VMSWWDYGYQIAGMAN[+1540.529]R.T	HexNAc(2)Hex(7)	N[+1541]	339.43	>sp|Q8TCJ2|STT3B_HUMAN Dolichyl-diphosphooligosaccharide--protein glycosyltransferase subunit STT3B OS=Homo sapiens OX=9606 GN=STT3B PE=1 SV=1
R.VMSWWDYGYQIAGMAN[+2188.740]R.T	HexNAc(2)Hex(11)	N[+2189]	477.18	>sp|Q8TCJ2|STT3B_HUMAN Dolichyl-diphosphooligosaccharide--protein glycosyltransferase subunit STT3B OS=Homo sapiens OX=9606 GN=STT3B PE=1 SV=1
R.VMSWWDYGYQIAGMAN[+1378.476]R.T	HexNAc(2)Hex(6)	N[+1378]	543.79	>sp|Q8TCJ2|STT3B_HUMAN Dolichyl-diphosphooligosaccharide--protein glycosyltransferase subunit STT3B OS=Homo sapiens OX=9606 GN=STT3B PE=1 SV=1
R.VMSWWDYGYQIAGMAN[+2026.687]R.T	HexNAc(2)Hex(10)	N[+2027]	550.16	>sp|Q8TCJ2|STT3B_HUMAN Dolichyl-diphosphooligosaccharide--protein glycosyltransferase subunit STT3B OS=Homo sapiens OX=9606 GN=STT3B PE=1 SV=1
R.VMSWWDYGYQIAGMAN[+1702.581]R.T	HexNAc(2)Hex(8)	N[+1703]	684.14	>sp|Q8TCJ2|STT3B_HUMAN Dolichyl-diphosphooligosaccharide--protein glycosyltransferase subunit STT3B OS=Homo sapiens OX=9606 GN=STT3B PE=1 SV=1
R.VMSWWDYGYQIAGMAN[+1216.423]R.T	HexNAc(2)Hex(5)	N[+1216]	708.66	>sp|Q8TCJ2|STT3B_HUMAN Dolichyl-diphosphooligosaccharide--protein glycosyltransferase subunit STT3B OS=Homo sapiens OX=9606 GN=STT3B PE=1 SV=1
R.VMSWWDYGYQIAGMAN[+1864.634]R.T	HexNAc(2)Hex(9)	N[+1865]	862.44	>sp|Q8TCJ2|STT3B_HUMAN Dolichyl-diphosphooligosaccharide--protein glycosyltransferase subunit STT3B OS=Homo sapiens OX=9606 GN=STT3B PE=1 SV=1
R.MASHEIEIGTIFTNIN[+1864.634]ATDNHVHSMLK.Y	HexNAc(2)Hex(9)	N[+1865]	341.04	>sp|Q6AZY7|SCAR3_HUMAN Scavenger receptor class A member 3 OS=Homo sapiens OX=9606 GN=SCARA3 PE=1 SV=1
R.MASHEIEIGTIFTNIN[+1702.581]ATDNHVHSMLK.Y	HexNAc(2)Hex(8)	N[+1703]	393.88	>sp|Q6AZY7|SCAR3_HUMAN Scavenger receptor class A member 3 OS=Homo sapiens OX=9606 GN=SCARA3 PE=1 SV=1
R.LSC[+57.021]TLGFHTHAEELYYLN[+1702.581]K.S	HexNAc(2)Hex(8)	C[+57], N[+1703]	429.77	>sp|Q6AZY7|SCAR3_HUMAN Scavenger receptor class A member 3 OS=Homo sapiens OX=9606 GN=SCARA3 PE=1 SV=1
R.TTLVDNNTWN[+1540.529]NSHIALVGK.A	HexNAc(2)Hex(7)	N[+1541]	338.06	>sp|Q8TCJ2|STT3B_HUMAN Dolichyl-diphosphooligosaccharide--protein glycosyltransferase subunit STT3B OS=Homo sapiens OX=9606 GN=STT3B PE=1 SV=1
R.TTLVDNNTWN[+2026.687]NSHIALVGK.A	HexNAc(2)Hex(10)	N[+2027]	382.49	>sp|Q8TCJ2|STT3B_HUMAN Dolichyl-diphosphooligosaccharide--protein glycosyltransferase subunit STT3B OS=Homo sapiens OX=9606 GN=STT3B PE=1 SV=1
R.TTLVDNNTWN[+2539.930]NSHIALVGK.A	HexNAc(7)Hex(6)Fuc(1)	N[+2540]	466.99	>sp|Q8TCJ2|STT3B_HUMAN Dolichyl-diphosphooligosaccharide--protein glycosyltransferase subunit STT3B OS=Homo sapiens OX=9606 GN=STT3B PE=1 SV=1
R.TTLVDNNTWN[+1378.476]NSHIALVGK.A	HexNAc(2)Hex(6)	N[+1378]	487.73	>sp|Q8TCJ2|STT3B_HUMAN Dolichyl-diphosphooligosaccharide--protein glycosyltransferase subunit STT3B OS=Homo sapiens OX=9606 GN=STT3B PE=1 SV=1
R.TTLVDNNTWN[+1864.634]NSHIALVGK.A	HexNAc(2)Hex(9)	N[+1865]	640.37	>sp|Q8TCJ2|STT3B_HUMAN Dolichyl-diphosphooligosaccharide--protein glycosyltransferase subunit STT3B OS=Homo sapiens OX=9606 GN=STT3B PE=1 SV=1
R.TTLVDNNTWN[+1702.581]NSHIALVGK.A	HexNAc(2)Hex(8)	N[+1703]	673.74	>sp|Q8TCJ2|STT3B_HUMAN Dolichyl-diphosphooligosaccharide--protein glycosyltransferase subunit STT3B OS=Homo sapiens OX=9606 GN=STT3B PE=1 SV=1
K.AMSSN[+1864.634]ETAAYK.I	HexNAc(2)Hex(9)	N[+1865]	494.69	>sp|Q8TCJ2|STT3B_HUMAN Dolichyl-diphosphooligosaccharide--protein glycosyltransferase subunit STT3B OS=Homo sapiens OX=9606 GN=STT3B PE=1 SV=1
K.AMSSN[+1702.581]ETAAYK.I	HexNAc(2)Hex(8)	N[+1703]	524.74	>sp|Q8TCJ2|STT3B_HUMAN Dolichyl-diphosphooligosaccharide--protein glycosyltransferase subunit STT3B OS=Homo sapiens OX=9606 GN=STT3B PE=1 SV=1
R.DC[+57.021]PGN[+1378.476]WTWPENSQQTPMC[+57.021]QAWGNPLPELK.C	HexNAc(2)Hex(6)	C[+57]*2, N[+1378]	543.73	>sp|P05362|ICAM1_HUMAN Intercellular adhesion molecule 1 OS=Homo sapiens OX=9606 GN=ICAM1 PE=1 SV=2
K.KFN[+1864.634]STQIAAMAPEHEEPR.I	HexNAc(2)Hex(9)	N[+1865]	549.53	>sp|Q4G148|GXLT1_HUMAN Glucoside xylosyltransferase 1 OS=Homo sapiens OX=9606 GN=GXYLT1 PE=1 SV=2
K.KFN[+1702.581]STQIAAMAPEHEEPR.I	HexNAc(2)Hex(8)	N[+1703]	560.74	>sp|Q4G148|GXLT1_HUMAN Glucoside xylosyltransferase 1 OS=Homo sapiens OX=9606 GN=GXYLT1 PE=1 SV=2
K.FN[+1864.634]STQIAAMAPEHEEPR.I	HexNAc(2)Hex(9)	N[+1865]	505.03	>sp|Q4G148|GXLT1_HUMAN Glucoside xylosyltransferase 1 OS=Homo sapiens OX=9606 GN=GXYLT1 PE=1 SV=2
K.TGVNSGVMLMN[+1864.634]MTR.M	HexNAc(2)Hex(9)	N[+1865]	513.97	>sp|Q4G148|GXLT1_HUMAN Glucoside xylosyltransferase 1 OS=Homo sapiens OX=9606 GN=GXYLT1 PE=1 SV=2
R.SLNTHDVAAPLSPHSQEVSC[+57.021]YIDYN[+1702.581]ISMPAQNLWR.L	HexNAc(2)Hex(8)	C[+57], N[+1703]	379.74	>sp|Q9Y6A1|POMT1_HUMAN Protein O-mannosyl-transferase 1 OS=Homo sapiens OX=9606 GN=POMT1 PE=1 SV=3
R.SLNTHDVAAPLSPHSQEVSC[+57.021]YIDYN[+1378.476]ISMPAQNLWR.L	HexNAc(2)Hex(6)	C[+57], N[+1378]	545.04	>sp|Q9Y6A1|POMT1_HUMAN Protein O-mannosyl-transferase 1 OS=Homo sapiens OX=9606 GN=POMT1 PE=1 SV=3
R.FVHVN[+1864.634]TSAVLK.L	HexNAc(2)Hex(9)	N[+1865]	408.69	>sp|Q9Y6A1|POMT1_HUMAN Protein O-mannosyl-transferase 1 OS=Homo sapiens OX=9606 GN=POMT1 PE=1 SV=3
[truncated: 748 more rows]

## Sheet: 80μg_tandem_N-glycopeptides
Peptide < ProteinMetrics Confidential >	Glycans NHFAGNa	Modification Type(s)	Score	Protein Name
K.EELGVTVYQSPHSGSFTITGN[+2350.830]NSNFAQR.F	HexNAc(4)Hex(5)Fuc(1)NeuAc(2)	N[+2351]	381.66	>sp|P32004|L1CAM_HUMAN Neural cell adhesion molecule L1 OS=Homo sapiens OX=9606 GN=L1CAM PE=1 SV=2
K.EELGVTVYQSPHSGSFTITGN[+1864.634]NSNFAQR.F	HexNAc(2)Hex(9)	N[+1865]	424.81	>sp|P32004|L1CAM_HUMAN Neural cell adhesion molecule L1 OS=Homo sapiens OX=9606 GN=L1CAM PE=1 SV=2
K.EELGVTVYQSPHSGSFTITGN[+1866.688]NSNFAQR.F	HexNAc(6)Hex(4)	N[+1867]	425.16	>sp|P32004|L1CAM_HUMAN Neural cell adhesion molecule L1 OS=Homo sapiens OX=9606 GN=L1CAM PE=1 SV=2
K.EELGVTVYQSPHSGSFTITGN[+1702.581]NSNFAQR.F	HexNAc(2)Hex(8)	N[+1703]	484.4	>sp|P32004|L1CAM_HUMAN Neural cell adhesion molecule L1 OS=Homo sapiens OX=9606 GN=L1CAM PE=1 SV=2
R.HAVYWN[+1702.581]SSNQHLR.R	HexNAc(2)Hex(8)	N[+1703]	530.18	>sp|P52797|EFNA3_HUMAN Ephrin-A3 OS=Homo sapiens OX=9606 GN=EFNA3 PE=1 SV=1
K.N[+1702.581]C[+57.021]SPWLSC[+57.021]EELR.T	HexNAc(2)Hex(8)	C[+57]*2, N[+1703]	454.66	>sp|Q9H5K3|SG196_HUMAN Protein O-mannose kinase OS=Homo sapiens OX=9606 GN=POMK PE=1 SV=1
R.IVDVN[+2204.772]LTSEGK.V	HexNAc(4)Hex(5)NeuAc(2)	N[+2205]	310.93	>sp|Q9HD45|TM9S3_HUMAN Transmembrane 9 superfamily member 3 OS=Homo sapiens OX=9606 GN=TM9SF3 PE=1 SV=2
K.YPN[+1702.581]C[+57.021]TGGAAGYIDR.L	HexNAc(2)Hex(8)	C[+57], N[+1703]	341.55	>sp|Q68CP4|HGNAT_HUMAN Heparan-alpha-glucosaminide N-acetyltransferase OS=Homo sapiens OX=9606 GN=HGSNAT PE=1 SV=2
R.VTMGQNGNLYFANVLTSDN[+2026.687]HSDYIC[+57.021]HAHFPGTR.T	HexNAc(2)Hex(10)	C[+57], N[+2027]	301.57	>sp|P32004|L1CAM_HUMAN Neural cell adhesion molecule L1 OS=Homo sapiens OX=9606 GN=L1CAM PE=1 SV=2
R.VTMGQNGNLYFANVLTSDN[+1702.581]HSDYIC[+57.021]HAHFPGTR.T	HexNAc(2)Hex(8)	C[+57], N[+1703]	303.87	>sp|P32004|L1CAM_HUMAN Neural cell adhesion molecule L1 OS=Homo sapiens OX=9606 GN=L1CAM PE=1 SV=2
R.VTMGQNGNLYFANVLTSDN[+1864.634]HSDYIC[+57.021]HAHFPGTR.T	HexNAc(2)Hex(9)	C[+57], N[+1865]	305.34	>sp|P32004|L1CAM_HUMAN Neural cell adhesion molecule L1 OS=Homo sapiens OX=9606 GN=L1CAM PE=1 SV=2
R.VTMGQNGNLYFANVLTSDN[+2059.735]HSDYIC[+57.021]HAHFPGTR.T	HexNAc(4)Hex(5)Fuc(1)NeuAc(1)	C[+57], N[+2060]	306.21	>sp|P32004|L1CAM_HUMAN Neural cell adhesion molecule L1 OS=Homo sapiens OX=9606 GN=L1CAM PE=1 SV=2
R.VTMGQNGNLYFANVLTSDN[+2715.963]HSDYIC[+57.021]HAHFPGTR.T	HexNAc(5)Hex(6)Fuc(1)NeuAc(2)	C[+57], N[+2716]	307.58	>sp|P32004|L1CAM_HUMAN Neural cell adhesion molecule L1 OS=Homo sapiens OX=9606 GN=L1CAM PE=1 SV=2
R.VTMGQNGNLYFANVLTSDN[+3009.074]HSDYIC[+57.021]HAHFPGTR.T	HexNAc(7)Hex(8)NeuAc(1)	C[+57], N[+3009]	317.39	>sp|P32004|L1CAM_HUMAN Neural cell adhesion molecule L1 OS=Homo sapiens OX=9606 GN=L1CAM PE=1 SV=2
R.VTMGQNGNLYFANVLTSDN[+1378.476]HSDYIC[+57.021]HAHFPGTR.T	HexNAc(2)Hex(6)	C[+57], N[+1378]	342.44	>sp|P32004|L1CAM_HUMAN Neural cell adhesion molecule L1 OS=Homo sapiens OX=9606 GN=L1CAM PE=1 SV=2
R.VTMGQNGNLYFANVLTSDN[+2350.830]HSDYIC[+57.021]HAHFPGTR.T	HexNAc(4)Hex(5)Fuc(1)NeuAc(2)	C[+57], N[+2351]	369.8	>sp|P32004|L1CAM_HUMAN Neural cell adhesion molecule L1 OS=Homo sapiens OX=9606 GN=L1CAM PE=1 SV=2
R.VTMGQNGNLYFANVLTSDN[+1540.529]HSDYIC[+57.021]HAHFPGTR.T	HexNAc(2)Hex(7)	C[+57], N[+1541]	402.17	>sp|P32004|L1CAM_HUMAN Neural cell adhesion molecule L1 OS=Homo sapiens OX=9606 GN=L1CAM PE=1 SV=2
R.VTMGQNGNLYFANVLTSDN[+3007.058]HSDYIC[+57.021]HAHFPGTR.T	HexNAc(5)Hex(6)Fuc(1)NeuAc(3)	C[+57], N[+3007]	443.9	>sp|P32004|L1CAM_HUMAN Neural cell adhesion molecule L1 OS=Homo sapiens OX=9606 GN=L1CAM PE=1 SV=2
K.VVMDIPYELWN[+1702.581]ETSAEVADLKK.Q	HexNAc(2)Hex(8)	N[+1703]	395.61	>sp|Q9BT09|CNPY3_HUMAN Protein canopy homolog 3 OS=Homo sapiens OX=9606 GN=CNPY3 PE=1 SV=1
K.N[+1702.581]FTMNEK.L	HexNAc(2)Hex(8)	N[+1703]	314.35	>sp|Q92820|GGH_HUMAN Gamma-glutamyl hydrolase OS=Homo sapiens OX=9606 GN=GGH PE=1 SV=2
K.N[+1864.634]FTMNEK.L	HexNAc(2)Hex(9)	N[+1865]	333.65	>sp|Q92820|GGH_HUMAN Gamma-glutamyl hydrolase OS=Homo sapiens OX=9606 GN=GGH PE=1 SV=2
K.N[+1540.529]FTMNEK.L	HexNAc(2)Hex(7)	N[+1541]	343.74	>sp|Q92820|GGH_HUMAN Gamma-glutamyl hydrolase OS=Homo sapiens OX=9606 GN=GGH PE=1 SV=2
K.N[+1378.476]FTMNEK.L	HexNAc(2)Hex(6)	N[+1378]	344.25	>sp|Q92820|GGH_HUMAN Gamma-glutamyl hydrolase OS=Homo sapiens OX=9606 GN=GGH PE=1 SV=2
R.SNLDPSNVDSLFYAAQASQALSGC[+57.021]EISISN[+1216.423]ETK.D	HexNAc(2)Hex(5)	C[+57], N[+1216]	308.82	>sp|P04844|RPN2_HUMAN Dolichyl-diphosphooligosaccharide--protein glycosyltransferase subunit 2 OS=Homo sapiens OX=9606 GN=RPN2 PE=1 SV=3
R.SNLDPSNVDSLFYAAQASQALSGC[+57.021]EISISN[+1378.476]ETK.D	HexNAc(2)Hex(6)	C[+57], N[+1378]	397.62	>sp|P04844|RPN2_HUMAN Dolichyl-diphosphooligosaccharide--protein glycosyltransferase subunit 2 OS=Homo sapiens OX=9606 GN=RPN2 PE=1 SV=3
R.SNLDPSNVDSLFYAAQASQALSGC[+57.021]EISISN[+1540.529]ETK.D	HexNAc(2)Hex(7)	C[+57], N[+1541]	439.28	>sp|P04844|RPN2_HUMAN Dolichyl-diphosphooligosaccharide--protein glycosyltransferase subunit 2 OS=Homo sapiens OX=9606 GN=RPN2 PE=1 SV=3
R.RN[+1702.581]QSLSLLYK.V	HexNAc(2)Hex(8)	N[+1703]	353.04	>sp|Q06481|APLP2_HUMAN Amyloid-like protein 2 OS=Homo sapiens OX=9606 GN=APLP2 PE=1 SV=2
K.N[+1702.581]ISSHTNIVFSNGELDPWSGGGVTK.D	HexNAc(2)Hex(8)	N[+1703]	316.31	>sp|P42785|PCP_HUMAN Lysosomal Pro-X carboxypeptidase OS=Homo sapiens OX=9606 GN=PRCP PE=1 SV=1
K.PLGLAN[+1702.581]DTDHYFLR.Y	HexNAc(2)Hex(8)	N[+1703]	461.2	>sp|Q969N2|PIGT_HUMAN GPI transamidase component PIG-T OS=Homo sapiens OX=9606 GN=PIGT PE=1 SV=1
R.VYVDITTYNQDN[+1378.476]ETLEVHPPPTTTYQDVILGTR.K	HexNAc(2)Hex(6)	N[+1378]	494.98	>sp|Q969N2|PIGT_HUMAN GPI transamidase component PIG-T OS=Homo sapiens OX=9606 GN=PIGT PE=1 SV=1
R.LLFPTN[+3007.058]SSSHLVALQGQPLVLEC[+57.021]IAEGFPTPTIK.W	HexNAc(5)Hex(6)Fuc(1)NeuAc(3)	C[+57], N[+3007]	302.4	>sp|P32004|L1CAM_HUMAN Neural cell adhesion molecule L1 OS=Homo sapiens OX=9606 GN=L1CAM PE=1 SV=2
R.LLFPTN[+2075.730]SSSHLVALQGQPLVLEC[+57.021]IAEGFPTPTIK.W	HexNAc(4)Hex(6)NeuAc(1)	C[+57], N[+2076]	315.21	>sp|P32004|L1CAM_HUMAN Neural cell adhesion molecule L1 OS=Homo sapiens OX=9606 GN=L1CAM PE=1 SV=2
R.LLFPTN[+2026.687]SSSHLVALQGQPLVLEC[+57.021]IAEGFPTPTIK.W	HexNAc(2)Hex(10)	C[+57], N[+2027]	316.66	>sp|P32004|L1CAM_HUMAN Neural cell adhesion molecule L1 OS=Homo sapiens OX=9606 GN=L1CAM PE=1 SV=2
R.LLFPTN[+2350.830]SSSHLVALQGQPLVLEC[+57.021]IAEGFPTPTIK.W	HexNAc(4)Hex(5)Fuc(1)NeuAc(2)	C[+57], N[+2351]	331.46	>sp|P32004|L1CAM_HUMAN Neural cell adhesion molecule L1 OS=Homo sapiens OX=9606 GN=L1CAM PE=1 SV=2
R.LLFPTN[+1540.529]SSSHLVALQGQPLVLEC[+57.021]IAEGFPTPTIK.W	HexNAc(2)Hex(7)	C[+57], N[+1541]	341.5	>sp|P32004|L1CAM_HUMAN Neural cell adhesion molecule L1 OS=Homo sapiens OX=9606 GN=L1CAM PE=1 SV=2
R.LLFPTN[+1702.581]SSSHLVALQGQPLVLEC[+57.021]IAEGFPTPTIK.W	HexNAc(2)Hex(8)	C[+57], N[+1703]	381.75	>sp|P32004|L1CAM_HUMAN Neural cell adhesion molecule L1 OS=Homo sapiens OX=9606 GN=L1CAM PE=1 SV=2
R.LLFPTN[+2204.772]SSSHLVALQGQPLVLEC[+57.021]IAEGFPTPTIK.W	HexNAc(4)Hex(5)NeuAc(2)	C[+57], N[+2205]	384.66	>sp|P32004|L1CAM_HUMAN Neural cell adhesion molecule L1 OS=Homo sapiens OX=9606 GN=L1CAM PE=1 SV=2
R.LLFPTN[+1864.634]SSSHLVALQGQPLVLEC[+57.021]IAEGFPTPTIK.W	HexNAc(2)Hex(9)	C[+57], N[+1865]	394.88	>sp|P32004|L1CAM_HUMAN Neural cell adhesion molecule L1 OS=Homo sapiens OX=9606 GN=L1CAM PE=1 SV=2
R.KTYAIYDLLDTAMIN[+1378.476]NSR.N	HexNAc(2)Hex(6)	N[+1378]	486.93	>sp|Q969N2|PIGT_HUMAN GPI transamidase component PIG-T OS=Homo sapiens OX=9606 GN=PIGT PE=1 SV=1
K.TYAIYDLLDTAMIN[+2715.963]NSR.N	HexNAc(5)Hex(6)Fuc(1)NeuAc(2)	N[+2716]	359.71	>sp|Q969N2|PIGT_HUMAN GPI transamidase component PIG-T OS=Homo sapiens OX=9606 GN=PIGT PE=1 SV=1
K.TYAIYDLLDTAMIN[+1864.634]NSR.N	HexNAc(2)Hex(9)	N[+1865]	367.05	>sp|Q969N2|PIGT_HUMAN GPI transamidase component PIG-T OS=Homo sapiens OX=9606 GN=PIGT PE=1 SV=1
K.ILTADN[+3081.095]QTYMAVQGSTAYLLC[+57.021]K.A	HexNAc(6)Hex(7)Fuc(1)NeuAc(2)	C[+57], N[+3081]	350.1	>sp|P32004|L1CAM_HUMAN Neural cell adhesion molecule L1 OS=Homo sapiens OX=9606 GN=L1CAM PE=1 SV=2
K.ILTADN[+1702.581]QTYMAVQGSTAYLLC[+57.021]K.A	HexNAc(2)Hex(8)	C[+57], N[+1703]	374.26	>sp|P32004|L1CAM_HUMAN Neural cell adhesion molecule L1 OS=Homo sapiens OX=9606 GN=L1CAM PE=1 SV=2
K.ILTADN[+3663.286]QTYMAVQGSTAYLLC[+57.021]K.A	HexNAc(6)Hex(7)Fuc(1)NeuAc(4)	C[+57], N[+3663]	387.78	>sp|P32004|L1CAM_HUMAN Neural cell adhesion molecule L1 OS=Homo sapiens OX=9606 GN=L1CAM PE=1 SV=2
K.ILTADN[+3372.190]QTYMAVQGSTAYLLC[+57.021]K.A	HexNAc(6)Hex(7)Fuc(1)NeuAc(3)	C[+57], N[+3372]	451.89	>sp|P32004|L1CAM_HUMAN Neural cell adhesion molecule L1 OS=Homo sapiens OX=9606 GN=L1CAM PE=1 SV=2
K.ILTADN[+1540.529]QTYMAVQGSTAYLLC[+57.021]K.A	HexNAc(2)Hex(7)	C[+57], N[+1541]	481.91	>sp|P32004|L1CAM_HUMAN Neural cell adhesion molecule L1 OS=Homo sapiens OX=9606 GN=L1CAM PE=1 SV=2
K.ILTADN[+1864.634]QTYMAVQGSTAYLLC[+57.021]K.A	HexNAc(2)Hex(9)	C[+57], N[+1865]	748.41	>sp|P32004|L1CAM_HUMAN Neural cell adhesion molecule L1 OS=Homo sapiens OX=9606 GN=L1CAM PE=1 SV=2
K.ILTADN[+1866.688]QTYM[+15.995]AVQGSTAYLLC[+57.021]K.A	HexNAc(6)Hex(4)	C[+57], M[+16], N[+1867]	362.81	>sp|P32004|L1CAM_HUMAN Neural cell adhesion molecule L1 OS=Homo sapiens OX=9606 GN=L1CAM PE=1 SV=2
K.GQTALGFLYASGLGVN[+1864.634]SSQAK.A	HexNAc(2)Hex(9)	N[+1865]	846.24	>sp|Q9UBV2|SE1L1_HUMAN Protein sel-1 homolog 1 OS=Homo sapiens OX=9606 GN=SEL1L PE=1 SV=3
R.FFPYAN[+1540.529]GTLGIR.D	HexNAc(2)Hex(7)	N[+1541]	318.02	>sp|P32004|L1CAM_HUMAN Neural cell adhesion molecule L1 OS=Homo sapiens OX=9606 GN=L1CAM PE=1 SV=2
R.FFPYAN[+1702.581]GTLGIR.D	HexNAc(2)Hex(8)	N[+1703]	326.17	>sp|P32004|L1CAM_HUMAN Neural cell adhesion molecule L1 OS=Homo sapiens OX=9606 GN=L1CAM PE=1 SV=2
R.FFPYAN[+2026.687]GTLGIR.D	HexNAc(2)Hex(10)	N[+2027]	369.25	>sp|P32004|L1CAM_HUMAN Neural cell adhesion molecule L1 OS=Homo sapiens OX=9606 GN=L1CAM PE=1 SV=2
R.LPN[+1702.581]ETAVPETGESLASEFLFSDVC[+57.021]R.V	HexNAc(2)Hex(8)	C[+57], N[+1703]	418.22	>sp|Q14643|ITPR1_HUMAN Inositol 1,4,5-trisphosphate receptor type 1 OS=Homo sapiens OX=9606 GN=ITPR1 PE=1 SV=3
R.FFPYAN[+2717.978]GTLGIR.D	HexNAc(7)Hex(8)	N[+2718]	381.43	>sp|P32004|L1CAM_HUMAN Neural cell adhesion molecule L1 OS=Homo sapiens OX=9606 GN=L1CAM PE=1 SV=2
R.FFPYAN[+1864.634]GTLGIR.D	HexNAc(2)Hex(9)	N[+1865]	451.44	>sp|P32004|L1CAM_HUMAN Neural cell adhesion molecule L1 OS=Homo sapiens OX=9606 GN=L1CAM PE=1 SV=2
R.DLQAN[+1702.581]DTGR.Y	HexNAc(2)Hex(8)	N[+1703]	335.74	>sp|P32004|L1CAM_HUMAN Neural cell adhesion molecule L1 OS=Homo sapiens OX=9606 GN=L1CAM PE=1 SV=2
R.DLQAN[+1540.529]DTGR.Y	HexNAc(2)Hex(7)	N[+1541]	358.29	>sp|P32004|L1CAM_HUMAN Neural cell adhesion molecule L1 OS=Homo sapiens OX=9606 GN=L1CAM PE=1 SV=2
R.DLQAN[+1864.634]DTGR.Y	HexNAc(2)Hex(9)	N[+1865]	413.31	>sp|P32004|L1CAM_HUMAN Neural cell adhesion molecule L1 OS=Homo sapiens OX=9606 GN=L1CAM PE=1 SV=2
R.LVIHSLDYSDQGN[+1622.582]YSC[+57.021]VASTELDVVESR.A	HexNAc(4)Hex(5)	C[+57], N[+1623]	311.35	>sp|P32004|L1CAM_HUMAN Neural cell adhesion molecule L1 OS=Homo sapiens OX=9606 GN=L1CAM PE=1 SV=2
R.LVIHSLDYSDQGN[+1702.581]YSC[+57.021]VASTELDVVESR.A	HexNAc(2)Hex(8)	C[+57], N[+1703]	319.81	>sp|P32004|L1CAM_HUMAN Neural cell adhesion molecule L1 OS=Homo sapiens OX=9606 GN=L1CAM PE=1 SV=2
R.LVIHSLDYSDQGN[+1378.476]YSC[+57.021]VASTELDVVESR.A	HexNAc(2)Hex(6)	C[+57], N[+1378]	325.2	>sp|P32004|L1CAM_HUMAN Neural cell adhesion molecule L1 OS=Homo sapiens OX=9606 GN=L1CAM PE=1 SV=2
R.LVIHSLDYSDQGN[+1704.635]YSC[+57.021]VASTELDVVESR.A	HexNAc(6)Hex(3)	C[+57], N[+1705]	341.16	>sp|P32004|L1CAM_HUMAN Neural cell adhesion molecule L1 OS=Homo sapiens OX=9606 GN=L1CAM PE=1 SV=2
R.LVIHSLDYSDQGN[+1581.555]YSC[+57.021]VASTELDVVESR.A	HexNAc(3)Hex(6)	C[+57], N[+1582]	358.16	>sp|P32004|L1CAM_HUMAN Neural cell adhesion molecule L1 OS=Homo sapiens OX=9606 GN=L1CAM PE=1 SV=2
R.LVIHSLDYSDQGN[+1913.677]YSC[+57.021]VASTELDVVESR.A	HexNAc(4)Hex(5)NeuAc(1)	C[+57], N[+1914]	359.44	>sp|P32004|L1CAM_HUMAN Neural cell adhesion molecule L1 OS=Homo sapiens OX=9606 GN=L1CAM PE=1 SV=2
R.LVIHSLDYSDQGN[+1768.640]YSC[+57.021]VASTELDVVESR.A	HexNAc(4)Hex(5)Fuc(1)	C[+57], N[+1769]	400.6	>sp|P32004|L1CAM_HUMAN Neural cell adhesion molecule L1 OS=Homo sapiens OX=9606 GN=L1CAM PE=1 SV=2
R.LVIHSLDYSDQGN[+2059.735]YSC[+57.021]VASTELDVVESR.A	HexNAc(4)Hex(5)Fuc(1)NeuAc(1)	C[+57], N[+2060]	405.47	>sp|P32004|L1CAM_HUMAN Neural cell adhesion molecule L1 OS=Homo sapiens OX=9606 GN=L1CAM PE=1 SV=2
R.LVIHSLDYSDQGN[+1419.502]YSC[+57.021]VASTELDVVESR.A	HexNAc(3)Hex(5)	C[+57], N[+1420]	411.63	>sp|P32004|L1CAM_HUMAN Neural cell adhesion molecule L1 OS=Homo sapiens OX=9606 GN=L1CAM PE=1 SV=2
R.LVIHSLDYSDQGN[+1864.634]YSC[+57.021]VASTELDVVESR.A	HexNAc(2)Hex(9)	C[+57], N[+1865]	425.59	>sp|P32004|L1CAM_HUMAN Neural cell adhesion molecule L1 OS=Homo sapiens OX=9606 GN=L1CAM PE=1 SV=2
R.LVIHSLDYSDQGN[+2204.772]YSC[+57.021]VASTELDVVESR.A	HexNAc(4)Hex(5)NeuAc(2)	C[+57], N[+2205]	444.17	>sp|P32004|L1CAM_HUMAN Neural cell adhesion molecule L1 OS=Homo sapiens OX=9606 GN=L1CAM PE=1 SV=2
R.LVIHSLDYSDQGN[+1540.529]YSC[+57.021]VASTELDVVESR.A	HexNAc(2)Hex(7)	C[+57], N[+1541]	497.11	>sp|P32004|L1CAM_HUMAN Neural cell adhesion molecule L1 OS=Homo sapiens OX=9606 GN=L1CAM PE=1 SV=2
K.VPGN[+1864.634]QTSTTLK.L	HexNAc(2)Hex(9)	N[+1865]	344.99	>sp|P32004|L1CAM_HUMAN Neural cell adhesion molecule L1 OS=Homo sapiens OX=9606 GN=L1CAM PE=1 SV=2
K.VPGN[+2350.830]QTSTTLK.L	HexNAc(4)Hex(5)Fuc(1)NeuAc(2)	N[+2351]	368.64	>sp|P32004|L1CAM_HUMAN Neural cell adhesion molecule L1 OS=Homo sapiens OX=9606 GN=L1CAM PE=1 SV=2
K.VPGN[+1540.529]QTSTTLK.L	HexNAc(2)Hex(7)	N[+1541]	370.76	>sp|P32004|L1CAM_HUMAN Neural cell adhesion molecule L1 OS=Homo sapiens OX=9606 GN=L1CAM PE=1 SV=2
K.VPGN[+1702.581]QTSTTLK.L	HexNAc(2)Hex(8)	N[+1703]	374.05	>sp|P32004|L1CAM_HUMAN Neural cell adhesion molecule L1 OS=Homo sapiens OX=9606 GN=L1CAM PE=1 SV=2
R.AFSN[+1378.476]SSYVLNPTTGELVFDPLSASDTGEYSC[+57.021]EAR.N	HexNAc(2)Hex(6)	C[+57], N[+1378]	364.22	>sp|Q9Y624|JAM1_HUMAN Junctional adhesion molecule A OS=Homo sapiens OX=9606 GN=F11R PE=1 SV=1
R.AFSN[+1872.651]SSYVLNPTTGELVFDPLSASDTGEYSC[+57.021]EAR.N	HexNAc(3)Hex(6)NeuAc(1)	C[+57], N[+1873]	369.65	>sp|Q9Y624|JAM1_HUMAN Junctional adhesion molecule A OS=Homo sapiens OX=9606 GN=F11R PE=1 SV=1
K.GEGN[+1864.634]ETTNMVITWK.P	HexNAc(2)Hex(9)	N[+1865]	312.35	>sp|P32004|L1CAM_HUMAN Neural cell adhesion molecule L1 OS=Homo sapiens OX=9606 GN=L1CAM PE=1 SV=2
R.LNAIN[+1702.581]ITSALDR.G	HexNAc(2)Hex(8)	N[+1703]	317.59	>sp|O43556|SGCE_HUMAN Epsilon-sarcoglycan OS=Homo sapiens OX=9606 GN=SGCE PE=1 SV=6
R.AFSN[+2018.708]SSYVLNPTTGELVFDPLSASDTGEYSC[+57.021]EAR.N	HexNAc(3)Hex(6)Fuc(1)NeuAc(1)	C[+57], N[+2019]	370.65	>sp|Q9Y624|JAM1_HUMAN Junctional adhesion molecule A OS=Homo sapiens OX=9606 GN=F11R PE=1 SV=1
R.AFSN[+2059.735]SSYVLNPTTGELVFDPLSASDTGEYSC[+57.021]EAR.N	HexNAc(4)Hex(5)Fuc(1)NeuAc(1)	C[+57], N[+2060]	375.7	>sp|Q9Y624|JAM1_HUMAN Junctional adhesion molecule A OS=Homo sapiens OX=9606 GN=F11R PE=1 SV=1
R.AFSN[+2352.846]SSYVLNPTTGELVFDPLSASDTGEYSC[+57.021]EAR.N	HexNAc(6)Hex(7)	C[+57], N[+2353]	378.16	>sp|Q9Y624|JAM1_HUMAN Junctional adhesion molecule A OS=Homo sapiens OX=9606 GN=F11R PE=1 SV=1
R.AFSN[+2350.830]SSYVLNPTTGELVFDPLSASDTGEYSC[+57.021]EAR.N	HexNAc(4)Hex(5)Fuc(1)NeuAc(2)	C[+57], N[+2351]	400.69	>sp|Q9Y624|JAM1_HUMAN Junctional adhesion molecule A OS=Homo sapiens OX=9606 GN=F11R PE=1 SV=1
R.AFSN[+1710.598]SSYVLNPTTGELVFDPLSASDTGEYSC[+57.021]EAR.N	HexNAc(3)Hex(5)NeuAc(1)	C[+57], N[+1711]	402.46	>sp|Q9Y624|JAM1_HUMAN Junctional adhesion molecule A OS=Homo sapiens OX=9606 GN=F11R PE=1 SV=1
R.AFSN[+1702.581]SSYVLNPTTGELVFDPLSASDTGEYSC[+57.021]EAR.N	HexNAc(2)Hex(8)	C[+57], N[+1703]	493.45	>sp|Q9Y624|JAM1_HUMAN Junctional adhesion molecule A OS=Homo sapiens OX=9606 GN=F11R PE=1 SV=1
R.AFSN[+1540.529]SSYVLNPTTGELVFDPLSASDTGEYSC[+57.021]EAR.N	HexNAc(2)Hex(7)	C[+57], N[+1541]	530.71	>sp|Q9Y624|JAM1_HUMAN Junctional adhesion molecule A OS=Homo sapiens OX=9606 GN=F11R PE=1 SV=1
R.FVHVN[+1702.581]TSAVLK.L	HexNAc(2)Hex(8)	N[+1703]	426.79	>sp|Q9Y6A1|POMT1_HUMAN Protein O-mannosyl-transferase 1 OS=Homo sapiens OX=9606 GN=POMT1 PE=1 SV=3
R.KPDPAEQQN[+2350.830]VTQVAHSPQGYNTAR.E	HexNAc(4)Hex(5)Fuc(1)NeuAc(2)	N[+2351]	335.79	>sp|O00461|GOLI4_HUMAN Golgi integral membrane protein 4 OS=Homo sapiens OX=9606 GN=GOLIM4 PE=1 SV=1
R.IHN[+1444.534]VTASDSGK.Y	HexNAc(4)Hex(3)Fuc(1)	N[+1445]	349.94	>sp|P78410|BT3A2_HUMAN Butyrophilin subfamily 3 member A2 OS=Homo sapiens OX=9606 GN=BTN3A2 PE=1 SV=2
K.C[+57.021]GLSQSQGN[+2350.830]LSHVDWFSVHK.E	HexNAc(4)Hex(5)Fuc(1)NeuAc(2)	C[+57], N[+2351]	347.57	>sp|P43121|MUC18_HUMAN Cell surface glycoprotein MUC18 OS=Homo sapiens OX=9606 GN=MCAM PE=1 SV=2
K.C[+57.021]GLSQSQGN[+1378.476]LSHVDWFSVHK.E	HexNAc(2)Hex(6)	C[+57], N[+1378]	352.78	>sp|P43121|MUC18_HUMAN Cell surface glycoprotein MUC18 OS=Homo sapiens OX=9606 GN=MCAM PE=1 SV=2
K.C[+57.021]GLSQSQGN[+2059.735]LSHVDWFSVHK.E	HexNAc(4)Hex(5)Fuc(1)NeuAc(1)	C[+57], N[+2060]	378.46	>sp|P43121|MUC18_HUMAN Cell surface glycoprotein MUC18 OS=Homo sapiens OX=9606 GN=MCAM PE=1 SV=2
K.C[+57.021]GLSQSQGN[+1702.581]LSHVDWFSVHK.E	HexNAc(2)Hex(8)	C[+57], N[+1703]	407.49	>sp|P43121|MUC18_HUMAN Cell surface glycoprotein MUC18 OS=Homo sapiens OX=9606 GN=MCAM PE=1 SV=2
K.GEGN[+2701.983]ETTNMVITWKPLR.W	HexNAc(7)Hex(7)Fuc(1)	N[+2702]	301.04	>sp|P32004|L1CAM_HUMAN Neural cell adhesion molecule L1 OS=Homo sapiens OX=9606 GN=L1CAM PE=1 SV=2
K.GEGN[+2715.963]ETTNMVITWKPLR.W	HexNAc(5)Hex(6)Fuc(1)NeuAc(2)	N[+2716]	311.74	>sp|P32004|L1CAM_HUMAN Neural cell adhesion molecule L1 OS=Homo sapiens OX=9606 GN=L1CAM PE=1 SV=2
K.GEGN[+2059.735]ETTNMVITWKPLR.W	HexNAc(4)Hex(5)Fuc(1)NeuAc(1)	N[+2060]	314.85	>sp|P32004|L1CAM_HUMAN Neural cell adhesion molecule L1 OS=Homo sapiens OX=9606 GN=L1CAM PE=1 SV=2
K.GEGN[+1768.640]ETTNMVITWKPLR.W	HexNAc(4)Hex(5)Fuc(1)	N[+1769]	315.9	>sp|P32004|L1CAM_HUMAN Neural cell adhesion molecule L1 OS=Homo sapiens OX=9606 GN=L1CAM PE=1 SV=2
K.GEGN[+2350.830]ETTNMVITWKPLR.W	HexNAc(4)Hex(5)Fuc(1)NeuAc(2)	N[+2351]	335.96	>sp|P32004|L1CAM_HUMAN Neural cell adhesion molecule L1 OS=Homo sapiens OX=9606 GN=L1CAM PE=1 SV=2
K.GEGN[+1540.529]ETTNMVITWKPLR.W	HexNAc(2)Hex(7)	N[+1541]	342.05	>sp|P32004|L1CAM_HUMAN Neural cell adhesion molecule L1 OS=Homo sapiens OX=9606 GN=L1CAM PE=1 SV=2
K.GEGN[+1702.581]ETTNMVITWKPLR.W	HexNAc(2)Hex(8)	N[+1703]	346.3	>sp|P32004|L1CAM_HUMAN Neural cell adhesion molecule L1 OS=Homo sapiens OX=9606 GN=L1CAM PE=1 SV=2
K.GEGN[+1864.634]ETTNMVITWKPLR.W	HexNAc(2)Hex(9)	N[+1865]	383.97	>sp|P32004|L1CAM_HUMAN Neural cell adhesion molecule L1 OS=Homo sapiens OX=9606 GN=L1CAM PE=1 SV=2
K.VFKPPSSTEALN[+1864.634]DSQEFPFPETPTK.V	HexNAc(2)Hex(9)	N[+1865]	364.17	>sp|Q4ZIN3|MBRL_HUMAN Membralin OS=Homo sapiens OX=9606 GN=TMEM259 PE=1 SV=1
R.GPWQEQIVSDPFLVVSN[+1864.634]TSTFVPYEIK.V	HexNAc(2)Hex(9)	N[+1865]	389.79	>sp|P32004|L1CAM_HUMAN Neural cell adhesion molecule L1 OS=Homo sapiens OX=9606 GN=L1CAM PE=1 SV=2
R.GPWQEQIVSDPFLVVSN[+1702.581]TSTFVPYEIK.V	HexNAc(2)Hex(8)	N[+1703]	615.82	>sp|P32004|L1CAM_HUMAN Neural cell adhesion molecule L1 OS=Homo sapiens OX=9606 GN=L1CAM PE=1 SV=2
R.C[+57.021]VASVPSIPGLN[+1864.634]R.T	HexNAc(2)Hex(9)	C[+57], N[+1865]	302.82	>sp|P43121|MUC18_HUMAN Cell surface glycoprotein MUC18 OS=Homo sapiens OX=9606 GN=MCAM PE=1 SV=2
R.C[+57.021]VASVPSIPGLN[+1913.677]R.T	HexNAc(4)Hex(5)NeuAc(1)	C[+57], N[+1914]	310.57	>sp|P43121|MUC18_HUMAN Cell surface glycoprotein MUC18 OS=Homo sapiens OX=9606 GN=MCAM PE=1 SV=2
R.C[+57.021]VASVPSIPGLN[+3007.058]R.T	HexNAc(5)Hex(6)Fuc(1)NeuAc(3)	C[+57], N[+3007]	322.72	>sp|P43121|MUC18_HUMAN Cell surface glycoprotein MUC18 OS=Homo sapiens OX=9606 GN=MCAM PE=1 SV=2
R.GYN[+1216.423]VTYWR.E	HexNAc(2)Hex(5)	N[+1216]	319.99	>sp|P32004|L1CAM_HUMAN Neural cell adhesion molecule L1 OS=Homo sapiens OX=9606 GN=L1CAM PE=1 SV=2
R.GYN[+1702.581]VTYWR.E	HexNAc(2)Hex(8)	N[+1703]	331.06	>sp|P32004|L1CAM_HUMAN Neural cell adhesion molecule L1 OS=Homo sapiens OX=9606 GN=L1CAM PE=1 SV=2
R.GYN[+1540.529]VTYWR.E	HexNAc(2)Hex(7)	N[+1541]	332.62	>sp|P32004|L1CAM_HUMAN Neural cell adhesion molecule L1 OS=Homo sapiens OX=9606 GN=L1CAM PE=1 SV=2
R.GYN[+1378.476]VTYWR.E	HexNAc(2)Hex(6)	N[+1378]	364.17	>sp|P32004|L1CAM_HUMAN Neural cell adhesion molecule L1 OS=Homo sapiens OX=9606 GN=L1CAM PE=1 SV=2
K.VFKPPSSTEALN[+1378.476]DSQEFPFPETPTK.V	HexNAc(2)Hex(6)	N[+1378]	389.97	>sp|Q4ZIN3|MBRL_HUMAN Membralin OS=Homo sapiens OX=9606 GN=TMEM259 PE=1 SV=1
K.DHVVVPAN[+2059.735]TTSVILSGLR.P	HexNAc(4)Hex(5)Fuc(1)NeuAc(1)	N[+2060]	302.99	>sp|P32004|L1CAM_HUMAN Neural cell adhesion molecule L1 OS=Homo sapiens OX=9606 GN=L1CAM PE=1 SV=2
K.DHVVVPAN[+1768.640]TTSVILSGLR.P	HexNAc(4)Hex(5)Fuc(1)	N[+1769]	334.96	>sp|P32004|L1CAM_HUMAN Neural cell adhesion molecule L1 OS=Homo sapiens OX=9606 GN=L1CAM PE=1 SV=2
K.DHVVVPAN[+2350.830]TTSVILSGLR.P	HexNAc(4)Hex(5)Fuc(1)NeuAc(2)	N[+2351]	367.66	>sp|P32004|L1CAM_HUMAN Neural cell adhesion molecule L1 OS=Homo sapiens OX=9606 GN=L1CAM PE=1 SV=2
K.DHVVVPAN[+1702.581]TTSVILSGLR.P	HexNAc(2)Hex(8)	N[+1703]	388.62	>sp|P32004|L1CAM_HUMAN Neural cell adhesion molecule L1 OS=Homo sapiens OX=9606 GN=L1CAM PE=1 SV=2
K.DHVVVPAN[+1864.634]TTSVILSGLR.P	HexNAc(2)Hex(9)	N[+1865]	545.89	>sp|P32004|L1CAM_HUMAN Neural cell adhesion molecule L1 OS=Homo sapiens OX=9606 GN=L1CAM PE=1 SV=2
K.DHVVVPAN[+2350.830]TTSVILSGLRPYSSYHLEVQAFNGR.G	HexNAc(4)Hex(5)Fuc(1)NeuAc(2)	N[+2351]	312.56	>sp|P32004|L1CAM_HUMAN Neural cell adhesion molecule L1 OS=Homo sapiens OX=9606 GN=L1CAM PE=1 SV=2
K.DHVVVPAN[+2059.735]TTSVILSGLRPYSSYHLEVQAFNGR.G	HexNAc(4)Hex(5)Fuc(1)NeuAc(1)	N[+2060]	323.33	>sp|P32004|L1CAM_HUMAN Neural cell adhesion molecule L1 OS=Homo sapiens OX=9606 GN=L1CAM PE=1 SV=2
K.DHVVVPAN[+1768.640]TTSVILSGLRPYSSYHLEVQAFNGR.G	HexNAc(4)Hex(5)Fuc(1)	N[+1769]	367.27	>sp|P32004|L1CAM_HUMAN Neural cell adhesion molecule L1 OS=Homo sapiens OX=9606 GN=L1CAM PE=1 SV=2
R.GSGPASEFTFSTPEGVPGHPEALHLEC[+57.021]QSN[+1702.581]TSLLLR.W	HexNAc(2)Hex(8)	C[+57], N[+1703]	313.25	>sp|P32004|L1CAM_HUMAN Neural cell adhesion molecule L1 OS=Homo sapiens OX=9606 GN=L1CAM PE=1 SV=2
R.GSGPASEFTFSTPEGVPGHPEALHLEC[+57.021]QSN[+1768.640]TSLLLR.W	HexNAc(4)Hex(5)Fuc(1)	C[+57], N[+1769]	444.6	>sp|P32004|L1CAM_HUMAN Neural cell adhesion molecule L1 OS=Homo sapiens OX=9606 GN=L1CAM PE=1 SV=2
R.GSGPASEFTFSTPEGVPGHPEALHLEC[+57.021]QSN[+1864.634]TSLLLR.W	HexNAc(2)Hex(9)	C[+57], N[+1865]	449.23	>sp|P32004|L1CAM_HUMAN Neural cell adhesion molecule L1 OS=Homo sapiens OX=9606 GN=L1CAM PE=1 SV=2
R.GSGPASEFTFSTPEGVPGHPEALHLEC[+57.021]QSN[+1540.529]TSLLLR.W	HexNAc(2)Hex(7)	C[+57], N[+1541]	461.8	>sp|P32004|L1CAM_HUMAN Neural cell adhesion molecule L1 OS=Homo sapiens OX=9606 GN=L1CAM PE=1 SV=2
R.GSGPASEFTFSTPEGVPGHPEALHLEC[+57.021]QSN[+2059.735]TSLLLR.W	HexNAc(4)Hex(5)Fuc(1)NeuAc(1)	C[+57], N[+2060]	517.36	>sp|P32004|L1CAM_HUMAN Neural cell adhesion molecule L1 OS=Homo sapiens OX=9606 GN=L1CAM PE=1 SV=2
K.SWVQGN[+1864.634]LTAC[+57.021]GR.S	HexNAc(2)Hex(9)	C[+57], N[+1865]	540.01	>sp|Q8N2E6|TOR2X_HUMAN Prosalusin OS=Homo sapiens OX=9606 GN=TOR2A PE=1 SV=1
R.DPELRTHN[+2075.730]LTDLSPHLR.Y	HexNAc(4)Hex(6)NeuAc(1)	N[+2076]	306.25	>sp|P32004|L1CAM_HUMAN Neural cell adhesion molecule L1 OS=Homo sapiens OX=9606 GN=L1CAM PE=1 SV=2
R.THN[+2350.830]LTDLSPHLR.Y	HexNAc(4)Hex(5)Fuc(1)NeuAc(2)	N[+2351]	303.13	>sp|P32004|L1CAM_HUMAN Neural cell adhesion molecule L1 OS=Homo sapiens OX=9606 GN=L1CAM PE=1 SV=2
R.THN[+2424.867]LTDLSPHLR.Y	HexNAc(5)Hex(6)Fuc(1)NeuAc(1)	N[+2425]	326.37	>sp|P32004|L1CAM_HUMAN Neural cell adhesion molecule L1 OS=Homo sapiens OX=9606 GN=L1CAM PE=1 SV=2
R.THN[+1913.677]LTDLSPHLR.Y	HexNAc(4)Hex(5)NeuAc(1)	N[+1914]	328.87	>sp|P32004|L1CAM_HUMAN Neural cell adhesion molecule L1 OS=Homo sapiens OX=9606 GN=L1CAM PE=1 SV=2
R.THN[+1768.640]LTDLSPHLR.Y	HexNAc(4)Hex(5)Fuc(1)	N[+1769]	336.16	>sp|P32004|L1CAM_HUMAN Neural cell adhesion molecule L1 OS=Homo sapiens OX=9606 GN=L1CAM PE=1 SV=2
R.THN[+1378.476]LTDLSPHLR.Y	HexNAc(2)Hex(6)	N[+1378]	341.09	>sp|P32004|L1CAM_HUMAN Neural cell adhesion molecule L1 OS=Homo sapiens OX=9606 GN=L1CAM PE=1 SV=2
R.THN[+1710.598]LTDLSPHLR.Y	HexNAc(3)Hex(5)NeuAc(1)	N[+1711]	343.23	>sp|P32004|L1CAM_HUMAN Neural cell adhesion molecule L1 OS=Homo sapiens OX=9606 GN=L1CAM PE=1 SV=2
R.THN[+2715.963]LTDLSPHLR.Y	HexNAc(5)Hex(6)Fuc(1)NeuAc(2)	N[+2716]	349.46	>sp|P32004|L1CAM_HUMAN Neural cell adhesion molecule L1 OS=Homo sapiens OX=9606 GN=L1CAM PE=1 SV=2
R.THN[+2204.772]LTDLSPHLR.Y	HexNAc(4)Hex(5)NeuAc(2)	N[+2205]	352.24	>sp|P32004|L1CAM_HUMAN Neural cell adhesion molecule L1 OS=Homo sapiens OX=9606 GN=L1CAM PE=1 SV=2
R.THN[+2772.984]LTDLSPHLR.Y	HexNAc(6)Hex(6)NeuAc(2)	N[+2773]	360.47	>sp|P32004|L1CAM_HUMAN Neural cell adhesion molecule L1 OS=Homo sapiens OX=9606 GN=L1CAM PE=1 SV=2
R.THN[+1727.613]LTDLSPHLR.Y	HexNAc(3)Hex(6)Fuc(1)	N[+1728]	361.91	>sp|P32004|L1CAM_HUMAN Neural cell adhesion molecule L1 OS=Homo sapiens OX=9606 GN=L1CAM PE=1 SV=2
R.THN[+2018.708]LTDLSPHLR.Y	HexNAc(3)Hex(6)Fuc(1)NeuAc(1)	N[+2019]	370.77	>sp|P32004|L1CAM_HUMAN Neural cell adhesion molecule L1 OS=Homo sapiens OX=9606 GN=L1CAM PE=1 SV=2
R.THN[+2059.735]LTDLSPHLR.Y	HexNAc(4)Hex(5)Fuc(1)NeuAc(1)	N[+2060]	372.41	>sp|P32004|L1CAM_HUMAN Neural cell adhesion molecule L1 OS=Homo sapiens OX=9606 GN=L1CAM PE=1 SV=2
R.THN[+1622.582]LTDLSPHLR.Y	HexNAc(4)Hex(5)	N[+1623]	387.01	>sp|P32004|L1CAM_HUMAN Neural cell adhesion molecule L1 OS=Homo sapiens OX=9606 GN=L1CAM PE=1 SV=2
R.THN[+2262.814]LTDLSPHLR.Y	HexNAc(5)Hex(5)Fuc(1)NeuAc(1)	N[+2263]	388.86	>sp|P32004|L1CAM_HUMAN Neural cell adhesion molecule L1 OS=Homo sapiens OX=9606 GN=L1CAM PE=1 SV=2
R.THN[+1581.555]LTDLSPHLR.Y	HexNAc(3)Hex(6)	N[+1582]	390.26	>sp|P32004|L1CAM_HUMAN Neural cell adhesion molecule L1 OS=Homo sapiens OX=9606 GN=L1CAM PE=1 SV=2
R.THN[+1872.651]LTDLSPHLR.Y	HexNAc(3)Hex(6)NeuAc(1)	N[+1873]	392.77	>sp|P32004|L1CAM_HUMAN Neural cell adhesion molecule L1 OS=Homo sapiens OX=9606 GN=L1CAM PE=1 SV=2
R.THN[+1054.370]LTDLSPHLR.Y	HexNAc(2)Hex(4)	N[+1054]	394.62	>sp|P32004|L1CAM_HUMAN Neural cell adhesion molecule L1 OS=Homo sapiens OX=9606 GN=L1CAM PE=1 SV=2
R.THN[+2026.687]LTDLSPHLR.Y	HexNAc(2)Hex(10)	N[+2027]	404.91	>sp|P32004|L1CAM_HUMAN Neural cell adhesion molecule L1 OS=Homo sapiens OX=9606 GN=L1CAM PE=1 SV=2
R.THN[+1694.603]LTDLSPHLR.Y	HexNAc(3)Hex(4)Fuc(1)NeuAc(1)	N[+1695]	434.08	>sp|P32004|L1CAM_HUMAN Neural cell adhesion molecule L1 OS=Homo sapiens OX=9606 GN=L1CAM PE=1 SV=2
R.THN[+1864.634]LTDLSPHLR.Y	HexNAc(2)Hex(9)	N[+1865]	463.8	>sp|P32004|L1CAM_HUMAN Neural cell adhesion molecule L1 OS=Homo sapiens OX=9606 GN=L1CAM PE=1 SV=2
R.THN[+1971.719]LTDLSPHLR.Y	HexNAc(5)Hex(5)Fuc(1)	N[+1972]	476.94	>sp|P32004|L1CAM_HUMAN Neural cell adhesion molecule L1 OS=Homo sapiens OX=9606 GN=L1CAM PE=1 SV=2
R.THN[+1702.581]LTDLSPHLR.Y	HexNAc(2)Hex(8)	N[+1703]	481.13	>sp|P32004|L1CAM_HUMAN Neural cell adhesion molecule L1 OS=Homo sapiens OX=9606 GN=L1CAM PE=1 SV=2
R.THN[+1419.502]LTDLSPHLR.Y	HexNAc(3)Hex(5)	N[+1420]	485.08	>sp|P32004|L1CAM_HUMAN Neural cell adhesion molecule L1 OS=Homo sapiens OX=9606 GN=L1CAM PE=1 SV=2
R.THN[+1216.423]LTDLSPHLR.Y	HexNAc(2)Hex(5)	N[+1216]	515.68	>sp|P32004|L1CAM_HUMAN Neural cell adhesion molecule L1 OS=Homo sapiens OX=9606 GN=L1CAM PE=1 SV=2
R.THN[+1565.560]LTDLSPHLR.Y	HexNAc(3)Hex(5)Fuc(1)	N[+1566]	552.92	>sp|P32004|L1CAM_HUMAN Neural cell adhesion molecule L1 OS=Homo sapiens OX=9606 GN=L1CAM PE=1 SV=2
R.THN[+1540.529]LTDLSPHLR.Y	HexNAc(2)Hex(7)	N[+1541]	577.3	>sp|P32004|L1CAM_HUMAN Neural cell adhesion molecule L1 OS=Homo sapiens OX=9606 GN=L1CAM PE=1 SV=2
R.FN[+2026.687]VSLDSVPELR.W	HexNAc(2)Hex(10)	N[+2027]	397.54	>sp|Q02083|NAAA_HUMAN N-acylethanolamine-hydrolyzing acid amidase OS=Homo sapiens OX=9606 GN=NAAA PE=1 SV=3
R.LN[+1702.581]SSSQTNSLK.D	HexNAc(2)Hex(8)	N[+1703]	510.44	>sp|Q15818|NPTX1_HUMAN Neuronal pentraxin-1 OS=Homo sapiens OX=9606 GN=NPTX1 PE=1 SV=2
K.MYSEGSDIVPQSN[+1540.529]ETALHYFK.K	HexNAc(2)Hex(7)	N[+1541]	398.85	>sp|Q9UBV2|SE1L1_HUMAN Protein sel-1 homolog 1 OS=Homo sapiens OX=9606 GN=SEL1L PE=1 SV=3
K.GGASLSPQYVSYN[+1419.502]QSSYTQWDLQPDTDYEIHLFK.E	HexNAc(3)Hex(5)	N[+1420]	324.12	>sp|P32004|L1CAM_HUMAN Neural cell adhesion molecule L1 OS=Homo sapiens OX=9606 GN=L1CAM PE=1 SV=2
K.GGASLSPQYVSYN[+1987.714]QSSYTQWDLQPDTDYEIHLFK.E	HexNAc(5)Hex(6)	N[+1988]	404.7	>sp|P32004|L1CAM_HUMAN Neural cell adhesion molecule L1 OS=Homo sapiens OX=9606 GN=L1CAM PE=1 SV=2
K.GGASLSPQYVSYN[+1581.555]QSSYTQWDLQPDTDYEIHLFK.E	HexNAc(3)Hex(6)	N[+1582]	433.34	>sp|P32004|L1CAM_HUMAN Neural cell adhesion molecule L1 OS=Homo sapiens OX=9606 GN=L1CAM PE=1 SV=2
K.GGASLSPQYVSYN[+1872.651]QSSYTQWDLQPDTDYEIHLFK.E	HexNAc(3)Hex(6)NeuAc(1)	N[+1873]	449.09	>sp|P32004|L1CAM_HUMAN Neural cell adhesion molecule L1 OS=Homo sapiens OX=9606 GN=L1CAM PE=1 SV=2
K.GGASLSPQYVSYN[+1378.476]QSSYTQWDLQPDTDYEIHLFK.E	HexNAc(2)Hex(6)	N[+1378]	510.19	>sp|P32004|L1CAM_HUMAN Neural cell adhesion molecule L1 OS=Homo sapiens OX=9606 GN=L1CAM PE=1 SV=2
K.GGASLSPQYVSYN[+1864.634]QSSYTQWDLQPDTDYEIHLFK.E	HexNAc(2)Hex(9)	N[+1865]	531.94	>sp|P32004|L1CAM_HUMAN Neural cell adhesion molecule L1 OS=Homo sapiens OX=9606 GN=L1CAM PE=1 SV=2
K.GGASLSPQYVSYN[+1710.598]QSSYTQWDLQPDTDYEIHLFK.E	HexNAc(3)Hex(5)NeuAc(1)	N[+1711]	567.12	>sp|P32004|L1CAM_HUMAN Neural cell adhesion molecule L1 OS=Homo sapiens OX=9606 GN=L1CAM PE=1 SV=2
K.MYSEGSDIVPQSN[+1864.634]ETALHYFK.K	HexNAc(2)Hex(9)	N[+1865]	438.97	>sp|Q9UBV2|SE1L1_HUMAN Protein sel-1 homolog 1 OS=Homo sapiens OX=9606 GN=SEL1L PE=1 SV=3
R.TVN[+1054.370]VSVPK.K	HexNAc(2)Hex(4)	N[+1054]	442.5	>sp|Q96KA5|CLP1L_HUMAN Cleft lip and palate transmembrane protein 1-like protein OS=Homo sapiens OX=9606 GN=CLPTM1L PE=1 SV=1
R.LASPPSQGEVPPGPLPEAVLALYN[+1702.581]STR.D	HexNAc(2)Hex(8)	N[+1703]	368.16	>sp|P01137|TGFB1_HUMAN Transforming growth factor beta-1 proprotein OS=Homo sapiens OX=9606 GN=TGFB1 PE=1 SV=2
R.TVN[+1540.529]VSVPK.K	HexNAc(2)Hex(7)	N[+1541]	453.93	>sp|Q96KA5|CLP1L_HUMAN Cleft lip and palate transmembrane protein 1-like protein OS=Homo sapiens OX=9606 GN=CLPTM1L PE=1 SV=1
R.EASIVGEN[+1702.581]ETYPR.A	HexNAc(2)Hex(8)	N[+1703]	302.75	>sp|Q9UBV2|SE1L1_HUMAN Protein sel-1 homolog 1 OS=Homo sapiens OX=9606 GN=SEL1L PE=1 SV=3
K.NLASSC[+57.021]TLDSALNAASYYN[+1864.634]FTVLK.V	HexNAc(2)Hex(9)	C[+57], N[+1865]	343.49	>sp|Q6NUS6|TECT3_HUMAN Tectonic-3 OS=Homo sapiens OX=9606 GN=TCTN3 PE=1 SV=2
R.C[+57.021]C[+57.021]LLPQAN[+1378.476]C[+57.021]SVHTAPPAEASMGTR.V	HexNAc(2)Hex(6)	C[+57]*3, N[+1378]	380.28	>sp|Q8NBP7|PCSK9_HUMAN Proprotein convertase subtilisin/kexin type 9 OS=Homo sapiens OX=9606 GN=PCSK9 PE=1 SV=3
R.TVN[+1378.476]VSVPK.K	HexNAc(2)Hex(6)	N[+1378]	460.29	>sp|Q96KA5|CLP1L_HUMAN Cleft lip and palate transmembrane protein 1-like protein OS=Homo sapiens OX=9606 GN=CLPTM1L PE=1 SV=1
R.HLLEYIN[+2026.687]ETHPGTVVTVLDLFDGR.E	HexNAc(2)Hex(10)	N[+2027]	318.65	>sp|Q9UMR5|PPT2_HUMAN Lysosomal thioesterase PPT2 OS=Homo sapiens OX=9606 GN=PPT2 PE=1 SV=4
R.HLLEYIN[+1540.529]ETHPGTVVTVLDLFDGR.E	HexNAc(2)Hex(7)	N[+1541]	513.89	>sp|Q9UMR5|PPT2_HUMAN Lysosomal thioesterase PPT2 OS=Homo sapiens OX=9606 GN=PPT2 PE=1 SV=4
R.HLLEYIN[+1864.634]ETHPGTVVTVLDLFDGR.E	HexNAc(2)Hex(9)	N[+1865]	574.59	>sp|Q9UMR5|PPT2_HUMAN Lysosomal thioesterase PPT2 OS=Homo sapiens OX=9606 GN=PPT2 PE=1 SV=4
R.HLLEYIN[+1702.581]ETHPGTVVTVLDLFDGR.E	HexNAc(2)Hex(8)	N[+1703]	575	>sp|Q9UMR5|PPT2_HUMAN Lysosomal thioesterase PPT2 OS=Homo sapiens OX=9606 GN=PPT2 PE=1 SV=4
K.VFKPPSSTEALN[+1702.581]DSQEFPFPETPTK.V	HexNAc(2)Hex(8)	N[+1703]	773.92	>sp|Q4ZIN3|MBRL_HUMAN Membralin OS=Homo sapiens OX=9606 GN=TMEM259 PE=1 SV=1
R.DHPN[+1540.529]ATVWR.K	HexNAc(2)Hex(7)	N[+1541]	476.68	>sp|Q9UMR5|PPT2_HUMAN Lysosomal thioesterase PPT2 OS=Homo sapiens OX=9606 GN=PPT2 PE=1 SV=4
R.DHPN[+1378.476]ATVWR.K	HexNAc(2)Hex(6)	N[+1378]	576.54	>sp|Q9UMR5|PPT2_HUMAN Lysosomal thioesterase PPT2 OS=Homo sapiens OX=9606 GN=PPT2 PE=1 SV=4
R.WC[+57.021]PQNSSC[+57.021]VN[+2350.830]ATAC[+57.021]R.C	HexNAc(4)Hex(5)Fuc(1)NeuAc(2)	C[+57]*3, N[+2351]	313.54	>sp|P48960|AGRE5_HUMAN Adhesion G protein-coupled receptor E5 OS=Homo sapiens OX=9606 GN=ADGRE5 PE=1 SV=4
R.C[+57.021]PMAGISHTAWHSN[+2026.687]R.T	HexNAc(2)Hex(10)	C[+57], N[+2027]	377.97	>sp|Q9UMR5|PPT2_HUMAN Lysosomal thioesterase PPT2 OS=Homo sapiens OX=9606 GN=PPT2 PE=1 SV=4
R.C[+57.021]PMAGISHTAWHSN[+1864.634]R.T	HexNAc(2)Hex(9)	C[+57], N[+1865]	389.22	>sp|Q9UMR5|PPT2_HUMAN Lysosomal thioesterase PPT2 OS=Homo sapiens OX=9606 GN=PPT2 PE=1 SV=4
R.DC[+57.021]VLQC[+57.021]EEQN[+1378.476]C[+57.021]SGGALNHFR.S	HexNAc(2)Hex(6)	C[+57]*3, N[+1378]	356.3	>sp|Q96FM1|PGAP3_HUMAN Post-GPI attachment to proteins factor 3 OS=Homo sapiens OX=9606 GN=PGAP3 PE=1 SV=2
R.C[+57.021]PMAGISHTAWHSN[+1540.529]R.T	HexNAc(2)Hex(7)	C[+57], N[+1541]	458.11	>sp|Q9UMR5|PPT2_HUMAN Lysosomal thioesterase PPT2 OS=Homo sapiens OX=9606 GN=PPT2 PE=1 SV=4
R.GGGDPWTN[+1702.581]GSGLALC[+57.021]QR.Y	HexNAc(2)Hex(8)	C[+57], N[+1703]	378.31	>sp|Q9GZU1|MCLN1_HUMAN Mucolipin-1 OS=Homo sapiens OX=9606 GN=MCOLN1 PE=1 SV=1
R.C[+57.021]PMAGISHTAWHSN[+1378.476]R.T	HexNAc(2)Hex(6)	C[+57], N[+1378]	567.77	>sp|Q9UMR5|PPT2_HUMAN Lysosomal thioesterase PPT2 OS=Homo sapiens OX=9606 GN=PPT2 PE=1 SV=4
R.C[+57.021]PMAGISHTAWHSN[+1702.581]R.T	HexNAc(2)Hex(8)	C[+57], N[+1703]	587.4	>sp|Q9UMR5|PPT2_HUMAN Lysosomal thioesterase PPT2 OS=Homo sapiens OX=9606 GN=PPT2 PE=1 SV=4
R.WC[+57.021]PQN[+2350.830]SSC[+57.021]VNATAC[+57.021]R.C	HexNAc(4)Hex(5)Fuc(1)NeuAc(2)	C[+57]*3, N[+2351]	343.8	>sp|P48960|AGRE5_HUMAN Adhesion G protein-coupled receptor E5 OS=Homo sapiens OX=9606 GN=ADGRE5 PE=1 SV=4
K.QDN[+1864.634]ETGIYYETWNVK.A	HexNAc(2)Hex(9)	N[+1865]	368.29	>sp|O75503|CLN5_HUMAN Ceroid-lipofuscinosis neuronal protein 5 OS=Homo sapiens OX=9606 GN=CLN5 PE=1 SV=2
R.TVN[+892.317]VSVPK.K	HexNAc(2)Hex(3)	N[+892]	464.25	>sp|Q96KA5|CLP1L_HUMAN Cleft lip and palate transmembrane protein 1-like protein OS=Homo sapiens OX=9606 GN=CLPTM1L PE=1 SV=1
K.IIISPEEN[+2059.735]VTLTC[+57.021]TAENQLER.T	HexNAc(4)Hex(5)Fuc(1)NeuAc(1)	C[+57], N[+2060]	327.68	>sp|Q13740|CD166_HUMAN CD166 antigen OS=Homo sapiens OX=9606 GN=ALCAM PE=1 SV=2
K.KDFEDLYTPVN[+2350.830]GSIVIVR.A	HexNAc(4)Hex(5)Fuc(1)NeuAc(2)	N[+2351]	324.71	>sp|P02786|TFR1_HUMAN Transferrin receptor protein 1 OS=Homo sapiens OX=9606 GN=TFRC PE=1 SV=2
K.KDFEDLYTPVN[+2424.867]GSIVIVR.A	HexNAc(5)Hex(6)Fuc(1)NeuAc(1)	N[+2425]	328.18	>sp|P02786|TFR1_HUMAN Transferrin receptor protein 1 OS=Homo sapiens OX=9606 GN=TFRC PE=1 SV=2
K.KDFEDLYTPVN[+2715.963]GSIVIVR.A	HexNAc(5)Hex(6)Fuc(1)NeuAc(2)	N[+2716]	334.68	>sp|P02786|TFR1_HUMAN Transferrin receptor protein 1 OS=Homo sapiens OX=9606 GN=TFRC PE=1 SV=2
K.KDFEDLYTPVN[+1866.688]GSIVIVR.A	HexNAc(6)Hex(4)	N[+1867]	346.21	>sp|P02786|TFR1_HUMAN Transferrin receptor protein 1 OS=Homo sapiens OX=9606 GN=TFRC PE=1 SV=2
K.KDFEDLYTPVN[+3663.286]GSIVIVR.A	HexNAc(6)Hex(7)Fuc(1)NeuAc(4)	N[+3663]	359.38	>sp|P02786|TFR1_HUMAN Transferrin receptor protein 1 OS=Homo sapiens OX=9606 GN=TFRC PE=1 SV=2
K.KDFEDLYTPVN[+1864.634]GSIVIVR.A	HexNAc(2)Hex(9)	N[+1865]	360.37	>sp|P02786|TFR1_HUMAN Transferrin receptor protein 1 OS=Homo sapiens OX=9606 GN=TFRC PE=1 SV=2
K.KDFEDLYTPVN[+1702.581]GSIVIVR.A	HexNAc(2)Hex(8)	N[+1703]	366.78	>sp|P02786|TFR1_HUMAN Transferrin receptor protein 1 OS=Homo sapiens OX=9606 GN=TFRC PE=1 SV=2
K.KDFEDLYTPVN[+3007.058]GSIVIVR.A	HexNAc(5)Hex(6)Fuc(1)NeuAc(3)	N[+3007]	385.94	>sp|P02786|TFR1_HUMAN Transferrin receptor protein 1 OS=Homo sapiens OX=9606 GN=TFRC PE=1 SV=2
K.KDFEDLYTPVN[+2059.735]GSIVIVR.A	HexNAc(4)Hex(5)Fuc(1)NeuAc(1)	N[+2060]	411.16	>sp|P02786|TFR1_HUMAN Transferrin receptor protein 1 OS=Homo sapiens OX=9606 GN=TFRC PE=1 SV=2
K.KDFEDLYTPVN[+2026.687]GSIVIVR.A	HexNAc(2)Hex(10)	N[+2027]	541.98	>sp|P02786|TFR1_HUMAN Transferrin receptor protein 1 OS=Homo sapiens OX=9606 GN=TFRC PE=1 SV=2
K.GNPAAYGITVTNHPMN[+1864.634]K.T	HexNAc(2)Hex(9)	N[+1865]	376.16	>sp|Q9BZC7|ABCA2_HUMAN ATP-binding cassette sub-family A member 2 OS=Homo sapiens OX=9606 GN=ABCA2 PE=1 SV=4
K.DFEDLYTPVN[+2424.867]GSIVIVR.A	HexNAc(5)Hex(6)Fuc(1)NeuAc(1)	N[+2425]	307.16	>sp|P02786|TFR1_HUMAN Transferrin receptor protein 1 OS=Homo sapiens OX=9606 GN=TFRC PE=1 SV=2
K.DFEDLYTPVN[+2350.830]GSIVIVR.A	HexNAc(4)Hex(5)Fuc(1)NeuAc(2)	N[+2351]	312.83	>sp|P02786|TFR1_HUMAN Transferrin receptor protein 1 OS=Homo sapiens OX=9606 GN=TFRC PE=1 SV=2
K.DFEDLYTPVN[+1768.640]GSIVIVR.A	HexNAc(4)Hex(5)Fuc(1)	N[+1769]	317.61	>sp|P02786|TFR1_HUMAN Transferrin receptor protein 1 OS=Homo sapiens OX=9606 GN=TFRC PE=1 SV=2
K.DFEDLYTPVN[+2059.735]GSIVIVR.A	HexNAc(4)Hex(5)Fuc(1)NeuAc(1)	N[+2060]	333.86	>sp|P02786|TFR1_HUMAN Transferrin receptor protein 1 OS=Homo sapiens OX=9606 GN=TFRC PE=1 SV=2
K.DFEDLYTPVN[+3007.058]GSIVIVR.A	HexNAc(5)Hex(6)Fuc(1)NeuAc(3)	N[+3007]	363.34	>sp|P02786|TFR1_HUMAN Transferrin receptor protein 1 OS=Homo sapiens OX=9606 GN=TFRC PE=1 SV=2
K.DFEDLYTPVN[+2204.772]GSIVIVR.A	HexNAc(4)Hex(5)NeuAc(2)	N[+2205]	406.29	>sp|P02786|TFR1_HUMAN Transferrin receptor protein 1 OS=Homo sapiens OX=9606 GN=TFRC PE=1 SV=2
K.DFEDLYTPVN[+1702.581]GSIVIVR.A	HexNAc(2)Hex(8)	N[+1703]	462.08	>sp|P02786|TFR1_HUMAN Transferrin receptor protein 1 OS=Homo sapiens OX=9606 GN=TFRC PE=1 SV=2
K.DFEDLYTPVN[+2715.963]GSIVIVR.A	HexNAc(5)Hex(6)Fuc(1)NeuAc(2)	N[+2716]	517.78	>sp|P02786|TFR1_HUMAN Transferrin receptor protein 1 OS=Homo sapiens OX=9606 GN=TFRC PE=1 SV=2
K.DFEDLYTPVN[+1864.634]GSIVIVR.A	HexNAc(2)Hex(9)	N[+1865]	559.42	>sp|P02786|TFR1_HUMAN Transferrin receptor protein 1 OS=Homo sapiens OX=9606 GN=TFRC PE=1 SV=2
K.DFEDLYTPVN[+2026.687]GSIVIVR.A	HexNAc(2)Hex(10)	N[+2027]	661.03	>sp|P02786|TFR1_HUMAN Transferrin receptor protein 1 OS=Homo sapiens OX=9606 GN=TFRC PE=1 SV=2
R.SLEEIGIQN[+2059.735]YSTTSSC[+57.021]QAR.A	HexNAc(4)Hex(5)Fuc(1)NeuAc(1)	C[+57], N[+2060]	368.58	>sp|Q9NZ53|PDXL2_HUMAN Podocalyxin-like protein 2 OS=Homo sapiens OX=9606 GN=PODXL2 PE=1 SV=1
K.NAC[+57.021]C[+57.021]STN[+2350.830]TSQEAHK.D	HexNAc(4)Hex(5)Fuc(1)NeuAc(2)	C[+57]*2, N[+2351]	394.24	>sp|P15328|FOLR1_HUMAN Folate receptor alpha OS=Homo sapiens OX=9606 GN=FOLR1 PE=1 SV=3
K.NAC[+57.021]C[+57.021]STN[+1768.640]TSQEAHK.D	HexNAc(4)Hex(5)Fuc(1)	C[+57]*2, N[+1769]	451.35	>sp|P15328|FOLR1_HUMAN Folate receptor alpha OS=Homo sapiens OX=9606 GN=FOLR1 PE=1 SV=3
K.NAC[+57.021]C[+57.021]STN[+2059.735]TSQEAHK.D	HexNAc(4)Hex(5)Fuc(1)NeuAc(1)	C[+57]*2, N[+2060]	457.27	>sp|P15328|FOLR1_HUMAN Folate receptor alpha OS=Homo sapiens OX=9606 GN=FOLR1 PE=1 SV=3
K.NAC[+57.021]C[+57.021]STN[+2350.830]TSQEAHKDVSYLYR.F	HexNAc(4)Hex(5)Fuc(1)NeuAc(2)	C[+57]*2, N[+2351]	319.71	>sp|P15328|FOLR1_HUMAN Folate receptor alpha OS=Homo sapiens OX=9606 GN=FOLR1 PE=1 SV=3
K.NAC[+57.021]C[+57.021]STN[+1702.581]TSQEAHKDVSYLYR.F	HexNAc(2)Hex(8)	C[+57]*2, N[+1703]	373.2	>sp|P15328|FOLR1_HUMAN Folate receptor alpha OS=Homo sapiens OX=9606 GN=FOLR1 PE=1 SV=3
K.NAC[+57.021]C[+57.021]STN[+1864.634]TSQEAHKDVSYLYR.F	HexNAc(2)Hex(9)	C[+57]*2, N[+1865]	470.35	>sp|P15328|FOLR1_HUMAN Folate receptor alpha OS=Homo sapiens OX=9606 GN=FOLR1 PE=1 SV=3
K.NAC[+57.021]C[+57.021]STN[+2026.687]TSQEAHKDVSYLYR.F	HexNAc(2)Hex(10)	C[+57]*2, N[+2027]	676.24	>sp|P15328|FOLR1_HUMAN Folate receptor alpha OS=Homo sapiens OX=9606 GN=FOLR1 PE=1 SV=3
K.FPIVNAELSFFGHAHLGTGDPYTPGFPSFN[+1540.529]HTQFPPSR.S	HexNAc(2)Hex(7)	N[+1541]	603.01	>sp|P02786|TFR1_HUMAN Transferrin receptor protein 1 OS=Homo sapiens OX=9606 GN=TFRC PE=1 SV=2
R.KTN[+2350.830]ESVSEPR.K	HexNAc(4)Hex(5)Fuc(1)NeuAc(2)	N[+2351]	313.36	>sp|Q13433|S39A6_HUMAN Zinc transporter ZIP6 OS=Homo sapiens OX=9606 GN=SLC39A6 PE=1 SV=3
K.N[+1378.476]LTEKPPHIEVYETAEDRDK.N	HexNAc(2)Hex(6)	N[+1378]	364.81	>sp|O94923|GLCE_HUMAN D-glucuronyl C5-epimerase OS=Homo sapiens OX=9606 GN=GLCE PE=1 SV=3
R.VIDLWDLAQSAN[+1702.581]LTDKELEAFREELK.H	HexNAc(2)Hex(8)	N[+1703]	301.12	>sp|P30533|AMRP_HUMAN Alpha-2-macroglobulin receptor-associated protein OS=Homo sapiens OX=9606 GN=LRPAP1 PE=1 SV=1
K.GWN[+1702.581]WTSGFNK.C	HexNAc(2)Hex(8)	N[+1703]	311.59	>sp|P15328|FOLR1_HUMAN Folate receptor alpha OS=Homo sapiens OX=9606 GN=FOLR1 PE=1 SV=3
K.VLGQSQEPNVNPASAGN[+2350.830]QTQK.T	HexNAc(4)Hex(5)Fuc(1)NeuAc(2)	N[+2351]	418.17	>sp|Q5VW38|GP107_HUMAN Protein GPR107 OS=Homo sapiens OX=9606 GN=GPR107 PE=1 SV=1
K.GWN[+2026.687]WTSGFNK.C	HexNAc(2)Hex(10)	N[+2027]	321.62	>sp|P15328|FOLR1_HUMAN Folate receptor alpha OS=Homo sapiens OX=9606 GN=FOLR1 PE=1 SV=3
K.GWN[+2861.000]WTSGFNK.C	HexNAc(5)Hex(6)NeuAc(3)	N[+2861]	329.32	>sp|P15328|FOLR1_HUMAN Folate receptor alpha OS=Homo sapiens OX=9606 GN=FOLR1 PE=1 SV=3
K.GWN[+1864.634]WTSGFNK.C	HexNAc(2)Hex(9)	N[+1865]	355.29	>sp|P15328|FOLR1_HUMAN Folate receptor alpha OS=Homo sapiens OX=9606 GN=FOLR1 PE=1 SV=3
R.KQNNGAFN[+2026.687]ETLFR.N	HexNAc(2)Hex(10)	N[+2027]	323.68	>sp|P02786|TFR1_HUMAN Transferrin receptor protein 1 OS=Homo sapiens OX=9606 GN=TFRC PE=1 SV=2
R.KQNNGAFN[+1864.634]ETLFR.N	HexNAc(2)Hex(9)	N[+1865]	343.29	>sp|P02786|TFR1_HUMAN Transferrin receptor protein 1 OS=Homo sapiens OX=9606 GN=TFRC PE=1 SV=2
R.KQNNGAFN[+1702.581]ETLFR.N	HexNAc(2)Hex(8)	N[+1703]	357.81	>sp|P02786|TFR1_HUMAN Transferrin receptor protein 1 OS=Homo sapiens OX=9606 GN=TFRC PE=1 SV=2
R.KQNNGAFN[+1540.529]ETLFR.N	HexNAc(2)Hex(7)	N[+1541]	366.32	>sp|P02786|TFR1_HUMAN Transferrin receptor protein 1 OS=Homo sapiens OX=9606 GN=TFRC PE=1 SV=2
R.KQNNGAFN[+1378.476]ETLFR.N	HexNAc(2)Hex(6)	N[+1378]	366.71	>sp|P02786|TFR1_HUMAN Transferrin receptor protein 1 OS=Homo sapiens OX=9606 GN=TFRC PE=1 SV=2
R.LMLLHPSPN[+1702.581]C[+57.021]SLR.A	HexNAc(2)Hex(8)	C[+57], N[+1703]	301.69	>sp|Q12770|SCAP_HUMAN Sterol regulatory element-binding protein cleavage-activating protein OS=Homo sapiens OX=9606 GN=SCAP PE=1 SV=4
R.TVN[+1702.581]VSVPK.K	HexNAc(2)Hex(8)	N[+1703]	622.92	>sp|Q96KA5|CLP1L_HUMAN Cleft lip and palate transmembrane protein 1-like protein OS=Homo sapiens OX=9606 GN=CLPTM1L PE=1 SV=1
K.QNNGAFN[+1702.581]ETLFR.N	HexNAc(2)Hex(8)	N[+1703]	307.74	>sp|P02786|TFR1_HUMAN Transferrin receptor protein 1 OS=Homo sapiens OX=9606 GN=TFRC PE=1 SV=2
K.QNNGAFN[+2621.984]ETLFR.N	HexNAc(9)Hex(4)Fuc(1)	N[+2622]	318.63	>sp|P02786|TFR1_HUMAN Transferrin receptor protein 1 OS=Homo sapiens OX=9606 GN=TFRC PE=1 SV=2
K.QNNGAFN[+1540.529]ETLFR.N	HexNAc(2)Hex(7)	N[+1541]	346.52	>sp|P02786|TFR1_HUMAN Transferrin receptor protein 1 OS=Homo sapiens OX=9606 GN=TFRC PE=1 SV=2
K.QNNGAFN[+2026.687]ETLFR.N	HexNAc(2)Hex(10)	N[+2027]	352.87	>sp|P02786|TFR1_HUMAN Transferrin receptor protein 1 OS=Homo sapiens OX=9606 GN=TFRC PE=1 SV=2
K.QNNGAFN[+1378.476]ETLFR.N	HexNAc(2)Hex(6)	N[+1378]	392.83	>sp|P02786|TFR1_HUMAN Transferrin receptor protein 1 OS=Homo sapiens OX=9606 GN=TFRC PE=1 SV=2
K.QNNGAFN[+1216.423]ETLFR.N	HexNAc(2)Hex(5)	N[+1216]	417.71	>sp|P02786|TFR1_HUMAN Transferrin receptor protein 1 OS=Homo sapiens OX=9606 GN=TFRC PE=1 SV=2
K.QNNGAFN[+1864.634]ETLFR.N	HexNAc(2)Hex(9)	N[+1865]	553.96	>sp|P02786|TFR1_HUMAN Transferrin receptor protein 1 OS=Homo sapiens OX=9606 GN=TFRC PE=1 SV=2
K.SDAVSHTGN[+1565.560]YTC[+57.021]EVTELTR.E	HexNAc(3)Hex(5)Fuc(1)	C[+57], N[+1566]	386.97	>sp|Q08722|CD47_HUMAN Leukocyte surface antigen CD47 OS=Homo sapiens OX=9606 GN=CD47 PE=1 SV=1
K.SDAVSHTGN[+1702.581]YTC[+57.021]EVTELTR.E	HexNAc(2)Hex(8)	C[+57], N[+1703]	408.15	>sp|Q08722|CD47_HUMAN Leukocyte surface antigen CD47 OS=Homo sapiens OX=9606 GN=CD47 PE=1 SV=1
K.SDAVSHTGN[+1768.640]YTC[+57.021]EVTELTR.E	HexNAc(4)Hex(5)Fuc(1)	C[+57], N[+1769]	441.76	>sp|Q08722|CD47_HUMAN Leukocyte surface antigen CD47 OS=Homo sapiens OX=9606 GN=CD47 PE=1 SV=1
R.VN[+1702.581]LSAPLLPK.E	HexNAc(2)Hex(8)	N[+1703]	357.35	>sp|Q96AE7|TTC17_HUMAN Tetratricopeptide repeat protein 17 OS=Homo sapiens OX=9606 GN=TTC17 PE=1 SV=1
K.SDAVSHTGN[+1540.529]YTC[+57.021]EVTELTR.E	HexNAc(2)Hex(7)	C[+57], N[+1541]	631.39	>sp|Q08722|CD47_HUMAN Leukocyte surface antigen CD47 OS=Homo sapiens OX=9606 GN=CD47 PE=1 SV=1
K.HLLEN[+1378.476]STASVSEAER.K	HexNAc(2)Hex(6)	N[+1378]	317.94	>sp|P42892|ECE1_HUMAN Endothelin-converting enzyme 1 OS=Homo sapiens OX=9606 GN=ECE1 PE=1 SV=2
K.HLLEN[+1768.640]STASVSEAER.K	HexNAc(4)Hex(5)Fuc(1)	N[+1769]	395.41	>sp|P42892|ECE1_HUMAN Endothelin-converting enzyme 1 OS=Homo sapiens OX=9606 GN=ECE1 PE=1 SV=2
K.HLLEN[+2059.735]STASVSEAER.K	HexNAc(4)Hex(5)Fuc(1)NeuAc(1)	N[+2060]	428.04	>sp|P42892|ECE1_HUMAN Endothelin-converting enzyme 1 OS=Homo sapiens OX=9606 GN=ECE1 PE=1 SV=2
K.HLLEN[+1702.581]STASVSEAER.K	HexNAc(2)Hex(8)	N[+1703]	628.71	>sp|P42892|ECE1_HUMAN Endothelin-converting enzyme 1 OS=Homo sapiens OX=9606 GN=ECE1 PE=1 SV=2
K.HLLEN[+1540.529]STASVSEAER.K	HexNAc(2)Hex(7)	N[+1541]	770.78	>sp|P42892|ECE1_HUMAN Endothelin-converting enzyme 1 OS=Homo sapiens OX=9606 GN=ECE1 PE=1 SV=2
K.HLLEN[+1702.581]STASVSEAERK.A	HexNAc(2)Hex(8)	N[+1703]	351.8	>sp|P42892|ECE1_HUMAN Endothelin-converting enzyme 1 OS=Homo sapiens OX=9606 GN=ECE1 PE=1 SV=2
R.LGGWN[+1864.634]ITGPWAK.D	HexNAc(2)Hex(9)	N[+1865]	323.46	>sp|P42892|ECE1_HUMAN Endothelin-converting enzyme 1 OS=Homo sapiens OX=9606 GN=ECE1 PE=1 SV=2
R.DYYLN[+1702.581]K.T	HexNAc(2)Hex(8)	N[+1703]	317.81	>sp|P42892|ECE1_HUMAN Endothelin-converting enzyme 1 OS=Homo sapiens OX=9606 GN=ECE1 PE=1 SV=2
K.DLVVQQLVN[+1702.581]VSR.G	HexNAc(2)Hex(8)	N[+1703]	320.61	>sp|Q6P4Q7|CNNM4_HUMAN Metal transporter CNNM4 OS=Homo sapiens OX=9606 GN=CNNM4 PE=1 SV=3
R.YAVYWN[+1540.529]SSNPR.F	HexNAc(2)Hex(7)	N[+1541]	389.58	>sp|P52803|EFNA5_HUMAN Ephrin-A5 OS=Homo sapiens OX=9606 GN=EFNA5 PE=1 SV=1
K.DVN[+1864.634]YTQIVVDR.T	HexNAc(2)Hex(9)	N[+1865]	365.19	>sp|Q92854|SEM4D_HUMAN Semaphorin-4D OS=Homo sapiens OX=9606 GN=SEMA4D PE=1 SV=1
R.N[+1702.581]YSMIVMFTALQPQR.Q	HexNAc(2)Hex(8)	N[+1703]	342.55	>sp|Q13454|TUSC3_HUMAN Tumor suppressor candidate 3 OS=Homo sapiens OX=9606 GN=TUSC3 PE=1 SV=1
K.KWGHN[+1378.476]ITEFQQR.F	HexNAc(2)Hex(6)	N[+1378]	521.62	>sp|Q96HE7|ERO1A_HUMAN ERO1-like protein alpha OS=Homo sapiens OX=9606 GN=ERO1A PE=1 SV=2
K.KWGHN[+2717.978]ITEFQQR.F	HexNAc(7)Hex(8)	N[+2718]	552.24	>sp|Q96HE7|ERO1A_HUMAN ERO1-like protein alpha OS=Homo sapiens OX=9606 GN=ERO1A PE=1 SV=2
K.KWGHN[+1864.634]ITEFQQR.F	HexNAc(2)Hex(9)	N[+1865]	579.33	>sp|Q96HE7|ERO1A_HUMAN ERO1-like protein alpha OS=Homo sapiens OX=9606 GN=ERO1A PE=1 SV=2
R.YN[+1702.581]GTVGLWR.R	HexNAc(2)Hex(8)	N[+1703]	406.33	>sp|Q9NY35|CLDN1_HUMAN Claudin domain-containing protein 1 OS=Homo sapiens OX=9606 GN=CLDND1 PE=1 SV=1
K.WGHN[+1864.634]ITEFQQR.F	HexNAc(2)Hex(9)	N[+1865]	303.87	>sp|Q96HE7|ERO1A_HUMAN ERO1-like protein alpha OS=Homo sapiens OX=9606 GN=ERO1A PE=1 SV=2
K.WGHN[+1216.423]ITEFQQR.F	HexNAc(2)Hex(5)	N[+1216]	377.94	>sp|Q96HE7|ERO1A_HUMAN ERO1-like protein alpha OS=Homo sapiens OX=9606 GN=ERO1A PE=1 SV=2
K.WGHN[+1702.581]ITEFQQR.F	HexNAc(2)Hex(8)	N[+1703]	523.43	>sp|Q96HE7|ERO1A_HUMAN ERO1-like protein alpha OS=Homo sapiens OX=9606 GN=ERO1A PE=1 SV=2
K.WGHN[+1540.529]ITEFQQR.F	HexNAc(2)Hex(7)	N[+1541]	559.09	>sp|Q96HE7|ERO1A_HUMAN ERO1-like protein alpha OS=Homo sapiens OX=9606 GN=ERO1A PE=1 SV=2
K.WGHN[+1378.476]ITEFQQR.F	HexNAc(2)Hex(6)	N[+1378]	603.58	>sp|Q96HE7|ERO1A_HUMAN ERO1-like protein alpha OS=Homo sapiens OX=9606 GN=ERO1A PE=1 SV=2
K.LVAN[+1378.476]ESVPFETSC[+57.021]R.Y	HexNAc(2)Hex(6)	C[+57], N[+1378]	369.14	>sp|Q9NXG6|P4HTM_HUMAN Transmembrane prolyl 4-hydroxylase OS=Homo sapiens OX=9606 GN=P4HTM PE=1 SV=2
K.KPLKN[+1540.529]TSVVDSEPVR.F	HexNAc(2)Hex(7)	N[+1541]	313.69	>sp|Q0ZGT2|NEXN_HUMAN Nexilin OS=Homo sapiens OX=9606 GN=NEXN PE=1 SV=1
K.KPLKN[+1864.634]TSVVDSEPVR.F	HexNAc(2)Hex(9)	N[+1865]	335.74	>sp|Q0ZGT2|NEXN_HUMAN Nexilin OS=Homo sapiens OX=9606 GN=NEXN PE=1 SV=1
R.DFQHLLN[+1702.581]R.T	HexNAc(2)Hex(8)	N[+1703]	315.86	>sp|Q13444|ADA15_HUMAN Disintegrin and metalloproteinase domain-containing protein 15 OS=Homo sapiens OX=9606 GN=ADAM15 PE=1 SV=4
K.N[+1540.529]GTSFDIHYGSGSLSGYLSQDTVSVPC[+57.021]QSASSASALGGVK.V	HexNAc(2)Hex(7)	C[+57], N[+1541]	303.32	>sp|P07339|CATD_HUMAN Cathepsin D OS=Homo sapiens OX=9606 GN=CTSD PE=1 SV=1
K.N[+2026.687]GTSFDIHYGSGSLSGYLSQDTVSVPC[+57.021]QSASSASALGGVK.V	HexNAc(2)Hex(10)	C[+57], N[+2027]	340.9	>sp|P07339|CATD_HUMAN Cathepsin D OS=Homo sapiens OX=9606 GN=CTSD PE=1 SV=1
K.GSLSYLN[+2026.687]VTR.K	HexNAc(2)Hex(10)	N[+2027]	309.48	>sp|P07339|CATD_HUMAN Cathepsin D OS=Homo sapiens OX=9606 GN=CTSD PE=1 SV=1
K.GSLSYLN[+1216.423]VTR.K	HexNAc(2)Hex(5)	N[+1216]	314.48	>sp|P07339|CATD_HUMAN Cathepsin D OS=Homo sapiens OX=9606 GN=CTSD PE=1 SV=1
K.GSLSYLN[+1864.634]VTR.K	HexNAc(2)Hex(9)	N[+1865]	319	>sp|P07339|CATD_HUMAN Cathepsin D OS=Homo sapiens OX=9606 GN=CTSD PE=1 SV=1
K.GSLSYLN[+1540.529]VTR.K	HexNAc(2)Hex(7)	N[+1541]	325.15	>sp|P07339|CATD_HUMAN Cathepsin D OS=Homo sapiens OX=9606 GN=CTSD PE=1 SV=1
K.GSLSYLN[+1702.581]VTR.K	HexNAc(2)Hex(8)	N[+1703]	350.21	>sp|P07339|CATD_HUMAN Cathepsin D OS=Homo sapiens OX=9606 GN=CTSD PE=1 SV=1
R.GAN[+2350.830]DSTSAMPEQMK.F	HexNAc(4)Hex(5)Fuc(1)NeuAc(2)	N[+2351]	327.05	>sp|O95084|PRS23_HUMAN Serine protease 23 OS=Homo sapiens OX=9606 GN=PRSS23 PE=1 SV=1
K.GSLSYLN[+1378.476]VTR.K	HexNAc(2)Hex(6)	N[+1378]	452.27	>sp|P07339|CATD_HUMAN Cathepsin D OS=Homo sapiens OX=9606 GN=CTSD PE=1 SV=1
R.LPNN[+1378.476]HSTASPLGMPHGAAAFVDTC[+57.021]SGDK.M	HexNAc(2)Hex(6)	C[+57], N[+1378]	307.96	>sp|Q14573|ITPR3_HUMAN Inositol 1,4,5-trisphosphate receptor type 3 OS=Homo sapiens OX=9606 GN=ITPR3 PE=1 SV=2
R.AVLVN[+2026.687]GTEC[+57.021]LLAR.V	HexNAc(2)Hex(10)	C[+57], N[+2027]	300.72	>sp|Q04912|RON_HUMAN Macrophage-stimulating protein receptor OS=Homo sapiens OX=9606 GN=MST1R PE=1 SV=3
R.VKDLMVIN[+1540.529]R.S	HexNAc(2)Hex(7)	N[+1541]	358.02	>sp|Q96KA5|CLP1L_HUMAN Cleft lip and palate transmembrane protein 1-like protein OS=Homo sapiens OX=9606 GN=CLPTM1L PE=1 SV=1
R.LPNN[+1702.581]HSTASPLGMPHGAAAFVDTC[+57.021]SGDK.M	HexNAc(2)Hex(8)	C[+57], N[+1703]	423.87	>sp|Q14573|ITPR3_HUMAN Inositol 1,4,5-trisphosphate receptor type 3 OS=Homo sapiens OX=9606 GN=ITPR3 PE=1 SV=2
R.LPNN[+1216.423]HSTASPLGMPHGAAAFVDTC[+57.021]SGDK.M	HexNAc(2)Hex(5)	C[+57], N[+1216]	542.91	>sp|Q14573|ITPR3_HUMAN Inositol 1,4,5-trisphosphate receptor type 3 OS=Homo sapiens OX=9606 GN=ITPR3 PE=1 SV=2
[truncated: 1,908 more rows]

## Sheet: 40μg_tandem_N-glycopeptides
Peptide < ProteinMetrics Confidential >	Glycans NHFAGNa	Modification Type(s)	Score	Protein Name
[truncated: 1,121 more rows]

[truncated: 5 more sheets: 20μg_tandem_N-glycopeptides, 160μg_separate_N-glycopeptides, 80μg_separate_N-glycopeptides, 40μg_separate_N-glycopeptides, 20μg_separate_N-glycopeptides]
