# Supplementary material for: A New Strategy for High-Efficient Tandem Enrichment and Simultaneous Profiling of N-Glycopeptides and Phosphopeptides in Lung Cancer Tissue
Source: Front Mol Biosci. 2022 May 24;9:923363. doi: 10.3389/fmolb.2022.923363 (PMC9171396; doi:10.3389/fmolb.2022.923363)
Supplement: Supplementary file 4 [file Table6.XLSX]

## Sheet: Description
Supplementary Table 6. Phosphopeptide enrichment from three replicates of tandem enrichment
MaxQuant search result of phosphopeptide enrichment from three replicates of tandem enrichment. Phosphosites with a localization probprobability of >0.75 were accepted as confident identifications.

## Sheet: identification
Protein	Position	Localization prob	Score	Amino acid	Phospho (STY) Probabilities	Replicate 1	Replicate 2	Replicate 3
sp|A0FGR8|ESYT2_HUMAN	691	0.777537	94.992	S	S(0.034)HMS(0.778)GS(0.188)PGPGGSNTAPSTPVIGGSDKPGMEEK	+	+
sp|A0JLT2|MED19_HUMAN	226	0.999998	107.87	S	NRHS(1)PDHPGMGSSQASSSSSLR	+	+	+
sp|A1L170|CA226_HUMAN	223	0.918707	65.5	S	AS(0.079)S(0.919)PS(0.003)LIER	+	+	+
sp|A1L390|PKHG3_HUMAN	76	0.999741	64.82	S	GPLS(1)PFNSR	+	+	+
sp|A1L390|PKHG3_HUMAN	741	0.984365	48.659	S	RRES(0.984)LS(0.015)YIPK	+	+	+
sp|A1L390|PKHG3_HUMAN	1037	0.901426	44.765	S	S(0.901)PLS(0.901)PT(0.147)ET(0.025)FS(0.025)WPDVR	+	+
sp|A1L390|PKHG3_HUMAN	1040	0.901426	44.765	S	S(0.901)PLS(0.901)PT(0.147)ET(0.025)FS(0.025)WPDVR	+	+
sp|A1L390|PKHG3_HUMAN	631	0.997864	52.725	S	S(0.001)S(0.001)GFGS(0.998)PR	+
sp|A1L390|PKHG3_HUMAN	643	0.877858	53.967	S	SSS(0.004)VLS(0.878)LEGS(0.118)EK	+	+	+
sp|Q99755|PI51A_HUMAN	458	0.861836	61.212	S	KIPLKPS(0.862)PS(0.138)K	+	+	+
sp|Q99755|PI51A_HUMAN	460	0.847932	56.122	S	IPLKPS(0.152)PS(0.848)KK	+		+
sp|A2AJT9|BCLA3_HUMAN	17	0.999392	71.379	S	S(0.001)LS(0.999)PVPR	+		+
sp|A2RRP1|NBAS_HUMAN	473	0.973293	123.19	S	AGEEDEGEEDS(0.973)DS(0.027)DYEISAK	+	+
sp|A4D1P6|WDR91_HUMAN	256	0.998325	93.258	S	NASLS(0.002)QS(0.998)PR	+	+	+
sp|A6ND36|FA83G_HUMAN	356	1	80.979	S	AKS(1)VDEIAK	+	+	+
sp|A6NFI3|ZN316_HUMAN	10	0.998562	86.291	S	AALHTT(0.001)PDS(0.999)PAAQLER		+	+
sp|A6NFI3|ZN316_HUMAN	112	1	101.53	S	GGDAKS(1)PVLQEK	+	+	+
sp|A6NJI1|CK086_HUMAN	9	0.990912	66.056	S	S(0.009)QS(0.991)LREPR	+	+
sp|A6NJL1|ZSA5B_HUMAN	295	0.801968	63.181	S	GDALNLS(0.198)S(0.802)PKR	+	+	+
sp|P49792|RBP2_HUMAN	2510	1	77.732	S	AVVS(1)PPK	+	+	+
sp|P49792|RBP2_HUMAN	2454	1	89.301	S	DSLIT(1)PHVS(1)R	+	+
sp|A6NKT7|RGPD3_HUMAN	1305	0.859923	67.456	S	SALSLS(0.14)KS(0.86)PAK	+	+	+
sp|P49792|RBP2_HUMAN	2462	0.999992	80.312	S	S(0.003)S(0.004)T(0.993)PRES(1)PCGK	+		+
sp|P49792|RBP2_HUMAN	796	0.992102	67.456	S	S(0.007)YKY(0.001)S(0.992)PKT(1)PPR	+	+	+
sp|P49792|RBP2_HUMAN	788	0.984194	72.928	S	YSLS(0.984)PS(0.016)K	+	+	+
sp|B3KS81|SRRM5_HUMAN	156	0.99993	41.54	S	THGARPGMAS(1)RVR	+		+
sp|Q99613|EIF3C_HUMAN	166	0.999775	58.435	S	QNPEQS(1)ADEDAEKNEEDS(0.999)EGS(0.999)S(0.999)DEDEDEDGVS(0.002)AATFLK	+	+	+
sp|Q99613|EIF3C_HUMAN	178	0.999413	58.435	S	QNPEQS(1)ADEDAEKNEEDS(0.999)EGS(0.999)S(0.999)DEDEDEDGVS(0.002)AATFLK	+	+	+
sp|Q99613|EIF3C_HUMAN	181	0.999413	58.435	S	QNPEQS(1)ADEDAEKNEEDS(0.999)EGS(0.999)S(0.999)DEDEDEDGVS(0.002)AATFLK	+	+	+
sp|Q99613|EIF3C_HUMAN	182	0.999413	58.435	S	QNPEQS(1)ADEDAEKNEEDS(0.999)EGS(0.999)S(0.999)DEDEDEDGVS(0.002)AATFLK	+	+	+
sp|Q99613|EIF3C_HUMAN	39	0.999977	93.494	S	QPLLLS(1)EDEEDTKR	+	+	+
sp|Q99613|EIF3C_HUMAN	909	0.96091	40.067	S	QQQS(0.961)QT(0.039)AY	+	+
sp|Q13765|NACA_HUMAN	166	0.811072	100.88	S	VQGEAVSNIQENTQT(0.002)PT(0.187)VQEES(0.811)EEEEVDETGVEVK	+
sp|O00151|PDLI1_HUMAN	130	0.948651	100.43	S	SAMPFT(0.002)AS(0.949)PAS(0.038)S(0.008)T(0.002)T(0.002)AR	+
sp|O00159|MYO1C_HUMAN	408	0.982306	82.749	S	DVES(0.982)PS(0.018)WR	+	+	+
sp|O00159|MYO1C_HUMAN	864	0.999698	52.482	S	SIS(1)PEWK	+	+
sp|O00161|SNP23_HUMAN	110	0.999977	112.3	S	TTWGDGGENS(1)PCNVVSK	+	+	+
sp|O00193|SMAP_HUMAN	17	0.977422	172.3	S	S(0.023)AS(0.977)PDDDLGSSNWEAADLGNEER	+	+	+
sp|O00203|AP3B1_HUMAN	276	1	158.25	S	NFYES(1)DDDQKEK	+	+	+
sp|O00231|PSD11_HUMAN	14	0.998488	46.844	S	AQS(0.998)LLS(0.001)T(0.001)DR		+	+
sp|O00257|CBX4_HUMAN	291	0.976131	104.41	S	SGEVAEGEARS(0.976)PS(0.024)HK	+	+	+
sp|O00257|CBX4_HUMAN	434	0.828911	73.834	S	S(0.022)IS(0.829)T(0.144)PT(0.005)CLGGSPAAER	+		+
sp|O00264|PGRC1_HUMAN	181	0.998495	152.71	S	EGEEPT(0.001)VY(0.001)S(0.998)DEEEPKDESAR	+	+	+
sp|O00264|PGRC1_HUMAN	57	0.999455	135.73	S	GDQPAAS(0.001)GDS(0.999)DDDEPPPLPR	+	+	+
sp|O00267|SPT5H_HUMAN	36	0.924413	135.17	S	S(0.076)AAGS(0.924)EKEEEPEDEEEEEEEEEYDEEEEEEDDDRPPK	+
sp|O00273|DFFA_HUMAN	315	1	48.741	S	AS(1)PPGDLQNPK		+
sp|O00303|EIF3F_HUMAN	258	0.999998	87.308	S	TCFS(1)PNR	+	+	+
sp|O00308|WWP2_HUMAN	211	0.999999	107.99	S	TTPATGEQS(1)PGAR	+	+
sp|O00418|EF2K_HUMAN	445	0.999911	87.566	S	ESENSGDSGYPS(1)EK	+	+	+
sp|O00418|EF2K_HUMAN	470	0.992305	81.632	S	KYES(0.992)DEDS(0.007)LGS(0.001)SGR	+	+	+
sp|O00418|EF2K_HUMAN	18	1	69.451	S	LEGVDGGQS(1)PR	+	+	+
sp|O00429|DNM1L_HUMAN	616	0.999998	69.716	S	SKPIPIMPAS(1)PQK	+	+	+
sp|O00443|P3C2A_HUMAN	338	0.99989	100.02	S	SQS(1)LNIR	+	+	+
sp|O00443|P3C2A_HUMAN	259	1	87.667	S	VSNLQVS(1)PK	+		+
sp|O00499|BIN1_HUMAN	296	0.99987	119.23	S	GNKS(1)PSPPDGSPAATPEIR	+	+	+
sp|O00499|BIN1_HUMAN	298	0.985042	83.314	S	GNKS(0.998)PS(0.985)PPDGS(0.014)PAAT(0.003)PEIR	+	+	+
sp|O00499|BIN1_HUMAN	303	0.999683	78.794	S	GNKS(0.441)PS(0.56)PPDGS(1)PAATPEIR	+	+	+
sp|O00505|IMA4_HUMAN	60	0.999998	157.42	S	NVPQEESLEDS(1)DVDADFK	+	+	+
sp|O00512|BCL9_HUMAN	687	0.875976	73.466	S	IPVEGPLS(0.876)PS(0.124)R	+	+	+
sp|O00512|BCL9_HUMAN	104	0.975991	47.288	S	S(0.02)IS(0.976)ADS(0.004)FDQR	+	+	+
sp|O00566|MPP10_HUMAN	163	1	138.66	S	KS(1)PVFS(1)DEDS(1)DLDFDISK	+	+	+
sp|O00566|MPP10_HUMAN	167	0.999939	78.088	S	KS(1)PVFS(1)DEDS(1)DLDFDISK	+	+	+
sp|O00566|MPP10_HUMAN	171	0.999946	138.66	S	KS(1)PVFS(1)DEDS(1)DLDFDISK	+	+	+
sp|O00567|NOP56_HUMAN	519	0.999981	124.92	S	EELMS(1)S(1)DLEETAGSTSIPK	+	+	+
sp|O00567|NOP56_HUMAN	520	0.999947	145.1	S	EELMS(1)S(1)DLEETAGSTSIPK	+	+	+
sp|O00571|DDX3X_HUMAN	594	1	67.897	S	FS(1)GGFGAR	+	+	+
sp|O00571|DDX3X_HUMAN	82	0.965458	42.718	S	GKS(0.965)S(0.033)FFS(0.002)DR	+	+	+
sp|O00571|DDX3X_HUMAN	83	0.793693	42.718	S	GKS(0.193)S(0.794)FFS(0.013)DR	+
sp|O00571|DDX3X_HUMAN	606	0.978328	62.378	S	QS(0.017)S(0.978)GAS(0.004)S(0.001)SSFSSSR	+	+
sp|O00629|IMA3_HUMAN	60	0.999955	56.407	S	NVPHEDICEDS(1)DIDGDYR	+	+	+
sp|O00712|NFIB_HUMAN	312	0.767895	98.156	S	DQDMS(0.108)S(0.768)PT(0.108)T(0.016)MK	+		+
sp|O00712|NFIB_HUMAN	328	0.964558	74.062	S	KPEKPLFS(0.006)S(0.029)AS(0.965)PQDSSPR	+	+	+
sp|O00712|NFIB_HUMAN	264	0.964933	70.399	S	SLS(0.965)S(0.034)PPSSK	+	+	+
sp|O14497|ARI1A_HUMAN	696	0.999126	105.46	S	GPS(0.999)PS(0.001)PVGSPASVAQSR	+	+	+
sp|O14497|ARI1A_HUMAN	363	0.975702	65.716	S	S(0.003)HHAPMS(0.976)PGS(0.019)S(0.003)GGGGQPLAR	+		+
sp|O14497|ARI1A_HUMAN	1184	0.887239	114.34	S	S(0.113)NS(0.887)VGIQDAFNDGSDSTFQK	+
sp|O14497|ARI1A_HUMAN	1751	0.999937	42.001	S	TLLDPGRFS(1)K	+	+	+
sp|O14497|ARI1A_HUMAN	382	0.816298	81.565	S	TPQPS(0.184)S(0.816)PMDQMGK	+	+	+
sp|O14545|TRAD1_HUMAN	409	0.996275	45.864	S	LDS(0.996)QPQET(0.532)S(0.471)PELPR	+	+
sp|O14545|TRAD1_HUMAN	415	0.859456	78.486	S	LDSQPQET(0.141)S(0.859)PELPR	+		+
sp|O14578|CTRO_HUMAN	1971	1	69.721	S	DKS(1)PGRPLER		+	+
sp|O14578|CTRO_HUMAN	440	0.992932	96.464	S	SESVVS(0.007)GLDS(0.993)PAK	+	+	+
sp|O14617|AP3D1_HUMAN	658	1	61.097	S	HRPS(1)EADEEELAR		+	+
sp|O14617|AP3D1_HUMAN	829	0.999848	124.99	S	NTETSKS(1)PEKDVPMVEK	+		+
sp|O14639|ABLM1_HUMAN	452	0.917915	83.729	S	S(0.033)T(0.033)S(0.918)QGS(0.016)INSPVYSR	+	+	+
sp|O14639|ABLM1_HUMAN	655	0.99961	71.451	S	TAS(1)LPGYGR	+	+	+
sp|O14639|ABLM1_HUMAN	431	0.9998	120.53	S	TLS(1)PTPSAEGYQDVR	+	+
sp|O14646|CHD1_HUMAN	1677	0.999629	99.481	S	ASSSGPRS(1)PLDQR	+	+	+
sp|O14646|CHD1_HUMAN	215	0.999996	70.332	S	QIDS(1)S(1)EEDDDEEDYDNDKR	+	+	+
sp|O14646|CHD1_HUMAN	216	0.999996	70.332	S	QIDS(1)S(1)EEDDDEEDYDNDKR	+	+	+
sp|O14646|CHD1_HUMAN	1689	0.999999	96.229	S	S(1)PFEHSVEHK	+	+	+
sp|O14647|CHD2_HUMAN	207	1	53.565	S	KQDS(1)S(1)DEDDDDDEAPKR	+	+	+
sp|O14647|CHD2_HUMAN	208	1	53.565	S	KQDS(1)S(1)DEDDDDDEAPKR	+	+	+
sp|O14681|EI24_HUMAN	326	1	65.179	S	FPS(1)PHPS(1)PAK	+	+	+
sp|O14681|EI24_HUMAN	330	1	72.434	S	FPS(1)PHPS(1)PAK	+	+	+
sp|O14686|KMT2D_HUMAN	1671	0.999219	55.994	S	LEGPVS(0.999)PDVEPGKEET(0.001)EESK	+
sp|O14686|KMT2D_HUMAN	1180	0.984773	65.395	S	QT(0.015)AGQGS(0.985)PCEEQEEPR	+	+
sp|O14730|RIOK3_HUMAN	125	0.755518	55.383	S	KVHPY(0.733)EDS(0.756)DS(0.756)S(0.756)EDEVDWQDTR	+	+	+
sp|O14730|RIOK3_HUMAN	127	0.755518	55.383	S	KVHPY(0.733)EDS(0.756)DS(0.756)S(0.756)EDEVDWQDTR	+	+	+
sp|O14730|RIOK3_HUMAN	128	0.755518	55.383	S	KVHPY(0.733)EDS(0.756)DS(0.756)S(0.756)EDEVDWQDTR	+	+	+
sp|O14737|PDCD5_HUMAN	119	1	106.01	S	KVMDS(1)DEDDDY	+	+	+
sp|O14745|NHRF1_HUMAN	280	1	48.376	S	EALAEAALES(1)PRPALVR	+		+
sp|O14745|NHRF1_HUMAN	290	0.822443	155.22	S	S(0.089)AS(0.822)S(0.089)DTSEELNSQDSPPK	+	+	+
sp|O14777|NDC80_HUMAN	69	0.999987	58.071	S	NS(1)QLGIFSSSEK	+	+	+
sp|O14828|SCAM3_HUMAN	76	0.993674	105.2	S	KLS(0.994)PT(0.006)EPK	+	+	+
sp|O14908|GIPC1_HUMAN	225	0.994779	44.238	S	S(0.995)AGGRPGS(0.005)GPQLGTGR		+
sp|O14920|IKKB_HUMAN	672	0.992071	85.42	S	GPVS(0.002)GS(0.992)PDS(0.002)MNAS(0.004)R	+	+	+
sp|O14929|HAT1_HUMAN	361	0.999996	111.74	S	LIS(1)PYKK	+	+	+
sp|O14974|MYPT1_HUMAN	299	0.750112	51.398	S	DKKS(0.75)PLIES(0.125)T(0.125)ANMDNNQSQK	+	+
sp|O14974|MYPT1_HUMAN	445	0.959397	73.834	S	T(0.037)GS(0.959)Y(0.003)GALAEITASK	+
sp|O14974|MYPT1_HUMAN	507	0.987788	113.24	S	LAS(0.988)T(0.012)SDIEEKENR	+	+	+
sp|O15013|ARHGA_HUMAN	379	0.958408	88.163	S	T(0.042)KS(0.958)LIAQDHR	+	+	+
sp|O15014|ZN609_HUMAN	758	1	57.348	S	AEEGKS(1)PFR	+	+	+
sp|O15014|ZN609_HUMAN	743	1	40.002	S	ELES(1)PLT(1)PGK	+	+	+
sp|O15014|ZN609_HUMAN	358	0.996907	100.19	S	FCDS(0.997)PT(0.003)SDLEMR	+	+	+
sp|O15014|ZN609_HUMAN	560	0.99586	51.066	S	GS(0.004)LS(0.996)PAR			+
sp|O15014|ZN609_HUMAN	576	0.996596	81.565	S	LVEPHS(0.997)PS(0.985)PS(0.015)S(0.003)K	+	+	+
sp|O15014|ZN609_HUMAN	578	0.985437	81.565	S	LVEPHS(0.997)PS(0.985)PS(0.015)S(0.003)K	+	+	+
sp|O15014|ZN609_HUMAN	491	1	54.776	S	NCPS(1)PVLIDCPHPNCNK	+	+	+
sp|O15014|ZN609_HUMAN	467	0.980721	79.022	S	T(0.019)NS(0.981)MGSATGPLPGTK	+	+	+
sp|O15014|ZN609_HUMAN	842	0.906095	94.721	S	T(0.091)NS(0.906)PAY(0.002)SDISDAGEDGEGKVDSVK	+	+	+
sp|O15014|ZN609_HUMAN	849	0.766138	60.348	S	T(0.149)NS(0.834)PAY(0.021)S(0.23)DIS(0.766)DAGEDGEGKVDSVK	+	+	+
sp|O15027|SC16A_HUMAN	2083	0.917589	82.007	S	ADSGPTQPPLS(0.064)LS(0.918)PAPET(0.018)K	+	+	+
sp|O15027|SC16A_HUMAN	1069	1	79.317	S	AQQELVPPQQQAS(1)PPQLPK	+	+	+
sp|O15027|SC16A_HUMAN	1356	0.999015	81.278	S	S(0.999)LHS(0.001)AHSLASR	+	+	+
sp|O15027|SC16A_HUMAN	1359	0.890926	48.704	S	S(0.107)LHS(0.891)AHS(0.002)LASR	+		+
sp|O15027|SC16A_HUMAN	1365	0.978473	57.804	S	SLHS(0.001)AHS(0.021)LAS(0.978)R	+
sp|O15042|SR140_HUMAN	67	0.999966	86.291	S	ESLCDS(1)PHQNLSR	+	+	+
sp|O15047|SET1A_HUMAN	470	0.771195	67.364	S	S(0.222)GS(0.771)PAPET(0.003)T(0.003)NESVPFAQHSSLDSR		+
sp|O15067|PUR4_HUMAN	569	0.999388	77.562	S	S(0.999)PNRDFLT(0.001)HVSAR	+	+
sp|O15085|ARHGB_HUMAN	245	0.773302	53.475	S	NS(0.003)VLS(0.773)DPGLDS(0.293)PRT(0.485)S(0.446)PVIMAR	+	+	+
sp|O15085|ARHGB_HUMAN	1413	0.999745	53.756	S	S(1)PPSLALR	+	+	+
sp|O15119|TBX3_HUMAN	432	0.993368	50.945	S	LDKAS(0.993)PDS(0.55)RHS(0.406)PAT(0.025)IS(0.007)S(0.007)S(0.006)T(0.006)R		+
sp|O15119|TBX3_HUMAN	375	0.764685	42.241	S	DLCPS(0.177)EGES(0.765)DAEAES(0.058)KEEHGPEACDAAK	+	+
sp|O15119|TBX3_HUMAN	707	0.948508	98.943	S	SSTLSSS(0.001)S(0.01)MS(0.04)LS(0.949)PK	+		+
sp|O15164|TIF1A_HUMAN	1042	1	78.149	S	LKS(1)IEER	+	+	+
sp|O15164|TIF1A_HUMAN	1025	0.999781	96.487	S	NES(0.001)EDNKFS(1)DDS(1)DDDFVQPR	+	+	+
sp|O15164|TIF1A_HUMAN	1028	0.999692	96.487	S	NES(0.001)EDNKFS(1)DDS(1)DDDFVQPR	+	+	+
sp|O15173|PGRC2_HUMAN	90	0.918358	41.412	S	GLGAGAGAGEES(0.918)PAT(0.073)S(0.008)LPR	+	+	+
sp|O15234|CASC3_HUMAN	148	0.993452	164.98	S	STVT(0.007)GERQS(0.993)GDGQESTEPVENK	+	+	+
sp|O15234|CASC3_HUMAN	265	0.999494	59.35	S	Y(0.001)GS(0.999)PPQR	+	+	+
sp|O15258|RER1_HUMAN	95	0.998057	145.91	S	VDPSLMEDS(0.998)DDGPS(0.002)LPTK	+	+	+
sp|O15372|EIF3H_HUMAN	183	1	74.611	S	EKDFS(1)PEALKK	+	+	+
sp|O15379|HDAC3_HUMAN	424	0.996416	53.819	S	GPEENYSRPEAPNEFY(0.003)DGDHDNDKES(0.996)DVEI	+
sp|O15403|MOT7_HUMAN	237	0.793139	45.915	S	T(0.125)S(0.125)IDS(0.793)IDS(0.946)GVELT(0.005)T(0.005)S(0.001)PK		+
sp|O15403|MOT7_HUMAN	240	0.993295	91.657	S	TSIDSIDS(0.993)GVELT(0.005)T(0.001)SPK	+	+
sp|O15417|TNC18_HUMAN	991	1	70.488	S	AVS(1)PPPS(1)PR	+	+	+
sp|O15417|TNC18_HUMAN	995	1	70.488	S	AVS(1)PPPS(1)PR	+	+	+
sp|O15417|TNC18_HUMAN	2033	1	40.724	S	GGPLS(1)PR	+	+
sp|O15427|MOT4_HUMAN	436	1	45.864	S	LHKPPADS(1)GVDLR		+
sp|O15438|MRP3_HUMAN	908	0.99904	47.155	S	QLS(0.999)ALS(0.775)S(0.226)DGEGQGRPVPR	+	+	+
sp|O15438|MRP3_HUMAN	911	0.774642	47.155	S	QLS(0.999)ALS(0.775)S(0.226)DGEGQGRPVPR			+
sp|O15446|RPA34_HUMAN	490	0.820514	69.873	S	MPETVPQEEMPGPPLNS(0.17)ES(0.821)GEEAPT(0.01)GR	+	+
sp|O15446|RPA34_HUMAN	285	0.84886	159.34	S	QEQINTEPLEDT(0.002)VLS(0.849)PT(0.149)K	+	+	+
sp|Q6A1A2|PDPK2_HUMAN	214	0.999342	78.661	S	ANS(0.999)FVGT(0.001)AQYVSPELLTEK	+
sp|O15541|R113A_HUMAN	84	0.827139	56.903	S	AAY(0.346)GDLS(0.827)S(0.827)EEEEENEPESLGVVYK	+
sp|O15541|R113A_HUMAN	85	0.827139	56.903	S	AAY(0.346)GDLS(0.827)S(0.827)EEEEENEPESLGVVYK	+
sp|O15541|R113A_HUMAN	6	1	117.7	S	AEQLS(1)PGK	+	+	+
sp|O43150|ASAP2_HUMAN	701	1	43.592	S	LLHEDLDES(1)DDDMDEK		+	+
sp|O43159|RRP8_HUMAN	104	1	121.99	S	QGPPCS(1)DS(1)EEEVER	+	+	+
sp|O43159|RRP8_HUMAN	106	1	133.66	S	QGPPCS(1)DS(1)EEEVER	+	+	+
sp|O43159|RRP8_HUMAN	223	0.999958	94.692	S	TEVS(1)PVPR	+	+	+
sp|O43166|SI1L1_HUMAN	1528	0.99985	65.563	S	DLRAS(1)PKPTSK	+	+	+
sp|O43166|SI1L1_HUMAN	1433	0.988233	51.875	S	HS(0.004)AS(0.988)PVVFT(0.004)S(0.004)AR	+		+
sp|O43166|SI1L1_HUMAN	1549	0.89685	89.959	S	LIDLES(0.897)PT(0.102)PES(0.001)QK	+	+	+
sp|O43166|SI1L1_HUMAN	1151	0.83318	56.482	S	NS(0.136)PS(0.833)NLS(0.024)S(0.005)S(0.001)SDTGSVGGTYR		+
sp|O43166|SI1L1_HUMAN	1270	1	65.179	S	QDPVVHLS(1)PNK	+	+	+
sp|O43166|SI1L1_HUMAN	288	0.987614	69.602	S	S(0.004)KS(0.988)ET(0.005)GDS(0.001)S(0.001)IFR	+		+
sp|O43166|SI1L1_HUMAN	1585	0.99004	63.76	S	T(0.004)LS(0.99)DES(0.006)IYNSQR	+	+	+
sp|O43237|DC1L2_HUMAN	194	1	180.78	S	DFQDYMEPEEGCQGS(1)PQR	+	+	+
sp|O43237|DC1L2_HUMAN	446	0.998981	75.018	S	TGS(0.001)PGS(0.999)PGAGGVQSTAK	+
sp|O43290|SNUT1_HUMAN	448	0.999995	61.112	S	RVS(1)EVEEEKEPVPQPLPSDDTR	+	+	+
sp|O43294|TGFI1_HUMAN	137	0.997072	55.213	S	KRPS(0.997)LPS(0.532)S(0.462)PS(0.009)PGLPK	+	+	+
sp|O43306|ADCY6_HUMAN	576	1	47.559	S	ANS(1)MEGLMPR	+	+	+
sp|O43314|VIP2_HUMAN	1006	0.999997	76.262	S	S(1)GEQITSSPVSPK	+	+	+
sp|O43318|M3K7_HUMAN	439	0.999986	102.37	S	S(1)IQDLTVTGTEPGQVSSR	+	+	+
sp|O43379|WDR62_HUMAN	1070	0.803199	40.025	S	HHFET(0.03)LT(0.167)ES(0.803)PCR	+		+
sp|O43395|PRPF3_HUMAN	619	1	166.86	S	GDDDEES(1)DEEAVKK	+	+	+
sp|O43399|TPD54_HUMAN	12	1	153.94	S	MDSAGQDINLNS(1)PNK	+	+	+
sp|O43399|TPD54_HUMAN	166	0.99996	100.55	S	NSATFKS(1)FEDR	+	+	+
sp|O43432|IF4G3_HUMAN	1156	0.901979	129.32	S	GGS(0.902)S(0.098)KDLLDNQSQEEQRR	+	+	+
sp|O43432|IF4G3_HUMAN	232	0.999946	79.474	S	SPS(1)PVLR	+	+	+
sp|O43463|SUV91_HUMAN	391	1	83.54	S	MDSNFGLAGLPGS(1)PK	+	+	+
sp|O43491|E41L2_HUMAN	715	0.999887	70.028	S	EIS(1)PGSGPGEIR	+	+	+
sp|O43491|E41L2_HUMAN	87	0.857688	76.064	S	S(0.858)Y(0.001)T(0.141)LVVAK	+	+	+
sp|O43493|TGON2_HUMAN	71	0.970258	191.35	S	DSPSKS(0.03)S(0.97)AEAQTPEDTPNK	+
sp|O43493|TGON2_HUMAN	298	0.892023	177.58	S	T(0.108)ES(0.892)GEETDLISPPQEEVK	+
sp|O43572|AKA10_HUMAN	52	0.999309	71.555	S	ASIS(0.001)VHS(0.999)PQK		+
sp|O43572|AKA10_HUMAN	281	0.999934	68.83	S	NSPAS(1)PLK	+	+	+
sp|O43572|AKA10_HUMAN	187	0.81514	51.726	S	QSSLAEPVS(0.815)PS(0.185)K		+
sp|O43583|DENR_HUMAN	73	1	100.48	S	LTVENS(1)PK	+		+
sp|O43598|DNPH1_HUMAN	169	0.796099	109.35	S	YFEADPPGQVAAS(0.796)PDPT(0.102)T(0.102)	+	+	+
sp|O43683|BUB1_HUMAN	655	1	60.255	S	DGKFS(1)PIQEKS(1)PK	+	+	+
sp|O43683|BUB1_HUMAN	661	1	45.342	S	DGKFS(1)PIQEKS(1)PK	+	+	+
sp|O43719|HTSF1_HUMAN	579	1	105.98	S	DLDEEGS(1)EKELHENVLDK	+	+	+
sp|O43719|HTSF1_HUMAN	624	1	107.66	S	EFDEDS(1)DEKEEEEDTYEK	+	+	+
sp|O43719|HTSF1_HUMAN	597	0.999713	40.577	S	ELEENDS(1)ENS(1)EFEDDGS(0.001)EK			+
sp|O43719|HTSF1_HUMAN	600	0.999713	40.577	S	ELEENDS(1)ENS(1)EFEDDGS(0.001)EK			+
sp|O43719|HTSF1_HUMAN	453	0.78148	83.936	S	ES(0.218)S(0.781)PEKEAEEGCPEKES(0.001)EEGCPK	+	+	+
sp|O43719|HTSF1_HUMAN	721	1	44.382	S	LFDEEEDS(1)S(1)EKLFDDS(1)DER	+	+	+
sp|O43719|HTSF1_HUMAN	713	1	63.337	S	LFDEEEDS(1)S(1)EKLFDDS(1)DER	+	+	+
sp|O43719|HTSF1_HUMAN	714	1	63.337	S	LFDEEEDS(1)S(1)EKLFDDS(1)DER	+	+	+
sp|O43719|HTSF1_HUMAN	702	1	91.937	S	LFEDDDS(1)NEK	+	+	+
sp|O43719|HTSF1_HUMAN	676	1	64.136	S	LFEES(1)DDKEDEDADGKEVEDADEK	+	+	+
sp|O43719|HTSF1_HUMAN	642	1	227	S	VFDDES(1)DEKEDEEYADEK	+	+	+
sp|O43719|HTSF1_HUMAN	616	0.99991	57.78	S	VLDEEGS(1)EREFDEDS(1)DEKEEEEDTYEK	+	+
sp|O43760|SNG2_HUMAN	3	0.9995	41.54	S	MES(0.999)GAY(0.001)GAAK	+	+
sp|O43765|SGTA_HUMAN	77	1	63.408	S	EMPQDLRS(1)PAR	+	+	+
sp|O43765|SGTA_HUMAN	305	0.957164	142.85	S	S(0.128)RT(0.897)PS(0.957)AS(0.018)NDDQQE	+	+	+
sp|O43815|STRN_HUMAN	245	0.985636	48.053	S	FLES(0.014)AAADFS(0.986)DEDEDDDVDGR	+
sp|O43818|U3IP2_HUMAN	50	0.996967	118.31	S	MNEEIS(0.997)S(0.997)DS(0.979)ES(0.026)ES(0.001)LAPR	+	+	+
sp|O43818|U3IP2_HUMAN	51	0.996967	105.17	S	MNEEIS(0.997)S(0.997)DS(0.979)ES(0.026)ES(0.001)LAPR	+	+	+
sp|O43818|U3IP2_HUMAN	53	0.978843	129.32	S	MNEEIS(0.997)S(0.997)DS(0.979)ES(0.026)ES(0.001)LAPR	+	+	+
sp|O43818|U3IP2_HUMAN	57	0.898077	53.569	S	MNEEIS(0.525)S(0.525)DS(0.525)ES(0.525)ES(0.898)LAPR	+		+
sp|O43823|AKAP8_HUMAN	339	1	66.874	S	S(1)GDEEFKGEDELCDSGR	+	+	+
sp|O43823|AKAP8_HUMAN	323	1	149.47	S	VDS(1)EGDFS(1)ENDDAAGDFR	+	+	+
sp|O43823|AKAP8_HUMAN	328	1	149.47	S	VDS(1)EGDFS(1)ENDDAAGDFR	+	+	+
sp|O43847|NRDC_HUMAN	86	1	48.004	S	LGADES(1)EEEGR	+	+
sp|O43847|NRDC_HUMAN	94	0.970659	85.837	S	RGS(0.971)LS(0.029)NAGDPEIVK	+	+	+
sp|O43896|KIF1C_HUMAN	674	0.998422	60.401	S	LYADS(0.998)DS(0.979)GDDS(0.022)DKR	+	+	+
sp|O43896|KIF1C_HUMAN	676	0.997682	170.11	S	LYADSDS(0.998)GDDS(0.002)DKR	+	+	+
sp|O43896|KIF1C_HUMAN	1092	1	50.978	S	QRS(1)APDLK	+	+	+
sp|O43933|PEX1_HUMAN	1211	0.996292	110.38	S	S(0.004)QS(0.996)GEDESMNQPGPIK	+	+	+
sp|O60231|DHX16_HUMAN	103	0.999999	150.05	S	LLEDS(1)EES(0.887)S(0.113)EETVSR	+	+	+
sp|O60231|DHX16_HUMAN	106	0.978616	184	S	LLEDS(0.001)EES(0.979)S(0.983)EET(0.036)VS(0.002)R	+	+	+
sp|O60231|DHX16_HUMAN	107	0.983067	120.3	S	LLEDS(0.001)EES(0.979)S(0.983)EET(0.036)VS(0.002)R	+	+	+
sp|O60231|DHX16_HUMAN	160	0.994199	109.84	S	QQT(0.006)EKPES(0.994)EDEWER	+	+
sp|O60238|BNI3L_HUMAN	166	0.993382	66.27	S	S(0.001)VS(0.993)LS(0.006)MR	+	+	+
sp|O60244|MED14_HUMAN	617	0.99988	65.563	S	KLS(1)DDPCPVESK	+	+	+
sp|O60245|PCDH7_HUMAN	974	0.998582	120.09	S	LSDS(0.999)PS(0.001)MGR	+	+	+
sp|O60256|KPRB_HUMAN	227	1	95.741	S	HS(1)PPMVR	+	+	+
sp|O60264|SMCA5_HUMAN	116	0.944129	105.1	S	TPT(0.056)S(0.944)PLK	+	+	+
sp|O60266|ADCY3_HUMAN	525	0.827467	54.982	S	S(0.086)S(0.086)S(0.827)PALIETK	+
sp|O60271|JIP4_HUMAN	332	0.986646	100.22	S	NVST(0.013)GS(0.987)AENEEK	+		+
sp|O60271|JIP4_HUMAN	730	0.960222	102.64	S	S(0.039)AS(0.96)QSSLDKLDQELK	+		+
sp|O60271|JIP4_HUMAN	733	0.832069	70.98	S	S(0.434)AS(0.56)QS(0.174)S(0.832)LDKLDQELK		+	+
sp|O60292|SI1L3_HUMAN	1364	0.999992	55.314	S	EVS(1)PAPAVAGQSK	+	+	+
sp|O60292|SI1L3_HUMAN	1544	0.999888	96.745	S	TLS(1)DESLCSGR	+	+
sp|O60293|ZC3H1_HUMAN	1303	0.880576	65.901	S	KPIS(0.112)DNS(0.111)FS(0.881)S(0.881)DEEQS(0.012)T(0.005)GPIK	+	+	+
sp|O60293|ZC3H1_HUMAN	1304	0.880576	65.901	S	KPIS(0.112)DNS(0.111)FS(0.881)S(0.881)DEEQS(0.012)T(0.005)GPIK	+	+	+
sp|O60293|ZC3H1_HUMAN	949	0.872264	83.397	S	LDS(0.125)S(0.872)PVS(0.003)SPR	+	+	+
sp|O60293|ZC3H1_HUMAN	206	0.954398	58.246	S	SFGRS(0.954)PS(0.045)R		+	+
sp|O60293|ZC3H1_HUMAN	809	0.992055	89.261	S	T(0.052)S(0.06)S(0.684)S(0.098)S(0.114)PANS(0.992)DVEIDGIGR	+	+	+
sp|O60341|KDM1A_HUMAN	166	0.997576	51.479	S	KLPPPPPQAPPEEENES(0.998)EPEEPS(0.002)GVEGAAFQSR	+	+	+
sp|O60341|KDM1A_HUMAN	849	0.857841	52.265	S	QATPGVPAQQS(0.858)PS(0.142)M	+	+
sp|O60343|TBCD4_HUMAN	318	0.945856	52.49	S	CS(0.016)S(0.946)VT(0.038)GVQR	+		+
sp|O60343|TBCD4_HUMAN	588	0.999576	66.595	S	LGS(1)VDSFER	+	+	+
sp|O60343|TBCD4_HUMAN	591	0.9993	68.893	S	LGS(0.001)VDS(0.999)FER	+		+
sp|O60343|TBCD4_HUMAN	787	0.784226	78.661	S	VAS(0.1)PMNKS(0.784)PS(0.115)AMQQQDGLDR	+	+
sp|O60343|TBCD4_HUMAN	754	0.880419	106.94	S	T(0.23)S(0.259)S(0.294)T(0.335)CS(0.88)NES(0.002)LSVGGTSVTPR	+	+
sp|O60343|TBCD4_HUMAN	757	0.843952	77.39	S	T(0.062)S(0.067)S(0.388)T(0.444)CS(0.095)NES(0.844)LS(0.099)VGGTSVTPR	+
sp|O60437|PEPL_HUMAN	14	0.882377	55.261	S	GKY(0.029)S(0.882)PT(0.088)VQTR	+		+
sp|O60499|STX10_HUMAN	134	0.881028	66.498	S	S(0.119)PS(0.881)DLLDASAVSATSR	+
sp|O60502|OGA_HUMAN	364	0.980894	56.648	S	LENEGS(0.981)DEDIET(0.019)DVLYSPQMALK	+
sp|O60504|VINEX_HUMAN	544	0.98285	93.111	S	HPS(0.983)S(0.017)PSALR	+	+	+
sp|O60504|VINEX_HUMAN	530	0.877651	118.51	S	LCDDGPQLPT(0.122)S(0.878)PR	+		+
sp|O60566|BUB1B_HUMAN	670	0.999954	57.175	S	KLS(1)PIIEDSR	+	+	+
sp|O60566|BUB1B_HUMAN	543	1	55.452	S	KNKS(1)PPADPPR	+	+	+
sp|O60610|DIAP1_HUMAN	36	0.983103	61.409	S	SPDELPS(0.017)AGGDGGKS(0.983)K		+
sp|O60658|PDE8A_HUMAN	457	0.999806	79.466	S	RLS(1)GNEYVLSTK	+	+	+
sp|O60664|PLIN3_HUMAN	130	0.999907	49.35	S	VS(1)GAQEMVSSAK		+	+
sp|O60678|ANM3_HUMAN	25	1	57.919	S	GAVENEEDLPELS(1)DS(1)GDEAAWEDEDDADLPHGK	+
sp|O60678|ANM3_HUMAN	27	1	57.919	S	GAVENEEDLPELS(1)DS(1)GDEAAWEDEDDADLPHGK	+
sp|O60684|IMA7_HUMAN	6	0.999953	101.6	S	METMAS(1)PGKDNYR	+	+	+
sp|O60762|DPM1_HUMAN	9	0.872393	74.944	S	ASLEVS(0.128)RS(0.872)PR	+
sp|O60784|TOM1_HUMAN	355	0.998711	60.49	S	AGLQS(0.999)LEAS(0.001)GR	+
sp|O60825|F262_HUMAN	466	0.993967	67.964	S	NS(0.994)FT(0.006)PLSSSNTIR	+	+
sp|O60825|F262_HUMAN	483	0.99322	54.982	S	NYS(0.993)VGS(0.007)R	+	+	+
sp|O60832|DKC1_HUMAN	485	1	134.85	S	AGLES(1)GAEPGDGDS(0.765)DT(0.129)T(0.106)KK	+	+	+
sp|O60832|DKC1_HUMAN	494	0.860448	157.8	S	AGLES(1)GAEPGDGDS(0.86)DT(0.118)T(0.021)KK	+	+	+
sp|O60832|DKC1_HUMAN	513	1	155.75	S	EVELVS(1)E	+	+	+
sp|O60832|DKC1_HUMAN	451	1	121.63	S	KRES(1)ES(1)ES(1)DET(1)PPAAPQLIK	+	+	+
sp|O60832|DKC1_HUMAN	453	1	121.63	S	KRES(1)ES(1)ES(1)DET(1)PPAAPQLIK	+	+	+
sp|O60832|DKC1_HUMAN	455	1	106.75	S	KRES(1)ES(1)ES(1)DET(1)PPAAPQLIK	+	+	+
sp|O60841|IF2P_HUMAN	588	0.997396	82.102	S	EMS(0.997)S(0.997)DS(0.997)EY(0.008)DS(0.001)DDDRTK	+	+	+
sp|O60841|IF2P_HUMAN	589	0.997399	82.102	S	EMS(0.997)S(0.997)DS(0.997)EY(0.008)DS(0.001)DDDRTK	+	+	+
sp|O60841|IF2P_HUMAN	591	0.996714	82.102	S	EMS(0.997)S(0.997)DS(0.997)EY(0.008)DS(0.001)DDDRTK	+	+	+
sp|O60841|IF2P_HUMAN	595	0.998147	122.53	S	EMSSDSEYDS(0.998)DDDRT(0.002)KEER	+	+	+
sp|O60841|IF2P_HUMAN	182	1	196.4	S	INS(1)S(1)GES(1)GDES(1)DEFLQSR	+	+	+
sp|O60841|IF2P_HUMAN	183	1	159.06	S	INS(1)S(1)GES(1)GDES(1)DEFLQSR	+	+	+
sp|O60841|IF2P_HUMAN	186	0.999999	138.08	S	INS(1)S(1)GES(1)GDES(1)DEFLQSR	+	+	+
sp|O60841|IF2P_HUMAN	190	0.999997	196.4	S	INS(0.955)S(0.045)GESGDES(1)DEFLQSR	+	+	+
sp|O60841|IF2P_HUMAN	107	0.999977	72.086	S	KQS(1)FDDNDS(1)EELEDKDSK	+	+	+
sp|O60841|IF2P_HUMAN	113	1	208.17	S	KQSFDDNDS(1)EELEDKDSK	+	+	+
sp|O60841|IF2P_HUMAN	164	1	220.4	S	WDGS(1)EEDEDNSKK	+	+	+
sp|O60841|IF2P_HUMAN	214	0.999998	161.86	S	NKPGPNIES(1)GNEDDDASFK	+	+	+
sp|O60841|IF2P_HUMAN	135	0.982755	121.31	S	VEMY(0.005)S(0.983)GS(0.012)DDDDDFNK	+	+	+
sp|O60841|IF2P_HUMAN	137	0.986253	123.97	S	VEMYS(0.013)GS(0.986)DDDDDFNK	+	+	+
sp|O60869|EDF1_HUMAN	4	0.999747	73.721	S	AES(1)DWDTVTVLR	+	+
sp|O60885|BRD4_HUMAN	1117	1	99.139	S	IHS(1)PIIR	+	+	+
sp|O60885|BRD4_HUMAN	1045	1	43.813	S	PQQVIQHHHS(1)PR			+
sp|O60927|PP1RB_HUMAN	73	1	103.86	S	AFGES(1)S(1)T(1)ES(1)DEEEEEGCGHTHCVR	+		+
sp|O60927|PP1RB_HUMAN	74	1	103.86	S	AFGES(1)S(1)T(1)ES(1)DEEEEEGCGHTHCVR	+		+
sp|O60927|PP1RB_HUMAN	77	1	103.86	S	AFGES(1)S(1)T(1)ES(1)DEEEEEGCGHTHCVR	+		+
sp|O60930|RNH1_HUMAN	76	0.992315	132.84	S	S(0.008)AS(0.992)PEVSEGHENQHGQESEAK	+	+	+
sp|O60934|NBN_HUMAN	432	0.853579	48.44	S	IPNY(0.002)QLS(0.854)PT(0.144)K	+	+	+
sp|O75052|CAPON_HUMAN	266	0.845101	43.03	S	VSHPQEPMLT(0.155)AS(0.845)PR	+
sp|O75116|ROCK2_HUMAN	425	0.761724	61.375	S	ENLLLS(0.138)DS(0.762)PS(0.1)CR	+		+
sp|O75116|ROCK2_HUMAN	1374	1	111.61	S	IQQNQS(1)IR	+	+	+
sp|O75122|CLAP2_HUMAN	360	0.975686	79.659	S	AS(0.024)S(0.976)LPGSLQR	+	+
sp|O75122|CLAP2_HUMAN	1029	0.795492	87.932	S	DYNPYNYS(0.102)DS(0.102)IS(0.795)PFNK	+	+	+
sp|O75122|CLAP2_HUMAN	529	0.991863	50.04	S	IPRPSVS(0.008)QGCS(0.992)R	+	+
sp|O75122|CLAP2_HUMAN	455	0.99681	91.937	S	MVSQS(0.997)QPGS(0.003)R	+	+	+
sp|O75122|CLAP2_HUMAN	459	0.999102	45.257	S	MVS(0.091)QS(0.91)QPGS(0.999)R	+		+
sp|O75128|COBL_HUMAN	269	0.848599	41.554	S	GCLT(0.005)T(0.005)PNS(0.849)PS(0.127)MHS(0.014)R	+
sp|O75128|COBL_HUMAN	962	0.886715	50.354	S	KLS(0.887)T(0.113)QDRPAAIHR	+	+	+
sp|O75128|COBL_HUMAN	440	0.92583	40.137	S	WAT(0.062)DQEDCS(0.926)DQDLAGT(0.012)PDLGPQK	+	+	+
sp|O75147|OBSL1_HUMAN	10	0.973593	52.265	S	AS(0.003)S(0.023)GDQGS(0.974)PPCFLR	+		+
sp|O75151|PHF2_HUMAN	625	1	112.08	S	LEKS(1)PLAGNKDNK	+	+	+
sp|O75151|PHF2_HUMAN	1056	0.783915	43.761	S	RPS(0.784)AS(0.097)S(0.097)PNNNT(0.022)AAK	+
sp|O75152|ZC11A_HUMAN	290	0.999844	100.11	S	KFS(1)AGGDSDPPLKR	+	+	+
sp|O75152|ZC11A_HUMAN	132	0.967221	53.001	S	LSVQS(0.033)NPS(0.967)PQLR	+	+
sp|O75152|ZC11A_HUMAN	758	0.822992	88.222	S	RLS(0.823)S(0.133)AS(0.022)T(0.022)GKPPLSVEDDFEK	+	+	+
sp|O75152|ZC11A_HUMAN	108	0.982456	49.5	S	TVLPT(0.018)VPES(0.982)PEEEVK	+
sp|O75153|CLU_HUMAN	664	0.999052	139.98	S	SEDPPGQEAGS(0.999)EEEGS(0.001)SASGLAK	+	+	+
sp|O75164|KDM4A_HUMAN	523	0.940729	122.93	S	DSIS(0.037)S(0.941)DS(0.022)ET(0.001)SEPLSCR	+		+
sp|O75175|CNOT3_HUMAN	299	0.966038	185.59	S	STDSEVS(0.034)QS(0.966)PAK	+	+	+
sp|O75179|ANR17_HUMAN	2401	0.997873	66.282	S	APS(0.998)PAPS(0.002)SVPLGSEKPSNVSQDR	+	+	+
sp|O75179|ANR17_HUMAN	2047	0.953282	60.521	S	EHY(0.002)PVS(0.069)S(0.074)PS(0.43)S(0.471)PS(0.953)PPAQPGGVS(0.001)R	+
sp|O75179|ANR17_HUMAN	1709	1	93.649	S	LTVAS(1)PK	+	+	+
sp|O75179|ANR17_HUMAN	2059	1	93.823	S	NS(1)PLDCGS(0.629)AS(0.371)PNK	+	+	+
sp|O75190|DNJB6_HUMAN	277	1	56.529	S	HAPHCLS(1)EEEGEQDRPR	+	+	+
sp|O75351|VPS4B_HUMAN	102	1	137.19	S	GNDS(1)DGEGESDDPEK	+	+	+
sp|O75369|FLNB_HUMAN	1505	0.999891	43.184	S	YADEEIPRS(1)PFK	+		+
sp|O75376|NCOR1_HUMAN	1472	1	110.98	S	AQLS(1)PGIYDDTSAR	+	+	+
sp|O75376|NCOR1_HUMAN	158	0.782346	80.83	S	HEAPS(0.212)S(0.782)PIS(0.005)GQPCGDDQNASPSK	+	+	+
sp|O75376|NCOR1_HUMAN	172	0.97216	80.83	S	HEAPS(0.469)S(0.531)PIS(0.005)GQPCGDDQNAS(0.972)PS(0.023)K	+		+
sp|O75376|NCOR1_HUMAN	2151	0.995877	66.793	S	SHVSS(0.001)EPY(0.003)EPIS(0.996)PPQVPVVHEK	+	+	+
sp|O75376|NCOR1_HUMAN	2120	1	54.259	S	VS(1)PENLVDK	+	+	+
sp|O75376|NCOR1_HUMAN	1977	0.969724	66.282	S	YET(0.003)PS(0.018)DAIEVIS(0.97)PAS(0.587)S(0.421)PAPPQEK	+	+	+
sp|O75379|VAMP4_HUMAN	30	1	45.434	S	NLLEDDS(1)DEEEDFFLR	+
sp|O75382|TRIM3_HUMAN	7	1	98.943	S	REDS(1)PGPEVQPMDK	+	+	+
sp|O75385|ULK1_HUMAN	450	0.994248	102.66	S	NLQS(0.994)PT(0.005)QFQTPR	+	+	+
sp|O75385|ULK1_HUMAN	469	0.977318	73.781	S	SGST(0.022)S(0.977)PLGFAR	+		+
sp|O75396|SC22B_HUMAN	137	0.999967	117.92	S	NLGS(1)INTELQDVQR	+	+	+
sp|O75400|PR40A_HUMAN	933	0.999962	163.18	S	DSGNWDT(1)S(1)GS(1)ELS(1)EGELEKR	+	+	+
sp|O75400|PR40A_HUMAN	935	0.999962	112.43	S	DSGNWDT(1)S(1)GS(1)ELS(1)EGELEKR	+	+	+
sp|O75400|PR40A_HUMAN	938	0.999994	86.479	S	DSGNWDT(1)S(1)GS(1)ELS(1)EGELEKR	+	+	+
sp|O75400|PR40A_HUMAN	883	1	124.68	S	HKS(1)DS(1)PES(1)DAEREK	+	+	+
sp|O75400|PR40A_HUMAN	885	1	124.68	S	HKS(1)DS(1)PES(1)DAEREK	+	+	+
sp|O75400|PR40A_HUMAN	888	1	124.68	S	HKS(1)DS(1)PES(1)DAEREK	+	+	+
sp|O75420|GGYF1_HUMAN	28	0.998782	63.134	S	ALS(0.216)GGGS(0.328)VAS(0.457)PPPS(0.999)PAMPK	+
sp|O75420|GGYF1_HUMAN	638	0.99449	50.353	S	S(0.005)LS(0.994)VPDSGR	+	+	+
sp|O75448|MED24_HUMAN	873	0.768997	112.74	S	LLSSNEDDANILS(0.045)S(0.769)PT(0.186)DR	+
sp|O75449|KTNA1_HUMAN	170	1	133.48	S	NKS(1)PAAVTEPETNK	+	+	+
sp|O75475|PSIP1_HUMAN	116	0.973412	114.7	S	ET(0.024)S(0.973)VS(0.003)KEDTDHEEK	+	+	+
sp|O75475|PSIP1_HUMAN	129	0.981977	55.526	S	ETSVS(0.001)KEDT(0.001)DHEEKAS(0.982)NEDVT(0.016)K	+	+	+
sp|O75475|PSIP1_HUMAN	102	0.842881	47.915	S	QS(0.843)NAS(0.614)S(0.543)DVEVEEK	+	+	+
sp|O75475|PSIP1_HUMAN	106	0.972903	143.56	S	QS(0.001)NAS(0.026)S(0.973)DVEVEEK	+	+	+
sp|O75475|PSIP1_HUMAN	273	0.937084	126.19	S	T(0.001)GVT(0.008)S(0.181)T(0.935)S(0.937)DS(0.938)EEEGDDQEGEK	+	+	+
sp|O75475|PSIP1_HUMAN	275	0.999318	171.37	S	TGVTSTSDS(0.999)EEEGDDQEGEK	+	+	+
sp|O75494|SRS10_HUMAN	133	0.999909	97.734	S	S(1)RS(1)FDYNYR	+	+	+
sp|O75494|SRS10_HUMAN	131	0.999909	58.172	S	S(1)RS(1)FDYNYR	+	+	+
sp|O75494|SRS10_HUMAN	256	0.882309	41.283	S	S(0.002)WT(0.111)S(0.882)PKS(0.541)S(0.464)GH	+
sp|O75533|SF3B1_HUMAN	129	0.999992	57.785	S	TMIIS(1)PER	+	+	+
sp|O75569|PRKRA_HUMAN	18	0.970478	47.198	S	EDS(0.97)GT(0.028)FS(0.001)LGK		+	+
sp|O75592|MYCB2_HUMAN	2871	0.996716	112.5	S	S(0.003)KS(0.997)DS(0.001)YTLDPDTLR	+	+	+
sp|O75592|MYCB2_HUMAN	2789	0.959905	47.915	S	S(0.036)LS(0.96)PNHNT(0.003)LQTLK	+	+	+
sp|O75592|MYCB2_HUMAN	3505	0.99976	92.773	S	VNS(1)GDTEVGSSLLR	+	+	+
sp|O75643|U520_HUMAN	225	1	126.48	S	EEAS(1)DDDMEGDEAVVR	+	+	+
sp|O75674|TM1L1_HUMAN	323	0.93397	60.993	S	EATNTTSEPSAPSQDLLDLS(0.066)PS(0.934)PR	+
sp|O75676|KS6A4_HUMAN	347	0.89719	41.052	S	LEPVY(0.009)S(0.093)PPGS(0.897)PPPGDPR	+
sp|O75683|SURF6_HUMAN	138	1	70.919	S	ELS(1)PAALEK	+	+	+
sp|O75683|SURF6_HUMAN	74	0.999994	144.8	S	SLGEKS(1)PAASGAR	+	+	+
sp|O75691|UTP20_HUMAN	2601	1	61.235	S	AES(1)DGEEKEEVKEELGR	+	+	+
sp|O75717|WDHD1_HUMAN	868	0.997609	59.436	S	NQVEEDAEDS(0.998)GEADDEEKPEIHKPGQNS(0.001)FS(0.001)K	+	+	+
sp|O75781|PALM_HUMAN	124	1	67.136	S	APAPS(1)PAKEER	+	+	+
sp|O75815|BCAR3_HUMAN	83	0.876264	77.912	S	QNS(0.876)PVT(0.124)QDGIQESPWQDR	+	+	+
sp|O75815|BCAR3_HUMAN	375	0.999654	53.967	S	TGSEPALS(1)PAVVR			+
sp|O75864|PPR37_HUMAN	561	0.857863	103.55	S	ISVS(0.142)S(0.858)PGR	+	+	+
sp|O75909|CCNK_HUMAN	340	1	77.062	S	AVVVS(1)PKEENK	+	+	+
sp|O75909|CCNK_HUMAN	324	0.999991	77.744	S	KPS(1)PQPS(0.571)S(0.429)PR	+	+	+
sp|O75925|PIAS1_HUMAN	483	0.967989	57.348	S	T(0.004)CPS(0.968)LS(0.842)PT(0.155)S(0.032)PLNNK	+		+
sp|O75925|PIAS1_HUMAN	485	0.851297	99.011	S	TCPS(0.127)LS(0.851)PT(0.019)S(0.003)PLNNK	+	+	+
sp|O75925|PIAS1_HUMAN	488	0.981637	79.466	S	TCPS(0.079)LS(0.74)PT(0.2)S(0.982)PLNNK	+	+	+
sp|O75940|SPF30_HUMAN	201	0.918191	51.135	S	SIFAS(0.918)PES(0.064)VT(0.018)GK	+		+
sp|O75955|FLOT1_HUMAN	19	1	68.893	S	S(1)PPVMVAGGR	+	+
sp|O75970|MPDZ_HUMAN	483	0.993341	56.122	S	DADLS(0.993)PVNAS(0.007)IIK	+	+	+
sp|O76021|RL1D1_HUMAN	427	1	218.16	S	AAESETPGKS(1)PEK	+	+	+
sp|O76021|RL1D1_HUMAN	392	1	143.88	S	KS(1)PAKS(1)PNPSTPR	+	+	+
sp|O76021|RL1D1_HUMAN	396	0.999863	143.88	S	SPAKS(1)PNPS(0.571)T(0.429)PR	+	+	+
sp|O76080|ZFAN5_HUMAN	48	0.999715	129.15	S	MS(1)PMGTASGSNSPTSDSASVQR	+	+
sp|O76094|SRP72_HUMAN	621	0.84648	65.5	S	TVS(0.13)S(0.846)PPT(0.021)S(0.003)PR	+	+
sp|O94762|RECQ5_HUMAN	491	0.995712	105.32	S	YDEGS(0.004)GGS(0.996)GDEGRDEAHKR	+	+	+
sp|O94762|RECQ5_HUMAN	815	0.999965	98	S	YTGEEDGAGGHS(1)PAPPQTEECLR	+	+	+
sp|O94776|MTA2_HUMAN	435	0.924688	68.445	S	GHLS(0.012)RPEAQS(0.061)LS(0.925)PYT(0.001)TSANR		+	+
sp|O94804|STK10_HUMAN	438	1	143.93	S	QVAEQGGDLS(1)PAANR	+	+	+
sp|O94806|KPCD3_HUMAN	735	0.999838	67.964	S	S(1)VVGTPAYLAPEVLR	+	+	+
sp|O94806|KPCD3_HUMAN	391	0.981429	70.889	S	T(0.008)IS(0.981)PS(0.012)T(0.053)S(0.945)NNIPLMR	+	+	+
sp|O94806|KPCD3_HUMAN	395	0.945497	70.889	S	T(0.008)IS(0.981)PS(0.012)T(0.053)S(0.945)NNIPLMR	+	+	+
sp|O94826|TOM70_HUMAN	91	0.999203	169.39	S	AS(0.999)PAPGS(0.001)GHPEGPGAHLDMNSLDR	+	+	+
sp|O94842|TOX4_HUMAN	178	0.815759	56.298	S	LS(0.102)T(0.14)T(0.758)PS(0.816)PT(0.133)S(0.026)S(0.024)LHEDGVEDFRR	+
sp|O94875|SRBS2_HUMAN	259	1	75.589	S	RKS(1)EPAVGPPR	+	+	+
sp|O94880|PHF14_HUMAN	290	0.99542	135.18	S	NSADDEELT(1)NDS(0.995)LT(0.004)LSQSK	+	+	+
sp|O94880|PHF14_HUMAN	530	1	48.561	S	QLS(1)PEAQAR	+
sp|O94887|FARP2_HUMAN	439	0.999363	81.297	S	DSSSSLTDPQVSYVKS(0.999)PAAER	+	+
sp|O94888|UBXN7_HUMAN	288	0.965293	68.944	S	SESLIDAS(0.035)EDS(0.965)QLEAAIR	+
sp|O94913|PCF11_HUMAN	705	1	53.252	S	EEQRS(1)PFNDR	+	+	+
sp|O94913|PCF11_HUMAN	1520	1	96.103	S	NELQEPCDS(1)PK	+	+	+
sp|O94913|PCF11_HUMAN	511	0.990141	58.37	S	SMS(0.99)PT(0.004)S(0.004)T(0.003)PK		+
sp|O94913|PCF11_HUMAN	489	0.781927	57.034	S	S(0.218)RS(0.782)PIIHS(1)PK	+	+	+
sp|O94913|PCF11_HUMAN	494	1	103.34	S	SPIIHS(1)PK	+	+	+
sp|O94915|FRYL_HUMAN	1978	0.822055	47.559	S	T(0.142)RS(0.822)LS(0.036)S(0.001)LR	+	+	+
sp|O94915|FRYL_HUMAN	2272	0.972758	64.394	S	TYGGDT(0.02)GS(0.973)PEIS(0.003)FT(0.004)K	+	+	+
sp|O94916|NFAT5_HUMAN	229	1	101.39	S	DCEESNMDIFDADS(1)AK	+	+	+
sp|O94979|SC31A_HUMAN	799	1	141.22	S	AQGEPVAGHES(1)PKIPYEK	+	+
sp|O94979|SC31A_HUMAN	527	0.964699	80.683	S	DSDQVAQS(0.965)DGEES(0.035)PAAEEQLLGEHIK	+	+	+
sp|O95071|UBR5_HUMAN	1549	0.998156	76.332	S	RIS(0.998)QS(0.002)QPVR	+	+	+
sp|O95155|UBE4B_HUMAN	803	0.999347	91.207	S	NNESQWKDS(0.999)PLAT(0.001)R	+		+
sp|O95155|UBE4B_HUMAN	105	0.999431	93.494	S	S(0.001)QS(0.999)MDIDGVSCEK	+	+	+
sp|O95163|ELP1_HUMAN	471	1	67.385	S	LGAVGGS(1)GFK	+	+	+
sp|O95197|RTN3_HUMAN	229	0.818065	99.531	S	VEGIYT(0.001)YS(0.09)LS(0.818)PS(0.09)K	+		+
sp|O95218|ZRAB2_HUMAN	120	0.999989	98.044	S	EES(1)DGEYDEFGR	+	+	+
sp|O95218|ZRAB2_HUMAN	153	1	137.05	S	EVEDKES(1)EGEEEDEDEDLSK	+	+	+
sp|O95218|ZRAB2_HUMAN	275	0.941735	69.352	S	S(0.001)YS(0.942)S(0.042)S(0.032)S(0.058)S(0.575)S(0.35)PER	+	+
sp|O95218|ZRAB2_HUMAN	188	0.999958	153.09	S	YNLDAS(1)EEEDSNK	+	+	+
sp|O95235|KI20A_HUMAN	532	0.932185	86.803	S	EHS(0.001)LQVS(0.932)PS(0.067)LEK	+	+	+
sp|O95235|KI20A_HUMAN	825	1	59.908	S	LQGQVS(1)AK		+	+
sp|O95239|KIF4A_HUMAN	394	1	101.93	S	NQS(1)LVEENEK	+		+
sp|O95239|KIF4A_HUMAN	801	0.973472	70.1	S	TFS(0.973)LT(0.026)EVR	+	+	+
sp|O95243|MBD4_HUMAN	387	0.887575	69.602	S	GSEMDNNCS(0.888)PT(0.112)R		+	+
sp|O95243|MBD4_HUMAN	318	0.99007	82.069	S	S(0.005)LS(0.99)S(0.005)GSNFCSEQK	+
sp|O95251|KAT7_HUMAN	164	0.974412	69.148	S	DS(0.007)GS(0.974)DLS(0.019)HRPK	+	+	+
sp|O95251|KAT7_HUMAN	50	0.876205	62.287	S	LS(0.876)QS(0.06)S(0.064)QDS(0.217)S(0.783)PVR	+		+
sp|O95251|KAT7_HUMAN	52	0.854942	81.431	S	LS(0.137)QS(0.855)S(0.008)QDSSPVR	+	+	+
sp|O95251|KAT7_HUMAN	53	0.927352	54.608	S	LS(0.578)QS(0.479)S(0.927)QDS(0.014)S(0.002)PVR	+		+
sp|O95251|KAT7_HUMAN	56	0.881643	82.543	S	LS(0.001)QS(0.014)S(0.132)QDS(0.882)S(0.97)PVR	+	+	+
sp|O95251|KAT7_HUMAN	57	0.97023	154.23	S	LS(0.001)QS(0.014)S(0.132)QDS(0.882)S(0.97)PVR	+	+	+
sp|O95295|SNAPN_HUMAN	133	0.99999	100.54	S	AMLDSGIYPPGS(1)PGK	+	+	+
sp|O95297|MPZL1_HUMAN	204	0.843251	96.673	S	DYTGCS(0.843)T(0.129)S(0.022)ES(0.004)LS(0.001)PVK	+	+
sp|O95297|MPZL1_HUMAN	206	0.851638	151.9	S	DYTGCS(0.002)T(0.125)S(0.852)ES(0.019)LS(0.003)PVK	+	+	+
sp|O95297|MPZL1_HUMAN	208	0.816508	155.22	S	DYTGCST(0.001)S(0.091)ES(0.817)LS(0.091)PVK	+	+	+
sp|O95297|MPZL1_HUMAN	210	0.997245	176.33	S	DYTGCSTSES(0.003)LS(0.997)PVK	+	+	+
sp|O95297|MPZL1_HUMAN	219	0.985792	72.705	S	KS(0.986)PS(0.013)DT(0.001)EGLVK	+		+
sp|O95297|MPZL1_HUMAN	260	0.985233	68.069	S	S(0.014)ES(0.985)VVY(0.001)ADIR	+	+	+
sp|O95359|TACC2_HUMAN	2317	0.997138	67.33	S	LDNT(0.004)PAS(0.997)PPRS(0.999)PAEPNDIPIAK	+	+	+
sp|O95359|TACC2_HUMAN	2321	0.999173	67.33	S	LDNT(0.004)PAS(0.997)PPRS(0.999)PAEPNDIPIAK	+	+	+
sp|O95359|TACC2_HUMAN	2226	1	61.65	S	VQNS(1)PPVGR	+	+	+
sp|O95361|TRI16_HUMAN	60	0.963783	142.26	S	ETEEQDS(0.964)DS(0.036)AEQGDPAGEGK	+		+
sp|O95365|ZBT7A_HUMAN	337	1	244.1	S	AGAAAGDS(1)DEESRADDK	+	+	+
sp|O95391|SLU7_HUMAN	235	0.805233	42.106	S	DHNS(0.805)EDEDEDKY(0.195)ADDIDMPGQNFDSK	+		+
sp|O95391|SLU7_HUMAN	215	1	107.83	S	LVEQANS(1)PK		+
sp|O95400|CD2B2_HUMAN	49	0.999978	259.56	S	HSLDS(1)DEEEDDDDGGSSK	+	+	+
sp|O95402|MED26_HUMAN	7	0.971202	47.288	S	T(0.029)AAPAS(0.971)PQQIR		+
sp|O95405|ZFYV9_HUMAN	668	1	48.981	S	PCLALAPDS(1)PDNDLR	+
sp|O95425|SVIL_HUMAN	245	1	98.439	S	DSSFTEVPRS(1)PK	+	+	+
sp|O95425|SVIL_HUMAN	707	1	64.65	S	EMEKS(1)FDEQNVPK	+
sp|O95425|SVIL_HUMAN	261	0.835476	119.56	S	S(0.835)PS(0.165)FGDPQLS(1)PEAR	+		+
sp|O95425|SVIL_HUMAN	270	1	119.56	S	S(0.835)PS(0.165)FGDPQLS(1)PEAR	+	+	+
sp|O95453|PARN_HUMAN	619	0.999235	73.466	S	ELS(0.999)PAGS(0.872)IS(0.129)K	+	+	+
sp|O95453|PARN_HUMAN	623	0.871589	42.095	S	ELS(0.999)PAGS(0.872)IS(0.129)K	+		+
sp|O95453|PARN_HUMAN	557	0.999828	76.728	S	NNS(1)FTAPSTVGK	+	+	+
sp|O95602|RPA1_HUMAN	1429	0.837515	153.57	S	EKQEEEVDY(0.162)ES(0.838)EEEEEREGEENDDEDMQEER	+
sp|O95671|ASML_HUMAN	239	0.993698	76.691	S	HDS(0.001)IPAADT(0.005)FEDLS(0.994)DVEGGGSEPTQR	+	+	+
sp|O95677|EYA4_HUMAN	361	0.999731	53.754	S	NNPS(1)PPPDSDLER	+	+	+
sp|O95684|CEP43_HUMAN	156	0.941124	57.803	S	EKGPTTGEGALDLS(0.065)DVHS(0.941)PPKS(0.994)PEGK	+	+	+
sp|O95684|CEP43_HUMAN	160	0.996197	57.803	S	GPT(0.001)T(0.015)GEGALDLS(0.443)DVHS(0.544)PPKS(0.996)PEGK	+	+	+
sp|O95696|BRD1_HUMAN	1055	0.999423	75.819	S	VHGEPT(0.431)S(0.569)DLS(0.999)DID	+	+	+
sp|O95714|HERC2_HUMAN	1601	1	67.456	S	RPIAIKS(1)PK	+
sp|O95747|OXSR1_HUMAN	339	0.934675	60.062	S	T(0.065)EDGGWEWS(0.935)DDEFDEESEEGK	+
sp|O95758|PTBP3_HUMAN	56	0.98225	57.348	S	DRPPCS(0.982)PS(0.018)R	+	+	+
sp|O95772|STR3N_HUMAN	193	1	62.303	S	LLIVQDAS(1)ER	+	+	+
sp|O95785|WIZ_HUMAN	996	0.999063	160.38	S	TPLALAGS(0.999)PT(0.001)PK	+	+	+
sp|O95785|WIZ_HUMAN	1106	1	61.11	S	PGGPPNPPGPS(1)PK	+	+	+
sp|O95785|WIZ_HUMAN	1010	0.753406	83.54	S	SPQLS(0.753)LS(0.247)PRPAS(1)PK		+
sp|O95785|WIZ_HUMAN	1012	0.976353	103.79	S	SPQLS(0.024)LS(0.976)PRPAS(1)PK	+	+	+
sp|O95785|WIZ_HUMAN	1017	0.999907	103.79	S	SPQLS(0.753)LS(0.247)PRPAS(1)PK	+	+	+
sp|O95785|WIZ_HUMAN	1127	0.966099	65.563	S	S(0.966)PS(0.034)DLHISPLAK	+	+	+
sp|O95801|TTC4_HUMAN	51	1	57.59	S	APS(1)EIDPR	+
sp|O95817|BAG3_HUMAN	173	0.970308	154.79	S	S(0.03)QS(0.97)PAASDCSSSSSSASLPSSGR	+	+	+
sp|O95817|BAG3_HUMAN	289	0.987626	71.344	S	S(0.323)S(0.366)T(0.324)PLHS(0.988)PS(1)PIR	+	+	+
sp|O95817|BAG3_HUMAN	291	0.99992	79.652	S	S(0.323)S(0.366)T(0.324)PLHS(0.988)PS(1)PIR	+	+	+
sp|O95817|BAG3_HUMAN	377	0.999631	83.788	S	VPPAPVPCPPPS(1)PGPS(0.167)AVPS(0.485)S(0.348)PK	+	+	+
sp|O95819|M4K4_HUMAN	805	0.934689	62.357	S	AAS(0.005)S(0.026)LNLS(0.935)NGET(0.027)ES(0.007)VK	+		+
sp|O95819|M4K4_HUMAN	842	0.967422	89.805	S	QTQS(0.967)AS(0.023)S(0.007)T(0.002)LQK	+	+
sp|O95819|M4K4_HUMAN	639	0.999586	70.917	S	RDS(1)PLQGSGQQNSQAGQR	+	+	+
sp|O95831|AIFM1_HUMAN	268	0.999857	68.016	S	SLS(1)AIDR	+	+	+
sp|O95835|LATS1_HUMAN	613	0.827232	53.569	S	QIT(0.004)T(0.141)S(0.827)PIT(0.027)VR	+		+
sp|O95835|LATS1_HUMAN	464	0.982394	71.223	S	S(0.018)NS(0.982)FNNPLGNR	+	+	+
sp|O96013|PAK4_HUMAN	181	0.999404	67.463	S	DKRPLS(0.999)GPDVGT(0.001)PQPAGLASGAK	+	+
sp|O96013|PAK4_HUMAN	104	1	42.809	S	RDS(1)PPPPAR		+	+
sp|O96018|APBA3_HUMAN	11	0.961847	64.104	S	S(0.038)PS(0.962)GPPAMDLEGPR	+
sp|O96019|ACL6A_HUMAN	233	1	41.502	S	EGS(1)PANWK	+	+
sp|O96020|CCNE2_HUMAN	21	0.933008	100.76	S	QQPQPS(0.017)QT(0.05)ES(0.933)PQEAQIIQAK	+	+
sp|O96028|NSD2_HUMAN	437	1	54.982	S	GVGS(1)PPGR		+	+
sp|P00533|EGFR_HUMAN	1166	0.844256	60.278	S	GS(0.155)HQIS(0.844)LDNPDY(0.001)QQDFFPK	+
sp|P00533|EGFR_HUMAN	991	0.916557	52.928	S	MHLPS(0.917)PT(0.075)DS(0.007)NFY(0.002)R	+	+	+
sp|P01106|MYC_HUMAN	62	0.980605	87.566	S	KFELLPT(1)PPLS(0.981)PS(0.02)R	+	+	+
sp|P01106|MYC_HUMAN	281	0.820404	50.144	S	S(0.002)ES(0.171)GS(0.82)PS(0.1)AGGHS(0.067)KPPHS(0.84)PLVLK		+	+
sp|P01106|MYC_HUMAN	293	0.839577	50.144	S	S(0.002)ES(0.171)GS(0.82)PS(0.1)AGGHS(0.067)KPPHS(0.84)PLVLK		+	+
sp|P02545|LMNA_HUMAN	404	0.962437	100.45	S	AS(0.023)S(0.962)HS(0.005)S(0.007)QT(0.001)QGGGSVTK	+	+	+
sp|P02545|LMNA_HUMAN	407	0.860671	76.151	S	AS(0.108)S(0.888)HS(0.022)S(0.861)QT(0.121)QGGGSVTK	+	+	+
sp|P02545|LMNA_HUMAN	390	0.999854	84.718	S	LRLS(1)PS(0.983)PT(0.015)S(0.002)QR	+	+	+
sp|P02545|LMNA_HUMAN	392	0.983167	84.718	S	LRLS(1)PS(0.983)PT(0.015)S(0.002)QR	+	+	+
sp|P02545|LMNA_HUMAN	458	1	119.65	S	NKS(1)NEDQSMGNWQIK	+	+	+
sp|P02545|LMNA_HUMAN	12	1	105.14	S	S(1)GAQASSTPLSPTR	+	+	+
sp|P02545|LMNA_HUMAN	22	0.914222	121.79	S	SGAQASS(0.107)T(0.893)PLS(0.914)PT(0.086)R	+	+	+
sp|P02545|LMNA_HUMAN	632	0.988103	119.56	S	S(0.012)VGGS(0.988)GGGSFGDNLVTR	+	+	+
sp|P02545|LMNA_HUMAN	636	0.999397	103.13	S	SVGGS(0.001)GGGS(0.999)FGDNLVTR	+	+	+
sp|P02786|TFR1_HUMAN	34	1	62.14	S	QVDGDNS(1)HVEMK	+
sp|P03951|FA11_HUMAN	503	1	53.968	S	PICLPS(1)K	+
sp|P04049|RAF1_HUMAN	43	0.999997	107.74	S	RAS(1)DDGKLTDPSK	+	+	+
sp|P04049|RAF1_HUMAN	621	0.998174	79.974	S	S(0.002)AS(0.998)EPSLHR	+	+	+
sp|P04150|GCR_HUMAN	134	0.993652	50.194	S	S(0.003)T(0.003)S(0.994)VPENPK	+	+
sp|P04792|HSPB1_HUMAN	15	1	98.033	S	GPS(1)WDPFR	+	+	+
sp|P04792|HSPB1_HUMAN	82	0.906393	72.652	S	QLS(0.906)S(0.093)GVSEIR	+	+	+
sp|P04920|B3A2_HUMAN	243	0.943344	51.875	S	IGS(0.943)MT(0.057)GAEQALLPR	+		+
sp|P04920|B3A2_HUMAN	113	0.914377	92.121	S	RRPGAS(0.914)PT(0.029)GET(0.029)PT(0.029)IEEGEEDEDEASEAEGAR	+	+
sp|P04920|B3A2_HUMAN	132	1	113.47	S	RRPGASPTGETPTIEEGEEDEDEAS(1)EAEGAR	+	+
sp|P04920|B3A2_HUMAN	173	0.919605	87.02	S	T(0.004)S(0.004)PS(0.072)S(0.92)PAPLPHQEATPR	+		+
sp|P05023|AT1A1_HUMAN	16	1	161.24	S	DKYEPAAVS(1)EQGDKK	+	+	+
sp|P05114|HMGN1_HUMAN	7	0.862089	74.789	S	KVS(0.862)S(0.138)AEGAAKEEPK	+	+	+
sp|P05114|HMGN1_HUMAN	86	0.996641	78.814	S	T(0.003)EES(0.997)PAS(1)DEAGEK	+	+	+
sp|P05114|HMGN1_HUMAN	89	0.999999	124.3	S	TEESPAS(1)DEAGEK	+	+	+
sp|P05114|HMGN1_HUMAN	99	1	167.99	S	TEESPASDEAGEKEAKS(1)D	+	+	+
sp|P10696|PPBN_HUMAN	111	0.952582	69.594	S	HVPDS(0.953)GAT(0.032)AT(0.008)AY(0.007)LCGVK	+	+
sp|P05387|RLA2_HUMAN	102	1	162.59	S	KEES(1)EES(1)DDDMGFGLFD	+	+	+
sp|P05387|RLA2_HUMAN	105	1	153.72	S	KEES(1)EES(1)DDDMGFGLFD	+	+	+
sp|Q8NHW5|RLA0L_HUMAN	304	1	72.421	S	VEAKEES(1)EES(1)DEDMGFGLFD	+	+	+
sp|Q8NHW5|RLA0L_HUMAN	307	1	72.421	S	VEAKEES(1)EES(1)DEDMGFGLFD	+	+	+
sp|P05412|JUN_HUMAN	73	1	77.662	S	LAS(1)PELER	+	+	+
sp|P05455|LA_HUMAN	366	1	135.27	S	FAS(1)DDEHDEHDENGATGPVK	+	+	+
sp|P05455|LA_HUMAN	92	0.974209	91.441	S	S(0.974)PS(0.026)KPLPEVTDEYK	+	+	+
sp|P05549|AP2A_HUMAN	187	0.774346	40.066	S	S(0.224)NS(0.774)NAVS(0.001)AIPINK	+
sp|P05783|K1C18_HUMAN	31	0.989175	146.78	S	PVS(0.011)S(0.989)AASVYAGAGGSGSR	+	+	+
sp|P05783|K1C18_HUMAN	34	0.998369	130.39	S	PVSS(0.002)AAS(0.998)VYAGAGGSGSR	+
sp|P05783|K1C18_HUMAN	42	0.965858	167.14	S	PVSSAASVYAGAGGS(0.966)GS(0.034)R		+	+
sp|P05783|K1C18_HUMAN	18	0.997995	93.011	S	S(0.002)LGS(0.998)VQAPSYGAR	+	+	+
sp|P05783|K1C18_HUMAN	23	0.999989	118.37	S	SLGSVQAPS(1)YGAR	+	+	+
sp|P05783|K1C18_HUMAN	7	0.910195	63.816	S	S(0.91)T(0.09)FSTNYR	+	+
sp|P05783|K1C18_HUMAN	100	0.990947	49.35	S	VRS(0.991)LET(0.009)ENR	+	+	+
sp|P05783|K1C18_HUMAN	420	0.82835	41.54	S	VVS(0.828)ET(0.145)NDT(0.027)K	+	+	+
sp|P06400|RB_HUMAN	795	0.85047	57.59	S	FPS(0.15)S(0.85)PLR	+	+	+
sp|P06400|RB_HUMAN	807	0.999998	125.52	S	IPGGNIYIS(1)PLKS(0.94)PY(0.06)K	+	+	+
sp|P06400|RB_HUMAN	811	0.956727	125.52	S	IPGGNIY(0.199)IS(0.802)PLKS(0.957)PY(0.043)K	+	+	+
sp|P06400|RB_HUMAN	788	0.994904	78.763	S	S(0.995)PY(0.005)KFPS(0.549)S(0.451)PLR	+	+	+
sp|P06454|PTMA_HUMAN	2	1	131.53	S	S(1)DAAVDTSSEITTK	+	+	+
sp|P06454|PTMA_HUMAN	9	0.810184	131.53	S	SDAAVDT(0.093)S(0.81)S(0.093)EIT(0.001)T(0.002)K		+
sp|P06748|NPM_HUMAN	125	1	129.56	S	CGSGPVHISGQHLVAVEEDAES(1)EDEEEEDVK	+	+	+
sp|P06748|NPM_HUMAN	70	0.82555	58.246	S	DELHIVEAEAMNY(0.174)EGS(0.826)PIK	+
sp|P06748|NPM_HUMAN	243	0.987954	100.48	S	GPS(0.012)S(0.988)VEDIK	+	+	+
sp|P06748|NPM_HUMAN	139	0.999751	91.584	S	LLSIS(1)GKR	+	+	+
sp|P06748|NPM_HUMAN	254	1	91.867	S	MQAS(1)IEK	+	+	+
sp|P07199|CENPB_HUMAN	156	0.99959	85.808	S	TPAAPAS(1)PAAVPSEGSGGSTTGWR	+		+
sp|P07355|ANXA2_HUMAN	26	0.997124	62.646	S	LSLEGDHSTPPS(0.002)AYGS(0.997)VK	+	+	+
sp|P07814|SYEP_HUMAN	882	0.762895	135.08	S	EYIPGQPPLS(0.139)QS(0.763)S(0.476)DS(0.324)S(0.251)PT(0.048)R	+	+	+
sp|P07900|HS90A_HUMAN	231	1	182.7	S	ERDKEVS(1)DDEAEEK	+	+	+
sp|P07900|HS90A_HUMAN	252	0.916358	43.349	S	ES(0.916)EDKPEIEDVGS(0.084)DEEEEK			+
sp|P07900|HS90A_HUMAN	263	1	264.67	S	PEIEDVGS(1)DEEEEKKDGDK	+	+	+
sp|P07910|HNRPC_HUMAN	299	1	305.64	S	EAEEGEDDRDS(1)ANGEDDS	+	+	+
sp|P07910|HNRPC_HUMAN	253	1	96.303	S	MES(1)EGGADDS(1)AEEGDLLDDDDNEDRGDDQLELIKDDEK	+	+	+
sp|P07910|HNRPC_HUMAN	260	1	289.96	S	MES(1)EGGADDS(1)AEEGDLLDDDDNEDRGDDQLELIKDDEK	+	+	+
sp|P07910|HNRPC_HUMAN	233	0.998735	69.261	S	NDKS(0.999)EEEQSSSSVK		+	+
sp|P07948|LYN_HUMAN	11	0.95973	83.692	S	GKDS(0.96)LS(0.04)DDGVDLK	+	+	+
sp|P07948|LYN_HUMAN	13	0.999543	129.38	S	GKDSLS(1)DDGVDLK	+	+	+
sp|P08047|SP1_HUMAN	2	0.999858	102.38	S	S(1)DQDHSMDEMTAVVK	+		+
sp|P08047|SP1_HUMAN	7	0.997048	110.37	S	S(0.002)DQDHS(0.997)MDEMT(0.001)AVVK	+	+
sp|P08238|HS90B_HUMAN	226	1	187.37	S	EKEIS(1)DDEAEEEK	+	+	+
sp|P08238|HS90B_HUMAN	255	1	225.01	S	IEDVGS(1)DEEDDS(1)GKDKK	+	+	+
sp|P08238|HS90B_HUMAN	261	1	156.67	S	IEDVGS(1)DEEDDS(1)GKDKK	+	+	+
sp|P08238|HS90B_HUMAN	445	0.816052	47.712	S	LGIHEDS(0.816)T(0.184)NR	+		+
sp|P08240|SRPRA_HUMAN	296	0.999467	94.15	S	GTGS(0.001)GGQLQDLDCS(0.999)S(0.999)S(0.999)DDEGAAQNSTKPSATK	+		+
sp|P08240|SRPRA_HUMAN	297	0.999467	94.15	S	GTGS(0.001)GGQLQDLDCS(0.999)S(0.999)S(0.999)DDEGAAQNSTKPSATK	+		+
sp|P08240|SRPRA_HUMAN	298	0.999417	94.15	S	GTGS(0.001)GGQLQDLDCS(0.999)S(0.999)S(0.999)DDEGAAQNSTKPSATK	+		+
sp|P08559|ODPA_HUMAN	232	0.857495	94.692	S	YGMGT(0.143)S(0.857)VER	+	+	+
sp|P08559|ODPA_HUMAN	293	0.99896	124.51	S	YHGHS(0.999)MS(0.001)DPGVSYR	+	+	+
sp|P08559|ODPA_HUMAN	300	0.996083	80.522	S	YHGHSMSDPGVS(0.996)Y(0.004)R	+	+	+
sp|P08581|MET_HUMAN	990	0.975928	123.36	S	S(0.019)VS(0.976)PT(0.004)T(0.001)EMVSNESVDYR	+
sp|P08581|MET_HUMAN	997	0.948933	95.654	S	S(0.02)VS(0.305)PT(0.62)T(0.056)EMVS(0.949)NES(0.051)VDYR	+	+	+
sp|P08581|MET_HUMAN	1000	0.981348	55.864	S	S(0.001)VS(0.006)PT(0.017)T(0.063)EMVS(0.919)NES(0.981)VDY(0.013)R	+	+	+
sp|P08621|RU17_HUMAN	320	1	91.407	S	GGGGDMAEPS(1)EAGDAPPDDGPPGELGPDGPDGPEEK	+	+	+
sp|P08621|RU17_HUMAN	410	1	98.165	S	GGGGGQDNGLEGLGNDS(1)R	+	+	+
sp|P08621|RU17_HUMAN	226	1	87.566	S	YDERPGPS(1)PLPHR	+	+	+
sp|P08651|NFIC_HUMAN	333	0.99999	132.59	S	TEMDKS(1)PFNSPSPQDSPR	+	+	+
sp|P08651|NFIC_HUMAN	337	0.934957	40.52	S	T(0.057)EMDKS(0.935)PFNS(0.935)PS(0.071)PQDS(0.002)PR	+	+
sp|P08651|NFIC_HUMAN	339	0.999117	107.46	S	SPFNS(0.001)PS(0.999)PQDSPR	+	+	+
sp|P08651|NFIC_HUMAN	343	0.999981	72.175	S	SPFNS(0.003)PS(0.997)PQDS(1)PR	+	+	+
sp|P08670|VIME_HUMAN	430	0.975988	57.788	S	ET(0.02)NLDS(0.976)LPLVDT(0.002)HS(0.001)K	+
sp|P08670|VIME_HUMAN	325	0.963724	89.231	S	QVQS(0.964)LT(0.036)CEVDALK	+		+
sp|P08670|VIME_HUMAN	56	0.91179	115.82	S	SLYAS(0.087)S(0.912)PGGVYAT(0.001)R	+	+	+
sp|P08670|VIME_HUMAN	7	0.787915	60.398	S	S(0.003)VS(0.788)S(0.171)S(0.032)S(0.006)YR		+
sp|P09543|CN37_HUMAN	9	0.955565	51.059	S	S(0.956)HT(0.044)FLPK	+	+	+
sp|P09651|ROA1_HUMAN	95	0.999563	55.011	S	EDS(1)QRPGAHLTVK	+	+	+
sp|P09651|ROA1_HUMAN	365	0.799782	162.77	S	NQGGYGGSSSS(0.005)S(0.174)S(0.8)YGS(0.022)GR	+	+
sp|P09651|ROA1_HUMAN	368	0.994408	163.62	S	NQGGYGGSSSSSS(0.005)YGS(0.994)GR	+	+	+
sp|P09651|ROA1_HUMAN	4	0.933379	58.21	S	S(0.067)KS(0.933)ES(1)PKEPEQLR		+	+
sp|P09651|ROA1_HUMAN	6	0.999956	126.83	S	S(0.067)KS(0.933)ES(1)PKEPEQLR	+	+	+
sp|P09651|ROA1_HUMAN	2	0.99526	93.823	S	S(0.995)KS(0.009)ES(0.995)PKEPEQLR	+	+	+
sp|P09884|DPOLA_HUMAN	209	0.999827	82.645	S	IAS(1)PVSR	+	+	+
sp|P0C1Z6|TFPT_HUMAN	249	0.989299	61.344	S	LLPY(0.004)PT(0.007)LAS(0.989)PAS(0.999)D	+		+
sp|P0C1Z6|TFPT_HUMAN	252	0.999403	52.391	S	LLPY(0.004)PT(0.007)LAS(0.989)PAS(0.999)D	+	+	+
sp|P0C1Z6|TFPT_HUMAN	180	0.999625	84.874	S	TPAPPEPGS(1)PAPGEGPSGR	+	+
sp|P0C7T5|ATX1L_HUMAN	284	0.99978	82.651	S	RES(1)EALDSPNSK	+
sp|P0C7U0|ELFN1_HUMAN	623	1	41.54	S	DAFGHS(1)LQR	+	+
sp|P62987|RL40_HUMAN	57	0.902579	43.282	S	T(0.016)LS(0.903)DY(0.082)NIQK	+		+
sp|P0DJ93|SIM13_HUMAN	58	0.948239	93.737	S	ELVGDT(0.004)GS(0.017)QEGDHEPS(0.948)GS(0.865)ET(0.165)EEDTSSSPHR	+	+	+
sp|P0DJ93|SIM13_HUMAN	60	0.864937	93.737	S	ELVGDT(0.004)GS(0.017)QEGDHEPS(0.948)GS(0.865)ET(0.165)EEDTSSSPHR	+	+	+
sp|P35520|CBS_HUMAN	32	0.999586	57.804	S	GSLEKGS(1)PEDKEAK	+	+	+
sp|P0DP91|ERPG3_HUMAN	554	0.998148	70.942	S	DDS(0.998)PDEVPS(0.001)T(0.001)FTVQQPPPSR	+	+
sp|Q03468|ERCC6_HUMAN	158	0.999823	124.3	S	IIEQLS(1)PQAATSR	+	+	+
sp|P10075|GLI4_HUMAN	86	0.996546	119.87	S	S(0.997)PGS(0.003)QAPDEGAGGALR	+	+	+
sp|P10398|ARAF_HUMAN	257	0.959739	49.423	S	GS(0.96)PS(0.04)PASVSSGR		+	+
sp|P10412|H14_HUMAN	36	0.999701	98.943	S	KAS(1)GPPVSELITK	+	+	+
sp|P10412|H14_HUMAN	2	0.788241	67.31	S	S(0.788)ET(0.212)APAAPAAPAPAEKT(1)PVK		+	+
sp|P10636|TAU_HUMAN	713	0.998738	95.366	S	TDHGAEIVY(0.001)KS(0.999)PVVS(0.932)GDT(0.037)S(0.032)PR	+	+	+
sp|P10636|TAU_HUMAN	717	0.93169	95.366	S	TDHGAEIVY(0.001)KS(0.999)PVVS(0.932)GDT(0.037)S(0.032)PR	+	+	+
sp|P10636|TAU_HUMAN	552	0.987283	90.707	S	VAVVRT(1)PPKS(0.987)PS(0.011)S(0.002)AK	+		+
sp|P10644|KAP0_HUMAN	83	1	114.72	S	EDEIS(1)PPPPNPVVK		+	+
sp|P10809|CH60_HUMAN	70	0.999987	151.54	S	TVIIEQSWGS(1)PK	+	+	+
sp|P11169|GTR3_HUMAN	485	1	46.481	S	DGVMEMNS(1)IEPAK	+	+
sp|P11171|EPB41_HUMAN	188	0.999859	76.728	S	IEVKEES(1)PQS(0.987)KAET(0.013)ELK	+	+	+
sp|P11171|EPB41_HUMAN	191	0.997389	68.257	S	IEVKEES(0.999)PQS(0.997)KAET(0.004)ELK	+	+	+
sp|P11171|EPB41_HUMAN	684	0.995393	60.49	S	HHAS(0.995)IS(0.005)ELKK	+	+	+
sp|P11171|EPB41_HUMAN	84	1	67.897	S	LFS(1)S(1)FLK	+	+
sp|P11171|EPB41_HUMAN	85	1	67.897	S	LFS(1)S(1)FLK	+	+	+
sp|P11387|TOP1_HUMAN	10	1	92.575	S	SGDHLHNDS(1)QIEADFR	+		+
sp|P11388|TOP2A_HUMAN	1247	1	200.99	S	NENTEGS(1)PQEDGVELEGLK	+	+	+
sp|P11388|TOP2A_HUMAN	1469	0.999946	132.59	S	KPS(1)T(1)S(1)DDS(0.969)DS(0.031)NFEK	+	+	+
sp|P11388|TOP2A_HUMAN	1471	0.999682	149.3	S	KPS(1)T(1)S(1)DDS(0.969)DS(0.031)NFEK	+	+	+
sp|P11388|TOP2A_HUMAN	1474	0.971771	132.44	S	RKPS(0.612)T(0.698)S(0.698)DDS(0.972)DS(0.02)NFEK	+	+	+
sp|P11388|TOP2A_HUMAN	1213	1	117.07	S	TQMAEVLPS(1)PR	+	+	+
sp|P11388|TOP2A_HUMAN	4	1	124.09	S	MEVS(1)PLQPVNENMQVNK	+	+	+
sp|P11388|TOP2A_HUMAN	1295	0.827672	43.895	S	NPWS(0.828)DS(0.509)ES(0.517)DRS(0.492)S(0.489)DES(0.165)NFDVPPR	+		+
sp|P11388|TOP2A_HUMAN	1377	0.999509	75.479	S	SVVS(1)DLEADDVK	+	+	+
sp|P11388|TOP2A_HUMAN	1106	1	278.08	S	VPDEEENEES(1)DNEK	+	+	+
sp|P11388|TOP2A_HUMAN	1525	0.999989	70.028	S	YLEES(1)DEDDLF	+	+	+
sp|P11532|DMD_HUMAN	3623	0.975267	98.943	S	S(0.012)DS(0.975)S(0.012)QPMLLR	+	+	+
sp|P11717|MPRI_HUMAN	2409	0.913398	57.351	S	ALS(0.045)S(0.042)LHGDDQDS(0.913)EDEVLTIPEVK	+
sp|P11831|SRF_HUMAN	224	0.779055	72.881	S	ALIQTCLNS(0.009)PDS(0.779)PPRS(0.152)DPT(0.03)T(0.03)DQR	+
sp|P12268|IMDH2_HUMAN	416	1	46.706	S	GMGS(1)LDAMDK	+	+
sp|P12270|TPR_HUMAN	2048	0.876896	95.459	S	AADSQNSGEGNTGAAES(0.07)S(0.877)FS(0.052)QEVS(0.001)R	+	+
sp|P12270|TPR_HUMAN	1185	0.970261	79.81	S	EGVQGPLNVS(0.97)LS(0.03)EEGK	+		+
sp|P12270|TPR_HUMAN	2155	1	140.81	S	TDGFAEAIHS(1)PQVAGVPR	+	+	+
sp|P12694|ODBA_HUMAN	337	0.862838	190.06	S	IGHHS(0.863)T(0.124)S(0.014)DDSSAYR	+	+	+
sp|P13051|UNG_HUMAN	23	0.994949	58.26	S	HAPS(0.995)PEPAVQGT(0.005)GVAGVPEESGDAAAIPAK	+	+
sp|P13807|GYS1_HUMAN	653	0.879111	57.499	S	HS(0.121)S(0.879)PHQS(1)EDEEDPR		+	+
sp|P13807|GYS1_HUMAN	657	0.99985	89.629	S	HS(0.121)S(0.879)PHQS(1)EDEEDPR	+	+
sp|P13807|GYS1_HUMAN	641	0.99878	64.65	S	PAS(0.999)VPPS(0.798)PS(0.115)LS(0.088)R			+
sp|P13807|GYS1_HUMAN	645	0.860764	64.65	S	PAS(0.418)VPPS(0.861)PS(0.361)LS(0.361)R	+	+	+
sp|P13861|KAP2_HUMAN	78	1	202.82	S	VADAKGDS(1)ES(1)EEDEDLEVPVPSR	+	+	+
sp|P13861|KAP2_HUMAN	80	1	186.62	S	VADAKGDS(1)ES(1)EEDEDLEVPVPSR	+	+	+
sp|P13861|KAP2_HUMAN	99	0.999945	118.85	S	RVS(1)VCAETYNPDEEEEDTDPR	+	+	+
sp|P14618|KPYM_HUMAN	37	0.999862	104.87	S	LDIDS(1)PPITAR	+	+	+
sp|P14868|SYDC_HUMAN	249	0.99929	92.856	S	NNAYLAQS(0.999)PQLY(0.001)K	+	+	+
sp|P15056|BRAF_HUMAN	727	0.934496	71.451	S	S(0.934)AS(0.066)EPSLNR			+
sp|P15056|BRAF_HUMAN	729	0.996558	50.292	S	S(0.003)AS(0.997)EPSLNR	+	+
sp|P15056|BRAF_HUMAN	147	0.812032	46.592	S	S(0.812)NPKS(0.188)PQKPIVR	+
sp|P15056|BRAF_HUMAN	151	1	47.198	S	S(1)PQKPIVR		+	+
sp|P15151|PVR_HUMAN	406	0.973669	124.45	S	ENS(0.974)S(0.026)S(0.001)QDPQTEGTR	+	+	+
sp|P15408|FOSL2_HUMAN	120	1	68.944	S	RRDEQLS(1)PEEEEK	+	+	+
sp|P15408|FOSL2_HUMAN	230	0.907463	102.58	S	QEPLEEDS(0.907)PS(0.062)S(0.021)S(0.007)S(0.003)AGLDK	+	+	+
sp|P15408|FOSL2_HUMAN	200	1	75.739	S	S(1)PPAPGLQPMR	+	+	+
sp|P15531|NDKA_HUMAN	120	0.86106	93.494	S	NIIHGS(0.861)DS(0.135)VES(0.004)AEK	+		+
sp|P15822|ZEP1_HUMAN	1158	0.999752	65.347	S	AS(1)PVSFQELNR	+	+	+
sp|P15822|ZEP1_HUMAN	2599	0.978415	74.46	S	T(0.021)ES(0.978)PQGLPTVQR	+	+	+
sp|P15923|TFE2_HUMAN	379	0.97453	48.314	S	AGAPGALS(0.975)PS(0.024)Y(0.001)DGGLHGLQS(0.001)K	+	+	+
sp|P15924|DESP_HUMAN	176	0.978091	149.09	S	GGGGYTCQS(0.978)GS(0.022)GWDEFTK	+
sp|P15924|DESP_HUMAN	2815	0.781477	51.695	S	GLPS(0.781)PY(0.218)NMS(0.519)S(0.47)APGS(0.01)R	+	+	+
sp|P15924|DESP_HUMAN	2821	0.884081	101.36	S	GLPSPYNMS(0.104)S(0.884)APGS(0.012)R	+
sp|P15924|DESP_HUMAN	2825	0.972563	63.682	S	GLPS(0.011)PY(0.01)NMS(0.465)S(0.54)APGS(0.973)R	+
sp|P15924|DESP_HUMAN	2209	0.99971	83.948	S	SMS(1)FQGIR	+	+	+
sp|P16070|CD44_HUMAN	706	1	89.403	S	S(1)QEMVHLVNK	+	+	+
sp|P16104|H2AX_HUMAN	140	0.997659	60.828	S	AT(0.002)QAS(0.998)QEY	+		+
sp|P16144|ITB4_HUMAN	1494	0.959871	66.27	S	DYNS(0.96)LT(0.04)R	+	+	+
sp|P16333|NCK1_HUMAN	85	0.93004	72.569	S	RKPS(0.93)VPDS(0.066)AS(0.004)PADDSFVDPGER	+		+
sp|P16383|GCFC2_HUMAN	16	0.999965	78.763	S	AADS(1)S(1)DS(1)DGAEESPAEPGAPR	+	+	+
sp|P16383|GCFC2_HUMAN	17	0.999965	78.763	S	AADS(1)S(1)DS(1)DGAEESPAEPGAPR	+	+	+
sp|P16383|GCFC2_HUMAN	19	0.999965	78.763	S	AADS(1)S(1)DS(1)DGAEESPAEPGAPR	+	+	+
sp|P16383|GCFC2_HUMAN	214	0.987828	55.127	S	NEET(0.988)S(0.988)EES(0.988)QEDEKQDT(0.036)WEQQQMR	+		+
sp|P16383|GCFC2_HUMAN	217	0.987828	55.127	S	NEET(0.988)S(0.988)EES(0.988)QEDEKQDT(0.036)WEQQQMR	+		+
sp|P16383|GCFC2_HUMAN	174	1	70.96	S	RES(1)EDDPES(1)EPDDHEKR	+	+	+
sp|P16383|GCFC2_HUMAN	180	1	70.96	S	RES(1)EDDPES(1)EPDDHEKR	+	+	+
sp|P16401|H15_HUMAN	18	0.965652	64.65	S	SETAPAET(0.005)AT(0.029)PAPVEKS(0.966)PAK	+	+	+
sp|P16403|H12_HUMAN	2	0.887559	98.439	S	S(0.888)ET(0.112)APAAPAAAPPAEK	+	+	+
sp|P16455|MGMT_HUMAN	201	0.996791	83.617	S	GAGATS(0.003)GS(0.997)PPAGR	+	+	+
sp|P16615|AT2A2_HUMAN	663	1	83.182	S	EFDELNPS(1)AQR	+		+
sp|P16949|STMN1_HUMAN	16	1	69.594	S	RAS(1)GQAFELILS(1)PR	+	+	+
sp|P16949|STMN1_HUMAN	25	1	93.823	S	RAS(1)GQAFELILS(1)PR	+	+	+
sp|P16949|STMN1_HUMAN	38	1	103.85	S	ESVPEFPLS(1)PPK	+	+	+
sp|P16949|STMN1_HUMAN	63	1	54.982	S	S(1)HEAEVLK	+	+	+
sp|P16989|YBOX3_HUMAN	201	0.995915	59.709	S	NY(0.011)AGEEEEEGS(0.996)GS(0.996)S(0.996)EGFDPPAT(0.001)DR	+	+	+
sp|P16989|YBOX3_HUMAN	203	0.995915	81.967	S	NY(0.011)AGEEEEEGS(0.996)GS(0.996)S(0.996)EGFDPPAT(0.001)DR	+	+	+
sp|P16989|YBOX3_HUMAN	204	0.995915	81.967	S	NY(0.011)AGEEEEEGS(0.996)GS(0.996)S(0.996)EGFDPPAT(0.001)DR	+	+	+
sp|P16989|YBOX3_HUMAN	324	0.995445	58.861	S	PAPAVGEAEDKENQQAT(0.001)S(0.003)GPNQPS(0.995)VR	+		+
sp|P16989|YBOX3_HUMAN	346	1	42.314	S	RPRPPNAPS(1)QDGK		+	+
sp|P17029|ZKSC1_HUMAN	13	0.981478	98.592	S	EAT(0.019)GLS(0.981)PQAAQEK	+	+	+
sp|P17096|HMGA1_HUMAN	99	1	116.13	S	LEKEEEEGIS(1)QES(1)S(1)EEEQ	+	+	+
sp|P17096|HMGA1_HUMAN	102	1	158.01	S	LEKEEEEGIS(1)QES(1)S(1)EEEQ	+	+	+
sp|P17096|HMGA1_HUMAN	103	1	173.87	S	LEKEEEEGIS(1)QES(1)S(1)EEEQ	+	+	+
sp|P17096|HMGA1_HUMAN	36	0.952087	56.728	S	KQPPVS(0.952)PGT(0.045)ALVGS(0.003)QK	+	+	+
sp|P17152|TMM11_HUMAN	13	0.820577	57.802	S	LGPGS(0.821)S(0.143)GGS(0.037)AR	+	+	+
sp|P17181|INAR1_HUMAN	495	0.86106	93.494	S	NLLLS(0.004)T(0.135)S(0.861)EEQIEK	+
sp|P17275|JUNB_HUMAN	259	1	98.796	S	DAT(1)PPVS(1)PINMEDQER	+	+	+
sp|P17480|UBF1_HUMAN	484	1	94.692	S	GKLPES(1)PKR	+	+	+
sp|P17480|UBF1_HUMAN	638	0.999841	56.258	S	SLS(1)PQDR	+	+	+
sp|P17544|ATF7_HUMAN	97	0.999237	84.559	S	AAAGPLDMS(0.999)LPS(0.086)T(0.915)PDIK	+	+
sp|P17706|PTN2_HUMAN	304	0.999993	89.507	S	EDLSPAFDHS(1)PNK	+	+	+
sp|P17812|PYRG1_HUMAN	574	0.91603	124.3	S	S(0.019)GS(0.146)S(0.916)S(0.916)PDS(0.002)EITELK	+	+	+
sp|P17812|PYRG1_HUMAN	575	0.91603	124.3	S	S(0.019)GS(0.146)S(0.916)S(0.916)PDS(0.002)EITELK	+	+	+
sp|P17812|PYRG1_HUMAN	578	0.973667	71.279	S	S(0.019)GS(0.131)S(0.817)S(0.037)PDS(0.974)EIT(0.024)ELK	+	+	+
sp|P17812|PYRG1_HUMAN	562	1	46.462	S	GCRLS(1)PR		+	+
sp|P18031|PTN1_HUMAN	378	1	52.482	S	VVGGS(1)LR	+	+	+
sp|P18206|VINC_HUMAN	290	0.989924	75.764	S	DPS(0.01)AS(0.99)PGDAGEQAIR	+	+	+
sp|P18583|SON_HUMAN	94	0.999999	161.84	S	CVS(1)VQTDPTDEIPTKK	+	+	+
sp|P18583|SON_HUMAN	1556	0.823085	146.15	S	EMEHNTVCAAGT(0.177)S(0.823)PVGEIGEEK	+	+	+
sp|P18583|SON_HUMAN	1697	1	99.481	S	ESDQTLAALLS(1)PK	+	+	+
sp|P18583|SON_HUMAN	1570	0.766635	66.27	S	ILPT(0.117)S(0.767)ET(0.117)K	+	+	+
sp|P18583|SON_HUMAN	1948	0.999882	50.563	S	RRS(1)FS(0.996)IS(0.003)PS(0.001)R	+
sp|P18583|SON_HUMAN	1950	0.999415	79.659	S	SFS(0.999)ISPSR	+	+	+
sp|P18583|SON_HUMAN	1952	0.963395	94.692	S	S(0.012)FS(0.988)IS(0.963)PS(0.037)R	+	+	+
sp|P18583|SON_HUMAN	2009	0.99993	51.211	S	RRS(1)FS(0.997)IS(0.003)PVR	+	+
sp|P18583|SON_HUMAN	2011	0.999795	78.655	S	SFS(1)IS(1)PVR	+	+	+
sp|P18583|SON_HUMAN	2013	0.999999	96.331	S	SFS(1)IS(1)PVR	+	+	+
sp|P18583|SON_HUMAN	1769	0.999909	109.22	S	SAAS(1)PVVSSMPER	+	+	+
sp|P18583|SON_HUMAN	283	0.966212	116.24	S	SVES(0.003)T(0.028)S(0.966)PEPS(0.003)K	+	+	+
sp|P18615|NELFE_HUMAN	115	0.999936	143.25	S	SIS(1)ADDDLQESSR	+	+	+
sp|P18615|NELFE_HUMAN	51	0.971817	112.67	S	S(0.028)LS(0.972)EQPVMDTATATEQAK	+		+
sp|P18615|NELFE_HUMAN	353	0.997477	42.743	S	SVWGS(0.002)LAVQNS(0.997)PK	+	+	+
sp|P18754|RCC1_HUMAN	11	1	68.893	S	S(1)PPADAIPK	+	+	+
sp|P18858|DNLI1_HUMAN	201	0.995513	125.52	S	AETPTES(0.004)VS(0.996)EPEVAT(0.001)K	+	+	+
sp|P18858|DNLI1_HUMAN	51	0.955501	123.76	S	EWNGVVSES(0.044)DS(0.956)PVK	+		+
sp|P18858|DNLI1_HUMAN	911	0.995435	103.76	S	QSQIQNQQGEDS(0.995)GS(0.995)DPEDT(0.005)Y(0.004)	+	+	+
sp|P18858|DNLI1_HUMAN	913	0.995435	103.76	S	QSQIQNQQGEDS(0.995)GS(0.995)DPEDT(0.005)Y(0.004)	+	+	+
sp|P18858|DNLI1_HUMAN	141	1	156.17	S	TIQEVLEEQS(1)EDEDR	+	+	+
sp|P18858|DNLI1_HUMAN	66	1	156.73	S	VLGS(1)EGEEEDEALS(1)PAK	+	+	+
sp|P18858|DNLI1_HUMAN	76	1	216.19	S	VLGS(1)EGEEEDEALS(1)PAK	+	+	+
sp|P18887|XRCC1_HUMAN	241	0.999774	186.42	S	AIGSTSKPQES(1)PK	+	+	+
sp|P19338|NUCL_HUMAN	184	0.995573	66.386	S	AAAAAPAS(0.996)EDEDDEDDEDDEDDDDDEEDDS(0.004)EEEAMETTPAK	+	+	+
sp|P19338|NUCL_HUMAN	206	0.957238	56.186	S	AAAAAPAS(0.043)EDEDDEDDEDDEDDDDDEEDDS(0.957)EEEAMETTPAK	+		+
sp|P19338|NUCL_HUMAN	28	1	109.09	S	EVEEDS(1)EDEEMS(1)EDEEDDS(1)S(1)GEEVVIPQKK	+	+	+
sp|P19338|NUCL_HUMAN	34	1	109.09	S	EVEEDS(1)EDEEMS(1)EDEEDDS(1)S(1)GEEVVIPQKK	+	+	+
sp|P19338|NUCL_HUMAN	41	1	96.686	S	EVEEDS(1)EDEEMS(1)EDEEDDS(1)S(1)GEEVVIPQKK	+	+	+
sp|P19338|NUCL_HUMAN	42	1	96.686	S	EVEEDS(1)EDEEMS(1)EDEEDDS(1)S(1)GEEVVIPQKK	+	+	+
sp|P19338|NUCL_HUMAN	619	1	52.555	S	GFGFVDFNS(1)EEDAK	+	+	+
sp|P19338|NUCL_HUMAN	145	1	87.646	S	KEDS(1)DEEEDDDS(1)EEDEEDDEDEDEDEDEIEPAAMK	+	+	+
sp|P19338|NUCL_HUMAN	153	1	87.646	S	KEDS(1)DEEEDDDS(1)EEDEEDDEDEDEDEDEIEPAAMK	+	+	+
sp|P19338|NUCL_HUMAN	67	0.995198	111.52	S	VVVS(0.995)PT(0.005)K	+	+	+
sp|P19532|TFE3_HUMAN	548	0.999908	58.671	S	AAS(1)DPLLS(0.029)S(0.16)VS(0.797)PAVS(0.014)K	+	+	+
sp|P19532|TFE3_HUMAN	556	0.797372	73.156	S	AAS(1)DPLLS(0.029)S(0.16)VS(0.797)PAVS(0.014)K	+	+	+
sp|P19532|TFE3_HUMAN	560	0.964589	47.548	S	AASDPLLS(0.098)S(0.404)VS(0.533)PAVS(0.965)K	+	+
sp|P19634|SL9A1_HUMAN	703	0.999981	65.179	S	IGS(1)DPLAYEPK	+	+	+
sp|P19634|SL9A1_HUMAN	693	0.999115	98.048	S	LDS(0.999)PT(0.001)MSR	+	+	+
sp|P20020|AT2B1_HUMAN	1155	0.999997	106.62	S	IEDS(1)EPHIPLIDDT(1)DAEDDAPTKR	+	+	+
sp|P20042|IF2B_HUMAN	67	1	62.891	S	DAS(1)DDLDDLNFFNQK	+
sp|P20042|IF2B_HUMAN	2	1	107.34	S	S(1)GDEMIFDPT(0.011)MS(0.989)K	+	+	+
sp|P20042|IF2B_HUMAN	13	0.988666	107.34	S	S(1)GDEMIFDPT(0.011)MS(0.989)K	+	+	+
sp|P20700|LMNB1_HUMAN	23	0.892585	57.136	S	AGGPT(0.5)T(0.5)PLS(0.893)PT(0.107)R	+	+	+
sp|P20700|LMNB1_HUMAN	391	0.998172	70.488	S	LKLS(0.998)PS(0.822)PS(0.084)S(0.096)R	+	+	+
sp|P20700|LMNB1_HUMAN	393	0.922044	66.267	S	LSPS(0.922)PS(0.039)S(0.039)R	+	+	+
sp|P20749|BCL3_HUMAN	374	0.99961	68.171	S	ATRPASTSQPDPS(1)PDR	+	+	+
sp|P20810|ICAL_HUMAN	133	0.83419	40.381	S	S(0.834)LT(0.165)PAVPVES(0.001)KPDKPSGK		+
sp|P21127|CD11B_HUMAN	283	0.866762	95.631	S	DLLSDLQDIS(0.867)DS(0.133)ER	+
sp|P21127|CD11B_HUMAN	589	0.999677	51.066	S	EYGS(1)PLK	+	+	+
sp|P21127|CD11B_HUMAN	752	0.998465	73.072	S	RGT(0.998)S(0.998)PRPPEGGLGY(0.002)S(0.002)QLGDDDLK	+	+	+
sp|P21127|CD11B_HUMAN	47	1	75.695	S	RDS(1)LEEGELR	+	+	+
sp|P21291|CSRP1_HUMAN	192	1	81.431	S	GFGFGQGAGALVHS(1)E	+		+
sp|P21333|FLNA_HUMAN	1084	0.821269	76.82	S	AFGPGLQGGS(0.179)AGS(0.821)PAR	+	+	+
sp|P21333|FLNA_HUMAN	2152	1	130.06	S	APS(1)VANVGSHCDLSLK	+	+	+
sp|P21333|FLNA_HUMAN	1459	1	100.38	S	CSGPGLS(1)PGMVR	+	+	+
sp|P21359|NF1_HUMAN	864	0.97589	74.12	S	SNS(0.003)GLAT(0.017)Y(0.004)S(0.976)PPMGPVSER	+
sp|P21731|TA2R_HUMAN	329	0.991782	78.653	S	S(0.992)LS(0.008)LQPQLTQR	+		+
sp|P21731|TA2R_HUMAN	331	0.99736	77.062	S	S(0.003)LS(0.997)LQPQLTQR	+	+	+
sp|P21796|VDAC1_HUMAN	104	0.955808	94.09	S	LTFDS(0.001)S(0.007)FS(0.956)PNT(0.036)GK	+	+	+
sp|P22059|OSBP1_HUMAN	190	0.999998	116.29	S	MLAES(1)DES(1)GDEESVSQTDK	+	+	+
sp|P22059|OSBP1_HUMAN	193	0.999932	150.28	S	MLAES(1)DES(1)GDEESVSQTDK	+	+	+
sp|P22059|OSBP1_HUMAN	382	0.995002	117.26	S	TGSNIS(0.995)GAS(0.005)SDISLDEQYK	+	+	+
sp|P22234|PUR6_HUMAN	27	1	114.69	S	EVYELLDS(1)PGK	+	+	+
sp|P22314|UBA1_HUMAN	46	1	113.59	S	NGS(1)EADIDEGLYSR	+	+	+
sp|P22392|NDKB_HUMAN	120	0.848333	51.998	S	NIIHGS(0.848)DS(0.152)VK	+		+
sp|P22455|FGFR4_HUMAN	419	0.984182	49.418	S	QFS(0.984)LES(0.011)GS(0.002)S(0.002)GK		+
sp|P22455|FGFR4_HUMAN	573	1	42.813	S	RPPGPDLS(1)PDGPR	+	+	+
sp|P22626|ROA2_HUMAN	259	1	158.2	S	GFGDGYNGYGGGPGGGNFGGS(1)PGYGGGR	+	+	+
sp|P22626|ROA2_HUMAN	341	0.79709	55.046	S	NMGGPYGGGNYGPGGS(0.797)GGS(0.203)GGYGGR	+
sp|P22626|ROA2_HUMAN	344	0.993353	114.04	S	NMGGPYGGGNYGPGGS(0.007)GGS(0.993)GGYGGR	+		+
sp|P22736|NR4A1_HUMAN	351	1	50.108	S	GRLPS(1)KPK	+		+
sp|P23193|TCEA1_HUMAN	100	0.999691	182.49	S	KKEPAITSQNS(1)PEAR	+	+	+
sp|P23246|SFPQ_HUMAN	33	1	69.979	S	S(1)PPPGMGLNQNR			+
sp|P23443|KS6B1_HUMAN	447	0.999993	84.566	S	FIGS(0.5)PRT(0.5)PVS(1)PVK	+	+	+
sp|P23497|SP100_HUMAN	407	0.999891	50.908	S	VIGQDHDFS(1)ES(1)S(1)EEEAPAEASSGALR	+	+	+
sp|P23497|SP100_HUMAN	409	0.99989	50.908	S	VIGQDHDFS(1)ES(1)S(1)EEEAPAEASSGALR	+	+	+
sp|P23497|SP100_HUMAN	410	0.99989	50.908	S	VIGQDHDFS(1)ES(1)S(1)EEEAPAEASSGALR	+	+	+
sp|P23528|COF1_HUMAN	3	0.999999	80.69	S	AS(1)GVAVSDGVIK	+	+	+
sp|P23588|IF4B_HUMAN	283	0.999982	78.149	S	AFGS(1)GYR	+	+	+
sp|P23588|IF4B_HUMAN	230	0.999992	71.241	S	DRYDS(1)DRYR	+	+	+
sp|P23588|IF4B_HUMAN	406	1	85.731	S	ERHPS(1)WR	+	+	+
sp|P23588|IF4B_HUMAN	409	0.848507	40.589	S	ERHPS(0.849)WRS(0.849)EET(0.303)QER	+		+
sp|P23588|IF4B_HUMAN	192	0.99393	63.537	S	NRDS(0.994)DKT(0.006)DTDWR	+	+	+
sp|P23588|IF4B_HUMAN	497	0.898507	125.45	S	S(0.207)QS(0.899)S(0.878)DT(0.016)EQQSPTSGGGK	+	+	+
sp|P23588|IF4B_HUMAN	498	0.994312	206.63	S	SQS(0.006)S(0.994)DTEQQS(0.993)PT(0.006)S(0.001)GGGK	+	+	+
sp|P23588|IF4B_HUMAN	504	0.994781	206.63	S	SQSSDTEQQS(0.995)PT(0.004)S(0.001)GGGK	+	+	+
sp|P23588|IF4B_HUMAN	422	0.998431	187.37	S	T(0.002)GS(0.998)ESSQTGTSTTSSR	+	+	+
sp|P23588|IF4B_HUMAN	424	0.79228	130.47	S	S(0.323)RT(0.508)GS(0.558)ES(0.792)S(0.777)QT(0.038)GT(0.002)S(0.001)TTSSR		+	+
sp|P23588|IF4B_HUMAN	425	0.97125	121.79	S	T(0.124)GS(0.876)ES(0.007)S(0.971)QT(0.021)GTSTTSSR	+	+	+
sp|Q15836|VAMP3_HUMAN	44	1	77.644	S	DQKLS(1)ELDDR	+	+	+
sp|P24534|EF1B_HUMAN	106	0.999972	214.24	S	DDDDIDLFGS(1)DDEEESEEAK	+		+
sp|P24928|RPB1_HUMAN	1861	0.920651	51.949	S	Y(0.078)S(0.921)PT(0.001)SPK		+	+
sp|P24928|RPB1_HUMAN	1864	0.98134	95.358	S	YSPT(0.019)S(0.981)PK	+	+	+
sp|P24928|RPB1_HUMAN	1868	0.92535	79.81	S	YS(0.001)PT(0.125)S(0.867)PKY(0.058)S(0.925)PT(0.021)S(0.003)PK	+	+	+
sp|P24928|RPB1_HUMAN	1910	0.998186	79.652	S	Y(0.001)S(0.998)PT(0.001)SPT(0.173)Y(0.001)S(0.659)PT(0.092)S(0.075)PK	+	+	+
sp|P24928|RPB1_HUMAN	1913	0.871515	91.207	S	YSPT(0.12)S(0.872)PT(0.041)Y(0.013)S(0.877)PT(0.068)S(0.01)PK	+	+	+
sp|P24928|RPB1_HUMAN	1917	0.876745	91.207	S	YSPT(0.12)S(0.872)PT(0.041)Y(0.013)S(0.877)PT(0.068)S(0.01)PK	+	+
sp|P24928|RPB1_HUMAN	1920	0.802129	83.081	S	Y(0.006)S(0.003)PT(0.455)S(0.527)PT(0.153)Y(0.137)S(0.646)PT(0.27)S(0.802)PK		+
sp|P24928|RPB1_HUMAN	1875	0.957862	63.128	S	Y(0.031)S(0.958)PT(0.011)S(0.002)PT(0.621)Y(0.053)S(0.276)PT(0.042)T(0.008)PK	+		+
sp|P24928|RPB1_HUMAN	1878	0.84579	71.555	S	YSPT(0.13)S(0.846)PT(0.021)Y(0.003)S(0.001)PTTPK	+	+	+
sp|P25054|APC_HUMAN	2449	0.972443	44.203	S	EAPS(0.972)PT(0.028)LR	+	+	+
sp|P25054|APC_HUMAN	1861	0.944759	53.777	S	NDS(0.945)LS(0.05)S(0.005)LDFDDDDVDLSR	+
sp|P25054|APC_HUMAN	2835	0.838142	61.435	S	RHS(0.838)GS(0.137)Y(0.025)LVTSV	+	+	+
sp|P25054|APC_HUMAN	2533	0.976496	60.918	S	S(0.023)HS(0.976)ES(0.973)PS(0.027)RLPINR	+	+
sp|P25054|APC_HUMAN	2535	0.973443	60.918	S	S(0.023)HS(0.976)ES(0.973)PS(0.027)RLPINR	+	+
sp|P25054|APC_HUMAN	2674	0.965994	91.355	S	S(0.966)PT(0.034)GNTPPVIDSVSEK	+
sp|P25098|ARBK1_HUMAN	670	0.999785	44.807	S	NKPRS(1)PVVELSK	+		+
sp|P25205|MCM3_HUMAN	672	1	345.34	S	SEDES(1)ET(1)EDEEEKSQEDQEQK	+	+	+
sp|P25440|BRD2_HUMAN	298	0.987176	51.607	S	KADTTTPT(0.001)PT(0.001)AILAPGS(0.987)PAS(0.843)PPGS(0.167)LEPK			+
sp|P25440|BRD2_HUMAN	301	0.842936	51.607	S	KADTTTPT(0.001)PT(0.001)AILAPGS(0.987)PAS(0.843)PPGS(0.167)LEPK			+
sp|P25490|TYY1_HUMAN	118	1	94.122	S	EEVVGGDDS(1)DGLR	+	+	+
sp|P25788|PSA3_HUMAN	243	0.759329	80.469	S	ES(0.759)LKEEDES(0.241)DDDNM		+
sp|P25788|PSA3_HUMAN	250	1	256.13	S	ESLKEEDES(1)DDDNM	+	+	+
sp|P26045|PTN3_HUMAN	425	0.959839	84.508	S	GSLAPQDS(0.96)DS(0.038)EVS(0.002)QNR	+		+
sp|P26358|DNMT1_HUMAN	714	1	142.94	S	EADDDEEVDDNIPEMPS(1)PKK	+	+	+
sp|P26358|DNMT1_HUMAN	127	0.99978	74.769	S	VGMADANS(1)PPKPLSK	+	+	+
sp|P26358|DNMT1_HUMAN	143	0.999544	117.4	S	SKS(1)DGEAKPEPSPSPR	+	+	+
sp|P26358|DNMT1_HUMAN	152	0.972879	45.614	S	S(0.028)DGEAKPEPS(0.973)PS(0.999)PR	+		+
sp|P26358|DNMT1_HUMAN	154	0.998739	45.614	S	S(0.028)DGEAKPEPS(0.973)PS(0.999)PR	+		+
sp|P26368|U2AF2_HUMAN	79	1	81.656	S	GAKEEHGGLIRS(1)PR	+	+	+
sp|P26368|U2AF2_HUMAN	2	1	84.213	S	S(1)DFDEFER	+	+	+
sp|P26374|RAE2_HUMAN	649	1	58.274	S	NLES(1)PEKHLQN	+	+
sp|P27448|MARK3_HUMAN	469	0.999897	91.657	S	GIAPAS(1)PMLGNASNPNK	+		+
sp|P27540|ARNT_HUMAN	77	0.999931	71.742	S	FARS(1)DDEQSSADKER	+	+	+
sp|P27694|RFA1_HUMAN	384	1	75.311	S	VS(1)DFGGR	+		+
sp|P27708|PYR1_HUMAN	1859	1	88.075	S	IHRAS(1)DPGLPAEEPKEK	+	+	+
sp|P27816|MAP4_HUMAN	358	0.999994	113.4	S	AS(1)PIKMDLAPSK	+	+	+
sp|P27816|MAP4_HUMAN	787	0.991527	77.506	S	AS(0.992)PS(0.008)KPASAPASR	+	+	+
sp|P27816|MAP4_HUMAN	280	0.975182	123.29	S	DMES(0.975)PT(0.025)KLDVTLAK	+	+	+
sp|P27816|MAP4_HUMAN	507	0.998837	70.942	S	DMS(0.999)PLS(0.001)ETEMALGK	+	+
sp|P27816|MAP4_HUMAN	696	1	66.19	S	ELPPS(1)PEKK	+	+	+
sp|P27816|MAP4_HUMAN	636	0.999975	78.814	S	KCS(1)LPAEEDSVLEK	+	+	+
sp|P27816|MAP4_HUMAN	1000	0.86298	63.408	S	KVS(0.863)YS(0.137)HIQSK	+	+
sp|P27816|MAP4_HUMAN	941	0.973016	90.15	S	VGS(0.973)T(0.027)ENIK	+	+	+
sp|P27816|MAP4_HUMAN	825	0.92285	92.051	S	S(0.923)PS(0.039)T(0.039)LLPK	+	+	+
sp|P27816|MAP4_HUMAN	1073	1	161.84	S	VGS(1)LDNVGHLPAGGAVK	+	+	+
sp|P27824|CALX_HUMAN	583	1	88.087	S	AEEDEILNRS(1)PR	+	+	+
sp|P27824|CALX_HUMAN	554	1	179.46	S	QKS(1)DAEEDGGTVSQEEEDR	+	+	+
sp|P27824|CALX_HUMAN	564	0.999643	240.63	S	SDAEEDGGTVS(1)QEEEDRKPK	+	+	+
sp|P27987|IP3KB_HUMAN	43	0.970176	41.644	S	AVLS(0.97)PGS(0.209)VFS(0.821)PGR	+	+	+
sp|P27987|IP3KB_HUMAN	49	0.820525	41.644	S	AVLS(0.97)PGS(0.209)VFS(0.821)PGR	+	+	+
sp|P28066|PSA5_HUMAN	16	0.997086	91.937	S	GVNT(0.003)FS(0.997)PEGR		+	+
sp|P28066|PSA5_HUMAN	56	0.904459	78.655	S	IT(0.096)S(0.904)PLMEPSSIEK	+	+
sp|P28290|ITPI2_HUMAN	1152	0.998726	48.527	S	AS(0.999)VALT(0.005)PT(0.383)APS(0.613)R		+
sp|P28290|ITPI2_HUMAN	1161	0.812816	68.034	S	AS(0.024)VALT(0.97)PT(0.193)APS(0.813)R	+	+	+
sp|P28290|ITPI2_HUMAN	767	0.99911	44.349	S	CS(0.999)PPS(0.001)FTYK	+
sp|P28290|ITPI2_HUMAN	668	0.998344	54.982	S	S(0.002)LAS(0.998)IEAK	+	+
sp|P28290|ITPI2_HUMAN	739	0.996771	102.65	S	S(0.003)QS(0.997)LPT(0.001)T(0.003)LLS(0.996)PVR	+	+	+
sp|P28290|ITPI2_HUMAN	746	0.998757	102.65	S	S(0.011)QS(0.989)LPTT(0.001)LLS(0.999)PVR	+	+	+
sp|P28290|ITPI2_HUMAN	92	0.999507	124.43	S	TPLGAS(1)LDEQSSSTLK	+	+
sp|P28347|TEAD1_HUMAN	11	0.979219	101.15	S	MEPS(0.001)S(0.001)WS(0.003)GS(0.017)ES(0.979)PAENMER	+
sp|P28715|ERCC5_HUMAN	526	0.807944	72.175	S	ELT(0.003)PAS(0.808)PT(0.144)CT(0.037)NS(0.007)VS(0.001)K	+	+	+
sp|P28715|ERCC5_HUMAN	562	0.786942	55.314	S	FDS(0.032)S(0.23)LLS(0.787)S(0.772)DDET(0.179)K	+	+
sp|P28715|ERCC5_HUMAN	563	0.81585	109.44	S	FDSSLLS(0.154)S(0.816)DDET(0.03)K	+	+	+
sp|P28715|ERCC5_HUMAN	384	0.92799	107.35	S	NAPAAVDEGS(0.072)IS(0.928)PR	+	+	+
sp|P29317|EPHA2_HUMAN	897	0.811684	58.699	S	LPS(0.812)T(0.153)S(0.03)GS(0.006)EGVPFR			+
sp|P29317|EPHA2_HUMAN	901	0.96832	73.466	S	LPS(0.001)T(0.005)S(0.026)GS(0.968)EGVPFR	+
sp|P29353|SHC1_HUMAN	139	0.99999	57.836	S	HGS(1)FVNKPTR	+	+	+
sp|P29374|ARI4A_HUMAN	864	0.834128	73.499	S	ILGQS(0.166)S(0.834)PEKK	+	+	+
sp|P29375|KDM5A_HUMAN	1423	1	50.04	S	KS(1)PLVPR		+	+
sp|P29375|KDM5A_HUMAN	1331	0.845716	95.401	S	VVSS(0.001)VS(0.031)S(0.122)S(0.846)PR	+
sp|P29590|PML_HUMAN	518	1	51.819	S	AVS(1)PPHLDGPPS(1)PR	+	+	+
sp|P29590|PML_HUMAN	527	1	51.819	S	AVS(1)PPHLDGPPS(1)PR	+	+	+
sp|P29692|EF1D_HUMAN	133	0.999995	124.3	S	ATAPQTQHVS(1)PMR	+	+	+
sp|P29692|EF1D_HUMAN	162	1	123.9	S	KPAT(1)PAEDDEDDDIDLFGS(1)DNEEEDKEAAQLR	+
sp|P30050|RL12_HUMAN	38	1	82.171	S	IGPLGLS(1)PK	+	+	+
sp|P30086|PEBP1_HUMAN	52	0.826362	71.344	S	NRPT(0.149)S(0.826)IS(0.025)WDGLDSGK		+
sp|P30260|CDC27_HUMAN	435	0.860247	67.726	S	LDS(0.127)S(0.86)IIS(0.013)EGK	+	+	+
sp|P30414|NKTR_HUMAN	379	0.999974	52.278	S	AYRPPS(1)GEK	+	+	+
sp|P30414|NKTR_HUMAN	1146	0.96646	77.062	S	VEET(0.034)S(0.966)PLGNAR	+	+	+
sp|P30414|NKTR_HUMAN	347	0.999997	59.908	S	Y(0.001)HT(0.999)PPRS(1)R	+		+
sp|P30419|NMT1_HUMAN	47	0.999855	47.915	S	GGLS(1)PANDTGAK			+
sp|P30566|PUR8_HUMAN	9	0.999441	82.543	S	AAGGDHGS(0.999)PDS(0.001)YR	+	+	+
sp|P30622|CLIP1_HUMAN	193	0.820463	49.559	S	T(0.017)AS(0.82)ES(0.156)IS(0.009)NLS(0.21)EAGS(0.788)IK			+
sp|P30622|CLIP1_HUMAN	195	0.999457	129.11	S	TASES(0.999)ISNLSEAGSIK	+	+
sp|P30622|CLIP1_HUMAN	200	0.996299	178.14	S	TASES(0.001)IS(0.005)NLS(0.996)EAGS(0.997)IK	+	+	+
sp|P30622|CLIP1_HUMAN	204	0.999178	149.97	S	TASESIS(0.015)NLS(0.986)EAGS(0.999)IK	+	+	+
sp|Q00266|METK1_HUMAN	293	0.999988	53.968	S	S(1)AAYAAR	+	+
sp|P31321|KAP1_HUMAN	83	0.988071	75.55	S	SNS(0.001)QS(0.002)DS(0.002)HDEEVS(0.988)PT(0.007)PPNPVVK	+	+	+
sp|P31943|HNRH1_HUMAN	104	0.999922	91.657	S	HTGPNS(1)PDTANDGFVR	+	+	+
sp|P31949|S10AB_HUMAN	6	0.97184	77.379	S	IS(0.016)S(0.972)PT(0.012)ETER		+	+
sp|P32004|L1CAM_HUMAN	1248	0.959852	85.837	S	EAAGGNDS(0.002)S(0.002)GAT(0.036)S(0.96)PINPAVALE	+	+	+
sp|P33527|MRP1_HUMAN	915	0.883705	91.076	S	QLS(0.884)S(0.112)S(0.004)S(0.001)SYSGDISR	+	+	+
sp|P33527|MRP1_HUMAN	918	0.835636	120.53	S	QLSSS(0.03)S(0.836)S(0.129)YS(0.004)GDISR	+		+
sp|P33527|MRP1_HUMAN	919	0.877023	94.728	S	QLSSS(0.002)S(0.104)S(0.877)YS(0.017)GDISR	+	+	+
sp|P33527|MRP1_HUMAN	921	0.949525	93.51	S	QLSSSS(0.001)S(0.041)YS(0.95)GDIS(0.008)R	+	+	+
sp|P33981|TTK_HUMAN	436	0.994463	50.805	S	QS(0.994)PPIS(0.004)T(0.001)SK		+
sp|P33981|TTK_HUMAN	281	1	109.07	S	VPVNLLNS(1)PDCDVK	+		+
sp|P33991|MCM4_HUMAN	26	0.940373	50.426	S	AT(0.997)PAQT(0.062)PRS(0.94)EDAR	+	+	+
sp|P33991|MCM4_HUMAN	31	0.861417	50.426	S	AT(0.002)PAQT(0.152)PRS(0.857)EDARS(0.861)S(0.88)PS(0.246)QR		+
sp|P33991|MCM4_HUMAN	32	0.880461	50.426	S	AT(0.002)PAQT(0.152)PRS(0.857)EDARS(0.861)S(0.88)PS(0.246)QR		+
sp|P33991|MCM4_HUMAN	326	1	76.228	S	IAEPS(1)VCGR	+	+	+
sp|P33991|MCM4_HUMAN	120	1	103.08	S	QRPDLGS(1)AQK	+	+	+
sp|P33991|MCM4_HUMAN	105	1	51.135	S	S(1)GVRGT(1)PVR			+
sp|P33991|MCM4_HUMAN	3	0.793356	67.881	S	S(0.203)S(0.793)PAS(0.002)T(0.001)PSR	+	+	+
sp|P33991|MCM4_HUMAN	6	0.836703	63.073	S	S(0.429)S(0.571)PAS(0.837)T(0.143)PS(0.02)R		+
sp|P33993|MCM7_HUMAN	121	1	103.88	S	S(1)PQNQYPAELMR	+	+	+
sp|P35221|CTNA1_HUMAN	641	0.999239	114.29	S	TPEELDDS(0.999)DFET(0.001)EDFDVR	+
sp|P35240|MERL_HUMAN	13	0.885966	85.731	S	MSFS(0.114)S(0.886)LKR	+	+	+
sp|P35251|RFC1_HUMAN	368	0.995339	70.728	S	ES(0.004)VS(0.995)PEDS(0.001)EK	+		+
sp|P35251|RFC1_HUMAN	312	0.838033	109.71	S	IGEVS(0.162)S(0.838)PK	+		+
sp|P35251|RFC1_HUMAN	69	0.998831	121.99	S	IIY(0.001)DS(0.999)DS(0.988)ES(0.012)EETLQVK	+	+	+
sp|P35251|RFC1_HUMAN	71	0.989454	121.99	S	IIY(0.018)DS(0.983)DS(0.989)ES(0.01)EETLQVK	+	+	+
sp|P35251|RFC1_HUMAN	156	1	56.013	S	NKPLS(1)PIK	+	+	+
sp|P35269|T2FA_HUMAN	385	0.998928	65.753	S	GNS(0.999)RPGT(0.491)PS(0.447)AEGGS(0.015)T(0.014)S(0.013)S(0.011)T(0.01)LR	+		+
sp|P35269|T2FA_HUMAN	217	1	85.35	S	IHDLEDDLEMS(1)S(1)DAS(1)DAS(1)GEEGGR	+	+	+
sp|P35269|T2FA_HUMAN	218	1	85.35	S	IHDLEDDLEMS(1)S(1)DAS(1)DAS(1)GEEGGR	+	+	+
sp|P35269|T2FA_HUMAN	221	1	85.35	S	IHDLEDDLEMS(1)S(1)DAS(1)DAS(1)GEEGGR	+	+	+
sp|P35269|T2FA_HUMAN	224	1	53.968	S	IHDLEDDLEMS(1)S(1)DAS(1)DAS(1)GEEGGR	+
sp|P35367|HRH1_HUMAN	275	0.978193	72.417	S	DAGGGSVLKS(0.978)PS(0.019)QT(0.003)PK	+		+
sp|P35579|MYH9_HUMAN	1943	1	149.85	S	KGAGDGS(1)DEEVDGKADGAEAK	+	+	+
sp|P35580|MYH10_HUMAN	1956	0.850597	42.612	S	QLHLEGAS(0.009)LELS(0.851)DDDT(0.121)ES(0.019)K	+
sp|P35606|COPB2_HUMAN	859	0.96448	124.18	S	STAQQELDGKPAS(0.964)PT(0.036)PVIVASHTANKEEK	+	+	+
sp|P35611|ADDA_HUMAN	358	0.99976	113.76	S	SPGS(1)PVGEGTGSPPK	+	+	+
sp|Q9UEY8|ADDG_HUMAN	693	0.999992	100.02	S	TPS(1)FLKK	+	+	+
sp|P35613|BASI_HUMAN	362	1	167.99	S	RKPEDVLDDDDAGS(1)APLK	+	+	+
sp|P35658|NU214_HUMAN	678	1	49.559	S	IT(1)PPAAKPGS(1)PQAK	+		+
sp|P35658|NU214_HUMAN	974	0.999993	58.433	S	SAFLS(1)QR	+
sp|P35658|NU214_HUMAN	657	0.905017	99.927	S	SAQGSS(0.088)S(0.905)PVPS(0.007)MVQK	+
sp|P35658|NU214_HUMAN	666	0.937163	53.278	S	S(0.039)AQGS(0.056)S(0.427)S(0.478)PVPS(0.062)MVQKS(0.937)PR	+		+
sp|P35658|NU214_HUMAN	430	0.999844	107.07	S	S(1)PGSTPTTPTSSQAPQK	+	+	+
sp|P35658|NU214_HUMAN	433	0.806451	113.01	S	S(0.009)PGS(0.806)T(0.184)PT(0.008)T(0.985)PT(0.006)S(0.001)SQAPQK	+	+	+
sp|P35658|NU214_HUMAN	646	0.865337	64.439	S	SSVLPS(0.865)PS(0.135)GR	+	+	+
sp|P35658|NU214_HUMAN	940	1	62.466	S	VPAKLS(1)PMK	+	+	+
sp|P35659|DEK_HUMAN	227	1	78.342	S	CPEILS(1)DES(1)S(1)S(1)DEDEKK	+	+	+
sp|P35659|DEK_HUMAN	230	1	115.29	S	CPEILS(1)DES(1)S(1)S(1)DEDEKK	+	+	+
sp|P35659|DEK_HUMAN	231	1	115.29	S	CPEILS(1)DES(1)S(1)S(1)DEDEKK	+	+	+
sp|P35659|DEK_HUMAN	232	1	115.29	S	CPEILS(1)DES(1)S(1)S(1)DEDEKK	+	+	+
sp|P35659|DEK_HUMAN	32	1	390.18	S	EES(1)EEEEDEDDEEEEEEEKEKS(1)LIVEGK	+	+	+
sp|P35659|DEK_HUMAN	51	1	70.178	S	EES(1)EEEEDEDDEEEEEEEKEKS(1)LIVEGK	+		+
sp|P35659|DEK_HUMAN	301	1	139.88	S	KES(1)ES(1)EDS(1)S(1)DDEPLIKK	+	+	+
sp|P35659|DEK_HUMAN	303	1	146.78	S	KES(1)ES(1)EDS(1)S(1)DDEPLIKK	+	+	+
sp|P35659|DEK_HUMAN	306	1	156.5	S	KES(1)ES(1)EDS(1)S(1)DDEPLIKK	+	+	+
sp|P35659|DEK_HUMAN	307	1	156.5	S	KES(1)ES(1)EDS(1)S(1)DDEPLIKK	+	+	+
sp|P36507|MP2K2_HUMAN	306	0.999987	76.332	S	PVS(1)GHGMDSR			+
sp|P36578|RL4_HUMAN	295	1	94.616	S	ILKS(1)PEIQR	+	+	+
sp|P36915|GNL1_HUMAN	51	0.810242	63.337	S	EEQT(0.921)DT(0.228)S(0.81)DGES(0.032)VT(0.009)HHIR	+	+	+
sp|P37275|ZEB1_HUMAN	679	0.998054	64.767	S	NNDQPQSANANEPQDS(0.001)T(0.001)VNLQS(0.998)PLK		+	+
sp|P37275|ZEB1_HUMAN	704	0.968058	55.755	S	S(0.139)S(0.16)T(0.721)PS(0.968)PS(0.011)PLNLSSSR	+	+	+
sp|P37802|TAGL2_HUMAN	163	1	47.288	S	NFS(1)DNQLQEGK	+		+
sp|P37837|TALDO_HUMAN	4	0.752024	43.808	S	S(0.002)S(0.246)S(0.752)PVKR		+
sp|P38159|RBMX_HUMAN	326	0.865141	55.173	S	DGY(0.032)GGS(0.044)RDS(0.865)Y(0.001)S(0.044)S(0.011)S(0.003)R	+	+	+
sp|P38159|RBMX_HUMAN	189	0.999122	83.045	S	GRDS(0.999)Y(0.001)GGPPR	+	+	+
sp|P38159|RBMX_HUMAN	332	0.999993	80.688	S	S(1)DLYSSGR	+	+	+
sp|P38159|RBMX_HUMAN	208	0.999981	96.673	S	DVYLS(1)PRDDGYSTK	+	+	+
sp|P38159|RBMX_HUMAN	249	0.789508	79.013	S	DYGHS(0.79)S(0.105)S(0.105)RDDYPS(0.001)R	+	+	+
sp|P38159|RBMX_HUMAN	58	0.976685	52.555	S	GFAFVT(0.023)FES(0.977)PADAK	+	+	+
sp|P38159|RBMX_HUMAN	352	1	75.378	S	GLPPS(1)MER	+	+	+
sp|P38159|RBMX_HUMAN	88	0.948627	84.753	S	VEQAT(0.008)KPS(0.949)FES(0.043)GR	+		+
sp|P38398|BRCA1_HUMAN	395	0.922193	40.142	S	S(0.001)DELLGS(0.922)DDS(0.928)HDGES(0.074)ES(0.074)NAK		+
sp|P38398|BRCA1_HUMAN	398	0.927773	65.425	S	S(0.001)DELLGS(0.922)DDS(0.928)HDGES(0.074)ES(0.074)NAK	+	+
sp|P38432|COIL_HUMAN	271	0.914052	46.68	S	NS(0.914)S(0.085)EKLPT(0.001)ELSK	+
sp|P38919|IF4A3_HUMAN	12	0.858235	150.11	S	ATTATMAT(0.018)S(0.124)GS(0.858)AR	+	+	+
sp|P40123|CAP2_HUMAN	312	0.791553	74.841	S	SHTPS(0.037)PT(0.171)S(0.792)PK	+	+	+
sp|P40189|IL6RB_HUMAN	667	0.965672	44.294	S	S(0.003)HIAQWS(0.966)PHT(0.031)PPR	+
sp|P40222|TXLNA_HUMAN	515	0.792538	77.506	S	RPEGPGAQAPS(0.207)S(0.793)PR	+	+	+
sp|P40425|PBX2_HUMAN	330	0.999722	114.56	S	TAVSVTQGGHS(1)R	+	+	+
sp|P40692|MLH1_HUMAN	477	0.999974	45.916	S	HREDS(1)DVEMVEDDSRK	+
sp|P40818|UBP8_HUMAN	718	0.851466	96.673	S	S(0.017)YS(0.851)S(0.132)PDITQAIQEEEK	+
sp|P40855|PEX19_HUMAN	147	0.948496	209.13	S	NATDLQNS(0.026)S(0.948)MS(0.026)EEELTK	+		+
sp|P41162|ETV3_HUMAN	139	0.998539	71.558	S	SSGVVPQS(0.999)APPVPTASS(0.001)R	+	+	+
sp|P41182|BCL6_HUMAN	333	0.995397	66.595	S	GLVS(0.005)PQS(0.995)PQK	+	+	+
sp|P41208|CETN2_HUMAN	20	0.998901	55.173	S	MS(0.999)PKPELT(0.001)EEQKQEIR	+	+	+
sp|P41227|NAA10_HUMAN	186	0.999177	60.157	S	GNS(0.999)PPS(0.001)SGEACR	+		+
sp|P41229|KDM5C_HUMAN	301	0.801964	74.611	S	EELS(0.198)HS(0.802)PEPCTK		+
sp|P41229|KDM5C_HUMAN	317	0.999997	75.462	S	NHS(1)NAQFIESYVCR	+	+	+
sp|Q6NXS1|IPP2B_HUMAN	121	0.999985	151.95	S	IQEQES(1)S(1)GEEDSDLSPEER	+	+	+
sp|Q6NXS1|IPP2B_HUMAN	122	0.999985	157.11	S	IQEQES(1)S(1)GEEDSDLSPEER	+	+	+
sp|P41252|SYIC_HUMAN	1047	0.986665	100.19	S	APLKPYPVS(0.987)PS(0.013)DK	+	+	+
sp|P41440|S19A1_HUMAN	225	0.96719	46.706	S	CET(0.001)S(0.032)AS(0.967)ELER		+
sp|P41440|S19A1_HUMAN	583	1	51.092	S	LGLQCLPS(1)DGVQNVNQ	+		+
sp|P41440|S19A1_HUMAN	5	0.966676	55.353	S	MVPS(0.033)S(0.967)PAVEK	+
sp|P42166|LAP2A_HUMAN	424	0.999689	66.262	S	FQETEFLS(1)PPR	+	+	+
sp|P42167|LAP2B_HUMAN	66	0.99976	85	S	GPPDFS(1)S(1)DEEREPTPVLGSGAAAAGR	+	+	+
sp|P42167|LAP2B_HUMAN	67	0.99976	85	S	GPPDFS(1)S(1)DEEREPTPVLGSGAAAAGR	+	+	+
sp|P42166|LAP2A_HUMAN	351	0.981205	89.013	S	SHIS(0.016)DQS(0.981)PLS(0.002)SK	+	+	+
sp|P42167|LAP2B_HUMAN	385	0.955185	71.614	S	MEES(0.955)FS(0.04)S(0.005)K	+	+	+
sp|P42167|LAP2B_HUMAN	378	1	48.794	S	PLELS(1)DFR	+	+	+
sp|P42356|PI4KA_HUMAN	265	0.974776	57.136	S	T(0.001)S(0.001)S(0.001)VSS(0.001)IS(0.021)QVS(0.975)PER	+	+
sp|P42566|EPS15_HUMAN	796	1	109.84	S	LDS(1)PDPFK	+	+	+
sp|P42568|AF9_HUMAN	419	0.925061	43.936	S	DLHS(0.074)DDNEEES(0.925)DEVEDNDNDS(0.001)EMERPVNR	+
sp|P42568|AF9_HUMAN	483	1	105.46	S	TNNNQILEVKS(1)PIK	+	+	+
sp|P42575|CASP2_HUMAN	340	0.999966	58.914	S	NHAGS(1)PGCEESDAGKEK	+		+
sp|P42677|RS27_HUMAN	11	1	85.813	S	DLLHPS(1)PEEEKRK	+	+	+
sp|P42677|RS27_HUMAN	78	1	109.42	S	LTEGCS(1)FR	+	+	+
sp|P42679|MATK_HUMAN	501	0.810078	138.75	S	SAGAPASVSGQDADGS(0.031)T(0.159)S(0.81)PR	+
sp|P42684|ABL2_HUMAN	631	0.998034	85.554	S	DKS(0.998)PS(0.002)SLLEDAK	+	+	+
sp|P42684|ABL2_HUMAN	620	0.784079	79.466	S	GAQAS(0.015)S(0.201)GS(0.784)PALPR	+		+
sp|P42684|ABL2_HUMAN	655	0.854088	42.395	S	GGFFS(0.146)S(0.854)FMK	+	+
sp|P42684|ABL2_HUMAN	817	0.971358	111.12	S	T(0.003)VS(0.971)T(0.025)S(0.001)SQPEENVDR	+		+
sp|P42694|HELZ_HUMAN	1317	0.814375	69.148	S	QVDLES(0.021)NPQNRS(0.814)PES(0.165)R		+
sp|P42695|CNDD3_HUMAN	1488	1	41.399	S	S(1)LRKT(1)PLK	+
sp|P42696|RBM34_HUMAN	14	1	96.993	S	S(1)VQEGENPDDGVR	+	+	+
sp|P42696|RBM34_HUMAN	28	0.999909	78.067	S	SVQEGENPDDGVRGS(1)PPEDYR	+		+
sp|P42858|HD_HUMAN	1199	0.975331	48.704	S	EKEPGEQAS(0.025)VPLS(0.975)PK	+		+
sp|P43003|EAA1_HUMAN	512	1	109.83	S	DVEMGNS(1)VIEENEMK	+		+
sp|P43243|MATR3_HUMAN	206	0.999931	92.063	S	GPSLNPVLDYDHGS(1)R	+
sp|P43243|MATR3_HUMAN	188	0.998309	125.05	S	RDS(0.998)FDDRGPS(0.002)LNPVLDYDHGSR	+	+	+
sp|P43243|MATR3_HUMAN	598	0.999741	137.21	S	SYS(1)PDGKES(0.988)PS(0.012)DKK	+	+	+
sp|P43243|MATR3_HUMAN	604	0.994423	171.81	S	SYSPDGKES(0.994)PS(0.006)DKK	+	+	+
sp|P45880|VDAC2_HUMAN	115	0.859062	84.566	S	LTFDTT(0.004)FS(0.859)PNT(0.137)GK	+
sp|P45973|CBX5_HUMAN	92	0.950074	58.32	S	RKS(0.95)NFS(0.047)NS(0.003)ADDIK	+	+
sp|P45973|CBX5_HUMAN	11	0.992419	95.401	S	T(0.03)ADS(0.992)S(0.992)S(0.992)S(0.992)EDEEEYVVEK	+	+	+
sp|P45973|CBX5_HUMAN	12	0.993153	126.76	S	TADS(0.015)S(0.993)S(0.993)S(0.999)EDEEEYVVEK	+	+	+
sp|P45973|CBX5_HUMAN	13	0.993153	126.76	S	TADS(0.015)S(0.993)S(0.993)S(0.999)EDEEEYVVEK	+	+	+
sp|P45973|CBX5_HUMAN	14	0.99902	126.76	S	TADS(0.015)S(0.993)S(0.993)S(0.999)EDEEEYVVEK	+	+	+
sp|P45974|UBP5_HUMAN	783	0.994815	71.879	S	SAADS(0.995)IS(0.005)ESVPVGPK	+	+	+
sp|P46013|KI67_HUMAN	1679	1	72.928	S	AFMES(1)PK	+	+	+
sp|P46013|KI67_HUMAN	579	0.999964	98.439	S	AQSLVIS(1)PPAPS(1)PR		+	+
sp|P46013|KI67_HUMAN	584	1	137.46	S	AQSLVIS(1)PPAPS(1)PR	+	+	+
sp|P46013|KI67_HUMAN	827	0.999872	78.556	S	CSAS(1)PPLR	+	+	+
sp|P46013|KI67_HUMAN	3041	0.947022	63.473	S	GKS(0.947)S(0.053)EPVVIMK	+	+
sp|P46013|KI67_HUMAN	2105	0.995485	55.864	S	IACKS(0.995)PPPES(0.004)MDTPTSTR	+
sp|P46013|KI67_HUMAN	1131	0.997492	54.281	S	IACKS(0.997)PPPES(0.002)VDTPTSTK	+		+
sp|P46013|KI67_HUMAN	2344	0.999885	48.547	S	IACKS(1)PQPDPVDTPASTK	+	+	+
sp|P46013|KI67_HUMAN	2223	0.999995	72.603	S	IACRS(1)PQPDPVGT(0.952)PT(0.048)IFKPQSK	+	+	+
sp|P46013|KI67_HUMAN	1861	0.999369	117.65	S	ILCKS(0.999)PQS(0.001)DPADT(0.973)PT(0.026)NT(0.001)K	+	+	+
sp|P46013|KI67_HUMAN	1253	0.821878	54.288	S	IPCDS(0.822)PQS(0.179)DPVDT(0.724)PT(0.101)S(0.092)T(0.083)K	+
sp|P46013|KI67_HUMAN	2299	1	55.841	S	LDLPGNLPGS(1)KR	+	+	+
sp|P46013|KI67_HUMAN	1329	0.884476	55.452	S	LDLT(0.001)ENLT(0.115)GS(0.884)K	+	+	+
sp|P46013|KI67_HUMAN	1815	1	54.7	S	LDQPGNLPGS(1)NRR	+	+
sp|P46013|KI67_HUMAN	1636	0.815592	78.149	S	LKT(0.184)S(0.816)LGK	+	+	+
sp|P46013|KI67_HUMAN	357	1	205.45	S	TPVQYSQQQNS(1)PQK	+	+	+
sp|P46013|KI67_HUMAN	1291	1	68.846	S	NLMPS(1)AGK	+	+	+
sp|P46013|KI67_HUMAN	374	1	90.05	S	RES(1)VNLGK	+	+	+
sp|P46013|KI67_HUMAN	648	0.998548	92.925	S	S(0.999)GAS(0.001)EANLIVAK	+	+	+
sp|P46013|KI67_HUMAN	308	0.999998	98.019	S	SGGSGHAVAEPAS(1)PEQELDQNK	+	+	+
sp|P46087|NOP2_HUMAN	181	0.999708	66.793	S	EAAAGIQWS(1)EEET(1)EDEEEEKEVT(0.001)PESGPPK	+	+
sp|P46087|NOP2_HUMAN	786	0.990786	72.891	S	GPQPPT(0.009)VS(0.991)PIR	+	+	+
sp|P46087|NOP2_HUMAN	732	0.84544	117.2	S	GTDTQTPAVLS(0.845)PS(0.155)K	+	+	+
sp|P46087|NOP2_HUMAN	58	1	63.816	S	LGS(1)VEAPK	+	+	+
sp|P46087|NOP2_HUMAN	67	1	110.98	S	TNKS(1)PEAKPLPGK	+	+	+
sp|P46100|ATRX_HUMAN	1996	0.945932	84.508	S	AT(0.083)S(0.73)S(0.154)S(0.033)NPS(0.054)S(0.946)PAPDWYK	+	+	+
sp|P46100|ATRX_HUMAN	849	1	114.72	S	DFDS(1)S(1)EDEKHSK	+	+	+
sp|P46100|ATRX_HUMAN	850	0.999997	155.86	S	DFDS(1)S(1)EDEKHSK	+	+	+
sp|P46100|ATRX_HUMAN	1948	0.836963	44.807	S	DS(0.006)S(0.006)S(0.004)S(0.005)GS(0.142)GS(0.837)DNDVEVIK	+	+	+
sp|P46100|ATRX_HUMAN	1527	0.8638	148.96	S	EVIEIEDAS(0.864)PT(0.135)KCPIT(0.001)T(0.001)K	+	+	+
sp|P46100|ATRX_HUMAN	1348	0.99983	118.21	S	HKLTVS(1)DGES(1)GEEKK	+	+	+
sp|P46100|ATRX_HUMAN	1352	0.999903	118.21	S	LT(0.037)VS(0.963)DGES(1)GEEKK	+	+	+
sp|P46100|ATRX_HUMAN	1061	1	116.51	S	KKDELS(1)DYAEK	+	+	+
sp|P46100|ATRX_HUMAN	84	0.992504	52.482	S	KPS(0.993)IVT(0.007)K		+	+
sp|P46100|ATRX_HUMAN	594	0.979758	55.314	S	LTPVS(0.98)LS(0.597)NS(0.423)PIK	+	+	+
sp|P46100|ATRX_HUMAN	1011	0.783526	42.806	S	MEQQY(0.315)ES(0.784)S(0.784)S(0.784)DGT(0.334)EKLPEREEICHFPK	+	+
sp|P46100|ATRX_HUMAN	1012	0.783526	42.806	S	MEQQY(0.315)ES(0.784)S(0.784)S(0.784)DGT(0.334)EKLPEREEICHFPK	+	+
sp|P46100|ATRX_HUMAN	1013	0.783526	42.806	S	MEQQY(0.315)ES(0.784)S(0.784)S(0.784)DGT(0.334)EKLPEREEICHFPK	+	+
sp|P46100|ATRX_HUMAN	704	0.85535	65.805	S	NS(0.126)S(0.855)DS(0.018)AIDNPKPNK	+	+	+
sp|P46100|ATRX_HUMAN	729	0.955407	99.663	S	QS(0.045)ET(0.009)VDQNS(0.955)DS(0.991)DEMLAILK	+	+
sp|P46100|ATRX_HUMAN	731	0.990781	99.663	S	QS(0.045)ET(0.009)VDQNS(0.955)DS(0.991)DEMLAILK	+	+
sp|P46100|ATRX_HUMAN	814	0.849157	97.45	S	QT(0.28)QS(0.694)ES(0.849)S(0.174)NY(0.003)DSELEK	+	+	+
sp|P46100|ATRX_HUMAN	819	0.992035	61.732	S	QTQSES(0.002)S(0.006)NYDS(0.992)ELEK			+
sp|P46100|ATRX_HUMAN	675	0.999102	76.027	S	RPT(0.002)ET(0.002)NPVT(0.997)S(0.999)NS(0.999)DEECNETVK	+	+	+
sp|P46100|ATRX_HUMAN	677	0.999047	128.97	S	RPT(0.002)ET(0.002)NPVT(0.997)S(0.999)NS(0.999)DEECNETVK	+	+	+
sp|P46379|BAG6_HUMAN	964	1	73.975	S	VGDPPQPLPEEPMEVQGAERAS(1)PEPQR	+	+	+
sp|P46379|BAG6_HUMAN	973	1	124.25	S	ENAS(1)PAPGTTAEEAMSR	+	+	+
sp|P46379|BAG6_HUMAN	1117	0.999867	72.652	S	LQEDPNYS(1)PQR	+	+	+
sp|P46379|BAG6_HUMAN	1081	0.966255	78.655	S	PLT(0.027)S(0.966)PES(0.004)LS(0.004)R	+	+	+
sp|P46776|RL27A_HUMAN	68	0.999998	100.22	S	NQS(1)FCPTVNLDK	+	+	+
sp|P46783|RS10_HUMAN	146	0.974001	84.842	S	AEAGAGS(0.974)AT(0.026)EFQFR	+	+	+
sp|P46934|NEDD4_HUMAN	670	0.8493	44.616	S	QIS(0.849)EET(0.125)ES(0.026)VDNR	+	+
sp|P46937|YAP1_HUMAN	276	0.999997	93.178	S	ISQS(1)APVK		+
sp|P46937|YAP1_HUMAN	109	0.89159	108.56	S	QAS(0.892)T(0.108)DAGTAGALTPQHVR	+	+
sp|P46937|YAP1_HUMAN	289	0.994627	62.677	S	QPPPLAPQS(0.995)PQGGVMGGS(0.005)NSNQQQQMR	+	+
sp|P46937|YAP1_HUMAN	367	0.769626	51.566	S	SQLPT(0.004)LEQDGGT(0.004)QNPVS(0.216)S(0.77)PGMS(0.007)QELR	+	+	+
sp|P46940|IQGA1_HUMAN	330	1	51.268	S	ALQS(1)PALGLR		+	+
sp|P46940|IQGA1_HUMAN	2	1	72.089	S	S(1)AADEVDGLGVAR	+
sp|P46940|IQGA1_HUMAN	1443	0.981168	55.213	S	S(0.019)KS(0.981)VKEDSNLTLQEK	+
sp|P47712|PA24A_HUMAN	437	0.759914	75.797	S	HIVS(0.096)NDS(0.068)S(0.068)DS(0.76)DDES(0.008)HEPK	+	+	+
sp|P48634|PRC2A_HUMAN	761	0.984352	109.84	S	S(0.016)DS(0.984)GGSSSEPFDR	+	+	+
sp|P48634|PRC2A_HUMAN	764	0.865649	78.763	S	SDS(0.016)GGS(0.866)S(0.105)S(0.013)EPFDR	+	+	+
sp|P48634|PRC2A_HUMAN	342	1	65.775	S	LKFS(1)DEEDGRDS(1)DEEGAEGHR	+	+	+
sp|P48634|PRC2A_HUMAN	350	1	86.625	S	LKFS(1)DEEDGRDS(1)DEEGAEGHR	+	+	+
sp|P48634|PRC2A_HUMAN	1106	0.874287	47.397	S	QRGS(0.874)ET(0.874)GS(0.874)ET(0.368)HES(0.009)DLAPSDK		+	+
sp|P48634|PRC2A_HUMAN	1110	0.87429	84.874	S	QRGS(0.874)ET(0.874)GS(0.874)ET(0.368)HES(0.009)DLAPSDK		+	+
sp|P48634|PRC2A_HUMAN	380	0.99977	113.99	S	KGNS(1)PNSEPPTPK	+	+	+
sp|P48634|PRC2A_HUMAN	808	0.983872	89.355	S	PLT(0.016)S(0.984)PLR	+	+	+
sp|P48634|PRC2A_HUMAN	1325	0.866399	52.777	S	S(0.01)PDLS(0.157)NQNS(0.139)DQANEEWET(0.758)AS(0.866)ES(0.054)S(0.015)DFT(0.001)SER	+
sp|P48634|PRC2A_HUMAN	1089	0.775692	59.728	S	T(0.259)AS(0.344)ET(0.449)RS(0.776)EGS(0.134)EY(0.039)EEIPK	+	+	+
sp|P48634|PRC2A_HUMAN	2113	0.998411	45.79	S	VDLY(0.002)QQAS(0.998)PPDALR	+
sp|P48651|PTSS1_HUMAN	442	1	186.63	S	GSEDS(1)PPKHAGNNESHSSR	+	+	+
sp|P48681|NEST_HUMAN	1409	1	91.1	S	DGES(1)DGFADEEES(1)GEEGEEDQEEGREPGAGR	+	+	+
sp|P48681|NEST_HUMAN	1418	1	178.89	S	DGES(1)DGFADEEES(1)GEEGEEDQEEGREPGAGR	+	+	+
sp|P48730|KC1D_HUMAN	382	0.792228	74.789	S	GAPVNIS(0.792)S(0.168)S(0.036)DLT(0.004)GR	+	+
sp|P48960|AGRE5_HUMAN	831	0.859602	44.203	S	ALRAS(0.86)ES(0.14)GI	+	+
sp|P49006|MRP_HUMAN	22	1	136.81	S	GDVTAEEAAGAS(1)PAK		+	+
sp|P49006|MRP_HUMAN	104	0.999982	70.1	S	LSGLS(1)FKR	+	+	+
sp|P49023|PAXI_HUMAN	258	0.870107	71.451	S	IS(0.87)AS(0.11)S(0.02)ATR	+	+
sp|P49023|PAXI_HUMAN	106	0.875683	126	S	TSSVSNPQDS(0.003)VGS(0.876)PCS(0.121)R	+	+	+
sp|P49116|NR2C2_HUMAN	19	0.996581	94.461	S	IQIISTDS(0.003)AVAS(0.997)PQR	+		+
sp|P49207|RL34_HUMAN	12	0.954519	62.466	S	RLS(0.955)YNT(0.043)AS(0.002)NK	+	+	+
sp|P49321|NASP_HUMAN	480	0.992772	60.216	S	EGEET(0.999)EGS(0.993)EEDDKENDKT(0.008)EEMPNDSVLENK	+		+
sp|P49321|NASP_HUMAN	244	0.790018	96.97	S	GGAAPEGPNEAEVTSGKPEQEVPDAEEEKS(0.79)VS(0.171)GT(0.038)DVQEECR	+		+
sp|P49321|NASP_HUMAN	451	0.999981	170.11	S	VAQGATEKS(1)PEDK	+	+	+
sp|P49327|FAS_HUMAN	2198	0.999182	64.65	S	ADEAS(0.999)ELACPT(0.001)PK	+	+	+
sp|P49327|FAS_HUMAN	207	0.984109	97.911	S	LGMLS(0.984)PEGT(0.016)CK	+	+	+
sp|P49407|ARRB1_HUMAN	412	0.996892	117.21	S	GMKDDKEEEEDGT(0.003)GS(0.997)PQLNNR	+	+	+
sp|P49450|CENPA_HUMAN	19	0.993864	53.252	S	S(0.002)PS(0.994)PT(0.003)PT(0.001)PGPSR	+
sp|P49454|CENPF_HUMAN	2900	0.999968	49.528	S	GS(1)PLLGPVVPGPS(0.95)PIPS(0.027)VT(0.023)EK	+	+	+
sp|P49454|CENPF_HUMAN	2911	0.950416	49.528	S	GS(1)PLLGPVVPGPS(0.95)PIPS(0.027)VT(0.023)EK	+	+	+
sp|P49454|CENPF_HUMAN	3054	0.999999	74.944	S	S(1)PVDSGTILR	+	+	+
sp|P49454|CENPF_HUMAN	3079	0.873026	46.702	S	SVPVNNLPERS(0.873)PT(0.109)DS(0.018)PR		+
sp|P49585|PCY1A_HUMAN	362	0.999817	77.379	S	AAAYDIS(1)EDEED	+	+
sp|P49585|PCY1A_HUMAN	329	0.999985	70.1	S	ERS(1)PS(0.998)PS(0.002)FR	+	+	+
sp|P49585|PCY1A_HUMAN	331	0.999352	83.783	S	SPS(0.999)PS(0.001)FR	+	+	+
sp|P49585|PCY1A_HUMAN	315	0.999999	84.874	S	MLQAIS(1)PKQS(1)PS(0.38)S(0.321)S(0.272)PT(0.027)R	+	+	+
sp|P49585|PCY1A_HUMAN	319	0.999647	84.874	S	MLQAIS(1)PKQS(1)PS(0.38)S(0.321)S(0.272)PT(0.027)R	+	+	+
sp|P49585|PCY1A_HUMAN	347	0.996168	43.512	S	T(0.501)S(0.501)PPCS(0.996)PANLS(0.003)R	+	+
sp|P49590|SYHM_HUMAN	67	1	74.162	S	DLS(1)PQHMVVR	+	+	+
sp|P49716|CEBPD_HUMAN	191	0.998012	42.209	S	RGPDRGS(0.998)PEY(0.002)R	+	+	+
sp|P49736|MCM2_HUMAN	4	0.999671	204.07	S	AES(1)S(0.987)ES(0.013)FTMASSPAQR	+	+	+
sp|P49736|MCM2_HUMAN	5	0.996868	209.19	S	AES(0.999)S(0.997)ES(0.004)FTMASSPAQR	+	+	+
sp|P49736|MCM2_HUMAN	7	0.913358	149	S	AES(0.973)S(0.977)ES(0.913)FT(0.137)MAS(0.093)S(0.907)PAQR	+	+	+
sp|P49736|MCM2_HUMAN	12	0.998749	191.78	S	AESS(0.001)ESFT(0.001)MAS(0.999)S(0.999)PAQR	+	+	+
sp|P49736|MCM2_HUMAN	13	0.998982	204.07	S	AESS(0.001)ESFT(0.001)MAS(0.999)S(0.999)PAQR	+	+	+
sp|P49736|MCM2_HUMAN	139	0.999965	95.651	S	GLLYDS(1)DEEDEERPAR	+	+	+
sp|P49736|MCM2_HUMAN	26	1	89.403	S	GNDPLT(1)S(1)S(1)PGR	+	+	+
sp|P49736|MCM2_HUMAN	27	1	161.87	S	GNDPLT(1)S(1)S(1)PGR	+	+	+
sp|P49736|MCM2_HUMAN	40	0.947827	122.51	S	TDALT(0.086)S(0.948)S(0.966)PGR	+	+	+
sp|P49736|MCM2_HUMAN	41	0.965791	148.28	S	TDALT(0.086)S(0.948)S(0.966)PGR	+	+	+
sp|P49756|RBM25_HUMAN	703	1	105.17	S	FEDEDS(1)DDVPR	+	+	+
sp|P49756|RBM25_HUMAN	677	0.999877	145.43	S	LGASNS(1)PGQPNSVK	+	+	+
sp|P49756|RBM25_HUMAN	683	0.999998	96.247	S	LGAS(0.419)NS(0.581)PGQPNS(1)VKR	+	+	+
sp|P49756|RBM25_HUMAN	583	1	82.529	S	QEPES(1)EEEEEEKQEKEEK	+		+
sp|P49761|CLK3_HUMAN	224	0.999912	69.398	S	CEERS(1)PS(1)FGEDYYGPSR	+	+	+
sp|P49761|CLK3_HUMAN	226	0.999896	69.398	S	CEERS(1)PS(1)FGEDYYGPSR	+	+	+
sp|P49761|CLK3_HUMAN	157	0.996064	72.496	S	Y(0.004)RS(0.996)PEPDPYLSYR	+	+	+
sp|P49790|NU153_HUMAN	192	0.999554	64.64	S	AS(1)DKDITVSK	+	+
sp|P49790|NU153_HUMAN	614	0.998688	58.09	S	EGS(0.001)VLDILKS(0.999)PGFAS(1)PK	+	+	+
sp|P49790|NU153_HUMAN	619	0.999985	58.09	S	EGS(0.001)VLDILKS(0.999)PGFAS(1)PK	+
sp|P49790|NU153_HUMAN	529	0.996714	62.546	S	FS(0.003)S(0.997)PIVK	+		+
sp|P49790|NU153_HUMAN	338	0.975717	91.207	S	IPSIVS(0.473)S(0.551)PLNS(0.976)PLDR	+	+
sp|P49790|NU153_HUMAN	320	0.870267	48.981	S	MS(0.13)S(0.87)PLADAK	+		+
sp|P49790|NU153_HUMAN	209	0.994131	68.83	S	NTS(0.006)LPPLWS(0.994)PEAER	+
sp|P49790|NU153_HUMAN	516	0.919322	94.728	S	VQMT(0.069)S(0.919)PS(0.405)S(0.272)T(0.188)GS(0.147)PMFK	+	+	+
sp|P49792|RBP2_HUMAN	955	0.995914	82.543	S	FESPAT(0.004)GILS(0.996)PR	+
sp|P49792|RBP2_HUMAN	3207	0.997761	93.111	S	IES(0.002)FGS(0.998)PK	+	+	+
sp|P49792|RBP2_HUMAN	1160	0.8134	44.931	S	NHET(0.187)DGGS(0.813)AHGDDDDDGPHFEPVVPLPDK	+	+	+
sp|P49792|RBP2_HUMAN	2668	0.99152	80.711	S	NRPDY(0.008)VS(0.992)EEEEDDEDFETAVK	+
sp|P49792|RBP2_HUMAN	2276	0.98305	66.004	S	S(0.005)ALS(0.983)PS(0.016)KS(0.996)PAK	+	+	+
sp|P49792|RBP2_HUMAN	2280	0.996345	88.021	S	S(0.005)ALS(0.983)PS(0.016)KS(0.996)PAK	+	+	+
sp|P49792|RBP2_HUMAN	1456	0.999825	61.11	S	SGSSFVHQAS(1)FK	+		+
sp|P49792|RBP2_HUMAN	21	0.990497	101.53	S	YIAS(0.036)VQGS(0.138)T(0.836)PS(0.99)PR	+	+	+
sp|P49796|RGS3_HUMAN	806	0.798204	53.034	S	DLPAIQES(0.798)PT(0.202)R	+
sp|P49810|PSN2_HUMAN	22	0.999979	97.86	S	TSLMS(1)AES(0.916)PT(0.084)PR	+	+	+
sp|P49810|PSN2_HUMAN	25	0.917635	97.86	S	TSLMS(1)AES(0.918)PT(0.083)PR	+	+	+
sp|P49815|TSC2_HUMAN	1411	1	47.288	S	ADVGRLS(1)PEVK			+
sp|P49848|TAF6_HUMAN	653	1	53.828	S	QEAGDS(1)PPPAPGT(1)PK	+	+	+
sp|P49915|GUAA_HUMAN	332	0.84425	85.522	S	TLNMT(0.026)T(0.129)S(0.844)PEEK	+	+
sp|P49916|DNLI3_HUMAN	210	0.963737	79.492	S	LTTTGQVT(0.036)S(0.964)PVK	+	+
sp|P49959|MRE11_HUMAN	688	1	153.09	S	GVDFES(1)S(1)EDDDDDPFMNTSSLR	+	+	+
sp|P49959|MRE11_HUMAN	689	1	153.09	S	GVDFES(1)S(1)EDDDDDPFMNTSSLR	+	+	+
sp|P50402|EMD_HUMAN	171	0.960337	43.955	S	DS(0.002)AYQS(0.002)IT(0.002)HY(0.001)RPVS(0.96)AS(0.032)R	+	+	+
sp|P50402|EMD_HUMAN	87	0.999992	56.225	S	KEDALLYQS(1)K	+	+	+
sp|P50502|F10A1_HUMAN	75	1	82.102	S	KVEEDLKADEPS(1)S(1)EES(1)DLEIDK	+	+	+
sp|P50502|F10A1_HUMAN	76	1	82.102	S	KVEEDLKADEPS(1)S(1)EES(1)DLEIDK	+	+	+
sp|P50502|F10A1_HUMAN	79	1	82.102	S	KVEEDLKADEPS(1)S(1)EES(1)DLEIDK	+	+	+
sp|P50579|MAP2_HUMAN	45	0.996235	52.92	S	S(0.996)KGPS(0.004)AAGEQEPDKESGASVDEVAR	+
sp|P50613|CDK7_HUMAN	164	0.999722	69.812	S	SFGS(1)PNR	+	+	+
sp|P50750|CDK9_HUMAN	347	0.999962	97.767	S	KGS(1)QITQQSTNQSR	+	+	+
sp|P50851|LRBA_HUMAN	10	0.982756	48.848	S	AS(0.002)EDNRVPS(0.983)PPPT(0.015)GDDGGGGGR	+
sp|P50914|RL14_HUMAN	139	1	81.625	S	AALLKAS(1)PK	+	+	+
sp|P50990|TCPQ_HUMAN	537	1	43.717	S	PAGGPKPPS(1)GK	+	+
sp|P51114|FXR1_HUMAN	406	0.996742	79.021	S	RGPNYTSGYGTNS(0.001)ELS(0.997)NPS(0.967)ET(0.034)ES(0.002)ER	+	+	+
sp|P51114|FXR1_HUMAN	409	0.966932	110.94	S	RGPNYTSGYGTNS(0.001)ELS(0.997)NPS(0.967)ET(0.034)ES(0.002)ER	+	+	+
sp|P51116|FXR2_HUMAN	601	0.996037	85.808	S	T(0.004)DGS(0.996)IS(0.999)GDRQPVT(0.001)VADYISR	+	+	+
sp|P51116|FXR2_HUMAN	603	0.998753	85.808	S	T(0.004)DGS(0.996)IS(0.999)GDRQPVT(0.001)VADYISR	+	+	+
sp|P51116|FXR2_HUMAN	566	0.933531	52.268	S	TVMDGGLES(0.934)DGPNMT(0.051)ENGLEDES(0.015)RPQR	+	+	+
sp|P51532|SMCA4_HUMAN	1627	1	66.779	S	AKPVVS(1)DDDS(1)EEEQEEDR	+	+	+
sp|P51532|SMCA4_HUMAN	1631	1	66.779	S	AKPVVS(1)DDDS(1)EEEQEEDR	+	+	+
sp|P51532|SMCA4_HUMAN	1382	0.885038	74.76	S	EVDYS(0.102)DS(0.885)LT(0.012)EK	+	+	+
sp|P51532|SMCA4_HUMAN	1452	0.999976	56.327	S	LS(1)PNPPNLTK	+	+	+
sp|P51532|SMCA4_HUMAN	695	0.999651	82.102	S	IPDPDS(1)DDVSEVDAR	+		+
sp|P51610|HCFC1_HUMAN	1222	0.860296	55.898	S	LS(0.004)S(0.86)PS(0.135)IK	+	+
sp|P51610|HCFC1_HUMAN	597	0.804847	59.542	S	VAS(0.805)S(0.195)PVMVSNPATR	+	+
sp|P51610|HCFC1_HUMAN	598	0.830005	72.891	S	VAS(0.17)S(0.83)PVMVSNPATR		+	+
sp|P51812|KS6A3_HUMAN	715	1	85.288	S	NQS(1)PVLEPVGR	+	+	+
sp|P51812|KS6A3_HUMAN	369	0.999883	63.376	S	T(1)PKDS(1)PGIPPSANAHQLFR	+
sp|P51825|AFF1_HUMAN	245	1	68.893	S	GYCPAKS(1)PK	+	+	+
sp|P51825|AFF1_HUMAN	588	0.999485	100.11	S	S(0.001)CQKS(0.999)PAQQEPPQR	+	+	+
sp|P51858|HDGF_HUMAN	165	1	132.59	S	RAGDLLEDS(1)PK	+	+	+
sp|P51858|HDGF_HUMAN	132	1	273.17	S	KGNAEGS(1)S(1)DEEGKLVIDEPAK	+	+	+
sp|P51858|HDGF_HUMAN	133	1	273.17	S	KGNAEGS(1)S(1)DEEGKLVIDEPAK	+	+	+
sp|P51858|HDGF_HUMAN	107	1	72.569	S	KS(1)CVEEPEPEPEAAEGDGDKK	+	+
sp|P51858|HDGF_HUMAN	202	0.988337	94.767	S	NST(0.006)PS(0.988)EPGS(0.006)GR	+	+	+
sp|P51858|HDGF_HUMAN	206	0.79649	76.522	S	NST(0.005)PS(0.199)EPGS(0.796)GR			+
sp|P51991|ROA3_HUMAN	14	1	64.675	S	MEVKPPPGRPQPDS(1)GR	+
sp|P51991|ROA3_HUMAN	358	0.936001	142.98	S	S(0.032)S(0.032)GS(0.936)PYGGGYGSGGGSGGYGSR	+	+
sp|P52272|HNRPM_HUMAN	575	1	94.692	S	MGANS(1)LER	+	+	+
sp|P52292|IMA1_HUMAN	62	0.969726	159.34	S	NVSSFPDDAT(0.03)S(0.97)PLQENR	+	+	+
sp|P52594|AGFG1_HUMAN	362	0.993803	94.461	S	APVGSVVS(0.994)VPS(0.004)QS(0.001)S(0.001)ASSDK	+	+	+
sp|P52594|AGFG1_HUMAN	181	0.995175	67.456	S	GTPS(0.005)QS(0.995)PVVGR	+	+	+
sp|P52701|MSH6_HUMAN	274	0.982978	59.678	S	EEGS(0.983)S(0.983)DEIS(0.983)S(0.983)GVGDS(0.062)ES(0.006)EGLNSPVK	+	+	+
sp|P52701|MSH6_HUMAN	275	0.982978	59.678	S	EEGS(0.983)S(0.983)DEIS(0.983)S(0.983)GVGDS(0.062)ES(0.006)EGLNSPVK	+	+	+
sp|P52701|MSH6_HUMAN	279	0.982978	59.678	S	EEGS(0.983)S(0.983)DEIS(0.983)S(0.983)GVGDS(0.062)ES(0.006)EGLNSPVK	+	+	+
sp|P52701|MSH6_HUMAN	280	0.982978	59.678	S	EEGS(0.983)S(0.983)DEIS(0.983)S(0.983)GVGDS(0.062)ES(0.006)EGLNSPVK	+	+	+
sp|P52701|MSH6_HUMAN	830	1	107.83	S	IHNVGS(1)PLK	+	+	+
sp|P52701|MSH6_HUMAN	252	0.999951	109.84	S	VIS(1)DS(1)ES(1)DIGGSDVEFKPDTK	+	+	+
sp|P52701|MSH6_HUMAN	254	0.999819	114.55	S	VIS(1)DS(1)ES(1)DIGGSDVEFKPDTK	+	+	+
sp|P52701|MSH6_HUMAN	256	0.999819	114.55	S	VIS(1)DS(1)ES(1)DIGGSDVEFKPDTK	+	+	+
sp|P52701|MSH6_HUMAN	261	0.999909	114.55	S	VIS(0.403)DS(0.623)ES(0.974)DIGGS(1)DVEFKPDTK	+	+	+
sp|P52701|MSH6_HUMAN	227	1	133.66	S	SEEDNEIES(1)EEEVQPK	+	+	+
sp|P52701|MSH6_HUMAN	14	1	98.04	S	S(1)PALSDANK	+	+	+
sp|P52701|MSH6_HUMAN	137	0.931721	96.64	S	VHVQFFDDS(0.932)PT(0.068)R	+	+	+
sp|P52756|RBM5_HUMAN	59	0.99991	57.348	S	DYDS(1)PERER	+	+	+
sp|P52756|RBM5_HUMAN	624	0.999636	178.06	S	GLVAAYSGDS(1)DNEEELVER	+	+	+
sp|P52948|NUP98_HUMAN	1023	0.965955	67.334	S	ADT(0.034)S(0.966)QEICSPR	+	+	+
sp|P52948|NUP98_HUMAN	1028	0.99992	71.548	S	ADTSQEICS(1)PR		+	+
sp|P52948|NUP98_HUMAN	839	1	58.37	S	CLIKS(1)PDR	+	+	+
sp|P52948|NUP98_HUMAN	623	0.999793	169.64	S	DSENLAS(1)PSEYPENGER	+	+	+
sp|P52948|NUP98_HUMAN	608	1	94.728	S	NLNNS(1)NLFS(1)PVNR	+	+	+
sp|P52948|NUP98_HUMAN	612	1	110.29	S	NLNNS(1)NLFS(1)PVNR	+	+	+
sp|P52948|NUP98_HUMAN	934	0.915497	56.648	S	PAPPPQS(0.085)QS(0.915)PEVEQLGR	+	+	+
sp|P52948|NUP98_HUMAN	888	1	136.48	S	YGLQDS(1)DEEEEEHPSK	+	+	+
sp|P53365|ARFP2_HUMAN	72	0.839076	58.123	S	HPS(0.839)HS(0.024)T(0.024)T(0.111)PS(0.002)GPGDEVAR		+
sp|P53367|ARFP1_HUMAN	132	0.991323	50.353	S	KWS(0.991)LNT(0.009)YK	+	+	+
sp|P53396|ACLY_HUMAN	481	0.994644	88.561	S	AKPAMPQDS(0.005)VPS(0.995)PR	+	+	+
sp|P53396|ACLY_HUMAN	455	0.996244	77.379	S	TAS(0.996)FS(0.004)ESR	+	+	+
sp|P53602|MVD1_HUMAN	96	0.996148	45.863	S	NS(0.996)RDGDPLPS(0.002)S(0.002)LSCK	+	+	+
sp|P53621|COPA_HUMAN	402	1	79.639	S	DADS(1)QNPDAPEGK	+	+
sp|P53621|COPA_HUMAN	173	1	82.543	S	NLS(1)PGAVESDVR	+	+	+
sp|P53667|LIMK1_HUMAN	310	0.824271	61.212	S	SPGAGS(0.028)LGS(0.824)PAS(0.148)QR	+	+	+
sp|P53814|SMTN_HUMAN	301	0.999597	62.823	S	SLS(1)VLSPR	+	+
sp|P53985|MOT1_HUMAN	467	0.998874	163.45	S	ESKEEET(0.001)S(0.999)IDVAGKPNEVTK	+
sp|P53999|TCP4_HUMAN	17	0.769923	164.59	S	ELVSSSSSGS(0.005)DS(0.77)DS(0.226)EVDKK	+		+
sp|P53999|TCP4_HUMAN	118	1	68.44	S	EQIS(1)DIDDAVR	+	+	+
sp|P54105|ICLN_HUMAN	102	0.999987	130.01	S	FEEESKEPVADEEEEDS(1)DDDVEPITEFR	+
sp|P54259|ATN1_HUMAN	645	0.998445	45.368	S	APS(0.998)PGAY(0.002)K	+
sp|P54259|ATN1_HUMAN	34	0.999973	133.93	S	GRAS(1)PGGVSTSSSDGK	+	+	+
sp|P54259|ATN1_HUMAN	77	0.999168	98.694	S	S(0.001)EEIS(0.999)ES(0.989)ES(0.011)EETNAPK	+		+
sp|P54259|ATN1_HUMAN	79	0.989153	98.694	S	S(0.001)EEIS(0.999)ES(0.989)ES(0.011)EETNAPK	+		+
sp|P54259|ATN1_HUMAN	632	0.858347	45.257	S	T(0.141)AS(0.858)PPGPPPYGK			+
sp|P54259|ATN1_HUMAN	101	0.781441	45.972	S	T(0.001)EQELPRPQS(0.781)PS(0.211)DLDS(0.007)LDGR	+	+	+
sp|P54274|TERF1_HUMAN	11	0.996813	72.891	S	AEDVSS(0.003)AAPS(0.997)PR	+	+	+
sp|P54578|UBP14_HUMAN	143	0.999949	79.771	S	AS(1)GEMASAQYITAALR	+	+	+
sp|P54727|RD23B_HUMAN	160	0.827869	110.41	S	QEKPAEKPAETPVAT(0.146)S(0.828)PT(0.025)AT(0.001)DSTSGDSSR	+		+
sp|P55010|IF5_HUMAN	389	0.999991	75.961	S	EAEEES(1)S(1)GGEEEDEDENIEVVYSK	+	+	+
sp|P55010|IF5_HUMAN	390	0.999991	75.961	S	EAEEES(1)S(1)GGEEEDEDENIEVVYSK	+	+	+
sp|P55081|MFAP1_HUMAN	132	1	154.65	S	MEREDS(1)S(1)EEEEEEIDDEEIERR	+	+	+
sp|P55081|MFAP1_HUMAN	133	1	154.65	S	MEREDS(1)S(1)EEEEEEIDDEEIERR	+	+	+
sp|P55081|MFAP1_HUMAN	116	1	139.9	S	KIVEPEVVGES(1)DS(1)EVEGDAWR	+	+	+
sp|P55081|MFAP1_HUMAN	118	1	139.9	S	KIVEPEVVGES(1)DS(1)EVEGDAWR	+	+	+
sp|P55081|MFAP1_HUMAN	52	0.999945	108.92	S	RPDYAPMES(1)S(1)DEEDEEFQFIK	+	+	+
sp|P55081|MFAP1_HUMAN	53	0.999945	108.92	S	RPDYAPMES(1)S(1)DEEDEEFQFIK	+	+	+
sp|P55085|PAR2_HUMAN	373	0.837916	88.496	S	QMQVS(0.838)LT(0.139)S(0.023)K	+	+	+
sp|P55196|AFAD_HUMAN	1799	0.999735	82.362	S	LFS(1)QGQDVSNK	+	+	+
sp|P55196|AFAD_HUMAN	1779	0.999771	135.09	S	SQDADS(1)PGSSGAPENLTFK	+	+	+
sp|P55196|AFAD_HUMAN	1182	1	82.908	S	SSPNVANQPPS(1)PGGK	+	+	+
sp|P55196|AFAD_HUMAN	216	0.998639	69.598	S	T(0.001)IS(0.999)NPEVVMK	+	+	+
sp|P55196|AFAD_HUMAN	1083	0.974952	51.252	S	T(0.012)S(0.012)S(0.975)VVT(0.001)LEVAK	+
sp|P55197|AF10_HUMAN	689	0.999334	42.395	S	S(0.999)PVS(0.001)SLQIR	+		+
sp|P55198|AF17_HUMAN	423	0.999993	77.282	S	APS(1)PGDYK	+	+	+
sp|P55201|BRPF1_HUMAN	84	0.824609	48.177	S	QSPSPS(0.003)EVS(0.172)QS(0.825)PGR	+
sp|P55210|CASP7_HUMAN	16	0.972616	59.426	S	ADDQGCIEEQGVEDS(0.973)ANEDS(0.027)VDAKPDR	+
sp|P55327|TPD52_HUMAN	171	0.815692	60.55	S	KLEDVKNS(0.816)PT(0.184)FK	+	+
sp|P55327|TPD52_HUMAN	176	0.994326	85.845	S	NSPT(0.006)FKS(0.994)FEEK	+	+	+
sp|P55347|PKNX1_HUMAN	41	0.86695	52.586	S	T(0.018)EQDPNCS(0.108)EPDAEGVS(0.867)PPPVES(0.006)QT(0.001)PMDVDK	+		+
sp|P55884|EIF3B_HUMAN	117	0.898018	113.47	S	S(0.898)DS(0.102)RAQAVSEDAGGNEGR	+
sp|P55884|EIF3B_HUMAN	119	0.966669	67.11	S	S(0.033)DS(0.967)RAQAVSEDAGGNEGR	+	+
sp|P56211|ARP19_HUMAN	23	0.963967	82.171	S	VT(0.036)S(0.964)PEKAEEAK	+	+	+
sp|P56211|ARP19_HUMAN	62	0.999459	89.403	S	YFDS(0.999)GDY(0.001)NMAK	+
sp|P56524|HDAC4_HUMAN	565	1	57.278	S	QEPIES(1)DEEEAEPPREVEPGQR	+	+
sp|P56524|HDAC4_HUMAN	246	0.997491	54.416	S	T(0.003)AS(0.997)EPNLK	+
sp|P56945|BCAR1_HUMAN	639	1	68.016	S	PLPS(1)PPK	+	+	+
sp|P57682|KLF3_HUMAN	92	0.999985	66.673	S	RAS(1)PGLS(0.109)MPS(0.348)S(0.294)S(0.249)PPIK	+	+	+
sp|P57682|KLF3_HUMAN	250	0.999697	73.022	S	RPLPVES(1)PDTQR	+	+	+
sp|P58012|FOXL2_HUMAN	33	0.999764	44.44	S	TVKEPEGPPPS(1)PGK	+	+	+
sp|P60468|SC61B_HUMAN	49	0.965447	47.559	S	T(0.015)T(0.015)S(0.965)AGT(0.005)GGMWR			+
sp|P60981|DEST_HUMAN	3	1	88.021	S	AS(1)GVQVADEVCR	+	+	+
sp|P61006|RAB8A_HUMAN	181	1	80.632	S	LEGNS(1)PQGS(1)NQGVK	+	+	+
sp|P61006|RAB8A_HUMAN	185	1	90.707	S	LEGNS(1)PQGS(1)NQGVK	+	+	+
sp|P61073|CXCR4_HUMAN	339	0.998537	161.21	S	GGHS(0.001)S(0.999)VSTESESSSFHSS	+		+
sp|P61073|CXCR4_HUMAN	319	0.792333	97.463	S	TSAQHALT(0.171)S(0.792)VS(0.037)R	+	+
sp|P61244|MAX_HUMAN	2	1	58.09	S	S(1)DNDDIEVES(1)DEEQPR	+		+
sp|P61244|MAX_HUMAN	11	1	202.63	S	S(1)DNDDIEVES(1)DEEQPR	+	+	+
sp|P61247|RS3A_HUMAN	263	0.999414	42.843	S	ADGY(0.001)EPPVQES(0.999)V	+
sp|P61254|RL26_HUMAN	23	1	45.829	S	HFNAPS(1)HIR	+
sp|P61313|RL15_HUMAN	187	0.846398	54.7	S	FHHT(0.154)IGGS(0.846)RR		+	+
sp|P61313|RL15_HUMAN	34	1	52.482	S	QLS(1)ALHR	+	+	+
sp|P61513|RL37A_HUMAN	21	0.999876	43.083	S	YGAS(1)LRK	+
sp|P61978|HNRPK_HUMAN	284	1	137.95	S	DYDDMS(1)PR	+	+	+
sp|P62070|RRAS2_HUMAN	186	0.99866	114.27	S	KFQEQECPPS(0.999)PEPT(0.001)RK	+	+	+
sp|P62316|SMD2_HUMAN	2	1	65.252	S	S(1)LLNKPK	+	+	+
sp|P62328|TYB4_HUMAN	2	1	65.092	S	S(1)DKPDMAEIEKFDK	+	+	+
sp|P62750|RL23A_HUMAN	43	0.842752	45.161	S	IRT(0.135)S(0.843)PT(0.023)FR	+	+	+
sp|P62753|RS6_HUMAN	236	0.99119	60.157	S	LS(0.008)S(0.991)LRAS(0.828)T(0.145)S(0.027)K	+		+
sp|P62753|RS6_HUMAN	240	0.828354	60.157	S	LS(0.008)S(0.991)LRAS(0.828)T(0.145)S(0.027)K	+		+
sp|P62753|RS6_HUMAN	244	0.933946	51.265	S	LS(0.082)S(0.092)LRAS(0.542)T(0.143)S(0.161)KS(0.934)ES(0.036)S(0.01)QK	+	+	+
sp|P62888|RL30_HUMAN	10	0.999997	89.08	S	S(1)LESINSR	+	+	+
sp|P62995|TRA2B_HUMAN	95	0.997195	45.14	S	RHS(0.997)HS(0.965)HS(0.029)PMS(0.004)T(0.004)R	+	+	+
sp|P62995|TRA2B_HUMAN	97	0.96494	45.14	S	RHS(0.997)HS(0.965)HS(0.029)PMS(0.004)T(0.004)R	+	+	+
sp|Q13595|TRA2A_HUMAN	260	1	142.29	S	RRS(1)PS(0.998)PYYS(0.001)R	+	+	+
sp|Q13595|TRA2A_HUMAN	262	0.998556	142.29	S	RRS(0.999)PS(0.999)PY(0.001)Y(0.001)S(0.001)R	+	+	+
sp|P62995|TRA2B_HUMAN	2	0.996897	138.42	S	S(0.997)DS(0.003)GEQNYGER	+	+	+
sp|P62995|TRA2B_HUMAN	4	0.96722	86.313	S	S(0.027)DS(0.967)GEQNY(0.017)GERES(0.989)R	+	+
sp|P62995|TRA2B_HUMAN	14	1	142.45	S	SDSGEQNYGERES(1)R	+	+	+
sp|P62995|TRA2B_HUMAN	87	0.99937	76.679	S	SYS(0.999)RDYR	+	+	+
sp|P63165|SUMO1_HUMAN	2	1	148.03	S	S(1)DQEAKPSTEDLGDKK	+	+	+
sp|P63218|GBG5_HUMAN	2	0.985487	87.298	S	S(0.985)GS(0.014)SSVAAMK	+	+	+
sp|P67809|YBOX1_HUMAN	314	0.869339	114.29	S	AADPPAENS(0.131)S(0.869)APEAEQGGAE	+	+	+
sp|P67809|YBOX1_HUMAN	174	0.999191	155.43	S	NEGS(0.999)ES(0.001)APEGQAQQR	+	+	+
sp|P67809|YBOX1_HUMAN	176	0.999477	151.56	S	NEGS(0.001)ES(0.999)APEGQAQQR	+	+	+
sp|P67809|YBOX1_HUMAN	165	0.982374	199.13	S	NYQQNYQNS(0.982)ES(0.018)GEK		+	+
sp|P68363|TBA1B_HUMAN	48	0.972517	85.457	S	T(0.023)IGGGDDS(0.973)FNT(0.005)FFSETGAGK	+
sp|Q71DI3|H32_HUMAN	58	0.83918	73.248	S	S(0.839)T(0.161)ELLIR	+		+
sp|P78310|CXAR_HUMAN	332	0.986451	83.182	S	TPQS(0.986)PT(0.013)LPPAK	+	+	+
sp|P78316|NOP14_HUMAN	96	0.999982	119.32	S	FGEYNSNMS(1)PEEK	+	+	+
sp|P78316|NOP14_HUMAN	146	0.979666	155.22	S	HNDIVDS(0.98)DS(0.02)DAEDR	+	+
sp|P78317|RNF4_HUMAN	94	0.992809	54.658	S	RLPQDHADS(0.007)CVVS(0.993)S(0.993)DDEELS(0.008)R	+	+
sp|P78317|RNF4_HUMAN	95	0.992809	54.658	S	RLPQDHADS(0.007)CVVS(0.993)S(0.993)DDEELS(0.008)R	+	+
sp|P78332|RBM6_HUMAN	362	0.754494	52.697	S	EGET(0.097)QGVAFEHES(0.005)PADFQNS(0.143)QS(0.754)PVQDQDK	+		+
sp|P78332|RBM6_HUMAN	1025	0.999355	66.595	S	LQS(0.001)FDS(0.999)PER	+	+	+
sp|P78344|IF4G2_HUMAN	395	0.996779	44.753	S	FS(0.997)PT(0.003)MGR			+
sp|P78346|RPP30_HUMAN	251	0.999846	60.209	S	KPRPS(1)EGDEDCLPASK	+	+	+
sp|P78347|GTF2I_HUMAN	210	0.997813	48.659	S	SILS(0.998)PGGS(0.002)CGPIK	+	+	+
sp|P78347|GTF2I_HUMAN	214	0.996853	43.382	S	SILS(0.003)PGGS(0.997)CGPIK	+	+	+
sp|P78362|SRPK2_HUMAN	494	0.980247	51.841	S	T(0.016)VS(0.98)AS(0.385)S(0.332)T(0.287)GDLPK	+	+	+
sp|P78524|DEN2B_HUMAN	622	0.999809	52.579	S	INS(1)IYNAK	+	+	+
sp|P78527|PRKDC_HUMAN	3205	0.99801	58.158	S	LT(0.002)PLPEDNS(0.998)MNVDQDGDPSDR	+	+	+
sp|P78545|ELF3_HUMAN	254	0.874725	41.644	S	KLS(0.875)KEY(0.125)WDCLEGK	+	+	+
sp|P78549|NTH_HUMAN	22	1	63.426	S	S(1)LGPGAGPR	+	+	+
sp|P78563|RED1_HUMAN	26	1	66.056	S	NLDNVS(1)PK	+		+
sp|P80723|BASP1_HUMAN	164	0.999993	111.18	S	S(1)DGAPASDSKPGSSEAAPSSK	+	+	+
sp|P82094|TMF1_HUMAN	72	0.998928	50.305	S	SNT(0.001)EPQS(0.999)PPIAS(1)PK	+
sp|P82094|TMF1_HUMAN	77	0.999832	65.472	S	SNT(0.001)EPQS(0.999)PPIAS(1)PK	+
sp|P82094|TMF1_HUMAN	344	0.996331	103.85	S	SVSEINS(0.996)DDELS(0.004)GK	+	+	+
sp|P83369|LSM11_HUMAN	21	0.999889	56.648	S	S(0.365)AGAGS(0.636)PARPPS(1)PR	+	+	+
sp|P84103|SRSF3_HUMAN	5	1	89.301	S	MHRDS(1)CPLDCK	+	+	+
sp|P84103|SRSF3_HUMAN	148	1	47.062	S	NHKPS(1)RS(1)FS(1)R	+	+	+
sp|P84103|SRSF3_HUMAN	150	1	47.062	S	NHKPS(1)RS(1)FS(1)R	+	+	+
sp|P84103|SRSF3_HUMAN	152	1	47.062	S	NHKPS(1)RS(1)FS(1)R	+	+	+
sp|P84103|SRSF3_HUMAN	108	1	50.04	S	RRS(1)PPPR	+	+	+
sp|P85037|FOXK1_HUMAN	445	0.999997	68.83	S	EGS(1)PIPHDPEFGSK	+	+	+
sp|P85037|FOXK1_HUMAN	101	1	58.246	S	QS(1)PGPALAR	+		+
sp|P85037|FOXK1_HUMAN	416	0.998152	65.092	S	S(0.998)APAS(0.002)PTHPGLMSPR	+	+	+
sp|P85037|FOXK1_HUMAN	420	0.991843	132.86	S	S(0.002)APAS(0.992)PT(0.007)HPGLMS(0.999)PR	+	+	+
sp|P85037|FOXK1_HUMAN	428	0.999404	98.507	S	S(0.002)APAS(0.992)PT(0.007)HPGLMS(0.999)PR	+	+	+
sp|P85037|FOXK1_HUMAN	441	0.999944	79.492	S	S(0.003)GGLQT(0.997)PECLS(1)R	+	+	+
sp|P85037|FOXK1_HUMAN	239	0.910324	54.841	S	S(0.056)MVS(0.91)PVPS(0.323)PT(0.324)GT(0.352)IS(0.037)VPNS(0.111)CPAS(0.886)PR	+	+	+
sp|P85037|FOXK1_HUMAN	249	0.928721	53.968	S	S(0.142)MVS(0.839)PVPS(0.361)PT(0.361)GT(0.358)IS(0.929)VPNS(0.01)CPASPR	+
sp|P85037|FOXK1_HUMAN	257	0.972928	54.841	S	S(0.017)MVS(0.511)PVPS(0.603)PT(0.619)GT(0.619)IS(0.619)VPNS(0.04)CPAS(0.973)PR	+	+	+
sp|P86452|ZBED6_HUMAN	381	0.850869	68.972	S	S(0.149)ES(0.851)PIPVAEQGTLMR	+	+
sp|P86791|CCZ1_HUMAN	266	1	49.482	S	HIEPELAGRDS(1)PIR		+
sp|P86791|CCZ1_HUMAN	76	0.958318	68.657	S	T(0.001)FS(0.958)PS(0.041)KPAK	+	+	+
sp|P98082|DAB2_HUMAN	401	0.999998	59.185	S	S(0.457)S(0.543)PNPFVGS(1)PPK	+	+	+
sp|P98168|ZXDA_HUMAN	714	0.874745	63.894	S	NS(0.125)S(0.875)PEPQALTPSSK	+	+
sp|P98175|RBM10_HUMAN	733	0.919849	102.89	S	GLVAAY(0.082)S(0.92)GES(0.998)DS(1)EEEQER	+	+	+
sp|P98175|RBM10_HUMAN	736	0.999965	147.17	S	GLVAAYSGES(1)DS(1)EEEQER	+	+	+
sp|P98175|RBM10_HUMAN	738	1	155.03	S	GLVAAYSGES(1)DS(1)EEEQER	+	+	+
sp|P98175|RBM10_HUMAN	60	0.960672	95.244	S	HDY(0.049)DDS(0.961)S(0.961)EEQS(0.029)AEDSYEASPGSETQR	+		+
sp|P98175|RBM10_HUMAN	61	0.960672	95.244	S	HDY(0.049)DDS(0.961)S(0.961)EEQS(0.029)AEDSYEASPGSETQR	+		+
sp|P98175|RBM10_HUMAN	65	0.811958	55.469	S	HDY(0.084)DDS(0.729)S(0.729)EEQS(0.812)AEDS(0.442)Y(0.197)EAS(0.006)PGS(0.001)ETQR	+
sp|P98175|RBM10_HUMAN	89	0.995504	72.652	S	HRHS(0.996)PT(0.004)GPPGFPR	+	+	+
sp|P98175|RBM10_HUMAN	723	0.999348	70.622	S	LAS(0.001)DDRPS(0.999)PPR	+	+	+
sp|Q00059|TFAM_HUMAN	193	0.864694	45.115	S	NLS(0.865)DS(0.134)EKELY(0.001)IQHAK	+
sp|Q00341|VIGLN_HUMAN	31	0.999874	121.13	S	VATLNS(1)EEESDPPTYK	+	+	+
sp|Q00536|CDK16_HUMAN	12	0.953903	49.715	S	QLS(0.954)MT(0.046)LR	+	+	+
sp|Q00537|CDK17_HUMAN	146	1	56.404	S	RLS(1)LPADIR	+	+	+
sp|Q00537|CDK17_HUMAN	122	0.851985	52.642	S	MGS(0.002)DGES(0.002)DQAS(0.012)GT(0.035)S(0.035)S(0.035)DEVQS(0.852)PT(0.028)GVCLR	+
sp|Q00537|CDK17_HUMAN	180	0.857582	60.49	S	RAS(0.858)LS(0.142)EIGFGK	+		+
sp|Q00587|BORG5_HUMAN	192	0.998097	72.243	S	S(0.002)DS(0.998)LLSFR	+	+	+
sp|Q00587|BORG5_HUMAN	195	0.999002	44.203	S	SDS(0.001)LLS(0.999)FR	+	+	+
sp|Q00613|HSF1_HUMAN	363	0.987445	59.9	S	GHT(0.001)DT(0.006)EGRPPS(0.987)PPPT(0.186)S(0.162)T(0.657)PEK			+
sp|Q00613|HSF1_HUMAN	303	1	71.344	S	VKEEPPS(1)PPQS(1)PR	+	+	+
sp|Q00613|HSF1_HUMAN	307	1	71.344	S	VKEEPPS(1)PPQS(1)PR	+	+	+
sp|Q00839|HNRPU_HUMAN	271	0.892606	102.86	S	AKS(0.893)PQPPVEEEDEHFDDT(0.107)VVCLDTYNCDLHFK		+	+
sp|Q00839|HNRPU_HUMAN	59	0.994657	55.608	S	LQAALDDEEAGGRPAMEPGNGS(0.995)LDLGGDS(0.005)AGR	+
sp|Q00839|HNRPU_HUMAN	4	0.907256	79.906	S	S(0.012)S(0.081)S(0.907)PVNVK	+	+	+
sp|Q00987|MDM2_HUMAN	166	0.881517	48.004	S	AIS(0.882)ET(0.118)EENSDELSGER	+
sp|Q01082|SPTB2_HUMAN	2165	0.977535	63.76	S	ES(0.022)S(0.978)PIPS(0.82)PT(0.098)S(0.082)DRK	+	+	+
sp|Q01082|SPTB2_HUMAN	2169	0.930178	93.152	S	T(0.288)S(0.335)S(0.388)KES(0.495)S(0.495)PIPS(0.93)PT(0.037)S(0.033)DRK	+	+	+
sp|Q01082|SPTB2_HUMAN	2138	0.999999	95.767	S	GEQVSQNGLPAEQGS(1)PR	+	+	+
sp|Q01082|SPTB2_HUMAN	2102	0.999032	108.56	S	RPPS(0.999)PEPS(0.001)TK	+	+	+
sp|Q01082|SPTB2_HUMAN	2161	0.839213	93.152	S	T(0.075)S(0.082)S(0.839)KES(0.502)S(0.502)PIPS(0.902)PT(0.082)S(0.014)DR	+	+	+
sp|Q01105|SET_HUMAN	7	1	78.655	S	RQS(1)PLPPQK	+	+	+
sp|Q01130|SRSF2_HUMAN	206	0.99997	60.209	S	S(1)KS(1)PPKS(0.867)PEEEGAVS(0.07)S(0.063)	+	+	+
sp|Q01130|SRSF2_HUMAN	208	0.99993	86.016	S	S(1)KS(1)PPKS(0.867)PEEEGAVS(0.07)S(0.063)	+	+	+
sp|Q01130|SRSF2_HUMAN	212	0.999992	86.016	S	S(0.107)KS(0.893)PPKS(1)PEEEGAVS(0.564)S(0.436)	+	+	+
sp|Q01130|SRSF2_HUMAN	189	0.999862	90.697	S	S(1)RS(1)PPPVSK	+	+	+
sp|Q01130|SRSF2_HUMAN	191	0.999873	93.839	S	S(1)RS(1)PPPVSK	+	+	+
sp|Q01130|SRSF2_HUMAN	2	0.999997	87.148	S	S(1)YGRPPPDVEGMTSLK	+		+
sp|Q01130|SRSF2_HUMAN	26	0.911447	57.59	S	T(0.089)S(0.911)PDTLRR	+	+	+
sp|Q01167|FOXK2_HUMAN	398	1	65.219	S	EGS(1)PAPLEPEPGAAQPK	+	+	+
sp|Q01433|AMPD2_HUMAN	168	1	49.715	S	QIS(1)QDVK	+	+	+
sp|Q01518|CAP1_HUMAN	310	0.997193	88.552	S	PFSAPKPQT(0.441)S(0.562)PS(0.997)PK	+	+	+
sp|Q01804|OTUD4_HUMAN	1023	0.999997	79.659	S	EES(1)S(1)EDENEVSNILR	+	+	+
sp|Q01804|OTUD4_HUMAN	1024	0.999997	79.659	S	EES(1)S(1)EDENEVSNILR	+	+	+
sp|Q01804|OTUD4_HUMAN	416	0.99884	60.019	S	T(0.001)PS(0.999)QIIR	+	+
sp|Q01813|PFKAP_HUMAN	386	1	77.062	S	S(1)FAGNLNTYK	+	+	+
sp|Q01831|XPC_HUMAN	883	0.995597	110.01	S	SEAAAPHT(0.006)DAGGGLS(0.996)S(0.996)DEEEGT(0.002)S(0.001)SQAEAAR	+	+	+
sp|Q01831|XPC_HUMAN	884	0.995597	145.19	S	SEAAAPHT(0.006)DAGGGLS(0.996)S(0.996)DEEEGT(0.002)S(0.001)SQAEAAR	+	+	+
sp|Q02040|AK17A_HUMAN	537	1	77.078	S	VVPEDGS(1)PEKR	+	+	+
sp|Q02078|MEF2A_HUMAN	98	0.774833	51.645	S	GCDS(0.775)PDPDT(0.074)S(0.077)Y(0.099)VLT(0.961)PHT(0.014)EEK	+	+	+
sp|Q02241|KIF23_HUMAN	902	0.763658	43.612	S	GGGQSVQFT(0.004)DIET(0.051)LKQES(0.764)PNGS(0.18)R	+
sp|Q02241|KIF23_HUMAN	911	0.769443	90.193	S	RS(0.769)S(0.115)T(0.115)VAPAQPDGAESEWTDVETR	+		+
sp|Q02241|KIF23_HUMAN	867	1	156.13	S	YMLTHQELAS(1)DGEIETK	+	+
sp|Q02880|TOP2B_HUMAN	1550	0.999986	129.01	S	KAS(1)GS(1)ENEGDYNPGR	+	+	+
sp|Q02880|TOP2B_HUMAN	1552	0.999982	172.1	S	KAS(1)GS(1)ENEGDYNPGR	+	+	+
sp|Q02880|TOP2B_HUMAN	1522	1	120.3	S	VVEAVNS(1)DS(1)DS(1)EFGIPK	+	+	+
sp|Q02880|TOP2B_HUMAN	1524	1	120.3	S	VVEAVNS(1)DS(1)DS(1)EFGIPK	+	+	+
sp|Q02880|TOP2B_HUMAN	1526	1	97.579	S	VVEAVNS(1)DS(1)DS(1)EFGIPK	+		+
sp|Q02880|TOP2B_HUMAN	1400	0.960601	62.268	S	VKAS(0.961)PIT(0.039)NDGEDEFVPS(0.858)DGLDKDEY(0.001)T(0.121)FS(0.02)PGK	+
sp|Q02880|TOP2B_HUMAN	1413	0.858345	62.268	S	VKAS(0.961)PIT(0.039)NDGEDEFVPS(0.858)DGLDKDEY(0.001)T(0.121)FS(0.02)PGK	+
sp|Q03001|DYST_HUMAN	1382	0.981678	79.022	S	AMVDS(0.018)QQKS(0.982)PVKR	+	+	+
sp|Q03111|ENL_HUMAN	438	0.781028	89.013	S	LS(0.781)FS(0.738)DS(0.738)ES(0.738)DNS(0.004)ADSSLPSR	+
sp|Q03111|ENL_HUMAN	444	0.885667	89.013	S	LS(0.367)FS(0.367)DS(0.367)ES(0.886)DNS(0.013)ADSSLPSR	+
sp|Q03111|ENL_HUMAN	292	0.910313	40.237	S	RPAT(0.081)ADS(0.91)PKPS(0.009)AK	+	+	+
sp|Q03112|MECOM_HUMAN	1039	0.857929	85.457	S	NFIGNS(0.004)NHGS(0.138)QS(0.858)PR	+
sp|Q03135|CAV1_HUMAN	37	1	58.37	S	AMADELS(1)EK	+	+	+
sp|Q03164|KMT2A_HUMAN	279	1	84.198	S	AGKLS(1)PLK	+	+	+
sp|Q03164|KMT2A_HUMAN	3527	0.987271	65.179	S	S(0.009)AS(0.987)PS(0.004)VPGPTK	+	+	+
sp|Q03164|KMT2A_HUMAN	2938	0.75802	44.543	S	S(0.758)PT(0.242)VPSQNPSR	+	+	+
sp|Q03164|KMT2A_HUMAN	1858	0.831428	47.808	S	S(0.169)REDS(0.831)PELNPPPGIEDNR	+	+	+
sp|Q03164|KMT2A_HUMAN	2098	0.997561	100.45	S	TIAHS(0.998)PT(0.002)SFTESSSK	+	+	+
sp|Q03188|CENPC_HUMAN	73	0.957116	63.691	S	IKDT(0.011)CIQS(0.957)PS(0.032)KECQK	+	+	+
sp|Q03188|CENPC_HUMAN	538	0.999608	78.763	S	SEES(1)PVYSNSSVR	+	+	+
sp|Q03188|CENPC_HUMAN	333	0.897823	74.944	S	T(0.102)IS(0.898)PAESTALLQGR	+		+
sp|Q03188|CENPC_HUMAN	177	0.895031	94.728	S	TSVSQNVIPS(0.105)S(0.895)AQK	+	+	+
sp|Q03252|LMNB2_HUMAN	37	0.903729	95.018	S	AGGPATPLS(0.904)PT(0.096)R	+	+	+
sp|Q03252|LMNB2_HUMAN	419	0.93719	84.468	S	AT(0.037)S(0.937)S(0.021)S(0.004)S(0.001)GSLSATGR	+	+	+
sp|Q03393|PTPS_HUMAN	19	0.989494	56.087	S	RIS(0.989)FS(0.01)ASHR	+
sp|Q03468|ERCC6_HUMAN	486	1	112.5	S	LKLEDDS(1)EES(1)DAEFDEGFK	+	+	+
sp|Q03468|ERCC6_HUMAN	489	1	112.5	S	LKLEDDS(1)EES(1)DAEFDEGFK	+	+	+
sp|Q03468|ERCC6_HUMAN	1142	0.969258	64.65	S	T(0.001)S(0.001)MPS(0.969)GDES(0.029)IDEK	+		+
sp|Q03701|CEBPZ_HUMAN	629	0.976168	102.67	S	S(0.024)QLDDHPES(0.976)DDEENFIDANDDEDMEK	+	+	+
sp|Q04637|IF4G1_HUMAN	1209	0.999079	101.71	S	AAS(0.999)LT(0.001)EDR	+	+	+
sp|Q04637|IF4G1_HUMAN	1231	1	77.744	S	EAALPPVS(1)PLK	+	+	+
sp|Q04637|IF4G1_HUMAN	1185	0.918264	74.944	S	S(0.918)FS(0.082)KEVEER	+	+	+
sp|Q04637|IF4G1_HUMAN	1187	0.998878	73.499	S	S(0.001)FS(0.999)KEVEER	+	+	+
sp|Q04637|IF4G1_HUMAN	1194	0.999927	41.378	S	S(0.05)FS(0.95)KEVEERS(1)R	+	+
sp|Q04656|ATP7A_HUMAN	357	0.922069	54.658	S	VS(0.003)IT(0.001)S(0.001)EVES(0.001)T(0.002)S(0.009)NS(0.922)PS(0.041)S(0.009)S(0.009)S(0.002)LQK	+	+
sp|Q04721|NOTC2_HUMAN	1778	1	135.45	S	AEDEALLS(1)EEDDPIDR	+	+	+
sp|Q04726|TLE3_HUMAN	203	0.965025	70.281	S	ES(0.006)S(0.006)ANNS(0.018)VS(0.965)PS(0.003)ES(0.003)LR	+	+	+
sp|Q04727|TLE4_HUMAN	292	0.975509	65.107	S	DAPIS(0.976)PAS(0.024)IASSSSTPSSK	+		+
sp|Q04727|TLE4_HUMAN	208	0.921317	49.423	S	S(0.002)S(0.002)S(0.039)VS(0.921)PS(0.033)AS(0.002)FR	+	+	+
sp|Q04759|KPCT_HUMAN	685	1	47.288	S	ALINS(1)MDQNMFR	+
sp|Q04759|KPCT_HUMAN	695	1	100.72	S	NFS(1)FMNPGMER	+	+
sp|Q05209|PTN12_HUMAN	673	0.999688	104.17	S	DVDVSEDS(1)PPPLPER	+	+	+
sp|Q05209|PTN12_HUMAN	435	1	48.423	S	NLS(1)FEIK	+	+
sp|Q05209|PTN12_HUMAN	603	0.94213	48.641	S	T(0.001)PLS(0.02)FT(0.021)NPLHS(0.942)DDS(0.932)DS(0.084)DER	+	+
sp|Q05209|PTN12_HUMAN	606	0.931501	48.641	S	T(0.001)PLS(0.02)FT(0.021)NPLHS(0.942)DDS(0.932)DS(0.084)DER	+	+
sp|Q05397|FAK1_HUMAN	910	0.971484	61.732	S	LQPQEIS(0.971)PPPT(0.029)ANLDR	+	+	+
sp|Q05519|SRS11_HUMAN	434	1	191.37	S	DYDEEEQGYDS(1)EKEKK	+	+	+
sp|Q05519|SRS11_HUMAN	456	0.998788	52.814	S	ECS(0.999)VEKGT(0.001)GDSLR	+	+	+
sp|Q05655|KPCD_HUMAN	645	0.996787	50.353	S	ARLS(0.997)Y(0.001)S(0.002)DK	+	+	+
sp|Q05655|KPCD_HUMAN	304	0.916395	126.88	S	S(0.083)DS(0.916)AS(0.001)SEPVGIYQGFEK	+		+
sp|Q05682|CALD1_HUMAN	789	0.900715	68.016	S	VTS(0.901)PT(0.099)KV	+	+	+
sp|Q05932|FOLC_HUMAN	539	1	69.979	S	DPIFQPPS(1)PPK	+	+	+
sp|Q05D32|CTSL2_HUMAN	9	0.837439	47.189	S	KAS(0.837)QQS(0.162)NQIQTQR	+	+	+
sp|Q05D32|CTSL2_HUMAN	28	0.999999	168.79	S	KYS(1)EVDDSLPSGGEKPSK	+	+	+
sp|Q06210|GFPT1_HUMAN	261	0.830958	102.66	S	VDS(0.831)T(0.156)T(0.013)CLFPVEEK		+
sp|Q06265|EXOS9_HUMAN	306	0.836184	133.05	S	APIDT(0.164)S(0.836)DVEEK	+	+	+
sp|Q06587|RING1_HUMAN	229	0.931909	44.533	S	GGGAGGS(0.007)S(0.007)VGT(0.002)GGGGT(0.002)GGVGGGAGS(0.932)EDS(0.051)GDR		+	+
sp|Q07157|ZO1_HUMAN	166	1	51.949	S	ERS(1)LS(1)PR	+	+	+
sp|Q07157|ZO1_HUMAN	168	1	51.949	S	ERS(1)LS(1)PR	+	+	+
sp|Q07157|ZO1_HUMAN	912	0.999477	43.761	S	IDS(0.999)PGFKPAS(0.001)QQK	+	+	+
sp|Q07157|ZO1_HUMAN	617	0.992499	77.191	S	S(0.992)REDLS(0.008)AQPVQTK	+	+	+
sp|Q07157|ZO1_HUMAN	175	0.997231	42.317	S	S(0.997)VAS(0.815)S(0.182)QPAKPT(0.005)K	+
sp|Q07157|ZO1_HUMAN	178	0.995297	117.03	S	SVAS(0.995)S(0.005)QPAKPTK	+	+	+
sp|Q07352|TISB_HUMAN	54	0.986896	83.182	S	RHS(0.987)VT(0.013)LPSSK	+	+	+
sp|Q07352|TISB_HUMAN	92	0.954282	44.425	S	S(0.046)FS(0.954)EGGER	+
sp|Q07617|SPAG1_HUMAN	418	0.999763	58.09	S	GQTPEAGADKRS(1)PR	+	+	+
sp|Q07666|KHDR1_HUMAN	20	0.967983	95.854	S	S(0.032)GS(0.968)MDPSGAHPSVR	+	+	+
sp|Q07889|SOS1_HUMAN	1134	0.999282	85.845	S	SAS(0.999)VSSISLTK	+	+	+
sp|Q07955|SRSF1_HUMAN	2	1	84.568	S	S(1)GGGVIR	+	+	+
sp|Q07955|SRSF1_HUMAN	234	0.879456	48.704	S	S(0.121)RGS(0.879)PRY(0.01)S(0.99)PR	+	+	+
sp|Q07955|SRSF1_HUMAN	238	0.98983	48.704	S	S(0.121)RGS(0.879)PRY(0.01)S(0.99)PR	+	+	+
sp|Q07955|SRSF1_HUMAN	199	0.999769	64.537	S	VDGPRS(1)PS(0.988)Y(0.013)GR	+	+	+
sp|Q07955|SRSF1_HUMAN	201	0.987638	48.568	S	VDGPRS(1)PS(0.988)Y(0.013)GR	+	+	+
sp|Q07960|RHG01_HUMAN	51	0.969964	62.408	S	S(0.015)S(0.015)S(0.97)PELVTHLK	+		+
sp|Q08170|SRSF4_HUMAN	431	1	218.5	S	GES(1)ENAGTNQETR	+	+	+
sp|Q08357|S20A2_HUMAN	256	0.992218	62.287	S	EGALS(0.008)RVS(0.992)DES(0.904)LS(0.096)K	+		+
sp|Q08357|S20A2_HUMAN	259	0.904106	62.287	S	EGALS(0.008)RVS(0.992)DES(0.904)LS(0.096)K	+		+
sp|Q08379|GOGA2_HUMAN	37	0.999924	50.207	S	NS(1)PGVPTGAK	+
sp|Q08499|PDE4D_HUMAN	348	0.80925	56.951	S	QHEVEIPS(0.809)PT(0.191)QK	+
sp|Q08499|PDE4D_HUMAN	190	0.999807	50.805	S	RES(1)FLYR	+	+	+
sp|Q08499|PDE4D_HUMAN	202	0.999997	97.214	S	SDSDYDLS(1)PK	+	+	+
sp|Q08499|PDE4D_HUMAN	255	0.999701	47.288	S	S(1)PMCNQPSINK		+
sp|Q08945|SSRP1_HUMAN	667	0.998702	153.74	S	S(0.001)KEFVS(0.999)S(0.999)DES(0.857)S(0.125)S(0.019)GENK	+	+	+
sp|Q08945|SSRP1_HUMAN	668	0.998702	99.344	S	S(0.001)KEFVS(0.999)S(0.999)DES(0.857)S(0.125)S(0.019)GENK	+	+	+
sp|Q08945|SSRP1_HUMAN	671	0.959019	134.68	S	EFVS(0.02)S(0.02)DES(0.959)S(0.873)S(0.129)GENK	+	+	+
sp|Q08945|SSRP1_HUMAN	672	0.897419	134.68	S	S(0.001)KEFVS(0.897)S(0.897)DES(0.897)S(0.897)S(0.409)GENK	+	+	+
sp|Q08945|SSRP1_HUMAN	673	0.844429	75.574	S	S(0.001)KEFVS(0.789)S(0.789)DES(0.789)S(0.789)S(0.844)GENK	+	+	+
sp|Q08945|SSRP1_HUMAN	444	1	134.21	S	EGMNPSYDEYADS(1)DEDQHDAYLER	+	+	+
sp|Q08945|SSRP1_HUMAN	657	0.836487	60.019	S	QLS(0.836)ES(0.164)FK	+	+	+
sp|Q08945|SSRP1_HUMAN	659	0.999681	68.224	S	QLSES(1)FK	+	+	+
sp|Q08AD1|CAMP2_HUMAN	599	0.998458	98.974	S	LNQS(0.001)S(0.998)PDNVTDTK	+	+	+
sp|Q08AD1|CAMP2_HUMAN	1319	0.884574	119.69	S	SESVEGFLS(0.885)PS(0.115)R	+	+
sp|Q08AD1|CAMP2_HUMAN	464	0.997372	180.7	S	S(0.003)IS(0.997)NEGLTLNNSHVSK	+	+	+
sp|Q08AD1|CAMP2_HUMAN	1148	0.999316	107.34	S	Y(0.001)DGES(0.999)DKEQFDDDQK	+	+	+
sp|Q08J23|NSUN2_HUMAN	743	0.999995	97.893	S	AGEPNS(1)PDAEEANS(1)PDVTAGCDPAGVHPPR	+	+	+
sp|Q08J23|NSUN2_HUMAN	751	0.999782	97.893	S	AGEPNS(1)PDAEEANS(1)PDVTAGCDPAGVHPPR	+	+	+
sp|Q08J23|NSUN2_HUMAN	456	0.856447	66.533	S	ES(0.073)T(0.068)QLS(0.856)PADLT(0.003)EGKPTDPSK	+	+	+
sp|Q09161|NCBP1_HUMAN	22	0.946528	98.165	S	KT(0.048)S(0.947)DANET(0.005)EDHLESLICK	+	+
sp|Q09472|EP300_HUMAN	12	1	68.809	S	AENVVEPGPPS(1)AK	+		+
sp|Q09472|EP300_HUMAN	2309	0.999855	41.399	S	S(1)PQPVPSPR	+		+
sp|Q09472|EP300_HUMAN	1038	0.822317	58.087	S	TEIKEEEDQPS(0.002)T(0.002)S(0.004)AT(0.033)QS(0.108)S(0.822)PAPGQS(0.029)K	+
sp|Q09666|AHNK_HUMAN	5110	1	100.19	S	FKAEAPLPS(1)PK	+	+	+
sp|Q09666|AHNK_HUMAN	5752	0.955072	113.69	S	AS(0.045)LGS(0.955)LEGEAEAEASSPK	+		+
sp|Q09666|AHNK_HUMAN	5763	0.822034	97.32	S	AS(0.406)LGS(0.594)LEGEAEAEAS(0.178)S(0.822)PK	+	+	+
sp|Q09666|AHNK_HUMAN	41	0.998904	155.1	S	DDGVFVQEVT(0.001)QNS(0.999)PAAR	+	+	+
sp|Q09666|AHNK_HUMAN	177	0.910186	93.058	S	DIDIS(0.09)S(0.91)PEFK	+	+	+
sp|Q09666|AHNK_HUMAN	5830	1	127.42	S	FGTFGGLGS(1)K	+	+	+
sp|Q09666|AHNK_HUMAN	5720	1	46.334	S	FNFS(1)KPK	+		+
sp|Q09666|AHNK_HUMAN	93	0.999975	56.407	S	KGDRS(1)PEPGQTWTR	+	+	+
sp|Q09666|AHNK_HUMAN	5731	0.99992	109.42	S	GGVTGS(1)PEASISGSK	+	+	+
sp|Q09666|AHNK_HUMAN	5841	0.99278	157.2	S	GHYEVT(0.001)GS(0.993)DDET(0.006)GK	+	+	+
sp|Q09666|AHNK_HUMAN	5857	0.85281	65.563	S	LQGSGVS(0.147)LAS(0.853)KK			+
sp|Q09666|AHNK_HUMAN	5448	1	66.285	S	IS(1)APNVDFNLEGPK	+
sp|Q09666|AHNK_HUMAN	135	1	126	S	LKS(1)EDGVEGDLGETQSR	+	+	+
sp|Q09666|AHNK_HUMAN	210	0.973836	116.06	S	LPS(0.974)GS(0.026)GAASPTGSAVDIR	+	+
sp|Q09666|AHNK_HUMAN	216	0.986461	143.14	S	LPS(0.003)GS(0.004)GAAS(0.986)PT(0.67)GS(0.335)AVDIR	+	+	+
sp|Q09666|AHNK_HUMAN	4903	0.999992	73.233	S	LSGPS(1)LK	+	+	+
sp|Q09666|AHNK_HUMAN	1445	1	41.448	S	MPEMS(1)IK	+	+	+
sp|Q09666|AHNK_HUMAN	1571	0.999505	42.743	S	MPS(1)MNIQTHK	+	+	+
sp|Q09666|AHNK_HUMAN	5782	0.998696	88.681	S	S(0.001)NS(0.999)FSDER	+	+	+
sp|Q09666|AHNK_HUMAN	5077	1	52.49	S	VDVKS(1)PK		+
sp|Q09666|AHNK_HUMAN	3426	1	70.96	S	VSMPDVELNLKS(1)PK	+	+	+
sp|Q0JRZ9|FCHO2_HUMAN	394	1	57.55	S	HS(1)PVQMNR		+	+
sp|Q0VG06|FP100_HUMAN	667	0.999063	50.04	S	APS(0.999)PLGPT(0.001)R	+
sp|Q12774|ARHG5_HUMAN	445	0.999739	57.52	S	AEELS(1)PAALS(0.888)PS(0.113)LEPIR	+	+	+
sp|Q12774|ARHG5_HUMAN	450	0.887594	57.52	S	AEELS(1)PAALS(0.888)PS(0.113)LEPIR	+	+	+
sp|Q12789|TF3C1_HUMAN	1062	0.892924	122.31	S	KNS(0.893)S(0.096)T(0.011)DQGSDEEGSLQK	+	+	+
sp|Q12789|TF3C1_HUMAN	1068	0.999896	153.23	S	NSSTDQGS(1)DEEGSLQK	+	+	+
sp|Q12797|ASPH_HUMAN	29	0.933322	247.6	S	SSGNSSSSGSGSGSTSAGS(0.001)S(0.066)S(0.933)PGAR	+	+	+
sp|Q12802|AKP13_HUMAN	1932	0.800686	98.105	S	FLSHS(0.005)T(0.195)DS(0.801)LNK	+	+	+
sp|Q12802|AKP13_HUMAN	1559	0.989814	52.716	S	S(0.01)LS(0.99)PFRR	+	+	+
sp|Q12802|AKP13_HUMAN	2563	0.828339	84.842	S	S(0.003)LS(0.828)RPS(0.143)S(0.026)LIEQEK	+		+
sp|Q12802|AKP13_HUMAN	1898	0.994033	81.017	S	SQQS(0.994)VS(0.006)LSK	+	+	+
sp|Q12830|BPTF_HUMAN	2370	1	59.067	S	LS(1)PQMQVHQDK	+	+	+
sp|Q12830|BPTF_HUMAN	1231	0.966357	54.471	S	NLS(0.028)ES(0.966)PVIT(0.005)K	+		+
sp|Q12830|BPTF_HUMAN	216	1	77.379	S	S(1)PILEEK	+	+	+
sp|Q12830|BPTF_HUMAN	1251	0.999573	46.404	S	QEQS(1)PNANNDQPEDLIQGCSESDSSVLR	+	+
sp|Q12834|CDC20_HUMAN	41	1	59.57	S	EAAGPAPS(1)PMR	+	+	+
sp|Q12857|NFIA_HUMAN	280	0.999608	58.26	S	LKS(1)VEDEMDS(1)PGEEPFY(0.001)TGQGR	+		+
sp|Q12857|NFIA_HUMAN	287	0.999568	86.467	S	LKS(1)VEDEMDS(1)PGEEPFY(0.001)TGQGR	+	+	+
sp|Q12857|NFIA_HUMAN	300	0.999469	86.304	S	S(0.999)PGS(0.001)GSQSSGWHEVEPGMPSPTTLK	+	+	+
sp|Q12857|NFIA_HUMAN	319	0.784411	55.101	S	S(0.953)PGS(0.029)GS(0.006)QS(0.006)S(0.007)GWHEVEPGMPS(0.784)PT(0.11)T(0.105)LK	+	+
sp|Q12873|CHD3_HUMAN	1601	0.999997	100.38	S	METEADAPS(1)PAPS(1)LGER	+	+	+
sp|Q12873|CHD3_HUMAN	1605	1	96.666	S	METEADAPS(1)PAPS(1)LGER	+	+	+
sp|Q12888|TP53B_HUMAN	1430	0.998316	86.727	S	ETAVPGPLGIEDIS(0.002)PNLS(0.998)PDDK	+
sp|Q12888|TP53B_HUMAN	1362	1	86.911	S	GGPGKLS(1)PR	+	+	+
sp|Q12888|TP53B_HUMAN	552	0.99316	69.952	S	IDEDGENTQIEDT(0.003)EPMS(0.993)PVLNS(0.004)K	+	+	+
sp|Q12888|TP53B_HUMAN	1678	0.99998	94.728	S	LITSEEERS(1)PAKR	+	+	+
sp|Q12888|TP53B_HUMAN	523	0.862425	103.85	S	LMLS(0.013)T(0.019)S(0.015)EY(0.128)S(0.862)QS(0.964)PK	+	+	+
sp|Q12888|TP53B_HUMAN	525	0.963849	80.469	S	LMLS(0.013)T(0.019)S(0.015)EY(0.128)S(0.862)QS(0.964)PK	+	+	+
sp|Q12888|TP53B_HUMAN	1028	0.794427	71.344	S	NGSTAVAES(0.206)VAS(0.794)PQK	+		+
sp|Q12888|TP53B_HUMAN	500	1	124.43	S	NS(1)PEDLGLSLTGDSCK	+	+	+
sp|Q12888|TP53B_HUMAN	398	0.998348	46.065	S	QDKPMDT(0.001)S(0.001)VLS(0.998)EEGGEPFQK	+		+
sp|Q12888|TP53B_HUMAN	1094	0.999331	66.012	S	QS(0.001)QQPMKPIS(0.999)PVKDPVS(0.953)PAS(0.048)QK	+	+	+
sp|Q12888|TP53B_HUMAN	1101	0.970307	66.012	S	QS(0.003)QQPMKPIS(0.997)PVKDPVS(0.97)PAS(0.03)QK	+	+	+
sp|Q12888|TP53B_HUMAN	639	0.992547	43.084	S	S(0.015)EALS(0.993)S(0.993)VLDQEEAMEIK	+
sp|Q12888|TP53B_HUMAN	640	0.992547	43.084	S	S(0.015)EALS(0.993)S(0.993)VLDQEEAMEIK	+
sp|Q12888|TP53B_HUMAN	265	1	91.549	S	SEDMPFS(1)PK	+	+	+
sp|Q12888|TP53B_HUMAN	294	0.999995	64.136	S	S(1)PEPEVLSTQEDLFDQSNK	+	+	+
sp|Q12888|TP53B_HUMAN	380	0.799461	51.998	S	S(0.005)T(0.005)PFIVPS(0.158)S(0.799)PT(0.034)EQEGR	+	+
sp|Q12888|TP53B_HUMAN	1317	0.979836	93.226	S	T(0.006)S(0.006)S(0.98)GT(0.007)S(0.001)LSAMHSSGSSGK	+	+	+
sp|Q12888|TP53B_HUMAN	316	0.872343	80.469	S	TVS(0.127)S(0.872)DGCS(0.001)TPSR	+		+
sp|Q12888|TP53B_HUMAN	771	1	52.576	S	VDVS(1)CEPLEGVEK	+	+
sp|Q12894|IFRD2_HUMAN	93	0.893997	93.753	S	S(0.008)S(0.009)AQADS(0.894)GS(0.844)S(0.244)DDEAASEAR	+	+	+
sp|Q12894|IFRD2_HUMAN	95	0.844339	74.519	S	S(0.008)S(0.009)AQADS(0.894)GS(0.844)S(0.244)DDEAASEAR	+	+	+
sp|Q12894|IFRD2_HUMAN	96	0.805862	74.519	S	S(0.29)S(0.29)AQADS(0.806)GS(0.806)S(0.806)DDEAAS(0.002)EAR	+	+	+
sp|Q12906|ILF3_HUMAN	482	0.961451	122.31	S	DSSKGEDS(0.961)AEET(0.039)EAK		+	+
sp|Q12906|ILF3_HUMAN	812	0.800173	48.998	S	FNY(0.001)S(0.199)GS(0.8)GGR	+	+	+
sp|Q12906|ILF3_HUMAN	382	0.999793	233.02	S	PMEEDGEEKS(1)PSK	+	+	+
sp|Q12929|EPS8_HUMAN	659	0.973773	93.823	S	QNS(0.974)S(0.023)S(0.003)SDSGGSIVR	+	+	+
sp|Q12946|FOXF1_HUMAN	335	0.972434	88.338	S	YHS(0.003)QS(0.972)PS(0.024)MCDR	+	+	+
sp|Q12959|DLG1_HUMAN	575	0.864191	126.63	S	EQMMNSSIS(0.001)S(0.003)GS(0.132)GS(0.864)LR	+		+
sp|Q12959|DLG1_HUMAN	687	0.969167	109.83	S	HVT(0.008)S(0.004)NAS(0.969)DS(0.013)ES(0.002)S(0.004)YR	+		+
sp|Q12965|MYO1E_HUMAN	980	0.999993	95.651	S	NQYVPYPHAPGS(1)QR	+	+	+
sp|Q12968|NFAC3_HUMAN	344	0.839645	47.915	S	KT(0.16)S(0.84)EDQAAILPGK	+		+
sp|Q12982|BNIP2_HUMAN	114	0.999835	163.8	S	KGS(1)ITEYTAAEEK	+	+	+
sp|Q12983|BNIP3_HUMAN	151	0.897932	57.434	S	ASET(0.002)DT(0.1)HS(0.898)IGEK	+
sp|Q12996|CSTF3_HUMAN	691	0.999996	60.527	S	RPNEDS(1)DEDEEKGAVVPPVHDIYR	+	+	+
sp|Q13017|RHG05_HUMAN	1218	0.947333	104.21	S	GGIDNPAIT(0.053)S(0.947)DQELDDKK	+	+	+
sp|Q13017|RHG05_HUMAN	1173	0.978995	70.529	S	T(0.021)HS(0.979)DAS(0.996)DDEAFT(0.003)T(0.001)SK	+
sp|Q13017|RHG05_HUMAN	1176	0.996344	70.529	S	T(0.021)HS(0.979)DAS(0.996)DDEAFT(0.003)T(0.001)SK	+
sp|Q13029|PRDM2_HUMAN	796	0.760335	41.54	S	ET(0.24)VS(0.76)PPCFDEYK	+	+	+
sp|Q13029|PRDM2_HUMAN	643	0.991575	54.066	S	T(0.008)AS(0.992)PPALPK	+
sp|Q13029|PRDM2_HUMAN	739	0.779545	46.408	S	T(0.106)S(0.117)S(0.78)PPS(0.522)S(0.463)PQHS(0.012)PALR	+	+	+
sp|Q13033|STRN3_HUMAN	229	1	54.898	S	NLEQILNGGES(1)PK	+	+	+
sp|Q13043|STK4_HUMAN	320	0.999971	63.69	S	EVDQDDEENS(1)EEDEMDSGTMVR	+	+	+
sp|Q13045|FLII_HUMAN	856	0.99755	144.12	S	NAEAVLQS(0.998)PGLS(0.002)GK	+	+	+
sp|Q13057|COASY_HUMAN	178	0.999987	113.61	S	PAS(1)PVAGSPK	+	+	+
sp|Q13057|COASY_HUMAN	183	0.999997	89.301	S	PASPVAGS(1)PK	+	+	+
sp|Q13085|ACACA_HUMAN	80	0.998863	79.201	S	S(0.001)S(0.001)MS(0.999)GLHLVK	+	+	+
sp|Q13098|CSN1_HUMAN	474	1	114.64	S	EGS(1)QGELTPANSQSR	+
sp|Q13098|CSN1_HUMAN	468	1	85.813	S	NQIHVKS(1)PPR	+	+	+
sp|Q13107|UBP4_HUMAN	244	0.934851	49.418	S	NFT(0.004)T(0.061)S(0.935)PK	+	+	+
sp|Q13111|CAF1A_HUMAN	951	0.939519	121.6	S	AT(0.026)LT(0.034)AS(0.94)PLGAS(0.001)	+	+	+
sp|Q13111|CAF1A_HUMAN	772	0.92395	72.29	S	GLLS(0.006)NHT(0.07)GS(0.924)PR	+		+
sp|Q13111|CAF1A_HUMAN	141	0.877189	108.9	S	LNSEAS(0.877)PS(0.123)R	+	+	+
sp|Q13112|CAF1B_HUMAN	429	0.850426	103.14	S	TQDPS(0.149)S(0.85)PGT(0.066)T(0.934)PPQAR	+	+	+
sp|Q13129|RLF_HUMAN	632	0.865486	100.54	S	S(0.865)PS(0.135)AIPEQNHSLNDQAK		+
sp|Q13136|LIPA1_HUMAN	708	1	67.726	S	RIPHS(1)PAR			+
sp|Q13136|LIPA1_HUMAN	242	0.81715	71.548	S	S(0.023)S(0.023)DGS(0.817)LS(0.136)HEEDLAK		+	+
sp|Q13136|LIPA1_HUMAN	1172	0.766461	90.731	S	VTSSMS(0.116)S(0.766)PS(0.116)MQPK	+		+
sp|Q13144|EI2BE_HUMAN	544	1	82.171	S	GGS(1)PQMDDIK	+	+	+
sp|Q13177|PAK2_HUMAN	2	1	92.063	S	S(1)DNGELEDKPPAPPVR	+	+	+
sp|Q13177|PAK2_HUMAN	141	0.969113	75.387	S	YLS(0.969)FT(0.031)PPEK	+	+	+
sp|Q13185|CBX3_HUMAN	176	0.906218	97.214	S	LT(0.094)WHS(0.906)CPEDEAQ	+	+
sp|Q13185|CBX3_HUMAN	93	0.998653	82.102	S	RKS(0.999)LS(0.001)DSESDDSK	+
sp|Q13185|CBX3_HUMAN	95	0.999179	96.64	S	S(0.001)LS(0.999)DSESDDSK	+	+	+
sp|Q13200|PSMD2_HUMAN	16	0.999998	169.08	S	DKAPVQPQQS(1)PAAAPGGTDEKPSGK	+	+	+
sp|Q13200|PSMD2_HUMAN	361	0.979373	78.324	S	FGGS(0.979)GS(0.021)QVDSAR	+	+	+
sp|Q13206|DDX10_HUMAN	539	0.994286	73.624	S	APS(0.994)LT(0.006)NDEVEEFR	+	+
sp|Q13206|DDX10_HUMAN	831	0.99443	143.28	S	S(0.006)NS(0.994)EVEDVGPTSHNR	+	+	+
sp|Q13206|DDX10_HUMAN	7	0.991332	48.112	S	T(0.001)ANS(0.991)PGS(0.007)GARPDPVR	+		+
sp|Q13242|SRSF9_HUMAN	211	0.999999	88.552	S	GS(1)PHYFSPFRPY	+	+	+
sp|Q13242|SRSF9_HUMAN	216	0.999918	88.552	S	GS(1)PHYFS(1)PFRPY	+	+	+
sp|Q13242|SRSF9_HUMAN	189	0.987805	70.056	S	STS(0.988)Y(0.011)GYSR	+	+	+
sp|Q13243|SRSF5_HUMAN	229	0.88525	53.754	S	S(0.161)RS(0.885)VS(0.977)RS(0.977)PVPEK	+	+	+
sp|Q13243|SRSF5_HUMAN	231	0.976713	59.418	S	S(0.161)RS(0.885)VS(0.977)RS(0.977)PVPEK	+	+	+
sp|Q13243|SRSF5_HUMAN	233	0.990571	59.418	S	S(0.179)RS(0.873)VS(0.957)RS(0.991)PVPEK	+	+	+
sp|Q13247|SRSF6_HUMAN	314	1	49.715	S	S(1)VS(1)PPPKR	+	+	+
sp|Q13247|SRSF6_HUMAN	316	1	87.476	S	S(1)VS(1)PPPKR	+	+	+
sp|Q13247|SRSF6_HUMAN	301	1	75.479	S	S(1)NS(1)PLPVPPSK	+	+	+
sp|Q13247|SRSF6_HUMAN	303	1	83.617	S	S(1)NS(1)PLPVPPSK	+	+	+
sp|Q13247|SRSF6_HUMAN	297	0.849329	64.394	S	S(0.237)RS(0.849)QS(0.959)RS(0.959)NS(0.959)PLPVPPS(0.037)K	+	+	+
sp|Q13247|SRSF6_HUMAN	299	0.959006	64.394	S	S(0.237)RS(0.849)QS(0.959)RS(0.959)NS(0.959)PLPVPPS(0.037)K	+	+	+
sp|Q13263|TIF1B_HUMAN	19	0.999278	319.83	S	AASAAAASAAAASAASGS(0.999)PGPGEGSAGGEK	+	+	+
sp|Q13263|TIF1B_HUMAN	473	1	85.813	S	S(1)GEGEVSGLMR	+	+	+
sp|Q13283|G3BP1_HUMAN	149	0.996735	92.956	S	YQDEVFGGFVT(0.003)EPQEES(0.997)EEEVEEPEER	+	+	+
sp|Q13286|CLN3_HUMAN	12	0.999998	93.51	S	RFS(1)DS(0.997)EGEET(0.003)VPEPR	+	+	+
sp|Q13286|CLN3_HUMAN	14	0.999989	93.51	S	RFS(1)DS(1)EGEETVPEPR	+	+	+
sp|Q13322|GRB10_HUMAN	104	1	94.692	S	SIQPQVS(1)PR		+	+
sp|Q13330|MTA1_HUMAN	449	0.991142	60.49	S	S(0.009)NMS(0.991)PHGLPAR	+	+	+
sp|Q13330|MTA1_HUMAN	576	0.888192	66.285	S	VAPVINNGS(0.888)PT(0.112)ILGK	+	+	+
sp|Q13371|PHLP_HUMAN	296	0.97543	80.632	S	NS(0.001)AT(0.014)CHS(0.01)EDS(0.975)DLEID	+	+	+
sp|Q13393|PLD1_HUMAN	2	1	53.756	S	S(1)LKNEPR	+	+
sp|Q13416|ORC2_HUMAN	280	0.959499	40.352	S	VS(0.959)PS(0.038)FS(0.002)AELK	+	+	+
sp|Q13425|SNTB2_HUMAN	95	1	69.451	S	GLGPPS(1)PPAPPR	+	+	+
sp|Q13425|SNTB2_HUMAN	110	1	100.19	S	GPAGEAGAS(1)PPVRR	+	+	+
sp|Q13425|SNTB2_HUMAN	393	0.986938	76.588	S	S(0.987)PS(0.013)LGSDLTFATR	+		+
sp|Q13425|SNTB2_HUMAN	395	0.879095	43.382	S	S(0.119)PS(0.879)LGS(0.002)DLTFATR	+	+	+
sp|Q13427|PPIG_HUMAN	687	0.999776	85.554	S	DQS(1)PFSK	+	+	+
sp|Q13427|PPIG_HUMAN	744	0.997215	83.758	S	KFDHES(0.997)S(0.993)PGT(0.01)DEDKSG	+	+	+
sp|Q13427|PPIG_HUMAN	745	0.993077	85.636	S	KFDHES(0.997)S(0.993)PGT(0.01)DEDKSG	+	+	+
sp|Q13427|PPIG_HUMAN	356	1	47.067	S	S(1)ET(1)PPHWR	+	+	+
sp|Q13427|PPIG_HUMAN	716	1	141.37	S	IRS(1)S(1)VEKENQK	+	+	+
sp|Q13427|PPIG_HUMAN	717	1	141.37	S	IRS(1)S(1)VEKENQK	+	+	+
sp|Q13427|PPIG_HUMAN	256	0.87311	90.843	S	S(0.273)AS(0.873)S(0.873)ES(0.98)EAENLEAQPQSTVRPEEIPPIPENR	+	+	+
sp|Q13427|PPIG_HUMAN	257	0.87311	90.843	S	S(0.273)AS(0.873)S(0.873)ES(0.98)EAENLEAQPQSTVRPEEIPPIPENR	+	+	+
sp|Q13427|PPIG_HUMAN	259	0.980306	90.843	S	S(0.273)AS(0.873)S(0.873)ES(0.98)EAENLEAQPQSTVRPEEIPPIPENR	+	+	+
sp|Q13427|PPIG_HUMAN	397	1	123.03	S	SELNEIKENQRS(1)PVR	+	+	+
sp|Q13428|TCOF_HUMAN	906	1	78.326	S	AALAPAKES(1)PRK	+	+	+
sp|Q13428|TCOF_HUMAN	381	0.999724	131.25	S	TSQVGAASAPAKES(1)PR	+	+	+
sp|Q13428|TCOF_HUMAN	233	0.999843	124.16	S	ASSVSTKES(1)PAR	+	+	+
sp|Q13428|TCOF_HUMAN	1257	1	87.519	S	QEAKPQQAAGMLS(1)PK	+	+	+
sp|Q13428|TCOF_HUMAN	1376	1	93.424	S	LGAGEGGEAS(1)VS(1)PEK	+	+	+
sp|Q13428|TCOF_HUMAN	1378	1	145.05	S	LGAGEGGEAS(1)VS(1)PEK	+	+	+
sp|Q13428|TCOF_HUMAN	1350	1	117.79	S	RKLS(1)GDQPAAR	+	+	+
sp|Q13428|TCOF_HUMAN	171	0.983481	83.312	S	SAEPS(0.006)ANT(0.013)T(0.012)LVS(0.983)ET(0.983)EEEGS(0.002)VPAFGAAAK	+	+	+
sp|Q13428|TCOF_HUMAN	1228	0.880746	88.552	S	LDS(0.105)S(0.881)PS(0.013)VSSTLAAK	+	+	+
sp|Q13428|TCOF_HUMAN	583	0.930133	68.515	S	PT(0.001)S(0.069)S(0.93)PAKGPPQK	+	+	+
sp|Q13428|TCOF_HUMAN	503	0.999751	52.254	S	S(1)PQVKPASTMGMGPLGK	+	+	+
sp|Q13428|TCOF_HUMAN	156	0.992117	62.377	S	TVANLLS(0.008)GKS(0.992)PR	+	+	+
sp|Q13428|TCOF_HUMAN	83	0.786936	60.747	S	VS(0.065)DPIS(0.787)T(0.787)S(0.787)ES(0.787)S(0.787)EEEEEAEAETAK	+		+
sp|Q13428|TCOF_HUMAN	85	0.786936	60.747	S	VS(0.065)DPIS(0.787)T(0.787)S(0.787)ES(0.787)S(0.787)EEEEEAEAETAK	+		+
sp|Q13428|TCOF_HUMAN	87	0.786936	60.747	S	VS(0.065)DPIS(0.787)T(0.787)S(0.787)ES(0.787)S(0.787)EEEEEAEAETAK	+		+
sp|Q13428|TCOF_HUMAN	88	0.786936	60.747	S	VS(0.065)DPIS(0.787)T(0.787)S(0.787)ES(0.787)S(0.787)EEEEEAEAETAK	+		+
sp|Q13435|SF3B2_HUMAN	435	0.98804	52.784	S	GFEEEHKDS(0.024)DDDS(0.988)S(0.988)DDEQEK			+
sp|Q13435|SF3B2_HUMAN	436	0.98804	52.784	S	GFEEEHKDS(0.024)DDDS(0.988)S(0.988)DDEQEK			+
sp|Q13435|SF3B2_HUMAN	307	0.999805	155.49	S	SSLGQS(1)ASETEEDTVSVSK	+	+	+
sp|Q13435|SF3B2_HUMAN	309	0.981315	144.72	S	S(0.231)S(0.278)LGQS(0.493)AS(0.981)ET(0.017)EEDTVSVSK	+	+	+
sp|Q13439|GOGA4_HUMAN	89	0.768009	47.603	S	S(0.114)S(0.114)S(0.768)KES(0.005)LVR	+
sp|Q13439|GOGA4_HUMAN	41	0.996395	125.53	S	T(0.002)S(0.002)S(0.996)FTEQLDEGTPNR	+	+	+
sp|Q13442|HAP28_HUMAN	60	0.999643	161.84	S	SLDS(1)DES(1)EDEEDDYQQKR	+	+	+
sp|Q13442|HAP28_HUMAN	63	1	201.24	S	S(0.005)LDS(0.995)DES(1)EDEEDDYQQK	+	+	+
sp|Q13442|HAP28_HUMAN	176	0.998835	70.056	S	MQS(0.999)LS(0.001)LNK	+	+	+
sp|Q13442|HAP28_HUMAN	178	0.972443	64.711	S	MQS(0.028)LS(0.972)LNK		+	+
sp|Q13443|ADAM9_HUMAN	758	1	95.523	S	HVS(1)PVT(1)PPR	+	+	+
sp|Q13443|ADAM9_HUMAN	752	1	43.808	S	QPGS(1)VPR			+
sp|Q13451|FKBP5_HUMAN	13	0.96694	91.475	S	NNEES(0.967)PT(0.032)AT(0.001)VAEQGEDITSK	+	+	+
sp|Q13459|MYO9B_HUMAN	1354	0.758315	47.037	S	RT(0.186)S(0.758)FS(0.048)T(0.006)S(0.002)DVSK			+
sp|Q13459|MYO9B_HUMAN	1122	1	94.01	S	S(0.004)PLEHS(0.498)S(0.498)PEKEAPS(1)PEK	+
sp|Q13459|MYO9B_HUMAN	1290	0.996942	71.98	S	VQEKPDS(0.997)PGGS(0.002)T(0.002)QIQR	+	+	+
sp|Q13470|TNK1_HUMAN	519	0.844845	83.182	S	PTGGGS(0.155)S(0.845)PPEIR			+
sp|Q13480|GAB1_HUMAN	381	0.85524	56.959	S	TASDTDSSYCIPT(0.006)AGMS(0.855)PS(0.138)R	+	+	+
sp|Q13501|SQSTM_HUMAN	272	0.999426	119.23	S	S(0.021)RLT(0.979)PVS(0.999)PESSSTEEK	+	+	+
sp|Q13523|PRP4B_HUMAN	431	1	91.858	S	ERS(1)KDAS(1)PINR	+	+	+
sp|Q13523|PRP4B_HUMAN	437	0.882047	50.608	S	DAS(1)PINRWS(0.882)PT(0.118)R	+	+
sp|Q13523|PRP4B_HUMAN	20	1	74.987	S	EQPEMEDANS(1)EK	+	+	+
sp|Q13523|PRP4B_HUMAN	23	0.994558	44.811	S	EQPEMEDANS(0.995)EKS(0.995)INEENGEVS(0.011)EDQSQNK	+	+	+
sp|Q13523|PRP4B_HUMAN	427	1	91.858	S	ERS(1)KDAS(1)PINR	+	+	+
sp|Q13523|PRP4B_HUMAN	277	1	110.08	S	KKS(1)PIINESR	+	+	+
sp|Q13523|PRP4B_HUMAN	366	1	49.483	S	S(1)RS(1)PLLNDR	+	+	+
sp|Q13523|PRP4B_HUMAN	368	1	71.085	S	S(1)RS(1)PLLNDR	+	+	+
sp|Q13523|PRP4B_HUMAN	354	0.850139	51.346	S	S(0.85)LS(0.15)PKPR		+
sp|Q13523|PRP4B_HUMAN	356	0.996044	47.082	S	S(0.004)LS(0.996)PKPR			+
sp|Q13523|PRP4B_HUMAN	292	1	45.161	S	S(1)RS(1)PVDLR	+	+	+
sp|Q13523|PRP4B_HUMAN	294	1	110.38	S	S(1)RS(1)PVDLR	+	+	+
sp|Q13523|PRP4B_HUMAN	578	0.950341	86.291	S	T(0.05)RS(0.95)PS(1)PDDILER	+	+	+
sp|Q13523|PRP4B_HUMAN	580	0.999964	86.291	S	T(0.076)RS(0.924)PS(1)PDDILER	+	+	+
sp|Q13535|ATR_HUMAN	1893	1	42.976	S	LEMT(1)QNS(1)Y(1)RAK		+	+
sp|Q13541|4EBP1_HUMAN	65	0.99968	53.252	S	NS(1)PVT(0.386)KT(0.615)PPR	+	+	+
sp|Q13547|HDAC1_HUMAN	421	1	133.86	S	IACEEEFS(1)DS(1)EEEGEGGRK	+	+	+
sp|Q13547|HDAC1_HUMAN	423	1	163.41	S	IACEEEFS(1)DS(1)EEEGEGGRK	+	+	+
sp|Q13547|HDAC1_HUMAN	393	1	58.672	S	MLPHAPGVQMQAIPEDAIPEES(1)GDEDEDDPDKR	+	+
sp|Q13563|PKD2_HUMAN	812	0.999934	112.8	S	SLDDS(1)EEDDDEDSGHSSR	+	+	+
sp|Q13573|SNW1_HUMAN	224	1	78.285	S	GPPS(1)PPAPVMHS(0.988)PS(0.012)R	+	+	+
sp|Q13573|SNW1_HUMAN	232	0.987636	78.285	S	GPPS(1)PPAPVMHS(0.988)PS(0.012)R	+	+	+
sp|Q13586|STIM1_HUMAN	575	1	43.77	S	LPDS(1)PALAK	+	+	+
sp|Q13586|STIM1_HUMAN	618	0.915127	67.11	S	S(0.069)HS(0.915)PS(0.008)S(0.008)PDPDTPSPVGDSR	+	+	+
sp|Q13595|TRA2A_HUMAN	14	1	64.136	S	S(1)DVEENNFEGRES(1)R	+	+	+
sp|Q13595|TRA2A_HUMAN	18	0.920383	43.791	S	ES(0.509)RS(0.509)QS(0.92)KS(0.909)PT(0.308)GT(0.846)PAR	+	+
sp|Q13595|TRA2A_HUMAN	20	0.908682	43.791	S	ES(0.509)RS(0.509)QS(0.92)KS(0.909)PT(0.308)GT(0.846)PAR	+	+
sp|Q13595|TRA2A_HUMAN	2	1	129.84	S	S(1)DVEENNFEGRES(1)R	+	+	+
sp|Q13595|TRA2A_HUMAN	98	0.83886	42.809	S	S(0.163)RS(0.839)HS(0.844)PMS(0.155)NR	+		+
sp|Q13595|TRA2A_HUMAN	100	0.844	42.809	S	S(0.163)RS(0.839)HS(0.844)PMS(0.155)NR	+		+
sp|Q13595|TRA2A_HUMAN	86	0.99249	80.979	S	S(0.005)RS(0.992)Y(0.001)T(0.001)PEYR	+	+	+
sp|Q13601|KRR1_HUMAN	3	0.999795	110.66	S	AS(1)PSLERPEK	+	+	+
sp|Q13610|PWP1_HUMAN	50	1	249.32	S	LQEEGGGS(1)DEEETGSPSEDGMQSAR	+	+	+
sp|Q13610|PWP1_HUMAN	57	0.932288	72.37	S	EKLQEEGGGSDEEET(0.004)GS(0.932)PS(0.063)EDGMQSAR	+	+	+
sp|Q13613|MTMR1_HUMAN	653	0.864157	76.522	S	GS(0.123)S(0.864)PS(0.012)HSATSVHTSV	+	+
sp|Q13619|CUL4A_HUMAN	10	0.993515	46.706	S	KGS(0.994)FS(0.006)ALVGR			+
sp|Q13641|TPBG_HUMAN	418	0.824613	40.715	S	LTNLS(0.028)S(0.147)NS(0.825)DV	+	+
sp|Q13671|RIN1_HUMAN	333	0.999953	73.466	S	GS(1)PAT(0.026)S(0.974)PHLGR	+	+	+
sp|Q13671|RIN1_HUMAN	337	0.973583	80.245	S	GS(1)PAT(0.026)S(0.974)PHLGR	+	+	+
sp|Q13769|THOC5_HUMAN	307	0.99967	47.281	S	ALFKPPEDS(1)QDDES(1)DS(1)DAEEEQT(0.001)TK		+	+
sp|Q13769|THOC5_HUMAN	312	0.999692	75.261	S	ALFKPPEDS(1)QDDES(1)DS(1)DAEEEQT(0.001)TK	+	+	+
sp|Q13769|THOC5_HUMAN	314	0.999532	64.68	S	ALFKPPEDS(1)QDDES(1)DS(1)DAEEEQT(0.001)TK	+	+	+
sp|Q13796|SHRM2_HUMAN	1337	0.999981	54.7	S	SLADILDPS(1)VKIK	+	+	+
sp|Q13868|EXOS2_HUMAN	124	1	70.1	S	S(1)AEDELAMR	+	+	+
sp|Q13895|BYST_HUMAN	98	1	187.31	S	MPQDGS(1)DDEDEEWPTLEK	+	+	+
sp|Q14004|CDK13_HUMAN	383	0.999682	111.74	S	GGDVS(1)PSPYSSSSWR	+	+	+
sp|Q14004|CDK13_HUMAN	437	0.916609	67.456	S	HS(0.083)S(0.917)IS(0.969)PS(0.016)T(0.014)LT(0.002)LK	+	+	+
sp|Q14004|CDK13_HUMAN	439	0.968907	77.185	S	HS(0.083)S(0.917)IS(0.969)PS(0.016)T(0.014)LT(0.002)LK	+	+	+
sp|Q14004|CDK13_HUMAN	525	0.944249	67.964	S	IEHAPS(0.944)PS(0.025)S(0.025)GGT(0.005)LK	+	+	+
sp|Q14004|CDK13_HUMAN	340	0.998997	75.548	S	KS(0.999)PS(0.987)PAGGGS(0.005)S(0.004)PY(0.003)S(0.002)R	+	+	+
sp|Q14004|CDK13_HUMAN	342	0.987803	75.548	S	S(0.074)RKS(0.926)PS(0.988)PAGGGS(0.004)S(0.004)PY(0.001)S(0.003)R	+	+	+
sp|Q14004|CDK13_HUMAN	315	1	53.751	S	S(1)LS(1)PLGGR	+	+	+
sp|Q14004|CDK13_HUMAN	317	1	82.287	S	S(1)LS(1)PLGGR	+	+	+
sp|Q14004|CDK13_HUMAN	325	0.997621	80.638	S	S(0.097)LS(0.903)PLGGRDDS(0.998)PVS(0.002)HR	+	+	+
sp|Q9NYV4|CDK12_HUMAN	291	0.999602	49.715	S	S(1)PS(0.994)PY(0.004)S(0.002)R	+	+	+
sp|Q9NYV4|CDK12_HUMAN	293	0.999871	92.051	S	SPS(1)PYSR	+	+	+
sp|Q14004|CDK13_HUMAN	397	0.997817	69.979	S	S(0.001)RS(0.998)PY(0.001)SPVLR	+	+
sp|Q14004|CDK13_HUMAN	400	0.935277	62.924	S	S(0.501)RS(0.493)PY(0.071)S(0.935)PVLR	+	+	+
sp|Q14103|HNRPD_HUMAN	87	0.768166	46.296	S	NEEDEGHS(0.181)NS(0.195)S(0.629)PRHS(0.768)EAAT(0.227)AQR	+	+	+
sp|Q14126|DSG2_HUMAN	703	0.999173	100.88	S	GSSS(0.001)AS(0.999)IVK	+	+	+
sp|Q14134|TRI29_HUMAN	21	0.95951	43.813	S	S(0.96)PS(0.04)GPS(0.001)GSLENGTK	+
sp|Q14135|VGLL4_HUMAN	52	0.970434	53.569	S	TGPPPIS(0.97)PS(0.03)K		+	+
sp|Q14137|BOP1_HUMAN	126	1	140.84	S	IGDEYAEDS(1)S(1)DEEDIR	+	+	+
sp|Q14137|BOP1_HUMAN	127	1	191.78	S	IGDEYAEDS(1)S(1)DEEDIR	+	+	+
sp|Q14147|DHX34_HUMAN	749	1	88.075	S	LQEEQDGGS(1)S(1)DEDR	+	+	+
sp|Q14147|DHX34_HUMAN	750	1	88.075	S	LQEEQDGGS(1)S(1)DEDR	+	+	+
sp|Q14149|MORC3_HUMAN	514	0.993913	42.976	S	HLS(0.994)EGT(0.002)NS(0.002)YAT(0.002)R	+	+
sp|Q14151|SAFB2_HUMAN	787	1	47.288	S	EGS(1)RPMMGDHR			+
sp|Q14151|SAFB2_HUMAN	194	0.804824	108.35	S	NTLET(0.033)S(0.805)S(0.162)LNFK	+	+	+
sp|Q15424|SAFB1_HUMAN	234	0.784918	72.842	S	S(0.015)EPVKEES(0.785)S(0.2)ELEQPFAQDTSSVGPDR		+	+
sp|Q15424|SAFB1_HUMAN	247	0.76756	100.1	S	SEPVKEESSELEQPFAQDT(0.009)S(0.223)S(0.768)VGPDR	+
sp|Q14152|EIF3A_HUMAN	584	1	78.334	S	LES(1)LNIQR	+	+
sp|Q14152|EIF3A_HUMAN	882	0.948081	102.52	S	LGDS(0.026)S(0.948)LS(0.026)R	+	+	+
sp|Q14152|EIF3A_HUMAN	1336	1	45.879	S	VPPPALS(1)R	+	+
sp|Q15052|ARHG6_HUMAN	488	0.999971	62.823	S	MS(1)GFIYQGK	+	+	+
sp|Q14157|UBP2L_HUMAN	416	0.956531	98.676	S	NPSDS(0.036)AVHS(0.957)PFT(0.007)K		+	+
sp|Q14157|UBP2L_HUMAN	604	0.781345	50.874	S	RY(0.001)PS(0.781)S(0.215)IS(0.001)SSPQK	+
sp|Q14157|UBP2L_HUMAN	605	0.89822	87.148	S	YPS(0.1)S(0.898)IS(0.079)S(0.502)S(0.421)PQKDLTQAK	+	+	+
sp|Q14157|UBP2L_HUMAN	609	0.996215	79.492	S	RYPSSIS(0.001)S(0.003)S(0.996)PQK	+	+	+
sp|Q14157|UBP2L_HUMAN	467	0.901055	131.82	S	S(0.027)T(0.033)S(0.039)APQMS(0.901)PGSSDNQS(0.002)S(0.032)S(0.966)PQPAQQK	+	+	+
sp|Q14157|UBP2L_HUMAN	477	0.965791	96.718	S	S(0.027)T(0.033)S(0.039)APQMS(0.901)PGSSDNQS(0.002)S(0.032)S(0.966)PQPAQQK	+	+	+
sp|Q14160|SCRIB_HUMAN	1486	1	93.111	S	ALS(1)PAELR	+	+	+
sp|Q14160|SCRIB_HUMAN	1306	0.992829	58.137	S	MAES(0.001)PCS(0.002)PS(0.007)GQQPPS(0.993)PPS(0.998)PDELPANVK	+	+	+
sp|Q14160|SCRIB_HUMAN	1309	0.997807	58.137	S	MAES(0.001)PCS(0.002)PS(0.007)GQQPPS(0.993)PPS(0.998)PDELPANVK	+	+	+
sp|Q14160|SCRIB_HUMAN	1508	1	78.653	S	MKS(1)LEQDALR	+	+	+
sp|Q14160|SCRIB_HUMAN	835	0.995619	101.47	S	MVEPENAVTIT(0.004)PLRPEDDYS(0.996)PR	+	+	+
sp|Q14160|SCRIB_HUMAN	1220	0.999997	85.288	S	NS(1)LESISSIDR	+	+	+
sp|Q14160|SCRIB_HUMAN	1223	0.976699	100.55	S	NS(1)LES(0.977)IS(0.02)S(0.003)IDR	+	+	+
sp|Q14160|SCRIB_HUMAN	1448	0.999754	101.3	S	QSPAS(1)PPPLGGGAPVR	+	+	+
sp|Q14160|SCRIB_HUMAN	504	0.810059	62.966	S	RSEACPCQPDS(0.19)GS(0.81)PLPAEEEK	+		+
sp|Q14160|SCRIB_HUMAN	1378	1	42.568	S	RVS(1)LVGADDLR	+		+
sp|Q14160|SCRIB_HUMAN	1475	1	84.718	S	VQS(1)PEPPAPER		+	+
sp|Q14181|DPOA2_HUMAN	141	0.996525	87.28	S	S(0.997)PHQLLS(0.026)PS(0.349)S(0.315)FS(0.259)PS(0.043)AT(0.009)PS(0.002)QK	+	+	+
sp|Q14181|DPOA2_HUMAN	152	0.886358	87.28	S	S(0.995)PHQLLS(0.005)PS(0.013)S(0.035)FS(0.886)PS(0.061)AT(0.005)PSQK	+	+	+
sp|Q14186|TFDP1_HUMAN	23	1	66.262	S	VFIDQNLS(1)PGK	+	+	+
sp|Q14188|TFDP2_HUMAN	24	0.845945	45.077	S	GFIDQNLS(0.846)PT(0.154)K	+	+	+
sp|Q14202|ZMYM3_HUMAN	1045	0.93878	41.54	S	LVLS(0.939)ES(0.031)CS(0.031)R	+
sp|Q14204|DYHC1_HUMAN	4368	0.914949	55.885	S	T(0.002)DS(0.915)T(0.075)S(0.008)DGRPAWMR	+		+
sp|Q14241|ELOA1_HUMAN	163	1	46.955	S	KLS(1)ELERPHK	+
sp|Q14244|MAP7_HUMAN	365	1	50.178	S	AAPAQVRPPS(1)PGNIR	+		+
sp|Q14244|MAP7_HUMAN	293	0.942884	56.087	S	IIHGT(0.057)AS(0.943)YKK	+	+
sp|Q14244|MAP7_HUMAN	209	0.999999	134.85	S	LSSSSATLLNS(1)PDR	+	+	+
sp|Q14244|MAP7_HUMAN	181	0.963146	40.268	S	S(0.963)VS(0.028)T(0.007)MNLS(0.002)K			+
sp|Q14244|MAP7_HUMAN	183	0.847898	55.401	S	S(0.001)VS(0.848)T(0.151)MNLSK	+	+	+
sp|Q14247|SRC8_HUMAN	405	0.999995	113.53	S	T(0.012)QT(0.988)PPVS(1)PAPQPTEER	+	+	+
sp|Q14247|SRC8_HUMAN	418	0.863282	121.76	S	LPS(0.137)S(0.863)PVYEDAASFK	+	+	+
sp|Q14258|TRI25_HUMAN	100	0.964674	90.754	S	AS(0.035)APS(0.965)PNAQVACDHCLK	+		+
sp|Q14432|PDE3A_HUMAN	312	0.901067	61.435	S	RT(0.099)S(0.901)LPCIPR	+	+	+
sp|Q14432|PDE3A_HUMAN	428	1	50.04	S	S(1)LPPGLLR	+	+
sp|Q14493|SLBP_HUMAN	20	1	65.092	S	CDGDAS(1)PPS(1)PAR	+		+
sp|Q14493|SLBP_HUMAN	23	1	72.891	S	CDGDAS(1)PPS(1)PAR	+	+	+
sp|Q14498|RBM39_HUMAN	136	0.999997	78.285	S	DKS(1)PVREPIDNLTPEER	+	+	+
sp|Q14498|RBM39_HUMAN	117	1	83.883	S	IGLPHS(1)IK	+	+	+
sp|Q14498|RBM39_HUMAN	97	0.995983	69.721	S	Y(0.001)RS(0.996)PY(0.003)SGPK	+	+	+
sp|Q14498|RBM39_HUMAN	100	0.991326	53.569	S	Y(0.007)RS(0.979)PY(0.023)S(0.991)GPK	+	+
sp|Q14517|FAT1_HUMAN	4473	0.982834	68.83	S	DMPAAGS(0.983)LGS(0.006)S(0.006)S(0.006)R	+
sp|Q14527|HLTF_HUMAN	397	0.97407	63.454	S	KT(0.016)AVQY(0.027)IES(0.974)S(0.974)DS(0.974)EEIET(0.026)S(0.009)ELPQK	+
sp|Q14527|HLTF_HUMAN	398	0.97407	63.454	S	KT(0.016)AVQY(0.027)IES(0.974)S(0.974)DS(0.974)EEIET(0.026)S(0.009)ELPQK	+
sp|Q14527|HLTF_HUMAN	400	0.97407	63.454	S	KT(0.016)AVQY(0.027)IES(0.974)S(0.974)DS(0.974)EEIET(0.026)S(0.009)ELPQK	+
sp|Q14562|DHX8_HUMAN	460	0.999998	80.979	S	QSMDMS(1)PIK	+	+	+
sp|Q14573|ITPR3_HUMAN	1832	0.997413	54.7	S	VAS(0.997)FS(0.003)IPGSSSR			+
sp|Q14669|TRIPC_HUMAN	991	0.99999	77.593	S	DDSLDLS(1)PQGR	+	+	+
sp|Q14669|TRIPC_HUMAN	942	0.785526	45.723	S	HLAESES(0.001)LLT(0.214)S(0.786)PPK	+	+
sp|Q14669|TRIPC_HUMAN	310	0.999985	65.943	S	KRS(1)ES(1)PPAELPSLR	+		+
sp|Q14669|TRIPC_HUMAN	312	0.999985	65.943	S	KRS(1)ES(1)PPAELPSLR	+	+	+
sp|Q14671|PUM1_HUMAN	709	0.949621	62.14	S	RDS(0.95)LT(0.017)GS(0.017)S(0.017)DLYK		+	+
sp|Q14676|MDC1_HUMAN	495	0.999929	53.089	S	AHSEKDQPPFGDS(1)DDS(1)VEADK	+	+	+
sp|Q14676|MDC1_HUMAN	498	0.999928	53.089	S	AHSEKDQPPFGDS(1)DDS(1)VEADK	+	+	+
sp|Q14676|MDC1_HUMAN	793	0.977354	47.52	S	AIPGDQHPES(0.977)PVHT(0.023)EPMGIQGR	+
sp|Q14676|MDC1_HUMAN	329	1	79.805	S	AQPFGFIDS(1)DT(1)DAEEER	+	+	+
sp|Q14676|MDC1_HUMAN	780	0.974588	40.837	S	ES(0.012)EDS(0.003)ET(0.001)QPFDT(0.003)HLEAY(0.007)GPCLS(0.975)PPR	+
sp|Q14676|MDC1_HUMAN	998	0.999763	46.001	S	GSPVS(1)PR	+	+	+
sp|Q14676|MDC1_HUMAN	299	0.998677	74.846	S	S(0.002)QPPGEDS(0.999)DT(0.999)DVDDDSRPPGRPAEVHLER	+	+	+
sp|Q14678|KANK1_HUMAN	325	0.87553	106.01	S	S(0.07)Y(0.055)S(0.876)AGNASQLEQLSR	+
sp|Q14680|MELK_HUMAN	529	1	52.255	S	VFGS(1)LER		+	+
sp|Q14683|SMC1A_HUMAN	970	0.908463	48.157	S	IS(0.908)S(0.091)IYAR	+	+	+
sp|Q14684|RRP1B_HUMAN	513	0.996265	75.819	S	GS(0.996)PT(0.004)GGAQLLK	+	+	+
sp|Q14684|RRP1B_HUMAN	706	0.99688	78.692	S	SILVS(0.997)PT(0.003)GPSR	+	+	+
sp|Q14684|RRP1B_HUMAN	732	0.974494	88.552	S	TPT(0.001)S(0.024)S(0.974)PASSPLVAK	+	+
sp|Q14684|RRP1B_HUMAN	736	0.816669	91.858	S	T(0.077)PT(0.654)S(0.123)S(0.145)PAS(0.183)S(0.817)PLVAK		+
sp|Q14684|RRP1B_HUMAN	392	0.930272	121.18	S	VFCVEEEDS(0.93)ES(0.056)S(0.014)LQK	+
sp|Q14684|RRP1B_HUMAN	245	1	73.983	S	VGDGDLS(1)AEEIPENEVSLR	+	+	+
sp|Q14687|GSE1_HUMAN	826	0.999998	101.53	S	ERS(1)PS(0.999)PPT(0.001)IQSK	+	+	+
sp|Q14687|GSE1_HUMAN	828	0.999027	101.53	S	ERS(1)PS(0.999)PPT(0.001)IQSK	+	+	+
sp|Q14687|GSE1_HUMAN	1101	0.803254	90.336	S	KGPPT(0.197)QELDRDS(0.803)EEEEEEDDEDGEDEEEVPK	+	+	+
sp|Q14692|BMS1_HUMAN	552	1	98.531	S	AGLS(1)PANCQSDR	+	+	+
sp|Q14693|LPIN1_HUMAN	162	0.999703	64.224	S	RKS(1)QLDSLK	+	+	+
sp|Q14694|UBP10_HUMAN	547	0.994192	53.756	S	LLS(0.994)PS(0.006)NEK	+		+
sp|Q14694|UBP10_HUMAN	576	1	176.01	S	NHSVNEEEQEEQGEGS(1)EDEWEQVGPR	+
sp|Q14694|UBP10_HUMAN	365	0.939082	69.716	S	Y(0.061)S(0.939)PPAISPLVSEK	+	+	+
sp|Q14738|2A5D_HUMAN	573	0.999827	45.438	S	RKS(1)ELPQDVYTIK	+	+	+
sp|Q147X3|NAA30_HUMAN	55	0.998324	40.715	S	S(0.998)PAGGES(0.001)AT(0.001)VAAK	+		+
sp|Q14814|MEF2D_HUMAN	180	1	61.344	S	LLS(1)PQQPALQR	+	+	+
sp|Q14814|MEF2D_HUMAN	444	0.894861	51.445	S	S(0.003)EPVS(0.895)PS(0.102)R	+	+	+
sp|Q14839|CHD4_HUMAN	1531	0.999995	80.746	S	KMS(1)QPGS(0.966)PS(0.034)PK	+	+	+
sp|Q14839|CHD4_HUMAN	1535	0.984987	82.417	S	KMS(1)QPGS(0.985)PS(0.015)PK	+	+	+
sp|Q14839|CHD4_HUMAN	105	0.972179	89.301	S	S(0.028)DS(0.972)EGSDYTPGK	+	+	+
sp|Q14847|LASP1_HUMAN	146	0.882166	44.931	S	MGPS(0.005)GGEGMEPERRDS(0.882)QDGS(0.05)S(0.05)Y(0.013)R	+	+
sp|Q14865|ARI5B_HUMAN	1032	0.999999	106.4	S	AVS(1)PLDPSK	+	+	+
sp|Q14865|ARI5B_HUMAN	1002	1	84.892	S	KMS(1)PQNIGAAR	+	+	+
sp|Q14966|ZN638_HUMAN	1401	0.866954	115.71	S	AVIVS(0.133)S(0.867)PK	+	+	+
sp|Q14966|ZN638_HUMAN	605	1	93.424	S	HLEAADKGHS(1)PAQKPK	+	+	+
sp|Q14966|ZN638_HUMAN	552	1	50.353	S	NPFRGS(1)PK		+	+
sp|Q14966|ZN638_HUMAN	508	0.998371	40.066	S	S(0.998)RS(0.998)PMHY(0.002)MY(0.001)R			+
sp|Q14966|ZN638_HUMAN	510	0.998371	40.727	S	S(0.998)RS(0.998)PMHY(0.002)MY(0.001)R	+		+
sp|Q14978|NOLC1_HUMAN	698	0.987239	68.481	S	GGSISVQVNS(0.013)IKFDS(0.987)E	+
sp|Q14978|NOLC1_HUMAN	538	1	59.426	S	GS(1)PRPQAPK	+	+	+
sp|Q14978|NOLC1_HUMAN	397	1	77.062	S	S(1)PAVKPAAAPK	+	+	+
sp|Q14978|NOLC1_HUMAN	643	1	97.734	S	VADNS(1)FDAKR	+	+	+
sp|Q14978|NOLC1_HUMAN	508	0.998828	104.09	S	VAGGAAPS(0.001)KPAS(0.999)AKK	+	+	+
sp|Q14980|NUMA1_HUMAN	169	0.957333	58.877	S	APVPSTCSSTFPEELS(0.957)PPS(0.042)HQAK	+	+	+
sp|Q14980|NUMA1_HUMAN	1757	0.982301	92.977	S	TQPDGTSVPGEPAS(0.982)PIS(0.017)QR	+	+	+
sp|Q14997|PSME4_HUMAN	1121	0.999844	58.487	S	NPSINQILLS(1)PEK	+	+	+
sp|Q14C86|GAPD1_HUMAN	1096	0.994702	61.014	S	DEALQNIS(0.995)ADDLPDS(0.004)AS(0.001)QAAHPQDSAFSYR	+
sp|Q14C86|GAPD1_HUMAN	569	0.916517	40.577	S	FS(0.081)LCS(0.917)DNLEGIS(0.002)EGPSNR	+	+
sp|Q14C86|GAPD1_HUMAN	746	0.834173	120.31	S	LQELESCS(0.001)GLGS(0.834)T(0.14)S(0.024)DDT(0.001)DVR	+		+
sp|Q14C86|GAPD1_HUMAN	902	0.872401	74.944	S	S(0.872)S(0.128)DIVSSVR	+	+	+
sp|Q14CW9|AT7L3_HUMAN	281	0.891292	89.049	S	LQWDGSSDLS(0.891)PS(0.07)DS(0.01)GS(0.014)S(0.014)K	+	+	+
sp|Q14CZ0|CP072_HUMAN	167	0.999994	74.841	S	LTVVS(1)PNR	+	+	+
sp|Q15007|FL2D_HUMAN	306	0.950481	98.408	S	EGNTTEDDFPS(0.05)S(0.95)PGNGNK	+		+
sp|Q15018|ABRX2_HUMAN	372	0.752352	68.461	S	AAGDS(0.736)GEDS(0.752)DDS(0.752)DY(0.733)ENLIDPT(0.023)EPS(0.001)NS(0.001)EY(0.001)S(0.001)HS(0.001)K	+	+	+
sp|Q15018|ABRX2_HUMAN	375	0.752352	68.461	S	AAGDS(0.736)GEDS(0.752)DDS(0.752)DY(0.733)ENLIDPT(0.023)EPS(0.001)NS(0.001)EY(0.001)S(0.001)HS(0.001)K	+	+	+
sp|Q15019|SEPT2_HUMAN	218	1	153.11	S	IYHLPDAES(1)DEDEDFKEQTR	+	+
sp|Q15020|SART3_HUMAN	8	0.992205	187.37	S	ATAAET(0.004)S(0.992)AS(0.004)EPEAESK	+	+	+
sp|Q15020|SART3_HUMAN	10	0.999927	130.72	S	ATAAET(0.018)S(0.982)AS(1)EPEAESK	+	+	+
sp|Q15021|CND1_HUMAN	1330	0.849162	101.67	S	Y(0.001)QPLAS(0.849)T(0.146)AS(0.005)DNDFVTPEPR	+
sp|Q15021|CND1_HUMAN	1333	0.997163	145.61	S	YQPLAST(0.002)AS(0.997)DNDFVTPEPR	+	+	+
sp|Q15022|SUZ12_HUMAN	546	0.999998	134.85	S	ASMSEFLES(1)EDGEVEQQR	+
sp|Q9UBL0|ARP21_HUMAN	280	0.786006	41.695	S	S(0.213)KS(0.786)IEEREEEY(0.001)QR	+	+	+
sp|Q15036|SNX17_HUMAN	421	0.988347	64.55	S	SPPLLES(0.988)PDAT(0.012)R	+	+	+
sp|Q15042|RB3GP_HUMAN	537	0.961449	130.39	S	KT(0.015)S(0.961)AS(0.024)DVTNIYPGDAGK	+	+
sp|Q15047|SETB1_HUMAN	1066	0.996177	71.279	S	NYGY(0.003)NPS(0.996)PVKPEGLR	+	+	+
sp|Q15054|DPOD3_HUMAN	307	0.999693	90.367	S	VALS(1)DDETKETENMR	+	+	+
sp|Q15054|DPOD3_HUMAN	407	0.856812	48.741	S	VY(0.174)ES(0.857)ES(0.857)CT(0.857)DS(0.256)EEELNMK		+	+
sp|Q15054|DPOD3_HUMAN	409	0.856812	89.541	S	VY(0.174)ES(0.857)ES(0.857)CT(0.857)DS(0.256)EEELNMK	+	+	+
sp|Q15054|DPOD3_HUMAN	413	0.999594	89.541	S	VY(0.001)ES(0.412)ES(0.594)CT(0.994)DS(1)EEELNMK	+	+	+
sp|Q15057|ACAP2_HUMAN	521	0.999356	75.479	S	YSIS(0.001)LS(0.999)PPEQQK	+		+
sp|Q15058|KIF14_HUMAN	1292	0.999645	55.33	S	AHEEQDEES(1)QDNLFSSDR	+
sp|Q15059|BRD3_HUMAN	263	0.996021	53.569	S	S(0.004)ES(0.996)PPPLSDPK			+
sp|Q15061|WDR43_HUMAN	77	1	84.507	S	LQAKES(1)PQR	+	+	+
sp|Q15061|WDR43_HUMAN	431	1	84.718	S	S(1)GGNEVSIEER	+	+	+
sp|Q15121|PEA15_HUMAN	116	1	44.447	S	QPS(1)EEEIIK	+	+	+
sp|Q15149|PLEC_HUMAN	1435	1	93.011	S	AQLEPVAS(1)PAK	+	+	+
sp|Q15149|PLEC_HUMAN	149	0.979288	52.555	S	ELEEVS(0.979)PET(0.02)PVVPATTQR	+	+	+
sp|Q15149|PLEC_HUMAN	4613	0.999776	112.34	S	GYYS(1)PYSVSGSGSTAGSR	+	+	+
sp|Q15149|PLEC_HUMAN	4616	0.928895	123.4	S	GYY(0.001)S(0.046)PY(0.002)S(0.929)VS(0.021)GS(0.001)GSTAGSR	+
sp|Q15149|PLEC_HUMAN	4618	0.882831	55.589	S	GYYSPY(0.004)S(0.035)VS(0.883)GS(0.092)GS(0.401)T(0.35)AGS(0.235)R	+		+
sp|Q15149|PLEC_HUMAN	4626	0.957421	112.34	S	GYYSPYSVS(0.012)GS(0.357)GS(0.529)T(0.145)AGS(0.957)R	+	+	+
sp|Q15149|PLEC_HUMAN	720	0.984919	95.273	S	SDEGQLS(0.985)PAT(0.015)R	+	+	+
sp|Q15149|PLEC_HUMAN	4385	0.826131	104.84	S	S(0.03)RS(0.146)S(0.826)S(0.998)VGSSSSYPISPAVSR	+
sp|Q15149|PLEC_HUMAN	4386	0.997806	148.91	S	S(0.03)RS(0.146)S(0.826)S(0.998)VGSSSSYPISPAVSR	+	+	+
sp|Q15149|PLEC_HUMAN	4389	0.869547	105.39	S	S(0.302)S(0.349)S(0.349)VGS(0.87)S(0.112)S(0.015)S(0.002)YPISPAVSR	+	+	+
sp|Q15149|PLEC_HUMAN	4396	0.99935	148.91	S	S(0.261)S(0.324)S(0.415)VGSSSSYPIS(0.999)PAVS(0.001)R	+	+	+
sp|Q15149|PLEC_HUMAN	125	0.999901	44.587	S	TPHVQAVQGPLGS(1)PPK		+
sp|Q15154|PCM1_HUMAN	110	1	56.548	S	INFS(1)DLDQR	+
sp|Q15154|PCM1_HUMAN	533	0.877541	90.518	S	KDEET(0.86)EES(0.878)EY(0.241)DS(0.021)EHENSEPVTNIR	+	+	+
sp|Q15154|PCM1_HUMAN	537	0.7865	64.532	S	KDEET(0.935)EES(0.861)EY(0.405)DS(0.786)EHENS(0.013)EPVTNIR	+
sp|Q15154|PCM1_HUMAN	960	0.994401	49.224	S	NNCPFS(0.994)ADENY(0.006)RPLAK		+
sp|Q15154|PCM1_HUMAN	861	0.888998	92.575	S	QGLAET(0.111)AS(0.889)PVAVS(1)LR	+		+
sp|Q15154|PCM1_HUMAN	866	0.999931	92.575	S	QGLAET(0.111)AS(0.889)PVAVS(1)LR	+		+
sp|Q15154|PCM1_HUMAN	977	1	54.416	S	QQNIS(1)MQR	+	+	+
sp|Q15154|PCM1_HUMAN	65	0.999923	131.72	S	VTNDIS(1)PES(0.903)S(0.097)PGVGR	+	+	+
sp|Q15154|PCM1_HUMAN	68	0.999739	131.72	S	VT(0.001)NDIS(0.999)PES(1)S(1)PGVGR	+	+	+
sp|Q15154|PCM1_HUMAN	69	0.999739	83.633	S	VT(0.001)NDIS(0.999)PES(1)S(1)PGVGR	+	+	+
sp|Q15154|PCM1_HUMAN	93	0.970323	47.201	S	Y(0.001)MS(0.029)QMS(0.97)VPEQAELEK	+	+	+
sp|Q15172|2A5A_HUMAN	42	0.831753	65.157	S	S(0.001)QGS(0.167)S(0.832)QFR	+		+
sp|Q15185|TEBP_HUMAN	113	0.997495	51.546	S	DWEDDS(0.997)DEDMS(0.003)NFDR		+	+
sp|Q15223|NECT1_HUMAN	422	0.980711	43.068	S	AGIPQHHPPMAQNLQY(0.019)PDDS(0.981)DDEKK	+
sp|Q15276|RABE1_HUMAN	407	0.977106	127.75	S	AQS(0.977)T(0.023)DSLGTSGSLQSK	+	+	+
sp|Q15276|RABE1_HUMAN	410	0.972249	96.163	S	AQST(0.002)DS(0.972)LGT(0.022)S(0.003)GSLQSK	+	+
sp|Q15287|RNPS1_HUMAN	251	1	56.729	S	RFS(1)PPRR	+	+	+
sp|Q15291|RBBP5_HUMAN	497	1	44.318	S	EKDS(1)PFKPK		+	+
sp|Q15311|RBP1_HUMAN	92	0.992343	63.165	S	RTEGYAAFQEDS(0.992)S(0.992)GDEAES(0.01)PS(0.005)K	+	+	+
sp|Q15311|RBP1_HUMAN	93	0.992343	63.165	S	RTEGYAAFQEDS(0.992)S(0.992)GDEAES(0.01)PS(0.005)K	+	+	+
sp|Q15311|RBP1_HUMAN	29	0.827687	58.172	S	T(0.001)PS(0.828)S(0.17)EEIS(0.001)PTK			+
sp|Q6P1M3|L2GL2_HUMAN	653	1	78.334	S	SLRQS(1)FR	+	+	+
sp|Q15361|TTF1_HUMAN	478	0.884113	94.384	S	Y(0.165)LS(0.884)ADS(0.951)GDADDSDADLGSAVK	+	+	+
sp|Q15361|TTF1_HUMAN	481	0.950622	94.384	S	Y(0.165)LS(0.884)ADS(0.951)GDADDSDADLGSAVK	+	+	+
sp|Q15361|TTF1_HUMAN	487	0.999955	159.04	S	YLSADSGDADDS(1)DADLGSAVK	+	+	+
sp|Q15366|PCBP2_HUMAN	189	0.876933	98.942	S	PSS(0.123)S(0.877)PVIFAGGQDR	+	+	+
sp|Q15390|MTFR1_HUMAN	290	0.888533	76.073	S	Y(0.002)RS(0.109)DS(0.889)QDEVEK	+	+	+
sp|Q15398|DLGP5_HUMAN	662	0.821907	73.809	S	NEMGIPQQT(0.058)T(0.117)S(0.822)PENAGPQNT(0.004)K			+
sp|Q15398|DLGP5_HUMAN	777	0.985474	100.45	S	NTAS(0.014)QNS(0.985)ILEEGETK	+		+
sp|Q15418|KS6A1_HUMAN	732	0.823881	65.252	S	KLPS(0.824)T(0.148)T(0.028)L	+
sp|Q15418|KS6A1_HUMAN	363	0.927552	57.692	S	T(0.991)PKDS(0.928)PGIPPS(0.081)AGAHQLFR		+	+
sp|Q15418|KS6A1_HUMAN	369	0.975769	57.692	S	T(0.728)PKDS(0.296)PGIPPS(0.976)AGAHQLFR	+	+
sp|Q15424|SAFB1_HUMAN	383	0.999989	86.546	S	MS(1)S(1)PEDDSDTKR	+	+	+
sp|Q15424|SAFB1_HUMAN	384	0.99997	102.62	S	MS(1)S(1)PEDDSDTKR	+	+	+
sp|Q15424|SAFB1_HUMAN	604	0.999995	68.224	S	SVVS(1)FDK	+	+	+
sp|Q15434|RBMS2_HUMAN	106	0.864461	41.283	S	GYGFVDFDS(0.864)PS(0.135)AAQK	+		+
sp|Q15435|PP1R7_HUMAN	24	1	68.82	S	RVES(1)EES(1)GDEEGKK	+	+	+
sp|Q15435|PP1R7_HUMAN	27	1	68.82	S	RVES(1)EES(1)GDEEGKK	+	+	+
sp|Q15459|SF3A1_HUMAN	359	1	143.85	S	AEEPPSQLDQDTQVQDMDEGS(1)DDEEEGQK	+	+	+
sp|Q15459|SF3A1_HUMAN	329	0.999992	81.297	S	FGESEEVEMEVES(1)DEEDDKQEK	+	+
sp|Q15477|SKIV2_HUMAN	256	0.984619	84.658	S	AS(0.015)S(0.985)LEDLVLK	+	+	+
sp|Q15527|SURF2_HUMAN	234	1	46.129	S	QLGS(1)LKK	+	+	+
sp|Q15554|TERF2_HUMAN	365	0.99896	57.159	S	DLVLPT(0.001)QALPAS(0.999)PALK	+	+
sp|Q15637|SF01_HUMAN	80	0.999562	68.101	S	S(1)PS(0.999)PEPIY(0.001)NSEGK	+	+	+
sp|Q15637|SF01_HUMAN	82	0.999437	91.858	S	S(1)PS(0.999)PEPIY(0.001)NSEGK	+	+	+
sp|Q15642|CIP4_HUMAN	296	0.973571	68.257	S	APS(0.974)DS(0.023)S(0.004)LGTPSDGRPELR	+	+	+
sp|Q15648|MED1_HUMAN	1223	0.999705	76.237	S	AKS(1)PISSGSGGSHMSGTSSSSGMK	+	+	+
sp|Q15648|MED1_HUMAN	588	0.997335	44.807	S	DRHES(0.997)VGHGEDFS(0.003)K	+	+	+
sp|Q15648|MED1_HUMAN	1207	1	75.239	S	LAS(1)PMKPVPGT(0.955)PPS(0.024)S(0.021)K	+	+	+
sp|Q15648|MED1_HUMAN	1433	0.999128	60.401	S	NYGS(0.999)PLISGSTPK	+	+	+
sp|Q15648|MED1_HUMAN	1463	0.944646	90.729	S	SPAYTPQNLDS(0.945)ES(0.05)ES(0.005)GSSIAEK	+	+	+
sp|Q15648|MED1_HUMAN	1465	0.798949	46.353	S	S(0.002)PAY(0.039)T(0.111)PQNLDS(0.799)ES(0.799)ES(0.642)GS(0.285)S(0.324)IAEK	+	+	+
sp|Q15648|MED1_HUMAN	1479	0.99787	83.09	S	S(0.001)Y(0.001)QNS(0.998)PS(0.2)S(0.801)DDGIRPLPEYSTEK	+	+	+
sp|Q15648|MED1_HUMAN	1481	0.984577	66.827	S	S(0.022)Y(0.02)QNS(0.983)PS(0.985)S(0.985)DDGIRPLPEY(0.002)S(0.002)T(0.002)EK	+	+	+
sp|Q15648|MED1_HUMAN	1482	0.984562	112.86	S	S(0.022)Y(0.02)QNS(0.983)PS(0.985)S(0.985)DDGIRPLPEY(0.002)S(0.002)T(0.002)EK	+	+	+
sp|Q15651|HMGN3_HUMAN	31	1	59.898	S	LS(1)AKPAPPKPEPK	+	+	+
sp|Q15652|JHD2C_HUMAN	641	0.99927	68.83	S	IKS(0.451)S(0.55)PS(0.999)PEVVKPK	+	+	+
sp|Q15652|JHD2C_HUMAN	317	0.998108	175.15	S	KGS(0.998)DS(0.002)SIPDEEK	+	+	+
sp|Q15696|U2AFM_HUMAN	349	0.997935	61.65	S	DIY(0.002)LS(0.998)PDR	+	+	+
sp|Q15742|NAB2_HUMAN	6	0.865918	42.789	S	APS(0.866)PT(0.134)AEQPPGGGDSAR	+	+	+
sp|Q15742|NAB2_HUMAN	159	0.911901	58.752	S	S(0.089)FS(0.912)PKS(1)PLELGEK	+	+	+
sp|Q15742|NAB2_HUMAN	162	0.999828	58.752	S	S(0.439)FS(0.562)PKS(1)PLELGEK	+	+	+
sp|Q15751|HERC1_HUMAN	1521	0.985931	65.093	S	S(0.232)RS(0.283)ES(0.428)DLS(0.07)QPES(0.986)DEEGY(0.001)ALSGR	+	+	+
sp|Q15773|MLF2_HUMAN	238	0.834146	50.354	S	LAIQGPEDS(0.834)PS(0.166)R	+	+	+
sp|Q15776|ZKSC8_HUMAN	193	0.796038	95.618	S	AMST(0.002)S(0.039)QS(0.796)PT(0.163)R	+		+
sp|Q15785|TOM34_HUMAN	186	1	83.692	S	NRVPS(1)AGDVEK	+	+	+
sp|Q15911|ZFHX3_HUMAN	2795	0.999995	61.962	S	TMELS(1)PR	+	+	+
sp|Q15942|ZYX_HUMAN	281	0.999999	78.932	S	FS(1)PGAPGGSGSQPNQK	+	+	+
sp|Q15942|ZYX_HUMAN	267	0.999749	48.423	S	FS(1)PVTPK		+	+
sp|Q15942|ZYX_HUMAN	344	1	71.085	S	S(1)PGAPGPLTLK	+	+	+
sp|Q16181|SEPT7_HUMAN	334	1	80.979	S	S(1)PLAQMEEERR	+	+	+
sp|Q16204|CCDC6_HUMAN	240	1	68.809	S	LDQPVS(1)APPS(1)PR	+	+	+
sp|Q16204|CCDC6_HUMAN	244	1	75.589	S	LDQPVS(1)APPS(1)PR	+	+	+
sp|Q16204|CCDC6_HUMAN	323	0.972423	108.37	S	QLS(0.972)ES(0.027)ESSLEMDDER	+	+	+
sp|Q16204|CCDC6_HUMAN	325	0.945192	104.41	S	QLS(0.017)ES(0.945)ES(0.031)S(0.006)LEMDDER	+	+	+
sp|Q16204|CCDC6_HUMAN	328	0.850286	64.394	S	QLS(0.425)ES(0.575)ES(0.15)S(0.85)LEMDDER	+	+
sp|Q16204|CCDC6_HUMAN	52	0.999941	45.879	S	SGGIVIS(1)PFR	+	+	+
sp|Q16204|CCDC6_HUMAN	351	0.855703	56.648	S	T(0.271)VS(0.856)S(0.856)PIPY(0.009)T(0.005)PS(0.002)PS(0.001)SSR	+	+	+
sp|Q16204|CCDC6_HUMAN	352	0.855703	89.541	S	T(0.271)VS(0.856)S(0.856)PIPY(0.009)T(0.005)PS(0.002)PS(0.001)SSR	+	+	+
sp|Q16513|PKN2_HUMAN	583	0.85349	74.769	S	AS(0.147)S(0.853)LGEIDESSELR	+		+
sp|Q16514|TAF12_HUMAN	51	1	91.584	S	LS(1)PENNQVLTK	+	+	+
sp|Q16543|CDC37_HUMAN	377	1	71.349	S	TGDEKDVS(1)V	+	+	+
sp|Q16555|DPYL2_HUMAN	518	0.894342	106.82	S	T(0.001)VT(0.999)PAS(0.106)S(0.894)AKT(0.296)S(0.704)PAK	+	+	+
sp|Q16629|SRSF7_HUMAN	231	1	71.349	S	RS(1)AS(1)PERMD	+	+	+
sp|Q16629|SRSF7_HUMAN	233	1	89.029	S	RS(1)AS(1)PERMD	+	+	+
sp|Q16629|SRSF7_HUMAN	192	0.999986	104.2	S	YFQS(1)PS(1)R	+	+	+
sp|Q16629|SRSF7_HUMAN	194	0.999997	81.296	S	YFQS(1)PS(1)R	+	+	+
sp|Q16637|SMN_HUMAN	4	0.93784	66.3	S	AMS(0.938)S(0.944)GGS(0.118)GGGVPEQEDSVLFR	+	+	+
sp|Q16637|SMN_HUMAN	5	0.944067	63.376	S	AMS(0.938)S(0.944)GGS(0.118)GGGVPEQEDSVLFR	+		+
sp|Q16637|SMN_HUMAN	28	0.998882	139.04	S	GT(0.001)GQS(0.999)DDS(1)DIWDDTALIK	+	+	+
sp|Q16637|SMN_HUMAN	31	0.999909	125.79	S	RGT(0.028)GQS(0.972)DDS(1)DIWDDTALIK	+	+	+
sp|Q16643|DREB_HUMAN	142	0.999278	90.657	S	LS(0.001)S(0.999)PVLHR	+	+	+
sp|Q16643|DREB_HUMAN	339	0.922242	152.71	S	S(0.078)PS(0.922)DSSTASTPVAEQIER	+	+
sp|Q16649|NFIL3_HUMAN	301	1	113.69	S	GPIHS(1)PVELK	+	+	+
sp|Q16666|IF16_HUMAN	106	0.839497	104.09	S	EVDAT(0.148)S(0.839)PAPS(0.005)T(0.005)S(0.001)S(0.001)TVK	+	+	+
sp|Q16666|IF16_HUMAN	153	0.999752	97.271	S	VSEEQTQPPS(1)PAGAGMSTAMGR	+	+	+
sp|Q16666|IF16_HUMAN	168	0.951743	44.021	S	VSEEQT(0.001)QPPS(0.397)PAGAGMS(0.542)T(0.555)AMGRS(0.552)PS(0.952)PK	+
sp|Q16790|CAH9_HUMAN	448	0.997695	50.155	S	GGVS(0.998)Y(0.002)RPAEVAETGA	+	+	+
sp|Q16875|F263_HUMAN	461	0.988292	72.898	S	RNS(0.988)VT(0.011)PLAS(0.001)PEPTK	+	+	+
sp|Q17RY0|CPEB4_HUMAN	97	0.984868	78.763	S	QQLS(0.985)PS(0.015)PGQEAGILPETEK	+		+
sp|Q1ED39|KNOP1_HUMAN	387	0.999887	85.731	S	NLS(1)PSFSR	+	+	+
sp|Q1KMD3|HNRL2_HUMAN	185	0.947374	93.446	S	AAEEQGDDQDS(0.947)EKS(0.052)KPAGS(0.001)DGER	+	+	+
sp|Q1KMD3|HNRL2_HUMAN	161	0.999866	136.04	S	EEDEPEERS(1)GDETPGSEVPGDK	+	+	+
[truncated: 3,131 more rows]

## Sheet: quantification
Protein	Position	Localization prob	Score	Amino acid	Phospho (STY) Probabilities	Replicate 1	Replicate 2	Replicate 3
sp|A0FGR8|ESYT2_HUMAN	691	0.777537	94.992	S	S(0.034)HMS(0.778)GS(0.188)PGPGGSNTAPSTPVIGGSDKPGMEEK	145210000	0	0
sp|A0JLT2|MED19_HUMAN	226	0.999998	107.87	S	NRHS(1)PDHPGMGSSQASSSSSLR	148300000	140020000	231110000
sp|A1L170|CA226_HUMAN	223	0.918707	65.5	S	AS(0.079)S(0.919)PS(0.003)LIER	65593000	25814000	25516000
sp|A1L390|PKHG3_HUMAN	76	0.999741	64.82	S	GPLS(1)PFNSR	32107000	11887000	11685000
sp|A1L390|PKHG3_HUMAN	741	0.984365	48.659	S	RRES(0.984)LS(0.015)YIPK	18850000	6127800	7133600
sp|A1L390|PKHG3_HUMAN	1037	0.901426	44.765	S	S(0.901)PLS(0.901)PT(0.147)ET(0.025)FS(0.025)WPDVR	3133000	361420	0
sp|A1L390|PKHG3_HUMAN	1040	0.901426	44.765	S	S(0.901)PLS(0.901)PT(0.147)ET(0.025)FS(0.025)WPDVR	3133000	361420	0
sp|A1L390|PKHG3_HUMAN	631	0.997864	52.725	S	S(0.001)S(0.001)GFGS(0.998)PR	0	0	0
sp|A1L390|PKHG3_HUMAN	643	0.877858	53.967	S	SSS(0.004)VLS(0.878)LEGS(0.118)EK	19285000	7818700	8188700
sp|Q99755|PI51A_HUMAN	458	0.861836	61.212	S	KIPLKPS(0.862)PS(0.138)K	25683000	8395600	9112300
sp|Q99755|PI51A_HUMAN	460	0.847932	56.122	S	IPLKPS(0.152)PS(0.848)KK	19426000	0	7958800
sp|A2AJT9|BCLA3_HUMAN	17	0.999392	71.379	S	S(0.001)LS(0.999)PVPR	11350000	0	3520100
sp|A2RRP1|NBAS_HUMAN	473	0.973293	123.19	S	AGEEDEGEEDS(0.973)DS(0.027)DYEISAK	16770000	7742300	0
sp|A4D1P6|WDR91_HUMAN	256	0.998325	93.258	S	NASLS(0.002)QS(0.998)PR	18875000	12406000	8236400
sp|A6ND36|FA83G_HUMAN	356	1	80.979	S	AKS(1)VDEIAK	31793000	13803000	10571000
sp|A6NFI3|ZN316_HUMAN	10	0.998562	86.291	S	AALHTT(0.001)PDS(0.999)PAAQLER	0	9856900	6892500
sp|A6NFI3|ZN316_HUMAN	112	1	101.53	S	GGDAKS(1)PVLQEK	67823000	31296000	24841000
sp|A6NJI1|CK086_HUMAN	9	0.990912	66.056	S	S(0.009)QS(0.991)LREPR	53263000	20889000	0
sp|A6NJL1|ZSA5B_HUMAN	295	0.801968	63.181	S	GDALNLS(0.198)S(0.802)PKR	8620700	3035500	2709900
sp|P49792|RBP2_HUMAN	2510	1	77.732	S	AVVS(1)PPK	29601000	9339300	10714000
sp|P49792|RBP2_HUMAN	2454	1	89.301	S	DSLIT(1)PHVS(1)R	95487000	52364000	0
sp|A6NKT7|RGPD3_HUMAN	1305	0.859923	67.456	S	SALSLS(0.14)KS(0.86)PAK	8052900	3061200	3178400
sp|P49792|RBP2_HUMAN	2462	0.999992	80.312	S	S(0.003)S(0.004)T(0.993)PRES(1)PCGK	28460000	0	122650000
sp|P49792|RBP2_HUMAN	796	0.992102	67.456	S	S(0.007)YKY(0.001)S(0.992)PKT(1)PPR	53722000	31719000	24911000
sp|P49792|RBP2_HUMAN	788	0.984194	72.928	S	YSLS(0.984)PS(0.016)K	156550000	65217000	79698000
sp|B3KS81|SRRM5_HUMAN	156	0.99993	41.54	S	THGARPGMAS(1)RVR	4790600	0	2231800
sp|Q99613|EIF3C_HUMAN	166	0.999775	58.435	S	QNPEQS(1)ADEDAEKNEEDS(0.999)EGS(0.999)S(0.999)DEDEDEDGVS(0.002)AATFLK	79324000	4384200	2186000
sp|Q99613|EIF3C_HUMAN	178	0.999413	58.435	S	QNPEQS(1)ADEDAEKNEEDS(0.999)EGS(0.999)S(0.999)DEDEDEDGVS(0.002)AATFLK	79324000	4384200	2186000
sp|Q99613|EIF3C_HUMAN	181	0.999413	58.435	S	QNPEQS(1)ADEDAEKNEEDS(0.999)EGS(0.999)S(0.999)DEDEDEDGVS(0.002)AATFLK	79324000	4384200	2186000
sp|Q99613|EIF3C_HUMAN	182	0.999413	58.435	S	QNPEQS(1)ADEDAEKNEEDS(0.999)EGS(0.999)S(0.999)DEDEDEDGVS(0.002)AATFLK	79324000	4384200	2186000
sp|Q99613|EIF3C_HUMAN	39	0.999977	93.494	S	QPLLLS(1)EDEEDTKR	272520000	100770000	69371000
sp|Q99613|EIF3C_HUMAN	909	0.96091	40.067	S	QQQS(0.961)QT(0.039)AY	31717000	15103000	0
sp|Q13765|NACA_HUMAN	166	0.811072	100.88	S	VQGEAVSNIQENTQT(0.002)PT(0.187)VQEES(0.811)EEEEVDETGVEVK	33374000	0	0
sp|O00151|PDLI1_HUMAN	130	0.948651	100.43	S	SAMPFT(0.002)AS(0.949)PAS(0.038)S(0.008)T(0.002)T(0.002)AR	20383000	0	0
sp|O00159|MYO1C_HUMAN	408	0.982306	82.749	S	DVES(0.982)PS(0.018)WR	18304000	18726000	0
sp|O00159|MYO1C_HUMAN	864	0.999698	52.482	S	SIS(1)PEWK	9025800	5076500	0
sp|O00161|SNP23_HUMAN	110	0.999977	112.3	S	TTWGDGGENS(1)PCNVVSK	29716000	16412000	10430000
sp|O00193|SMAP_HUMAN	17	0.977422	172.3	S	S(0.023)AS(0.977)PDDDLGSSNWEAADLGNEER	352070000	138380000	62168000
sp|O00203|AP3B1_HUMAN	276	1	158.25	S	NFYES(1)DDDQKEK	77379000	22646000	34223000
sp|O00231|PSD11_HUMAN	14	0.998488	46.844	S	AQS(0.998)LLS(0.001)T(0.001)DR	0	6374400	5994600
sp|O00257|CBX4_HUMAN	291	0.976131	104.41	S	SGEVAEGEARS(0.976)PS(0.024)HK	39963000	18084000	20087000
sp|O00257|CBX4_HUMAN	434	0.828911	73.834	S	S(0.022)IS(0.829)T(0.144)PT(0.005)CLGGSPAAER	8317800	0	2724600
sp|O00264|PGRC1_HUMAN	181	0.998495	152.71	S	EGEEPT(0.001)VY(0.001)S(0.998)DEEEPKDESAR	2569700000	1038100000	1091100000
sp|O00264|PGRC1_HUMAN	57	0.999455	135.73	S	GDQPAAS(0.001)GDS(0.999)DDDEPPPLPR	0	373460000	382160000
sp|O00267|SPT5H_HUMAN	36	0.924413	135.17	S	S(0.076)AAGS(0.924)EKEEEPEDEEEEEEEEEYDEEEEEEDDDRPPK	58872000	0	0
sp|O00273|DFFA_HUMAN	315	1	48.741	S	AS(1)PPGDLQNPK	0	72129000	0
sp|O00303|EIF3F_HUMAN	258	0.999998	87.308	S	TCFS(1)PNR	110130000	53764000	57525000
sp|O00308|WWP2_HUMAN	211	0.999999	107.99	S	TTPATGEQS(1)PGAR	62290000	44170000	0
sp|O00418|EF2K_HUMAN	445	0.999911	87.566	S	ESENSGDSGYPS(1)EK	42312000	21366000	26524000
sp|O00418|EF2K_HUMAN	470	0.992305	81.632	S	KYES(0.992)DEDS(0.007)LGS(0.001)SGR	33046000	13392000	13675000
sp|O00418|EF2K_HUMAN	18	1	69.451	S	LEGVDGGQS(1)PR	80564000	39484000	39303000
sp|O00429|DNM1L_HUMAN	616	0.999998	69.716	S	SKPIPIMPAS(1)PQK	176400000	87564000	77721000
sp|O00443|P3C2A_HUMAN	338	0.99989	100.02	S	SQS(1)LNIR	104530000	52097000	48670000
sp|O00443|P3C2A_HUMAN	259	1	87.667	S	VSNLQVS(1)PK	28573000	0	10546000
sp|O00499|BIN1_HUMAN	296	0.99987	119.23	S	GNKS(1)PSPPDGSPAATPEIR	33497000	16377000	11617000
sp|O00499|BIN1_HUMAN	298	0.985042	83.314	S	GNKS(0.998)PS(0.985)PPDGS(0.014)PAAT(0.003)PEIR	56089000	17703000	16217000
sp|O00499|BIN1_HUMAN	303	0.999683	78.794	S	GNKS(0.441)PS(0.56)PPDGS(1)PAATPEIR	81367000	27713000	32251000
sp|O00505|IMA4_HUMAN	60	0.999998	157.42	S	NVPQEESLEDS(1)DVDADFK	77605000	30346000	23073000
sp|O00512|BCL9_HUMAN	687	0.875976	73.466	S	IPVEGPLS(0.876)PS(0.124)R	14415000	6361900	6004700
sp|O00512|BCL9_HUMAN	104	0.975991	47.288	S	S(0.02)IS(0.976)ADS(0.004)FDQR	9895400	5425500	4801200
sp|O00566|MPP10_HUMAN	163	1	138.66	S	KS(1)PVFS(1)DEDS(1)DLDFDISK	78099000	8589300	3283500
sp|O00566|MPP10_HUMAN	167	0.999939	78.088	S	KS(1)PVFS(1)DEDS(1)DLDFDISK	52217000	5027800	938650
sp|O00566|MPP10_HUMAN	171	0.999946	138.66	S	KS(1)PVFS(1)DEDS(1)DLDFDISK	78099000	8589300	3283500
sp|O00567|NOP56_HUMAN	519	0.999981	124.92	S	EELMS(1)S(1)DLEETAGSTSIPK	309180000	24938000	42684000
sp|O00567|NOP56_HUMAN	520	0.999947	145.1	S	EELMS(1)S(1)DLEETAGSTSIPK	425030000	24938000	13281000
sp|O00571|DDX3X_HUMAN	594	1	67.897	S	FS(1)GGFGAR	111220000	55535000	62488000
sp|O00571|DDX3X_HUMAN	82	0.965458	42.718	S	GKS(0.965)S(0.033)FFS(0.002)DR	22162000	8603700	10499000
sp|O00571|DDX3X_HUMAN	83	0.793693	42.718	S	GKS(0.193)S(0.794)FFS(0.013)DR	8158300	0	0
sp|O00571|DDX3X_HUMAN	606	0.978328	62.378	S	QS(0.017)S(0.978)GAS(0.004)S(0.001)SSFSSSR	32789000	11083000	0
sp|O00629|IMA3_HUMAN	60	0.999955	56.407	S	NVPHEDICEDS(1)DIDGDYR	55570000	26528000	22398000
sp|O00712|NFIB_HUMAN	312	0.767895	98.156	S	DQDMS(0.108)S(0.768)PT(0.108)T(0.016)MK	24593000	0	9314700
sp|O00712|NFIB_HUMAN	328	0.964558	74.062	S	KPEKPLFS(0.006)S(0.029)AS(0.965)PQDSSPR	51957000	6947000	9020100
sp|O00712|NFIB_HUMAN	264	0.964933	70.399	S	SLS(0.965)S(0.034)PPSSK	14725000	7793100	9213700
sp|O14497|ARI1A_HUMAN	696	0.999126	105.46	S	GPS(0.999)PS(0.001)PVGSPASVAQSR	56570000	23110000	20944000
sp|O14497|ARI1A_HUMAN	363	0.975702	65.716	S	S(0.003)HHAPMS(0.976)PGS(0.019)S(0.003)GGGGQPLAR	84844000	0	42109000
sp|O14497|ARI1A_HUMAN	1184	0.887239	114.34	S	S(0.113)NS(0.887)VGIQDAFNDGSDSTFQK	9776000	0	0
sp|O14497|ARI1A_HUMAN	1751	0.999937	42.001	S	TLLDPGRFS(1)K	5798800	2206900	1794100
sp|O14497|ARI1A_HUMAN	382	0.816298	81.565	S	TPQPS(0.184)S(0.816)PMDQMGK	15065000	7850000	6043100
sp|O14545|TRAD1_HUMAN	409	0.996275	45.864	S	LDS(0.996)QPQET(0.532)S(0.471)PELPR	5961800	3803500	0
sp|O14545|TRAD1_HUMAN	415	0.859456	78.486	S	LDSQPQET(0.141)S(0.859)PELPR	410660000	0	181450000
sp|O14578|CTRO_HUMAN	1971	1	69.721	S	DKS(1)PGRPLER	0	40031000	52419000
sp|O14578|CTRO_HUMAN	440	0.992932	96.464	S	SESVVS(0.007)GLDS(0.993)PAK	22517000	9447900	8798500
sp|O14617|AP3D1_HUMAN	658	1	61.097	S	HRPS(1)EADEEELAR	0	8239100	7351200
sp|O14617|AP3D1_HUMAN	829	0.999848	124.99	S	NTETSKS(1)PEKDVPMVEK	69973000	0	23965000
sp|O14639|ABLM1_HUMAN	452	0.917915	83.729	S	S(0.033)T(0.033)S(0.918)QGS(0.016)INSPVYSR	0	0	14672000
sp|O14639|ABLM1_HUMAN	655	0.99961	71.451	S	TAS(1)LPGYGR	23078000	10643000	9314100
sp|O14639|ABLM1_HUMAN	431	0.9998	120.53	S	TLS(1)PTPSAEGYQDVR	67894000	22766000	0
sp|O14646|CHD1_HUMAN	1677	0.999629	99.481	S	ASSSGPRS(1)PLDQR	102940000	40744000	33992000
sp|O14646|CHD1_HUMAN	215	0.999996	70.332	S	QIDS(1)S(1)EEDDDEEDYDNDKR	93152000	37505000	42650000
sp|O14646|CHD1_HUMAN	216	0.999996	70.332	S	QIDS(1)S(1)EEDDDEEDYDNDKR	93152000	37505000	42650000
sp|O14646|CHD1_HUMAN	1689	0.999999	96.229	S	S(1)PFEHSVEHK	26271000	16523000	10681000
sp|O14647|CHD2_HUMAN	207	1	53.565	S	KQDS(1)S(1)DEDDDDDEAPKR	24835000	12191000	24761000
sp|O14647|CHD2_HUMAN	208	1	53.565	S	KQDS(1)S(1)DEDDDDDEAPKR	24835000	12191000	24761000
sp|O14681|EI24_HUMAN	326	1	65.179	S	FPS(1)PHPS(1)PAK	101590000	46743000	39071000
sp|O14681|EI24_HUMAN	330	1	72.434	S	FPS(1)PHPS(1)PAK	83599000	55984000	47330000
sp|O14686|KMT2D_HUMAN	1671	0.999219	55.994	S	LEGPVS(0.999)PDVEPGKEET(0.001)EESK	24445000	0	0
sp|O14686|KMT2D_HUMAN	1180	0.984773	65.395	S	QT(0.015)AGQGS(0.985)PCEEQEEPR	12461000	4362600	0
sp|O14730|RIOK3_HUMAN	125	0.755518	55.383	S	KVHPY(0.733)EDS(0.756)DS(0.756)S(0.756)EDEVDWQDTR	81865000	50888000	23082000
sp|O14730|RIOK3_HUMAN	127	0.755518	55.383	S	KVHPY(0.733)EDS(0.756)DS(0.756)S(0.756)EDEVDWQDTR	59572000	36009000	23082000
sp|O14730|RIOK3_HUMAN	128	0.755518	55.383	S	KVHPY(0.733)EDS(0.756)DS(0.756)S(0.756)EDEVDWQDTR	59572000	36009000	23082000
sp|O14737|PDCD5_HUMAN	119	1	106.01	S	KVMDS(1)DEDDDY	392340000	191020000	199550000
sp|O14745|NHRF1_HUMAN	280	1	48.376	S	EALAEAALES(1)PRPALVR	9137700	0	730660
sp|O14745|NHRF1_HUMAN	290	0.822443	155.22	S	S(0.089)AS(0.822)S(0.089)DTSEELNSQDSPPK	183360000	78688000	92936000
sp|O14777|NDC80_HUMAN	69	0.999987	58.071	S	NS(1)QLGIFSSSEK	17990000	7223200	6928200
sp|O14828|SCAM3_HUMAN	76	0.993674	105.2	S	KLS(0.994)PT(0.006)EPK	220240000	81436000	58298000
sp|O14908|GIPC1_HUMAN	225	0.994779	44.238	S	S(0.995)AGGRPGS(0.005)GPQLGTGR	0	0	0
sp|O14920|IKKB_HUMAN	672	0.992071	85.42	S	GPVS(0.002)GS(0.992)PDS(0.002)MNAS(0.004)R	31289000	11926000	12126000
sp|O14929|HAT1_HUMAN	361	0.999996	111.74	S	LIS(1)PYKK	38162000	14261000	12975000
sp|O14974|MYPT1_HUMAN	299	0.750112	51.398	S	DKKS(0.75)PLIES(0.125)T(0.125)ANMDNNQSQK	36064000	15640000	0
sp|O14974|MYPT1_HUMAN	445	0.959397	73.834	S	T(0.037)GS(0.959)Y(0.003)GALAEITASK	15331000	0	0
sp|O14974|MYPT1_HUMAN	507	0.987788	113.24	S	LAS(0.988)T(0.012)SDIEEKENR	61329000	28131000	25068000
sp|O15013|ARHGA_HUMAN	379	0.958408	88.163	S	T(0.042)KS(0.958)LIAQDHR	26670000	16291000	18491000
sp|O15014|ZN609_HUMAN	758	1	57.348	S	AEEGKS(1)PFR	38100000	11661000	8743400
sp|O15014|ZN609_HUMAN	743	1	40.002	S	ELES(1)PLT(1)PGK	8540900	5037200	6688000
sp|O15014|ZN609_HUMAN	358	0.996907	100.19	S	FCDS(0.997)PT(0.003)SDLEMR	16029000	6720600	5104100
sp|O15014|ZN609_HUMAN	560	0.99586	51.066	S	GS(0.004)LS(0.996)PAR	0	0	12277000
sp|O15014|ZN609_HUMAN	576	0.996596	81.565	S	LVEPHS(0.997)PS(0.985)PS(0.015)S(0.003)K	79741000	42618000	47279000
sp|O15014|ZN609_HUMAN	578	0.985437	81.565	S	LVEPHS(0.997)PS(0.985)PS(0.015)S(0.003)K	48519000	29991000	33409000
sp|O15014|ZN609_HUMAN	491	1	54.776	S	NCPS(1)PVLIDCPHPNCNK	4283000	2582700	1780300
sp|O15014|ZN609_HUMAN	467	0.980721	79.022	S	T(0.019)NS(0.981)MGSATGPLPGTK	69717000	29845000	27667000
sp|O15014|ZN609_HUMAN	842	0.906095	94.721	S	T(0.091)NS(0.906)PAY(0.002)SDISDAGEDGEGKVDSVK	42645000	12701000	19401000
sp|O15014|ZN609_HUMAN	849	0.766138	60.348	S	T(0.149)NS(0.834)PAY(0.021)S(0.23)DIS(0.766)DAGEDGEGKVDSVK	19929000	12701000	13060000
sp|O15027|SC16A_HUMAN	2083	0.917589	82.007	S	ADSGPTQPPLS(0.064)LS(0.918)PAPET(0.018)K	84763000	29195000	28000000
sp|O15027|SC16A_HUMAN	1069	1	79.317	S	AQQELVPPQQQAS(1)PPQLPK	201130000	104100000	88177000
sp|O15027|SC16A_HUMAN	1356	0.999015	81.278	S	S(0.999)LHS(0.001)AHSLASR	74282000	30432000	33773000
sp|O15027|SC16A_HUMAN	1359	0.890926	48.704	S	S(0.107)LHS(0.891)AHS(0.002)LASR	131080000	0	46440000
sp|O15027|SC16A_HUMAN	1365	0.978473	57.804	S	SLHS(0.001)AHS(0.021)LAS(0.978)R	8866100	0	0
sp|O15042|SR140_HUMAN	67	0.999966	86.291	S	ESLCDS(1)PHQNLSR	46489000	21161000	0
sp|O15047|SET1A_HUMAN	470	0.771195	67.364	S	S(0.222)GS(0.771)PAPET(0.003)T(0.003)NESVPFAQHSSLDSR	0	56038000	0
sp|O15067|PUR4_HUMAN	569	0.999388	77.562	S	S(0.999)PNRDFLT(0.001)HVSAR	11278000	16476000	0
sp|O15085|ARHGB_HUMAN	245	0.773302	53.475	S	NS(0.003)VLS(0.773)DPGLDS(0.293)PRT(0.485)S(0.446)PVIMAR	52362000	10084000	5498700
sp|O15085|ARHGB_HUMAN	1413	0.999745	53.756	S	S(1)PPSLALR	32879000	14041000	15607000
sp|O15119|TBX3_HUMAN	432	0.993368	50.945	S	LDKAS(0.993)PDS(0.55)RHS(0.406)PAT(0.025)IS(0.007)S(0.007)S(0.006)T(0.006)R	0	82834000	0
sp|O15119|TBX3_HUMAN	375	0.764685	42.241	S	DLCPS(0.177)EGES(0.765)DAEAES(0.058)KEEHGPEACDAAK	50967000	17303000	0
sp|O15119|TBX3_HUMAN	707	0.948508	98.943	S	SSTLSSS(0.001)S(0.01)MS(0.04)LS(0.949)PK	83400000	0	37079000
sp|O15164|TIF1A_HUMAN	1042	1	78.149	S	LKS(1)IEER	17405000	8311500	6954300
sp|O15164|TIF1A_HUMAN	1025	0.999781	96.487	S	NES(0.001)EDNKFS(1)DDS(1)DDDFVQPR	147750000	65645000	59882000
sp|O15164|TIF1A_HUMAN	1028	0.999692	96.487	S	NES(0.001)EDNKFS(1)DDS(1)DDDFVQPR	260130000	107140000	95501000
sp|O15173|PGRC2_HUMAN	90	0.918358	41.412	S	GLGAGAGAGEES(0.918)PAT(0.073)S(0.008)LPR	13535000	4869200	3901500
sp|O15234|CASC3_HUMAN	148	0.993452	164.98	S	STVT(0.007)GERQS(0.993)GDGQESTEPVENK	423650000	242710000	308930000
sp|O15234|CASC3_HUMAN	265	0.999494	59.35	S	Y(0.001)GS(0.999)PPQR	35292000	17335000	26206000
sp|O15258|RER1_HUMAN	95	0.998057	145.91	S	VDPSLMEDS(0.998)DDGPS(0.002)LPTK	82169000	30055000	22695000
sp|O15372|EIF3H_HUMAN	183	1	74.611	S	EKDFS(1)PEALKK	12301000	5185800	3899800
sp|O15379|HDAC3_HUMAN	424	0.996416	53.819	S	GPEENYSRPEAPNEFY(0.003)DGDHDNDKES(0.996)DVEI	21396000	0	0
sp|O15403|MOT7_HUMAN	237	0.793139	45.915	S	T(0.125)S(0.125)IDS(0.793)IDS(0.946)GVELT(0.005)T(0.005)S(0.001)PK	0	3590400	0
sp|O15403|MOT7_HUMAN	240	0.993295	91.657	S	TSIDSIDS(0.993)GVELT(0.005)T(0.001)SPK	10476000	3590400	0
sp|O15417|TNC18_HUMAN	991	1	70.488	S	AVS(1)PPPS(1)PR	5598200	2613900	3629300
sp|O15417|TNC18_HUMAN	995	1	70.488	S	AVS(1)PPPS(1)PR	5598200	2613900	3629300
sp|O15417|TNC18_HUMAN	2033	1	40.724	S	GGPLS(1)PR	4698100	1331400	0
sp|O15427|MOT4_HUMAN	436	1	45.864	S	LHKPPADS(1)GVDLR	0	7054500	0
sp|O15438|MRP3_HUMAN	908	0.99904	47.155	S	QLS(0.999)ALS(0.775)S(0.226)DGEGQGRPVPR	30753000	1731500	24674000
sp|O15438|MRP3_HUMAN	911	0.774642	47.155	S	QLS(0.999)ALS(0.775)S(0.226)DGEGQGRPVPR	0	0	22785000
sp|O15446|RPA34_HUMAN	490	0.820514	69.873	S	MPETVPQEEMPGPPLNS(0.17)ES(0.821)GEEAPT(0.01)GR	57669000	16947000	0
sp|O15446|RPA34_HUMAN	285	0.84886	159.34	S	QEQINTEPLEDT(0.002)VLS(0.849)PT(0.149)K	33877000	6253600	3074000
sp|Q6A1A2|PDPK2_HUMAN	214	0.999342	78.661	S	ANS(0.999)FVGT(0.001)AQYVSPELLTEK	6995400	0	0
sp|O15541|R113A_HUMAN	84	0.827139	56.903	S	AAY(0.346)GDLS(0.827)S(0.827)EEEEENEPESLGVVYK	221360000	0	0
sp|O15541|R113A_HUMAN	85	0.827139	56.903	S	AAY(0.346)GDLS(0.827)S(0.827)EEEEENEPESLGVVYK	221360000	0	0
sp|O15541|R113A_HUMAN	6	1	117.7	S	AEQLS(1)PGK	143340000	69409000	61423000
sp|O43150|ASAP2_HUMAN	701	1	43.592	S	LLHEDLDES(1)DDDMDEK	0	16709000	7412400
sp|O43159|RRP8_HUMAN	104	1	121.99	S	QGPPCS(1)DS(1)EEEVER	20239000	10317000	0
sp|O43159|RRP8_HUMAN	106	1	133.66	S	QGPPCS(1)DS(1)EEEVER	46348000	21768000	23046000
sp|O43159|RRP8_HUMAN	223	0.999958	94.692	S	TEVS(1)PVPR	40589000	18929000	19791000
sp|O43166|SI1L1_HUMAN	1528	0.99985	65.563	S	DLRAS(1)PKPTSK	18964000	7253100	7524300
sp|O43166|SI1L1_HUMAN	1433	0.988233	51.875	S	HS(0.004)AS(0.988)PVVFT(0.004)S(0.004)AR	9944200	0	3893700
sp|O43166|SI1L1_HUMAN	1549	0.89685	89.959	S	LIDLES(0.897)PT(0.102)PES(0.001)QK	42671000	15813000	14481000
sp|O43166|SI1L1_HUMAN	1151	0.83318	56.482	S	NS(0.136)PS(0.833)NLS(0.024)S(0.005)S(0.001)SDTGSVGGTYR	0	4648100	0
sp|O43166|SI1L1_HUMAN	1270	1	65.179	S	QDPVVHLS(1)PNK	11075000	4996000	6304500
sp|O43166|SI1L1_HUMAN	288	0.987614	69.602	S	S(0.004)KS(0.988)ET(0.005)GDS(0.001)S(0.001)IFR	31203000	0	12131000
sp|O43166|SI1L1_HUMAN	1585	0.99004	63.76	S	T(0.004)LS(0.99)DES(0.006)IYNSQR	54998000	25054000	24700000
sp|O43237|DC1L2_HUMAN	194	1	180.78	S	DFQDYMEPEEGCQGS(1)PQR	8911600	4098500	4079400
sp|O43237|DC1L2_HUMAN	446	0.998981	75.018	S	TGS(0.001)PGS(0.999)PGAGGVQSTAK	21476000	0	0
sp|O43290|SNUT1_HUMAN	448	0.999995	61.112	S	RVS(1)EVEEEKEPVPQPLPSDDTR	266140000	84439000	65629000
sp|O43294|TGFI1_HUMAN	137	0.997072	55.213	S	KRPS(0.997)LPS(0.532)S(0.462)PS(0.009)PGLPK	14849000	6730900	6131900
sp|O43306|ADCY6_HUMAN	576	1	47.559	S	ANS(1)MEGLMPR	6350600	2021200	2041900
sp|O43314|VIP2_HUMAN	1006	0.999997	76.262	S	S(1)GEQITSSPVSPK	17302000	8792500	8854900
sp|O43318|M3K7_HUMAN	439	0.999986	102.37	S	S(1)IQDLTVTGTEPGQVSSR	23243000	9088900	10095000
sp|O43379|WDR62_HUMAN	1070	0.803199	40.025	S	HHFET(0.03)LT(0.167)ES(0.803)PCR	14672000	0	4177000
sp|O43395|PRPF3_HUMAN	619	1	166.86	S	GDDDEES(1)DEEAVKK	29732000	18271000	16316000
sp|O43399|TPD54_HUMAN	12	1	153.94	S	MDSAGQDINLNS(1)PNK	27607000	13816000	16236000
sp|O43399|TPD54_HUMAN	166	0.99996	100.55	S	NSATFKS(1)FEDR	703880000	299310000	235960000
sp|O43432|IF4G3_HUMAN	1156	0.901979	129.32	S	GGS(0.902)S(0.098)KDLLDNQSQEEQRR	21990000	9762000	8445900
sp|O43432|IF4G3_HUMAN	232	0.999946	79.474	S	SPS(1)PVLR	22818000	11874000	11118000
sp|O43463|SUV91_HUMAN	391	1	83.54	S	MDSNFGLAGLPGS(1)PK	27037000	8564500	7110300
sp|O43491|E41L2_HUMAN	715	0.999887	70.028	S	EIS(1)PGSGPGEIR	23044000	11113000	10680000
sp|O43491|E41L2_HUMAN	87	0.857688	76.064	S	S(0.858)Y(0.001)T(0.141)LVVAK	48342000	17287000	15231000
sp|O43493|TGON2_HUMAN	71	0.970258	191.35	S	DSPSKS(0.03)S(0.97)AEAQTPEDTPNK	41970000	0	0
sp|O43493|TGON2_HUMAN	298	0.892023	177.58	S	T(0.108)ES(0.892)GEETDLISPPQEEVK	28252000	0	0
sp|O43572|AKA10_HUMAN	52	0.999309	71.555	S	ASIS(0.001)VHS(0.999)PQK	0	7319000	0
sp|O43572|AKA10_HUMAN	281	0.999934	68.83	S	NSPAS(1)PLK	26505000	12687000	14668000
sp|O43572|AKA10_HUMAN	187	0.81514	51.726	S	QSSLAEPVS(0.815)PS(0.185)K	0	15403000	0
sp|O43583|DENR_HUMAN	73	1	100.48	S	LTVENS(1)PK	28958000	0	11446000
sp|O43598|DNPH1_HUMAN	169	0.796099	109.35	S	YFEADPPGQVAAS(0.796)PDPT(0.102)T(0.102)	76053000	26686000	28792000
sp|O43683|BUB1_HUMAN	655	1	60.255	S	DGKFS(1)PIQEKS(1)PK	77875000	41790000	45013000
sp|O43683|BUB1_HUMAN	661	1	45.342	S	DGKFS(1)PIQEKS(1)PK	54699000	29892000	33357000
sp|O43719|HTSF1_HUMAN	579	1	105.98	S	DLDEEGS(1)EKELHENVLDK	5092800	5229600	12835000
sp|O43719|HTSF1_HUMAN	624	1	107.66	S	EFDEDS(1)DEKEEEEDTYEK	376810000	71918000	15635000
sp|O43719|HTSF1_HUMAN	597	0.999713	40.577	S	ELEENDS(1)ENS(1)EFEDDGS(0.001)EK	0	0	2718300
sp|O43719|HTSF1_HUMAN	600	0.999713	40.577	S	ELEENDS(1)ENS(1)EFEDDGS(0.001)EK	0	0	2718300
sp|O43719|HTSF1_HUMAN	453	0.78148	83.936	S	ES(0.218)S(0.781)PEKEAEEGCPEKES(0.001)EEGCPK	464120000	7541100	317690000
sp|O43719|HTSF1_HUMAN	721	1	44.382	S	LFDEEEDS(1)S(1)EKLFDDS(1)DER	17715000	1344700	6290000
sp|O43719|HTSF1_HUMAN	713	1	63.337	S	LFDEEEDS(1)S(1)EKLFDDS(1)DER	102420000	31705000	23689000
sp|O43719|HTSF1_HUMAN	714	1	63.337	S	LFDEEEDS(1)S(1)EKLFDDS(1)DER	102420000	31705000	23689000
sp|O43719|HTSF1_HUMAN	702	1	91.937	S	LFEDDDS(1)NEK	52094000	31396000	27893000
sp|O43719|HTSF1_HUMAN	676	1	64.136	S	LFEES(1)DDKEDEDADGKEVEDADEK	23357000	9673500	8693400
sp|O43719|HTSF1_HUMAN	642	1	227	S	VFDDES(1)DEKEDEEYADEK	864860000	375820000	341850000
sp|O43719|HTSF1_HUMAN	616	0.99991	57.78	S	VLDEEGS(1)EREFDEDS(1)DEKEEEEDTYEK	345360000	55820000	0
sp|O43760|SNG2_HUMAN	3	0.9995	41.54	S	MES(0.999)GAY(0.001)GAAK	6680900	2492300	0
sp|O43765|SGTA_HUMAN	77	1	63.408	S	EMPQDLRS(1)PAR	91409000	11630000	50473000
sp|O43765|SGTA_HUMAN	305	0.957164	142.85	S	S(0.128)RT(0.897)PS(0.957)AS(0.018)NDDQQE	423100000	250820000	13004000
sp|O43815|STRN_HUMAN	245	0.985636	48.053	S	FLES(0.014)AAADFS(0.986)DEDEDDDVDGR	4845100	0	0
sp|O43818|U3IP2_HUMAN	50	0.996967	118.31	S	MNEEIS(0.997)S(0.997)DS(0.979)ES(0.026)ES(0.001)LAPR	323060000	115440000	113290000
sp|O43818|U3IP2_HUMAN	51	0.996967	105.17	S	MNEEIS(0.997)S(0.997)DS(0.979)ES(0.026)ES(0.001)LAPR	298980000	114840000	109980000
sp|O43818|U3IP2_HUMAN	53	0.978843	129.32	S	MNEEIS(0.997)S(0.997)DS(0.979)ES(0.026)ES(0.001)LAPR	340080000	126020000	110160000
sp|O43818|U3IP2_HUMAN	57	0.898077	53.569	S	MNEEIS(0.525)S(0.525)DS(0.525)ES(0.525)ES(0.898)LAPR	7203100	0	3493200
sp|O43823|AKAP8_HUMAN	339	1	66.874	S	S(1)GDEEFKGEDELCDSGR	12156000	3677700	3745400
sp|O43823|AKAP8_HUMAN	323	1	149.47	S	VDS(1)EGDFS(1)ENDDAAGDFR	82572000	18850000	15620000
sp|O43823|AKAP8_HUMAN	328	1	149.47	S	VDS(1)EGDFS(1)ENDDAAGDFR	134370000	39556000	15620000
sp|O43847|NRDC_HUMAN	86	1	48.004	S	LGADES(1)EEEGR	15555000	4247000	0
sp|O43847|NRDC_HUMAN	94	0.970659	85.837	S	RGS(0.971)LS(0.029)NAGDPEIVK	200300000	76790000	72084000
sp|O43896|KIF1C_HUMAN	674	0.998422	60.401	S	LYADS(0.998)DS(0.979)GDDS(0.022)DKR	34502000	17174000	17207000
sp|O43896|KIF1C_HUMAN	676	0.997682	170.11	S	LYADSDS(0.998)GDDS(0.002)DKR	67388000	30779000	30654000
sp|O43896|KIF1C_HUMAN	1092	1	50.978	S	QRS(1)APDLK	8564500	3589600	4530800
sp|O43933|PEX1_HUMAN	1211	0.996292	110.38	S	S(0.004)QS(0.996)GEDESMNQPGPIK	59116000	30890000	27755000
sp|O60231|DHX16_HUMAN	103	0.999999	150.05	S	LLEDS(1)EES(0.887)S(0.113)EETVSR	646490000	326380000	312120000
sp|O60231|DHX16_HUMAN	106	0.978616	184	S	LLEDS(0.001)EES(0.979)S(0.983)EET(0.036)VS(0.002)R	609200000	291130000	280130000
sp|O60231|DHX16_HUMAN	107	0.983067	120.3	S	LLEDS(0.001)EES(0.979)S(0.983)EET(0.036)VS(0.002)R	56028000	47032000	40992000
sp|O60231|DHX16_HUMAN	160	0.994199	109.84	S	QQT(0.006)EKPES(0.994)EDEWER	104250000	0	0
sp|O60238|BNI3L_HUMAN	166	0.993382	66.27	S	S(0.001)VS(0.993)LS(0.006)MR	9967900	3810400	4903600
sp|O60244|MED14_HUMAN	617	0.99988	65.563	S	KLS(1)DDPCPVESK	20913000	6873200	8571900
sp|O60245|PCDH7_HUMAN	974	0.998582	120.09	S	LSDS(0.999)PS(0.001)MGR	17893000	7484000	8294200
sp|O60256|KPRB_HUMAN	227	1	95.741	S	HS(1)PPMVR	52147000	19920000	15826000
sp|O60264|SMCA5_HUMAN	116	0.944129	105.1	S	TPT(0.056)S(0.944)PLK	543060000	205960000	230690000
sp|O60266|ADCY3_HUMAN	525	0.827467	54.982	S	S(0.086)S(0.086)S(0.827)PALIETK	20561000	0	0
sp|O60271|JIP4_HUMAN	332	0.986646	100.22	S	NVST(0.013)GS(0.987)AENEEK	37636000	0	31099000
sp|O60271|JIP4_HUMAN	730	0.960222	102.64	S	S(0.039)AS(0.96)QSSLDKLDQELK	196590000	0	48250000
sp|O60271|JIP4_HUMAN	733	0.832069	70.98	S	S(0.434)AS(0.56)QS(0.174)S(0.832)LDKLDQELK	0	64224000	48250000
sp|O60292|SI1L3_HUMAN	1364	0.999992	55.314	S	EVS(1)PAPAVAGQSK	10000000	6014600	6446600
sp|O60292|SI1L3_HUMAN	1544	0.999888	96.745	S	TLS(1)DESLCSGR	13521000	7024100	0
sp|O60293|ZC3H1_HUMAN	1303	0.880576	65.901	S	KPIS(0.112)DNS(0.111)FS(0.881)S(0.881)DEEQS(0.012)T(0.005)GPIK	103690000	48803000	51500000
sp|O60293|ZC3H1_HUMAN	1304	0.880576	65.901	S	KPIS(0.112)DNS(0.111)FS(0.881)S(0.881)DEEQS(0.012)T(0.005)GPIK	103690000	48803000	51500000
sp|O60293|ZC3H1_HUMAN	949	0.872264	83.397	S	LDS(0.125)S(0.872)PVS(0.003)SPR	39001000	28115000	10973000
sp|O60293|ZC3H1_HUMAN	206	0.954398	58.246	S	SFGRS(0.954)PS(0.045)R	0	2951900	14066000
sp|O60293|ZC3H1_HUMAN	809	0.992055	89.261	S	T(0.052)S(0.06)S(0.684)S(0.098)S(0.114)PANS(0.992)DVEIDGIGR	10009000	5016600	5594600
sp|O60341|KDM1A_HUMAN	166	0.997576	51.479	S	KLPPPPPQAPPEEENES(0.998)EPEEPS(0.002)GVEGAAFQSR	27286000	5186000	2332000
sp|O60341|KDM1A_HUMAN	849	0.857841	52.265	S	QATPGVPAQQS(0.858)PS(0.142)M	52946000	27839000	0
sp|O60343|TBCD4_HUMAN	318	0.945856	52.49	S	CS(0.016)S(0.946)VT(0.038)GVQR	58922000	0	18605000
sp|O60343|TBCD4_HUMAN	588	0.999576	66.595	S	LGS(1)VDSFER	81760000	34420000	32134000
sp|O60343|TBCD4_HUMAN	591	0.9993	68.893	S	LGS(0.001)VDS(0.999)FER	14574000	0	6197400
sp|O60343|TBCD4_HUMAN	787	0.784226	78.661	S	VAS(0.1)PMNKS(0.784)PS(0.115)AMQQQDGLDR	47745000	9465000	0
sp|O60343|TBCD4_HUMAN	754	0.880419	106.94	S	T(0.23)S(0.259)S(0.294)T(0.335)CS(0.88)NES(0.002)LSVGGTSVTPR	66399000	20632000	0
sp|O60343|TBCD4_HUMAN	757	0.843952	77.39	S	T(0.062)S(0.067)S(0.388)T(0.444)CS(0.095)NES(0.844)LS(0.099)VGGTSVTPR	23574000	0	0
sp|O60437|PEPL_HUMAN	14	0.882377	55.261	S	GKY(0.029)S(0.882)PT(0.088)VQTR	9306300	0	9112800
sp|O60499|STX10_HUMAN	134	0.881028	66.498	S	S(0.119)PS(0.881)DLLDASAVSATSR	17045000	0	0
sp|O60502|OGA_HUMAN	364	0.980894	56.648	S	LENEGS(0.981)DEDIET(0.019)DVLYSPQMALK	3782000	0	0
sp|O60504|VINEX_HUMAN	544	0.98285	93.111	S	HPS(0.983)S(0.017)PSALR	77213000	35947000	32347000
sp|O60504|VINEX_HUMAN	530	0.877651	118.51	S	LCDDGPQLPT(0.122)S(0.878)PR	151880000	0	53590000
sp|O60566|BUB1B_HUMAN	670	0.999954	57.175	S	KLS(1)PIIEDSR	29999000	12953000	13101000
sp|O60566|BUB1B_HUMAN	543	1	55.452	S	KNKS(1)PPADPPR	8584400	3337900	5629400
sp|O60610|DIAP1_HUMAN	36	0.983103	61.409	S	SPDELPS(0.017)AGGDGGKS(0.983)K	0	13042000	0
sp|O60658|PDE8A_HUMAN	457	0.999806	79.466	S	RLS(1)GNEYVLSTK	9056500	3166600	2014300
sp|O60664|PLIN3_HUMAN	130	0.999907	49.35	S	VS(1)GAQEMVSSAK	0	17100000	13753000
sp|O60678|ANM3_HUMAN	25	1	57.919	S	GAVENEEDLPELS(1)DS(1)GDEAAWEDEDDADLPHGK	54578000	0	0
sp|O60678|ANM3_HUMAN	27	1	57.919	S	GAVENEEDLPELS(1)DS(1)GDEAAWEDEDDADLPHGK	54578000	0	0
sp|O60684|IMA7_HUMAN	6	0.999953	101.6	S	METMAS(1)PGKDNYR	101180000	37109000	37739000
sp|O60762|DPM1_HUMAN	9	0.872393	74.944	S	ASLEVS(0.128)RS(0.872)PR	832180000	0	0
sp|O60784|TOM1_HUMAN	355	0.998711	60.49	S	AGLQS(0.999)LEAS(0.001)GR	12856000	0	0
sp|O60825|F262_HUMAN	466	0.993967	67.964	S	NS(0.994)FT(0.006)PLSSSNTIR	3602400	16028000	0
sp|O60825|F262_HUMAN	483	0.99322	54.982	S	NYS(0.993)VGS(0.007)R	88167000	40477000	44274000
sp|O60832|DKC1_HUMAN	485	1	134.85	S	AGLES(1)GAEPGDGDS(0.765)DT(0.129)T(0.106)KK	159920000	87585000	99135000
sp|O60832|DKC1_HUMAN	494	0.860448	157.8	S	AGLES(1)GAEPGDGDS(0.86)DT(0.118)T(0.021)KK	350670000	155540000	255110000
sp|O60832|DKC1_HUMAN	513	1	155.75	S	EVELVS(1)E	172670000	84584000	83719000
sp|O60832|DKC1_HUMAN	451	1	121.63	S	KRES(1)ES(1)ES(1)DET(1)PPAAPQLIK	220560000	86394000	54287000
sp|O60832|DKC1_HUMAN	453	1	121.63	S	KRES(1)ES(1)ES(1)DET(1)PPAAPQLIK	590260000	154380000	113410000
sp|O60832|DKC1_HUMAN	455	1	106.75	S	KRES(1)ES(1)ES(1)DET(1)PPAAPQLIK	192560000	74538000	54287000
sp|O60841|IF2P_HUMAN	588	0.997396	82.102	S	EMS(0.997)S(0.997)DS(0.997)EY(0.008)DS(0.001)DDDRTK	115390000	54427000	63883000
sp|O60841|IF2P_HUMAN	589	0.997399	82.102	S	EMS(0.997)S(0.997)DS(0.997)EY(0.008)DS(0.001)DDDRTK	115390000	85906000	63883000
sp|O60841|IF2P_HUMAN	591	0.996714	82.102	S	EMS(0.997)S(0.997)DS(0.997)EY(0.008)DS(0.001)DDDRTK	175380000	54427000	117590000
sp|O60841|IF2P_HUMAN	595	0.998147	122.53	S	EMSSDSEYDS(0.998)DDDRT(0.002)KEER	143430000	76818000	79699000
sp|O60841|IF2P_HUMAN	182	1	196.4	S	INS(1)S(1)GES(1)GDES(1)DEFLQSR	558670000	104210000	216690000
sp|O60841|IF2P_HUMAN	183	1	159.06	S	INS(1)S(1)GES(1)GDES(1)DEFLQSR	639190000	184150000	307920000
sp|O60841|IF2P_HUMAN	186	0.999999	138.08	S	INS(1)S(1)GES(1)GDES(1)DEFLQSR	497790000	306870000	138120000
sp|O60841|IF2P_HUMAN	190	0.999997	196.4	S	INS(0.955)S(0.045)GESGDES(1)DEFLQSR	990530000	444170000	413850000
sp|O60841|IF2P_HUMAN	107	0.999977	72.086	S	KQS(1)FDDNDS(1)EELEDKDSK	55330000	570170000	267780000
sp|O60841|IF2P_HUMAN	113	1	208.17	S	KQSFDDNDS(1)EELEDKDSK	131510000	102830000	31968000
sp|O60841|IF2P_HUMAN	164	1	220.4	S	WDGS(1)EEDEDNSKK	95511000	45077000	34908000
sp|O60841|IF2P_HUMAN	214	0.999998	161.86	S	NKPGPNIES(1)GNEDDDASFK	4865200000	2183500000	2542300000
sp|O60841|IF2P_HUMAN	135	0.982755	121.31	S	VEMY(0.005)S(0.983)GS(0.012)DDDDDFNK	454060000	194400000	149830000
sp|O60841|IF2P_HUMAN	137	0.986253	123.97	S	VEMYS(0.013)GS(0.986)DDDDDFNK	474270000	234080000	176450000
sp|O60869|EDF1_HUMAN	4	0.999747	73.721	S	AES(1)DWDTVTVLR	2418900	810770	0
sp|O60885|BRD4_HUMAN	1117	1	99.139	S	IHS(1)PIIR	39011000	16378000	16766000
sp|O60885|BRD4_HUMAN	1045	1	43.813	S	PQQVIQHHHS(1)PR	0	0	8034100
sp|O60927|PP1RB_HUMAN	73	1	103.86	S	AFGES(1)S(1)T(1)ES(1)DEEEEEGCGHTHCVR	77544000	0	24501000
sp|O60927|PP1RB_HUMAN	74	1	103.86	S	AFGES(1)S(1)T(1)ES(1)DEEEEEGCGHTHCVR	77544000	0	24501000
sp|O60927|PP1RB_HUMAN	77	1	103.86	S	AFGES(1)S(1)T(1)ES(1)DEEEEEGCGHTHCVR	77544000	0	24501000
sp|O60930|RNH1_HUMAN	76	0.992315	132.84	S	S(0.008)AS(0.992)PEVSEGHENQHGQESEAK	162280000	43991000	58108000
sp|O60934|NBN_HUMAN	432	0.853579	48.44	S	IPNY(0.002)QLS(0.854)PT(0.144)K	79040000	30975000	32301000
sp|O75052|CAPON_HUMAN	266	0.845101	43.03	S	VSHPQEPMLT(0.155)AS(0.845)PR	6600800	0	0
sp|O75116|ROCK2_HUMAN	425	0.761724	61.375	S	ENLLLS(0.138)DS(0.762)PS(0.1)CR	6177500	0	2250500
sp|O75116|ROCK2_HUMAN	1374	1	111.61	S	IQQNQS(1)IR	340770000	0	140400000
sp|O75122|CLAP2_HUMAN	360	0.975686	79.659	S	AS(0.024)S(0.976)LPGSLQR	13845000	8238100	0
sp|O75122|CLAP2_HUMAN	1029	0.795492	87.932	S	DYNPYNYS(0.102)DS(0.102)IS(0.795)PFNK	8927400	2673100	391990
sp|O75122|CLAP2_HUMAN	529	0.991863	50.04	S	IPRPSVS(0.008)QGCS(0.992)R	27350000	11098000	0
sp|O75122|CLAP2_HUMAN	455	0.99681	91.937	S	MVSQS(0.997)QPGS(0.003)R	74428000	30684000	87810000
sp|O75122|CLAP2_HUMAN	459	0.999102	45.257	S	MVS(0.091)QS(0.91)QPGS(0.999)R	74428000	0	51918000
sp|O75128|COBL_HUMAN	269	0.848599	41.554	S	GCLT(0.005)T(0.005)PNS(0.849)PS(0.127)MHS(0.014)R	25616000	0	0
sp|O75128|COBL_HUMAN	962	0.886715	50.354	S	KLS(0.887)T(0.113)QDRPAAIHR	39244000	10584000	14114000
sp|O75128|COBL_HUMAN	440	0.92583	40.137	S	WAT(0.062)DQEDCS(0.926)DQDLAGT(0.012)PDLGPQK	13307000	4206400	3799000
sp|O75147|OBSL1_HUMAN	10	0.973593	52.265	S	AS(0.003)S(0.023)GDQGS(0.974)PPCFLR	12640000	0	4912500
sp|O75151|PHF2_HUMAN	625	1	112.08	S	LEKS(1)PLAGNKDNK	20313000	7038100	7334700
sp|O75151|PHF2_HUMAN	1056	0.783915	43.761	S	RPS(0.784)AS(0.097)S(0.097)PNNNT(0.022)AAK	0	0	0
sp|O75152|ZC11A_HUMAN	290	0.999844	100.11	S	KFS(1)AGGDSDPPLKR	123730000	51527000	49852000
sp|O75152|ZC11A_HUMAN	132	0.967221	53.001	S	LSVQS(0.033)NPS(0.967)PQLR	28992000	10092000	0
sp|O75152|ZC11A_HUMAN	758	0.822992	88.222	S	RLS(0.823)S(0.133)AS(0.022)T(0.022)GKPPLSVEDDFEK	168870000	36222000	19573000
sp|O75152|ZC11A_HUMAN	108	0.982456	49.5	S	TVLPT(0.018)VPES(0.982)PEEEVK	24834000	0	0
sp|O75153|CLU_HUMAN	664	0.999052	139.98	S	SEDPPGQEAGS(0.999)EEEGS(0.001)SASGLAK	27811000	0	10937000
sp|O75164|KDM4A_HUMAN	523	0.940729	122.93	S	DSIS(0.037)S(0.941)DS(0.022)ET(0.001)SEPLSCR	36063000	0	15213000
sp|O75175|CNOT3_HUMAN	299	0.966038	185.59	S	STDSEVS(0.034)QS(0.966)PAK	96180000	36707000	48606000
sp|O75179|ANR17_HUMAN	2401	0.997873	66.282	S	APS(0.998)PAPS(0.002)SVPLGSEKPSNVSQDR	161530000	80782000	78691000
sp|O75179|ANR17_HUMAN	2047	0.953282	60.521	S	EHY(0.002)PVS(0.069)S(0.074)PS(0.43)S(0.471)PS(0.953)PPAQPGGVS(0.001)R	99352000	0	0
sp|O75179|ANR17_HUMAN	1709	1	93.649	S	LTVAS(1)PK	48180000	24087000	23940000
sp|O75179|ANR17_HUMAN	2059	1	93.823	S	NS(1)PLDCGS(0.629)AS(0.371)PNK	50828000	9193600	27127000
sp|O75190|DNJB6_HUMAN	277	1	56.529	S	HAPHCLS(1)EEEGEQDRPR	46256000	15225000	14661000
sp|O75351|VPS4B_HUMAN	102	1	137.19	S	GNDS(1)DGEGESDDPEK	38335000	0	0
sp|O75369|FLNB_HUMAN	1505	0.999891	43.184	S	YADEEIPRS(1)PFK	12454000	0	3250800
sp|O75376|NCOR1_HUMAN	1472	1	110.98	S	AQLS(1)PGIYDDTSAR	62037000	19895000	14663000
sp|O75376|NCOR1_HUMAN	158	0.782346	80.83	S	HEAPS(0.212)S(0.782)PIS(0.005)GQPCGDDQNASPSK	12879000	62395000	3969700
sp|O75376|NCOR1_HUMAN	172	0.97216	80.83	S	HEAPS(0.469)S(0.531)PIS(0.005)GQPCGDDQNAS(0.972)PS(0.023)K	53392000	0	3969700
sp|O75376|NCOR1_HUMAN	2151	0.995877	66.793	S	SHVSS(0.001)EPY(0.003)EPIS(0.996)PPQVPVVHEK	35939000	2641500	2069300
sp|O75376|NCOR1_HUMAN	2120	1	54.259	S	VS(1)PENLVDK	87738000	45018000	38799000
sp|O75376|NCOR1_HUMAN	1977	0.969724	66.282	S	YET(0.003)PS(0.018)DAIEVIS(0.97)PAS(0.587)S(0.421)PAPPQEK	68580000	34505000	23789000
sp|O75379|VAMP4_HUMAN	30	1	45.434	S	NLLEDDS(1)DEEEDFFLR	8911200	0	0
sp|O75382|TRIM3_HUMAN	7	1	98.943	S	REDS(1)PGPEVQPMDK	18759000	7316000	5729400
sp|O75385|ULK1_HUMAN	450	0.994248	102.66	S	NLQS(0.994)PT(0.005)QFQTPR	15212000	6517400	6294600
sp|O75385|ULK1_HUMAN	469	0.977318	73.781	S	SGST(0.022)S(0.977)PLGFAR	14065000	0	4074300
sp|O75396|SC22B_HUMAN	137	0.999967	117.92	S	NLGS(1)INTELQDVQR	28751000	4157500	1657200
sp|O75400|PR40A_HUMAN	933	0.999962	163.18	S	DSGNWDT(1)S(1)GS(1)ELS(1)EGELEKR	89637000	38509000	31111000
sp|O75400|PR40A_HUMAN	935	0.999962	112.43	S	DSGNWDT(1)S(1)GS(1)ELS(1)EGELEKR	69806000	27333000	26262000
sp|O75400|PR40A_HUMAN	938	0.999994	86.479	S	DSGNWDT(1)S(1)GS(1)ELS(1)EGELEKR	21275000	6730700	3590500
sp|O75400|PR40A_HUMAN	883	1	124.68	S	HKS(1)DS(1)PES(1)DAEREK	23980000	13245000	15464000
sp|O75400|PR40A_HUMAN	885	1	124.68	S	HKS(1)DS(1)PES(1)DAEREK	1370200000	34038000	695090000
sp|O75400|PR40A_HUMAN	888	1	124.68	S	HKS(1)DS(1)PES(1)DAEREK	1470000000	123000000	738690000
sp|O75420|GGYF1_HUMAN	28	0.998782	63.134	S	ALS(0.216)GGGS(0.328)VAS(0.457)PPPS(0.999)PAMPK	13048000	0	0
sp|O75420|GGYF1_HUMAN	638	0.99449	50.353	S	S(0.005)LS(0.994)VPDSGR	38015000	17652000	15960000
sp|O75448|MED24_HUMAN	873	0.768997	112.74	S	LLSSNEDDANILS(0.045)S(0.769)PT(0.186)DR	16512000	0	0
sp|O75449|KTNA1_HUMAN	170	1	133.48	S	NKS(1)PAAVTEPETNK	23841000	13114000	9126200
sp|O75475|PSIP1_HUMAN	116	0.973412	114.7	S	ET(0.024)S(0.973)VS(0.003)KEDTDHEEK	19309000	16286000	8608000
sp|O75475|PSIP1_HUMAN	129	0.981977	55.526	S	ETSVS(0.001)KEDT(0.001)DHEEKAS(0.982)NEDVT(0.016)K	80766000	40940000	52637000
sp|O75475|PSIP1_HUMAN	102	0.842881	47.915	S	QS(0.843)NAS(0.614)S(0.543)DVEVEEK	5718900	6215900	7007400
sp|O75475|PSIP1_HUMAN	106	0.972903	143.56	S	QS(0.001)NAS(0.026)S(0.973)DVEVEEK	413740000	233980000	183610000
sp|O75475|PSIP1_HUMAN	273	0.937084	126.19	S	T(0.001)GVT(0.008)S(0.181)T(0.935)S(0.937)DS(0.938)EEEGDDQEGEK	54331000	11338000	232010000
sp|O75475|PSIP1_HUMAN	275	0.999318	171.37	S	TGVTSTSDS(0.999)EEEGDDQEGEK	578880000	334060000	317930000
sp|O75494|SRS10_HUMAN	133	0.999909	97.734	S	S(1)RS(1)FDYNYR	1009400000	553440000	410680000
sp|O75494|SRS10_HUMAN	131	0.999909	58.172	S	S(1)RS(1)FDYNYR	166580000	77800000	84043000
sp|O75494|SRS10_HUMAN	256	0.882309	41.283	S	S(0.002)WT(0.111)S(0.882)PKS(0.541)S(0.464)GH	38680000	0	0
sp|O75533|SF3B1_HUMAN	129	0.999992	57.785	S	TMIIS(1)PER	17421000	6574900	6141400
sp|O75569|PRKRA_HUMAN	18	0.970478	47.198	S	EDS(0.97)GT(0.028)FS(0.001)LGK	0	13539000	14473000
sp|O75592|MYCB2_HUMAN	2871	0.996716	112.5	S	S(0.003)KS(0.997)DS(0.001)YTLDPDTLR	37236000	15839000	14426000
sp|O75592|MYCB2_HUMAN	2789	0.959905	47.915	S	S(0.036)LS(0.96)PNHNT(0.003)LQTLK	42212000	12965000	12620000
sp|O75592|MYCB2_HUMAN	3505	0.99976	92.773	S	VNS(1)GDTEVGSSLLR	42916000	15013000	13360000
sp|O75643|U520_HUMAN	225	1	126.48	S	EEAS(1)DDDMEGDEAVVR	49314000	29978000	26284000
sp|O75674|TM1L1_HUMAN	323	0.93397	60.993	S	EATNTTSEPSAPSQDLLDLS(0.066)PS(0.934)PR	47273000	0	0
sp|O75676|KS6A4_HUMAN	347	0.89719	41.052	S	LEPVY(0.009)S(0.093)PPGS(0.897)PPPGDPR	8013100	0	0
sp|O75683|SURF6_HUMAN	138	1	70.919	S	ELS(1)PAALEK	219980000	98195000	99126000
sp|O75683|SURF6_HUMAN	74	0.999994	144.8	S	SLGEKS(1)PAASGAR	39467000	15316000	15703000
sp|O75691|UTP20_HUMAN	2601	1	61.235	S	AES(1)DGEEKEEVKEELGR	13905000	4533200	2858800
sp|O75717|WDHD1_HUMAN	868	0.997609	59.436	S	NQVEEDAEDS(0.998)GEADDEEKPEIHKPGQNS(0.001)FS(0.001)K	41348000	9739000	4298800
sp|O75781|PALM_HUMAN	124	1	67.136	S	APAPS(1)PAKEER	9935500	2842300	0
sp|O75815|BCAR3_HUMAN	83	0.876264	77.912	S	QNS(0.876)PVT(0.124)QDGIQESPWQDR	65201000	0	29069000
sp|O75815|BCAR3_HUMAN	375	0.999654	53.967	S	TGSEPALS(1)PAVVR	0	0	6740600
sp|O75864|PPR37_HUMAN	561	0.857863	103.55	S	ISVS(0.142)S(0.858)PGR	21658000	7390000	8834300
sp|O75909|CCNK_HUMAN	340	1	77.062	S	AVVVS(1)PKEENK	169160000	74147000	69234000
sp|O75909|CCNK_HUMAN	324	0.999991	77.744	S	KPS(1)PQPS(0.571)S(0.429)PR	14313000	110800000	96207000
sp|O75925|PIAS1_HUMAN	483	0.967989	57.348	S	T(0.004)CPS(0.968)LS(0.842)PT(0.155)S(0.032)PLNNK	12244000	0	6071100
sp|O75925|PIAS1_HUMAN	485	0.851297	99.011	S	TCPS(0.127)LS(0.851)PT(0.019)S(0.003)PLNNK	43491000	18989000	10191000
sp|O75925|PIAS1_HUMAN	488	0.981637	79.466	S	TCPS(0.079)LS(0.74)PT(0.2)S(0.982)PLNNK	65842000	33549000	34806000
sp|O75940|SPF30_HUMAN	201	0.918191	51.135	S	SIFAS(0.918)PES(0.064)VT(0.018)GK	15462000	0	4643600
sp|O75955|FLOT1_HUMAN	19	1	68.893	S	S(1)PPVMVAGGR	7268500	3391400	0
sp|O75970|MPDZ_HUMAN	483	0.993341	56.122	S	DADLS(0.993)PVNAS(0.007)IIK	7531700	2041500	1856900
sp|O76021|RL1D1_HUMAN	427	1	218.16	S	AAESETPGKS(1)PEK	662550000	255830000	294480000
sp|O76021|RL1D1_HUMAN	392	1	143.88	S	KS(1)PAKS(1)PNPSTPR	222990000	154160000	59708000
sp|O76021|RL1D1_HUMAN	396	0.999863	143.88	S	SPAKS(1)PNPS(0.571)T(0.429)PR	222990000	154160000	59708000
sp|O76080|ZFAN5_HUMAN	48	0.999715	129.15	S	MS(1)PMGTASGSNSPTSDSASVQR	22891000	7871200	0
sp|O76094|SRP72_HUMAN	621	0.84648	65.5	S	TVS(0.13)S(0.846)PPT(0.021)S(0.003)PR	30097000	0	0
sp|O94762|RECQ5_HUMAN	491	0.995712	105.32	S	YDEGS(0.004)GGS(0.996)GDEGRDEAHKR	99090000	37290000	44182000
sp|O94762|RECQ5_HUMAN	815	0.999965	98	S	YTGEEDGAGGHS(1)PAPPQTEECLR	109890000	56140000	46380000
sp|O94776|MTA2_HUMAN	435	0.924688	68.445	S	GHLS(0.012)RPEAQS(0.061)LS(0.925)PYT(0.001)TSANR	0	41316000	25472000
sp|O94804|STK10_HUMAN	438	1	143.93	S	QVAEQGGDLS(1)PAANR	139020000	70651000	62543000
sp|O94806|KPCD3_HUMAN	735	0.999838	67.964	S	S(1)VVGTPAYLAPEVLR	5640200	2020000	1093000
sp|O94806|KPCD3_HUMAN	391	0.981429	70.889	S	T(0.008)IS(0.981)PS(0.012)T(0.053)S(0.945)NNIPLMR	21852000	9820200	7407600
sp|O94806|KPCD3_HUMAN	395	0.945497	70.889	S	T(0.008)IS(0.981)PS(0.012)T(0.053)S(0.945)NNIPLMR	21852000	9820200	7407600
sp|O94826|TOM70_HUMAN	91	0.999203	169.39	S	AS(0.999)PAPGS(0.001)GHPEGPGAHLDMNSLDR	1084100000	986600	270100000
sp|O94842|TOX4_HUMAN	178	0.815759	56.298	S	LS(0.102)T(0.14)T(0.758)PS(0.816)PT(0.133)S(0.026)S(0.024)LHEDGVEDFRR	98972000	0	0
sp|O94875|SRBS2_HUMAN	259	1	75.589	S	RKS(1)EPAVGPPR	30670000	16694000	26449000
sp|O94880|PHF14_HUMAN	290	0.99542	135.18	S	NSADDEELT(1)NDS(0.995)LT(0.004)LSQSK	70711000	29653000	34154000
sp|O94880|PHF14_HUMAN	530	1	48.561	S	QLS(1)PEAQAR	18725000	0	0
sp|O94887|FARP2_HUMAN	439	0.999363	81.297	S	DSSSSLTDPQVSYVKS(0.999)PAAER	87903000	43409000	0
sp|O94888|UBXN7_HUMAN	288	0.965293	68.944	S	SESLIDAS(0.035)EDS(0.965)QLEAAIR	6292600	0	0
sp|O94913|PCF11_HUMAN	705	1	53.252	S	EEQRS(1)PFNDR	19048000	8113500	6290000
sp|O94913|PCF11_HUMAN	1520	1	96.103	S	NELQEPCDS(1)PK	18673000	13125000	10589000
sp|O94913|PCF11_HUMAN	511	0.990141	58.37	S	SMS(0.99)PT(0.004)S(0.004)T(0.003)PK	0	28472000	0
sp|O94913|PCF11_HUMAN	489	0.781927	57.034	S	S(0.218)RS(0.782)PIIHS(1)PK	222270000	128670000	135170000
sp|O94913|PCF11_HUMAN	494	1	103.34	S	SPIIHS(1)PK	216050000	124420000	143300000
sp|O94915|FRYL_HUMAN	1978	0.822055	47.559	S	T(0.142)RS(0.822)LS(0.036)S(0.001)LR	5480800	2808000	2415700
sp|O94915|FRYL_HUMAN	2272	0.972758	64.394	S	TYGGDT(0.02)GS(0.973)PEIS(0.003)FT(0.004)K	9515000	2652600	2761100
sp|O94916|NFAT5_HUMAN	229	1	101.39	S	DCEESNMDIFDADS(1)AK	12361000	4714300	3126300
sp|O94979|SC31A_HUMAN	799	1	141.22	S	AQGEPVAGHES(1)PKIPYEK	297030000	106010000	0
sp|O94979|SC31A_HUMAN	527	0.964699	80.683	S	DSDQVAQS(0.965)DGEES(0.035)PAAEEQLLGEHIK	33415000	3220300	2413000
sp|O95071|UBR5_HUMAN	1549	0.998156	76.332	S	RIS(0.998)QS(0.002)QPVR	78208000	30958000	24475000
sp|O95155|UBE4B_HUMAN	803	0.999347	91.207	S	NNESQWKDS(0.999)PLAT(0.001)R	18281000	0	6663100
sp|O95155|UBE4B_HUMAN	105	0.999431	93.494	S	S(0.001)QS(0.999)MDIDGVSCEK	94418000	35538000	40212000
sp|O95163|ELP1_HUMAN	471	1	67.385	S	LGAVGGS(1)GFK	6910600	2717000	2454000
sp|O95197|RTN3_HUMAN	229	0.818065	99.531	S	VEGIYT(0.001)YS(0.09)LS(0.818)PS(0.09)K	8256100	0	1880800
sp|O95218|ZRAB2_HUMAN	120	0.999989	98.044	S	EES(1)DGEYDEFGR	32126000	13742000	13874000
sp|O95218|ZRAB2_HUMAN	153	1	137.05	S	EVEDKES(1)EGEEEDEDEDLSK	1607200000	567700000	583900000
sp|O95218|ZRAB2_HUMAN	275	0.941735	69.352	S	S(0.001)YS(0.942)S(0.042)S(0.032)S(0.058)S(0.575)S(0.35)PER	12077000	8705800	0
sp|O95218|ZRAB2_HUMAN	188	0.999958	153.09	S	YNLDAS(1)EEEDSNK	408970000	193370000	187590000
sp|O95235|KI20A_HUMAN	532	0.932185	86.803	S	EHS(0.001)LQVS(0.932)PS(0.067)LEK	26575000	10904000	11848000
sp|O95235|KI20A_HUMAN	825	1	59.908	S	LQGQVS(1)AK	0	11544000	0
sp|O95239|KIF4A_HUMAN	394	1	101.93	S	NQS(1)LVEENEK	30169000	0	12069000
sp|O95239|KIF4A_HUMAN	801	0.973472	70.1	S	TFS(0.973)LT(0.026)EVR	50649000	15191000	14095000
sp|O95243|MBD4_HUMAN	387	0.887575	69.602	S	GSEMDNNCS(0.888)PT(0.112)R	0	8026000	11487000
sp|O95243|MBD4_HUMAN	318	0.99007	82.069	S	S(0.005)LS(0.99)S(0.005)GSNFCSEQK	35268000	0	0
sp|O95251|KAT7_HUMAN	164	0.974412	69.148	S	DS(0.007)GS(0.974)DLS(0.019)HRPK	25374000	6883800	9807800
sp|O95251|KAT7_HUMAN	50	0.876205	62.287	S	LS(0.876)QS(0.06)S(0.064)QDS(0.217)S(0.783)PVR	71797000	0	45919000
sp|O95251|KAT7_HUMAN	52	0.854942	81.431	S	LS(0.137)QS(0.855)S(0.008)QDSSPVR	27247000	67601000	13942000
sp|O95251|KAT7_HUMAN	53	0.927352	54.608	S	LS(0.578)QS(0.479)S(0.927)QDS(0.014)S(0.002)PVR	13917000	0	9339000
sp|O95251|KAT7_HUMAN	56	0.881643	82.543	S	LS(0.001)QS(0.014)S(0.132)QDS(0.882)S(0.97)PVR	21206000	157910000	108830000
sp|O95251|KAT7_HUMAN	57	0.97023	154.23	S	LS(0.001)QS(0.014)S(0.132)QDS(0.882)S(0.97)PVR	283030000	121890000	154750000
sp|O95295|SNAPN_HUMAN	133	0.99999	100.54	S	AMLDSGIYPPGS(1)PGK	32763000	10814000	11002000
sp|O95297|MPZL1_HUMAN	204	0.843251	96.673	S	DYTGCS(0.843)T(0.129)S(0.022)ES(0.004)LS(0.001)PVK	0	0	0
sp|O95297|MPZL1_HUMAN	206	0.851638	151.9	S	DYTGCS(0.002)T(0.125)S(0.852)ES(0.019)LS(0.003)PVK	27780000	20863000	21773000
sp|O95297|MPZL1_HUMAN	208	0.816508	155.22	S	DYTGCST(0.001)S(0.091)ES(0.817)LS(0.091)PVK	35935000	15918000	14997000
sp|O95297|MPZL1_HUMAN	210	0.997245	176.33	S	DYTGCSTSES(0.003)LS(0.997)PVK	230830000	98853000	113560000
sp|O95297|MPZL1_HUMAN	219	0.985792	72.705	S	KS(0.986)PS(0.013)DT(0.001)EGLVK	166120000	0	80395000
sp|O95297|MPZL1_HUMAN	260	0.985233	68.069	S	S(0.014)ES(0.985)VVY(0.001)ADIR	28862000	13606000	11460000
sp|O95359|TACC2_HUMAN	2317	0.997138	67.33	S	LDNT(0.004)PAS(0.997)PPRS(0.999)PAEPNDIPIAK	305250000	157670000	140910000
sp|O95359|TACC2_HUMAN	2321	0.999173	67.33	S	LDNT(0.004)PAS(0.997)PPRS(0.999)PAEPNDIPIAK	305250000	157670000	140910000
sp|O95359|TACC2_HUMAN	2226	1	61.65	S	VQNS(1)PPVGR	32564000	15623000	19978000
sp|O95361|TRI16_HUMAN	60	0.963783	142.26	S	ETEEQDS(0.964)DS(0.036)AEQGDPAGEGK	56707000	0	25974000
sp|O95365|ZBT7A_HUMAN	337	1	244.1	S	AGAAAGDS(1)DEESRADDK	93030000	29456000	44028000
sp|O95391|SLU7_HUMAN	235	0.805233	42.106	S	DHNS(0.805)EDEDEDKY(0.195)ADDIDMPGQNFDSK	16601000	0	1614600
sp|O95391|SLU7_HUMAN	215	1	107.83	S	LVEQANS(1)PK	0	0	0
sp|O95400|CD2B2_HUMAN	49	0.999978	259.56	S	HSLDS(1)DEEEDDDDGGSSK	205350000	179030000	133520000
sp|O95402|MED26_HUMAN	7	0.971202	47.288	S	T(0.029)AAPAS(0.971)PQQIR	0	11903000	0
sp|O95405|ZFYV9_HUMAN	668	1	48.981	S	PCLALAPDS(1)PDNDLR	10876000	0	0
sp|O95425|SVIL_HUMAN	245	1	98.439	S	DSSFTEVPRS(1)PK	137370000	50138000	58077000
sp|O95425|SVIL_HUMAN	707	1	64.65	S	EMEKS(1)FDEQNVPK	32349000	0	0
sp|O95425|SVIL_HUMAN	261	0.835476	119.56	S	S(0.835)PS(0.165)FGDPQLS(1)PEAR	40920000	0	5246700
sp|O95425|SVIL_HUMAN	270	1	119.56	S	S(0.835)PS(0.165)FGDPQLS(1)PEAR	81093000	32070000	29633000
sp|O95453|PARN_HUMAN	619	0.999235	73.466	S	ELS(0.999)PAGS(0.872)IS(0.129)K	152460000	60264000	70463000
sp|O95453|PARN_HUMAN	623	0.871589	42.095	S	ELS(0.999)PAGS(0.872)IS(0.129)K	1222400	0	7382100
sp|O95453|PARN_HUMAN	557	0.999828	76.728	S	NNS(1)FTAPSTVGK	89926000	43554000	50138000
sp|O95602|RPA1_HUMAN	1429	0.837515	153.57	S	EKQEEEVDY(0.162)ES(0.838)EEEEEREGEENDDEDMQEER	83804000	0	0
sp|O95671|ASML_HUMAN	239	0.993698	76.691	S	HDS(0.001)IPAADT(0.005)FEDLS(0.994)DVEGGGSEPTQR	74147000	2495800	961400
sp|O95677|EYA4_HUMAN	361	0.999731	53.754	S	NNPS(1)PPPDSDLER	14254000	3675500	4037800
sp|O95684|CEP43_HUMAN	156	0.941124	57.803	S	EKGPTTGEGALDLS(0.065)DVHS(0.941)PPKS(0.994)PEGK	197350000	0	83397000
sp|O95684|CEP43_HUMAN	160	0.996197	57.803	S	GPT(0.001)T(0.015)GEGALDLS(0.443)DVHS(0.544)PPKS(0.996)PEGK	157760000	77852000	69859000
sp|O95696|BRD1_HUMAN	1055	0.999423	75.819	S	VHGEPT(0.431)S(0.569)DLS(0.999)DID	14146000	7329400	6421400
sp|O95714|HERC2_HUMAN	1601	1	67.456	S	RPIAIKS(1)PK	0	0	0
sp|O95747|OXSR1_HUMAN	339	0.934675	60.062	S	T(0.065)EDGGWEWS(0.935)DDEFDEESEEGK	6638700	0	0
sp|O95758|PTBP3_HUMAN	56	0.98225	57.348	S	DRPPCS(0.982)PS(0.018)R	58745000	32201000	69770000
sp|O95772|STR3N_HUMAN	193	1	62.303	S	LLIVQDAS(1)ER	3556600	1256600	1132500
sp|O95785|WIZ_HUMAN	996	0.999063	160.38	S	TPLALAGS(0.999)PT(0.001)PK	14158000	6211700	4293400
sp|O95785|WIZ_HUMAN	1106	1	61.11	S	PGGPPNPPGPS(1)PK	7112500	2741000	2788300
sp|O95785|WIZ_HUMAN	1010	0.753406	83.54	S	SPQLS(0.753)LS(0.247)PRPAS(1)PK	0	74623000	0
sp|O95785|WIZ_HUMAN	1012	0.976353	103.79	S	SPQLS(0.024)LS(0.976)PRPAS(1)PK	143230000	5737400	59308000
sp|O95785|WIZ_HUMAN	1017	0.999907	103.79	S	SPQLS(0.753)LS(0.247)PRPAS(1)PK	130350000	68886000	59308000
sp|O95785|WIZ_HUMAN	1127	0.966099	65.563	S	S(0.966)PS(0.034)DLHISPLAK	10066000	3831600	2970200
sp|O95801|TTC4_HUMAN	51	1	57.59	S	APS(1)EIDPR	18652000	0	0
sp|O95817|BAG3_HUMAN	173	0.970308	154.79	S	S(0.03)QS(0.97)PAASDCSSSSSSASLPSSGR	110150000	46896000	43174000
sp|O95817|BAG3_HUMAN	289	0.987626	71.344	S	S(0.323)S(0.366)T(0.324)PLHS(0.988)PS(1)PIR	121230000	44110000	73115000
sp|O95817|BAG3_HUMAN	291	0.99992	79.652	S	S(0.323)S(0.366)T(0.324)PLHS(0.988)PS(1)PIR	88709000	45331000	63959000
sp|O95817|BAG3_HUMAN	377	0.999631	83.788	S	VPPAPVPCPPPS(1)PGPS(0.167)AVPS(0.485)S(0.348)PK	37474000	32908000	21922000
sp|O95819|M4K4_HUMAN	805	0.934689	62.357	S	AAS(0.005)S(0.026)LNLS(0.935)NGET(0.027)ES(0.007)VK	9444900	0	2303300
sp|O95819|M4K4_HUMAN	842	0.967422	89.805	S	QTQS(0.967)AS(0.023)S(0.007)T(0.002)LQK	0	0	0
sp|O95819|M4K4_HUMAN	639	0.999586	70.917	S	RDS(1)PLQGSGQQNSQAGQR	23030000	8947900	11656000
sp|O95831|AIFM1_HUMAN	268	0.999857	68.016	S	SLS(1)AIDR	28070000	12169000	12645000
sp|O95835|LATS1_HUMAN	613	0.827232	53.569	S	QIT(0.004)T(0.141)S(0.827)PIT(0.027)VR	27247000	0	10281000
sp|O95835|LATS1_HUMAN	464	0.982394	71.223	S	S(0.018)NS(0.982)FNNPLGNR	74452000	30671000	34616000
sp|O96013|PAK4_HUMAN	181	0.999404	67.463	S	DKRPLS(0.999)GPDVGT(0.001)PQPAGLASGAK	71187000	67350000	0
sp|O96013|PAK4_HUMAN	104	1	42.809	S	RDS(1)PPPPAR	0	5234100	6079000
sp|O96018|APBA3_HUMAN	11	0.961847	64.104	S	S(0.038)PS(0.962)GPPAMDLEGPR	13298000	0	0
sp|O96019|ACL6A_HUMAN	233	1	41.502	S	EGS(1)PANWK	68388000	48673000	0
sp|O96020|CCNE2_HUMAN	21	0.933008	100.76	S	QQPQPS(0.017)QT(0.05)ES(0.933)PQEAQIIQAK	64215000	34707000	0
sp|O96028|NSD2_HUMAN	437	1	54.982	S	GVGS(1)PPGR	0	8701800	7121000
sp|P00533|EGFR_HUMAN	1166	0.844256	60.278	S	GS(0.155)HQIS(0.844)LDNPDY(0.001)QQDFFPK	14551000	0	0
sp|P00533|EGFR_HUMAN	991	0.916557	52.928	S	MHLPS(0.917)PT(0.075)DS(0.007)NFY(0.002)R	8743200	1931700	900490
sp|P01106|MYC_HUMAN	62	0.980605	87.566	S	KFELLPT(1)PPLS(0.981)PS(0.02)R	14467000	5063700	4425000
sp|P01106|MYC_HUMAN	281	0.820404	50.144	S	S(0.002)ES(0.171)GS(0.82)PS(0.1)AGGHS(0.067)KPPHS(0.84)PLVLK	0	54532000	52633000
sp|P01106|MYC_HUMAN	293	0.839577	50.144	S	S(0.002)ES(0.171)GS(0.82)PS(0.1)AGGHS(0.067)KPPHS(0.84)PLVLK	0	54532000	52633000
sp|P02545|LMNA_HUMAN	404	0.962437	100.45	S	AS(0.023)S(0.962)HS(0.005)S(0.007)QT(0.001)QGGGSVTK	129180000	356380000	942630000
sp|P02545|LMNA_HUMAN	407	0.860671	76.151	S	AS(0.108)S(0.888)HS(0.022)S(0.861)QT(0.121)QGGGSVTK	6837800	17581000	43184000
sp|P02545|LMNA_HUMAN	390	0.999854	84.718	S	LRLS(1)PS(0.983)PT(0.015)S(0.002)QR	10572000000	5804900000	6258000000
sp|P02545|LMNA_HUMAN	392	0.983167	84.718	S	LRLS(1)PS(0.983)PT(0.015)S(0.002)QR	11860000000	5485300000	6706600000
sp|P02545|LMNA_HUMAN	458	1	119.65	S	NKS(1)NEDQSMGNWQIK	60489000	34942000	21190000
sp|P02545|LMNA_HUMAN	12	1	105.14	S	S(1)GAQASSTPLSPTR	48720000	25312000	19514000
sp|P02545|LMNA_HUMAN	22	0.914222	121.79	S	SGAQASS(0.107)T(0.893)PLS(0.914)PT(0.086)R	1342000000	832230000	898660000
sp|P02545|LMNA_HUMAN	632	0.988103	119.56	S	S(0.012)VGGS(0.988)GGGSFGDNLVTR	102950000	21377000	18062000
sp|P02545|LMNA_HUMAN	636	0.999397	103.13	S	SVGGS(0.001)GGGS(0.999)FGDNLVTR	37828000	8666000	8453800
sp|P02786|TFR1_HUMAN	34	1	62.14	S	QVDGDNS(1)HVEMK	25115000	0	0
sp|P03951|FA11_HUMAN	503	1	53.968	S	PICLPS(1)K	0	0	0
sp|P04049|RAF1_HUMAN	43	0.999997	107.74	S	RAS(1)DDGKLTDPSK	30623000	15039000	18695000
sp|P04049|RAF1_HUMAN	621	0.998174	79.974	S	S(0.002)AS(0.998)EPSLHR	318030000	134970000	117710000
sp|P04150|GCR_HUMAN	134	0.993652	50.194	S	S(0.003)T(0.003)S(0.994)VPENPK	20793000	9568400	0
sp|P04792|HSPB1_HUMAN	15	1	98.033	S	GPS(1)WDPFR	96265000	39509000	29051000
sp|P04792|HSPB1_HUMAN	82	0.906393	72.652	S	QLS(0.906)S(0.093)GVSEIR	5171900000	2205200000	2234100000
sp|P04920|B3A2_HUMAN	243	0.943344	51.875	S	IGS(0.943)MT(0.057)GAEQALLPR	3413700	0	1347100
sp|P04920|B3A2_HUMAN	113	0.914377	92.121	S	RRPGAS(0.914)PT(0.029)GET(0.029)PT(0.029)IEEGEEDEDEASEAEGAR	29435000	9174000	0
sp|P04920|B3A2_HUMAN	132	1	113.47	S	RRPGASPTGETPTIEEGEEDEDEAS(1)EAEGAR	41207000	8700000	0
sp|P04920|B3A2_HUMAN	173	0.919605	87.02	S	T(0.004)S(0.004)PS(0.072)S(0.92)PAPLPHQEATPR	40504000	0	13625000
sp|P05023|AT1A1_HUMAN	16	1	161.24	S	DKYEPAAVS(1)EQGDKK	52190000	21925000	34878000
sp|P05114|HMGN1_HUMAN	7	0.862089	74.789	S	KVS(0.862)S(0.138)AEGAAKEEPK	92485000	46917000	38180000
sp|P05114|HMGN1_HUMAN	86	0.996641	78.814	S	T(0.003)EES(0.997)PAS(1)DEAGEK	56687000	32175000	40875000
sp|P05114|HMGN1_HUMAN	89	0.999999	124.3	S	TEESPAS(1)DEAGEK	54350000	36022000	30104000
sp|P05114|HMGN1_HUMAN	99	1	167.99	S	TEESPASDEAGEKEAKS(1)D	59379000	26865000	36176000
sp|P10696|PPBN_HUMAN	111	0.952582	69.594	S	HVPDS(0.953)GAT(0.032)AT(0.008)AY(0.007)LCGVK	41731000	10709000	0
sp|P05387|RLA2_HUMAN	102	1	162.59	S	KEES(1)EES(1)DDDMGFGLFD	4034100000	307720000	1752100000
sp|P05387|RLA2_HUMAN	105	1	153.72	S	KEES(1)EES(1)DDDMGFGLFD	4871200000	769420000	2048700000
sp|Q8NHW5|RLA0L_HUMAN	304	1	72.421	S	VEAKEES(1)EES(1)DEDMGFGLFD	333280000	103070000	76629000
sp|Q8NHW5|RLA0L_HUMAN	307	1	72.421	S	VEAKEES(1)EES(1)DEDMGFGLFD	333280000	103070000	76629000
sp|P05412|JUN_HUMAN	73	1	77.662	S	LAS(1)PELER	17964000	7623000	7562600
sp|P05455|LA_HUMAN	366	1	135.27	S	FAS(1)DDEHDEHDENGATGPVK	71125000	32285000	19236000
sp|P05455|LA_HUMAN	92	0.974209	91.441	S	S(0.974)PS(0.026)KPLPEVTDEYK	22031000	7907100	7315700
sp|P05549|AP2A_HUMAN	187	0.774346	40.066	S	S(0.224)NS(0.774)NAVS(0.001)AIPINK	15897000	0	0
sp|P05783|K1C18_HUMAN	31	0.989175	146.78	S	PVS(0.011)S(0.989)AASVYAGAGGSGSR	6357100	20944000	20076000
sp|P05783|K1C18_HUMAN	34	0.998369	130.39	S	PVSS(0.002)AAS(0.998)VYAGAGGSGSR	94289000	0	0
sp|P05783|K1C18_HUMAN	42	0.965858	167.14	S	PVSSAASVYAGAGGS(0.966)GS(0.034)R	0	28857000	17805000
sp|P05783|K1C18_HUMAN	18	0.997995	93.011	S	S(0.002)LGS(0.998)VQAPSYGAR	384660000	164650000	169640000
sp|P05783|K1C18_HUMAN	23	0.999989	118.37	S	SLGSVQAPS(1)YGAR	28795000	9799600	12085000
sp|P05783|K1C18_HUMAN	7	0.910195	63.816	S	S(0.91)T(0.09)FSTNYR	94719000	56933000	0
sp|P05783|K1C18_HUMAN	100	0.990947	49.35	S	VRS(0.991)LET(0.009)ENR	27053000	16256000	17410000
sp|P05783|K1C18_HUMAN	420	0.82835	41.54	S	VVS(0.828)ET(0.145)NDT(0.027)K	22279000	11901000	12921000
sp|P06400|RB_HUMAN	795	0.85047	57.59	S	FPS(0.15)S(0.85)PLR	7170400	2589900	2932300
sp|P06400|RB_HUMAN	807	0.999998	125.52	S	IPGGNIYIS(1)PLKS(0.94)PY(0.06)K	19942000	4299000	2244900
sp|P06400|RB_HUMAN	811	0.956727	125.52	S	IPGGNIY(0.199)IS(0.802)PLKS(0.957)PY(0.043)K	19942000	4299000	2244900
sp|P06400|RB_HUMAN	788	0.994904	78.763	S	S(0.995)PY(0.005)KFPS(0.549)S(0.451)PLR	27990000	14754000	12750000
sp|P06454|PTMA_HUMAN	2	1	131.53	S	S(1)DAAVDTSSEITTK	285230000	168350000	0
sp|P06454|PTMA_HUMAN	9	0.810184	131.53	S	SDAAVDT(0.093)S(0.81)S(0.093)EIT(0.001)T(0.002)K	0	0	0
sp|P06748|NPM_HUMAN	125	1	129.56	S	CGSGPVHISGQHLVAVEEDAES(1)EDEEEEDVK	564280000	14789000	5353200
sp|P06748|NPM_HUMAN	70	0.82555	58.246	S	DELHIVEAEAMNY(0.174)EGS(0.826)PIK	12761000	0	0
sp|P06748|NPM_HUMAN	243	0.987954	100.48	S	GPS(0.012)S(0.988)VEDIK	40560000	17014000	21060000
sp|P06748|NPM_HUMAN	139	0.999751	91.584	S	LLSIS(1)GKR	40986000	14696000	13031000
sp|P06748|NPM_HUMAN	254	1	91.867	S	MQAS(1)IEK	414360000	226860000	178030000
sp|P07199|CENPB_HUMAN	156	0.99959	85.808	S	TPAAPAS(1)PAAVPSEGSGGSTTGWR	11885000	0	3051500
sp|P07355|ANXA2_HUMAN	26	0.997124	62.646	S	LSLEGDHSTPPS(0.002)AYGS(0.997)VK	15277000	5556200	4383500
sp|P07814|SYEP_HUMAN	882	0.762895	135.08	S	EYIPGQPPLS(0.139)QS(0.763)S(0.476)DS(0.324)S(0.251)PT(0.048)R	165880000	85084000	0
sp|P07900|HS90A_HUMAN	231	1	182.7	S	ERDKEVS(1)DDEAEEK	73706000	42681000	34606000
sp|P07900|HS90A_HUMAN	252	0.916358	43.349	S	ES(0.916)EDKPEIEDVGS(0.084)DEEEEK	0	0	601320000
sp|P07900|HS90A_HUMAN	263	1	264.67	S	PEIEDVGS(1)DEEEEKKDGDK	426750000	158390000	135790000
sp|P07910|HNRPC_HUMAN	299	1	305.64	S	EAEEGEDDRDS(1)ANGEDDS	42945000	13311000	31951000
sp|P07910|HNRPC_HUMAN	253	1	96.303	S	MES(1)EGGADDS(1)AEEGDLLDDDDNEDRGDDQLELIKDDEK	769550000	42468000	30460000
sp|P07910|HNRPC_HUMAN	260	1	289.96	S	MES(1)EGGADDS(1)AEEGDLLDDDDNEDRGDDQLELIKDDEK	151940000	71891000	62883000
sp|P07910|HNRPC_HUMAN	233	0.998735	69.261	S	NDKS(0.999)EEEQSSSSVK	0	11305000	10169000
sp|P07948|LYN_HUMAN	11	0.95973	83.692	S	GKDS(0.96)LS(0.04)DDGVDLK	16412000	6596500	6583400
sp|P07948|LYN_HUMAN	13	0.999543	129.38	S	GKDSLS(1)DDGVDLK	152590000	68513000	62134000
sp|P08047|SP1_HUMAN	2	0.999858	102.38	S	S(1)DQDHSMDEMTAVVK	25394000	0	6496400
sp|P08047|SP1_HUMAN	7	0.997048	110.37	S	S(0.002)DQDHS(0.997)MDEMT(0.001)AVVK	66560000	22942000	0
sp|P08238|HS90B_HUMAN	226	1	187.37	S	EKEIS(1)DDEAEEEK	109280000	66474000	69448000
sp|P08238|HS90B_HUMAN	255	1	225.01	S	IEDVGS(1)DEEDDS(1)GKDKK	2808400000	1946800000	1704400000
sp|P08238|HS90B_HUMAN	261	1	156.67	S	IEDVGS(1)DEEDDS(1)GKDKK	144320000	82286000	97522000
sp|P08238|HS90B_HUMAN	445	0.816052	47.712	S	LGIHEDS(0.816)T(0.184)NR	10902000	0	1022900
sp|P08240|SRPRA_HUMAN	296	0.999467	94.15	S	GTGS(0.001)GGQLQDLDCS(0.999)S(0.999)S(0.999)DDEGAAQNSTKPSATK	167550000	0	147270000
sp|P08240|SRPRA_HUMAN	297	0.999467	94.15	S	GTGS(0.001)GGQLQDLDCS(0.999)S(0.999)S(0.999)DDEGAAQNSTKPSATK	167550000	0	147270000
sp|P08240|SRPRA_HUMAN	298	0.999417	94.15	S	GTGS(0.001)GGQLQDLDCS(0.999)S(0.999)S(0.999)DDEGAAQNSTKPSATK	167550000	0	147270000
sp|P08559|ODPA_HUMAN	232	0.857495	94.692	S	YGMGT(0.143)S(0.857)VER	204800000	85703000	85437000
sp|P08559|ODPA_HUMAN	293	0.99896	124.51	S	YHGHS(0.999)MS(0.001)DPGVSYR	314780000	147300000	80994000
sp|P08559|ODPA_HUMAN	300	0.996083	80.522	S	YHGHSMSDPGVS(0.996)Y(0.004)R	93883000	45931000	57007000
sp|P08581|MET_HUMAN	990	0.975928	123.36	S	S(0.019)VS(0.976)PT(0.004)T(0.001)EMVSNESVDYR	18913000	0	0
sp|P08581|MET_HUMAN	997	0.948933	95.654	S	S(0.02)VS(0.305)PT(0.62)T(0.056)EMVS(0.949)NES(0.051)VDYR	12421000	3315100	3005100
sp|P08581|MET_HUMAN	1000	0.981348	55.864	S	S(0.001)VS(0.006)PT(0.017)T(0.063)EMVS(0.919)NES(0.981)VDY(0.013)R	12421000	2156900	1206100
sp|P08621|RU17_HUMAN	320	1	91.407	S	GGGGDMAEPS(1)EAGDAPPDDGPPGELGPDGPDGPEEK	81215000	33926000	38306000
sp|P08621|RU17_HUMAN	410	1	98.165	S	GGGGGQDNGLEGLGNDS(1)R	133470000	53253000	60961000
sp|P08621|RU17_HUMAN	226	1	87.566	S	YDERPGPS(1)PLPHR	380160000	155210000	126080000
sp|P08651|NFIC_HUMAN	333	0.99999	132.59	S	TEMDKS(1)PFNSPSPQDSPR	435060000	197270000	206840000
sp|P08651|NFIC_HUMAN	337	0.934957	40.52	S	T(0.057)EMDKS(0.935)PFNS(0.935)PS(0.071)PQDS(0.002)PR	18744000	9206600	0
sp|P08651|NFIC_HUMAN	339	0.999117	107.46	S	SPFNS(0.001)PS(0.999)PQDSPR	39442000	18150000	19041000
sp|P08651|NFIC_HUMAN	343	0.999981	72.175	S	SPFNS(0.003)PS(0.997)PQDS(1)PR	12700000	6596500	7282300
sp|P08670|VIME_HUMAN	430	0.975988	57.788	S	ET(0.02)NLDS(0.976)LPLVDT(0.002)HS(0.001)K	8310600	0	0
sp|P08670|VIME_HUMAN	325	0.963724	89.231	S	QVQS(0.964)LT(0.036)CEVDALK	15162000	0	778670
sp|P08670|VIME_HUMAN	56	0.91179	115.82	S	SLYAS(0.087)S(0.912)PGGVYAT(0.001)R	928550000	337160000	327640000
sp|P08670|VIME_HUMAN	7	0.787915	60.398	S	S(0.003)VS(0.788)S(0.171)S(0.032)S(0.006)YR	0	42980000	0
sp|P09543|CN37_HUMAN	9	0.955565	51.059	S	S(0.956)HT(0.044)FLPK	11033000	6166900	7161300
sp|P09651|ROA1_HUMAN	95	0.999563	55.011	S	EDS(1)QRPGAHLTVK	28479000	9824000	9716900
sp|P09651|ROA1_HUMAN	365	0.799782	162.77	S	NQGGYGGSSSS(0.005)S(0.174)S(0.8)YGS(0.022)GR	28973000	12716000	0
sp|P09651|ROA1_HUMAN	368	0.994408	163.62	S	NQGGYGGSSSSSS(0.005)YGS(0.994)GR	60753000	64343000	45830000
sp|P09651|ROA1_HUMAN	4	0.933379	58.21	S	S(0.067)KS(0.933)ES(1)PKEPEQLR	0	162470000	187350000
sp|P09651|ROA1_HUMAN	6	0.999956	126.83	S	S(0.067)KS(0.933)ES(1)PKEPEQLR	1908100000	953260000	947900000
sp|P09651|ROA1_HUMAN	2	0.99526	93.823	S	S(0.995)KS(0.009)ES(0.995)PKEPEQLR	360870000	34531000	25621000
sp|P09884|DPOLA_HUMAN	209	0.999827	82.645	S	IAS(1)PVSR	68036000	26186000	41431000
sp|P0C1Z6|TFPT_HUMAN	249	0.989299	61.344	S	LLPY(0.004)PT(0.007)LAS(0.989)PAS(0.999)D	23227000	0	23542000
sp|P0C1Z6|TFPT_HUMAN	252	0.999403	52.391	S	LLPY(0.004)PT(0.007)LAS(0.989)PAS(0.999)D	52646000	13164000	20300000
sp|P0C1Z6|TFPT_HUMAN	180	0.999625	84.874	S	TPAPPEPGS(1)PAPGEGPSGR	22777000	13254000	0
sp|P0C7T5|ATX1L_HUMAN	284	0.99978	82.651	S	RES(1)EALDSPNSK	16489000	0	0
sp|P0C7U0|ELFN1_HUMAN	623	1	41.54	S	DAFGHS(1)LQR	6634600	2359900	0
sp|P62987|RL40_HUMAN	57	0.902579	43.282	S	T(0.016)LS(0.903)DY(0.082)NIQK	16047000	0	8146900
sp|P0DJ93|SIM13_HUMAN	58	0.948239	93.737	S	ELVGDT(0.004)GS(0.017)QEGDHEPS(0.948)GS(0.865)ET(0.165)EEDTSSSPHR	168170000	102890000	111810000
sp|P0DJ93|SIM13_HUMAN	60	0.864937	93.737	S	ELVGDT(0.004)GS(0.017)QEGDHEPS(0.948)GS(0.865)ET(0.165)EEDTSSSPHR	168170000	102890000	111810000
sp|P35520|CBS_HUMAN	32	0.999586	57.804	S	GSLEKGS(1)PEDKEAK	16162000	7929400	7394700
sp|P0DP91|ERPG3_HUMAN	554	0.998148	70.942	S	DDS(0.998)PDEVPS(0.001)T(0.001)FTVQQPPPSR	9676500	0	0
sp|Q03468|ERCC6_HUMAN	158	0.999823	124.3	S	IIEQLS(1)PQAATSR	42785000	14914000	15850000
sp|P10075|GLI4_HUMAN	86	0.996546	119.87	S	S(0.997)PGS(0.003)QAPDEGAGGALR	33476000	13257000	16717000
sp|P10398|ARAF_HUMAN	257	0.959739	49.423	S	GS(0.96)PS(0.04)PASVSSGR	0	54762000	59956000
sp|P10412|H14_HUMAN	36	0.999701	98.943	S	KAS(1)GPPVSELITK	50457000	18641000	15135000
sp|P10412|H14_HUMAN	2	0.788241	67.31	S	S(0.788)ET(0.212)APAAPAAPAPAEKT(1)PVK	0	43704000	45900000
sp|P10636|TAU_HUMAN	713	0.998738	95.366	S	TDHGAEIVY(0.001)KS(0.999)PVVS(0.932)GDT(0.037)S(0.032)PR	228750000	126550000	112800000
sp|P10636|TAU_HUMAN	717	0.93169	95.366	S	TDHGAEIVY(0.001)KS(0.999)PVVS(0.932)GDT(0.037)S(0.032)PR	70947000	34618000	34416000
sp|P10636|TAU_HUMAN	552	0.987283	90.707	S	VAVVRT(1)PPKS(0.987)PS(0.011)S(0.002)AK	22197000	0	0
sp|P10644|KAP0_HUMAN	83	1	114.72	S	EDEIS(1)PPPPNPVVK	0	12992000	10487000
sp|P10809|CH60_HUMAN	70	0.999987	151.54	S	TVIIEQSWGS(1)PK	28906000	6701400	3655800
sp|P11169|GTR3_HUMAN	485	1	46.481	S	DGVMEMNS(1)IEPAK	7929500	2726900	0
sp|P11171|EPB41_HUMAN	188	0.999859	76.728	S	IEVKEES(1)PQS(0.987)KAET(0.013)ELK	126030000	49138000	23313000
sp|P11171|EPB41_HUMAN	191	0.997389	68.257	S	IEVKEES(0.999)PQS(0.997)KAET(0.004)ELK	38755000	17399000	0
sp|P11171|EPB41_HUMAN	684	0.995393	60.49	S	HHAS(0.995)IS(0.005)ELKK	10816000	2424700	2792900
sp|P11171|EPB41_HUMAN	84	1	67.897	S	LFS(1)S(1)FLK	12561000	1991500	0
sp|P11171|EPB41_HUMAN	85	1	67.897	S	LFS(1)S(1)FLK	16688000	4445500	1698700
sp|P11387|TOP1_HUMAN	10	1	92.575	S	SGDHLHNDS(1)QIEADFR	16784000	0	2079200
sp|P11388|TOP2A_HUMAN	1247	1	200.99	S	NENTEGS(1)PQEDGVELEGLK	1503000000	573010000	462630000
sp|P11388|TOP2A_HUMAN	1469	0.999946	132.59	S	KPS(1)T(1)S(1)DDS(0.969)DS(0.031)NFEK	219650000	112860000	112780000
sp|P11388|TOP2A_HUMAN	1471	0.999682	149.3	S	KPS(1)T(1)S(1)DDS(0.969)DS(0.031)NFEK	296350000	163830000	112780000
sp|P11388|TOP2A_HUMAN	1474	0.971771	132.44	S	RKPS(0.612)T(0.698)S(0.698)DDS(0.972)DS(0.02)NFEK	225280000	133680000	50602000
sp|P11388|TOP2A_HUMAN	1213	1	117.07	S	TQMAEVLPS(1)PR	11077000	5662600	4333200
sp|P11388|TOP2A_HUMAN	4	1	124.09	S	MEVS(1)PLQPVNENMQVNK	118060000	38585000	22185000
sp|P11388|TOP2A_HUMAN	1295	0.827672	43.895	S	NPWS(0.828)DS(0.509)ES(0.517)DRS(0.492)S(0.489)DES(0.165)NFDVPPR	50870000	0	16313000
sp|P11388|TOP2A_HUMAN	1377	0.999509	75.479	S	SVVS(1)DLEADDVK	232000000	69706000	44823000
sp|P11388|TOP2A_HUMAN	1106	1	278.08	S	VPDEEENEES(1)DNEK	19046000	16441000	16313000
sp|P11388|TOP2A_HUMAN	1525	0.999989	70.028	S	YLEES(1)DEDDLF	858010000	282260000	213250000
sp|P11532|DMD_HUMAN	3623	0.975267	98.943	S	S(0.012)DS(0.975)S(0.012)QPMLLR	112230000	43204000	42976000
sp|P11717|MPRI_HUMAN	2409	0.913398	57.351	S	ALS(0.045)S(0.042)LHGDDQDS(0.913)EDEVLTIPEVK	34120000	0	0
sp|P11831|SRF_HUMAN	224	0.779055	72.881	S	ALIQTCLNS(0.009)PDS(0.779)PPRS(0.152)DPT(0.03)T(0.03)DQR	31727000	0	0
sp|P12268|IMDH2_HUMAN	416	1	46.706	S	GMGS(1)LDAMDK	6517100	2817000	0
sp|P12270|TPR_HUMAN	2048	0.876896	95.459	S	AADSQNSGEGNTGAAES(0.07)S(0.877)FS(0.052)QEVS(0.001)R	99539000	36362000	0
sp|P12270|TPR_HUMAN	1185	0.970261	79.81	S	EGVQGPLNVS(0.97)LS(0.03)EEGK	21619000	0	3450200
sp|P12270|TPR_HUMAN	2155	1	140.81	S	TDGFAEAIHS(1)PQVAGVPR	77051000	18822000	0
sp|P12694|ODBA_HUMAN	337	0.862838	190.06	S	IGHHS(0.863)T(0.124)S(0.014)DDSSAYR	0	61668000	67431000
sp|P13051|UNG_HUMAN	23	0.994949	58.26	S	HAPS(0.995)PEPAVQGT(0.005)GVAGVPEESGDAAAIPAK	123660000	52897000	0
sp|P13807|GYS1_HUMAN	653	0.879111	57.499	S	HS(0.121)S(0.879)PHQS(1)EDEEDPR	0	0	45437000
sp|P13807|GYS1_HUMAN	657	0.99985	89.629	S	HS(0.121)S(0.879)PHQS(1)EDEEDPR	34759000	19568000	0
sp|P13807|GYS1_HUMAN	641	0.99878	64.65	S	PAS(0.999)VPPS(0.798)PS(0.115)LS(0.088)R	0	0	6382800
sp|P13807|GYS1_HUMAN	645	0.860764	64.65	S	PAS(0.418)VPPS(0.861)PS(0.361)LS(0.361)R	10967000	6366600	6382800
sp|P13861|KAP2_HUMAN	78	1	202.82	S	VADAKGDS(1)ES(1)EEDEDLEVPVPSR	376680000	173380000	141340000
sp|P13861|KAP2_HUMAN	80	1	186.62	S	VADAKGDS(1)ES(1)EEDEDLEVPVPSR	324460000	149800000	125640000
sp|P13861|KAP2_HUMAN	99	0.999945	118.85	S	RVS(1)VCAETYNPDEEEEDTDPR	259240000	49916000	35834000
sp|P14618|KPYM_HUMAN	37	0.999862	104.87	S	LDIDS(1)PPITAR	38542000	12884000	10889000
sp|P14868|SYDC_HUMAN	249	0.99929	92.856	S	NNAYLAQS(0.999)PQLY(0.001)K	12353000	4288300	5097300
sp|P15056|BRAF_HUMAN	727	0.934496	71.451	S	S(0.934)AS(0.066)EPSLNR	0	0	24699000
sp|P15056|BRAF_HUMAN	729	0.996558	50.292	S	S(0.003)AS(0.997)EPSLNR	51218000	31756000	0
sp|P15056|BRAF_HUMAN	147	0.812032	46.592	S	S(0.812)NPKS(0.188)PQKPIVR	75904000	0	0
sp|P15056|BRAF_HUMAN	151	1	47.198	S	S(1)PQKPIVR	0	11908000	10295000
sp|P15151|PVR_HUMAN	406	0.973669	124.45	S	ENS(0.974)S(0.026)S(0.001)QDPQTEGTR	73571000	32530000	37352000
sp|P15408|FOSL2_HUMAN	120	1	68.944	S	RRDEQLS(1)PEEEEK	18289000	10583000	10269000
sp|P15408|FOSL2_HUMAN	230	0.907463	102.58	S	QEPLEEDS(0.907)PS(0.062)S(0.021)S(0.007)S(0.003)AGLDK	50545000	21193000	19725000
sp|P15408|FOSL2_HUMAN	200	1	75.739	S	S(1)PPAPGLQPMR	54927000	43503000	41934000
sp|P15531|NDKA_HUMAN	120	0.86106	93.494	S	NIIHGS(0.861)DS(0.135)VES(0.004)AEK	23636000	0	9645700
sp|P15822|ZEP1_HUMAN	1158	0.999752	65.347	S	AS(1)PVSFQELNR	17679000	7581500	7071400
sp|P15822|ZEP1_HUMAN	2599	0.978415	74.46	S	T(0.021)ES(0.978)PQGLPTVQR	16655000	7066400	6333900
sp|P15923|TFE2_HUMAN	379	0.97453	48.314	S	AGAPGALS(0.975)PS(0.024)Y(0.001)DGGLHGLQS(0.001)K	8413800	2711100	1820900
sp|P15924|DESP_HUMAN	176	0.978091	149.09	S	GGGGYTCQS(0.978)GS(0.022)GWDEFTK	53580000	0	0
sp|P15924|DESP_HUMAN	2815	0.781477	51.695	S	GLPS(0.781)PY(0.218)NMS(0.519)S(0.47)APGS(0.01)R	13781000	6433200	6170900
sp|P15924|DESP_HUMAN	2821	0.884081	101.36	S	GLPSPYNMS(0.104)S(0.884)APGS(0.012)R	280620000	0	0
sp|P15924|DESP_HUMAN	2825	0.972563	63.682	S	GLPS(0.011)PY(0.01)NMS(0.465)S(0.54)APGS(0.973)R	109630000	0	0
sp|P15924|DESP_HUMAN	2209	0.99971	83.948	S	SMS(1)FQGIR	90696000	35885000	35687000
sp|P16070|CD44_HUMAN	706	1	89.403	S	S(1)QEMVHLVNK	53293000	8642200	6358600
sp|P16104|H2AX_HUMAN	140	0.997659	60.828	S	AT(0.002)QAS(0.998)QEY	28977000	0	16955000
sp|P16144|ITB4_HUMAN	1494	0.959871	66.27	S	DYNS(0.96)LT(0.04)R	11935000	7334700	8961800
sp|P16333|NCK1_HUMAN	85	0.93004	72.569	S	RKPS(0.93)VPDS(0.066)AS(0.004)PADDSFVDPGER	19732000	0	6571800
sp|P16383|GCFC2_HUMAN	16	0.999965	78.763	S	AADS(1)S(1)DS(1)DGAEESPAEPGAPR	30049000	13736000	6413400
sp|P16383|GCFC2_HUMAN	17	0.999965	78.763	S	AADS(1)S(1)DS(1)DGAEESPAEPGAPR	30049000	13736000	6413400
sp|P16383|GCFC2_HUMAN	19	0.999965	78.763	S	AADS(1)S(1)DS(1)DGAEESPAEPGAPR	30049000	13736000	6413400
sp|P16383|GCFC2_HUMAN	214	0.987828	55.127	S	NEET(0.988)S(0.988)EES(0.988)QEDEKQDT(0.036)WEQQQMR	41848000	0	14629000
sp|P16383|GCFC2_HUMAN	217	0.987828	55.127	S	NEET(0.988)S(0.988)EES(0.988)QEDEKQDT(0.036)WEQQQMR	41848000	0	14629000
sp|P16383|GCFC2_HUMAN	174	1	70.96	S	RES(1)EDDPES(1)EPDDHEKR	31301000	22249000	25570000
sp|P16383|GCFC2_HUMAN	180	1	70.96	S	RES(1)EDDPES(1)EPDDHEKR	31301000	22249000	25570000
sp|P16401|H15_HUMAN	18	0.965652	64.65	S	SETAPAET(0.005)AT(0.029)PAPVEKS(0.966)PAK	26645000	10178000	8385400
sp|P16403|H12_HUMAN	2	0.887559	98.439	S	S(0.888)ET(0.112)APAAPAAAPPAEK	270060000	103550000	132570000
sp|P16455|MGMT_HUMAN	201	0.996791	83.617	S	GAGATS(0.003)GS(0.997)PPAGR	203830000	82916000	105840000
sp|P16615|AT2A2_HUMAN	663	1	83.182	S	EFDELNPS(1)AQR	42451000	0	17952000
sp|P16949|STMN1_HUMAN	16	1	69.594	S	RAS(1)GQAFELILS(1)PR	16763000	2533600	1469700
sp|P16949|STMN1_HUMAN	25	1	93.823	S	RAS(1)GQAFELILS(1)PR	26955000	4357500	2430800
sp|P16949|STMN1_HUMAN	38	1	103.85	S	ESVPEFPLS(1)PPK	175570000	56296000	50001000
sp|P16949|STMN1_HUMAN	63	1	54.982	S	S(1)HEAEVLK	18186000	8698500	8805400
sp|P16989|YBOX3_HUMAN	201	0.995915	59.709	S	NY(0.011)AGEEEEEGS(0.996)GS(0.996)S(0.996)EGFDPPAT(0.001)DR	100790000	29187000	27130000
sp|P16989|YBOX3_HUMAN	203	0.995915	81.967	S	NY(0.011)AGEEEEEGS(0.996)GS(0.996)S(0.996)EGFDPPAT(0.001)DR	100790000	29187000	27130000
sp|P16989|YBOX3_HUMAN	204	0.995915	81.967	S	NY(0.011)AGEEEEEGS(0.996)GS(0.996)S(0.996)EGFDPPAT(0.001)DR	100790000	29187000	27130000
sp|P16989|YBOX3_HUMAN	324	0.995445	58.861	S	PAPAVGEAEDKENQQAT(0.001)S(0.003)GPNQPS(0.995)VR	67999000	0	27052000
sp|P16989|YBOX3_HUMAN	346	1	42.314	S	RPRPPNAPS(1)QDGK	0	10573000	18192000
sp|P17029|ZKSC1_HUMAN	13	0.981478	98.592	S	EAT(0.019)GLS(0.981)PQAAQEK	37141000	17005000	17579000
sp|P17096|HMGA1_HUMAN	99	1	116.13	S	LEKEEEEGIS(1)QES(1)S(1)EEEQ	26909000	9931000	7878000
sp|P17096|HMGA1_HUMAN	102	1	158.01	S	LEKEEEEGIS(1)QES(1)S(1)EEEQ	482950000	286230000	148250000
sp|P17096|HMGA1_HUMAN	103	1	173.87	S	LEKEEEEGIS(1)QES(1)S(1)EEEQ	530760000	322040000	0
sp|P17096|HMGA1_HUMAN	36	0.952087	56.728	S	KQPPVS(0.952)PGT(0.045)ALVGS(0.003)QK	17724000	67145000	16699000
sp|P17152|TMM11_HUMAN	13	0.820577	57.802	S	LGPGS(0.821)S(0.143)GGS(0.037)AR	12181000	4290700	3572700
sp|P17181|INAR1_HUMAN	495	0.86106	93.494	S	NLLLS(0.004)T(0.135)S(0.861)EEQIEK	10303000	0	0
sp|P17275|JUNB_HUMAN	259	1	98.796	S	DAT(1)PPVS(1)PINMEDQER	48724000	20250000	20555000
sp|P17480|UBF1_HUMAN	484	1	94.692	S	GKLPES(1)PKR	88478000	33492000	23866000
sp|P17480|UBF1_HUMAN	638	0.999841	56.258	S	SLS(1)PQDR	26560000	13098000	14515000
sp|P17544|ATF7_HUMAN	97	0.999237	84.559	S	AAAGPLDMS(0.999)LPS(0.086)T(0.915)PDIK	30586000	5179000	0
sp|P17706|PTN2_HUMAN	304	0.999993	89.507	S	EDLSPAFDHS(1)PNK	51773000	25041000	22823000
sp|P17812|PYRG1_HUMAN	574	0.91603	124.3	S	S(0.019)GS(0.146)S(0.916)S(0.916)PDS(0.002)EITELK	328770000	155620000	440850000
sp|P17812|PYRG1_HUMAN	575	0.91603	124.3	S	S(0.019)GS(0.146)S(0.916)S(0.916)PDS(0.002)EITELK	857530000	155620000	152520000
sp|P17812|PYRG1_HUMAN	578	0.973667	71.279	S	S(0.019)GS(0.131)S(0.817)S(0.037)PDS(0.974)EIT(0.024)ELK	38321000	25061000	17296000
sp|P17812|PYRG1_HUMAN	562	1	46.462	S	GCRLS(1)PR	0	1718000	17659000
sp|P18031|PTN1_HUMAN	378	1	52.482	S	VVGGS(1)LR	24055000	12474000	12116000
sp|P18206|VINC_HUMAN	290	0.989924	75.764	S	DPS(0.01)AS(0.99)PGDAGEQAIR	19146000	8156800	7201100
sp|P18583|SON_HUMAN	94	0.999999	161.84	S	CVS(1)VQTDPTDEIPTKK	16439000	6350600	5361400
sp|P18583|SON_HUMAN	1556	0.823085	146.15	S	EMEHNTVCAAGT(0.177)S(0.823)PVGEIGEEK	41227000	8179800	3702900
sp|P18583|SON_HUMAN	1697	1	99.481	S	ESDQTLAALLS(1)PK	150620000	38823000	23267000
sp|P18583|SON_HUMAN	1570	0.766635	66.27	S	ILPT(0.117)S(0.767)ET(0.117)K	11297000	5561200	5077700
sp|P18583|SON_HUMAN	1948	0.999882	50.563	S	RRS(1)FS(0.996)IS(0.003)PS(0.001)R	108110000	0	0
sp|P18583|SON_HUMAN	1950	0.999415	79.659	S	SFS(0.999)ISPSR	223400000	121960000	139070000
sp|P18583|SON_HUMAN	1952	0.963395	94.692	S	S(0.012)FS(0.988)IS(0.963)PS(0.037)R	340870000	169870000	193280000
sp|P18583|SON_HUMAN	2009	0.99993	51.211	S	RRS(1)FS(0.997)IS(0.003)PVR	212000000	64994000	0
sp|P18583|SON_HUMAN	2011	0.999795	78.655	S	SFS(1)IS(1)PVR	638640000	296740000	299390000
sp|P18583|SON_HUMAN	2013	0.999999	96.331	S	SFS(1)IS(1)PVR	873900000	378330000	376070000
sp|P18583|SON_HUMAN	1769	0.999909	109.22	S	SAAS(1)PVVSSMPER	146500000	65648000	63025000
sp|P18583|SON_HUMAN	283	0.966212	116.24	S	SVES(0.003)T(0.028)S(0.966)PEPS(0.003)K	251890000	104810000	112940000
sp|P18615|NELFE_HUMAN	115	0.999936	143.25	S	SIS(1)ADDDLQESSR	307340000	110930000	99503000
sp|P18615|NELFE_HUMAN	51	0.971817	112.67	S	S(0.028)LS(0.972)EQPVMDTATATEQAK	140910000	0	45955000
sp|P18615|NELFE_HUMAN	353	0.997477	42.743	S	SVWGS(0.002)LAVQNS(0.997)PK	4244500	3141200	1283300
sp|P18754|RCC1_HUMAN	11	1	68.893	S	S(1)PPADAIPK	336150000	147350000	151590000
sp|P18858|DNLI1_HUMAN	201	0.995513	125.52	S	AETPTES(0.004)VS(0.996)EPEVAT(0.001)K	37983000	18917000	18132000
sp|P18858|DNLI1_HUMAN	51	0.955501	123.76	S	EWNGVVSES(0.044)DS(0.956)PVK	16241000	0	7116000
sp|P18858|DNLI1_HUMAN	911	0.995435	103.76	S	QSQIQNQQGEDS(0.995)GS(0.995)DPEDT(0.005)Y(0.004)	37426000	5808000	12228000
sp|P18858|DNLI1_HUMAN	913	0.995435	103.76	S	QSQIQNQQGEDS(0.995)GS(0.995)DPEDT(0.005)Y(0.004)	37426000	5808000	12228000
sp|P18858|DNLI1_HUMAN	141	1	156.17	S	TIQEVLEEQS(1)EDEDR	37079000	14566000	9180900
sp|P18858|DNLI1_HUMAN	66	1	156.73	S	VLGS(1)EGEEEDEALS(1)PAK	247500000	108790000	107660000
sp|P18858|DNLI1_HUMAN	76	1	216.19	S	VLGS(1)EGEEEDEALS(1)PAK	332070000	127920000	130240000
sp|P18887|XRCC1_HUMAN	241	0.999774	186.42	S	AIGSTSKPQES(1)PK	181930000	65048000	77872000
sp|P19338|NUCL_HUMAN	184	0.995573	66.386	S	AAAAAPAS(0.996)EDEDDEDDEDDEDDDDDEEDDS(0.004)EEEAMETTPAK	52434000	287790000	28550000
sp|P19338|NUCL_HUMAN	206	0.957238	56.186	S	AAAAAPAS(0.043)EDEDDEDDEDDEDDDDDEEDDS(0.957)EEEAMETTPAK	125210000	0	0
sp|P19338|NUCL_HUMAN	28	1	109.09	S	EVEEDS(1)EDEEMS(1)EDEEDDS(1)S(1)GEEVVIPQKK	511210000	83136000	91329000
sp|P19338|NUCL_HUMAN	34	1	109.09	S	EVEEDS(1)EDEEMS(1)EDEEDDS(1)S(1)GEEVVIPQKK	626200000	83136000	90814000
sp|P19338|NUCL_HUMAN	41	1	96.686	S	EVEEDS(1)EDEEMS(1)EDEEDDS(1)S(1)GEEVVIPQKK	572090000	79874000	86914000
sp|P19338|NUCL_HUMAN	42	1	96.686	S	EVEEDS(1)EDEEMS(1)EDEEDDS(1)S(1)GEEVVIPQKK	572090000	79874000	86914000
sp|P19338|NUCL_HUMAN	619	1	52.555	S	GFGFVDFNS(1)EEDAK	5632400	608510	530610
sp|P19338|NUCL_HUMAN	145	1	87.646	S	KEDS(1)DEEEDDDS(1)EEDEEDDEDEDEDEDEIEPAAMK	668520000	296700000	1064500000
sp|P19338|NUCL_HUMAN	153	1	87.646	S	KEDS(1)DEEEDDDS(1)EEDEEDDEDEDEDEDEIEPAAMK	1682100000	681860000	1727700000
sp|P19338|NUCL_HUMAN	67	0.995198	111.52	S	VVVS(0.995)PT(0.005)K	2714200000	1002500000	945330000
sp|P19532|TFE3_HUMAN	548	0.999908	58.671	S	AAS(1)DPLLS(0.029)S(0.16)VS(0.797)PAVS(0.014)K	6695100	2506800	2326700
sp|P19532|TFE3_HUMAN	556	0.797372	73.156	S	AAS(1)DPLLS(0.029)S(0.16)VS(0.797)PAVS(0.014)K	8260700	2506800	2326700
sp|P19532|TFE3_HUMAN	560	0.964589	47.548	S	AASDPLLS(0.098)S(0.404)VS(0.533)PAVS(0.965)K	8260700	2318000	0
sp|P19634|SL9A1_HUMAN	703	0.999981	65.179	S	IGS(1)DPLAYEPK	59313000	23017000	20500000
sp|P19634|SL9A1_HUMAN	693	0.999115	98.048	S	LDS(0.999)PT(0.001)MSR	34744000	18964000	17804000
sp|P20020|AT2B1_HUMAN	1155	0.999997	106.62	S	IEDS(1)EPHIPLIDDT(1)DAEDDAPTKR	61479000	8482800	4642200
sp|P20042|IF2B_HUMAN	67	1	62.891	S	DAS(1)DDLDDLNFFNQK	3480600	0	0
sp|P20042|IF2B_HUMAN	2	1	107.34	S	S(1)GDEMIFDPT(0.011)MS(0.989)K	49423000	26590000	23078000
sp|P20042|IF2B_HUMAN	13	0.988666	107.34	S	S(1)GDEMIFDPT(0.011)MS(0.989)K	47893000	16635000	7661200
sp|P20700|LMNB1_HUMAN	23	0.892585	57.136	S	AGGPT(0.5)T(0.5)PLS(0.893)PT(0.107)R	421780000	285920000	246550000
sp|P20700|LMNB1_HUMAN	391	0.998172	70.488	S	LKLS(0.998)PS(0.822)PS(0.084)S(0.096)R	2527600000	148760000	1340700000
sp|P20700|LMNB1_HUMAN	393	0.922044	66.267	S	LSPS(0.922)PS(0.039)S(0.039)R	2584600000	179420000	1211600000
sp|P20749|BCL3_HUMAN	374	0.99961	68.171	S	ATRPASTSQPDPS(1)PDR	11830000	6541100	5394900
sp|P20810|ICAL_HUMAN	133	0.83419	40.381	S	S(0.834)LT(0.165)PAVPVES(0.001)KPDKPSGK	0	13949000	0
sp|P21127|CD11B_HUMAN	283	0.866762	95.631	S	DLLSDLQDIS(0.867)DS(0.133)ER	37366000	0	0
sp|P21127|CD11B_HUMAN	589	0.999677	51.066	S	EYGS(1)PLK	34273000	11377000	9758600
sp|P21127|CD11B_HUMAN	752	0.998465	73.072	S	RGT(0.998)S(0.998)PRPPEGGLGY(0.002)S(0.002)QLGDDDLK	411570000	90160000	70615000
sp|P21127|CD11B_HUMAN	47	1	75.695	S	RDS(1)LEEGELR	19986000	5623600	7274100
sp|P21291|CSRP1_HUMAN	192	1	81.431	S	GFGFGQGAGALVHS(1)E	8943600	0	1630400
sp|P21333|FLNA_HUMAN	1084	0.821269	76.82	S	AFGPGLQGGS(0.179)AGS(0.821)PAR	133880000	54155000	52978000
sp|P21333|FLNA_HUMAN	2152	1	130.06	S	APS(1)VANVGSHCDLSLK	82988000	9519200	5916700
sp|P21333|FLNA_HUMAN	1459	1	100.38	S	CSGPGLS(1)PGMVR	7488300	3292000	2909000
sp|P21359|NF1_HUMAN	864	0.97589	74.12	S	SNS(0.003)GLAT(0.017)Y(0.004)S(0.976)PPMGPVSER	15092000	0	0
sp|P21731|TA2R_HUMAN	329	0.991782	78.653	S	S(0.992)LS(0.008)LQPQLTQR	6930500	0	2403300
sp|P21731|TA2R_HUMAN	331	0.99736	77.062	S	S(0.003)LS(0.997)LQPQLTQR	11623000	4140000	3311400
sp|P21796|VDAC1_HUMAN	104	0.955808	94.09	S	LTFDS(0.001)S(0.007)FS(0.956)PNT(0.036)GK	89968000	25833000	18752000
sp|P22059|OSBP1_HUMAN	190	0.999998	116.29	S	MLAES(1)DES(1)GDEESVSQTDK	85275000	42317000	37427000
sp|P22059|OSBP1_HUMAN	193	0.999932	150.28	S	MLAES(1)DES(1)GDEESVSQTDK	89322000	37992000	47162000
sp|P22059|OSBP1_HUMAN	382	0.995002	117.26	S	TGSNIS(0.995)GAS(0.005)SDISLDEQYK	23268000	3271900	1368400
sp|P22234|PUR6_HUMAN	27	1	114.69	S	EVYELLDS(1)PGK	50237000	18152000	17607000
sp|P22314|UBA1_HUMAN	46	1	113.59	S	NGS(1)EADIDEGLYSR	11843000	1212500	5387000
sp|P22392|NDKB_HUMAN	120	0.848333	51.998	S	NIIHGS(0.848)DS(0.152)VK	50662000	0	18362000
sp|P22455|FGFR4_HUMAN	419	0.984182	49.418	S	QFS(0.984)LES(0.011)GS(0.002)S(0.002)GK	0	4915000	0
sp|P22455|FGFR4_HUMAN	573	1	42.813	S	RPPGPDLS(1)PDGPR	6979600	2519800	3572700
sp|P22626|ROA2_HUMAN	259	1	158.2	S	GFGDGYNGYGGGPGGGNFGGS(1)PGYGGGR	33153000	7718900	1705200
sp|P22626|ROA2_HUMAN	341	0.79709	55.046	S	NMGGPYGGGNYGPGGS(0.797)GGS(0.203)GGYGGR	75036000	0	0
sp|P22626|ROA2_HUMAN	344	0.993353	114.04	S	NMGGPYGGGNYGPGGS(0.007)GGS(0.993)GGYGGR	38186000	0	12388000
sp|P22736|NR4A1_HUMAN	351	1	50.108	S	GRLPS(1)KPK	12631000	0	5162500
sp|P23193|TCEA1_HUMAN	100	0.999691	182.49	S	KKEPAITSQNS(1)PEAR	215330000	102800000	95202000
sp|P23246|SFPQ_HUMAN	33	1	69.979	S	S(1)PPPGMGLNQNR	0	0	11577000
sp|P23443|KS6B1_HUMAN	447	0.999993	84.566	S	FIGS(0.5)PRT(0.5)PVS(1)PVK	0	9822900	8403600
sp|P23497|SP100_HUMAN	407	0.999891	50.908	S	VIGQDHDFS(1)ES(1)S(1)EEEAPAEASSGALR	146200000	34079000	20191000
sp|P23497|SP100_HUMAN	409	0.99989	50.908	S	VIGQDHDFS(1)ES(1)S(1)EEEAPAEASSGALR	146200000	34079000	20191000
sp|P23497|SP100_HUMAN	410	0.99989	50.908	S	VIGQDHDFS(1)ES(1)S(1)EEEAPAEASSGALR	146200000	34079000	20191000
sp|P23528|COF1_HUMAN	3	0.999999	80.69	S	AS(1)GVAVSDGVIK	450100000	182860000	180340000
sp|P23588|IF4B_HUMAN	283	0.999982	78.149	S	AFGS(1)GYR	40076000	16522000	18338000
sp|P23588|IF4B_HUMAN	230	0.999992	71.241	S	DRYDS(1)DRYR	29074000	9377600	17959000
sp|P23588|IF4B_HUMAN	406	1	85.731	S	ERHPS(1)WR	50500000	76629000	202680000
sp|P23588|IF4B_HUMAN	409	0.848507	40.589	S	ERHPS(0.849)WRS(0.849)EET(0.303)QER	43371000	0	19758000
sp|P23588|IF4B_HUMAN	192	0.99393	63.537	S	NRDS(0.994)DKT(0.006)DTDWR	16082000	13020000	8212500
sp|P23588|IF4B_HUMAN	497	0.898507	125.45	S	S(0.207)QS(0.899)S(0.878)DT(0.016)EQQSPTSGGGK	394820000	18412000	17574000
sp|P23588|IF4B_HUMAN	498	0.994312	206.63	S	SQS(0.006)S(0.994)DTEQQS(0.993)PT(0.006)S(0.001)GGGK	234270000	373320000	199420000
sp|P23588|IF4B_HUMAN	504	0.994781	206.63	S	SQSSDTEQQS(0.995)PT(0.004)S(0.001)GGGK	264140000	235760000	435070000
sp|P23588|IF4B_HUMAN	422	0.998431	187.37	S	T(0.002)GS(0.998)ESSQTGTSTTSSR	1497200000	861240000	855470000
sp|P23588|IF4B_HUMAN	424	0.79228	130.47	S	S(0.323)RT(0.508)GS(0.558)ES(0.792)S(0.777)QT(0.038)GT(0.002)S(0.001)TTSSR	0	568790	182190000
sp|P23588|IF4B_HUMAN	425	0.97125	121.79	S	T(0.124)GS(0.876)ES(0.007)S(0.971)QT(0.021)GTSTTSSR	311570000	360600000	244120000
sp|Q15836|VAMP3_HUMAN	44	1	77.644	S	DQKLS(1)ELDDR	0	12029000	16058000
sp|P24534|EF1B_HUMAN	106	0.999972	214.24	S	DDDDIDLFGS(1)DDEEESEEAK	30258000	0	1443700
sp|P24928|RPB1_HUMAN	1861	0.920651	51.949	S	Y(0.078)S(0.921)PT(0.001)SPK	0	13952000	16600000
sp|P24928|RPB1_HUMAN	1864	0.98134	95.358	S	YSPT(0.019)S(0.981)PK	94137000	45458000	46055000
sp|P24928|RPB1_HUMAN	1868	0.92535	79.81	S	YS(0.001)PT(0.125)S(0.867)PKY(0.058)S(0.925)PT(0.021)S(0.003)PK	33855000	15897000	21244000
sp|P24928|RPB1_HUMAN	1910	0.998186	79.652	S	Y(0.001)S(0.998)PT(0.001)SPT(0.173)Y(0.001)S(0.659)PT(0.092)S(0.075)PK	41940000	23136000	21347000
sp|P24928|RPB1_HUMAN	1913	0.871515	91.207	S	YSPT(0.12)S(0.872)PT(0.041)Y(0.013)S(0.877)PT(0.068)S(0.01)PK	239040000	98769000	91286000
sp|P24928|RPB1_HUMAN	1917	0.876745	91.207	S	YSPT(0.12)S(0.872)PT(0.041)Y(0.013)S(0.877)PT(0.068)S(0.01)PK	88567000	48059000	0
sp|P24928|RPB1_HUMAN	1920	0.802129	83.081	S	Y(0.006)S(0.003)PT(0.455)S(0.527)PT(0.153)Y(0.137)S(0.646)PT(0.27)S(0.802)PK	0	8399000	0
sp|P24928|RPB1_HUMAN	1875	0.957862	63.128	S	Y(0.031)S(0.958)PT(0.011)S(0.002)PT(0.621)Y(0.053)S(0.276)PT(0.042)T(0.008)PK	16494000	0	10623000
sp|P24928|RPB1_HUMAN	1878	0.84579	71.555	S	YSPT(0.13)S(0.846)PT(0.021)Y(0.003)S(0.001)PTTPK	167080000	68994000	66517000
sp|P25054|APC_HUMAN	2449	0.972443	44.203	S	EAPS(0.972)PT(0.028)LR	17878000	9317300	7480400
sp|P25054|APC_HUMAN	1861	0.944759	53.777	S	NDS(0.945)LS(0.05)S(0.005)LDFDDDDVDLSR	6148300	0	0
sp|P25054|APC_HUMAN	2835	0.838142	61.435	S	RHS(0.838)GS(0.137)Y(0.025)LVTSV	26728000	9273000	9045100
sp|P25054|APC_HUMAN	2533	0.976496	60.918	S	S(0.023)HS(0.976)ES(0.973)PS(0.027)RLPINR	21903000	11402000	0
sp|P25054|APC_HUMAN	2535	0.973443	60.918	S	S(0.023)HS(0.976)ES(0.973)PS(0.027)RLPINR	21903000	11402000	0
sp|P25054|APC_HUMAN	2674	0.965994	91.355	S	S(0.966)PT(0.034)GNTPPVIDSVSEK	15261000	0	0
sp|P25098|ARBK1_HUMAN	670	0.999785	44.807	S	NKPRS(1)PVVELSK	17991000	0	6790700
sp|P25205|MCM3_HUMAN	672	1	345.34	S	SEDES(1)ET(1)EDEEEKSQEDQEQK	273770000	151860000	173230000
sp|P25440|BRD2_HUMAN	298	0.987176	51.607	S	KADTTTPT(0.001)PT(0.001)AILAPGS(0.987)PAS(0.843)PPGS(0.167)LEPK	0	0	54055000
sp|P25440|BRD2_HUMAN	301	0.842936	51.607	S	KADTTTPT(0.001)PT(0.001)AILAPGS(0.987)PAS(0.843)PPGS(0.167)LEPK	0	0	54055000
sp|P25490|TYY1_HUMAN	118	1	94.122	S	EEVVGGDDS(1)DGLR	22342000	9774100	9420200
sp|P25788|PSA3_HUMAN	243	0.759329	80.469	S	ES(0.759)LKEEDES(0.241)DDDNM	0	12267000	0
sp|P25788|PSA3_HUMAN	250	1	256.13	S	ESLKEEDES(1)DDDNM	5486100000	3059900000	2952700000
sp|P26045|PTN3_HUMAN	425	0.959839	84.508	S	GSLAPQDS(0.96)DS(0.038)EVS(0.002)QNR	16216000	0	10661000
sp|P26358|DNMT1_HUMAN	714	1	142.94	S	EADDDEEVDDNIPEMPS(1)PKK	184050000	82970000	60665000
sp|P26358|DNMT1_HUMAN	127	0.99978	74.769	S	VGMADANS(1)PPKPLSK	41480000	19015000	18033000
sp|P26358|DNMT1_HUMAN	143	0.999544	117.4	S	SKS(1)DGEAKPEPSPSPR	124380000	63722000	76466000
sp|P26358|DNMT1_HUMAN	152	0.972879	45.614	S	S(0.028)DGEAKPEPS(0.973)PS(0.999)PR	12739000	0	6181800
sp|P26358|DNMT1_HUMAN	154	0.998739	45.614	S	S(0.028)DGEAKPEPS(0.973)PS(0.999)PR	12739000	0	6181800
sp|P26368|U2AF2_HUMAN	79	1	81.656	S	GAKEEHGGLIRS(1)PR	96154000	42922000	82343000
sp|P26368|U2AF2_HUMAN	2	1	84.213	S	S(1)DFDEFER	75248000	33115000	34814000
sp|P26374|RAE2_HUMAN	649	1	58.274	S	NLES(1)PEKHLQN	24819000	12494000	0
sp|P27448|MARK3_HUMAN	469	0.999897	91.657	S	GIAPAS(1)PMLGNASNPNK	28312000	0	12176000
sp|P27540|ARNT_HUMAN	77	0.999931	71.742	S	FARS(1)DDEQSSADKER	68188000	33790000	33237000
sp|P27694|RFA1_HUMAN	384	1	75.311	S	VS(1)DFGGR	16922000	0	6764000
sp|P27708|PYR1_HUMAN	1859	1	88.075	S	IHRAS(1)DPGLPAEEPKEK	38884000	21363000	21791000
sp|P27816|MAP4_HUMAN	358	0.999994	113.4	S	AS(1)PIKMDLAPSK	106360000	154290000	189620000
sp|P27816|MAP4_HUMAN	787	0.991527	77.506	S	AS(0.992)PS(0.008)KPASAPASR	241690000	131540000	105500000
sp|P27816|MAP4_HUMAN	280	0.975182	123.29	S	DMES(0.975)PT(0.025)KLDVTLAK	87125000	38592000	29634000
sp|P27816|MAP4_HUMAN	507	0.998837	70.942	S	DMS(0.999)PLS(0.001)ETEMALGK	48034000	6773700	0
sp|P27816|MAP4_HUMAN	696	1	66.19	S	ELPPS(1)PEKK	21116000	8860300	0
sp|P27816|MAP4_HUMAN	636	0.999975	78.814	S	KCS(1)LPAEEDSVLEK	98050000	42149000	34668000
sp|P27816|MAP4_HUMAN	1000	0.86298	63.408	S	KVS(0.863)YS(0.137)HIQSK	7596200	3618800	0
sp|P27816|MAP4_HUMAN	941	0.973016	90.15	S	VGS(0.973)T(0.027)ENIK	86960000	31020000	37783000
sp|P27816|MAP4_HUMAN	825	0.92285	92.051	S	S(0.923)PS(0.039)T(0.039)LLPK	18329000	5302500	5172200
sp|P27816|MAP4_HUMAN	1073	1	161.84	S	VGS(1)LDNVGHLPAGGAVK	30160000	11010000	6666100
sp|P27824|CALX_HUMAN	583	1	88.087	S	AEEDEILNRS(1)PR	7786600000	2742800000	4858400
sp|P27824|CALX_HUMAN	554	1	179.46	S	QKS(1)DAEEDGGTVSQEEEDR	851540000	350740000	287260000
sp|P27824|CALX_HUMAN	564	0.999643	240.63	S	SDAEEDGGTVS(1)QEEEDRKPK	254250000	106400000	143880000
sp|P27987|IP3KB_HUMAN	43	0.970176	41.644	S	AVLS(0.97)PGS(0.209)VFS(0.821)PGR	5018900	2257300	1975200
sp|P27987|IP3KB_HUMAN	49	0.820525	41.644	S	AVLS(0.97)PGS(0.209)VFS(0.821)PGR	5018900	2257300	1975200
sp|P28066|PSA5_HUMAN	16	0.997086	91.937	S	GVNT(0.003)FS(0.997)PEGR	0	16647000	16803000
sp|P28066|PSA5_HUMAN	56	0.904459	78.655	S	IT(0.096)S(0.904)PLMEPSSIEK	11341000	4779500	0
sp|P28290|ITPI2_HUMAN	1152	0.998726	48.527	S	AS(0.999)VALT(0.005)PT(0.383)APS(0.613)R	0	0	0
sp|P28290|ITPI2_HUMAN	1161	0.812816	68.034	S	AS(0.024)VALT(0.97)PT(0.193)APS(0.813)R	23921000	20493000	34239000
sp|P28290|ITPI2_HUMAN	767	0.99911	44.349	S	CS(0.999)PPS(0.001)FTYK	24726000	0	0
sp|P28290|ITPI2_HUMAN	668	0.998344	54.982	S	S(0.002)LAS(0.998)IEAK	36114000	14950000	0
sp|P28290|ITPI2_HUMAN	739	0.996771	102.65	S	S(0.003)QS(0.997)LPT(0.001)T(0.003)LLS(0.996)PVR	48570000	18090000	13198000
sp|P28290|ITPI2_HUMAN	746	0.998757	102.65	S	S(0.011)QS(0.989)LPTT(0.001)LLS(0.999)PVR	48570000	18090000	13198000
sp|P28290|ITPI2_HUMAN	92	0.999507	124.43	S	TPLGAS(1)LDEQSSSTLK	28889000	993590	0
sp|P28347|TEAD1_HUMAN	11	0.979219	101.15	S	MEPS(0.001)S(0.001)WS(0.003)GS(0.017)ES(0.979)PAENMER	18510000	0	0
sp|P28715|ERCC5_HUMAN	526	0.807944	72.175	S	ELT(0.003)PAS(0.808)PT(0.144)CT(0.037)NS(0.007)VS(0.001)K	57691000	20692000	27407000
sp|P28715|ERCC5_HUMAN	562	0.786942	55.314	S	FDS(0.032)S(0.23)LLS(0.787)S(0.772)DDET(0.179)K	90612000	45045000	0
sp|P28715|ERCC5_HUMAN	563	0.81585	109.44	S	FDSSLLS(0.154)S(0.816)DDET(0.03)K	140920000	65161000	19505000
sp|P28715|ERCC5_HUMAN	384	0.92799	107.35	S	NAPAAVDEGS(0.072)IS(0.928)PR	105680000	69000000	56039000
sp|P29317|EPHA2_HUMAN	897	0.811684	58.699	S	LPS(0.812)T(0.153)S(0.03)GS(0.006)EGVPFR	0	0	9734200
sp|P29317|EPHA2_HUMAN	901	0.96832	73.466	S	LPS(0.001)T(0.005)S(0.026)GS(0.968)EGVPFR	25106000	0	0
sp|P29353|SHC1_HUMAN	139	0.99999	57.836	S	HGS(1)FVNKPTR	83787000	27773000	41016000
sp|P29374|ARI4A_HUMAN	864	0.834128	73.499	S	ILGQS(0.166)S(0.834)PEKK	36690000	16326000	19302000
sp|P29375|KDM5A_HUMAN	1423	1	50.04	S	KS(1)PLVPR	0	3429800	6657100
sp|P29375|KDM5A_HUMAN	1331	0.845716	95.401	S	VVSS(0.001)VS(0.031)S(0.122)S(0.846)PR	27748000	0	0
sp|P29590|PML_HUMAN	518	1	51.819	S	AVS(1)PPHLDGPPS(1)PR	26990000	13339000	15336000
sp|P29590|PML_HUMAN	527	1	51.819	S	AVS(1)PPHLDGPPS(1)PR	26990000	13339000	15336000
sp|P29692|EF1D_HUMAN	133	0.999995	124.3	S	ATAPQTQHVS(1)PMR	174280000	101740000	162140000
sp|P29692|EF1D_HUMAN	162	1	123.9	S	KPAT(1)PAEDDEDDDIDLFGS(1)DNEEEDKEAAQLR	826360000	0	0
sp|P30050|RL12_HUMAN	38	1	82.171	S	IGPLGLS(1)PK	40412000	15092000	12672000
sp|P30086|PEBP1_HUMAN	52	0.826362	71.344	S	NRPT(0.149)S(0.826)IS(0.025)WDGLDSGK	0	26379000	0
sp|P30260|CDC27_HUMAN	435	0.860247	67.726	S	LDS(0.127)S(0.86)IIS(0.013)EGK	5767500	2622300	2342300
sp|P30414|NKTR_HUMAN	379	0.999974	52.278	S	AYRPPS(1)GEK	56135000	19932000	31329000
sp|P30414|NKTR_HUMAN	1146	0.96646	77.062	S	VEET(0.034)S(0.966)PLGNAR	18165000	7243700	7907700
sp|P30414|NKTR_HUMAN	347	0.999997	59.908	S	Y(0.001)HT(0.999)PPRS(1)R	1133100	0	19701000
sp|P30419|NMT1_HUMAN	47	0.999855	47.915	S	GGLS(1)PANDTGAK	0	0	428740000
sp|P30566|PUR8_HUMAN	9	0.999441	82.543	S	AAGGDHGS(0.999)PDS(0.001)YR	53368000	20147000	16529000
sp|P30622|CLIP1_HUMAN	193	0.820463	49.559	S	T(0.017)AS(0.82)ES(0.156)IS(0.009)NLS(0.21)EAGS(0.788)IK	0	0	7089700
sp|P30622|CLIP1_HUMAN	195	0.999457	129.11	S	TASES(0.999)ISNLSEAGSIK	35615000	12635000	0
sp|P30622|CLIP1_HUMAN	200	0.996299	178.14	S	TASES(0.001)IS(0.005)NLS(0.996)EAGS(0.997)IK	192000000	6926400	24117000
sp|P30622|CLIP1_HUMAN	204	0.999178	149.97	S	TASESIS(0.015)NLS(0.986)EAGS(0.999)IK	61206000	50042000	57247000
sp|Q00266|METK1_HUMAN	293	0.999988	53.968	S	S(1)AAYAAR	9790600	4199800	0
sp|P31321|KAP1_HUMAN	83	0.988071	75.55	S	SNS(0.001)QS(0.002)DS(0.002)HDEEVS(0.988)PT(0.007)PPNPVVK	177290000	82637000	138870000
sp|P31943|HNRH1_HUMAN	104	0.999922	91.657	S	HTGPNS(1)PDTANDGFVR	847230000	358150000	391430000
sp|P31949|S10AB_HUMAN	6	0.97184	77.379	S	IS(0.016)S(0.972)PT(0.012)ETER	0	11127000	9885700
sp|P32004|L1CAM_HUMAN	1248	0.959852	85.837	S	EAAGGNDS(0.002)S(0.002)GAT(0.036)S(0.96)PINPAVALE	97923000	41402000	41757000
sp|P33527|MRP1_HUMAN	915	0.883705	91.076	S	QLS(0.884)S(0.112)S(0.004)S(0.001)SYSGDISR	79137000	23622000	23331000
sp|P33527|MRP1_HUMAN	918	0.835636	120.53	S	QLSSS(0.03)S(0.836)S(0.129)YS(0.004)GDISR	49899000	0	24306000
sp|P33527|MRP1_HUMAN	919	0.877023	94.728	S	QLSSS(0.002)S(0.104)S(0.877)YS(0.017)GDISR	37736000	17845000	28911000
sp|P33527|MRP1_HUMAN	921	0.949525	93.51	S	QLSSSS(0.001)S(0.041)YS(0.95)GDIS(0.008)R	21894000	4640200	5281900
sp|P33981|TTK_HUMAN	436	0.994463	50.805	S	QS(0.994)PPIS(0.004)T(0.001)SK	0	13154000	0
sp|P33981|TTK_HUMAN	281	1	109.07	S	VPVNLLNS(1)PDCDVK	13576000	0	3399000
sp|P33991|MCM4_HUMAN	26	0.940373	50.426	S	AT(0.997)PAQT(0.062)PRS(0.94)EDAR	19717000	67436000	12764000
sp|P33991|MCM4_HUMAN	31	0.861417	50.426	S	AT(0.002)PAQT(0.152)PRS(0.857)EDARS(0.861)S(0.88)PS(0.246)QR	0	58242000	0
sp|P33991|MCM4_HUMAN	32	0.880461	50.426	S	AT(0.002)PAQT(0.152)PRS(0.857)EDARS(0.861)S(0.88)PS(0.246)QR	0	58242000	0
sp|P33991|MCM4_HUMAN	326	1	76.228	S	IAEPS(1)VCGR	21177000	8362100	9210700
sp|P33991|MCM4_HUMAN	120	1	103.08	S	QRPDLGS(1)AQK	201110000	94553000	113530000
sp|P33991|MCM4_HUMAN	105	1	51.135	S	S(1)GVRGT(1)PVR	0	0	5862300
sp|P33991|MCM4_HUMAN	3	0.793356	67.881	S	S(0.203)S(0.793)PAS(0.002)T(0.001)PSR	67729000	48802000	343780000
sp|P33991|MCM4_HUMAN	6	0.836703	63.073	S	S(0.429)S(0.571)PAS(0.837)T(0.143)PS(0.02)R	0	24611000	0
sp|P33993|MCM7_HUMAN	121	1	103.88	S	S(1)PQNQYPAELMR	31855000	13964000	11688000
sp|P35221|CTNA1_HUMAN	641	0.999239	114.29	S	TPEELDDS(0.999)DFET(0.001)EDFDVR	10785000	0	0
sp|P35240|MERL_HUMAN	13	0.885966	85.731	S	MSFS(0.114)S(0.886)LKR	15728000	4325500	4478900
sp|P35251|RFC1_HUMAN	368	0.995339	70.728	S	ES(0.004)VS(0.995)PEDS(0.001)EK	57380000	0	42918000
sp|P35251|RFC1_HUMAN	312	0.838033	109.71	S	IGEVS(0.162)S(0.838)PK	17732000	0	9001300
sp|P35251|RFC1_HUMAN	69	0.998831	121.99	S	IIY(0.001)DS(0.999)DS(0.988)ES(0.012)EETLQVK	181780000	36197000	21427000
sp|P35251|RFC1_HUMAN	71	0.989454	121.99	S	IIY(0.018)DS(0.983)DS(0.989)ES(0.01)EETLQVK	223840000	40677000	23102000
sp|P35251|RFC1_HUMAN	156	1	56.013	S	NKPLS(1)PIK	92591000	35155000	35563000
sp|P35269|T2FA_HUMAN	385	0.998928	65.753	S	GNS(0.999)RPGT(0.491)PS(0.447)AEGGS(0.015)T(0.014)S(0.013)S(0.011)T(0.01)LR	680470000	0	418650000
sp|P35269|T2FA_HUMAN	217	1	85.35	S	IHDLEDDLEMS(1)S(1)DAS(1)DAS(1)GEEGGR	193610000	45902000	16075000
sp|P35269|T2FA_HUMAN	218	1	85.35	S	IHDLEDDLEMS(1)S(1)DAS(1)DAS(1)GEEGGR	193610000	45902000	16075000
sp|P35269|T2FA_HUMAN	221	1	85.35	S	IHDLEDDLEMS(1)S(1)DAS(1)DAS(1)GEEGGR	110440000	25823000	16075000
sp|P35269|T2FA_HUMAN	224	1	53.968	S	IHDLEDDLEMS(1)S(1)DAS(1)DAS(1)GEEGGR	17339000	0	0
sp|P35367|HRH1_HUMAN	275	0.978193	72.417	S	DAGGGSVLKS(0.978)PS(0.019)QT(0.003)PK	13010000	0	5411800
sp|P35579|MYH9_HUMAN	1943	1	149.85	S	KGAGDGS(1)DEEVDGKADGAEAK	161820000	73568000	101890000
sp|P35580|MYH10_HUMAN	1956	0.850597	42.612	S	QLHLEGAS(0.009)LELS(0.851)DDDT(0.121)ES(0.019)K	7630800	0	0
sp|P35606|COPB2_HUMAN	859	0.96448	124.18	S	STAQQELDGKPAS(0.964)PT(0.036)PVIVASHTANKEEK	109390000	82448000	65346000
sp|P35611|ADDA_HUMAN	358	0.99976	113.76	S	SPGS(1)PVGEGTGSPPK	141700000	55656000	65697000
sp|Q9UEY8|ADDG_HUMAN	693	0.999992	100.02	S	TPS(1)FLKK	162430000	81258000	74661000
sp|P35613|BASI_HUMAN	362	1	167.99	S	RKPEDVLDDDDAGS(1)APLK	90078000	50063000	37731000
sp|P35658|NU214_HUMAN	678	1	49.559	S	IT(1)PPAAKPGS(1)PQAK	121840000	0	42660000
sp|P35658|NU214_HUMAN	974	0.999993	58.433	S	SAFLS(1)QR	13354000	0	0
sp|P35658|NU214_HUMAN	657	0.905017	99.927	S	SAQGSS(0.088)S(0.905)PVPS(0.007)MVQK	70175000	0	0
sp|P35658|NU214_HUMAN	666	0.937163	53.278	S	S(0.039)AQGS(0.056)S(0.427)S(0.478)PVPS(0.062)MVQKS(0.937)PR	20167000	0	6605300
sp|P35658|NU214_HUMAN	430	0.999844	107.07	S	S(1)PGSTPTTPTSSQAPQK	55050000	24936000	18776000
sp|P35658|NU214_HUMAN	433	0.806451	113.01	S	S(0.009)PGS(0.806)T(0.184)PT(0.008)T(0.985)PT(0.006)S(0.001)SQAPQK	236250000	157690000	231230000
sp|P35658|NU214_HUMAN	646	0.865337	64.439	S	SSVLPS(0.865)PS(0.135)GR	21618000	9607900	8118500
sp|P35658|NU214_HUMAN	940	1	62.466	S	VPAKLS(1)PMK	57578000	23098000	21797000
sp|P35659|DEK_HUMAN	227	1	78.342	S	CPEILS(1)DES(1)S(1)S(1)DEDEKK	93989000	19397000	22770000
sp|P35659|DEK_HUMAN	230	1	115.29	S	CPEILS(1)DES(1)S(1)S(1)DEDEKK	93989000	19397000	22770000
sp|P35659|DEK_HUMAN	231	1	115.29	S	CPEILS(1)DES(1)S(1)S(1)DEDEKK	93989000	19397000	22770000
sp|P35659|DEK_HUMAN	232	1	115.29	S	CPEILS(1)DES(1)S(1)S(1)DEDEKK	93989000	19397000	22770000
sp|P35659|DEK_HUMAN	32	1	390.18	S	EES(1)EEEEDEDDEEEEEEEKEKS(1)LIVEGK	808930000	411570000	593760000
sp|P35659|DEK_HUMAN	51	1	70.178	S	EES(1)EEEEDEDDEEEEEEEKEKS(1)LIVEGK	40734000	0	6652200
sp|P35659|DEK_HUMAN	301	1	139.88	S	KES(1)ES(1)EDS(1)S(1)DDEPLIKK	383580000	99140000	84895000
sp|P35659|DEK_HUMAN	303	1	146.78	S	KES(1)ES(1)EDS(1)S(1)DDEPLIKK	995770000	321830000	338620000
sp|P35659|DEK_HUMAN	306	1	156.5	S	KES(1)ES(1)EDS(1)S(1)DDEPLIKK	908620000	405880000	422930000
sp|P35659|DEK_HUMAN	307	1	156.5	S	KES(1)ES(1)EDS(1)S(1)DDEPLIKK	409450000	112980000	62725000
sp|P36507|MP2K2_HUMAN	306	0.999987	76.332	S	PVS(1)GHGMDSR	0	0	0
sp|P36578|RL4_HUMAN	295	1	94.616	S	ILKS(1)PEIQR	69499000	21627000	20157000
sp|P36915|GNL1_HUMAN	51	0.810242	63.337	S	EEQT(0.921)DT(0.228)S(0.81)DGES(0.032)VT(0.009)HHIR	107740000	90332000	78972000
sp|P37275|ZEB1_HUMAN	679	0.998054	64.767	S	NNDQPQSANANEPQDS(0.001)T(0.001)VNLQS(0.998)PLK	0	32233000	38725000
sp|P37275|ZEB1_HUMAN	704	0.968058	55.755	S	S(0.139)S(0.16)T(0.721)PS(0.968)PS(0.011)PLNLSSSR	25149000	14130000	10476000
sp|P37802|TAGL2_HUMAN	163	1	47.288	S	NFS(1)DNQLQEGK	13044000	0	9572800
sp|P37837|TALDO_HUMAN	4	0.752024	43.808	S	S(0.002)S(0.246)S(0.752)PVKR	0	16861000	0
sp|P38159|RBMX_HUMAN	326	0.865141	55.173	S	DGY(0.032)GGS(0.044)RDS(0.865)Y(0.001)S(0.044)S(0.011)S(0.003)R	86462000	38171000	37728000
sp|P38159|RBMX_HUMAN	189	0.999122	83.045	S	GRDS(0.999)Y(0.001)GGPPR	35211000	18210000	21457000
sp|P38159|RBMX_HUMAN	332	0.999993	80.688	S	S(1)DLYSSGR	7257300	2116100	3526700
sp|P38159|RBMX_HUMAN	208	0.999981	96.673	S	DVYLS(1)PRDDGYSTK	1560900000	641810000	618540000
sp|P38159|RBMX_HUMAN	249	0.789508	79.013	S	DYGHS(0.79)S(0.105)S(0.105)RDDYPS(0.001)R	58644000	0	27337000
sp|P38159|RBMX_HUMAN	58	0.976685	52.555	S	GFAFVT(0.023)FES(0.977)PADAK	6497900	1163700	727480
sp|P38159|RBMX_HUMAN	352	1	75.378	S	GLPPS(1)MER	151320000	60280000	58812000
sp|P38159|RBMX_HUMAN	88	0.948627	84.753	S	VEQAT(0.008)KPS(0.949)FES(0.043)GR	112270000	0	42420000
sp|P38398|BRCA1_HUMAN	395	0.922193	40.142	S	S(0.001)DELLGS(0.922)DDS(0.928)HDGES(0.074)ES(0.074)NAK	0	21334000	0
sp|P38398|BRCA1_HUMAN	398	0.927773	65.425	S	S(0.001)DELLGS(0.922)DDS(0.928)HDGES(0.074)ES(0.074)NAK	17475000	21334000	0
sp|P38432|COIL_HUMAN	271	0.914052	46.68	S	NS(0.914)S(0.085)EKLPT(0.001)ELSK	67661000	0	0
sp|P38919|IF4A3_HUMAN	12	0.858235	150.11	S	ATTATMAT(0.018)S(0.124)GS(0.858)AR	224410000	85327000	83673000
sp|P40123|CAP2_HUMAN	312	0.791553	74.841	S	SHTPS(0.037)PT(0.171)S(0.792)PK	89189000	36701000	23228000
sp|P40189|IL6RB_HUMAN	667	0.965672	44.294	S	S(0.003)HIAQWS(0.966)PHT(0.031)PPR	13188000	0	0
sp|P40222|TXLNA_HUMAN	515	0.792538	77.506	S	RPEGPGAQAPS(0.207)S(0.793)PR	475110000	251040000	368350000
sp|P40425|PBX2_HUMAN	330	0.999722	114.56	S	TAVSVTQGGHS(1)R	48739000	19896000	37974000
sp|P40692|MLH1_HUMAN	477	0.999974	45.916	S	HREDS(1)DVEMVEDDSRK	25850000	0	0
sp|P40818|UBP8_HUMAN	718	0.851466	96.673	S	S(0.017)YS(0.851)S(0.132)PDITQAIQEEEK	20036000	0	0
sp|P40855|PEX19_HUMAN	147	0.948496	209.13	S	NATDLQNS(0.026)S(0.948)MS(0.026)EEELTK	95339000	0	38868000
sp|P41162|ETV3_HUMAN	139	0.998539	71.558	S	SSGVVPQS(0.999)APPVPTASS(0.001)R	18093000	10235000	8362300
sp|P41182|BCL6_HUMAN	333	0.995397	66.595	S	GLVS(0.005)PQS(0.995)PQK	16167000	7866200	8874600
sp|P41208|CETN2_HUMAN	20	0.998901	55.173	S	MS(0.999)PKPELT(0.001)EEQKQEIR	48967000	18672000	14958000
sp|P41227|NAA10_HUMAN	186	0.999177	60.157	S	GNS(0.999)PPS(0.001)SGEACR	80360000	0	54320000
sp|P41229|KDM5C_HUMAN	301	0.801964	74.611	S	EELS(0.198)HS(0.802)PEPCTK	0	19693000	0
sp|P41229|KDM5C_HUMAN	317	0.999997	75.462	S	NHS(1)NAQFIESYVCR	10749000	2563800	1418700
sp|Q6NXS1|IPP2B_HUMAN	121	0.999985	151.95	S	IQEQES(1)S(1)GEEDSDLSPEER	1099600000	434800000	531250000
sp|Q6NXS1|IPP2B_HUMAN	122	0.999985	157.11	S	IQEQES(1)S(1)GEEDSDLSPEER	891400000	341030000	435810000
sp|P41252|SYIC_HUMAN	1047	0.986665	100.19	S	APLKPYPVS(0.987)PS(0.013)DK	37885000	16620000	19153000
sp|P41440|S19A1_HUMAN	225	0.96719	46.706	S	CET(0.001)S(0.032)AS(0.967)ELER	0	20390000	0
sp|P41440|S19A1_HUMAN	583	1	51.092	S	LGLQCLPS(1)DGVQNVNQ	15109000	0	4259700
sp|P41440|S19A1_HUMAN	5	0.966676	55.353	S	MVPS(0.033)S(0.967)PAVEK	27903000	0	0
sp|P42166|LAP2A_HUMAN	424	0.999689	66.262	S	FQETEFLS(1)PPR	4658800	1107600	1044600
sp|P42167|LAP2B_HUMAN	66	0.99976	85	S	GPPDFS(1)S(1)DEEREPTPVLGSGAAAAGR	1742000000	742370000	540730000
sp|P42167|LAP2B_HUMAN	67	0.99976	85	S	GPPDFS(1)S(1)DEEREPTPVLGSGAAAAGR	1742000000	742370000	540730000
sp|P42166|LAP2A_HUMAN	351	0.981205	89.013	S	SHIS(0.016)DQS(0.981)PLS(0.002)SK	98732000	42625000	69580000
sp|P42167|LAP2B_HUMAN	385	0.955185	71.614	S	MEES(0.955)FS(0.04)S(0.005)K	27926000	17378000	14314000
sp|P42167|LAP2B_HUMAN	378	1	48.794	S	PLELS(1)DFR	4315100	1501100	1085100
sp|P42356|PI4KA_HUMAN	265	0.974776	57.136	S	T(0.001)S(0.001)S(0.001)VSS(0.001)IS(0.021)QVS(0.975)PER	15025000	6203000	0
sp|P42566|EPS15_HUMAN	796	1	109.84	S	LDS(1)PDPFK	7165500	3400500	3235700
sp|P42568|AF9_HUMAN	419	0.925061	43.936	S	DLHS(0.074)DDNEEES(0.925)DEVEDNDNDS(0.001)EMERPVNR	38438000	0	0
sp|P42568|AF9_HUMAN	483	1	105.46	S	TNNNQILEVKS(1)PIK	44424000	20179000	16073000
sp|P42575|CASP2_HUMAN	340	0.999966	58.914	S	NHAGS(1)PGCEESDAGKEK	20951000	0	8913300
sp|P42677|RS27_HUMAN	11	1	85.813	S	DLLHPS(1)PEEEKRK	35973000	18012000	15673000
sp|P42677|RS27_HUMAN	78	1	109.42	S	LTEGCS(1)FR	29727000	13244000	12990000
sp|P42679|MATK_HUMAN	501	0.810078	138.75	S	SAGAPASVSGQDADGS(0.031)T(0.159)S(0.81)PR	28790000	0	0
sp|P42684|ABL2_HUMAN	631	0.998034	85.554	S	DKS(0.998)PS(0.002)SLLEDAK	69095000	26026000	25478000
sp|P42684|ABL2_HUMAN	620	0.784079	79.466	S	GAQAS(0.015)S(0.201)GS(0.784)PALPR	26357000	0	11618000
sp|P42684|ABL2_HUMAN	655	0.854088	42.395	S	GGFFS(0.146)S(0.854)FMK	2928700	516910	0
sp|P42684|ABL2_HUMAN	817	0.971358	111.12	S	T(0.003)VS(0.971)T(0.025)S(0.001)SQPEENVDR	17635000	0	6581500
sp|P42694|HELZ_HUMAN	1317	0.814375	69.148	S	QVDLES(0.021)NPQNRS(0.814)PES(0.165)R	0	20745000	0
sp|P42695|CNDD3_HUMAN	1488	1	41.399	S	S(1)LRKT(1)PLK	0	0	0
sp|P42696|RBM34_HUMAN	14	1	96.993	S	S(1)VQEGENPDDGVR	159290000	66441000	96859000
sp|P42696|RBM34_HUMAN	28	0.999909	78.067	S	SVQEGENPDDGVRGS(1)PPEDYR	48813000	0	25493000
sp|P42858|HD_HUMAN	1199	0.975331	48.704	S	EKEPGEQAS(0.025)VPLS(0.975)PK	8900000	0	4313400
sp|P43003|EAA1_HUMAN	512	1	109.83	S	DVEMGNS(1)VIEENEMK	35961000	0	7588400
sp|P43243|MATR3_HUMAN	206	0.999931	92.063	S	GPSLNPVLDYDHGS(1)R	33994000	0	0
sp|P43243|MATR3_HUMAN	188	0.998309	125.05	S	RDS(0.998)FDDRGPS(0.002)LNPVLDYDHGSR	193110000	4710100	2183200
sp|P43243|MATR3_HUMAN	598	0.999741	137.21	S	SYS(1)PDGKES(0.988)PS(0.012)DKK	134710000	73068000	76334000
sp|P43243|MATR3_HUMAN	604	0.994423	171.81	S	SYSPDGKES(0.994)PS(0.006)DKK	146630000	78734000	87749000
sp|P45880|VDAC2_HUMAN	115	0.859062	84.566	S	LTFDTT(0.004)FS(0.859)PNT(0.137)GK	30190000	0	0
sp|P45973|CBX5_HUMAN	92	0.950074	58.32	S	RKS(0.95)NFS(0.047)NS(0.003)ADDIK	42220000	14607000	0
sp|P45973|CBX5_HUMAN	11	0.992419	95.401	S	T(0.03)ADS(0.992)S(0.992)S(0.992)S(0.992)EDEEEYVVEK	46355000	12999000	77687000
sp|P45973|CBX5_HUMAN	12	0.993153	126.76	S	TADS(0.015)S(0.993)S(0.993)S(0.999)EDEEEYVVEK	171490000	81554000	26891000
sp|P45973|CBX5_HUMAN	13	0.993153	126.76	S	TADS(0.015)S(0.993)S(0.993)S(0.999)EDEEEYVVEK	84351000	34735000	43171000
sp|P45973|CBX5_HUMAN	14	0.99902	126.76	S	TADS(0.015)S(0.993)S(0.993)S(0.999)EDEEEYVVEK	84351000	59593000	43171000
sp|P45974|UBP5_HUMAN	783	0.994815	71.879	S	SAADS(0.995)IS(0.005)ESVPVGPK	16068000	4373000	3612400
sp|P46013|KI67_HUMAN	1679	1	72.928	S	AFMES(1)PK	11229000	4691200	5324500
sp|P46013|KI67_HUMAN	579	0.999964	98.439	S	AQSLVIS(1)PPAPS(1)PR	0	44724000	37893000
sp|P46013|KI67_HUMAN	584	1	137.46	S	AQSLVIS(1)PPAPS(1)PR	26893000	61825000	52726000
sp|P46013|KI67_HUMAN	827	0.999872	78.556	S	CSAS(1)PPLR	10369000	4848700	3953600
sp|P46013|KI67_HUMAN	3041	0.947022	63.473	S	GKS(0.947)S(0.053)EPVVIMK	12799000	4184100	0
sp|P46013|KI67_HUMAN	2105	0.995485	55.864	S	IACKS(0.995)PPPES(0.004)MDTPTSTR	33869000	0	0
sp|P46013|KI67_HUMAN	1131	0.997492	54.281	S	IACKS(0.997)PPPES(0.002)VDTPTSTK	48535000	0	19420000
sp|P46013|KI67_HUMAN	2344	0.999885	48.547	S	IACKS(1)PQPDPVDTPASTK	25504000	12042000	22796000
sp|P46013|KI67_HUMAN	2223	0.999995	72.603	S	IACRS(1)PQPDPVGT(0.952)PT(0.048)IFKPQSK	60973000	43409000	27436000
sp|P46013|KI67_HUMAN	1861	0.999369	117.65	S	ILCKS(0.999)PQS(0.001)DPADT(0.973)PT(0.026)NT(0.001)K	109500000	0	50191000
sp|P46013|KI67_HUMAN	1253	0.821878	54.288	S	IPCDS(0.822)PQS(0.179)DPVDT(0.724)PT(0.101)S(0.092)T(0.083)K	0	0	0
sp|P46013|KI67_HUMAN	2299	1	55.841	S	LDLPGNLPGS(1)KR	6548500	2355800	1747400
sp|P46013|KI67_HUMAN	1329	0.884476	55.452	S	LDLT(0.001)ENLT(0.115)GS(0.884)K	6495000	1591800	1367200
sp|P46013|KI67_HUMAN	1815	1	54.7	S	LDQPGNLPGS(1)NRR	63310000	24904000	0
sp|P46013|KI67_HUMAN	1636	0.815592	78.149	S	LKT(0.184)S(0.816)LGK	40952000	15670000	15522000
sp|P46013|KI67_HUMAN	357	1	205.45	S	TPVQYSQQQNS(1)PQK	184470000	74267000	130990000
sp|P46013|KI67_HUMAN	1291	1	68.846	S	NLMPS(1)AGK	19291000	10634000	9327700
sp|P46013|KI67_HUMAN	374	1	90.05	S	RES(1)VNLGK	59787000	23166000	20807000
sp|P46013|KI67_HUMAN	648	0.998548	92.925	S	S(0.999)GAS(0.001)EANLIVAK	44892000	20018000	19665000
sp|P46013|KI67_HUMAN	308	0.999998	98.019	S	SGGSGHAVAEPAS(1)PEQELDQNK	529720000	234940000	192010000
sp|P46087|NOP2_HUMAN	181	0.999708	66.793	S	EAAAGIQWS(1)EEET(1)EDEEEEKEVT(0.001)PESGPPK	89255000	2091500	0
sp|P46087|NOP2_HUMAN	786	0.990786	72.891	S	GPQPPT(0.009)VS(0.991)PIR	160860000	76012000	77099000
sp|P46087|NOP2_HUMAN	732	0.84544	117.2	S	GTDTQTPAVLS(0.845)PS(0.155)K	680140000	333020000	297200000
sp|P46087|NOP2_HUMAN	58	1	63.816	S	LGS(1)VEAPK	19533000	9108100	9597400
sp|P46087|NOP2_HUMAN	67	1	110.98	S	TNKS(1)PEAKPLPGK	175490000	95235000	90505000
sp|P46100|ATRX_HUMAN	1996	0.945932	84.508	S	AT(0.083)S(0.73)S(0.154)S(0.033)NPS(0.054)S(0.946)PAPDWYK	50784000	19784000	14666000
sp|P46100|ATRX_HUMAN	849	1	114.72	S	DFDS(1)S(1)EDEKHSK	189200000	130330000	135940000
sp|P46100|ATRX_HUMAN	850	0.999997	155.86	S	DFDS(1)S(1)EDEKHSK	192930000	130330000	206880000
sp|P46100|ATRX_HUMAN	1948	0.836963	44.807	S	DS(0.006)S(0.006)S(0.004)S(0.005)GS(0.142)GS(0.837)DNDVEVIK	10100000	6301300	6663200
sp|P46100|ATRX_HUMAN	1527	0.8638	148.96	S	EVIEIEDAS(0.864)PT(0.135)KCPIT(0.001)T(0.001)K	30674000	13497000	13289000
sp|P46100|ATRX_HUMAN	1348	0.99983	118.21	S	HKLTVS(1)DGES(1)GEEKK	95293000	31776000	56806000
sp|P46100|ATRX_HUMAN	1352	0.999903	118.21	S	LT(0.037)VS(0.963)DGES(1)GEEKK	104280000	61151000	57474000
sp|P46100|ATRX_HUMAN	1061	1	116.51	S	KKDELS(1)DYAEK	78096000	30333000	38107000
sp|P46100|ATRX_HUMAN	84	0.992504	52.482	S	KPS(0.993)IVT(0.007)K	0	5652100	4766700
sp|P46100|ATRX_HUMAN	594	0.979758	55.314	S	LTPVS(0.98)LS(0.597)NS(0.423)PIK	49260000	22251000	20293000
sp|P46100|ATRX_HUMAN	1011	0.783526	42.806	S	MEQQY(0.315)ES(0.784)S(0.784)S(0.784)DGT(0.334)EKLPEREEICHFPK	22727000	1825700	0
sp|P46100|ATRX_HUMAN	1012	0.783526	42.806	S	MEQQY(0.315)ES(0.784)S(0.784)S(0.784)DGT(0.334)EKLPEREEICHFPK	22727000	1825700	0
sp|P46100|ATRX_HUMAN	1013	0.783526	42.806	S	MEQQY(0.315)ES(0.784)S(0.784)S(0.784)DGT(0.334)EKLPEREEICHFPK	22727000	1825700	0
sp|P46100|ATRX_HUMAN	704	0.85535	65.805	S	NS(0.126)S(0.855)DS(0.018)AIDNPKPNK	15926000	0	14416000
sp|P46100|ATRX_HUMAN	729	0.955407	99.663	S	QS(0.045)ET(0.009)VDQNS(0.955)DS(0.991)DEMLAILK	50922000	8497100	0
sp|P46100|ATRX_HUMAN	731	0.990781	99.663	S	QS(0.045)ET(0.009)VDQNS(0.955)DS(0.991)DEMLAILK	50922000	8497100	0
sp|P46100|ATRX_HUMAN	814	0.849157	97.45	S	QT(0.28)QS(0.694)ES(0.849)S(0.174)NY(0.003)DSELEK	34496000	16386000	12748000
sp|P46100|ATRX_HUMAN	819	0.992035	61.732	S	QTQSES(0.002)S(0.006)NYDS(0.992)ELEK	0	0	12190000
sp|P46100|ATRX_HUMAN	675	0.999102	76.027	S	RPT(0.002)ET(0.002)NPVT(0.997)S(0.999)NS(0.999)DEECNETVK	182390000	61222000	112120000
sp|P46100|ATRX_HUMAN	677	0.999047	128.97	S	RPT(0.002)ET(0.002)NPVT(0.997)S(0.999)NS(0.999)DEECNETVK	216820000	212700000	271170000
sp|P46379|BAG6_HUMAN	964	1	73.975	S	VGDPPQPLPEEPMEVQGAERAS(1)PEPQR	223110000	118190000	103600000
sp|P46379|BAG6_HUMAN	973	1	124.25	S	ENAS(1)PAPGTTAEEAMSR	396380000	182480000	170660000
sp|P46379|BAG6_HUMAN	1117	0.999867	72.652	S	LQEDPNYS(1)PQR	67998000	32276000	30052000
sp|P46379|BAG6_HUMAN	1081	0.966255	78.655	S	PLT(0.027)S(0.966)PES(0.004)LS(0.004)R	25601000	11537000	9851000
sp|P46776|RL27A_HUMAN	68	0.999998	100.22	S	NQS(1)FCPTVNLDK	65665000	28059000	28219000
sp|P46783|RS10_HUMAN	146	0.974001	84.842	S	AEAGAGS(0.974)AT(0.026)EFQFR	25048000	7822100	6845800
sp|P46934|NEDD4_HUMAN	670	0.8493	44.616	S	QIS(0.849)EET(0.125)ES(0.026)VDNR	7582600	2511400	0
sp|P46937|YAP1_HUMAN	276	0.999997	93.178	S	ISQS(1)APVK	0	10542000	0
sp|P46937|YAP1_HUMAN	109	0.89159	108.56	S	QAS(0.892)T(0.108)DAGTAGALTPQHVR	87404000	33466000	0
sp|P46937|YAP1_HUMAN	289	0.994627	62.677	S	QPPPLAPQS(0.995)PQGGVMGGS(0.005)NSNQQQQMR	9628300	20036000	0
sp|P46937|YAP1_HUMAN	367	0.769626	51.566	S	SQLPT(0.004)LEQDGGT(0.004)QNPVS(0.216)S(0.77)PGMS(0.007)QELR	95245000	10560000	5279100
sp|P46940|IQGA1_HUMAN	330	1	51.268	S	ALQS(1)PALGLR	0	3221800	2752600
sp|P46940|IQGA1_HUMAN	2	1	72.089	S	S(1)AADEVDGLGVAR	4892000	0	0
sp|P46940|IQGA1_HUMAN	1443	0.981168	55.213	S	S(0.019)KS(0.981)VKEDSNLTLQEK	7255700	0	0
sp|P47712|PA24A_HUMAN	437	0.759914	75.797	S	HIVS(0.096)NDS(0.068)S(0.068)DS(0.76)DDES(0.008)HEPK	68709000	31251000	0
sp|P48634|PRC2A_HUMAN	761	0.984352	109.84	S	S(0.016)DS(0.984)GGSSSEPFDR	0	35467000	39353000
sp|P48634|PRC2A_HUMAN	764	0.865649	78.763	S	SDS(0.016)GGS(0.866)S(0.105)S(0.013)EPFDR	22390000	13620000	13354000
sp|P48634|PRC2A_HUMAN	342	1	65.775	S	LKFS(1)DEEDGRDS(1)DEEGAEGHR	327560000	7650400	61604000
sp|P48634|PRC2A_HUMAN	350	1	86.625	S	LKFS(1)DEEDGRDS(1)DEEGAEGHR	432950000	72613000	126830000
sp|P48634|PRC2A_HUMAN	1106	0.874287	47.397	S	QRGS(0.874)ET(0.874)GS(0.874)ET(0.368)HES(0.009)DLAPSDK	0	15844000	14048000
sp|P48634|PRC2A_HUMAN	1110	0.87429	84.874	S	QRGS(0.874)ET(0.874)GS(0.874)ET(0.368)HES(0.009)DLAPSDK	0	15844000	14048000
sp|P48634|PRC2A_HUMAN	380	0.99977	113.99	S	KGNS(1)PNSEPPTPK	42442000	23285000	27313000
sp|P48634|PRC2A_HUMAN	808	0.983872	89.355	S	PLT(0.016)S(0.984)PLR	115450000	39413000	38084000
sp|P48634|PRC2A_HUMAN	1325	0.866399	52.777	S	S(0.01)PDLS(0.157)NQNS(0.139)DQANEEWET(0.758)AS(0.866)ES(0.054)S(0.015)DFT(0.001)SER	21643000	0	0
sp|P48634|PRC2A_HUMAN	1089	0.775692	59.728	S	T(0.259)AS(0.344)ET(0.449)RS(0.776)EGS(0.134)EY(0.039)EEIPK	50942000	24630000	20966000
sp|P48634|PRC2A_HUMAN	2113	0.998411	45.79	S	VDLY(0.002)QQAS(0.998)PPDALR	7561900	0	0
sp|P48651|PTSS1_HUMAN	442	1	186.63	S	GSEDS(1)PPKHAGNNESHSSR	22704000	137740000	339000000
sp|P48681|NEST_HUMAN	1409	1	91.1	S	DGES(1)DGFADEEES(1)GEEGEEDQEEGREPGAGR	25222000	14214000	10565000
sp|P48681|NEST_HUMAN	1418	1	178.89	S	DGES(1)DGFADEEES(1)GEEGEEDQEEGREPGAGR	71679000	35952000	31064000
sp|P48730|KC1D_HUMAN	382	0.792228	74.789	S	GAPVNIS(0.792)S(0.168)S(0.036)DLT(0.004)GR	14712000	5771700	0
sp|P48960|AGRE5_HUMAN	831	0.859602	44.203	S	ALRAS(0.86)ES(0.14)GI	130540000	59851000	0
sp|P49006|MRP_HUMAN	22	1	136.81	S	GDVTAEEAAGAS(1)PAK	0	26610000	20735000
sp|P49006|MRP_HUMAN	104	0.999982	70.1	S	LSGLS(1)FKR	32827000	14276000	14642000
sp|P49023|PAXI_HUMAN	258	0.870107	71.451	S	IS(0.87)AS(0.11)S(0.02)ATR	75730000	38776000	0
sp|P49023|PAXI_HUMAN	106	0.875683	126	S	TSSVSNPQDS(0.003)VGS(0.876)PCS(0.121)R	34988000	14219000	14711000
sp|P49116|NR2C2_HUMAN	19	0.996581	94.461	S	IQIISTDS(0.003)AVAS(0.997)PQR	10395000	0	1442200
sp|P49207|RL34_HUMAN	12	0.954519	62.466	S	RLS(0.955)YNT(0.043)AS(0.002)NK	42492000	18735000	12237000
sp|P49321|NASP_HUMAN	480	0.992772	60.216	S	EGEET(0.999)EGS(0.993)EEDDKENDKT(0.008)EEMPNDSVLENK	136120000	0	56145000
sp|P49321|NASP_HUMAN	244	0.790018	96.97	S	GGAAPEGPNEAEVTSGKPEQEVPDAEEEKS(0.79)VS(0.171)GT(0.038)DVQEECR	191550000	0	13037000
sp|P49321|NASP_HUMAN	451	0.999981	170.11	S	VAQGATEKS(1)PEDK	3600500	29975000	39495000
sp|P49327|FAS_HUMAN	2198	0.999182	64.65	S	ADEAS(0.999)ELACPT(0.001)PK	11170000	5338200	3644600
sp|P49327|FAS_HUMAN	207	0.984109	97.911	S	LGMLS(0.984)PEGT(0.016)CK	27730000	9160200	9752200
sp|P49407|ARRB1_HUMAN	412	0.996892	117.21	S	GMKDDKEEEEDGT(0.003)GS(0.997)PQLNNR	19276000	0	12756000
sp|P49450|CENPA_HUMAN	19	0.993864	53.252	S	S(0.002)PS(0.994)PT(0.003)PT(0.001)PGPSR	15770000	0	0
sp|P49454|CENPF_HUMAN	2900	0.999968	49.528	S	GS(1)PLLGPVVPGPS(0.95)PIPS(0.027)VT(0.023)EK	5780300	1460300	811070
sp|P49454|CENPF_HUMAN	2911	0.950416	49.528	S	GS(1)PLLGPVVPGPS(0.95)PIPS(0.027)VT(0.023)EK	5780300	1460300	811070
sp|P49454|CENPF_HUMAN	3054	0.999999	74.944	S	S(1)PVDSGTILR	8431000	3665800	4485800
sp|P49454|CENPF_HUMAN	3079	0.873026	46.702	S	SVPVNNLPERS(0.873)PT(0.109)DS(0.018)PR	0	11232000	0
sp|P49585|PCY1A_HUMAN	362	0.999817	77.379	S	AAAYDIS(1)EDEED	173770000	86275000	0
sp|P49585|PCY1A_HUMAN	329	0.999985	70.1	S	ERS(1)PS(0.998)PS(0.002)FR	410020000	243890000	222200000
sp|P49585|PCY1A_HUMAN	331	0.999352	83.783	S	SPS(0.999)PS(0.001)FR	399210000	242540000	239000000
sp|P49585|PCY1A_HUMAN	315	0.999999	84.874	S	MLQAIS(1)PKQS(1)PS(0.38)S(0.321)S(0.272)PT(0.027)R	74360000	32959000	28014000
sp|P49585|PCY1A_HUMAN	319	0.999647	84.874	S	MLQAIS(1)PKQS(1)PS(0.38)S(0.321)S(0.272)PT(0.027)R	74360000	32959000	28014000
sp|P49585|PCY1A_HUMAN	347	0.996168	43.512	S	T(0.501)S(0.501)PPCS(0.996)PANLS(0.003)R	447540000	248730000	0
sp|P49590|SYHM_HUMAN	67	1	74.162	S	DLS(1)PQHMVVR	42455000	18049000	17036000
sp|P49716|CEBPD_HUMAN	191	0.998012	42.209	S	RGPDRGS(0.998)PEY(0.002)R	65498000	21414000	34234000
sp|P49736|MCM2_HUMAN	4	0.999671	204.07	S	AES(1)S(0.987)ES(0.013)FTMASSPAQR	71138000	27233000	37826000
sp|P49736|MCM2_HUMAN	5	0.996868	209.19	S	AES(0.999)S(0.997)ES(0.004)FTMASSPAQR	108320000	39324000	24419000
sp|P49736|MCM2_HUMAN	7	0.913358	149	S	AES(0.973)S(0.977)ES(0.913)FT(0.137)MAS(0.093)S(0.907)PAQR	40592000	2942200	3679300
sp|P49736|MCM2_HUMAN	12	0.998749	191.78	S	AESS(0.001)ESFT(0.001)MAS(0.999)S(0.999)PAQR	39771000	35574000	25494000
sp|P49736|MCM2_HUMAN	13	0.998982	204.07	S	AESS(0.001)ESFT(0.001)MAS(0.999)S(0.999)PAQR	71138000	169910000	147420000
sp|P49736|MCM2_HUMAN	139	0.999965	95.651	S	GLLYDS(1)DEEDEERPAR	2445000000	915090000	835060000
sp|P49736|MCM2_HUMAN	26	1	89.403	S	GNDPLT(1)S(1)S(1)PGR	333200000	210800000	183720000
sp|P49736|MCM2_HUMAN	27	1	161.87	S	GNDPLT(1)S(1)S(1)PGR	2070600000	1253400000	228070000
sp|P49736|MCM2_HUMAN	40	0.947827	122.51	S	TDALT(0.086)S(0.948)S(0.966)PGR	159940000	199140000	175140000
sp|P49736|MCM2_HUMAN	41	0.965791	148.28	S	TDALT(0.086)S(0.948)S(0.966)PGR	308560000	106480000	202730000
sp|P49756|RBM25_HUMAN	703	1	105.17	S	FEDEDS(1)DDVPR	10793000	5072000	6364200
sp|P49756|RBM25_HUMAN	677	0.999877	145.43	S	LGASNS(1)PGQPNSVK	1767800000	942840000	647490000
sp|P49756|RBM25_HUMAN	683	0.999998	96.247	S	LGAS(0.419)NS(0.581)PGQPNS(1)VKR	32036000	19310000	17001000
sp|P49756|RBM25_HUMAN	583	1	82.529	S	QEPES(1)EEEEEEKQEKEEK	22786000	0	19732000
sp|P49761|CLK3_HUMAN	224	0.999912	69.398	S	CEERS(1)PS(1)FGEDYYGPSR	67787000	30914000	32849000
sp|P49761|CLK3_HUMAN	226	0.999896	69.398	S	CEERS(1)PS(1)FGEDYYGPSR	67787000	30914000	32849000
sp|P49761|CLK3_HUMAN	157	0.996064	72.496	S	Y(0.004)RS(0.996)PEPDPYLSYR	67225000	30511000	24643000
sp|P49790|NU153_HUMAN	192	0.999554	64.64	S	AS(1)DKDITVSK	69163000	22763000	0
sp|P49790|NU153_HUMAN	614	0.998688	58.09	S	EGS(0.001)VLDILKS(0.999)PGFAS(1)PK	21519000	4512400	4719700
sp|P49790|NU153_HUMAN	619	0.999985	58.09	S	EGS(0.001)VLDILKS(0.999)PGFAS(1)PK	11817000	0	0
sp|P49790|NU153_HUMAN	529	0.996714	62.546	S	FS(0.003)S(0.997)PIVK	23255000	0	9509700
sp|P49790|NU153_HUMAN	338	0.975717	91.207	S	IPSIVS(0.473)S(0.551)PLNS(0.976)PLDR	31880000	5789300	0
sp|P49790|NU153_HUMAN	320	0.870267	48.981	S	MS(0.13)S(0.87)PLADAK	10080000	0	4079200
sp|P49790|NU153_HUMAN	209	0.994131	68.83	S	NTS(0.006)LPPLWS(0.994)PEAER	18742000	0	0
sp|P49790|NU153_HUMAN	516	0.919322	94.728	S	VQMT(0.069)S(0.919)PS(0.405)S(0.272)T(0.188)GS(0.147)PMFK	188760000	20933000	61206000
sp|P49792|RBP2_HUMAN	955	0.995914	82.543	S	FESPAT(0.004)GILS(0.996)PR	9999300	0	0
sp|P49792|RBP2_HUMAN	3207	0.997761	93.111	S	IES(0.002)FGS(0.998)PK	7823900	2795300	4168600
sp|P49792|RBP2_HUMAN	1160	0.8134	44.931	S	NHET(0.187)DGGS(0.813)AHGDDDDDGPHFEPVVPLPDK	59429000	9212500	6842200
sp|P49792|RBP2_HUMAN	2668	0.99152	80.711	S	NRPDY(0.008)VS(0.992)EEEEDDEDFETAVK	14028000	0	0
sp|P49792|RBP2_HUMAN	2276	0.98305	66.004	S	S(0.005)ALS(0.983)PS(0.016)KS(0.996)PAK	525030000	16940000	292000000
sp|P49792|RBP2_HUMAN	2280	0.996345	88.021	S	S(0.005)ALS(0.983)PS(0.016)KS(0.996)PAK	520340000	11751000	288360000
sp|P49792|RBP2_HUMAN	1456	0.999825	61.11	S	SGSSFVHQAS(1)FK	21698000	0	7608900
sp|P49792|RBP2_HUMAN	21	0.990497	101.53	S	YIAS(0.036)VQGS(0.138)T(0.836)PS(0.99)PR	63597000	37060000	30586000
sp|P49796|RGS3_HUMAN	806	0.798204	53.034	S	DLPAIQES(0.798)PT(0.202)R	0	0	0
sp|P49810|PSN2_HUMAN	22	0.999979	97.86	S	TSLMS(1)AES(0.916)PT(0.084)PR	59488000	30314000	31659000
sp|P49810|PSN2_HUMAN	25	0.917635	97.86	S	TSLMS(1)AES(0.918)PT(0.083)PR	82977000	37825000	40612000
sp|P49815|TSC2_HUMAN	1411	1	47.288	S	ADVGRLS(1)PEVK	0	0	7930400
sp|P49848|TAF6_HUMAN	653	1	53.828	S	QEAGDS(1)PPPAPGT(1)PK	21920000	12323000	13001000
sp|P49915|GUAA_HUMAN	332	0.84425	85.522	S	TLNMT(0.026)T(0.129)S(0.844)PEEK	130770000	46669000	0
sp|P49916|DNLI3_HUMAN	210	0.963737	79.492	S	LTTTGQVT(0.036)S(0.964)PVK	193070000	80992000	0
sp|P49959|MRE11_HUMAN	688	1	153.09	S	GVDFES(1)S(1)EDDDDDPFMNTSSLR	12522000	1923500	0
sp|P49959|MRE11_HUMAN	689	1	153.09	S	GVDFES(1)S(1)EDDDDDPFMNTSSLR	12522000	1923500	0
sp|P50402|EMD_HUMAN	171	0.960337	43.955	S	DS(0.002)AYQS(0.002)IT(0.002)HY(0.001)RPVS(0.96)AS(0.032)R	90811000	37735000	21118000
sp|P50402|EMD_HUMAN	87	0.999992	56.225	S	KEDALLYQS(1)K	9270900	5461700	4489500
sp|P50502|F10A1_HUMAN	75	1	82.102	S	KVEEDLKADEPS(1)S(1)EES(1)DLEIDK	205090000	5213500	7880000
sp|P50502|F10A1_HUMAN	76	1	82.102	S	KVEEDLKADEPS(1)S(1)EES(1)DLEIDK	205090000	5213500	7880000
sp|P50502|F10A1_HUMAN	79	1	82.102	S	KVEEDLKADEPS(1)S(1)EES(1)DLEIDK	205090000	5213500	7880000
sp|P50579|MAP2_HUMAN	45	0.996235	52.92	S	S(0.996)KGPS(0.004)AAGEQEPDKESGASVDEVAR	26594000	0	0
sp|P50613|CDK7_HUMAN	164	0.999722	69.812	S	SFGS(1)PNR	182930000	154900000	161090000
sp|P50750|CDK9_HUMAN	347	0.999962	97.767	S	KGS(1)QITQQSTNQSR	22724000	8520200	10259000
sp|P50851|LRBA_HUMAN	10	0.982756	48.848	S	AS(0.002)EDNRVPS(0.983)PPPT(0.015)GDDGGGGGR	13973000	0	0
sp|P50914|RL14_HUMAN	139	1	81.625	S	AALLKAS(1)PK	393520000	0	144880000
sp|P50990|TCPQ_HUMAN	537	1	43.717	S	PAGGPKPPS(1)GK	9400600	3838300	0
sp|P51114|FXR1_HUMAN	406	0.996742	79.021	S	RGPNYTSGYGTNS(0.001)ELS(0.997)NPS(0.967)ET(0.034)ES(0.002)ER	63962000	116060000	27184000
sp|P51114|FXR1_HUMAN	409	0.966932	110.94	S	RGPNYTSGYGTNS(0.001)ELS(0.997)NPS(0.967)ET(0.034)ES(0.002)ER	63962000	24270000	115590000
sp|P51116|FXR2_HUMAN	601	0.996037	85.808	S	T(0.004)DGS(0.996)IS(0.999)GDRQPVT(0.001)VADYISR	303650000	97006000	70441000
sp|P51116|FXR2_HUMAN	603	0.998753	85.808	S	T(0.004)DGS(0.996)IS(0.999)GDRQPVT(0.001)VADYISR	534920000	92992000	68408000
sp|P51116|FXR2_HUMAN	566	0.933531	52.268	S	TVMDGGLES(0.934)DGPNMT(0.051)ENGLEDES(0.015)RPQR	32311000	2963200	2250300
sp|P51532|SMCA4_HUMAN	1627	1	66.779	S	AKPVVS(1)DDDS(1)EEEQEEDR	70048000	32177000	36373000
sp|P51532|SMCA4_HUMAN	1631	1	66.779	S	AKPVVS(1)DDDS(1)EEEQEEDR	70048000	32177000	36373000
sp|P51532|SMCA4_HUMAN	1382	0.885038	74.76	S	EVDYS(0.102)DS(0.885)LT(0.012)EK	17147000	6772300	6710800
sp|P51532|SMCA4_HUMAN	1452	0.999976	56.327	S	LS(1)PNPPNLTK	41166000	0	18769000
sp|P51532|SMCA4_HUMAN	695	0.999651	82.102	S	IPDPDS(1)DDVSEVDAR	9466300	0	2907700
sp|P51610|HCFC1_HUMAN	1222	0.860296	55.898	S	LS(0.004)S(0.86)PS(0.135)IK	11217000	7291100	0
sp|P51610|HCFC1_HUMAN	597	0.804847	59.542	S	VAS(0.805)S(0.195)PVMVSNPATR	29055000	10560000	0
sp|P51610|HCFC1_HUMAN	598	0.830005	72.891	S	VAS(0.17)S(0.83)PVMVSNPATR	0	10560000	9701000
sp|P51812|KS6A3_HUMAN	715	1	85.288	S	NQS(1)PVLEPVGR	73605000	34158000	0
sp|P51812|KS6A3_HUMAN	369	0.999883	63.376	S	T(1)PKDS(1)PGIPPSANAHQLFR	24385000	0	0
sp|P51825|AFF1_HUMAN	245	1	68.893	S	GYCPAKS(1)PK	22674000	16128000	14637000
sp|P51825|AFF1_HUMAN	588	0.999485	100.11	S	S(0.001)CQKS(0.999)PAQQEPPQR	39882000	30526000	32086000
sp|P51858|HDGF_HUMAN	165	1	132.59	S	RAGDLLEDS(1)PK	1006000000	439730000	410980000
sp|P51858|HDGF_HUMAN	132	1	273.17	S	KGNAEGS(1)S(1)DEEGKLVIDEPAK	3452900000	1712100000	1239600000
sp|P51858|HDGF_HUMAN	133	1	273.17	S	KGNAEGS(1)S(1)DEEGKLVIDEPAK	4359900000	2055000000	1478100000
sp|P51858|HDGF_HUMAN	107	1	72.569	S	KS(1)CVEEPEPEPEAAEGDGDKK	43948000	27866000	0
sp|P51858|HDGF_HUMAN	202	0.988337	94.767	S	NST(0.006)PS(0.988)EPGS(0.006)GR	292490000	12368000	12926000
sp|P51858|HDGF_HUMAN	206	0.79649	76.522	S	NST(0.005)PS(0.199)EPGS(0.796)GR	0	0	155980000
sp|P51991|ROA3_HUMAN	14	1	64.675	S	MEVKPPPGRPQPDS(1)GR	20229000	0	0
sp|P51991|ROA3_HUMAN	358	0.936001	142.98	S	S(0.032)S(0.032)GS(0.936)PYGGGYGSGGGSGGYGSR	702240000	360490000	0
sp|P52272|HNRPM_HUMAN	575	1	94.692	S	MGANS(1)LER	16946000	5747600	7160400
sp|P52292|IMA1_HUMAN	62	0.969726	159.34	S	NVSSFPDDAT(0.03)S(0.97)PLQENR	344880000	167180000	137360000
sp|P52594|AGFG1_HUMAN	362	0.993803	94.461	S	APVGSVVS(0.994)VPS(0.004)QS(0.001)S(0.001)ASSDK	9583600	3436900	3725700
sp|P52594|AGFG1_HUMAN	181	0.995175	67.456	S	GTPS(0.005)QS(0.995)PVVGR	147690000	74367000	69280000
sp|P52701|MSH6_HUMAN	274	0.982978	59.678	S	EEGS(0.983)S(0.983)DEIS(0.983)S(0.983)GVGDS(0.062)ES(0.006)EGLNSPVK	28561000	15770000	15340000
sp|P52701|MSH6_HUMAN	275	0.982978	59.678	S	EEGS(0.983)S(0.983)DEIS(0.983)S(0.983)GVGDS(0.062)ES(0.006)EGLNSPVK	28561000	15770000	15340000
sp|P52701|MSH6_HUMAN	279	0.982978	59.678	S	EEGS(0.983)S(0.983)DEIS(0.983)S(0.983)GVGDS(0.062)ES(0.006)EGLNSPVK	28561000	15770000	15340000
sp|P52701|MSH6_HUMAN	280	0.982978	59.678	S	EEGS(0.983)S(0.983)DEIS(0.983)S(0.983)GVGDS(0.062)ES(0.006)EGLNSPVK	28561000	15770000	15340000
sp|P52701|MSH6_HUMAN	830	1	107.83	S	IHNVGS(1)PLK	18864000	9664900	7442900
sp|P52701|MSH6_HUMAN	252	0.999951	109.84	S	VIS(1)DS(1)ES(1)DIGGSDVEFKPDTK	105420000	26985000	15366000
sp|P52701|MSH6_HUMAN	254	0.999819	114.55	S	VIS(1)DS(1)ES(1)DIGGSDVEFKPDTK	140180000	37036000	24203000
sp|P52701|MSH6_HUMAN	256	0.999819	114.55	S	VIS(1)DS(1)ES(1)DIGGSDVEFKPDTK	140180000	37036000	24203000
sp|P52701|MSH6_HUMAN	261	0.999909	114.55	S	VIS(0.403)DS(0.623)ES(0.974)DIGGS(1)DVEFKPDTK	46537000	15785000	7047500
sp|P52701|MSH6_HUMAN	227	1	133.66	S	SEEDNEIES(1)EEEVQPK	121560000	64114000	52555000
sp|P52701|MSH6_HUMAN	14	1	98.04	S	S(1)PALSDANK	46415000	35886000	31980000
sp|P52701|MSH6_HUMAN	137	0.931721	96.64	S	VHVQFFDDS(0.932)PT(0.068)R	31643000	5902500	4214300
sp|P52756|RBM5_HUMAN	59	0.99991	57.348	S	DYDS(1)PERER	79616000	35122000	42325000
sp|P52756|RBM5_HUMAN	624	0.999636	178.06	S	GLVAAYSGDS(1)DNEEELVER	81787000	6405500	3121700
sp|P52948|NUP98_HUMAN	1023	0.965955	67.334	S	ADT(0.034)S(0.966)QEICSPR	63989000	10920000	38648000
sp|P52948|NUP98_HUMAN	1028	0.99992	71.548	S	ADTSQEICS(1)PR	0	31038000	38089000
sp|P52948|NUP98_HUMAN	839	1	58.37	S	CLIKS(1)PDR	50492000	22592000	22168000
sp|P52948|NUP98_HUMAN	623	0.999793	169.64	S	DSENLAS(1)PSEYPENGER	101970000	34880000	41195000
sp|P52948|NUP98_HUMAN	608	1	94.728	S	NLNNS(1)NLFS(1)PVNR	22602000	11803000	9859600
sp|P52948|NUP98_HUMAN	612	1	110.29	S	NLNNS(1)NLFS(1)PVNR	77479000	75203000	60850000
sp|P52948|NUP98_HUMAN	934	0.915497	56.648	S	PAPPPQS(0.085)QS(0.915)PEVEQLGR	0	15867000	10878000
sp|P52948|NUP98_HUMAN	888	1	136.48	S	YGLQDS(1)DEEEEEHPSK	245130000	130210000	100390000
sp|P53365|ARFP2_HUMAN	72	0.839076	58.123	S	HPS(0.839)HS(0.024)T(0.024)T(0.111)PS(0.002)GPGDEVAR	0	20873000	0
sp|P53367|ARFP1_HUMAN	132	0.991323	50.353	S	KWS(0.991)LNT(0.009)YK	15450000	10091000	5385400
sp|P53396|ACLY_HUMAN	481	0.994644	88.561	S	AKPAMPQDS(0.005)VPS(0.995)PR	120330000	35114000	50121000
sp|P53396|ACLY_HUMAN	455	0.996244	77.379	S	TAS(0.996)FS(0.004)ESR	344110000	156860000	148350000
sp|P53602|MVD1_HUMAN	96	0.996148	45.863	S	NS(0.996)RDGDPLPS(0.002)S(0.002)LSCK	5524900	3190700	3039700
sp|P53621|COPA_HUMAN	402	1	79.639	S	DADS(1)QNPDAPEGK	19098000	7898300	0
sp|P53621|COPA_HUMAN	173	1	82.543	S	NLS(1)PGAVESDVR	76651000	28930000	24374000
sp|P53667|LIMK1_HUMAN	310	0.824271	61.212	S	SPGAGS(0.028)LGS(0.824)PAS(0.148)QR	7344300	2872900	3425200
sp|P53814|SMTN_HUMAN	301	0.999597	62.823	S	SLS(1)VLSPR	5364000	2064200	0
sp|P53985|MOT1_HUMAN	467	0.998874	163.45	S	ESKEEET(0.001)S(0.999)IDVAGKPNEVTK	62690000	0	0
sp|P53999|TCP4_HUMAN	17	0.769923	164.59	S	ELVSSSSSGS(0.005)DS(0.77)DS(0.226)EVDKK	25053000	0	18088000
sp|P53999|TCP4_HUMAN	118	1	68.44	S	EQIS(1)DIDDAVR	22019000	7523800	8576900
sp|P54105|ICLN_HUMAN	102	0.999987	130.01	S	FEEESKEPVADEEEEDS(1)DDDVEPITEFR	1826700000	0	0
sp|P54259|ATN1_HUMAN	645	0.998445	45.368	S	APS(0.998)PGAY(0.002)K	16910000	0	0
sp|P54259|ATN1_HUMAN	34	0.999973	133.93	S	GRAS(1)PGGVSTSSSDGK	63157000	28184000	20031000
sp|P54259|ATN1_HUMAN	77	0.999168	98.694	S	S(0.001)EEIS(0.999)ES(0.989)ES(0.011)EETNAPK	27248000	0	16390000
sp|P54259|ATN1_HUMAN	79	0.989153	98.694	S	S(0.001)EEIS(0.999)ES(0.989)ES(0.011)EETNAPK	27248000	0	16390000
sp|P54259|ATN1_HUMAN	632	0.858347	45.257	S	T(0.141)AS(0.858)PPGPPPYGK	0	0	10823000
sp|P54259|ATN1_HUMAN	101	0.781441	45.972	S	T(0.001)EQELPRPQS(0.781)PS(0.211)DLDS(0.007)LDGR	36593000	10010000	6359100
sp|P54274|TERF1_HUMAN	11	0.996813	72.891	S	AEDVSS(0.003)AAPS(0.997)PR	41324000	17142000	18356000
sp|P54578|UBP14_HUMAN	143	0.999949	79.771	S	AS(1)GEMASAQYITAALR	4559200	1432600	713160
sp|P54727|RD23B_HUMAN	160	0.827869	110.41	S	QEKPAEKPAETPVAT(0.146)S(0.828)PT(0.025)AT(0.001)DSTSGDSSR	1028900000	0	542060000
sp|P55010|IF5_HUMAN	389	0.999991	75.961	S	EAEEES(1)S(1)GGEEEDEDENIEVVYSK	192880000	2409300	1476400
sp|P55010|IF5_HUMAN	390	0.999991	75.961	S	EAEEES(1)S(1)GGEEEDEDENIEVVYSK	192880000	2409300	1476400
sp|P55081|MFAP1_HUMAN	132	1	154.65	S	MEREDS(1)S(1)EEEEEEIDDEEIERR	43046000	19383000	15598000
sp|P55081|MFAP1_HUMAN	133	1	154.65	S	MEREDS(1)S(1)EEEEEEIDDEEIERR	43046000	19383000	15598000
sp|P55081|MFAP1_HUMAN	116	1	139.9	S	KIVEPEVVGES(1)DS(1)EVEGDAWR	299590000	66459000	37480000
sp|P55081|MFAP1_HUMAN	118	1	139.9	S	KIVEPEVVGES(1)DS(1)EVEGDAWR	298780000	65024000	36339000
sp|P55081|MFAP1_HUMAN	52	0.999945	108.92	S	RPDYAPMES(1)S(1)DEEDEEFQFIK	42508000	1585200	1036300
sp|P55081|MFAP1_HUMAN	53	0.999945	108.92	S	RPDYAPMES(1)S(1)DEEDEEFQFIK	42508000	1585200	1036300
sp|P55085|PAR2_HUMAN	373	0.837916	88.496	S	QMQVS(0.838)LT(0.139)S(0.023)K	6955000	3232300	3278300
sp|P55196|AFAD_HUMAN	1799	0.999735	82.362	S	LFS(1)QGQDVSNK	24440000	16026000	14979000
sp|P55196|AFAD_HUMAN	1779	0.999771	135.09	S	SQDADS(1)PGSSGAPENLTFK	24893000	12878000	9844500
sp|P55196|AFAD_HUMAN	1182	1	82.908	S	SSPNVANQPPS(1)PGGK	55124000	34423000	31538000
sp|P55196|AFAD_HUMAN	216	0.998639	69.598	S	T(0.001)IS(0.999)NPEVVMK	55383000	20094000	23903000
sp|P55196|AFAD_HUMAN	1083	0.974952	51.252	S	T(0.012)S(0.012)S(0.975)VVT(0.001)LEVAK	8599900	0	0
sp|P55197|AF10_HUMAN	689	0.999334	42.395	S	S(0.999)PVS(0.001)SLQIR	13609000	0	4849500
sp|P55198|AF17_HUMAN	423	0.999993	77.282	S	APS(1)PGDYK	10331000	4344000	3508800
sp|P55201|BRPF1_HUMAN	84	0.824609	48.177	S	QSPSPS(0.003)EVS(0.172)QS(0.825)PGR	7556100	0	0
sp|P55210|CASP7_HUMAN	16	0.972616	59.426	S	ADDQGCIEEQGVEDS(0.973)ANEDS(0.027)VDAKPDR	50307000	0	0
sp|P55327|TPD52_HUMAN	171	0.815692	60.55	S	KLEDVKNS(0.816)PT(0.184)FK	48768000	27985000	0
sp|P55327|TPD52_HUMAN	176	0.994326	85.845	S	NSPT(0.006)FKS(0.994)FEEK	76650000	29821000	25093000
sp|P55347|PKNX1_HUMAN	41	0.86695	52.586	S	T(0.018)EQDPNCS(0.108)EPDAEGVS(0.867)PPPVES(0.006)QT(0.001)PMDVDK	23131000	0	9676000
sp|P55884|EIF3B_HUMAN	117	0.898018	113.47	S	S(0.898)DS(0.102)RAQAVSEDAGGNEGR	60763000	0	0
sp|P55884|EIF3B_HUMAN	119	0.966669	67.11	S	S(0.033)DS(0.967)RAQAVSEDAGGNEGR	92149000	0	0
sp|P56211|ARP19_HUMAN	23	0.963967	82.171	S	VT(0.036)S(0.964)PEKAEEAK	30960000	12766000	11819000
sp|P56211|ARP19_HUMAN	62	0.999459	89.403	S	YFDS(0.999)GDY(0.001)NMAK	32393000	0	0
sp|P56524|HDAC4_HUMAN	565	1	57.278	S	QEPIES(1)DEEEAEPPREVEPGQR	67544000	30581000	0
sp|P56524|HDAC4_HUMAN	246	0.997491	54.416	S	T(0.003)AS(0.997)EPNLK	11326000	0	0
sp|P56945|BCAR1_HUMAN	639	1	68.016	S	PLPS(1)PPK	23492000	9433400	9709400
sp|P57682|KLF3_HUMAN	92	0.999985	66.673	S	RAS(1)PGLS(0.109)MPS(0.348)S(0.294)S(0.249)PPIK	11340000	7150100	5439500
sp|P57682|KLF3_HUMAN	250	0.999697	73.022	S	RPLPVES(1)PDTQR	22704000	0	8474600
sp|P58012|FOXL2_HUMAN	33	0.999764	44.44	S	TVKEPEGPPPS(1)PGK	8726800	3631900	4865000
sp|P60468|SC61B_HUMAN	49	0.965447	47.559	S	T(0.015)T(0.015)S(0.965)AGT(0.005)GGMWR	0	0	3602100
sp|P60981|DEST_HUMAN	3	1	88.021	S	AS(1)GVQVADEVCR	50007000	19895000	19521000
sp|P61006|RAB8A_HUMAN	181	1	80.632	S	LEGNS(1)PQGS(1)NQGVK	56748000	9120800	10069000
sp|P61006|RAB8A_HUMAN	185	1	90.707	S	LEGNS(1)PQGS(1)NQGVK	72458000	29732000	34654000
sp|P61073|CXCR4_HUMAN	339	0.998537	161.21	S	GGHS(0.001)S(0.999)VSTESESSSFHSS	44978000	0	23827000
sp|P61073|CXCR4_HUMAN	319	0.792333	97.463	S	TSAQHALT(0.171)S(0.792)VS(0.037)R	255120000	3626200	0
sp|P61244|MAX_HUMAN	2	1	58.09	S	S(1)DNDDIEVES(1)DEEQPR	6609200	0	3887600
sp|P61244|MAX_HUMAN	11	1	202.63	S	S(1)DNDDIEVES(1)DEEQPR	76807000	38016000	38446000
sp|P61247|RS3A_HUMAN	263	0.999414	42.843	S	ADGY(0.001)EPPVQES(0.999)V	28297000	0	0
sp|P61254|RL26_HUMAN	23	1	45.829	S	HFNAPS(1)HIR	10855000	0	0
sp|P61313|RL15_HUMAN	187	0.846398	54.7	S	FHHT(0.154)IGGS(0.846)RR	0	5480700	7960300
sp|P61313|RL15_HUMAN	34	1	52.482	S	QLS(1)ALHR	26655000	12015000	8324500
sp|P61513|RL37A_HUMAN	21	0.999876	43.083	S	YGAS(1)LRK	0	0	0
sp|P61978|HNRPK_HUMAN	284	1	137.95	S	DYDDMS(1)PR	1153800000	583490000	561820000
sp|P62070|RRAS2_HUMAN	186	0.99866	114.27	S	KFQEQECPPS(0.999)PEPT(0.001)RK	55484000	30102000	20933000
sp|P62316|SMD2_HUMAN	2	1	65.252	S	S(1)LLNKPK	14201000	5224600	5332800
sp|P62328|TYB4_HUMAN	2	1	65.092	S	S(1)DKPDMAEIEKFDK	31828000	17242000	16580000
sp|P62750|RL23A_HUMAN	43	0.842752	45.161	S	IRT(0.135)S(0.843)PT(0.023)FR	165330000	71974000	63536000
sp|P62753|RS6_HUMAN	236	0.99119	60.157	S	LS(0.008)S(0.991)LRAS(0.828)T(0.145)S(0.027)K	92751000	0	28335000
sp|P62753|RS6_HUMAN	240	0.828354	60.157	S	LS(0.008)S(0.991)LRAS(0.828)T(0.145)S(0.027)K	71741000	0	15811000
sp|P62753|RS6_HUMAN	244	0.933946	51.265	S	LS(0.082)S(0.092)LRAS(0.542)T(0.143)S(0.161)KS(0.934)ES(0.036)S(0.01)QK	107410000	42104000	59309000
sp|P62888|RL30_HUMAN	10	0.999997	89.08	S	S(1)LESINSR	17416000	10678000	7943800
sp|P62995|TRA2B_HUMAN	95	0.997195	45.14	S	RHS(0.997)HS(0.965)HS(0.029)PMS(0.004)T(0.004)R	430300000	92926000	119310000
sp|P62995|TRA2B_HUMAN	97	0.96494	45.14	S	RHS(0.997)HS(0.965)HS(0.029)PMS(0.004)T(0.004)R	430300000	92926000	119310000
sp|Q13595|TRA2A_HUMAN	260	1	142.29	S	RRS(1)PS(0.998)PYYS(0.001)R	6547100000	4466700000	4927600000
sp|Q13595|TRA2A_HUMAN	262	0.998556	142.29	S	RRS(0.999)PS(0.999)PY(0.001)Y(0.001)S(0.001)R	6707200000	4530400000	5003400000
sp|P62995|TRA2B_HUMAN	2	0.996897	138.42	S	S(0.997)DS(0.003)GEQNYGER	649290000	162310000	224920000
sp|P62995|TRA2B_HUMAN	4	0.96722	86.313	S	S(0.027)DS(0.967)GEQNY(0.017)GERES(0.989)R	130400000	48217000	0
sp|P62995|TRA2B_HUMAN	14	1	142.45	S	SDSGEQNYGERES(1)R	2202000000	6774700	81727000
sp|P62995|TRA2B_HUMAN	87	0.99937	76.679	S	SYS(0.999)RDYR	245010000	149930000	187420000
sp|P63165|SUMO1_HUMAN	2	1	148.03	S	S(1)DQEAKPSTEDLGDKK	205400000	89407000	105370000
sp|P63218|GBG5_HUMAN	2	0.985487	87.298	S	S(0.985)GS(0.014)SSVAAMK	22434000	11735000	13863000
sp|P67809|YBOX1_HUMAN	314	0.869339	114.29	S	AADPPAENS(0.131)S(0.869)APEAEQGGAE	81634000	41225000	38145000
sp|P67809|YBOX1_HUMAN	174	0.999191	155.43	S	NEGS(0.999)ES(0.001)APEGQAQQR	52017000	25012000	72849000
sp|P67809|YBOX1_HUMAN	176	0.999477	151.56	S	NEGS(0.001)ES(0.999)APEGQAQQR	199970000	94809000	131740000
sp|P67809|YBOX1_HUMAN	165	0.982374	199.13	S	NYQQNYQNS(0.982)ES(0.018)GEK	0	38604000	82716000
sp|P68363|TBA1B_HUMAN	48	0.972517	85.457	S	T(0.023)IGGGDDS(0.973)FNT(0.005)FFSETGAGK	22110000	0	0
sp|Q71DI3|H32_HUMAN	58	0.83918	73.248	S	S(0.839)T(0.161)ELLIR	7129800	0	2369800
sp|P78310|CXAR_HUMAN	332	0.986451	83.182	S	TPQS(0.986)PT(0.013)LPPAK	54549000	23290000	27071000
sp|P78316|NOP14_HUMAN	96	0.999982	119.32	S	FGEYNSNMS(1)PEEK	100990000	39975000	44733000
sp|P78316|NOP14_HUMAN	146	0.979666	155.22	S	HNDIVDS(0.98)DS(0.02)DAEDR	30208000	14625000	0
sp|P78317|RNF4_HUMAN	94	0.992809	54.658	S	RLPQDHADS(0.007)CVVS(0.993)S(0.993)DDEELS(0.008)R	130710000	72165000	0
sp|P78317|RNF4_HUMAN	95	0.992809	54.658	S	RLPQDHADS(0.007)CVVS(0.993)S(0.993)DDEELS(0.008)R	130710000	72165000	0
sp|P78332|RBM6_HUMAN	362	0.754494	52.697	S	EGET(0.097)QGVAFEHES(0.005)PADFQNS(0.143)QS(0.754)PVQDQDK	142320000	0	28510000
sp|P78332|RBM6_HUMAN	1025	0.999355	66.595	S	LQS(0.001)FDS(0.999)PER	11805000	4497300	4788500
sp|P78344|IF4G2_HUMAN	395	0.996779	44.753	S	FS(0.997)PT(0.003)MGR	0	0	140730000
sp|P78346|RPP30_HUMAN	251	0.999846	60.209	S	KPRPS(1)EGDEDCLPASK	37341000	21205000	24708000
sp|P78347|GTF2I_HUMAN	210	0.997813	48.659	S	SILS(0.998)PGGS(0.002)CGPIK	120030000	44697000	41170000
sp|P78347|GTF2I_HUMAN	214	0.996853	43.382	S	SILS(0.003)PGGS(0.997)CGPIK	7021000	2347000	2511200
sp|P78362|SRPK2_HUMAN	494	0.980247	51.841	S	T(0.016)VS(0.98)AS(0.385)S(0.332)T(0.287)GDLPK	39179000	37490000	17831000
sp|P78524|DEN2B_HUMAN	622	0.999809	52.579	S	INS(1)IYNAK	8396600	3373000	3460300
sp|P78527|PRKDC_HUMAN	3205	0.99801	58.158	S	LT(0.002)PLPEDNS(0.998)MNVDQDGDPSDR	12374000	2756200	2585200
sp|P78545|ELF3_HUMAN	254	0.874725	41.644	S	KLS(0.875)KEY(0.125)WDCLEGK	14946000	3166300	1681100
sp|P78549|NTH_HUMAN	22	1	63.426	S	S(1)LGPGAGPR	48263000	24301000	23292000
sp|P78563|RED1_HUMAN	26	1	66.056	S	NLDNVS(1)PK	29598000	0	16534000
sp|P80723|BASP1_HUMAN	164	0.999993	111.18	S	S(1)DGAPASDSKPGSSEAAPSSK	82932000	0	33951000
sp|P82094|TMF1_HUMAN	72	0.998928	50.305	S	SNT(0.001)EPQS(0.999)PPIAS(1)PK	9458100	0	0
sp|P82094|TMF1_HUMAN	77	0.999832	65.472	S	SNT(0.001)EPQS(0.999)PPIAS(1)PK	19289000	0	0
sp|P82094|TMF1_HUMAN	344	0.996331	103.85	S	SVSEINS(0.996)DDELS(0.004)GK	153070000	65112000	74904000
sp|P83369|LSM11_HUMAN	21	0.999889	56.648	S	S(0.365)AGAGS(0.636)PARPPS(1)PR	43887000	25441000	27235000
sp|P84103|SRSF3_HUMAN	5	1	89.301	S	MHRDS(1)CPLDCK	31736000	10774000	9996200
sp|P84103|SRSF3_HUMAN	148	1	47.062	S	NHKPS(1)RS(1)FS(1)R	68457000	147100000	163740000
sp|P84103|SRSF3_HUMAN	150	1	47.062	S	NHKPS(1)RS(1)FS(1)R	68457000	147100000	163740000
sp|P84103|SRSF3_HUMAN	152	1	47.062	S	NHKPS(1)RS(1)FS(1)R	68457000	147100000	163740000
sp|P84103|SRSF3_HUMAN	108	1	50.04	S	RRS(1)PPPR	64386000	17093000	30121000
sp|P85037|FOXK1_HUMAN	445	0.999997	68.83	S	EGS(1)PIPHDPEFGSK	150530000	72883000	56764000
sp|P85037|FOXK1_HUMAN	101	1	58.246	S	QS(1)PGPALAR	89454000	0	37255000
sp|P85037|FOXK1_HUMAN	416	0.998152	65.092	S	S(0.998)APAS(0.002)PTHPGLMSPR	21836000	129070000	115030000
sp|P85037|FOXK1_HUMAN	420	0.991843	132.86	S	S(0.002)APAS(0.992)PT(0.007)HPGLMS(0.999)PR	317500000	37615000	37814000
sp|P85037|FOXK1_HUMAN	428	0.999404	98.507	S	S(0.002)APAS(0.992)PT(0.007)HPGLMS(0.999)PR	215410000	116320000	115030000
sp|P85037|FOXK1_HUMAN	441	0.999944	79.492	S	S(0.003)GGLQT(0.997)PECLS(1)R	202960000	111420000	108870000
sp|P85037|FOXK1_HUMAN	239	0.910324	54.841	S	S(0.056)MVS(0.91)PVPS(0.323)PT(0.324)GT(0.352)IS(0.037)VPNS(0.111)CPAS(0.886)PR	19434000	45503000	41156000
sp|P85037|FOXK1_HUMAN	249	0.928721	53.968	S	S(0.142)MVS(0.839)PVPS(0.361)PT(0.361)GT(0.358)IS(0.929)VPNS(0.01)CPASPR	19434000	0	0
sp|P85037|FOXK1_HUMAN	257	0.972928	54.841	S	S(0.017)MVS(0.511)PVPS(0.603)PT(0.619)GT(0.619)IS(0.619)VPNS(0.04)CPAS(0.973)PR	11159000	2799500	2479000
sp|P86452|ZBED6_HUMAN	381	0.850869	68.972	S	S(0.149)ES(0.851)PIPVAEQGTLMR	11919000	3396600	0
sp|P86791|CCZ1_HUMAN	266	1	49.482	S	HIEPELAGRDS(1)PIR	0	10115000	0
sp|P86791|CCZ1_HUMAN	76	0.958318	68.657	S	T(0.001)FS(0.958)PS(0.041)KPAK	10407000	4133200	2756400
sp|P98082|DAB2_HUMAN	401	0.999998	59.185	S	S(0.457)S(0.543)PNPFVGS(1)PPK	384520000	166070000	46092000
sp|P98168|ZXDA_HUMAN	714	0.874745	63.894	S	NS(0.125)S(0.875)PEPQALTPSSK	13232000	2735400	0
sp|P98175|RBM10_HUMAN	733	0.919849	102.89	S	GLVAAY(0.082)S(0.92)GES(0.998)DS(1)EEEQER	84942000	0	174390000
sp|P98175|RBM10_HUMAN	736	0.999965	147.17	S	GLVAAYSGES(1)DS(1)EEEQER	510100000	244480000	210620000
sp|P98175|RBM10_HUMAN	738	1	155.03	S	GLVAAYSGES(1)DS(1)EEEQER	654300000	297180000	253010000
sp|P98175|RBM10_HUMAN	60	0.960672	95.244	S	HDY(0.049)DDS(0.961)S(0.961)EEQS(0.029)AEDSYEASPGSETQR	90652000	0	34773000
sp|P98175|RBM10_HUMAN	61	0.960672	95.244	S	HDY(0.049)DDS(0.961)S(0.961)EEQS(0.029)AEDSYEASPGSETQR	90652000	0	34773000
sp|P98175|RBM10_HUMAN	65	0.811958	55.469	S	HDY(0.084)DDS(0.729)S(0.729)EEQS(0.812)AEDS(0.442)Y(0.197)EAS(0.006)PGS(0.001)ETQR	24887000	0	0
sp|P98175|RBM10_HUMAN	89	0.995504	72.652	S	HRHS(0.996)PT(0.004)GPPGFPR	18590000	13791000	11040000
sp|P98175|RBM10_HUMAN	723	0.999348	70.622	S	LAS(0.001)DDRPS(0.999)PPR	90117000	47228000	50312000
sp|Q00059|TFAM_HUMAN	193	0.864694	45.115	S	NLS(0.865)DS(0.134)EKELY(0.001)IQHAK	33168000	0	0
sp|Q00341|VIGLN_HUMAN	31	0.999874	121.13	S	VATLNS(1)EEESDPPTYK	58308000	20595000	18904000
sp|Q00536|CDK16_HUMAN	12	0.953903	49.715	S	QLS(0.954)MT(0.046)LR	20095000	6717700	5354700
sp|Q00537|CDK17_HUMAN	146	1	56.404	S	RLS(1)LPADIR	42150000	11073000	6438400
sp|Q00537|CDK17_HUMAN	122	0.851985	52.642	S	MGS(0.002)DGES(0.002)DQAS(0.012)GT(0.035)S(0.035)S(0.035)DEVQS(0.852)PT(0.028)GVCLR	28513000	0	0
sp|Q00537|CDK17_HUMAN	180	0.857582	60.49	S	RAS(0.858)LS(0.142)EIGFGK	17002000	0	6347400
sp|Q00587|BORG5_HUMAN	192	0.998097	72.243	S	S(0.002)DS(0.998)LLSFR	28737000	10839000	9432200
sp|Q00587|BORG5_HUMAN	195	0.999002	44.203	S	SDS(0.001)LLS(0.999)FR	6373300	2361900	1646100
sp|Q00613|HSF1_HUMAN	363	0.987445	59.9	S	GHT(0.001)DT(0.006)EGRPPS(0.987)PPPT(0.186)S(0.162)T(0.657)PEK	0	0	19795000
sp|Q00613|HSF1_HUMAN	303	1	71.344	S	VKEEPPS(1)PPQS(1)PR	56202000	36555000	31260000
sp|Q00613|HSF1_HUMAN	307	1	71.344	S	VKEEPPS(1)PPQS(1)PR	56202000	36555000	31260000
sp|Q00839|HNRPU_HUMAN	271	0.892606	102.86	S	AKS(0.893)PQPPVEEEDEHFDDT(0.107)VVCLDTYNCDLHFK	0	40246000	3873600
sp|Q00839|HNRPU_HUMAN	59	0.994657	55.608	S	LQAALDDEEAGGRPAMEPGNGS(0.995)LDLGGDS(0.005)AGR	27370000	0	0
sp|Q00839|HNRPU_HUMAN	4	0.907256	79.906	S	S(0.012)S(0.081)S(0.907)PVNVK	8402800000	5361300000	5498200000
sp|Q00987|MDM2_HUMAN	166	0.881517	48.004	S	AIS(0.882)ET(0.118)EENSDELSGER	4054100	0	0
sp|Q01082|SPTB2_HUMAN	2165	0.977535	63.76	S	ES(0.022)S(0.978)PIPS(0.82)PT(0.098)S(0.082)DRK	93978000	42019000	94985000
sp|Q01082|SPTB2_HUMAN	2169	0.930178	93.152	S	T(0.288)S(0.335)S(0.388)KES(0.495)S(0.495)PIPS(0.93)PT(0.037)S(0.033)DRK	149110000	84687000	92180000
sp|Q01082|SPTB2_HUMAN	2138	0.999999	95.767	S	GEQVSQNGLPAEQGS(1)PR	33140000	15215000	15782000
sp|Q01082|SPTB2_HUMAN	2102	0.999032	108.56	S	RPPS(0.999)PEPS(0.001)TK	141730000	87468000	84465000
sp|Q01082|SPTB2_HUMAN	2161	0.839213	93.152	S	T(0.075)S(0.082)S(0.839)KES(0.502)S(0.502)PIPS(0.902)PT(0.082)S(0.014)DR	149110000	28969000	80857000
sp|Q01105|SET_HUMAN	7	1	78.655	S	RQS(1)PLPPQK	330910000	149680000	181250000
sp|Q01130|SRSF2_HUMAN	206	0.99997	60.209	S	S(1)KS(1)PPKS(0.867)PEEEGAVS(0.07)S(0.063)	221310000	192340000	202660000
sp|Q01130|SRSF2_HUMAN	208	0.99993	86.016	S	S(1)KS(1)PPKS(0.867)PEEEGAVS(0.07)S(0.063)	1276200000	702710000	833810000
sp|Q01130|SRSF2_HUMAN	212	0.999992	86.016	S	S(0.107)KS(0.893)PPKS(1)PEEEGAVS(0.564)S(0.436)	1120300000	701050000	735780000
sp|Q01130|SRSF2_HUMAN	189	0.999862	90.697	S	S(1)RS(1)PPPVSK	1014700000	600680000	538810000
sp|Q01130|SRSF2_HUMAN	191	0.999873	93.839	S	S(1)RS(1)PPPVSK	809570000	600680000	708460000
sp|Q01130|SRSF2_HUMAN	2	0.999997	87.148	S	S(1)YGRPPPDVEGMTSLK	13208000	0	3647700
sp|Q01130|SRSF2_HUMAN	26	0.911447	57.59	S	T(0.089)S(0.911)PDTLRR	1320200000	509110000	612220000
sp|Q01167|FOXK2_HUMAN	398	1	65.219	S	EGS(1)PAPLEPEPGAAQPK	84605000	33282000	32685000
sp|Q01433|AMPD2_HUMAN	168	1	49.715	S	QIS(1)QDVK	180890000	78212000	72059000
sp|Q01518|CAP1_HUMAN	310	0.997193	88.552	S	PFSAPKPQT(0.441)S(0.562)PS(0.997)PK	68430000	25991000	36393000
sp|Q01804|OTUD4_HUMAN	1023	0.999997	79.659	S	EES(1)S(1)EDENEVSNILR	30864000	12495000	9252600
sp|Q01804|OTUD4_HUMAN	1024	0.999997	79.659	S	EES(1)S(1)EDENEVSNILR	30864000	12495000	9252600
sp|Q01804|OTUD4_HUMAN	416	0.99884	60.019	S	T(0.001)PS(0.999)QIIR	26880000	9899800	0
sp|Q01813|PFKAP_HUMAN	386	1	77.062	S	S(1)FAGNLNTYK	18870000	10283000	8854400
sp|Q01831|XPC_HUMAN	883	0.995597	110.01	S	SEAAAPHT(0.006)DAGGGLS(0.996)S(0.996)DEEEGT(0.002)S(0.001)SQAEAAR	308730000	149810000	149000000
sp|Q01831|XPC_HUMAN	884	0.995597	145.19	S	SEAAAPHT(0.006)DAGGGLS(0.996)S(0.996)DEEEGT(0.002)S(0.001)SQAEAAR	403190000	149810000	149000000
sp|Q02040|AK17A_HUMAN	537	1	77.078	S	VVPEDGS(1)PEKR	63910000	32228000	35600000
sp|Q02078|MEF2A_HUMAN	98	0.774833	51.645	S	GCDS(0.775)PDPDT(0.074)S(0.077)Y(0.099)VLT(0.961)PHT(0.014)EEK	19857000	9167800	8992400
sp|Q02241|KIF23_HUMAN	902	0.763658	43.612	S	GGGQSVQFT(0.004)DIET(0.051)LKQES(0.764)PNGS(0.18)R	24051000	0	0
sp|Q02241|KIF23_HUMAN	911	0.769443	90.193	S	RS(0.769)S(0.115)T(0.115)VAPAQPDGAESEWTDVETR	114070000	0	12008000
sp|Q02241|KIF23_HUMAN	867	1	156.13	S	YMLTHQELAS(1)DGEIETK	83891000	19271000	0
sp|Q02880|TOP2B_HUMAN	1550	0.999986	129.01	S	KAS(1)GS(1)ENEGDYNPGR	76314000	39972000	43340000
sp|Q02880|TOP2B_HUMAN	1552	0.999982	172.1	S	KAS(1)GS(1)ENEGDYNPGR	39821000	16901000	20962000
sp|Q02880|TOP2B_HUMAN	1522	1	120.3	S	VVEAVNS(1)DS(1)DS(1)EFGIPK	101260000	34126000	63162000
sp|Q02880|TOP2B_HUMAN	1524	1	120.3	S	VVEAVNS(1)DS(1)DS(1)EFGIPK	113760000	38654000	25206000
sp|Q02880|TOP2B_HUMAN	1526	1	97.579	S	VVEAVNS(1)DS(1)DS(1)EFGIPK	25818000	0	4762900
sp|Q02880|TOP2B_HUMAN	1400	0.960601	62.268	S	VKAS(0.961)PIT(0.039)NDGEDEFVPS(0.858)DGLDKDEY(0.001)T(0.121)FS(0.02)PGK	57364000	0	0
sp|Q02880|TOP2B_HUMAN	1413	0.858345	62.268	S	VKAS(0.961)PIT(0.039)NDGEDEFVPS(0.858)DGLDKDEY(0.001)T(0.121)FS(0.02)PGK	57364000	0	0
sp|Q03001|DYST_HUMAN	1382	0.981678	79.022	S	AMVDS(0.018)QQKS(0.982)PVKR	16179000	5213400	6085500
sp|Q03111|ENL_HUMAN	438	0.781028	89.013	S	LS(0.781)FS(0.738)DS(0.738)ES(0.738)DNS(0.004)ADSSLPSR	6636900	0	0
sp|Q03111|ENL_HUMAN	444	0.885667	89.013	S	LS(0.367)FS(0.367)DS(0.367)ES(0.886)DNS(0.013)ADSSLPSR	22683000	0	0
sp|Q03111|ENL_HUMAN	292	0.910313	40.237	S	RPAT(0.081)ADS(0.91)PKPS(0.009)AK	821060	619250	5793800
sp|Q03112|MECOM_HUMAN	1039	0.857929	85.457	S	NFIGNS(0.004)NHGS(0.138)QS(0.858)PR	21756000	0	0
sp|Q03135|CAV1_HUMAN	37	1	58.37	S	AMADELS(1)EK	46815000	21662000	23281000
sp|Q03164|KMT2A_HUMAN	279	1	84.198	S	AGKLS(1)PLK	26223000	11252000	11422000
sp|Q03164|KMT2A_HUMAN	3527	0.987271	65.179	S	S(0.009)AS(0.987)PS(0.004)VPGPTK	14891000	6402100	6527000
sp|Q03164|KMT2A_HUMAN	2938	0.75802	44.543	S	S(0.758)PT(0.242)VPSQNPSR	19028000	12197000	13006000
sp|Q03164|KMT2A_HUMAN	1858	0.831428	47.808	S	S(0.169)REDS(0.831)PELNPPPGIEDNR	27449000	13792000	13127000
sp|Q03164|KMT2A_HUMAN	2098	0.997561	100.45	S	TIAHS(0.998)PT(0.002)SFTESSSK	32549000	16359000	13464000
sp|Q03188|CENPC_HUMAN	73	0.957116	63.691	S	IKDT(0.011)CIQS(0.957)PS(0.032)KECQK	27970000	11731000	13073000
sp|Q03188|CENPC_HUMAN	538	0.999608	78.763	S	SEES(1)PVYSNSSVR	19197000	7245100	9761600
sp|Q03188|CENPC_HUMAN	333	0.897823	74.944	S	T(0.102)IS(0.898)PAESTALLQGR	10670000	0	2937000
sp|Q03188|CENPC_HUMAN	177	0.895031	94.728	S	TSVSQNVIPS(0.105)S(0.895)AQK	45771000	21952000	20465000
sp|Q03252|LMNB2_HUMAN	37	0.903729	95.018	S	AGGPATPLS(0.904)PT(0.096)R	38438000	60266000	64422000
sp|Q03252|LMNB2_HUMAN	419	0.93719	84.468	S	AT(0.037)S(0.937)S(0.021)S(0.004)S(0.001)GSLSATGR	43990000	21698000	22121000
sp|Q03393|PTPS_HUMAN	19	0.989494	56.087	S	RIS(0.989)FS(0.01)ASHR	9348600	0	0
sp|Q03468|ERCC6_HUMAN	486	1	112.5	S	LKLEDDS(1)EES(1)DAEFDEGFK	26099000	11129000	9517300
sp|Q03468|ERCC6_HUMAN	489	1	112.5	S	LKLEDDS(1)EES(1)DAEFDEGFK	26099000	11129000	9517300
sp|Q03468|ERCC6_HUMAN	1142	0.969258	64.65	S	T(0.001)S(0.001)MPS(0.969)GDES(0.029)IDEK	38797000	0	16969000
sp|Q03701|CEBPZ_HUMAN	629	0.976168	102.67	S	S(0.024)QLDDHPES(0.976)DDEENFIDANDDEDMEK	20757000	4935200	3111100
sp|Q04637|IF4G1_HUMAN	1209	0.999079	101.71	S	AAS(0.999)LT(0.001)EDR	36982000	15781000	16789000
sp|Q04637|IF4G1_HUMAN	1231	1	77.744	S	EAALPPVS(1)PLK	190870000	70751000	68738000
sp|Q04637|IF4G1_HUMAN	1185	0.918264	74.944	S	S(0.918)FS(0.082)KEVEER	93642000	36443000	33163000
sp|Q04637|IF4G1_HUMAN	1187	0.998878	73.499	S	S(0.001)FS(0.999)KEVEER	234090000	98900000	22330000
sp|Q04637|IF4G1_HUMAN	1194	0.999927	41.378	S	S(0.05)FS(0.95)KEVEERS(1)R	162140000	80481000	0
sp|Q04656|ATP7A_HUMAN	357	0.922069	54.658	S	VS(0.003)IT(0.001)S(0.001)EVES(0.001)T(0.002)S(0.009)NS(0.922)PS(0.041)S(0.009)S(0.009)S(0.002)LQK	25332000	765750	0
sp|Q04721|NOTC2_HUMAN	1778	1	135.45	S	AEDEALLS(1)EEDDPIDR	21321000	9118100	7432000
sp|Q04726|TLE3_HUMAN	203	0.965025	70.281	S	ES(0.006)S(0.006)ANNS(0.018)VS(0.965)PS(0.003)ES(0.003)LR	58883000	37474000	0
sp|Q04727|TLE4_HUMAN	292	0.975509	65.107	S	DAPIS(0.976)PAS(0.024)IASSSSTPSSK	5081700	0	2498000
sp|Q04727|TLE4_HUMAN	208	0.921317	49.423	S	S(0.002)S(0.002)S(0.039)VS(0.921)PS(0.033)AS(0.002)FR	10109000	5027000	5627900
sp|Q04759|KPCT_HUMAN	685	1	47.288	S	ALINS(1)MDQNMFR	6051400	0	0
sp|Q04759|KPCT_HUMAN	695	1	100.72	S	NFS(1)FMNPGMER	12834000	3437400	0
sp|Q05209|PTN12_HUMAN	673	0.999688	104.17	S	DVDVSEDS(1)PPPLPER	14214000	6290300	6054000
sp|Q05209|PTN12_HUMAN	435	1	48.423	S	NLS(1)FEIK	19988000	5476100	0
sp|Q05209|PTN12_HUMAN	603	0.94213	48.641	S	T(0.001)PLS(0.02)FT(0.021)NPLHS(0.942)DDS(0.932)DS(0.084)DER	41475000	14907000	0
sp|Q05209|PTN12_HUMAN	606	0.931501	48.641	S	T(0.001)PLS(0.02)FT(0.021)NPLHS(0.942)DDS(0.932)DS(0.084)DER	41475000	14907000	0
sp|Q05397|FAK1_HUMAN	910	0.971484	61.732	S	LQPQEIS(0.971)PPPT(0.029)ANLDR	7889600	2642300	2151800
sp|Q05519|SRS11_HUMAN	434	1	191.37	S	DYDEEEQGYDS(1)EKEKK	375740000	196060000	193910000
sp|Q05519|SRS11_HUMAN	456	0.998788	52.814	S	ECS(0.999)VEKGT(0.001)GDSLR	17444000	5071200	6008800
sp|Q05655|KPCD_HUMAN	645	0.996787	50.353	S	ARLS(0.997)Y(0.001)S(0.002)DK	102490000	42235000	33165000
sp|Q05655|KPCD_HUMAN	304	0.916395	126.88	S	S(0.083)DS(0.916)AS(0.001)SEPVGIYQGFEK	18455000	0	5060700
sp|Q05682|CALD1_HUMAN	789	0.900715	68.016	S	VTS(0.901)PT(0.099)KV	103630000	34648000	37330000
sp|Q05932|FOLC_HUMAN	539	1	69.979	S	DPIFQPPS(1)PPK	4662000	1541800	1693700
sp|Q05D32|CTSL2_HUMAN	9	0.837439	47.189	S	KAS(0.837)QQS(0.162)NQIQTQR	15137000	9270500	14787000
sp|Q05D32|CTSL2_HUMAN	28	0.999999	168.79	S	KYS(1)EVDDSLPSGGEKPSK	32373000	15174000	10634000
sp|Q06210|GFPT1_HUMAN	261	0.830958	102.66	S	VDS(0.831)T(0.156)T(0.013)CLFPVEEK	0	62642000	0
sp|Q06265|EXOS9_HUMAN	306	0.836184	133.05	S	APIDT(0.164)S(0.836)DVEEK	84915000	36459000	40294000
sp|Q06587|RING1_HUMAN	229	0.931909	44.533	S	GGGAGGS(0.007)S(0.007)VGT(0.002)GGGGT(0.002)GGVGGGAGS(0.932)EDS(0.051)GDR	0	20742000	12853000
sp|Q07157|ZO1_HUMAN	166	1	51.949	S	ERS(1)LS(1)PR	19645000	7315300	37901000
sp|Q07157|ZO1_HUMAN	168	1	51.949	S	ERS(1)LS(1)PR	19645000	7315300	37901000
sp|Q07157|ZO1_HUMAN	912	0.999477	43.761	S	IDS(0.999)PGFKPAS(0.001)QQK	13494000	6538600	5829200
sp|Q07157|ZO1_HUMAN	617	0.992499	77.191	S	S(0.992)REDLS(0.008)AQPVQTK	40747000	16791000	15187000
sp|Q07157|ZO1_HUMAN	175	0.997231	42.317	S	S(0.997)VAS(0.815)S(0.182)QPAKPT(0.005)K	0	0	0
sp|Q07157|ZO1_HUMAN	178	0.995297	117.03	S	SVAS(0.995)S(0.005)QPAKPTK	52760000	21554000	21097000
sp|Q07352|TISB_HUMAN	54	0.986896	83.182	S	RHS(0.987)VT(0.013)LPSSK	16974000	8559100	4751800
sp|Q07352|TISB_HUMAN	92	0.954282	44.425	S	S(0.046)FS(0.954)EGGER	7828600	0	0
sp|Q07617|SPAG1_HUMAN	418	0.999763	58.09	S	GQTPEAGADKRS(1)PR	8244100	4862000	2190900
sp|Q07666|KHDR1_HUMAN	20	0.967983	95.854	S	S(0.032)GS(0.968)MDPSGAHPSVR	380290000	163740000	146960000
sp|Q07889|SOS1_HUMAN	1134	0.999282	85.845	S	SAS(0.999)VSSISLTK	42728000	13612000	16389000
sp|Q07955|SRSF1_HUMAN	2	1	84.568	S	S(1)GGGVIR	37463000	14172000	18257000
sp|Q07955|SRSF1_HUMAN	234	0.879456	48.704	S	S(0.121)RGS(0.879)PRY(0.01)S(0.99)PR	320500000	352180000	311130000
sp|Q07955|SRSF1_HUMAN	238	0.98983	48.704	S	S(0.121)RGS(0.879)PRY(0.01)S(0.99)PR	320500000	352180000	311130000
sp|Q07955|SRSF1_HUMAN	199	0.999769	64.537	S	VDGPRS(1)PS(0.988)Y(0.013)GR	2440800000	512930000	1084100000
sp|Q07955|SRSF1_HUMAN	201	0.987638	48.568	S	VDGPRS(1)PS(0.988)Y(0.013)GR	1022400000	0	758750000
sp|Q07960|RHG01_HUMAN	51	0.969964	62.408	S	S(0.015)S(0.015)S(0.97)PELVTHLK	28717000	0	11546000
sp|Q08170|SRSF4_HUMAN	431	1	218.5	S	GES(1)ENAGTNQETR	51388000	21855000	27951000
sp|Q08357|S20A2_HUMAN	256	0.992218	62.287	S	EGALS(0.008)RVS(0.992)DES(0.904)LS(0.096)K	30043000	0	11713000
sp|Q08357|S20A2_HUMAN	259	0.904106	62.287	S	EGALS(0.008)RVS(0.992)DES(0.904)LS(0.096)K	30043000	0	11713000
sp|Q08379|GOGA2_HUMAN	37	0.999924	50.207	S	NS(1)PGVPTGAK	20365000	0	0
sp|Q08499|PDE4D_HUMAN	348	0.80925	56.951	S	QHEVEIPS(0.809)PT(0.191)QK	25405000	0	0
sp|Q08499|PDE4D_HUMAN	190	0.999807	50.805	S	RES(1)FLYR	8930400	3876800	3703200
sp|Q08499|PDE4D_HUMAN	202	0.999997	97.214	S	SDSDYDLS(1)PK	22504000	11401000	10313000
sp|Q08499|PDE4D_HUMAN	255	0.999701	47.288	S	S(1)PMCNQPSINK	0	7505700	0
sp|Q08945|SSRP1_HUMAN	667	0.998702	153.74	S	S(0.001)KEFVS(0.999)S(0.999)DES(0.857)S(0.125)S(0.019)GENK	157120000	37633000	33321000
sp|Q08945|SSRP1_HUMAN	668	0.998702	99.344	S	S(0.001)KEFVS(0.999)S(0.999)DES(0.857)S(0.125)S(0.019)GENK	82519000	61815000	55524000
sp|Q08945|SSRP1_HUMAN	671	0.959019	134.68	S	EFVS(0.02)S(0.02)DES(0.959)S(0.873)S(0.129)GENK	237470000	61815000	65219000
sp|Q08945|SSRP1_HUMAN	672	0.897419	134.68	S	S(0.001)KEFVS(0.897)S(0.897)DES(0.897)S(0.897)S(0.409)GENK	14685000	5923900	6714800
sp|Q08945|SSRP1_HUMAN	673	0.844429	75.574	S	S(0.001)KEFVS(0.789)S(0.789)DES(0.789)S(0.789)S(0.844)GENK	14685000	5923900	6714800
sp|Q08945|SSRP1_HUMAN	444	1	134.21	S	EGMNPSYDEYADS(1)DEDQHDAYLER	1637200000	434990000	285230000
sp|Q08945|SSRP1_HUMAN	657	0.836487	60.019	S	QLS(0.836)ES(0.164)FK	18319000	8978300	7823000
sp|Q08945|SSRP1_HUMAN	659	0.999681	68.224	S	QLSES(1)FK	75811000	31002000	36303000
sp|Q08AD1|CAMP2_HUMAN	599	0.998458	98.974	S	LNQS(0.001)S(0.998)PDNVTDTK	77654000	52255000	42115000
sp|Q08AD1|CAMP2_HUMAN	1319	0.884574	119.69	S	SESVEGFLS(0.885)PS(0.115)R	18303000	7086000	0
sp|Q08AD1|CAMP2_HUMAN	464	0.997372	180.7	S	S(0.003)IS(0.997)NEGLTLNNSHVSK	52010000	20401000	15978000
sp|Q08AD1|CAMP2_HUMAN	1148	0.999316	107.34	S	Y(0.001)DGES(0.999)DKEQFDDDQK	16324000	7973200	7139200
sp|Q08J23|NSUN2_HUMAN	743	0.999995	97.893	S	AGEPNS(1)PDAEEANS(1)PDVTAGCDPAGVHPPR	1589500000	897600000	838950000
sp|Q08J23|NSUN2_HUMAN	751	0.999782	97.893	S	AGEPNS(1)PDAEEANS(1)PDVTAGCDPAGVHPPR	1299700000	808380000	745920000
sp|Q08J23|NSUN2_HUMAN	456	0.856447	66.533	S	ES(0.073)T(0.068)QLS(0.856)PADLT(0.003)EGKPTDPSK	7985700	3842600	2998300
sp|Q09161|NCBP1_HUMAN	22	0.946528	98.165	S	KT(0.048)S(0.947)DANET(0.005)EDHLESLICK	56987000	1208800	0
sp|Q09472|EP300_HUMAN	12	1	68.809	S	AENVVEPGPPS(1)AK	10582000	0	4633700
sp|Q09472|EP300_HUMAN	2309	0.999855	41.399	S	S(1)PQPVPSPR	5285000	0	2683100
sp|Q09472|EP300_HUMAN	1038	0.822317	58.087	S	TEIKEEEDQPS(0.002)T(0.002)S(0.004)AT(0.033)QS(0.108)S(0.822)PAPGQS(0.029)K	238070000	0	0
sp|Q09666|AHNK_HUMAN	5110	1	100.19	S	FKAEAPLPS(1)PK	94392000	39352000	35314000
sp|Q09666|AHNK_HUMAN	5752	0.955072	113.69	S	AS(0.045)LGS(0.955)LEGEAEAEASSPK	83722000	0	2918600
sp|Q09666|AHNK_HUMAN	5763	0.822034	97.32	S	AS(0.406)LGS(0.594)LEGEAEAEAS(0.178)S(0.822)PK	25150000	10158000	2102000
sp|Q09666|AHNK_HUMAN	41	0.998904	155.1	S	DDGVFVQEVT(0.001)QNS(0.999)PAAR	41415000	15512000	0
sp|Q09666|AHNK_HUMAN	177	0.910186	93.058	S	DIDIS(0.09)S(0.91)PEFK	215590000	84355000	81414000
sp|Q09666|AHNK_HUMAN	5830	1	127.42	S	FGTFGGLGS(1)K	182620000	67430000	64188000
sp|Q09666|AHNK_HUMAN	5720	1	46.334	S	FNFS(1)KPK	17135000	0	6217900
sp|Q09666|AHNK_HUMAN	93	0.999975	56.407	S	KGDRS(1)PEPGQTWTR	611770000	283560000	413970000
sp|Q09666|AHNK_HUMAN	5731	0.99992	109.42	S	GGVTGS(1)PEASISGSK	537220000	224290000	258600000
sp|Q09666|AHNK_HUMAN	5841	0.99278	157.2	S	GHYEVT(0.001)GS(0.993)DDET(0.006)GK	171370000	93769000	77604000
sp|Q09666|AHNK_HUMAN	5857	0.85281	65.563	S	LQGSGVS(0.147)LAS(0.853)KK	0	0	14426000
sp|Q09666|AHNK_HUMAN	5448	1	66.285	S	IS(1)APNVDFNLEGPK	51126000	0	0
sp|Q09666|AHNK_HUMAN	135	1	126	S	LKS(1)EDGVEGDLGETQSR	273490000	105250000	74089000
sp|Q09666|AHNK_HUMAN	210	0.973836	116.06	S	LPS(0.974)GS(0.026)GAASPTGSAVDIR	322030000	117410000	0
sp|Q09666|AHNK_HUMAN	216	0.986461	143.14	S	LPS(0.003)GS(0.004)GAAS(0.986)PT(0.67)GS(0.335)AVDIR	354860000	133460000	111920000
sp|Q09666|AHNK_HUMAN	4903	0.999992	73.233	S	LSGPS(1)LK	88745000	30578000	37060000
sp|Q09666|AHNK_HUMAN	1445	1	41.448	S	MPEMS(1)IK	4006100	1482400	1964900
sp|Q09666|AHNK_HUMAN	1571	0.999505	42.743	S	MPS(1)MNIQTHK	4942400	1127600	1248400
sp|Q09666|AHNK_HUMAN	5782	0.998696	88.681	S	S(0.001)NS(0.999)FSDER	244260000	123840000	108520000
sp|Q09666|AHNK_HUMAN	5077	1	52.49	S	VDVKS(1)PK	0	0	0
sp|Q09666|AHNK_HUMAN	3426	1	70.96	S	VSMPDVELNLKS(1)PK	53660000	2675600	1385800
sp|Q0JRZ9|FCHO2_HUMAN	394	1	57.55	S	HS(1)PVQMNR	0	6865800	19993000
sp|Q0VG06|FP100_HUMAN	667	0.999063	50.04	S	APS(0.999)PLGPT(0.001)R	7819200	0	0
sp|Q12774|ARHG5_HUMAN	445	0.999739	57.52	S	AEELS(1)PAALS(0.888)PS(0.113)LEPIR	3379400	1628000	787500
sp|Q12774|ARHG5_HUMAN	450	0.887594	57.52	S	AEELS(1)PAALS(0.888)PS(0.113)LEPIR	3379400	1628000	787500
sp|Q12789|TF3C1_HUMAN	1062	0.892924	122.31	S	KNS(0.893)S(0.096)T(0.011)DQGSDEEGSLQK	57643000	49795000	16554000
sp|Q12789|TF3C1_HUMAN	1068	0.999896	153.23	S	NSSTDQGS(1)DEEGSLQK	62818000	42132000	47454000
sp|Q12797|ASPH_HUMAN	29	0.933322	247.6	S	SSGNSSSSGSGSGSTSAGS(0.001)S(0.066)S(0.933)PGAR	138710000	80397000	90789000
sp|Q12802|AKP13_HUMAN	1932	0.800686	98.105	S	FLSHS(0.005)T(0.195)DS(0.801)LNK	13801000	7071700	6481300
sp|Q12802|AKP13_HUMAN	1559	0.989814	52.716	S	S(0.01)LS(0.99)PFRR	18155000	7532200	7406900
sp|Q12802|AKP13_HUMAN	2563	0.828339	84.842	S	S(0.003)LS(0.828)RPS(0.143)S(0.026)LIEQEK	45486000	0	12777000
sp|Q12802|AKP13_HUMAN	1898	0.994033	81.017	S	SQQS(0.994)VS(0.006)LSK	36029000	20317000	22054000
sp|Q12830|BPTF_HUMAN	2370	1	59.067	S	LS(1)PQMQVHQDK	10427000	2775100	4919500
sp|Q12830|BPTF_HUMAN	1231	0.966357	54.471	S	NLS(0.028)ES(0.966)PVIT(0.005)K	14429000	0	7154700
sp|Q12830|BPTF_HUMAN	216	1	77.379	S	S(1)PILEEK	12711000	4298900	4449900
sp|Q12830|BPTF_HUMAN	1251	0.999573	46.404	S	QEQS(1)PNANNDQPEDLIQGCSESDSSVLR	22867000	6164300	0
sp|Q12834|CDC20_HUMAN	41	1	59.57	S	EAAGPAPS(1)PMR	20171000	8877000	8850800
sp|Q12857|NFIA_HUMAN	280	0.999608	58.26	S	LKS(1)VEDEMDS(1)PGEEPFY(0.001)TGQGR	93466000	0	10381000
sp|Q12857|NFIA_HUMAN	287	0.999568	86.467	S	LKS(1)VEDEMDS(1)PGEEPFY(0.001)TGQGR	54020000	6715000	5303600
sp|Q12857|NFIA_HUMAN	300	0.999469	86.304	S	S(0.999)PGS(0.001)GSQSSGWHEVEPGMPSPTTLK	138250000	55255000	17744000
sp|Q12857|NFIA_HUMAN	319	0.784411	55.101	S	S(0.953)PGS(0.029)GS(0.006)QS(0.006)S(0.007)GWHEVEPGMPS(0.784)PT(0.11)T(0.105)LK	39069000	18368000	0
sp|Q12873|CHD3_HUMAN	1601	0.999997	100.38	S	METEADAPS(1)PAPS(1)LGER	131240000	63008000	56447000
sp|Q12873|CHD3_HUMAN	1605	1	96.666	S	METEADAPS(1)PAPS(1)LGER	80216000	33528000	28266000
sp|Q12888|TP53B_HUMAN	1430	0.998316	86.727	S	ETAVPGPLGIEDIS(0.002)PNLS(0.998)PDDK	19319000	0	0
sp|Q12888|TP53B_HUMAN	1362	1	86.911	S	GGPGKLS(1)PR	170620000	80976000	85689000
sp|Q12888|TP53B_HUMAN	552	0.99316	69.952	S	IDEDGENTQIEDT(0.003)EPMS(0.993)PVLNS(0.004)K	193490000	70815000	48989000
sp|Q12888|TP53B_HUMAN	1678	0.99998	94.728	S	LITSEEERS(1)PAKR	33827000	10929000	20048000
sp|Q12888|TP53B_HUMAN	523	0.862425	103.85	S	LMLS(0.013)T(0.019)S(0.015)EY(0.128)S(0.862)QS(0.964)PK	106810000	25518000	29266000
sp|Q12888|TP53B_HUMAN	525	0.963849	80.469	S	LMLS(0.013)T(0.019)S(0.015)EY(0.128)S(0.862)QS(0.964)PK	69373000	25518000	29266000
sp|Q12888|TP53B_HUMAN	1028	0.794427	71.344	S	NGSTAVAES(0.206)VAS(0.794)PQK	8422100	0	6355300
sp|Q12888|TP53B_HUMAN	500	1	124.43	S	NS(1)PEDLGLSLTGDSCK	146290000	65359000	42177000
sp|Q12888|TP53B_HUMAN	398	0.998348	46.065	S	QDKPMDT(0.001)S(0.001)VLS(0.998)EEGGEPFQK	48499000	0	14809000
sp|Q12888|TP53B_HUMAN	1094	0.999331	66.012	S	QS(0.001)QQPMKPIS(0.999)PVKDPVS(0.953)PAS(0.048)QK	759330000	444190000	407440000
sp|Q12888|TP53B_HUMAN	1101	0.970307	66.012	S	QS(0.003)QQPMKPIS(0.997)PVKDPVS(0.97)PAS(0.03)QK	759330000	444190000	407440000
sp|Q12888|TP53B_HUMAN	639	0.992547	43.084	S	S(0.015)EALS(0.993)S(0.993)VLDQEEAMEIK	4479700	0	0
sp|Q12888|TP53B_HUMAN	640	0.992547	43.084	S	S(0.015)EALS(0.993)S(0.993)VLDQEEAMEIK	4479700	0	0
sp|Q12888|TP53B_HUMAN	265	1	91.549	S	SEDMPFS(1)PK	35783000	11946000	14537000
sp|Q12888|TP53B_HUMAN	294	0.999995	64.136	S	S(1)PEPEVLSTQEDLFDQSNK	5251400	1141500	763850
sp|Q12888|TP53B_HUMAN	380	0.799461	51.998	S	S(0.005)T(0.005)PFIVPS(0.158)S(0.799)PT(0.034)EQEGR	275090000	100650000	0
sp|Q12888|TP53B_HUMAN	1317	0.979836	93.226	S	T(0.006)S(0.006)S(0.98)GT(0.007)S(0.001)LSAMHSSGSSGK	48125000	0	30945000
sp|Q12888|TP53B_HUMAN	316	0.872343	80.469	S	TVS(0.127)S(0.872)DGCS(0.001)TPSR	21776000	0	9947900
sp|Q12888|TP53B_HUMAN	771	1	52.576	S	VDVS(1)CEPLEGVEK	10540000	3348700	0
sp|Q12894|IFRD2_HUMAN	93	0.893997	93.753	S	S(0.008)S(0.009)AQADS(0.894)GS(0.844)S(0.244)DDEAASEAR	37780000	23854000	12763000
sp|Q12894|IFRD2_HUMAN	95	0.844339	74.519	S	S(0.008)S(0.009)AQADS(0.894)GS(0.844)S(0.244)DDEAASEAR	37780000	23854000	12763000
sp|Q12894|IFRD2_HUMAN	96	0.805862	74.519	S	S(0.29)S(0.29)AQADS(0.806)GS(0.806)S(0.806)DDEAAS(0.002)EAR	37780000	7500500	12763000
sp|Q12906|ILF3_HUMAN	482	0.961451	122.31	S	DSSKGEDS(0.961)AEET(0.039)EAK	0	3370600	28546000
sp|Q12906|ILF3_HUMAN	812	0.800173	48.998	S	FNY(0.001)S(0.199)GS(0.8)GGR	10449000	7244800	6293400
sp|Q12906|ILF3_HUMAN	382	0.999793	233.02	S	PMEEDGEEKS(1)PSK	56321000	25141000	0
sp|Q12929|EPS8_HUMAN	659	0.973773	93.823	S	QNS(0.974)S(0.023)S(0.003)SDSGGSIVR	20251000	10123000	9639200
sp|Q12946|FOXF1_HUMAN	335	0.972434	88.338	S	YHS(0.003)QS(0.972)PS(0.024)MCDR	48177000	18539000	19079000
sp|Q12959|DLG1_HUMAN	575	0.864191	126.63	S	EQMMNSSIS(0.001)S(0.003)GS(0.132)GS(0.864)LR	63174000	0	22136000
sp|Q12959|DLG1_HUMAN	687	0.969167	109.83	S	HVT(0.008)S(0.004)NAS(0.969)DS(0.013)ES(0.002)S(0.004)YR	36736000	0	16418000
sp|Q12965|MYO1E_HUMAN	980	0.999993	95.651	S	NQYVPYPHAPGS(1)QR	67429000	27590000	22432000
sp|Q12968|NFAC3_HUMAN	344	0.839645	47.915	S	KT(0.16)S(0.84)EDQAAILPGK	9021400	0	5644100
sp|Q12982|BNIP2_HUMAN	114	0.999835	163.8	S	KGS(1)ITEYTAAEEK	144480000	57297000	56249000
sp|Q12983|BNIP3_HUMAN	151	0.897932	57.434	S	ASET(0.002)DT(0.1)HS(0.898)IGEK	0	0	0
sp|Q12996|CSTF3_HUMAN	691	0.999996	60.527	S	RPNEDS(1)DEDEEKGAVVPPVHDIYR	552030000	135320000	109930000
sp|Q13017|RHG05_HUMAN	1218	0.947333	104.21	S	GGIDNPAIT(0.053)S(0.947)DQELDDKK	18699000	8488400	6313200
sp|Q13017|RHG05_HUMAN	1173	0.978995	70.529	S	T(0.021)HS(0.979)DAS(0.996)DDEAFT(0.003)T(0.001)SK	8499300	0	0
sp|Q13017|RHG05_HUMAN	1176	0.996344	70.529	S	T(0.021)HS(0.979)DAS(0.996)DDEAFT(0.003)T(0.001)SK	8499300	0	0
sp|Q13029|PRDM2_HUMAN	796	0.760335	41.54	S	ET(0.24)VS(0.76)PPCFDEYK	4713200	2088100	1397400
sp|Q13029|PRDM2_HUMAN	643	0.991575	54.066	S	T(0.008)AS(0.992)PPALPK	13502000	0	0
sp|Q13029|PRDM2_HUMAN	739	0.779545	46.408	S	T(0.106)S(0.117)S(0.78)PPS(0.522)S(0.463)PQHS(0.012)PALR	9475200	4842300	5821200
sp|Q13033|STRN3_HUMAN	229	1	54.898	S	NLEQILNGGES(1)PK	6759300	1570700	1563700
sp|Q13043|STK4_HUMAN	320	0.999971	63.69	S	EVDQDDEENS(1)EEDEMDSGTMVR	42623000	17657000	19299000
sp|Q13045|FLII_HUMAN	856	0.99755	144.12	S	NAEAVLQS(0.998)PGLS(0.002)GK	202190000	87466000	83431000
sp|Q13057|COASY_HUMAN	178	0.999987	113.61	S	PAS(1)PVAGSPK	35791000	14504000	12641000
sp|Q13057|COASY_HUMAN	183	0.999997	89.301	S	PASPVAGS(1)PK	8691600	5223700	3955500
sp|Q13085|ACACA_HUMAN	80	0.998863	79.201	S	S(0.001)S(0.001)MS(0.999)GLHLVK	79176000	30218000	27948000
sp|Q13098|CSN1_HUMAN	474	1	114.64	S	EGS(1)QGELTPANSQSR	53160000	0	0
sp|Q13098|CSN1_HUMAN	468	1	85.813	S	NQIHVKS(1)PPR	23877000	6068000	7319800
sp|Q13107|UBP4_HUMAN	244	0.934851	49.418	S	NFT(0.004)T(0.061)S(0.935)PK	10437000	4875000	3612300
sp|Q13111|CAF1A_HUMAN	951	0.939519	121.6	S	AT(0.026)LT(0.034)AS(0.94)PLGAS(0.001)	13161000	3114500	3394300
sp|Q13111|CAF1A_HUMAN	772	0.92395	72.29	S	GLLS(0.006)NHT(0.07)GS(0.924)PR	49410000	0	14721000
sp|Q13111|CAF1A_HUMAN	141	0.877189	108.9	S	LNSEAS(0.877)PS(0.123)R	7557800	23886000	61821000
sp|Q13112|CAF1B_HUMAN	429	0.850426	103.14	S	TQDPS(0.149)S(0.85)PGT(0.066)T(0.934)PPQAR	179410000	79153000	98912000
sp|Q13129|RLF_HUMAN	632	0.865486	100.54	S	S(0.865)PS(0.135)AIPEQNHSLNDQAK	0	13260000	0
sp|Q13136|LIPA1_HUMAN	708	1	67.726	S	RIPHS(1)PAR	0	0	0
sp|Q13136|LIPA1_HUMAN	242	0.81715	71.548	S	S(0.023)S(0.023)DGS(0.817)LS(0.136)HEEDLAK	0	6826200	6623600
sp|Q13136|LIPA1_HUMAN	1172	0.766461	90.731	S	VTSSMS(0.116)S(0.766)PS(0.116)MQPK	0	0	0
sp|Q13144|EI2BE_HUMAN	544	1	82.171	S	GGS(1)PQMDDIK	348330000	154910000	172590000
sp|Q13177|PAK2_HUMAN	2	1	92.063	S	S(1)DNGELEDKPPAPPVR	21843000	9400500	10010000
sp|Q13177|PAK2_HUMAN	141	0.969113	75.387	S	YLS(0.969)FT(0.031)PPEK	89993000	34404000	29243000
sp|Q13185|CBX3_HUMAN	176	0.906218	97.214	S	LT(0.094)WHS(0.906)CPEDEAQ	34138000	19634000	0
sp|Q13185|CBX3_HUMAN	93	0.998653	82.102	S	RKS(0.999)LS(0.001)DSESDDSK	16232000	0	0
sp|Q13185|CBX3_HUMAN	95	0.999179	96.64	S	S(0.001)LS(0.999)DSESDDSK	19095000	39042000	249190000
sp|Q13200|PSMD2_HUMAN	16	0.999998	169.08	S	DKAPVQPQQS(1)PAAAPGGTDEKPSGK	440510000	253540000	122870000
sp|Q13200|PSMD2_HUMAN	361	0.979373	78.324	S	FGGS(0.979)GS(0.021)QVDSAR	13959000	6732100	5630300
sp|Q13206|DDX10_HUMAN	539	0.994286	73.624	S	APS(0.994)LT(0.006)NDEVEEFR	6244500	2235600	0
sp|Q13206|DDX10_HUMAN	831	0.99443	143.28	S	S(0.006)NS(0.994)EVEDVGPTSHNR	50717000	24221000	23788000
sp|Q13206|DDX10_HUMAN	7	0.991332	48.112	S	T(0.001)ANS(0.991)PGS(0.007)GARPDPVR	54161000	0	29198000
sp|Q13242|SRSF9_HUMAN	211	0.999999	88.552	S	GS(1)PHYFSPFRPY	117920000	43967000	1538700
sp|Q13242|SRSF9_HUMAN	216	0.999918	88.552	S	GS(1)PHYFS(1)PFRPY	112350000	41535000	0
sp|Q13242|SRSF9_HUMAN	189	0.987805	70.056	S	STS(0.988)Y(0.011)GYSR	216030000	126660000	129030000
sp|Q13243|SRSF5_HUMAN	229	0.88525	53.754	S	S(0.161)RS(0.885)VS(0.977)RS(0.977)PVPEK	99594000	59021000	67984000
sp|Q13243|SRSF5_HUMAN	231	0.976713	59.418	S	S(0.161)RS(0.885)VS(0.977)RS(0.977)PVPEK	99594000	367220000	529600000
sp|Q13243|SRSF5_HUMAN	233	0.990571	59.418	S	S(0.179)RS(0.873)VS(0.957)RS(0.991)PVPEK	99594000	367220000	529600000
sp|Q13247|SRSF6_HUMAN	314	1	49.715	S	S(1)VS(1)PPPKR	13768000	7493700	8052400
sp|Q13247|SRSF6_HUMAN	316	1	87.476	S	S(1)VS(1)PPPKR	126080000	78402000	133900000
sp|Q13247|SRSF6_HUMAN	301	1	75.479	S	S(1)NS(1)PLPVPPSK	67222000	41915000	40594000
sp|Q13247|SRSF6_HUMAN	303	1	83.617	S	S(1)NS(1)PLPVPPSK	397250000	215660000	215460000
sp|Q13247|SRSF6_HUMAN	297	0.849329	64.394	S	S(0.237)RS(0.849)QS(0.959)RS(0.959)NS(0.959)PLPVPPS(0.037)K	45970000	28451000	26563000
sp|Q13247|SRSF6_HUMAN	299	0.959006	64.394	S	S(0.237)RS(0.849)QS(0.959)RS(0.959)NS(0.959)PLPVPPS(0.037)K	70521000	44058000	43875000
sp|Q13263|TIF1B_HUMAN	19	0.999278	319.83	S	AASAAAASAAAASAASGS(0.999)PGPGEGSAGGEK	3487200000	2045100000	1550900000
sp|Q13263|TIF1B_HUMAN	473	1	85.813	S	S(1)GEGEVSGLMR	16882000	7682000	7843900
sp|Q13283|G3BP1_HUMAN	149	0.996735	92.956	S	YQDEVFGGFVT(0.003)EPQEES(0.997)EEEVEEPEER	456450000	0	1748700
sp|Q13286|CLN3_HUMAN	12	0.999998	93.51	S	RFS(1)DS(0.997)EGEET(0.003)VPEPR	55922000	34920000	30334000
sp|Q13286|CLN3_HUMAN	14	0.999989	93.51	S	RFS(1)DS(1)EGEETVPEPR	46172000	31289000	26505000
sp|Q13322|GRB10_HUMAN	104	1	94.692	S	SIQPQVS(1)PR	0	15875000	13544000
sp|Q13330|MTA1_HUMAN	449	0.991142	60.49	S	S(0.009)NMS(0.991)PHGLPAR	31836000	10020000	12731000
sp|Q13330|MTA1_HUMAN	576	0.888192	66.285	S	VAPVINNGS(0.888)PT(0.112)ILGK	8904100	8208800	7134100
sp|Q13371|PHLP_HUMAN	296	0.97543	80.632	S	NS(0.001)AT(0.014)CHS(0.01)EDS(0.975)DLEID	29702000	14120000	14158000
sp|Q13393|PLD1_HUMAN	2	1	53.756	S	S(1)LKNEPR	21085000	10905000	0
sp|Q13416|ORC2_HUMAN	280	0.959499	40.352	S	VS(0.959)PS(0.038)FS(0.002)AELK	5923100	1740100	1345600
sp|Q13425|SNTB2_HUMAN	95	1	69.451	S	GLGPPS(1)PPAPPR	84578000	42127000	39660000
sp|Q13425|SNTB2_HUMAN	110	1	100.19	S	GPAGEAGAS(1)PPVRR	143260000	71594000	75611000
sp|Q13425|SNTB2_HUMAN	393	0.986938	76.588	S	S(0.987)PS(0.013)LGSDLTFATR	43403000	0	4901900
sp|Q13425|SNTB2_HUMAN	395	0.879095	43.382	S	S(0.119)PS(0.879)LGS(0.002)DLTFATR	3301300	7960300	450750
sp|Q13427|PPIG_HUMAN	687	0.999776	85.554	S	DQS(1)PFSK	90304000	45866000	33144000
sp|Q13427|PPIG_HUMAN	744	0.997215	83.758	S	KFDHES(0.997)S(0.993)PGT(0.01)DEDKSG	63316000	38370000	39874000
sp|Q13427|PPIG_HUMAN	745	0.993077	85.636	S	KFDHES(0.997)S(0.993)PGT(0.01)DEDKSG	104900000	32776000	0
sp|Q13427|PPIG_HUMAN	356	1	47.067	S	S(1)ET(1)PPHWR	14446000	9339900	9541500
sp|Q13427|PPIG_HUMAN	716	1	141.37	S	IRS(1)S(1)VEKENQK	77623000	36121000	54558000
sp|Q13427|PPIG_HUMAN	717	1	141.37	S	IRS(1)S(1)VEKENQK	77623000	36121000	54558000
sp|Q13427|PPIG_HUMAN	256	0.87311	90.843	S	S(0.273)AS(0.873)S(0.873)ES(0.98)EAENLEAQPQSTVRPEEIPPIPENR	56850000	7667700	4065200
sp|Q13427|PPIG_HUMAN	257	0.87311	90.843	S	S(0.273)AS(0.873)S(0.873)ES(0.98)EAENLEAQPQSTVRPEEIPPIPENR	56850000	7667700	4065200
sp|Q13427|PPIG_HUMAN	259	0.980306	90.843	S	S(0.273)AS(0.873)S(0.873)ES(0.98)EAENLEAQPQSTVRPEEIPPIPENR	56850000	7667700	4065200
sp|Q13427|PPIG_HUMAN	397	1	123.03	S	SELNEIKENQRS(1)PVR	262300000	93835000	0
sp|Q13428|TCOF_HUMAN	906	1	78.326	S	AALAPAKES(1)PRK	835350000	350570000	483210000
sp|Q13428|TCOF_HUMAN	381	0.999724	131.25	S	TSQVGAASAPAKES(1)PR	6552900	3722200	17391000
sp|Q13428|TCOF_HUMAN	233	0.999843	124.16	S	ASSVSTKES(1)PAR	122030000	144300000	195590000
sp|Q13428|TCOF_HUMAN	1257	1	87.519	S	QEAKPQQAAGMLS(1)PK	10967000	2780100	2755100
sp|Q13428|TCOF_HUMAN	1376	1	93.424	S	LGAGEGGEAS(1)VS(1)PEK	28477000	14609000	328450000
sp|Q13428|TCOF_HUMAN	1378	1	145.05	S	LGAGEGGEAS(1)VS(1)PEK	915760000	384250000	328450000
sp|Q13428|TCOF_HUMAN	1350	1	117.79	S	RKLS(1)GDQPAAR	2313800000	798850000	1231600000
sp|Q13428|TCOF_HUMAN	171	0.983481	83.312	S	SAEPS(0.006)ANT(0.013)T(0.012)LVS(0.983)ET(0.983)EEEGS(0.002)VPAFGAAAK	124470000	49201000	24949000
sp|Q13428|TCOF_HUMAN	1228	0.880746	88.552	S	LDS(0.105)S(0.881)PS(0.013)VSSTLAAK	649450000	252850000	222100000
sp|Q13428|TCOF_HUMAN	583	0.930133	68.515	S	PT(0.001)S(0.069)S(0.93)PAKGPPQK	0	64858000	81295000
sp|Q13428|TCOF_HUMAN	503	0.999751	52.254	S	S(1)PQVKPASTMGMGPLGK	18962000	0	32540000
sp|Q13428|TCOF_HUMAN	156	0.992117	62.377	S	TVANLLS(0.008)GKS(0.992)PR	62608000	87639000	57808000
sp|Q13428|TCOF_HUMAN	83	0.786936	60.747	S	VS(0.065)DPIS(0.787)T(0.787)S(0.787)ES(0.787)S(0.787)EEEEEAEAETAK	27032000	0	1054300
sp|Q13428|TCOF_HUMAN	85	0.786936	60.747	S	VS(0.065)DPIS(0.787)T(0.787)S(0.787)ES(0.787)S(0.787)EEEEEAEAETAK	27032000	0	1054300
sp|Q13428|TCOF_HUMAN	87	0.786936	60.747	S	VS(0.065)DPIS(0.787)T(0.787)S(0.787)ES(0.787)S(0.787)EEEEEAEAETAK	27032000	0	1054300
sp|Q13428|TCOF_HUMAN	88	0.786936	60.747	S	VS(0.065)DPIS(0.787)T(0.787)S(0.787)ES(0.787)S(0.787)EEEEEAEAETAK	27032000	0	1054300
sp|Q13435|SF3B2_HUMAN	435	0.98804	52.784	S	GFEEEHKDS(0.024)DDDS(0.988)S(0.988)DDEQEK	0	0	44097000
sp|Q13435|SF3B2_HUMAN	436	0.98804	52.784	S	GFEEEHKDS(0.024)DDDS(0.988)S(0.988)DDEQEK	0	0	44097000
sp|Q13435|SF3B2_HUMAN	307	0.999805	155.49	S	SSLGQS(1)ASETEEDTVSVSK	401320000	54028000	42159000
sp|Q13435|SF3B2_HUMAN	309	0.981315	144.72	S	S(0.231)S(0.278)LGQS(0.493)AS(0.981)ET(0.017)EEDTVSVSK	567710000	103070000	54181000
sp|Q13439|GOGA4_HUMAN	89	0.768009	47.603	S	S(0.114)S(0.114)S(0.768)KES(0.005)LVR	17821000	0	0
sp|Q13439|GOGA4_HUMAN	41	0.996395	125.53	S	T(0.002)S(0.002)S(0.996)FTEQLDEGTPNR	54534000	24537000	16741000
sp|Q13442|HAP28_HUMAN	60	0.999643	161.84	S	SLDS(1)DES(1)EDEEDDYQQKR	494360000	264860000	315980000
sp|Q13442|HAP28_HUMAN	63	1	201.24	S	S(0.005)LDS(0.995)DES(1)EDEEDDYQQK	680450000	360100000	416120000
sp|Q13442|HAP28_HUMAN	176	0.998835	70.056	S	MQS(0.999)LS(0.001)LNK	25331000	9546500	11545000
sp|Q13442|HAP28_HUMAN	178	0.972443	64.711	S	MQS(0.028)LS(0.972)LNK	0	12319000	13653000
sp|Q13443|ADAM9_HUMAN	758	1	95.523	S	HVS(1)PVT(1)PPR	33168000	18285000	17029000
sp|Q13443|ADAM9_HUMAN	752	1	43.808	S	QPGS(1)VPR	0	0	19322000
sp|Q13451|FKBP5_HUMAN	13	0.96694	91.475	S	NNEES(0.967)PT(0.032)AT(0.001)VAEQGEDITSK	13088000	6963000	4981300
sp|Q13459|MYO9B_HUMAN	1354	0.758315	47.037	S	RT(0.186)S(0.758)FS(0.048)T(0.006)S(0.002)DVSK	0	0	4457700
sp|Q13459|MYO9B_HUMAN	1122	1	94.01	S	S(0.004)PLEHS(0.498)S(0.498)PEKEAPS(1)PEK	28918000	0	0
sp|Q13459|MYO9B_HUMAN	1290	0.996942	71.98	S	VQEKPDS(0.997)PGGS(0.002)T(0.002)QIQR	33869000	15998000	14696000
sp|Q13470|TNK1_HUMAN	519	0.844845	83.182	S	PTGGGS(0.155)S(0.845)PPEIR	0	0	15097000
sp|Q13480|GAB1_HUMAN	381	0.85524	56.959	S	TASDTDSSYCIPT(0.006)AGMS(0.855)PS(0.138)R	12160000	3717400	2638200
sp|Q13501|SQSTM_HUMAN	272	0.999426	119.23	S	S(0.021)RLT(0.979)PVS(0.999)PESSSTEEK	272550000	106300000	134400000
sp|Q13523|PRP4B_HUMAN	431	1	91.858	S	ERS(1)KDAS(1)PINR	9481700	69524000	125630000
sp|Q13523|PRP4B_HUMAN	437	0.882047	50.608	S	DAS(1)PINRWS(0.882)PT(0.118)R	49807000	29120000	0
sp|Q13523|PRP4B_HUMAN	20	1	74.987	S	EQPEMEDANS(1)EK	50012000	20295000	31610000
sp|Q13523|PRP4B_HUMAN	23	0.994558	44.811	S	EQPEMEDANS(0.995)EKS(0.995)INEENGEVS(0.011)EDQSQNK	31798000	11889000	21531000
sp|Q13523|PRP4B_HUMAN	427	1	91.858	S	ERS(1)KDAS(1)PINR	9481700	69524000	125630000
sp|Q13523|PRP4B_HUMAN	277	1	110.08	S	KKS(1)PIINESR	264310000	295770000	397230000
sp|Q13523|PRP4B_HUMAN	366	1	49.483	S	S(1)RS(1)PLLNDR	59008000	6418900	8522000
sp|Q13523|PRP4B_HUMAN	368	1	71.085	S	S(1)RS(1)PLLNDR	345780000	111080000	103590000
sp|Q13523|PRP4B_HUMAN	354	0.850139	51.346	S	S(0.85)LS(0.15)PKPR	0	8211700	0
sp|Q13523|PRP4B_HUMAN	356	0.996044	47.082	S	S(0.004)LS(0.996)PKPR	0	0	46200000
sp|Q13523|PRP4B_HUMAN	292	1	45.161	S	S(1)RS(1)PVDLR	687740000	353380000	42608000
sp|Q13523|PRP4B_HUMAN	294	1	110.38	S	S(1)RS(1)PVDLR	1041200000	508390000	162860000
sp|Q13523|PRP4B_HUMAN	578	0.950341	86.291	S	T(0.05)RS(0.95)PS(1)PDDILER	90287000	47184000	41246000
sp|Q13523|PRP4B_HUMAN	580	0.999964	86.291	S	T(0.076)RS(0.924)PS(1)PDDILER	90287000	47184000	41246000
sp|Q13535|ATR_HUMAN	1893	1	42.976	S	LEMT(1)QNS(1)Y(1)RAK	0	85183000	67175000
sp|Q13541|4EBP1_HUMAN	65	0.99968	53.252	S	NS(1)PVT(0.386)KT(0.615)PPR	150660000	56943000	54828000
sp|Q13547|HDAC1_HUMAN	421	1	133.86	S	IACEEEFS(1)DS(1)EEEGEGGRK	134100000	156760000	143350000
sp|Q13547|HDAC1_HUMAN	423	1	163.41	S	IACEEEFS(1)DS(1)EEEGEGGRK	180480000	61259000	63805000
sp|Q13547|HDAC1_HUMAN	393	1	58.672	S	MLPHAPGVQMQAIPEDAIPEES(1)GDEDEDDPDKR	16554000	3337000	0
sp|Q13563|PKD2_HUMAN	812	0.999934	112.8	S	SLDDS(1)EEDDDEDSGHSSR	21199000	0	12551000
sp|Q13573|SNW1_HUMAN	224	1	78.285	S	GPPS(1)PPAPVMHS(0.988)PS(0.012)R	350320000	251540000	204790000
sp|Q13573|SNW1_HUMAN	232	0.987636	78.285	S	GPPS(1)PPAPVMHS(0.988)PS(0.012)R	268040000	201840000	165120000
sp|Q13586|STIM1_HUMAN	575	1	43.77	S	LPDS(1)PALAK	12798000	4409100	4343800
sp|Q13586|STIM1_HUMAN	618	0.915127	67.11	S	S(0.069)HS(0.915)PS(0.008)S(0.008)PDPDTPSPVGDSR	40117000	3382300	3444000
sp|Q13595|TRA2A_HUMAN	14	1	64.136	S	S(1)DVEENNFEGRES(1)R	55237000	145490000	22860000
sp|Q13595|TRA2A_HUMAN	18	0.920383	43.791	S	ES(0.509)RS(0.509)QS(0.92)KS(0.909)PT(0.308)GT(0.846)PAR	55237000	41150000	0
sp|Q13595|TRA2A_HUMAN	20	0.908682	43.791	S	ES(0.509)RS(0.509)QS(0.92)KS(0.909)PT(0.308)GT(0.846)PAR	55237000	41150000	0
sp|Q13595|TRA2A_HUMAN	2	1	129.84	S	S(1)DVEENNFEGRES(1)R	121630000	63404000	88615000
sp|Q13595|TRA2A_HUMAN	98	0.83886	42.809	S	S(0.163)RS(0.839)HS(0.844)PMS(0.155)NR	6269100	0	12235000
sp|Q13595|TRA2A_HUMAN	100	0.844	42.809	S	S(0.163)RS(0.839)HS(0.844)PMS(0.155)NR	6269100	0	12235000
sp|Q13595|TRA2A_HUMAN	86	0.99249	80.979	S	S(0.005)RS(0.992)Y(0.001)T(0.001)PEYR	625990000	363650000	356710000
sp|Q13601|KRR1_HUMAN	3	0.999795	110.66	S	AS(1)PSLERPEK	151070000	67850000	64422000
sp|Q13610|PWP1_HUMAN	50	1	249.32	S	LQEEGGGS(1)DEEETGSPSEDGMQSAR	520570000	268430000	249550000
sp|Q13610|PWP1_HUMAN	57	0.932288	72.37	S	EKLQEEGGGSDEEET(0.004)GS(0.932)PS(0.063)EDGMQSAR	91087000	47475000	9298500
sp|Q13613|MTMR1_HUMAN	653	0.864157	76.522	S	GS(0.123)S(0.864)PS(0.012)HSATSVHTSV	58435000	25826000	0
sp|Q13619|CUL4A_HUMAN	10	0.993515	46.706	S	KGS(0.994)FS(0.006)ALVGR	0	0	6442800
sp|Q13641|TPBG_HUMAN	418	0.824613	40.715	S	LTNLS(0.028)S(0.147)NS(0.825)DV	7427500	1288000	0
sp|Q13671|RIN1_HUMAN	333	0.999953	73.466	S	GS(1)PAT(0.026)S(0.974)PHLGR	23197000	23647000	25370000
sp|Q13671|RIN1_HUMAN	337	0.973583	80.245	S	GS(1)PAT(0.026)S(0.974)PHLGR	21907000	21931000	22258000
sp|Q13769|THOC5_HUMAN	307	0.99967	47.281	S	ALFKPPEDS(1)QDDES(1)DS(1)DAEEEQT(0.001)TK	0	35981000	30978000
sp|Q13769|THOC5_HUMAN	312	0.999692	75.261	S	ALFKPPEDS(1)QDDES(1)DS(1)DAEEEQT(0.001)TK	328270000	178840000	174330000
sp|Q13769|THOC5_HUMAN	314	0.999532	64.68	S	ALFKPPEDS(1)QDDES(1)DS(1)DAEEEQT(0.001)TK	293340000	178840000	174330000
sp|Q13796|SHRM2_HUMAN	1337	0.999981	54.7	S	SLADILDPS(1)VKIK	3484400	1408400	787720
sp|Q13868|EXOS2_HUMAN	124	1	70.1	S	S(1)AEDELAMR	6165500	2906300	3293800
sp|Q13895|BYST_HUMAN	98	1	187.31	S	MPQDGS(1)DDEDEEWPTLEK	189870000	92502000	54320000
sp|Q14004|CDK13_HUMAN	383	0.999682	111.74	S	GGDVS(1)PSPYSSSSWR	63471000	36462000	23561000
sp|Q14004|CDK13_HUMAN	437	0.916609	67.456	S	HS(0.083)S(0.917)IS(0.969)PS(0.016)T(0.014)LT(0.002)LK	93265000	46396000	52398000
sp|Q14004|CDK13_HUMAN	439	0.968907	77.185	S	HS(0.083)S(0.917)IS(0.969)PS(0.016)T(0.014)LT(0.002)LK	121790000	46396000	43149000
sp|Q14004|CDK13_HUMAN	525	0.944249	67.964	S	IEHAPS(0.944)PS(0.025)S(0.025)GGT(0.005)LK	24173000	11555000	14006000
sp|Q14004|CDK13_HUMAN	340	0.998997	75.548	S	KS(0.999)PS(0.987)PAGGGS(0.005)S(0.004)PY(0.003)S(0.002)R	42776000	54048000	40323000
sp|Q14004|CDK13_HUMAN	342	0.987803	75.548	S	S(0.074)RKS(0.926)PS(0.988)PAGGGS(0.004)S(0.004)PY(0.001)S(0.003)R	42776000	54048000	40323000
sp|Q14004|CDK13_HUMAN	315	1	53.751	S	S(1)LS(1)PLGGR	8461500	3925100	4046600
sp|Q14004|CDK13_HUMAN	317	1	82.287	S	S(1)LS(1)PLGGR	48152000	3925100	22292000
sp|Q14004|CDK13_HUMAN	325	0.997621	80.638	S	S(0.097)LS(0.903)PLGGRDDS(0.998)PVS(0.002)HR	58829000	28607000	0
sp|Q9NYV4|CDK12_HUMAN	291	0.999602	49.715	S	S(1)PS(0.994)PY(0.004)S(0.002)R	19445000	4067700	9083400
sp|Q9NYV4|CDK12_HUMAN	293	0.999871	92.051	S	SPS(1)PYSR	39609000	28174000	35040000
sp|Q14004|CDK13_HUMAN	397	0.997817	69.979	S	S(0.001)RS(0.998)PY(0.001)SPVLR	215050000	121040000	0
sp|Q14004|CDK13_HUMAN	400	0.935277	62.924	S	S(0.501)RS(0.493)PY(0.071)S(0.935)PVLR	191500000	111520000	104820000
sp|Q14103|HNRPD_HUMAN	87	0.768166	46.296	S	NEEDEGHS(0.181)NS(0.195)S(0.629)PRHS(0.768)EAAT(0.227)AQR	78051000	40442000	49819000
sp|Q14126|DSG2_HUMAN	703	0.999173	100.88	S	GSSS(0.001)AS(0.999)IVK	130600000	47797000	77112000
sp|Q14134|TRI29_HUMAN	21	0.95951	43.813	S	S(0.96)PS(0.04)GPS(0.001)GSLENGTK	14524000	0	0
sp|Q14135|VGLL4_HUMAN	52	0.970434	53.569	S	TGPPPIS(0.97)PS(0.03)K	0	3924500	4499500
sp|Q14137|BOP1_HUMAN	126	1	140.84	S	IGDEYAEDS(1)S(1)DEEDIR	943880000	472590000	469840000
sp|Q14137|BOP1_HUMAN	127	1	191.78	S	IGDEYAEDS(1)S(1)DEEDIR	1075800000	513350000	469840000
sp|Q14147|DHX34_HUMAN	749	1	88.075	S	LQEEQDGGS(1)S(1)DEDR	0	0	0
sp|Q14147|DHX34_HUMAN	750	1	88.075	S	LQEEQDGGS(1)S(1)DEDR	0	0	0
sp|Q14149|MORC3_HUMAN	514	0.993913	42.976	S	HLS(0.994)EGT(0.002)NS(0.002)YAT(0.002)R	5465700	2646900	0
sp|Q14151|SAFB2_HUMAN	787	1	47.288	S	EGS(1)RPMMGDHR	0	0	17449000
sp|Q14151|SAFB2_HUMAN	194	0.804824	108.35	S	NTLET(0.033)S(0.805)S(0.162)LNFK	34769000	13817000	14067000
sp|Q15424|SAFB1_HUMAN	234	0.784918	72.842	S	S(0.015)EPVKEES(0.785)S(0.2)ELEQPFAQDTSSVGPDR	0	45664000	30879000
sp|Q15424|SAFB1_HUMAN	247	0.76756	100.1	S	SEPVKEESSELEQPFAQDT(0.009)S(0.223)S(0.768)VGPDR	93133000	0	0
sp|Q14152|EIF3A_HUMAN	584	1	78.334	S	LES(1)LNIQR	3826100	1755800	0
sp|Q14152|EIF3A_HUMAN	882	0.948081	102.52	S	LGDS(0.026)S(0.948)LS(0.026)R	93316000	43183000	42092000
sp|Q14152|EIF3A_HUMAN	1336	1	45.879	S	VPPPALS(1)R	6063500	3582800	0
sp|Q15052|ARHG6_HUMAN	488	0.999971	62.823	S	MS(1)GFIYQGK	194300000	66951000	72386000
sp|Q14157|UBP2L_HUMAN	416	0.956531	98.676	S	NPSDS(0.036)AVHS(0.957)PFT(0.007)K	0	29108000	36852000
sp|Q14157|UBP2L_HUMAN	604	0.781345	50.874	S	RY(0.001)PS(0.781)S(0.215)IS(0.001)SSPQK	71404000	0	0
sp|Q14157|UBP2L_HUMAN	605	0.89822	87.148	S	YPS(0.1)S(0.898)IS(0.079)S(0.502)S(0.421)PQKDLTQAK	28069000	16795000	13137000
sp|Q14157|UBP2L_HUMAN	609	0.996215	79.492	S	RYPSSIS(0.001)S(0.003)S(0.996)PQK	971120000	0	659840000
sp|Q14157|UBP2L_HUMAN	467	0.901055	131.82	S	S(0.027)T(0.033)S(0.039)APQMS(0.901)PGSSDNQS(0.002)S(0.032)S(0.966)PQPAQQK	117050000	0	7581000
sp|Q14157|UBP2L_HUMAN	477	0.965791	96.718	S	S(0.027)T(0.033)S(0.039)APQMS(0.901)PGSSDNQS(0.002)S(0.032)S(0.966)PQPAQQK	40332000	7090900	7581000
sp|Q14160|SCRIB_HUMAN	1486	1	93.111	S	ALS(1)PAELR	12918000	4954900	5341400
sp|Q14160|SCRIB_HUMAN	1306	0.992829	58.137	S	MAES(0.001)PCS(0.002)PS(0.007)GQQPPS(0.993)PPS(0.998)PDELPANVK	117040000	58892000	29340000
sp|Q14160|SCRIB_HUMAN	1309	0.997807	58.137	S	MAES(0.001)PCS(0.002)PS(0.007)GQQPPS(0.993)PPS(0.998)PDELPANVK	151110000	75130000	29340000
sp|Q14160|SCRIB_HUMAN	1508	1	78.653	S	MKS(1)LEQDALR	58147000	22012000	21527000
sp|Q14160|SCRIB_HUMAN	835	0.995619	101.47	S	MVEPENAVTIT(0.004)PLRPEDDYS(0.996)PR	34386000	1866900	1119300
sp|Q14160|SCRIB_HUMAN	1220	0.999997	85.288	S	NS(1)LESISSIDR	172220000	64916000	71043000
sp|Q14160|SCRIB_HUMAN	1223	0.976699	100.55	S	NS(1)LES(0.977)IS(0.02)S(0.003)IDR	51430000	19165000	26563000
sp|Q14160|SCRIB_HUMAN	1448	0.999754	101.3	S	QSPAS(1)PPPLGGGAPVR	67156000	26944000	27354000
sp|Q14160|SCRIB_HUMAN	504	0.810059	62.966	S	RSEACPCQPDS(0.19)GS(0.81)PLPAEEEK	100620000	0	52838000
sp|Q14160|SCRIB_HUMAN	1378	1	42.568	S	RVS(1)LVGADDLR	5788800	0	1683700
sp|Q14160|SCRIB_HUMAN	1475	1	84.718	S	VQS(1)PEPPAPER	0	15684000	13817000
sp|Q14181|DPOA2_HUMAN	141	0.996525	87.28	S	S(0.997)PHQLLS(0.026)PS(0.349)S(0.315)FS(0.259)PS(0.043)AT(0.009)PS(0.002)QK	95599000	45883000	44653000
sp|Q14181|DPOA2_HUMAN	152	0.886358	87.28	S	S(0.995)PHQLLS(0.005)PS(0.013)S(0.035)FS(0.886)PS(0.061)AT(0.005)PSQK	95599000	45883000	44653000
sp|Q14186|TFDP1_HUMAN	23	1	66.262	S	VFIDQNLS(1)PGK	46440000	14883000	13376000
sp|Q14188|TFDP2_HUMAN	24	0.845945	45.077	S	GFIDQNLS(0.846)PT(0.154)K	9396900	4056500	4085900
sp|Q14202|ZMYM3_HUMAN	1045	0.93878	41.54	S	LVLS(0.939)ES(0.031)CS(0.031)R	6838500	0	0
sp|Q14204|DYHC1_HUMAN	4368	0.914949	55.885	S	T(0.002)DS(0.915)T(0.075)S(0.008)DGRPAWMR	267750000	0	97782000
sp|Q14241|ELOA1_HUMAN	163	1	46.955	S	KLS(1)ELERPHK	17061000	0	0
sp|Q14244|MAP7_HUMAN	365	1	50.178	S	AAPAQVRPPS(1)PGNIR	7447900	0	10600000
sp|Q14244|MAP7_HUMAN	293	0.942884	56.087	S	IIHGT(0.057)AS(0.943)YKK	29518000	8170900	0
sp|Q14244|MAP7_HUMAN	209	0.999999	134.85	S	LSSSSATLLNS(1)PDR	69228000	28508000	27130000
sp|Q14244|MAP7_HUMAN	181	0.963146	40.268	S	S(0.963)VS(0.028)T(0.007)MNLS(0.002)K	0	0	12652000
sp|Q14244|MAP7_HUMAN	183	0.847898	55.401	S	S(0.001)VS(0.848)T(0.151)MNLSK	17463000	7160900	7752300
sp|Q14247|SRC8_HUMAN	405	0.999995	113.53	S	T(0.012)QT(0.988)PPVS(1)PAPQPTEER	83952000	34921000	32687000
sp|Q14247|SRC8_HUMAN	418	0.863282	121.76	S	LPS(0.137)S(0.863)PVYEDAASFK	388400000	124000000	95432000
sp|Q14258|TRI25_HUMAN	100	0.964674	90.754	S	AS(0.035)APS(0.965)PNAQVACDHCLK	28026000	0	9935300
sp|Q14432|PDE3A_HUMAN	312	0.901067	61.435	S	RT(0.099)S(0.901)LPCIPR	15664000	20384000	20399000
sp|Q14432|PDE3A_HUMAN	428	1	50.04	S	S(1)LPPGLLR	5994800	2146900	0
sp|Q14493|SLBP_HUMAN	20	1	65.092	S	CDGDAS(1)PPS(1)PAR	11791000	0	9910400
sp|Q14493|SLBP_HUMAN	23	1	72.891	S	CDGDAS(1)PPS(1)PAR	37770000	15241000	22163000
sp|Q14498|RBM39_HUMAN	136	0.999997	78.285	S	DKS(1)PVREPIDNLTPEER	4666900000	1820600000	1913400000
sp|Q14498|RBM39_HUMAN	117	1	83.883	S	IGLPHS(1)IK	51520000	17209000	17331000
sp|Q14498|RBM39_HUMAN	97	0.995983	69.721	S	Y(0.001)RS(0.996)PY(0.003)SGPK	646040000	241980000	145460000
sp|Q14498|RBM39_HUMAN	100	0.991326	53.569	S	Y(0.007)RS(0.979)PY(0.023)S(0.991)GPK	12121000	7541700	0
sp|Q14517|FAT1_HUMAN	4473	0.982834	68.83	S	DMPAAGS(0.983)LGS(0.006)S(0.006)S(0.006)R	15503000	0	0
sp|Q14527|HLTF_HUMAN	397	0.97407	63.454	S	KT(0.016)AVQY(0.027)IES(0.974)S(0.974)DS(0.974)EEIET(0.026)S(0.009)ELPQK	18710000	0	0
sp|Q14527|HLTF_HUMAN	398	0.97407	63.454	S	KT(0.016)AVQY(0.027)IES(0.974)S(0.974)DS(0.974)EEIET(0.026)S(0.009)ELPQK	18710000	0	0
sp|Q14527|HLTF_HUMAN	400	0.97407	63.454	S	KT(0.016)AVQY(0.027)IES(0.974)S(0.974)DS(0.974)EEIET(0.026)S(0.009)ELPQK	18710000	0	0
sp|Q14562|DHX8_HUMAN	460	0.999998	80.979	S	QSMDMS(1)PIK	101430000	49223000	49262000
sp|Q14573|ITPR3_HUMAN	1832	0.997413	54.7	S	VAS(0.997)FS(0.003)IPGSSSR	0	0	10232000
sp|Q14669|TRIPC_HUMAN	991	0.99999	77.593	S	DDSLDLS(1)PQGR	16089000	9135500	9833100
sp|Q14669|TRIPC_HUMAN	942	0.785526	45.723	S	HLAESES(0.001)LLT(0.214)S(0.786)PPK	5589500	1576200	0
sp|Q14669|TRIPC_HUMAN	310	0.999985	65.943	S	KRS(1)ES(1)PPAELPSLR	12759000	0	8483100
sp|Q14669|TRIPC_HUMAN	312	0.999985	65.943	S	KRS(1)ES(1)PPAELPSLR	92160000	33434000	39316000
sp|Q14671|PUM1_HUMAN	709	0.949621	62.14	S	RDS(0.95)LT(0.017)GS(0.017)S(0.017)DLYK	0	54933000	43128000
sp|Q14676|MDC1_HUMAN	495	0.999929	53.089	S	AHSEKDQPPFGDS(1)DDS(1)VEADK	46994000	16598000	16376000
sp|Q14676|MDC1_HUMAN	498	0.999928	53.089	S	AHSEKDQPPFGDS(1)DDS(1)VEADK	46994000	16598000	16376000
sp|Q14676|MDC1_HUMAN	793	0.977354	47.52	S	AIPGDQHPES(0.977)PVHT(0.023)EPMGIQGR	65186000	0	0
sp|Q14676|MDC1_HUMAN	329	1	79.805	S	AQPFGFIDS(1)DT(1)DAEEER	28380000	9728500	2245100
sp|Q14676|MDC1_HUMAN	780	0.974588	40.837	S	ES(0.012)EDS(0.003)ET(0.001)QPFDT(0.003)HLEAY(0.007)GPCLS(0.975)PPR	21271000	0	0
sp|Q14676|MDC1_HUMAN	998	0.999763	46.001	S	GSPVS(1)PR	10411000	3889900	4674100
sp|Q14676|MDC1_HUMAN	299	0.998677	74.846	S	S(0.002)QPPGEDS(0.999)DT(0.999)DVDDDSRPPGRPAEVHLER	63177000	48786000	46979000
sp|Q14678|KANK1_HUMAN	325	0.87553	106.01	S	S(0.07)Y(0.055)S(0.876)AGNASQLEQLSR	12786000	0	0
sp|Q14680|MELK_HUMAN	529	1	52.255	S	VFGS(1)LER	0	4598500	4757200
sp|Q14683|SMC1A_HUMAN	970	0.908463	48.157	S	IS(0.908)S(0.091)IYAR	11377000	5666000	4588000
sp|Q14684|RRP1B_HUMAN	513	0.996265	75.819	S	GS(0.996)PT(0.004)GGAQLLK	0	91006000	93475000
sp|Q14684|RRP1B_HUMAN	706	0.99688	78.692	S	SILVS(0.997)PT(0.003)GPSR	31430000	13330000	11681000
sp|Q14684|RRP1B_HUMAN	732	0.974494	88.552	S	TPT(0.001)S(0.024)S(0.974)PASSPLVAK	306720000	49836000	0
sp|Q14684|RRP1B_HUMAN	736	0.816669	91.858	S	T(0.077)PT(0.654)S(0.123)S(0.145)PAS(0.183)S(0.817)PLVAK	0	103930000	0
sp|Q14684|RRP1B_HUMAN	392	0.930272	121.18	S	VFCVEEEDS(0.93)ES(0.056)S(0.014)LQK	19001000	0	0
sp|Q14684|RRP1B_HUMAN	245	1	73.983	S	VGDGDLS(1)AEEIPENEVSLR	31677000	4726200	2680400
sp|Q14687|GSE1_HUMAN	826	0.999998	101.53	S	ERS(1)PS(0.999)PPT(0.001)IQSK	88810000	56925000	49600000
sp|Q14687|GSE1_HUMAN	828	0.999027	101.53	S	ERS(1)PS(0.999)PPT(0.001)IQSK	88810000	56925000	49600000
sp|Q14687|GSE1_HUMAN	1101	0.803254	90.336	S	KGPPT(0.197)QELDRDS(0.803)EEEEEEDDEDGEDEEEVPK	34511000	15218000	12571000
sp|Q14692|BMS1_HUMAN	552	1	98.531	S	AGLS(1)PANCQSDR	45988000	28327000	28364000
sp|Q14693|LPIN1_HUMAN	162	0.999703	64.224	S	RKS(1)QLDSLK	35457000	8889500	13352000
sp|Q14694|UBP10_HUMAN	547	0.994192	53.756	S	LLS(0.994)PS(0.006)NEK	14796000	0	6300700
sp|Q14694|UBP10_HUMAN	576	1	176.01	S	NHSVNEEEQEEQGEGS(1)EDEWEQVGPR	231630000	0	0
sp|Q14694|UBP10_HUMAN	365	0.939082	69.716	S	Y(0.061)S(0.939)PPAISPLVSEK	64502000	20608000	16828000
sp|Q14738|2A5D_HUMAN	573	0.999827	45.438	S	RKS(1)ELPQDVYTIK	36544000	13544000	13085000
sp|Q147X3|NAA30_HUMAN	55	0.998324	40.715	S	S(0.998)PAGGES(0.001)AT(0.001)VAAK	10905000	0	6092000
sp|Q14814|MEF2D_HUMAN	180	1	61.344	S	LLS(1)PQQPALQR	21107000	11527000	8964200
sp|Q14814|MEF2D_HUMAN	444	0.894861	51.445	S	S(0.003)EPVS(0.895)PS(0.102)R	59136000	20953000	26817000
sp|Q14839|CHD4_HUMAN	1531	0.999995	80.746	S	KMS(1)QPGS(0.966)PS(0.034)PK	144750000	98891000	117370000
sp|Q14839|CHD4_HUMAN	1535	0.984987	82.417	S	KMS(1)QPGS(0.985)PS(0.015)PK	663320000	270110000	340480000
sp|Q14839|CHD4_HUMAN	105	0.972179	89.301	S	S(0.028)DS(0.972)EGSDYTPGK	22882000	13504000	11281000
sp|Q14847|LASP1_HUMAN	146	0.882166	44.931	S	MGPS(0.005)GGEGMEPERRDS(0.882)QDGS(0.05)S(0.05)Y(0.013)R	100810000	43251000	0
sp|Q14865|ARI5B_HUMAN	1032	0.999999	106.4	S	AVS(1)PLDPSK	20144000	9274400	10089000
sp|Q14865|ARI5B_HUMAN	1002	1	84.892	S	KMS(1)PQNIGAAR	13278000	5083100	5157400
sp|Q14966|ZN638_HUMAN	1401	0.866954	115.71	S	AVIVS(0.133)S(0.867)PK	80588000	29615000	34392000
sp|Q14966|ZN638_HUMAN	605	1	93.424	S	HLEAADKGHS(1)PAQKPK	46661000	13692000	16490000
sp|Q14966|ZN638_HUMAN	552	1	50.353	S	NPFRGS(1)PK	0	15398000	14721000
sp|Q14966|ZN638_HUMAN	508	0.998371	40.066	S	S(0.998)RS(0.998)PMHY(0.002)MY(0.001)R	0	0	14684000
sp|Q14966|ZN638_HUMAN	510	0.998371	40.727	S	S(0.998)RS(0.998)PMHY(0.002)MY(0.001)R	39754000	0	29849000
sp|Q14978|NOLC1_HUMAN	698	0.987239	68.481	S	GGSISVQVNS(0.013)IKFDS(0.987)E	5672200	0	0
sp|Q14978|NOLC1_HUMAN	538	1	59.426	S	GS(1)PRPQAPK	18795000	15743000	7611100
sp|Q14978|NOLC1_HUMAN	397	1	77.062	S	S(1)PAVKPAAAPK	535680000	223880000	188660000
sp|Q14978|NOLC1_HUMAN	643	1	97.734	S	VADNS(1)FDAKR	93979000	42649000	38021000
sp|Q14978|NOLC1_HUMAN	508	0.998828	104.09	S	VAGGAAPS(0.001)KPAS(0.999)AKK	149590000	63323000	49634000
sp|Q14980|NUMA1_HUMAN	169	0.957333	58.877	S	APVPSTCSSTFPEELS(0.957)PPS(0.042)HQAK	134680000	55791000	52083000
sp|Q14980|NUMA1_HUMAN	1757	0.982301	92.977	S	TQPDGTSVPGEPAS(0.982)PIS(0.017)QR	294750000	112680000	118620000
sp|Q14997|PSME4_HUMAN	1121	0.999844	58.487	S	NPSINQILLS(1)PEK	5196400	1413000	1206500
sp|Q14C86|GAPD1_HUMAN	1096	0.994702	61.014	S	DEALQNIS(0.995)ADDLPDS(0.004)AS(0.001)QAAHPQDSAFSYR	18501000	0	0
sp|Q14C86|GAPD1_HUMAN	569	0.916517	40.577	S	FS(0.081)LCS(0.917)DNLEGIS(0.002)EGPSNR	9310600	1644500	0
sp|Q14C86|GAPD1_HUMAN	746	0.834173	120.31	S	LQELESCS(0.001)GLGS(0.834)T(0.14)S(0.024)DDT(0.001)DVR	32261000	0	10575000
sp|Q14C86|GAPD1_HUMAN	902	0.872401	74.944	S	S(0.872)S(0.128)DIVSSVR	28199000	14073000	13085000
sp|Q14CW9|AT7L3_HUMAN	281	0.891292	89.049	S	LQWDGSSDLS(0.891)PS(0.07)DS(0.01)GS(0.014)S(0.014)K	28252000	9242600	7862400
sp|Q14CZ0|CP072_HUMAN	167	0.999994	74.841	S	LTVVS(1)PNR	21630000	11036000	14921000
sp|Q15007|FL2D_HUMAN	306	0.950481	98.408	S	EGNTTEDDFPS(0.05)S(0.95)PGNGNK	53294000	0	29258000
sp|Q15018|ABRX2_HUMAN	372	0.752352	68.461	S	AAGDS(0.736)GEDS(0.752)DDS(0.752)DY(0.733)ENLIDPT(0.023)EPS(0.001)NS(0.001)EY(0.001)S(0.001)HS(0.001)K	34291000	34590000	7352900
sp|Q15018|ABRX2_HUMAN	375	0.752352	68.461	S	AAGDS(0.736)GEDS(0.752)DDS(0.752)DY(0.733)ENLIDPT(0.023)EPS(0.001)NS(0.001)EY(0.001)S(0.001)HS(0.001)K	34291000	34590000	7352900
sp|Q15019|SEPT2_HUMAN	218	1	153.11	S	IYHLPDAES(1)DEDEDFKEQTR	988030000	113890000	0
sp|Q15020|SART3_HUMAN	8	0.992205	187.37	S	ATAAET(0.004)S(0.992)AS(0.004)EPEAESK	176940000	86506000	90311000
sp|Q15020|SART3_HUMAN	10	0.999927	130.72	S	ATAAET(0.018)S(0.982)AS(1)EPEAESK	83597000	46993000	54733000
sp|Q15021|CND1_HUMAN	1330	0.849162	101.67	S	Y(0.001)QPLAS(0.849)T(0.146)AS(0.005)DNDFVTPEPR	9082400	0	0
sp|Q15021|CND1_HUMAN	1333	0.997163	145.61	S	YQPLAST(0.002)AS(0.997)DNDFVTPEPR	71933000	25396000	3008900
sp|Q15022|SUZ12_HUMAN	546	0.999998	134.85	S	ASMSEFLES(1)EDGEVEQQR	33417000	0	0
sp|Q9UBL0|ARP21_HUMAN	280	0.786006	41.695	S	S(0.213)KS(0.786)IEEREEEY(0.001)QR	20750000	7994400	4523300
sp|Q15036|SNX17_HUMAN	421	0.988347	64.55	S	SPPLLES(0.988)PDAT(0.012)R	4093200	1872700	1234700
sp|Q15042|RB3GP_HUMAN	537	0.961449	130.39	S	KT(0.015)S(0.961)AS(0.024)DVTNIYPGDAGK	45117000	18005000	0
sp|Q15047|SETB1_HUMAN	1066	0.996177	71.279	S	NYGY(0.003)NPS(0.996)PVKPEGLR	62216000	21520000	0
sp|Q15054|DPOD3_HUMAN	307	0.999693	90.367	S	VALS(1)DDETKETENMR	29409000	11676000	11330000
sp|Q15054|DPOD3_HUMAN	407	0.856812	48.741	S	VY(0.174)ES(0.857)ES(0.857)CT(0.857)DS(0.256)EEELNMK	0	8630900	5714300
sp|Q15054|DPOD3_HUMAN	409	0.856812	89.541	S	VY(0.174)ES(0.857)ES(0.857)CT(0.857)DS(0.256)EEELNMK	16473000	8630900	7069400
sp|Q15054|DPOD3_HUMAN	413	0.999594	89.541	S	VY(0.001)ES(0.412)ES(0.594)CT(0.994)DS(1)EEELNMK	47747000	21273000	13478000
sp|Q15057|ACAP2_HUMAN	521	0.999356	75.479	S	YSIS(0.001)LS(0.999)PPEQQK	16595000	0	5929000
sp|Q15058|KIF14_HUMAN	1292	0.999645	55.33	S	AHEEQDEES(1)QDNLFSSDR	23474000	0	0
sp|Q15059|BRD3_HUMAN	263	0.996021	53.569	S	S(0.004)ES(0.996)PPPLSDPK	0	0	123380000
sp|Q15061|WDR43_HUMAN	77	1	84.507	S	LQAKES(1)PQR	35215000	146190000	415080000
sp|Q15061|WDR43_HUMAN	431	1	84.718	S	S(1)GGNEVSIEER	36533000	21989000	19527000
sp|Q15121|PEA15_HUMAN	116	1	44.447	S	QPS(1)EEEIIK	24014000	11578000	10698000
sp|Q15149|PLEC_HUMAN	1435	1	93.011	S	AQLEPVAS(1)PAK	202130000	99955000	90995000
sp|Q15149|PLEC_HUMAN	149	0.979288	52.555	S	ELEEVS(0.979)PET(0.02)PVVPATTQR	9320400	2830300	2083800
sp|Q15149|PLEC_HUMAN	4613	0.999776	112.34	S	GYYS(1)PYSVSGSGSTAGSR	73730000	31997000	30374000
sp|Q15149|PLEC_HUMAN	4616	0.928895	123.4	S	GYY(0.001)S(0.046)PY(0.002)S(0.929)VS(0.021)GS(0.001)GSTAGSR	308670000	0	0
sp|Q15149|PLEC_HUMAN	4618	0.882831	55.589	S	GYYSPY(0.004)S(0.035)VS(0.883)GS(0.092)GS(0.401)T(0.35)AGS(0.235)R	17618000	0	7579100
sp|Q15149|PLEC_HUMAN	4626	0.957421	112.34	S	GYYSPYSVS(0.012)GS(0.357)GS(0.529)T(0.145)AGS(0.957)R	56914000	28961000	25638000
sp|Q15149|PLEC_HUMAN	720	0.984919	95.273	S	SDEGQLS(0.985)PAT(0.015)R	68150000	33903000	28194000
sp|Q15149|PLEC_HUMAN	4385	0.826131	104.84	S	S(0.03)RS(0.146)S(0.826)S(0.998)VGSSSSYPISPAVSR	31481000	0	0
sp|Q15149|PLEC_HUMAN	4386	0.997806	148.91	S	S(0.03)RS(0.146)S(0.826)S(0.998)VGSSSSYPISPAVSR	43533000	19942000	12651000
sp|Q15149|PLEC_HUMAN	4389	0.869547	105.39	S	S(0.302)S(0.349)S(0.349)VGS(0.87)S(0.112)S(0.015)S(0.002)YPISPAVSR	159150000	186590000	73125000
sp|Q15149|PLEC_HUMAN	4396	0.99935	148.91	S	S(0.261)S(0.324)S(0.415)VGSSSSYPIS(0.999)PAVS(0.001)R	235580000	109370000	100810000
sp|Q15149|PLEC_HUMAN	125	0.999901	44.587	S	TPHVQAVQGPLGS(1)PPK	0	10099000	0
sp|Q15154|PCM1_HUMAN	110	1	56.548	S	INFS(1)DLDQR	14695000	0	0
sp|Q15154|PCM1_HUMAN	533	0.877541	90.518	S	KDEET(0.86)EES(0.878)EY(0.241)DS(0.021)EHENSEPVTNIR	204290000	62209000	55584000
sp|Q15154|PCM1_HUMAN	537	0.7865	64.532	S	KDEET(0.935)EES(0.861)EY(0.405)DS(0.786)EHENS(0.013)EPVTNIR	104960000	0	0
sp|Q15154|PCM1_HUMAN	960	0.994401	49.224	S	NNCPFS(0.994)ADENY(0.006)RPLAK	0	21671000	0
sp|Q15154|PCM1_HUMAN	861	0.888998	92.575	S	QGLAET(0.111)AS(0.889)PVAVS(1)LR	10913000	0	3971500
sp|Q15154|PCM1_HUMAN	866	0.999931	92.575	S	QGLAET(0.111)AS(0.889)PVAVS(1)LR	10913000	0	3971500
sp|Q15154|PCM1_HUMAN	977	1	54.416	S	QQNIS(1)MQR	32798000	12114000	18164000
sp|Q15154|PCM1_HUMAN	65	0.999923	131.72	S	VTNDIS(1)PES(0.903)S(0.097)PGVGR	217780000	88650000	100220000
sp|Q15154|PCM1_HUMAN	68	0.999739	131.72	S	VT(0.001)NDIS(0.999)PES(1)S(1)PGVGR	100900000	39928000	53502000
sp|Q15154|PCM1_HUMAN	69	0.999739	83.633	S	VT(0.001)NDIS(0.999)PES(1)S(1)PGVGR	25980000	37500000	15765000
sp|Q15154|PCM1_HUMAN	93	0.970323	47.201	S	Y(0.001)MS(0.029)QMS(0.97)VPEQAELEK	38048000	12938000	9617300
sp|Q15172|2A5A_HUMAN	42	0.831753	65.157	S	S(0.001)QGS(0.167)S(0.832)QFR	7960300	0	11887000
sp|Q15185|TEBP_HUMAN	113	0.997495	51.546	S	DWEDDS(0.997)DEDMS(0.003)NFDR	0	0	0
sp|Q15223|NECT1_HUMAN	422	0.980711	43.068	S	AGIPQHHPPMAQNLQY(0.019)PDDS(0.981)DDEKK	63155000	0	0
sp|Q15276|RABE1_HUMAN	407	0.977106	127.75	S	AQS(0.977)T(0.023)DSLGTSGSLQSK	31896000	19157000	13584000
sp|Q15276|RABE1_HUMAN	410	0.972249	96.163	S	AQST(0.002)DS(0.972)LGT(0.022)S(0.003)GSLQSK	11749000	7340400	0
sp|Q15287|RNPS1_HUMAN	251	1	56.729	S	RFS(1)PPRR	630500000	216690000	113070000
sp|Q15291|RBBP5_HUMAN	497	1	44.318	S	EKDS(1)PFKPK	0	15468000	33148000
sp|Q15311|RBP1_HUMAN	92	0.992343	63.165	S	RTEGYAAFQEDS(0.992)S(0.992)GDEAES(0.01)PS(0.005)K	7089900	4792900	2614600
sp|Q15311|RBP1_HUMAN	93	0.992343	63.165	S	RTEGYAAFQEDS(0.992)S(0.992)GDEAES(0.01)PS(0.005)K	7089900	4792900	2614600
sp|Q15311|RBP1_HUMAN	29	0.827687	58.172	S	T(0.001)PS(0.828)S(0.17)EEIS(0.001)PTK	0	0	10047000
sp|Q6P1M3|L2GL2_HUMAN	653	1	78.334	S	SLRQS(1)FR	38624000	12519000	0
sp|Q15361|TTF1_HUMAN	478	0.884113	94.384	S	Y(0.165)LS(0.884)ADS(0.951)GDADDSDADLGSAVK	10482000	3332500	3363200
sp|Q15361|TTF1_HUMAN	481	0.950622	94.384	S	Y(0.165)LS(0.884)ADS(0.951)GDADDSDADLGSAVK	49249000	11671000	18047000
sp|Q15361|TTF1_HUMAN	487	0.999955	159.04	S	YLSADSGDADDS(1)DADLGSAVK	72088000	28119000	24219000
sp|Q15366|PCBP2_HUMAN	189	0.876933	98.942	S	PSS(0.123)S(0.877)PVIFAGGQDR	110070000	36817000	0
sp|Q15390|MTFR1_HUMAN	290	0.888533	76.073	S	Y(0.002)RS(0.109)DS(0.889)QDEVEK	16759000	9876400	7267400
sp|Q15398|DLGP5_HUMAN	662	0.821907	73.809	S	NEMGIPQQT(0.058)T(0.117)S(0.822)PENAGPQNT(0.004)K	0	0	39725000
sp|Q15398|DLGP5_HUMAN	777	0.985474	100.45	S	NTAS(0.014)QNS(0.985)ILEEGETK	18979000	0	8177500
sp|Q15418|KS6A1_HUMAN	732	0.823881	65.252	S	KLPS(0.824)T(0.148)T(0.028)L	24164000	0	0
sp|Q15418|KS6A1_HUMAN	363	0.927552	57.692	S	T(0.991)PKDS(0.928)PGIPPS(0.081)AGAHQLFR	0	21853000	20938000
sp|Q15418|KS6A1_HUMAN	369	0.975769	57.692	S	T(0.728)PKDS(0.296)PGIPPS(0.976)AGAHQLFR	40131000	21853000	0
sp|Q15424|SAFB1_HUMAN	383	0.999989	86.546	S	MS(1)S(1)PEDDSDTKR	82216000	42953000	12304000
sp|Q15424|SAFB1_HUMAN	384	0.99997	102.62	S	MS(1)S(1)PEDDSDTKR	128740000	61594000	19513000
sp|Q15424|SAFB1_HUMAN	604	0.999995	68.224	S	SVVS(1)FDK	205400000	91048000	108180000
sp|Q15434|RBMS2_HUMAN	106	0.864461	41.283	S	GYGFVDFDS(0.864)PS(0.135)AAQK	9011600	0	2153300
sp|Q15435|PP1R7_HUMAN	24	1	68.82	S	RVES(1)EES(1)GDEEGKK	5666400	8195500	90607000
sp|Q15435|PP1R7_HUMAN	27	1	68.82	S	RVES(1)EES(1)GDEEGKK	5666400	8195500	90607000
sp|Q15459|SF3A1_HUMAN	359	1	143.85	S	AEEPPSQLDQDTQVQDMDEGS(1)DDEEEGQK	88309000	49828000	48420000
sp|Q15459|SF3A1_HUMAN	329	0.999992	81.297	S	FGESEEVEMEVES(1)DEEDDKQEK	45658000	14601000	0
sp|Q15477|SKIV2_HUMAN	256	0.984619	84.658	S	AS(0.015)S(0.985)LEDLVLK	97012000	28881000	21559000
sp|Q15527|SURF2_HUMAN	234	1	46.129	S	QLGS(1)LKK	5318600	9320500	14018000
sp|Q15554|TERF2_HUMAN	365	0.99896	57.159	S	DLVLPT(0.001)QALPAS(0.999)PALK	4255500	875790	0
sp|Q15637|SF01_HUMAN	80	0.999562	68.101	S	S(1)PS(0.999)PEPIY(0.001)NSEGK	128830000	62538000	43112000
sp|Q15637|SF01_HUMAN	82	0.999437	91.858	S	S(1)PS(0.999)PEPIY(0.001)NSEGK	184380000	91886000	96008000
sp|Q15642|CIP4_HUMAN	296	0.973571	68.257	S	APS(0.974)DS(0.023)S(0.004)LGTPSDGRPELR	126930000	52785000	53161000
sp|Q15648|MED1_HUMAN	1223	0.999705	76.237	S	AKS(1)PISSGSGGSHMSGTSSSSGMK	108640000	33594000	56433000
sp|Q15648|MED1_HUMAN	588	0.997335	44.807	S	DRHES(0.997)VGHGEDFS(0.003)K	10092000	5445500	3996100
sp|Q15648|MED1_HUMAN	1207	1	75.239	S	LAS(1)PMKPVPGT(0.955)PPS(0.024)S(0.021)K	45029000	25332000	23148000
sp|Q15648|MED1_HUMAN	1433	0.999128	60.401	S	NYGS(0.999)PLISGSTPK	30228000	7451800	8887100
sp|Q15648|MED1_HUMAN	1463	0.944646	90.729	S	SPAYTPQNLDS(0.945)ES(0.05)ES(0.005)GSSIAEK	44279000	24627000	5979800
sp|Q15648|MED1_HUMAN	1465	0.798949	46.353	S	S(0.002)PAY(0.039)T(0.111)PQNLDS(0.799)ES(0.799)ES(0.642)GS(0.285)S(0.324)IAEK	17632000	13171000	5979800
sp|Q15648|MED1_HUMAN	1479	0.99787	83.09	S	S(0.001)Y(0.001)QNS(0.998)PS(0.2)S(0.801)DDGIRPLPEYSTEK	214620000	102820000	96363000
sp|Q15648|MED1_HUMAN	1481	0.984577	66.827	S	S(0.022)Y(0.02)QNS(0.983)PS(0.985)S(0.985)DDGIRPLPEY(0.002)S(0.002)T(0.002)EK	33775000	3841800	3439900
sp|Q15648|MED1_HUMAN	1482	0.984562	112.86	S	S(0.022)Y(0.02)QNS(0.983)PS(0.985)S(0.985)DDGIRPLPEY(0.002)S(0.002)T(0.002)EK	357590000	160240000	151520000
sp|Q15651|HMGN3_HUMAN	31	1	59.898	S	LS(1)AKPAPPKPEPK	53498000	34155000	52860000
sp|Q15652|JHD2C_HUMAN	641	0.99927	68.83	S	IKS(0.451)S(0.55)PS(0.999)PEVVKPK	22183000	11285000	8603700
sp|Q15652|JHD2C_HUMAN	317	0.998108	175.15	S	KGS(0.998)DS(0.002)SIPDEEK	32491000	14351000	13524000
sp|Q15696|U2AFM_HUMAN	349	0.997935	61.65	S	DIY(0.002)LS(0.998)PDR	72985000	32510000	35182000
sp|Q15742|NAB2_HUMAN	6	0.865918	42.789	S	APS(0.866)PT(0.134)AEQPPGGGDSAR	7501100	2676100	3804300
sp|Q15742|NAB2_HUMAN	159	0.911901	58.752	S	S(0.089)FS(0.912)PKS(1)PLELGEK	16197000	8130900	7904300
sp|Q15742|NAB2_HUMAN	162	0.999828	58.752	S	S(0.439)FS(0.562)PKS(1)PLELGEK	16197000	8130900	7904300
sp|Q15751|HERC1_HUMAN	1521	0.985931	65.093	S	S(0.232)RS(0.283)ES(0.428)DLS(0.07)QPES(0.986)DEEGY(0.001)ALSGR	19191000	10689000	11617000
sp|Q15773|MLF2_HUMAN	238	0.834146	50.354	S	LAIQGPEDS(0.834)PS(0.166)R	71181000	31996000	27587000
sp|Q15776|ZKSC8_HUMAN	193	0.796038	95.618	S	AMST(0.002)S(0.039)QS(0.796)PT(0.163)R	45870000	0	23798000
sp|Q15785|TOM34_HUMAN	186	1	83.692	S	NRVPS(1)AGDVEK	34301000	17131000	12871000
sp|Q15911|ZFHX3_HUMAN	2795	0.999995	61.962	S	TMELS(1)PR	6475300	2535000	2816800
sp|Q15942|ZYX_HUMAN	281	0.999999	78.932	S	FS(1)PGAPGGSGSQPNQK	111180000	45367000	52891000
sp|Q15942|ZYX_HUMAN	267	0.999749	48.423	S	FS(1)PVTPK	0	29253000	28872000
sp|Q15942|ZYX_HUMAN	344	1	71.085	S	S(1)PGAPGPLTLK	194810000	78816000	79976000
sp|Q16181|SEPT7_HUMAN	334	1	80.979	S	S(1)PLAQMEEERR	20852000	7122000	6696600
sp|Q16204|CCDC6_HUMAN	240	1	68.809	S	LDQPVS(1)APPS(1)PR	106090000	55886000	66681000
sp|Q16204|CCDC6_HUMAN	244	1	75.589	S	LDQPVS(1)APPS(1)PR	164910000	78811000	89589000
sp|Q16204|CCDC6_HUMAN	323	0.972423	108.37	S	QLS(0.972)ES(0.027)ESSLEMDDER	31904000	13560000	11876000
sp|Q16204|CCDC6_HUMAN	325	0.945192	104.41	S	QLS(0.017)ES(0.945)ES(0.031)S(0.006)LEMDDER	28872000	11742000	9892000
sp|Q16204|CCDC6_HUMAN	328	0.850286	64.394	S	QLS(0.425)ES(0.575)ES(0.15)S(0.85)LEMDDER	10315000	4345500	0
sp|Q16204|CCDC6_HUMAN	52	0.999941	45.879	S	SGGIVIS(1)PFR	5177200	1564200	1362300
sp|Q16204|CCDC6_HUMAN	351	0.855703	56.648	S	T(0.271)VS(0.856)S(0.856)PIPY(0.009)T(0.005)PS(0.002)PS(0.001)SSR	18983000	8126500	7549200
sp|Q16204|CCDC6_HUMAN	352	0.855703	89.541	S	T(0.271)VS(0.856)S(0.856)PIPY(0.009)T(0.005)PS(0.002)PS(0.001)SSR	37250000	8126500	7549200
sp|Q16513|PKN2_HUMAN	583	0.85349	74.769	S	AS(0.147)S(0.853)LGEIDESSELR	65292000	0	20398000
sp|Q16514|TAF12_HUMAN	51	1	91.584	S	LS(1)PENNQVLTK	81411000	35746000	34058000
sp|Q16543|CDC37_HUMAN	377	1	71.349	S	TGDEKDVS(1)V	12621000	6089800	6713700
sp|Q16555|DPYL2_HUMAN	518	0.894342	106.82	S	T(0.001)VT(0.999)PAS(0.106)S(0.894)AKT(0.296)S(0.704)PAK	122050000	47973000	65054000
sp|Q16629|SRSF7_HUMAN	231	1	71.349	S	RS(1)AS(1)PERMD	840050000	497490000	594560000
sp|Q16629|SRSF7_HUMAN	233	1	89.029	S	RS(1)AS(1)PERMD	934330000	672480000	867030000
sp|Q16629|SRSF7_HUMAN	192	0.999986	104.2	S	YFQS(1)PS(1)R	1017400000	159580000	546960000
sp|Q16629|SRSF7_HUMAN	194	0.999997	81.296	S	YFQS(1)PS(1)R	733650000	36002000	424020000
sp|Q16637|SMN_HUMAN	4	0.93784	66.3	S	AMS(0.938)S(0.944)GGS(0.118)GGGVPEQEDSVLFR	73193000	10785000	9864100
sp|Q16637|SMN_HUMAN	5	0.944067	63.376	S	AMS(0.938)S(0.944)GGS(0.118)GGGVPEQEDSVLFR	37949000	0	9864100
sp|Q16637|SMN_HUMAN	28	0.998882	139.04	S	GT(0.001)GQS(0.999)DDS(1)DIWDDTALIK	236810000	61598000	12709000
sp|Q16637|SMN_HUMAN	31	0.999909	125.79	S	RGT(0.028)GQS(0.972)DDS(1)DIWDDTALIK	162910000	40157000	13971000
sp|Q16643|DREB_HUMAN	142	0.999278	90.657	S	LS(0.001)S(0.999)PVLHR	367100000	150390000	131380000
sp|Q16643|DREB_HUMAN	339	0.922242	152.71	S	S(0.078)PS(0.922)DSSTASTPVAEQIER	50589000	29144000	0
sp|Q16649|NFIL3_HUMAN	301	1	113.69	S	GPIHS(1)PVELK	26619000	9163900	12599000
sp|Q16666|IF16_HUMAN	106	0.839497	104.09	S	EVDAT(0.148)S(0.839)PAPS(0.005)T(0.005)S(0.001)S(0.001)TVK	95119000	39127000	40582000
sp|Q16666|IF16_HUMAN	153	0.999752	97.271	S	VSEEQTQPPS(1)PAGAGMSTAMGR	757010000	288660000	326770000
sp|Q16666|IF16_HUMAN	168	0.951743	44.021	S	VSEEQT(0.001)QPPS(0.397)PAGAGMS(0.542)T(0.555)AMGRS(0.552)PS(0.952)PK	86051000	0	0
sp|Q16790|CAH9_HUMAN	448	0.997695	50.155	S	GGVS(0.998)Y(0.002)RPAEVAETGA	25405000	11108000	11458000
sp|Q16875|F263_HUMAN	461	0.988292	72.898	S	RNS(0.988)VT(0.011)PLAS(0.001)PEPTK	21761000	0	6938800
sp|Q17RY0|CPEB4_HUMAN	97	0.984868	78.763	S	QQLS(0.985)PS(0.015)PGQEAGILPETEK	19140000	0	7916900
sp|Q1ED39|KNOP1_HUMAN	387	0.999887	85.731	S	NLS(1)PSFSR	44741000	18985000	17431000
sp|Q1KMD3|HNRL2_HUMAN	185	0.947374	93.446	S	AAEEQGDDQDS(0.947)EKS(0.052)KPAGS(0.001)DGER	0	97278000	62402000
sp|Q1KMD3|HNRL2_HUMAN	161	0.999866	136.04	S	EEDEPEERS(1)GDETPGSEVPGDK	57453000	20154000	15908000
[truncated: 3,131 more rows]
