# Supplementary material for: A New Strategy for High-Efficient Tandem Enrichment and Simultaneous Profiling of N-Glycopeptides and Phosphopeptides in Lung Cancer Tissue
Source: Front Mol Biosci. 2022 May 24;9:923363. doi: 10.3389/fmolb.2022.923363 (PMC9171396; doi:10.3389/fmolb.2022.923363)
Supplement: Supplementary file 5 [file Table4.XLSX]

## Sheet: Description
Supplementary Table 4. Phosphosites obtained from tandem enrichment and separate enrichment of using 160 μg, 80 μg, 40 μg and 20 μg peptides
MaxQuant search result of phosphosites obtained from tandem enrichment and separate enrichment of using 160 μg, 80 μg, 40 μg and 20 μg peptides. Phosphosites with a localization probprobability of >0.75 were accepted as confident identifications.

## Sheet: 160μg_tandem_phosphosites
Protein	Localization prob	Score	Amino acid	Phospho (STY) Probabilities	Position
sp|A0A1B0GVK7|F240A_HUMAN	1	45.081	S	LGRS(1)ALR	44
sp|A0FGR8|ESYT2_HUMAN	0.938157	54.288	S	EPT(0.445)PS(0.555)IAS(0.061)DIS(0.938)LPIAT(0.001)QELR	761
sp|A0FGR8|ESYT2_HUMAN	0.836344	100.07	S	S(0.091)HMS(0.836)GS(0.812)PGPGGS(0.122)NT(0.113)APS(0.019)T(0.007)PVIGGSDKPGMEEK	691
sp|A0FGR8|ESYT2_HUMAN	0.81183	49.518	S	S(0.091)HMS(0.836)GS(0.812)PGPGGS(0.122)NT(0.113)APS(0.019)T(0.007)PVIGGSDKPGMEEK	693
sp|A0JLT2|MED19_HUMAN	1	124.62	S	NRHS(1)PDHPGMGSSQASSSSSLR	226
sp|A1L170|CA226_HUMAN	0.96897	75.509	S	AS(0.031)S(0.969)PSLIER	223
sp|A1L390|PKHG3_HUMAN	0.999999	115.78	S	GPLS(1)PFNSR	76
sp|A1L390|PKHG3_HUMAN	0.99317	67.456	S	S(0.292)S(0.332)S(0.379)VLS(0.993)LEGS(0.004)EK	643
sp|Q99755|PI51A_HUMAN	0.979436	89.46	S	KIPLKPS(0.979)PS(0.021)K	458
sp|A2AJT9|BCLA3_HUMAN	1	51.252	S	HRS(1)LS(1)PVPR	15
sp|A2AJT9|BCLA3_HUMAN	1	64.265	S	HRS(1)LS(1)PVPR	17
sp|A2RRP1|NBAS_HUMAN	0.807176	69.979	S	AGEEDEGEEDS(0.807)DS(0.19)DY(0.002)EIS(0.001)AK	473
sp|A6ND36|FA83G_HUMAN	1	107.09	S	AKS(1)VDEIAK	356
sp|A6NFI3|ZN316_HUMAN	0.977135	89.541	S	AALHTT(0.022)PDS(0.977)PAAQLER	10
sp|A6NFI3|ZN316_HUMAN	1	142.1	S	GGDAKS(1)PVLQEK	112
sp|A6NKH3|RL37L_HUMAN	1	46.994	S	VGGIVS(1)K	13
sp|P07355|ANXA2_HUMAN	0.979439	63.225	S	LSLEGDHSTPPS(0.02)AYGS(0.979)VK	26
sp|A8CG34|P121C_HUMAN	0.773976	77.191	S	GLNS(0.003)QS(0.223)S(0.774)DDHLNKR	358
sp|Q99613|EIF3C_HUMAN	0.999971	156.24	S	QPLLLS(1)EDEEDTKR	39
sp|C9JI98|TM238_HUMAN	0.999859	46.408	S	LQLATLEAGPGAAGAGS(1)E	175
sp|Q13765|NACA_HUMAN	0.999996	224.28	S	VQGEAVSNIQENTQTPTVQEES(1)EEEEVDETGVEVK	166
sp|O00116|ADAS_HUMAN	0.964696	41.047	S	AAS(0.965)AAT(0.033)AAPT(0.001)ATPAAQESGTIPK	65
sp|O00159|MYO1C_HUMAN	0.980138	71.349	S	DVES(0.98)PS(0.02)WR	408
sp|O00159|MYO1C_HUMAN	0.999681	56.659	S	SIS(1)PEWK	864
sp|O00161|SNP23_HUMAN	0.999472	91.457	S	TTWGDGGENS(0.999)PCNVVS(0.001)K	110
sp|O00193|SMAP_HUMAN	0.970852	267.92	S	S(0.029)AS(0.971)PDDDLGSSNWEAADLGNEER	17
sp|O00203|AP3B1_HUMAN	1	133.88	S	NFYES(1)DDDQKEK	276
sp|O00231|PSD11_HUMAN	0.999478	61.958	S	AQS(0.999)LLSTDR	14
sp|O00264|PGRC1_HUMAN	0.992811	298	S	EGEEPT(0.006)VY(0.001)S(0.993)DEEEPKDESAR	181
sp|O00264|PGRC1_HUMAN	0.999948	216.32	S	GDQPAASGDS(1)DDDEPPPLPR	57
sp|O00267|SPT5H_HUMAN	0.973337	94.642	S	S(0.027)AAGS(0.973)EKEEEPEDEEEEEEEEEYDEEEEEEDDDRPPK	36
sp|O00273|DFFA_HUMAN	1	78.934	S	AS(1)PPGDLQNPK	315
sp|O00303|EIF3F_HUMAN	1	122.44	S	TCFS(1)PNR	258
sp|O00308|WWP2_HUMAN	0.999948	90.759	S	TTPATGEQS(1)PGAR	211
sp|O00418|EF2K_HUMAN	1	131.13	S	LEGVDGGQS(1)PR	18
sp|O00429|DNM1L_HUMAN	1	105.14	S	SKPIPIMPAS(1)PQK	616
sp|O00443|P3C2A_HUMAN	0.998396	99.442	S	S(0.002)QS(0.998)LNIR	338
sp|O00443|P3C2A_HUMAN	1	134.3	S	VSNLQVS(1)PK	259
sp|O00470|MEIS1_HUMAN	0.994011	125.97	S	EGGSKS(0.994)DS(0.006)EDITR	196
sp|O00472|ELL2_HUMAN	0.918845	118.24	S	LNNS(0.08)S(0.919)PNS(0.001)SGGVK	503
sp|O00499|BIN1_HUMAN	0.999846	119.23	S	GNKS(1)PS(1)PPDGS(0.999)PAAT(0.001)PEIR	296
sp|O00499|BIN1_HUMAN	0.99986	103.88	S	GNKS(1)PS(1)PPDGS(0.999)PAAT(0.001)PEIR	298
sp|O00499|BIN1_HUMAN	0.99973	99.387	S	GNKS(0.951)PS(0.049)PPDGS(1)PAATPEIR	303
sp|O00505|IMA4_HUMAN	1	191.35	S	NVPQEESLEDS(1)DVDADFK	60
sp|O00512|BCL9_HUMAN	0.871377	87.001	S	IPVEGPLS(0.871)PS(0.129)R	687
sp|O00559|RCAS1_HUMAN	0.987007	47.666	S	KLS(0.987)GDQIT(0.012)LPTTVDYSSVPK	36
sp|O00566|MPP10_HUMAN	0.999967	78.021	S	KS(1)PVFS(0.639)DEDS(0.361)DLDFDISK	163
sp|O00566|MPP10_HUMAN	0.992668	79.022	S	KS(0.941)PVFS(0.065)DEDS(0.993)DLDFDIS(0.001)K	171
sp|O00567|NOP56_HUMAN	0.999714	109.05	S	SFSKEELMS(1)S(1)DLEETAGSTSIPK	519
sp|O00567|NOP56_HUMAN	0.999694	186.94	S	SFSKEELMS(1)S(1)DLEETAGSTSIPK	520
sp|O00571|DDX3X_HUMAN	1	62.582	S	FS(1)GGFGAR	594
sp|O00571|DDX3X_HUMAN	0.998899	85.958	S	GKS(0.999)S(0.001)FFSDR	82
sp|O00571|DDX3X_HUMAN	0.978191	98.676	S	QS(0.007)S(0.978)GAS(0.012)S(0.002)SSFSSSR	606
sp|O00629|IMA3_HUMAN	0.999999	75.064	S	NVPHEDICEDS(1)DIDGDYR	60
sp|O00712|NFIB_HUMAN	0.767824	114.76	S	DQDMS(0.203)S(0.768)PT(0.023)T(0.006)MK	312
sp|O00712|NFIB_HUMAN	0.997021	127.8	S	KPEKPLFSS(0.003)AS(0.997)PQDSSPR	328
sp|O14497|ARI1A_HUMAN	0.996247	91.657	S	GPS(0.996)PS(0.004)PVGSPASVAQSR	696
sp|O14497|ARI1A_HUMAN	0.999751	117.38	S	SHHAPMS(1)PGSSGGGGQPLAR	363
sp|O14497|ARI1A_HUMAN	0.918257	88.019	S	S(0.082)NS(0.918)VGIQDAFNDGSDSTFQK	1184
sp|O14523|C2C2L_HUMAN	0.998619	100.02	S	LDS(0.999)PS(0.572)RS(0.374)PS(0.055)KVEVTEK	464
sp|O14545|TRAD1_HUMAN	0.961689	146.79	S	LDSQPQET(0.038)S(0.962)PELPR	415
sp|O14545|TRAD1_HUMAN	0.989186	60.278	S	S(0.005)T(0.005)S(0.989)GPRPGCQPSSPCVPK	470
sp|O14545|TRAD1_HUMAN	0.753125	51.469	S	STS(0.003)GPRPGCQPS(0.244)S(0.753)PCVPK	480
sp|O14578|CTRO_HUMAN	1	84.479	S	DKS(1)PGRPLER	1971
sp|O14578|CTRO_HUMAN	0.938105	67.964	S	SESVVS(0.061)GLDS(0.938)PAK	440
sp|O14617|AP3D1_HUMAN	0.949901	81.656	S	NTET(0.025)S(0.025)KS(0.95)PEKDVPMVEK	829
sp|O14639|ABLM1_HUMAN	0.926198	82.102	S	S(0.017)T(0.017)S(0.926)QGS(0.041)INSPVYSR	452
sp|O14639|ABLM1_HUMAN	0.998881	79.986	S	T(0.001)AS(0.999)LPGYGR	655
sp|O14639|ABLM1_HUMAN	0.997392	100.54	S	T(0.002)LS(0.997)PTPSAEGYQDVR	431
sp|O14646|CHD1_HUMAN	0.993883	84.41	S	ASS(0.003)S(0.003)GPRS(0.994)PLDQR	1677
sp|O14646|CHD1_HUMAN	1	118.37	S	QIDS(1)S(1)EEDDDEEDYDNDKR	215
sp|O14646|CHD1_HUMAN	1	118.37	S	QIDS(1)S(1)EEDDDEEDYDNDKR	216
sp|O14646|CHD1_HUMAN	0.861424	68.972	S	RY(0.009)S(0.135)GS(0.861)DS(0.904)DS(0.083)IS(0.008)EGK	1098
sp|O14646|CHD1_HUMAN	0.904023	68.972	S	RY(0.009)S(0.135)GS(0.861)DS(0.904)DS(0.083)IS(0.008)EGK	1100
sp|O14646|CHD1_HUMAN	0.999999	139.32	S	S(1)PFEHSVEHK	1689
sp|O14681|EI24_HUMAN	1	72.496	S	FPS(1)PHPS(1)PAK	326
sp|O14681|EI24_HUMAN	1	127.17	S	FPS(1)PHPS(1)PAK	330
sp|O14686|KMT2D_HUMAN	0.999976	72.532	S	LEGPVS(1)PDVEPGKEETEESK	1671
sp|O14686|KMT2D_HUMAN	0.799853	45.661	S	S(0.001)GIT(0.199)S(0.8)PVEK	2640
sp|O14730|RIOK3_HUMAN	0.755444	55.007	S	KVHPY(0.734)EDS(0.755)DS(0.755)S(0.755)EDEVDWQDTR	125
sp|O14730|RIOK3_HUMAN	0.755444	55.007	S	KVHPY(0.734)EDS(0.755)DS(0.755)S(0.755)EDEVDWQDTR	127
sp|O14730|RIOK3_HUMAN	0.755444	55.007	S	KVHPY(0.734)EDS(0.755)DS(0.755)S(0.755)EDEVDWQDTR	128
sp|O14737|PDCD5_HUMAN	1	132.5	S	KVMDS(1)DEDDDY	119
sp|O14745|NHRF1_HUMAN	1	50.883	S	EALAEAALES(1)PRPALVR	280
sp|O14745|NHRF1_HUMAN	0.894126	292.8	S	S(0.084)AS(0.894)S(0.022)DTSEELNSQDSPPK	290
sp|O14757|CHK1_HUMAN	0.996835	114.31	S	VT(0.003)S(0.997)GGVSESPSGFSK	280
sp|O14828|SCAM3_HUMAN	0.998174	80.102	S	KLS(0.998)PT(0.002)EPK	76
sp|O14908|GIPC1_HUMAN	0.999006	69.122	S	SAGGRPGS(0.999)GPQLGT(0.001)GR	232
sp|O14929|HAT1_HUMAN	1	119.21	S	LIS(1)PYKK	361
sp|O14974|MYPT1_HUMAN	0.857058	64.27	S	DKKS(0.857)PLIES(0.113)T(0.03)ANMDNNQSQK	299
sp|O14974|MYPT1_HUMAN	0.967855	124.42	S	LAS(0.968)T(0.026)S(0.006)DIEEK	507
sp|O15013|ARHGA_HUMAN	0.762762	102.67	S	SDLSS(0.103)S(0.763)S(0.117)GS(0.015)LS(0.002)LSHGSSSLEHR	1284
sp|O15014|ZN609_HUMAN	0.993213	85.554	S	FCDS(0.993)PT(0.006)S(0.001)DLEMR	358
sp|O15014|ZN609_HUMAN	0.999977	101.53	S	LVEPHS(1)PS(0.995)PS(0.004)SK	576
sp|O15014|ZN609_HUMAN	0.995359	101.53	S	LVEPHS(1)PS(0.995)PS(0.004)SK	578
sp|O15014|ZN609_HUMAN	1	65.097	S	NCPS(1)PVLIDCPHPNCNKK	491
sp|O15014|ZN609_HUMAN	0.998267	103.6	S	T(0.002)NS(0.998)MGSATGPLPGTK	467
sp|O15014|ZN609_HUMAN	0.954203	100.06	S	T(0.046)NS(0.954)PAYSDISDAGEDGEGKVDSVK	842
sp|O15027|SC16A_HUMAN	1	79.237	S	AQQELVPPQQQAS(1)PPQLPK	1069
sp|O15027|SC16A_HUMAN	0.846476	58.49	S	S(0.029)VHS(0.962)EHS(0.846)ARS(0.846)LHS(0.314)AHS(0.002)LASR	1356
sp|O15027|SC16A_HUMAN	0.85421	77.527	S	SLHS(0.141)AHS(0.854)LAS(0.004)R	1362
sp|O15027|SC16A_HUMAN	0.962069	58.49	S	S(0.029)VHS(0.962)EHS(0.846)ARS(0.846)LHS(0.314)AHS(0.002)LASR	1350
sp|O15027|SC16A_HUMAN	0.846474	58.49	S	S(0.029)VHS(0.962)EHS(0.846)ARS(0.846)LHS(0.314)AHS(0.002)LASR	1353
sp|O15042|SR140_HUMAN	1	145.1	S	ESLCDS(1)PHQNLSR	67
sp|O15042|SR140_HUMAN	0.82856	80.69	S	LYSILQGDS(0.829)PT(0.171)K	485
sp|O15067|PUR4_HUMAN	0.99989	68.919	S	S(1)PNRDFLTHVSAR	569
sp|O15085|ARHGB_HUMAN	0.856506	79.445	S	NSVLS(0.015)DPGLDS(0.857)PRT(0.594)S(0.534)PVIMAR	251
sp|O15085|ARHGB_HUMAN	0.999433	56.432	S	S(0.999)PPS(0.001)LALR	1413
sp|O15119|TBX3_HUMAN	0.998416	92.363	S	LDKAS(0.998)PDS(0.085)RHS(0.912)PAT(0.004)IS(0.001)SSTR	432
sp|O15119|TBX3_HUMAN	0.911521	92.363	S	LDKAS(0.998)PDS(0.085)RHS(0.912)PAT(0.004)IS(0.001)SSTR	438
sp|O15119|TBX3_HUMAN	0.999999	105.98	S	DLCPS(1)EGES(1)DAEAESKEEHGPEACDAAK	371
sp|O15119|TBX3_HUMAN	0.999923	105.98	S	DLCPS(1)EGES(1)DAEAESKEEHGPEACDAAK	375
sp|O15119|TBX3_HUMAN	0.925379	90.707	S	SSTLSSS(0.003)S(0.012)MS(0.06)LS(0.925)PK	707
sp|O15131|IMA6_HUMAN	0.999999	62.466	S	AS(1)PGKDNYR	3
sp|O15164|TIF1A_HUMAN	1	60.828	S	LKS(1)IEER	1042
sp|O15164|TIF1A_HUMAN	0.995635	77.053	S	NES(0.005)EDNKFS(0.996)DDS(0.999)DDDFVQPR	1025
sp|O15164|TIF1A_HUMAN	0.999342	79.762	S	NES(0.005)EDNKFS(0.996)DDS(0.999)DDDFVQPR	1028
sp|O15234|CASC3_HUMAN	0.929679	51.566	S	GGGS(0.93)CS(0.063)GS(0.007)AGGGGSGSLPSQR	35
sp|O15234|CASC3_HUMAN	0.999878	260.56	S	QS(1)GDGQESTEPVENK	148
sp|O15234|CASC3_HUMAN	0.999871	93.429	S	YGS(1)PPQR	265
sp|O15258|RER1_HUMAN	0.999862	68.88	S	S(1)EGDSVGESVHGKPSVVYR	2
sp|O15258|RER1_HUMAN	0.997788	160.43	S	VDPSLMEDS(0.998)DDGPS(0.002)LPTK	95
sp|O15357|SHIP2_HUMAN	1	52.576	S	DAS(1)DGEDEKPPLPPR	132
sp|O15372|EIF3H_HUMAN	1	41.448	S	DFS(1)PEALK	183
sp|O15417|TNC18_HUMAN	1	58.172	S	AVS(1)PPPS(1)PR	991
sp|O15417|TNC18_HUMAN	1	58.172	S	AVS(1)PPPS(1)PR	995
sp|O15438|MRP3_HUMAN	0.999587	65.454	S	QLS(1)ALS(0.837)S(0.164)DGEGQGRPVPR	908
sp|O15438|MRP3_HUMAN	0.836504	65.454	S	QLS(1)ALS(0.837)S(0.164)DGEGQGRPVPR	911
sp|O15440|MRP5_HUMAN	0.767052	125.18	S	NATLAWDS(0.003)S(0.003)HS(0.032)S(0.195)IQNS(0.767)PK	509
sp|O15446|RPA34_HUMAN	0.844946	99.269	S	MPETVPQEEMPGPPLNS(0.154)ES(0.845)GEEAPT(0.001)GR	490
sp|O15446|RPA34_HUMAN	0.774375	114.92	S	QEQINTEPLEDT(0.001)VLS(0.774)PT(0.225)K	285
sp|Q6A1A2|PDPK2_HUMAN	0.993962	72.819	S	ANS(0.994)FVGT(0.006)AQYVSPELLTEK	214
sp|O15541|R113A_HUMAN	0.986034	58.26	S	AAY(0.027)GDLS(0.986)S(0.986)EEEEENEPES(0.001)LGVVYK	84
sp|O15541|R113A_HUMAN	0.986034	58.26	S	AAY(0.027)GDLS(0.986)S(0.986)EEEEENEPES(0.001)LGVVYK	85
sp|O15541|R113A_HUMAN	1	96.665	S	AEQLS(1)PGK	6
sp|O43150|ASAP2_HUMAN	1	125.28	S	LLHEDLDES(1)DDDMDEK	701
sp|O43159|RRP8_HUMAN	0.803559	45.22	S	ALEAAS(0.189)LS(0.189)QHPPS(0.242)LCIS(0.577)DS(0.804)EEEEEER	64
sp|O43159|RRP8_HUMAN	1	107.35	S	QGPPCS(1)DS(1)EEEVER	104
sp|O43159|RRP8_HUMAN	1	161.04	S	QGPPCS(1)DS(1)EEEVER	106
sp|O43159|RRP8_HUMAN	0.999999	88.496	S	TEVS(1)PVPR	223
sp|O43166|SI1L1_HUMAN	0.995692	64.244	S	DLRAS(0.996)PKPT(0.004)S(0.001)K	1528
sp|O43166|SI1L1_HUMAN	1	58.674	S	QDPVVHLS(1)PNK	1270
sp|O43166|SI1L1_HUMAN	0.999939	193.23	S	TLS(1)DESIYNSQR	1585
sp|O43237|DC1L2_HUMAN	1	227.04	S	DFQDYMEPEEGCQGS(1)PQR	194
sp|O43237|DC1L2_HUMAN	0.999658	90.453	S	TGSPGS(1)PGAGGVQSTAK	446
sp|O43290|SNUT1_HUMAN	0.999998	62.052	S	RVS(1)EVEEEKEPVPQPLPSDDTR	448
sp|O43294|TGFI1_HUMAN	0.999015	66.893	S	KRPS(0.999)LPS(0.05)S(0.942)PS(0.009)PGLPK	137
sp|O43294|TGFI1_HUMAN	0.9419	66.893	S	KRPS(0.999)LPS(0.05)S(0.942)PS(0.009)PGLPK	141
sp|O43306|ADCY6_HUMAN	1	66.595	S	ANS(1)MEGLMPR	576
sp|O43318|M3K7_HUMAN	0.99965	63.283	S	MS(1)ADMSEIEAR	389
sp|O43318|M3K7_HUMAN	0.999616	84.829	S	S(1)IQDLTVTGTEPGQVSSR	439
sp|O43379|WDR62_HUMAN	0.998189	41.378	S	AT(0.002)QCLVKS(0.998)PEVK	1123
sp|O43379|WDR62_HUMAN	0.967637	73.022	S	T(0.001)RLS(0.968)T(0.031)ASEETVQNR	49
sp|O43395|PRPF3_HUMAN	1	278.09	S	GDDDEES(1)DEEAVKK	619
sp|O43399|TPD54_HUMAN	1	195.6	S	MDSAGQDINLNS(1)PNK	12
sp|O43399|TPD54_HUMAN	0.999941	170.95	S	NSATFKS(1)FEDR	166
sp|O43432|IF4G3_HUMAN	0.984958	194.37	S	GGS(0.985)S(0.015)KDLLDNQSQEEQR	1156
sp|O43432|IF4G3_HUMAN	0.977854	89.698	S	S(0.022)PS(0.978)PVLR	232
sp|O43463|SUV91_HUMAN	1	146.2	S	MDSNFGLAGLPGS(1)PK	391
sp|O43482|MS18B_HUMAN	0.986397	78.763	S	ILSEVT(0.014)PDQS(0.986)KPEN	225
sp|O43491|E41L2_HUMAN	0.991506	43.991	S	EIS(0.992)PGS(0.008)GPGEIR	715
sp|O43491|E41L2_HUMAN	0.863542	58.981	S	QKS(0.864)Y(0.11)T(0.026)LVVAK	87
sp|O43493|TGON2_HUMAN	0.825094	66.335	S	DS(0.025)PS(0.025)KS(0.124)S(0.825)AEAQT(0.001)PEDTPNK	71
sp|O43493|TGON2_HUMAN	0.903076	149.3	S	T(0.097)ES(0.903)GEETDLISPPQEEVK	298
sp|O43572|AKA10_HUMAN	0.999735	67.704	S	NSPAS(1)PLK	281
sp|O43583|DENR_HUMAN	1	118.4	S	LTVENS(1)PK	73
sp|O43598|DNPH1_HUMAN	0.896234	161.08	S	YFEADPPGQVAAS(0.896)PDPT(0.052)T(0.052)	169
sp|O43683|BUB1_HUMAN	1	117.98	S	DGKFS(1)PIQEKS(1)PK	655
sp|O43683|BUB1_HUMAN	1	105	S	DGKFS(1)PIQEKS(1)PK	661
sp|O43719|HTSF1_HUMAN	1	135.73	S	DLDEEGS(1)EKELHENVLDK	579
sp|O43719|HTSF1_HUMAN	1	160.64	S	EFDEDS(1)DEKEEEEDTYEK	624
sp|O43719|HTSF1_HUMAN	0.999982	77.681	S	ESEEGNPVRGS(1)EEDS(1)PKK	494
sp|O43719|HTSF1_HUMAN	0.999999	77.681	S	ESEEGNPVRGS(1)EEDS(1)PKK	498
sp|O43719|HTSF1_HUMAN	0.824128	62.684	S	GFEGS(0.171)CS(0.824)QKES(0.004)EEGNPVR	481
sp|O43719|HTSF1_HUMAN	1	47.603	S	LFDDS(1)DER	721
sp|O43719|HTSF1_HUMAN	0.999982	61.136	S	LFDEEEDS(1)S(1)EKLFDDSDER	713
sp|O43719|HTSF1_HUMAN	0.999967	61.136	S	LFDEEEDS(1)S(1)EKLFDDSDER	714
sp|O43719|HTSF1_HUMAN	1	132.35	S	LFEDDDS(1)NEK	702
sp|O43719|HTSF1_HUMAN	1	115.5	S	LFEES(1)DDKEDEDADGKEVEDADEK	676
sp|O43719|HTSF1_HUMAN	1	214.5	S	VFDDES(1)DEKEDEEYADEK	642
sp|O43719|HTSF1_HUMAN	0.999986	69.482	S	VLDEEGS(1)EREFDEDS(1)DEKEEEEDTYEK	616
sp|O43760|SNG2_HUMAN	0.998573	40.496	S	MES(0.999)GAY(0.001)GAAK	3
sp|O43765|SGTA_HUMAN	1	65.395	S	EMPQDLRS(1)PAR	77
sp|O43765|SGTA_HUMAN	0.893274	87.498	S	S(0.431)RT(0.653)PS(0.893)AS(0.023)NDDQQE	305
sp|O43815|STRN_HUMAN	0.999171	70.235	S	FLES(0.001)AAADFS(0.999)DEDEDDDVDGR	245
sp|O43818|U3IP2_HUMAN	0.984275	139.88	S	MNEEIS(0.984)S(0.984)DS(0.984)ES(0.041)ES(0.006)LAPR	50
sp|O43818|U3IP2_HUMAN	0.984275	91.657	S	MNEEIS(0.984)S(0.984)DS(0.984)ES(0.041)ES(0.006)LAPR	51
sp|O43818|U3IP2_HUMAN	0.984275	143.28	S	MNEEIS(0.984)S(0.984)DS(0.984)ES(0.041)ES(0.006)LAPR	53
sp|O43823|AKAP8_HUMAN	1	72.771	S	S(1)GDEEFKGEDELCDSGR	339
sp|O43823|AKAP8_HUMAN	1	107.45	S	VDS(1)EGDFS(1)ENDDAAGDFR	323
sp|O43823|AKAP8_HUMAN	1	99.021	S	VDS(1)EGDFS(1)ENDDAAGDFR	328
sp|O43847|NRDC_HUMAN	0.931633	88.565	S	RGS(0.932)LS(0.068)NAGDPEIVK	94
sp|O43896|KIF1C_HUMAN	0.996938	132.86	S	LYADSDS(0.997)GDDS(0.003)DKR	676
sp|O43896|KIF1C_HUMAN	1	52.725	S	QRS(1)APDLK	1092
sp|O43933|PEX1_HUMAN	0.99985	143.14	S	SQS(1)GEDESMNQPGPIK	1211
sp|O60231|DHX16_HUMAN	1	184.99	S	LLEDS(1)EES(0.942)S(0.058)EETVSR	103
sp|O60231|DHX16_HUMAN	0.941554	221.59	S	LLEDS(1)EES(0.942)S(0.058)EETVSR	106
sp|O60231|DHX16_HUMAN	0.968215	80.632	S	LLEDS(0.123)EES(0.901)S(0.968)EET(0.007)VSR	107
sp|O60231|DHX16_HUMAN	0.999998	176.56	S	QQTEKPES(1)EDEWER	160
sp|O60238|BNI3L_HUMAN	0.991249	50.04	S	S(0.004)VS(0.991)LS(0.005)MR	166
sp|O60239|3BP5_HUMAN	0.848949	72.175	S	SECSGAS(0.151)S(0.849)PECEVER	376
sp|O60245|PCDH7_HUMAN	0.95218	40.015	S	LS(0.01)DS(0.952)PS(0.038)MGR	974
sp|O60264|SMCA5_HUMAN	0.862362	88.136	S	TPT(0.138)S(0.862)PLK	116
sp|O60271|JIP4_HUMAN	0.991015	42.913	S	LHQLS(0.991)GS(0.992)DQLES(0.008)T(0.008)AHS(0.002)R	183
sp|O60271|JIP4_HUMAN	0.991619	75.358	S	LHQLS(0.991)GS(0.992)DQLES(0.008)T(0.008)AHS(0.002)R	185
sp|O60271|JIP4_HUMAN	0.993828	102.64	S	S(0.006)AS(0.994)QSSLDKLDQELK	730
sp|O60292|SI1L3_HUMAN	0.999712	40.015	S	EVS(1)PAPAVAGQSK	1364
sp|O60293|ZC3H1_HUMAN	0.966287	95.153	S	KPIS(0.013)DNS(0.054)FS(0.966)S(0.966)DEEQSTGPIK	1303
sp|O60293|ZC3H1_HUMAN	0.966287	85.457	S	KPIS(0.013)DNS(0.054)FS(0.966)S(0.966)DEEQSTGPIK	1304
sp|O60293|ZC3H1_HUMAN	0.766257	89.629	S	RIS(0.766)T(0.118)S(0.116)DILSEK	352
sp|O60293|ZC3H1_HUMAN	0.967324	70.091	S	T(0.159)S(0.176)S(0.194)S(0.238)S(0.265)PANS(0.967)DVEIDGIGR	809
sp|O60341|KDM1A_HUMAN	0.931503	49.25	S	EMDES(0.063)LANLS(0.932)EDEY(0.002)Y(0.001)S(0.003)EEER	131
sp|O60341|KDM1A_HUMAN	0.812439	70.68	S	QATPGVPAQQS(0.812)PS(0.188)M	849
sp|O60343|TBCD4_HUMAN	1	66.56	S	AQGVRS(1)PLLR	666
sp|O60343|TBCD4_HUMAN	0.997304	93.096	S	CS(0.003)S(0.997)VTGVQR	318
sp|O60343|TBCD4_HUMAN	0.996721	112.91	S	HAS(0.997)APS(0.003)HVQPS(0.001)DSEK	341
sp|O60343|TBCD4_HUMAN	1	145.89	S	LGS(1)VDSFER	588
sp|O60343|TBCD4_HUMAN	0.999983	77.379	S	LGSVDS(1)FER	591
sp|O60343|TBCD4_HUMAN	0.811921	70.622	S	T(0.067)S(0.073)S(0.071)T(0.084)CS(0.745)NES(0.812)LS(0.147)VGGT(0.001)SVTPR	757
sp|O60343|TBCD4_HUMAN	0.976774	65.213	S	VAS(0.977)PMNKS(0.571)PS(0.452)AMQQQDGLDR	782
sp|O60343|TBCD4_HUMAN	0.870395	100.19	S	VAS(0.097)PMNKS(0.87)PS(0.033)AMQQQDGLDR	787
sp|O60361|NDK8_HUMAN	0.992282	118.9	S	NIIHGS(0.992)DS(0.008)VK	105
sp|O60499|STX10_HUMAN	0.967711	75.316	S	S(0.032)PS(0.968)DLLDASAVSATSR	134
sp|O60502|OGA_HUMAN	0.925071	50.029	S	S(0.925)PEMS(0.036)MQEDCIS(0.039)DIAPMQTDEQTNK	511
sp|O60504|VINEX_HUMAN	0.949786	97.597	S	HPS(0.05)S(0.95)PSALR	545
sp|O60566|BUB1B_HUMAN	1	105.65	S	KLS(1)PIIEDSR	670
sp|O60573|IF4E2_HUMAN	0.99946	60.218	S	FDALKDDDS(0.999)GDHDQNEENSTQK	13
sp|O60583|CCNT2_HUMAN	0.863127	146.2	S	QGQSQAASSS(0.002)S(0.002)VT(0.133)S(0.863)PIK	480
sp|O60610|DIAP1_HUMAN	0.998228	52.318	S	SPDELPS(0.002)AGGDGGKS(0.998)K	36
sp|O60684|IMA7_HUMAN	0.999263	121.28	S	MET(0.001)MAS(0.999)PGKDNYR	6
sp|O60762|DPM1_HUMAN	0.914678	152.4	S	ASLEVS(0.085)RS(0.915)PR	9
sp|O60784|TOM1_HUMAN	0.995393	56.205	S	AGLQS(0.995)LEAS(0.005)GR	355
sp|O60825|F262_HUMAN	0.98879	51.546	S	NS(0.989)FT(0.011)PLSSSNTIR	466
sp|O60825|F262_HUMAN	0.998427	62.558	S	NYS(0.998)VGS(0.002)R	483
sp|O60832|DKC1_HUMAN	1	129.32	S	AGLES(1)GAEPGDGDSDTTK	485
sp|O60832|DKC1_HUMAN	0.914023	250.38	S	AGLESGAEPGDGDS(0.914)DT(0.078)T(0.008)K	494
sp|O60832|DKC1_HUMAN	1	176.6	S	EVELVS(1)E	513
sp|O60832|DKC1_HUMAN	0.99999	199.29	S	KRES(1)ES(1)ES(0.995)DET(0.005)PPAAPQLIK	451
sp|O60832|DKC1_HUMAN	0.999638	199.29	S	KRES(1)ES(1)ES(0.995)DET(0.005)PPAAPQLIK	453
sp|O60832|DKC1_HUMAN	0.995113	86.575	S	KRES(1)ES(1)ES(0.995)DET(0.005)PPAAPQLIK	455
sp|O60841|IF2P_HUMAN	0.977422	110.93	S	EMS(0.977)S(0.977)DS(0.974)EY(0.065)DS(0.006)DDDRTKEER	588
sp|O60841|IF2P_HUMAN	0.977422	110.93	S	EMS(0.977)S(0.977)DS(0.974)EY(0.065)DS(0.006)DDDRTKEER	589
sp|O60841|IF2P_HUMAN	0.996609	110.93	S	EMS(0.501)S(0.501)DS(0.997)EY(0.001)DSDDDRTK	591
sp|O60841|IF2P_HUMAN	0.999625	124.08	S	EMSSDSEYDS(1)DDDRTKEER	595
sp|O60841|IF2P_HUMAN	1	48.44	S	IEPIPGES(1)PK	1168
sp|O60841|IF2P_HUMAN	0.999868	235.21	S	INS(1)S(1)GES(0.001)GDES(1)DEFLQSR	182
sp|O60841|IF2P_HUMAN	0.99968	216.19	S	INS(1)S(1)GES(0.001)GDESDEFLQSR	183
sp|O60841|IF2P_HUMAN	0.999334	160.45	S	INS(0.107)S(0.893)GES(0.999)GDESDEFLQSR	186
sp|O60841|IF2P_HUMAN	1	274.45	S	INSSGESGDES(1)DEFLQSR	190
sp|O60841|IF2P_HUMAN	1	74.876	S	KQS(1)FDDNDS(1)EELEDKDSK	107
sp|O60841|IF2P_HUMAN	1	447.66	S	KQSFDDNDS(1)EELEDKDSK	113
sp|O60841|IF2P_HUMAN	1	305.43	S	WDGS(1)EEDEDNSK	164
sp|O60841|IF2P_HUMAN	1	202.86	S	NKPGPNIES(1)GNEDDDASFK	214
sp|O60841|IF2P_HUMAN	0.997952	113.33	S	VEMY(0.003)S(0.998)GS(0.999)DDDDDFNKLPK	135
sp|O60841|IF2P_HUMAN	0.999944	178.22	S	VEMYSGS(1)DDDDDFNKLPK	137
sp|O60869|EDF1_HUMAN	0.991176	41.052	S	AES(0.991)DWDT(0.008)VTVLR	4
sp|O60885|BRD4_HUMAN	1	122.44	S	IHS(1)PIIR	1117
sp|O60885|BRD4_HUMAN	0.795298	83.992	S	MPDEPEEPVVAVS(0.205)S(0.795)PAVPPPTK	470
sp|O60927|PP1RB_HUMAN	0.990032	96.44	S	AFGES(0.024)S(0.163)T(0.824)ES(0.99)DEEEEEGCGHTHCVR	77
sp|O60934|NBN_HUMAN	0.991357	117.2	S	IPNYQLS(0.991)PT(0.009)K	432
sp|O75030|MITF_HUMAN	0.788801	59.227	S	RS(0.171)S(0.789)MS(0.032)MEET(0.009)EHTC	516
sp|O75052|CAPON_HUMAN	0.90725	60.093	S	VSHPQEPMLT(0.093)AS(0.907)PR	266
sp|O75116|ROCK2_HUMAN	1	66.568	S	IQQNQS(1)IR	1374
sp|O75122|CLAP2_HUMAN	0.837785	65.5	S	AS(0.162)S(0.838)LPGSLQR	360
sp|O75122|CLAP2_HUMAN	0.921454	72.428	S	IPRPSVS(0.079)QGCS(0.921)R	529
sp|O75122|CLAP2_HUMAN	0.999686	104.79	S	MVSQS(1)QPGSR	455
sp|O75122|CLAP2_HUMAN	0.937392	136.66	S	S(0.063)RS(0.937)DIDVNAAAGAK	370
sp|O75122|CLAP2_HUMAN	0.858752	50.358	S	S(0.004)S(0.004)S(0.061)S(0.054)S(0.859)QES(0.017)LNRPFS(0.001)SK	327
sp|O75128|COBL_HUMAN	0.823115	123.76	S	KLS(0.823)T(0.177)QDRPAAIHR	962
sp|O75128|COBL_HUMAN	0.861583	43.799	S	WAT(0.118)DQEDCS(0.862)DQDLAGT(0.02)PDLGPQK	440
sp|O75151|PHF2_HUMAN	1	61.363	S	LEKS(1)PLAGNK	625
sp|O75152|ZC11A_HUMAN	1	153.23	S	KFS(1)AGGDSDPPLKR	290
sp|O75152|ZC11A_HUMAN	0.956932	62.891	S	LSVQS(0.043)NPS(0.957)PQLR	132
sp|O75152|ZC11A_HUMAN	0.937986	104.26	S	RLS(0.938)S(0.871)AS(0.101)T(0.09)GKPPLSVEDDFEK	758
sp|O75152|ZC11A_HUMAN	0.871478	79.36	S	RLS(0.938)S(0.871)AS(0.101)T(0.09)GKPPLSVEDDFEK	759
sp|O75153|CLU_HUMAN	0.999864	154.84	S	SEDPPGQEAGS(1)EEEGSSASGLAK	664
sp|O75164|KDM4A_HUMAN	0.838024	95.428	S	DS(0.001)IS(0.137)S(0.838)DS(0.023)ET(0.001)SEPLSCR	523
sp|O75175|CNOT3_HUMAN	0.995913	178.15	S	STDSEVS(0.004)QS(0.996)PAK	299
sp|O75179|ANR17_HUMAN	0.999961	143.54	S	APS(1)PAPSSVPLGSEKPSNVSQDR	2401
sp|O75179|ANR17_HUMAN	0.968176	82.639	S	EHYPVS(0.431)S(0.508)PS(0.046)S(0.046)PS(0.968)PPAQPGGVS(0.001)R	2047
sp|O75179|ANR17_HUMAN	1	99.688	S	LTVAS(1)PK	1709
sp|O75179|ANR17_HUMAN	1	87.496	S	NS(1)PLDCGS(0.213)AS(0.787)PNK	2059
sp|O75179|ANR17_HUMAN	0.999268	157.67	S	NSPLDCGS(0.001)AS(0.999)PNK	2067
sp|O75179|ANR17_HUMAN	0.977812	93.649	S	S(0.022)GPS(0.978)PLS(0.105)S(0.895)PNGK	1696
sp|O75179|ANR17_HUMAN	0.894502	93.649	S	S(0.022)GPS(0.978)PLS(0.105)S(0.895)PNGK	1700
sp|O75190|DNJB6_HUMAN	1	106.16	S	HAPHCLS(1)EEEGEQDRPR	277
sp|O75351|VPS4B_HUMAN	1	203.2	S	GNDS(1)DGEGESDDPEK	102
sp|O75376|NCOR1_HUMAN	0.999987	73.887	S	AQLS(1)PGIYDDTSAR	1472
sp|O75376|NCOR1_HUMAN	0.87575	136.57	S	HEAPS(0.124)S(0.876)PISGQPCGDDQNAS(0.822)PS(0.178)K	158
sp|O75376|NCOR1_HUMAN	0.918054	136.57	S	HEAPS(0.196)S(0.804)PISGQPCGDDQNAS(0.918)PS(0.082)K	172
sp|O75376|NCOR1_HUMAN	0.998641	77.693	S	SHVSSEPY(0.001)EPIS(0.999)PPQVPVVHEK	2151
sp|O75376|NCOR1_HUMAN	1	96.015	S	VS(1)PENLVDK	2120
sp|O75376|NCOR1_HUMAN	0.999907	123.21	S	YETPSDAIEVIS(1)PAS(0.33)S(0.67)PAPPQEK	1977
sp|O75382|TRIM3_HUMAN	1	61.102	S	REDS(1)PGPEVQPMDK	7
sp|O75385|ULK1_HUMAN	1	42.813	S	AS(1)PS(1)PPAHAEHGGVLAR	477
sp|O75385|ULK1_HUMAN	1	42.813	S	AS(1)PS(1)PPAHAEHGGVLAR	479
sp|O75391|SPAG7_HUMAN	0.992011	46.296	S	QEEEAAQQGPVVVS(0.992)PAS(0.008)DYKDK	158
sp|O75396|SC22B_HUMAN	0.999649	96.591	S	NLGS(1)INTELQDVQR	137
sp|O75400|PR40A_HUMAN	0.92157	128.38	S	DSGNWDT(0.912)S(0.922)GS(0.542)ELS(0.623)EGELEKR	933
sp|O75400|PR40A_HUMAN	0.987832	128.38	S	DSGNWDT(0.174)S(0.837)GS(0.988)ELS(0.002)EGELEKR	935
sp|O75400|PR40A_HUMAN	0.999991	193.77	S	DSGNWDT(0.826)S(0.167)GS(0.007)ELS(1)EGELEKR	938
sp|O75400|PR40A_HUMAN	0.999706	98.552	S	HKS(1)DS(0.016)PES(0.984)DAEREK	883
sp|O75400|PR40A_HUMAN	0.977449	122.66	S	S(0.023)DS(0.977)PES(1)DAEREK	885
sp|O75400|PR40A_HUMAN	1	128.31	S	S(0.023)DS(0.977)PES(1)DAEREK	888
sp|O75420|GGYF1_HUMAN	0.998503	63.073	S	S(0.001)LS(0.999)VPDSGR	638
sp|O75436|VP26A_HUMAN	0.845001	40.066	S	FES(0.845)PES(0.152)QAS(0.003)AEQPEM	315
sp|O75449|KTNA1_HUMAN	1	136.57	S	NKS(1)PAAVTEPETNK	170
sp|O75475|PSIP1_HUMAN	0.974625	72.11	S	ET(0.002)S(0.016)VS(0.097)KEDT(0.887)DHEEKAS(0.975)NEDVT(0.024)K	129
sp|O75475|PSIP1_HUMAN	0.90398	159.1	S	QSNAS(0.096)S(0.904)DVEVEEK	106
sp|O75475|PSIP1_HUMAN	0.999954	349.47	S	TGVTS(0.008)T(0.592)S(0.4)DS(1)EEEGDDQEGEK	275
sp|O75494|SRS10_HUMAN	1	136.38	S	S(1)FDYNYR	133
sp|O75494|SRS10_HUMAN	0.999929	77.379	S	S(1)RS(1)FDYNYR	131
sp|O75494|SRS10_HUMAN	0.962607	72.848	S	S(0.02)RS(0.963)WT(0.591)S(0.426)PK	253
sp|O75530|EED_HUMAN	0.794662	42.015	S	LS(0.018)S(0.06)DENS(0.06)NPDLS(0.795)GDENDDAVS(0.066)IES(0.001)GTNTERPDTPTNTPNAPGR	34
sp|O75533|SF3B1_HUMAN	0.999933	50.108	S	TMIIS(1)PER	129
sp|O75569|PRKRA_HUMAN	0.978487	56.729	S	EDS(0.978)GT(0.021)FS(0.001)LGK	18
sp|O75592|MYCB2_HUMAN	0.978255	54.253	S	VNS(0.978)GDT(0.021)EVGSSLLR	3505
sp|O75592|MYCB2_HUMAN	0.969614	162.29	S	S(0.029)KS(0.97)DS(0.001)YTLDPDTLR	2871
sp|O75592|MYCB2_HUMAN	0.964223	74.649	S	S(0.035)LS(0.964)PNHNT(0.001)LQTLK	2789
sp|O75643|U520_HUMAN	1	156.17	S	EEAS(1)DDDMEGDEAVVR	225
sp|O75665|OFD1_HUMAN	0.854767	108.7	S	NITS(0.004)S(0.141)S(0.855)PER	686
sp|O75674|TM1L1_HUMAN	0.948519	66.413	S	EATNTTSEPSAPSQDLLDLS(0.051)PS(0.949)PR	323
sp|O75683|SURF6_HUMAN	1	114.89	S	ELS(1)PAALEK	138
sp|O75691|UTP20_HUMAN	1	77.562	S	AES(1)DGEEKEEVKEELGR	2601
sp|O75694|NU155_HUMAN	0.788821	53.567	S	AAPQS(0.789)PS(0.211)VPK	992
sp|O75717|WDHD1_HUMAN	1	104.78	S	NQVEEDAEDS(1)GEADDEEKPEIHKPGQNSFSK	868
sp|O75781|PALM_HUMAN	1	45.269	S	ENAAAPS(1)PVRAPAPS(1)PAKEER	116
sp|O75781|PALM_HUMAN	1	45.269	S	ENAAAPS(1)PVRAPAPS(1)PAKEER	124
sp|O75815|BCAR3_HUMAN	0.99801	113.36	S	QNS(0.998)PVT(0.002)QDGIQESPWQDR	83
sp|O75815|BCAR3_HUMAN	0.999742	49.333	S	TGSEPALS(1)PAVVR	375
sp|O75822|EIF3J_HUMAN	0.896413	144.23	S	AAAAAAAGDS(0.896)DS(0.104)WDADAFSVEDPVRK	11
sp|O75909|CCNK_HUMAN	1	177.16	S	AVVVS(1)PKEENK	340
sp|O75925|PIAS1_HUMAN	0.882943	71.879	S	TCPS(0.042)LS(0.883)PT(0.063)S(0.011)PLNNK	485
sp|O75925|PIAS1_HUMAN	0.944483	119.88	S	TCPSLS(0.001)PT(0.055)S(0.944)PLNNK	488
sp|O75940|SPF30_HUMAN	0.945988	51.726	S	SIFAS(0.946)PES(0.051)VT(0.003)GK	201
sp|O75955|FLOT1_HUMAN	1	59.067	S	S(1)PPVMVAGGR	19
sp|O75962|TRIO_HUMAN	0.976404	47.082	S	AGAAS(0.976)PLNS(0.896)PLS(0.066)S(0.061)AVPS(0.001)LGK	2455
sp|O75962|TRIO_HUMAN	0.896228	47.082	S	AGAAS(0.976)PLNS(0.896)PLS(0.066)S(0.061)AVPS(0.001)LGK	2459
sp|O76021|RL1D1_HUMAN	1	92.939	S	AAES(0.076)ET(0.924)PGKS(1)PEK	427
sp|O76021|RL1D1_HUMAN	0.979255	145.79	S	AT(0.021)NES(0.979)EDEIPQLVPIGK	361
sp|O76021|RL1D1_HUMAN	0.993794	56.432	S	EKS(0.994)PS(0.006)LGK	443
sp|O76021|RL1D1_HUMAN	1	88.385	S	KS(1)PAKS(1)PNPS(0.333)T(0.667)PR	392
sp|O76021|RL1D1_HUMAN	0.999797	88.385	S	KS(1)PAKS(1)PNPS(0.333)T(0.667)PR	396
sp|O76080|ZFAN5_HUMAN	0.994012	100.42	S	MS(0.994)PMGT(0.005)AS(0.001)GSNSPTSDSASVQR	48
sp|O94762|RECQ5_HUMAN	0.995155	57.826	S	GEVPGGS(0.005)AHYGGPS(0.995)PEKK	727
sp|O94762|RECQ5_HUMAN	0.999997	119.85	S	YTGEEDGAGGHS(1)PAPPQTEECLR	815
sp|O94782|UBP1_HUMAN	0.783766	96.504	S	ASEIDQVVPAAQS(0.216)S(0.784)PINCEK	67
sp|O94804|STK10_HUMAN	0.973753	76.186	S	AS(0.003)QS(0.974)RPNS(0.481)S(0.542)ALETLGGEK	450
sp|O94804|STK10_HUMAN	0.858828	55.401	S	EMGS(0.859)LS(0.141)IKDPK	514
sp|O94804|STK10_HUMAN	1	214.89	S	QVAEQGGDLS(1)PAANR	438
sp|O94806|KPCD3_HUMAN	0.997018	65.805	S	S(0.997)VVGT(0.003)PAYLAPEVLR	735
sp|O94806|KPCD3_HUMAN	0.997807	107.35	S	T(0.002)IS(0.998)PS(0.002)T(0.045)S(0.953)NNIPLMR	391
sp|O94806|KPCD3_HUMAN	0.953254	107.35	S	T(0.002)IS(0.998)PS(0.002)T(0.045)S(0.953)NNIPLMR	395
sp|O94826|TOM70_HUMAN	0.999961	94.006	S	AS(1)PAPGSGHPEGPGAHLDMNSLDR	91
sp|O94842|TOX4_HUMAN	0.826388	78.717	S	LS(0.157)T(0.425)T(0.485)PS(0.826)PT(0.39)S(0.369)S(0.347)LHEDGVEDFR	178
sp|O94875|SRBS2_HUMAN	1	64.104	S	RKS(1)EPAVGPPR	259
sp|O94880|PHF14_HUMAN	0.959542	131.25	S	NS(0.027)ADDEELT(0.96)NDS(0.96)LT(0.049)LS(0.004)QSK	290
sp|O94880|PHF14_HUMAN	0.998938	59.542	S	S(0.001)NEDS(0.999)LILEK	302
sp|O94887|FARP2_HUMAN	0.953728	60.943	S	DSSSSLTDPQVS(0.046)YVKS(0.954)PAAER	439
sp|O94913|PCF11_HUMAN	1	43.382	S	EEQRS(1)PFNDR	705
sp|O94913|PCF11_HUMAN	1	130.15	S	NELQEPCDS(1)PK	1520
sp|O94913|PCF11_HUMAN	0.831171	57.034	S	S(0.169)RS(0.831)PIIHSPK	489
sp|O94913|PCF11_HUMAN	1	77.062	S	SPIIHS(1)PK	494
sp|O94915|FRYL_HUMAN	0.826075	45.879	S	T(0.161)RS(0.826)LS(0.012)S(0.001)LR	1978
sp|O94916|NFAT5_HUMAN	0.999996	70.98	S	DCEESNMDIFDADS(1)AK	229
sp|O94979|SC31A_HUMAN	0.999997	96.666	S	AQGEPVAGHES(1)PKIPYEK	799
sp|O94979|SC31A_HUMAN	0.820831	78.837	S	DSDQVAQS(0.821)DGEES(0.179)PAAEEQLLGEHIK	527
sp|O95025|SEM3D_HUMAN	0.884171	45.161	S	VVS(0.884)IS(0.116)KEK	481
sp|O95071|UBR5_HUMAN	0.992352	102.05	S	RIS(0.992)QS(0.008)QPVR	1549
sp|O95149|SPN1_HUMAN	0.918663	56.569	S	GS(0.041)S(0.041)HS(0.919)PDHPGCLMEN	350
sp|O95155|UBE4B_HUMAN	0.995591	74.793	S	NNESQWKDS(0.996)PLAT(0.004)R	803
sp|O95155|UBE4B_HUMAN	0.999875	113.72	S	SQS(1)MDIDGVSCEK	105
sp|O95163|ELP1_HUMAN	1	56.404	S	LGAVGGS(1)GFK	471
sp|O95218|ZRAB2_HUMAN	0.999708	88.976	S	ENVEYIEREES(1)DGEYDEFGR	120
sp|O95218|ZRAB2_HUMAN	1	406.78	S	EVEDKES(1)EGEEEDEDEDLSK	153
sp|O95218|ZRAB2_HUMAN	1	225.85	S	YNLDAS(1)EEEDSNKK	188
sp|O95235|KI20A_HUMAN	0.997281	158.11	S	EHS(0.001)LQVS(0.997)PS(0.002)LEK	532
sp|O95239|KIF4A_HUMAN	0.874475	45.915	S	ALAS(0.006)NT(0.006)S(0.006)FFS(0.108)GCS(0.874)PIEEEAH	1225
sp|O95239|KIF4A_HUMAN	0.996663	90.15	S	TFS(0.997)LT(0.003)EVR	801
sp|O95243|MBD4_HUMAN	0.942597	116.19	S	S(0.001)LS(0.943)S(0.057)GSNFCSEQK	318
sp|O95251|KAT7_HUMAN	0.906826	126.19	S	DMSLKDS(0.907)GS(0.093)DLSHRPK	162
sp|O95251|KAT7_HUMAN	0.887602	80.507	S	LS(0.888)QS(0.112)S(0.001)QDS(0.088)S(0.911)PVR	50
sp|O95251|KAT7_HUMAN	0.965643	217.88	S	LSQSSQDS(0.034)S(0.966)PVR	57
sp|O95292|VAPB_HUMAN	0.981827	100.19	S	SLS(0.003)S(0.013)S(0.982)LDDT(0.002)EVKK	160
sp|O95295|SNAPN_HUMAN	0.999999	116.96	S	AMLDSGIYPPGS(1)PGK	133
sp|O95297|MPZL1_HUMAN	0.849661	114.69	S	DYTGCS(0.85)T(0.13)S(0.02)ES(0.001)LSPVK	204
sp|O95297|MPZL1_HUMAN	0.761835	134.9	S	DYTGCS(0.028)T(0.194)S(0.762)ES(0.016)LSPVK	206
sp|O95297|MPZL1_HUMAN	0.997107	159.13	S	DYTGCSTSES(0.003)LS(0.997)PVK	210
sp|O95297|MPZL1_HUMAN	0.999441	120.84	S	KS(0.999)PS(0.001)DTEGLVK	219
sp|O95297|MPZL1_HUMAN	0.999399	88.441	S	S(0.001)ES(0.999)VVYADIR	260
sp|O95359|TACC2_HUMAN	0.998533	73.696	S	LDNT(0.002)PAS(0.999)PPRS(1)PAEPNDIPIAK	2317
sp|O95359|TACC2_HUMAN	0.999809	73.696	S	LDNT(0.002)PAS(0.999)PPRS(1)PAEPNDIPIAK	2321
sp|O95359|TACC2_HUMAN	1	44.203	S	VQNS(1)PPVGR	2226
sp|O95365|ZBT7A_HUMAN	0.910584	52.599	S	AGAAAGDS(0.911)DEES(0.089)RADDK	337
sp|O95365|ZBT7A_HUMAN	1	102.66	S	HFKDEDEDEDVAS(1)PDGLGR	549
sp|O95391|SLU7_HUMAN	1	103.34	S	LVEQANS(1)PK	215
sp|O95400|CD2B2_HUMAN	0.999994	308.73	S	HSLDS(1)DEEEDDDDGGSSK	49
sp|O95425|SVIL_HUMAN	0.999588	146.58	S	DSSFTEVPRS(1)PK	245
sp|O95425|SVIL_HUMAN	0.987192	41.087	S	QAHDLS(0.987)PAAES(0.009)S(0.002)S(0.002)TFSFSGR	221
sp|O95425|SVIL_HUMAN	0.836276	92.575	S	S(0.836)PS(0.164)FGDPQLS(1)PEAR	261
sp|O95425|SVIL_HUMAN	1	102.73	S	S(0.836)PS(0.164)FGDPQLS(1)PEAR	270
sp|O95425|SVIL_HUMAN	0.88462	68.034	S	TPTGEGLLDS(0.885)PS(0.115)K	1120
sp|O95433|AHSA1_HUMAN	1	95.483	S	KAKPAPS(1)K	193
sp|O95453|PARN_HUMAN	0.999904	109.07	S	ELS(1)PAGSISK	619
sp|O95453|PARN_HUMAN	0.99954	70.438	S	NNS(1)FTAPSTVGK	557
sp|O95602|RPA1_HUMAN	0.96502	136.36	S	EKQEEEVDY(0.035)ES(0.965)EEEEEREGEENDDEDMQEER	1429
sp|O95671|ASML_HUMAN	0.997925	106.65	S	HDSIPAADT(0.002)FEDLS(0.998)DVEGGGSEPTQR	239
sp|O95677|EYA4_HUMAN	0.999981	83.087	S	NNPS(1)PPPDSDLER	361
sp|O95684|CEP43_HUMAN	0.999827	110.91	S	EKGPTTGEGALDLSDVHS(1)PPKS(1)PEGK	156
sp|O95684|CEP43_HUMAN	0.999997	110.91	S	EKGPTTGEGALDLSDVHS(1)PPKS(1)PEGK	160
sp|O95714|HERC2_HUMAN	1	75.739	S	RPIAIKS(1)PK	1601
sp|O95785|WIZ_HUMAN	0.897576	96.371	S	TPLALAGS(0.898)PT(0.102)PK	996
sp|O95785|WIZ_HUMAN	0.99836	46.746	S	NPEDKS(0.998)PQLS(0.002)LSPR	1006
sp|O95785|WIZ_HUMAN	0.996463	133.86	S	SPQLS(0.004)LS(0.996)PRPAS(1)PK	1012
sp|O95785|WIZ_HUMAN	0.999984	133.86	S	SPQLS(0.004)LS(0.996)PRPAS(1)PK	1017
sp|O95785|WIZ_HUMAN	0.900279	95.401	S	S(0.9)PS(0.1)DLHISPLAK	1127
sp|O95817|BAG3_HUMAN	0.999731	241.13	S	SQS(1)PAASDCSSSSSSASLPSSGR	173
sp|O95817|BAG3_HUMAN	0.999978	91.914	S	S(0.032)S(0.039)T(0.928)PLHS(1)PS(1)PIR	289
sp|O95817|BAG3_HUMAN	0.999985	107.74	S	S(0.032)S(0.039)T(0.928)PLHS(1)PS(1)PIR	291
sp|O95817|BAG3_HUMAN	0.997598	84.035	S	VPPAPVPCPPPS(0.998)PGPS(0.239)AVPS(0.443)S(0.32)PK	377
sp|O95819|M4K4_HUMAN	0.96292	89.805	S	QT(0.008)QS(0.963)AS(0.023)S(0.005)T(0.001)LQK	842
sp|O95819|M4K4_HUMAN	0.999925	122.87	S	RDS(1)PLQGSGQQNSQAGQR	639
sp|O95819|M4K4_HUMAN	0.921106	56.087	S	T(0.042)T(0.05)S(0.921)RS(0.986)PVLS(0.001)R	629
sp|O95819|M4K4_HUMAN	0.986244	59.57	S	T(0.042)T(0.05)S(0.921)RS(0.986)PVLS(0.001)R	631
sp|O95831|AIFM1_HUMAN	0.994848	51.066	S	S(0.005)LS(0.995)AIDR	268
sp|O95835|LATS1_HUMAN	0.920457	59.418	S	QIT(0.016)T(0.051)S(0.92)PIT(0.012)VR	613
sp|O95835|LATS1_HUMAN	0.997994	132.17	S	S(0.002)NS(0.998)FNNPLGNR	464
sp|O96019|ACL6A_HUMAN	1	66.27	S	EGS(1)PANWK	233
sp|O96028|NSD2_HUMAN	1	48.794	S	GVGS(1)PPGR	437
sp|P00533|EGFR_HUMAN	0.977582	43.497	S	GS(0.021)HQIS(0.978)LDNPDY(0.001)QQDFFPK	1166
sp|P00533|EGFR_HUMAN	0.85123	50.207	S	MHLPS(0.851)PT(0.11)DS(0.028)NFY(0.01)R	991
sp|P01106|MYC_HUMAN	0.859059	46.797	S	CT(0.079)S(0.859)PRS(0.516)S(0.516)DT(0.029)EENVKR	344
sp|P01106|MYC_HUMAN	0.872624	55.885	S	KFELLPT(0.997)PPLS(0.873)PS(0.131)R	62
sp|P01106|MYC_HUMAN	0.844558	51.539	S	S(0.003)ES(0.15)GS(0.845)PS(0.239)AGGHS(0.161)KPPHS(0.602)PLVLK	281
sp|P01106|MYC_HUMAN	0.853788	51.539	S	SES(0.001)GS(0.008)PS(0.058)AGGHS(0.078)KPPHS(0.854)PLVLK	293
sp|P02545|LMNA_HUMAN	0.999983	74.46	S	LS(1)PS(0.994)PT(0.005)S(0.001)QR	390
sp|P02545|LMNA_HUMAN	0.993926	74.46	S	LS(1)PS(0.994)PT(0.005)S(0.001)QR	392
sp|P02545|LMNA_HUMAN	0.75136	57.149	S	LS(0.002)PS(0.009)PT(0.239)S(0.751)QR	395
sp|P02545|LMNA_HUMAN	0.999999	114.31	S	NKS(1)NEDQSMGNWQIK	458
sp|P02545|LMNA_HUMAN	1	125.73	S	S(1)GAQASSTPLSPTR	12
sp|P02545|LMNA_HUMAN	0.994415	147.51	S	SGAQASS(0.076)T(0.925)PLS(0.994)PT(0.004)R	22
sp|P02545|LMNA_HUMAN	0.992044	150.01	S	S(0.992)VGGS(0.008)GGGSFGDNLVTR	628
sp|P02545|LMNA_HUMAN	0.993848	76.151	S	SVGGS(0.006)GGGS(0.994)FGDNLVTR	636
sp|P02794|FRIH_HUMAN	0.994334	56.404	S	HT(0.006)LGDS(0.994)DNES	179
sp|P04035|HMDH_HUMAN	0.999909	41.422	S	S(1)KINLQDLQGACTK	872
sp|P04049|RAF1_HUMAN	0.899231	112.72	S	AAHTEDINACTLT(0.009)T(0.092)S(0.899)PR	642
sp|P04049|RAF1_HUMAN	1	96.143	S	RAS(1)DDGKLTDPSK	43
sp|P04049|RAF1_HUMAN	0.999965	123.79	S	SAS(1)EPSLHR	621
sp|P04049|RAF1_HUMAN	0.767085	53.1	S	S(0.055)HS(0.226)ES(0.267)AS(0.316)PS(0.103)ALS(0.023)S(0.015)S(0.016)PNNLS(0.767)PT(0.195)GWS(0.017)QPK	301
sp|P04150|GCR_HUMAN	0.760735	51.147	S	VS(0.761)AS(0.111)S(0.111)PS(0.017)LAVASQSDSK	42
sp|P04792|HSPB1_HUMAN	1	108.98	S	GPS(1)WDPFR	15
sp|P04792|HSPB1_HUMAN	0.998797	103.21	S	QLS(0.999)S(0.001)GVSEIR	82
sp|P04920|B3A2_HUMAN	1	120.31	S	RRPGASPTGETPTIEEGEEDEDEAS(1)EAEGAR	132
sp|P04920|B3A2_HUMAN	0.863743	111.43	S	TSPS(0.135)S(0.864)PAPLPHQEATPR	173
sp|P05023|AT1A1_HUMAN	1	131.4	S	DKYEPAAVS(1)EQGDKK	16
sp|P05114|HMGN1_HUMAN	0.99836	105.03	S	TEES(0.002)PAS(0.998)DEAGEK	89
sp|P05114|HMGN1_HUMAN	0.981187	188.44	S	KVS(0.981)S(0.019)AEGAAKEEPK	7
sp|P05114|HMGN1_HUMAN	1	178.71	S	TEESPASDEAGEKEAKS(1)D	99
sp|P10696|PPBN_HUMAN	0.961007	80.534	S	HVPDS(0.961)GAT(0.036)AT(0.003)AYLCGVK	111
sp|P05386|RLA1_HUMAN	1	242.09	S	KEES(1)EES(1)DDDMGFGLFD	101
sp|P05386|RLA1_HUMAN	1	168.16	S	KEES(1)EES(1)DDDMGFGLFD	104
sp|Q8NHW5|RLA0L_HUMAN	1	219.99	S	VEAKEES(1)EES(1)DEDMGFGLFD	304
sp|Q8NHW5|RLA0L_HUMAN	1	130.36	S	VEAKEES(1)EES(1)DEDMGFGLFD	307
sp|P05412|JUN_HUMAN	1	52.278	S	LAS(1)PELER	73
sp|P05455|LA_HUMAN	1	280.19	S	FAS(1)DDEHDEHDENGATGPVK	366
sp|P05455|LA_HUMAN	0.824502	100.54	S	S(0.825)PS(0.175)KPLPEVTDEYK	92
sp|P05549|AP2A_HUMAN	0.810516	72.705	S	S(0.189)NS(0.811)NAVSAIPINK	187
sp|P05783|K1C18_HUMAN	0.87646	101.67	S	PVS(0.123)S(0.876)AASVYAGAGGSGSR	31
sp|P05783|K1C18_HUMAN	0.999999	217.88	S	PVSSAAS(1)VYAGAGGSGSR	34
sp|P05783|K1C18_HUMAN	0.954917	109.04	S	PVSSAAS(0.001)VYAGAGGS(0.955)GS(0.044)R	42
sp|P05783|K1C18_HUMAN	0.999981	176.51	S	SLGS(1)VQAPSYGAR	18
sp|P05783|K1C18_HUMAN	0.92676	104.2	S	S(0.927)T(0.073)FSTNYR	7
sp|P06241|FYN_HUMAN	0.998588	44.309	S	DGS(0.999)LNQS(0.001)SGYR	21
sp|P06400|RB_HUMAN	0.999853	106.38	S	IPGGNIYIS(1)PLKS(1)PYK	807
sp|P06400|RB_HUMAN	0.999704	106.38	S	IPGGNIYIS(1)PLKS(1)PYK	811
sp|P06400|RB_HUMAN	0.989756	101.39	S	S(0.99)PY(0.01)KFPS(0.568)S(0.432)PLR	788
sp|P06454|PTMA_HUMAN	1	146.96	S	S(1)DAAVDTSSEITTK	2
sp|P06454|PTMA_HUMAN	0.874535	127.36	S	SDAAVDT(0.213)S(0.875)S(0.855)EIT(0.044)T(0.013)K	9
sp|P06454|PTMA_HUMAN	0.854984	79.875	S	SDAAVDT(0.213)S(0.875)S(0.855)EIT(0.044)T(0.013)K	10
sp|P06748|NPM_HUMAN	1	208.49	S	CGSGPVHISGQHLVAVEEDAES(1)EDEEEEDVK	125
sp|P06748|NPM_HUMAN	1	152.48	S	DELHIVEAEAMNYEGS(1)PIK	70
sp|P06748|NPM_HUMAN	0.986462	130.98	S	GPS(0.014)S(0.986)VEDIK	243
sp|P06748|NPM_HUMAN	0.999819	103.7	S	LLSIS(1)GKR	139
sp|P06748|NPM_HUMAN	1	47.706	S	MQAS(1)IEK	254
sp|P07199|CENPB_HUMAN	0.999862	76.899	S	TPAAPAS(1)PAAVPSEGSGGSTTGWR	156
sp|P07814|SYEP_HUMAN	0.930216	165.17	S	EYIPGQPPLS(0.027)QS(0.93)S(0.049)DS(0.66)S(0.29)PT(0.043)R	882
sp|P07900|HS90A_HUMAN	1	259.55	S	DKEVS(1)DDEAEEKEDK	231
sp|P07900|HS90A_HUMAN	1	326.2	S	PEIEDVGS(1)DEEEEKKDGDK	263
sp|P07910|HNRPC_HUMAN	1	364.41	S	EAEEGEDDRDS(1)ANGEDDS	299
sp|P07910|HNRPC_HUMAN	1	67.992	S	MES(1)EGGADDS(1)AEEGDLLDDDDNEDR	253
sp|P07910|HNRPC_HUMAN	1	324.03	S	MES(1)EGGADDS(1)AEEGDLLDDDDNEDR	260
sp|P07910|HNRPC_HUMAN	0.999997	123.38	S	NDKS(1)EEEQSSSSVK	233
sp|P07910|HNRPC_HUMAN	0.795792	53.585	S	SEEEQS(0.796)S(0.431)S(0.405)S(0.367)VKKDET(0.001)NVK	238
sp|P07948|LYN_HUMAN	0.999923	95.631	S	GKDS(1)LSDDGVDLK	11
sp|P07948|LYN_HUMAN	0.999708	175.66	S	GKDSLS(1)DDGVDLK	13
sp|P08047|SP1_HUMAN	0.960268	89.624	S	S(0.039)DQDHS(0.96)MDEMTAVVK	7
sp|P08238|HS90B_HUMAN	1	245.19	S	EKEIS(1)DDEAEEEK	226
sp|P08238|HS90B_HUMAN	1	326.8	S	IEDVGS(1)DEEDDS(1)GKDKK	255
sp|P08238|HS90B_HUMAN	1	200.94	S	IEDVGS(1)DEEDDS(1)GKDKK	261
sp|P08559|ODPA_HUMAN	0.995264	169.04	S	YHGHS(0.995)MS(0.005)DPGVSYR	293
sp|P08559|ODPA_HUMAN	0.999985	129.01	S	YHGHS(0.99)MS(0.01)DPGVS(1)YR	300
sp|P08581|MET_HUMAN	0.796308	84.874	S	S(0.058)VS(0.796)PT(0.126)T(0.02)EMVS(0.987)NES(0.012)VDYR	990
sp|P08581|MET_HUMAN	0.9875	84.874	S	S(0.058)VS(0.796)PT(0.126)T(0.02)EMVS(0.987)NES(0.012)VDYR	997
sp|P08621|RU17_HUMAN	1	109.52	S	GGGGDMAEPS(1)EAGDAPPDDGPPGELGPDGPDGPEEK	320
sp|P08621|RU17_HUMAN	1	103.5	S	GGGGGQDNGLEGLGNDS(1)R	410
sp|P08621|RU17_HUMAN	1	112.3	S	YDERPGPS(1)PLPHR	226
sp|P08651|NFIC_HUMAN	0.999787	105.03	S	TEMDKS(1)PFNS(0.015)PS(0.922)PQDS(0.063)PR	333
sp|P08651|NFIC_HUMAN	0.998484	154.72	S	TEMDKS(0.933)PFNS(0.067)PS(0.998)PQDS(0.001)PR	339
sp|P08651|NFIC_HUMAN	0.999822	63.29	S	SPFNS(0.009)PS(0.991)PQDS(1)PR	343
sp|P08670|VIME_HUMAN	0.883492	52.79	S	QVQS(0.883)LT(0.117)CEVDALK	325
sp|P08670|VIME_HUMAN	0.991395	144.8	S	SLYAS(0.991)S(0.009)PGGVYATR	55
sp|P09496|CLCA_HUMAN	0.995942	44.203	S	LQS(0.996)EPES(0.004)IR	105
sp|P09651|ROA1_HUMAN	0.999998	96.464	S	EDS(1)QRPGAHLTVK	95
sp|P09651|ROA1_HUMAN	0.834483	197.67	S	NQGGYGGSSS(0.048)S(0.834)S(0.092)S(0.022)YGS(0.003)GR	363
sp|P09651|ROA1_HUMAN	0.97278	168.99	S	NQGGYGGSSSS(0.001)S(0.002)S(0.011)Y(0.012)GS(0.973)GR	368
sp|P09651|ROA1_HUMAN	0.999998	144.8	S	SES(1)PKEPEQLRK	6
sp|P09651|ROA1_HUMAN	0.992208	120.53	S	S(0.992)KS(0.258)ES(0.75)PKEPEQLR	2
sp|P09874|PARP1_HUMAN	0.898206	97.836	S	GGS(0.898)DDS(0.092)S(0.01)KDPIDVNYEK	782
sp|P09884|DPOLA_HUMAN	0.999851	66.962	S	IAS(1)PVSR	209
sp|P0C1Z6|TFPT_HUMAN	0.999742	88.734	S	LLPYPTLASPAS(1)D	252
sp|P0C1Z6|TFPT_HUMAN	0.998837	80.609	S	TPAPPEPGS(0.999)PAPGEGPS(0.001)GR	180
sp|P0CAP2|GRL1A_HUMAN	0.909154	124.45	S	VS(0.091)S(0.909)QAEDTSSSFDNLFIDR	179
sp|P62987|RL40_HUMAN	0.999606	94.309	S	TLS(1)DYNIQK	57
sp|P0DJ93|SIM13_HUMAN	0.931203	121.79	S	ELVGDTGS(0.001)QEGDHEPS(0.931)GS(0.808)ET(0.26)EEDTSSSPHR	58
sp|P0DJ93|SIM13_HUMAN	0.807797	121.79	S	ELVGDTGS(0.001)QEGDHEPS(0.931)GS(0.808)ET(0.26)EEDTSSSPHR	60
sp|P0DP91|ERPG3_HUMAN	0.974304	60.272	S	DDS(0.974)PDEVPS(0.011)T(0.011)FT(0.003)VQQPPPSR	554
sp|Q03468|ERCC6_HUMAN	0.999861	105.14	S	IIEQLS(1)PQAATSR	158
sp|P10398|ARAF_HUMAN	0.983574	101.39	S	GS(0.984)PS(0.016)PASVSSGR	257
sp|P10412|H14_HUMAN	1	72.434	S	KAPKS(1)PAK	187
sp|P10412|H14_HUMAN	0.99999	120.7	S	KAS(1)GPPVSELITK	36
sp|P10636|TAU_HUMAN	0.994936	89.197	S	TDHGAEIVY(0.005)KS(0.995)PVVS(0.061)GDT(0.504)S(0.435)PR	713
sp|P10636|TAU_HUMAN	0.942988	89.197	S	TDHGAEIVY(0.014)KS(0.986)PVVS(0.943)GDT(0.03)S(0.027)PR	717
sp|P10636|TAU_HUMAN	0.887298	91.969	S	VAVVRT(1)PPKS(0.887)PS(0.094)S(0.019)AK	552
sp|P10644|KAP0_HUMAN	1	111.79	S	EDEIS(1)PPPPNPVVK	83
sp|P11142|HSP7C_HUMAN	1	46.88	S	GRLS(1)KEDIER	511
sp|P11169|GTR3_HUMAN	0.970762	41.54	S	DGVMEMNS(0.971)IEPAKET(0.01)T(0.01)T(0.01)NV	485
sp|P11171|EPB41_HUMAN	1	99.941	S	IEVKEES(1)PQS(1)K	188
sp|P11171|EPB41_HUMAN	1	84.14	S	IEVKEES(1)PQS(1)K	191
sp|P11171|EPB41_HUMAN	0.926528	51.286	S	RLS(0.927)T(0.053)HS(0.02)PFR	709
sp|P11387|TOP1_HUMAN	0.999953	103.17	S	SGDHLHNDS(1)QIEADFR	10
sp|P11388|TOP2A_HUMAN	1	328.83	S	NENTEGS(1)PQEDGVELEGLK	1247
sp|P11388|TOP2A_HUMAN	0.999987	183.74	S	KPS(1)T(0.999)S(0.997)DDS(0.003)DSNFEK	1469
sp|P11388|TOP2A_HUMAN	0.997386	183.74	S	KPS(1)T(0.999)S(0.997)DDS(0.003)DSNFEK	1471
sp|P11388|TOP2A_HUMAN	0.983761	128.26	S	KPS(0.081)T(0.102)S(0.816)DDS(0.984)DS(0.016)NFEK	1474
sp|P11388|TOP2A_HUMAN	1	190.37	S	TQMAEVLPS(1)PR	1213
sp|P11388|TOP2A_HUMAN	0.997671	58.04	S	S(0.998)VVS(0.002)DLEADDVK	1374
sp|P11388|TOP2A_HUMAN	0.999349	92.295	S	S(0.001)VVS(0.999)DLEADDVK	1377
sp|P11388|TOP2A_HUMAN	0.999976	205.23	S	VPDEEENEES(1)DNEKETEK	1106
sp|P11388|TOP2A_HUMAN	1	103.7	S	YLEES(1)DEDDLF	1525
sp|P11717|MPRI_HUMAN	0.99736	121.3	S	ALS(0.001)S(0.001)LHGDDQDS(0.997)EDEVLTIPEVK	2409
sp|P12268|IMDH2_HUMAN	1	41.876	S	GMGS(1)LDAMDK	416
sp|P12270|TPR_HUMAN	0.923541	128.3	S	AADSQNSGEGNTGAAES(0.039)S(0.924)FS(0.037)QEVSR	2048
sp|P12270|TPR_HUMAN	0.868269	54.598	S	EGVQGPLNVS(0.868)LS(0.132)EEGK	1185
sp|P12270|TPR_HUMAN	0.876024	81.317	S	GAILSEEELAAMS(0.876)PT(0.124)AAAVAK	379
sp|P12270|TPR_HUMAN	1	114.46	S	TDGFAEAIHS(1)PQVAGVPR	2155
sp|P12694|ODBA_HUMAN	0.857986	85.42	S	IGHHS(0.858)T(0.126)S(0.016)DDSSAYR	337
sp|P12694|ODBA_HUMAN	0.999975	55.452	S	S(1)VDEVNYWDK	347
sp|P13051|UNG_HUMAN	0.885671	84.741	S	KAPAGQEEPGT(1)PPS(0.1)S(0.886)PLS(0.015)AEQLDR	64
sp|P13051|UNG_HUMAN	0.998244	56.021	S	HAPS(0.998)PEPAVQGT(0.002)GVAGVPEESGDAAAIPAK	23
sp|P13807|GYS1_HUMAN	0.973138	56.719	S	Y(0.028)PRPAS(0.973)VPPS(0.953)PS(0.043)LS(0.003)R	641
sp|P13807|GYS1_HUMAN	0.95308	70.488	S	Y(0.028)PRPAS(0.973)VPPS(0.953)PS(0.043)LS(0.003)R	645
sp|P13861|KAP2_HUMAN	1	201.3	S	GDS(1)ES(1)EEDEDLEVPVPSR	78
sp|P13861|KAP2_HUMAN	1	197.51	S	GDS(1)ES(1)EEDEDLEVPVPSR	80
sp|P13861|KAP2_HUMAN	0.99991	136.3	S	RVS(1)VCAETYNPDEEEEDTDPR	99
sp|P14618|KPYM_HUMAN	0.999808	91.858	S	LDIDS(1)PPITAR	37
sp|P15056|BRAF_HUMAN	0.999616	80.102	S	SAS(1)EPSLNR	729
sp|P15056|BRAF_HUMAN	0.829422	44.294	S	S(0.171)NPKS(0.829)PQKPIVR	151
sp|P15408|FOSL2_HUMAN	1	103.43	S	DEQLS(1)PEEEEKRR	120
sp|P15408|FOSL2_HUMAN	1	97.813	S	S(1)PPAPGLQPMR	200
sp|P15531|NDKA_HUMAN	0.962581	100.11	S	NIIHGS(0.963)DS(0.036)VES(0.001)AEK	120
sp|P15822|ZEP1_HUMAN	0.939887	81.144	S	AHSEVFTKPS(0.002)GQQT(0.059)LS(0.94)PDR	2682
sp|P15822|ZEP1_HUMAN	0.995612	56.936	S	AS(0.996)PVS(0.004)FQELNR	1158
sp|P15923|TFE2_HUMAN	0.849391	46.956	S	AGAPGALS(0.849)PS(0.14)Y(0.011)DGGLHGLQSK	379
sp|P15924|DESP_HUMAN	0.981517	86.378	S	GGGGYTCQS(0.982)GS(0.018)GWDEFTK	176
sp|P15924|DESP_HUMAN	0.929843	52.071	S	GLPS(0.93)PY(0.068)NMS(0.001)SAPGSR	2815
sp|P15924|DESP_HUMAN	0.912922	147.1	S	GLPSPYNMS(0.04)S(0.913)APGS(0.047)R	2821
sp|P15924|DESP_HUMAN	0.999174	88.311	S	GLPSPY(0.002)NMS(0.174)S(0.825)APGS(0.999)R	2825
sp|P15924|DESP_HUMAN	0.849803	84.365	S	RAS(0.85)S(0.488)KGGGGY(0.593)T(0.07)CQSGSGWDEFTK	165
sp|P15924|DESP_HUMAN	0.995874	84.615	S	S(0.004)MS(0.996)FQGIR	2209
sp|P16070|CD44_HUMAN	1	135.6	S	S(1)QEMVHLVNK	706
sp|P16144|ITB4_HUMAN	0.97163	60.436	S	DYNS(0.972)LT(0.028)R	1494
sp|P16333|NCK1_HUMAN	0.972362	76.777	S	RKPS(0.972)VPDS(0.021)AS(0.007)PADDSFVDPGER	85
sp|P16383|GCFC2_HUMAN	0.999001	52.402	S	NEET(0.999)S(0.999)EES(0.999)QEDEKQDT(0.003)WEQQQMR	214
sp|P16383|GCFC2_HUMAN	0.998939	52.402	S	NEET(0.999)S(0.999)EES(0.999)QEDEKQDT(0.003)WEQQQMR	217
sp|P16383|GCFC2_HUMAN	0.997251	100.53	S	T(0.005)LDVS(0.997)T(0.997)DEEDKIHHSSESK	96
sp|P16401|H15_HUMAN	0.992029	49.224	S	SETAPAET(0.002)AT(0.006)PAPVEKS(0.992)PAK	18
sp|P16403|H12_HUMAN	0.878473	122.12	S	S(0.878)ET(0.122)APAAPAAAPPAEK	2
sp|P16615|AT2A2_HUMAN	1	95.417	S	EFDELNPS(1)AQR	663
sp|P16949|STMN1_HUMAN	1	126.02	S	RAS(1)GQAFELILS(1)PR	16
sp|P16949|STMN1_HUMAN	1	126.02	S	RAS(1)GQAFELILS(1)PR	25
sp|P16949|STMN1_HUMAN	1	147.24	S	ESVPEFPLS(1)PPK	38
sp|P16949|STMN1_HUMAN	1	49.742	S	S(1)HEAEVLK	63
sp|P16989|YBOX3_HUMAN	0.999445	130.41	S	PAPAVGEAEDKENQQATS(0.001)GPNQPS(0.999)VR	324
sp|P17029|ZKSC1_HUMAN	0.987907	177.38	S	EAT(0.012)GLS(0.988)PQAAQEK	13
sp|P17096|HMGA1_HUMAN	1	145.71	S	KLEKEEEEGIS(1)QES(1)S(1)EEEQ	99
sp|P17096|HMGA1_HUMAN	1	339.44	S	KLEKEEEEGIS(1)QES(1)S(1)EEEQ	102
sp|P17096|HMGA1_HUMAN	1	162.93	S	KLEKEEEEGIS(1)QES(1)S(1)EEEQ	103
sp|P17096|HMGA1_HUMAN	0.999803	125.23	S	KQPPVS(1)PGTALVGSQK	36
sp|P17275|JUNB_HUMAN	1	102.97	S	DAT(1)PPVS(1)PINMEDQER	259
sp|P17480|UBF1_HUMAN	1	43.419	S	GKLPES(1)PK	484
sp|P17480|UBF1_HUMAN	0.999963	84.615	S	SLS(1)PQDR	638
sp|P17544|ATF7_HUMAN	0.99993	77.562	S	AAAGPLDMS(1)LPS(0.138)T(0.862)PDIK	97
sp|P17706|PTN2_HUMAN	1	142.38	S	EDLSPAFDHS(1)PNK	304
sp|P17812|PYRG1_HUMAN	0.994393	141.54	S	SGS(0.004)S(0.994)S(0.001)PDSEITELK	574
sp|P17812|PYRG1_HUMAN	0.951533	169.56	S	S(0.001)GS(0.011)S(0.036)S(0.952)PDS(0.001)EITELKFPSINHD	575
sp|P17812|PYRG1_HUMAN	0.953967	67.115	S	S(0.011)GS(0.084)S(0.769)S(0.157)PDS(0.954)EIT(0.026)ELK	578
sp|P17812|PYRG1_HUMAN	1	46.462	S	GCRLS(1)PR	562
sp|P17987|TCPA_HUMAN	0.923345	40.381	S	DDKHGS(0.923)Y(0.008)EDAVHS(0.069)GALND	544
sp|P18031|PTN1_HUMAN	1	99.442	S	VVGGS(1)LR	378
sp|P18583|SON_HUMAN	0.999997	96.591	S	CVS(1)VQTDPTDEIPTK	94
sp|P18583|SON_HUMAN	0.99969	104.41	S	ESDQTLAALLS(1)PK	1697
sp|P18583|SON_HUMAN	0.995386	48.659	S	RRS(0.995)FS(0.995)IS(0.605)PS(0.405)R	1948
sp|P18583|SON_HUMAN	0.994925	71.03	S	RRS(0.995)FS(0.995)IS(0.605)PS(0.405)R	1950
sp|P18583|SON_HUMAN	0.989307	108.43	S	S(0.018)FS(0.982)IS(0.989)PS(0.011)R	1952
sp|P18583|SON_HUMAN	1	51.211	S	RRS(1)FS(1)IS(1)PVR	2009
sp|P18583|SON_HUMAN	1	73.499	S	RRS(1)FS(1)IS(1)PVR	2011
sp|P18583|SON_HUMAN	1	99.815	S	RRS(1)FS(1)IS(1)PVR	2013
sp|P18583|SON_HUMAN	0.999818	107.14	S	SAAS(1)PVVSSMPER	1769
sp|P18583|SON_HUMAN	0.934377	128.36	S	SVES(0.001)T(0.064)S(0.934)PEPS(0.001)K	283
sp|P18615|NELFE_HUMAN	0.999721	163.33	S	SIS(1)ADDDLQESSR	115
sp|P18615|NELFE_HUMAN	0.886189	164.01	S	S(0.114)LS(0.886)EQPVMDTATATEQAK	51
sp|P18754|RCC1_HUMAN	1	106.26	S	S(1)PPADAIPK	11
sp|P18858|DNLI1_HUMAN	0.989614	88.133	S	AET(0.994)PT(0.006)ES(0.01)VS(0.99)EPEVATK	201
sp|P18858|DNLI1_HUMAN	0.86904	89.911	S	EWNGVVS(0.027)ES(0.104)DS(0.869)PVK	51
sp|P18858|DNLI1_HUMAN	0.87786	105.36	S	KQSQIQNQQGEDS(0.878)GS(0.878)DPEDT(0.208)Y(0.036)	911
sp|P18858|DNLI1_HUMAN	0.877856	105.36	S	KQSQIQNQQGEDS(0.878)GS(0.878)DPEDT(0.208)Y(0.036)	913
sp|P18858|DNLI1_HUMAN	1	173.36	S	TIQEVLEEQS(1)EDEDR	141
sp|P18858|DNLI1_HUMAN	1	272.48	S	VLGS(1)EGEEEDEALS(1)PAK	66
sp|P18858|DNLI1_HUMAN	1	294.98	S	VLGS(1)EGEEEDEALS(1)PAK	76
sp|P18887|XRCC1_HUMAN	1	171.08	S	AIGSTSKPQES(1)PK	241
sp|P18887|XRCC1_HUMAN	0.800655	215.79	S	TKPTQAAGPS(0.199)S(0.801)PQKPPT(1)PEETK	447
sp|P19338|NUCL_HUMAN	1	112.23	S	EVEEDS(1)EDEEMS(1)EDEEDDSSGEEVVIPQKK	28
sp|P19338|NUCL_HUMAN	0.999845	112.23	S	EVEEDS(1)EDEEMS(1)EDEEDDSSGEEVVIPQKK	34
sp|P19338|NUCL_HUMAN	1	52.576	S	GFGFVDFNS(1)EEDAK	619
sp|P19338|NUCL_HUMAN	0.999614	105.52	S	KVVVS(1)PTK	67
sp|P19634|SL9A1_HUMAN	1	100.38	S	IGS(1)DPLAYEPK	703
sp|P19634|SL9A1_HUMAN	0.999799	112.71	S	LDS(1)PTMSR	693
sp|P20020|AT2B1_HUMAN	1	133.29	S	IEDS(1)EPHIPLIDDTDAEDDAPTKR	1155
sp|P20042|IF2B_HUMAN	1	127.02	S	S(1)GDEMIFDPTMSK	2
sp|P20700|LMNB1_HUMAN	0.809438	76.728	S	AGGPT(0.027)T(0.973)PLS(0.809)PT(0.191)R	23
sp|Q03252|LMNB2_HUMAN	0.999913	96.745	S	LKLS(1)PS(0.965)PS(0.016)S(0.019)R	405
sp|Q03252|LMNB2_HUMAN	0.977567	92.538	S	LKLS(0.999)PS(0.978)PS(0.017)S(0.006)R	407
sp|P20810|ICAL_HUMAN	0.965645	40.552	S	DT(0.026)S(0.966)QS(0.008)DKDLDDALDK	561
sp|P21127|CD11B_HUMAN	1	92.051	S	EYGS(1)PLK	589
sp|P21127|CD11B_HUMAN	0.999959	100.06	S	RGT(1)S(1)PRPPEGGLGYSQLGDDDLK	752
sp|P21127|CD11B_HUMAN	1	117.93	S	RDS(1)LEEGELR	47
sp|P21127|CD11B_HUMAN	1	75.213	S	S(1)PPRPPR	234
sp|P21291|CSRP1_HUMAN	1	48.659	S	GFGFGQGAGALVHS(1)E	192
sp|P21333|FLNA_HUMAN	0.988657	137.61	S	AFGPGLQGGS(0.011)AGS(0.989)PAR	1084
sp|P21333|FLNA_HUMAN	1	202.63	S	APS(1)VANVGSHCDLSLK	2152
sp|P21333|FLNA_HUMAN	1	122.39	S	CSGPGLS(1)PGMVR	1459
sp|P21359|NF1_HUMAN	0.93991	41.412	S	S(0.008)NS(0.008)GLAT(0.035)Y(0.006)S(0.94)PPMGPVS(0.003)ER	864
sp|P21731|TA2R_HUMAN	0.997833	69.451	S	S(0.002)LS(0.998)LQPQLTQR	331
sp|P21796|VDAC1_HUMAN	0.994079	127.3	S	LTFDSSFS(0.994)PNT(0.006)GK	104
sp|P22059|OSBP1_HUMAN	1	140.24	S	MLAES(1)DES(1)GDEESVSQTDKTELQNTLR	190
sp|P22059|OSBP1_HUMAN	0.999982	140.24	S	MLAES(1)DES(1)GDEESVSQTDK	193
sp|P22059|OSBP1_HUMAN	0.999447	126.88	S	TGSNIS(0.999)GASSDISLDEQYK	382
sp|P22234|PUR6_HUMAN	1	147.35	S	TKEVYELLDS(1)PGK	27
sp|P22314|UBA1_HUMAN	1	76.548	S	NGS(1)EADIDEGLYSR	46
sp|P22455|FGFR4_HUMAN	0.994233	76.064	S	QFS(0.994)LES(0.005)GSSGK	419
sp|P22626|ROA2_HUMAN	0.999998	94.503	S	GFGDGYNGYGGGPGGGNFGGS(1)PGYGGGR	259
sp|P22626|ROA2_HUMAN	1	60.49	S	GGNFGFGDS(1)R	212
sp|P22626|ROA2_HUMAN	0.988168	184.38	S	NMGGPYGGGNY(0.003)GPGGS(0.988)GGS(0.009)GGYGGR	341
sp|P23193|TCEA1_HUMAN	1	198.48	S	KKEPAITSQNS(1)PEAR	100
sp|P23246|SFPQ_HUMAN	1	89.548	S	S(1)PPPGMGLNQNR	33
sp|P23443|KS6B1_HUMAN	0.996754	58.487	S	FIGS(0.389)PRT(0.615)PVS(0.997)PVK	447
sp|P23497|SP100_HUMAN	1	63.681	S	LPLQES(1)EEEEREER	157
sp|P23497|SP100_HUMAN	0.999461	42.106	S	VIGQDHDFS(0.999)ES(0.999)S(0.999)EEEAPAEAS(0.001)S(0.001)GALR	407
sp|P23497|SP100_HUMAN	0.999424	74.28	S	VIGQDHDFS(0.999)ES(0.999)S(0.999)EEEAPAEAS(0.001)S(0.001)GALR	409
sp|P23497|SP100_HUMAN	0.999424	74.28	S	VIGQDHDFS(0.999)ES(0.999)S(0.999)EEEAPAEAS(0.001)S(0.001)GALR	410
sp|P23511|NFYA_HUMAN	0.999742	46.578	S	EKDS(1)PHMQDPNQADEEAMTQIIR	326
sp|P23528|COF1_HUMAN	1	112.43	S	AS(1)GVAVSDGVIK	3
sp|P23588|IF4B_HUMAN	0.999961	72.23	S	AFGS(1)GYR	283
sp|P23588|IF4B_HUMAN	0.999964	99.283	S	DRYDS(1)DRYR	230
sp|P23588|IF4B_HUMAN	1	66.989	S	ERHPS(1)WR	406
sp|P23588|IF4B_HUMAN	0.998327	66.989	S	ERHPS(0.998)WRS(0.998)EET(0.003)QER	409
sp|P23588|IF4B_HUMAN	0.999527	211.29	S	SQS(1)SDTEQQSPTSGGGK	497
sp|P23588|IF4B_HUMAN	0.855205	145.31	S	S(0.145)QS(0.855)S(0.855)DT(0.145)EQQSPTSGGGK	498
sp|P23588|IF4B_HUMAN	0.863261	58.671	S	S(0.008)QS(0.421)S(0.479)DT(0.104)EQQS(0.863)PT(0.108)S(0.017)GGGK	504
sp|P23588|IF4B_HUMAN	0.997835	234.21	S	T(0.002)GS(0.998)ESSQTGTSTTSSR	422
sp|P24534|EF1B_HUMAN	0.999995	233.68	S	YGPADVEDTTGSGATDSKDDDDIDLFGS(1)DDEEESEEAKR	106
sp|P24928|RPB1_HUMAN	0.92571	45.809	S	GSTYSPTSPGYSPT(0.001)S(0.001)PT(0.001)Y(0.001)S(0.001)LT(0.001)S(0.001)PAIS(0.064)PDDS(0.926)DEEN	1966
sp|P24928|RPB1_HUMAN	0.95067	79.148	S	YSPT(0.049)S(0.951)PK	1864
sp|P24928|RPB1_HUMAN	0.799887	60.549	S	YS(0.001)PT(0.183)S(0.81)PKY(0.112)S(0.8)PT(0.077)S(0.017)PK	1868
sp|P24928|RPB1_HUMAN	0.929283	66.673	S	Y(0.012)S(0.929)PT(0.057)S(0.001)PT(0.219)Y(0.008)S(0.591)PT(0.084)S(0.098)PK	1910
sp|P24928|RPB1_HUMAN	0.982867	105.14	S	YSPT(0.013)S(0.983)PT(0.004)YSPTSPK	1913
sp|P24928|RPB1_HUMAN	0.800436	66.673	S	YSPT(0.024)S(0.888)PT(0.085)Y(0.064)S(0.8)PT(0.116)S(0.021)PK	1917
sp|P24928|RPB1_HUMAN	0.843822	56.936	S	Y(0.227)S(0.113)PT(0.131)S(0.141)PT(0.165)Y(0.227)S(0.042)PT(0.106)S(0.844)PVY(0.001)T(0.002)PTSPK	1899
sp|P24928|RPB1_HUMAN	0.845706	65.467	S	Y(0.004)S(0.007)PT(0.136)S(0.846)PT(0.006)Y(0.001)SPTTPK	1878
sp|P24928|RPB1_HUMAN	0.772074	57.338	S	Y(0.058)T(0.064)PT(0.064)S(0.364)PS(0.43)Y(0.07)S(0.772)PS(0.075)S(0.085)PEY(0.016)T(0.002)PTSPK	1847
sp|P25054|APC_HUMAN	0.970579	53.751	S	EAPS(0.971)PT(0.029)LR	2449
sp|P25054|APC_HUMAN	0.951161	42.813	S	S(0.047)HS(0.951)ES(0.953)PS(0.049)RLPINR	2533
sp|P25054|APC_HUMAN	0.952787	42.813	S	S(0.047)HS(0.951)ES(0.953)PS(0.049)RLPINR	2535
sp|P25054|APC_HUMAN	0.841334	47.545	S	S(0.841)PT(0.156)GNT(0.002)PPVIDSVSEK	2674
sp|P25205|MCM3_HUMAN	0.900596	109.62	S	DGDSYDPY(0.007)DFS(0.901)DT(0.088)EEEMPQVHT(0.004)PK	711
sp|P25205|MCM3_HUMAN	0.99999	239.19	S	SEDES(1)ET(1)EDEEEKSQEDQEQK	672
sp|P25440|BRD2_HUMAN	0.875712	67.015	S	KADTTTPTPTAILAPGS(0.876)PAS(0.86)PPGS(0.264)LEPK	298
sp|P25440|BRD2_HUMAN	0.860474	67.015	S	KADTTTPTPTAILAPGS(0.876)PAS(0.86)PPGS(0.264)LEPK	301
sp|P25490|TYY1_HUMAN	0.994566	61.602	S	DIDHETVVEEQIIGENS(0.995)PPDY(0.004)S(0.001)EYMTGK	247
sp|P25788|PSA3_HUMAN	1	168.61	S	ESLKEEDES(1)DDDNM	250
sp|P26358|DNMT1_HUMAN	1	246.12	S	EADDDEEVDDNIPEMPS(1)PKK	714
sp|P26358|DNMT1_HUMAN	0.94596	70.555	S	S(0.054)KS(0.946)DGEAKPEPSPSPR	143
sp|P26358|DNMT1_HUMAN	0.999422	86.479	S	VGMADANS(0.999)PPKPLS(0.001)K	127
sp|P26368|U2AF2_HUMAN	1	120.53	S	GAKEEHGGLIRS(1)PR	79
sp|P26368|U2AF2_HUMAN	1	131.06	S	S(1)DFDEFER	2
sp|P26374|RAE2_HUMAN	1	137.58	S	NLES(1)PEKHLQN	649
sp|P27448|MARK3_HUMAN	0.998756	81.311	S	GIAPAS(0.999)PMLGNAS(0.001)NPNK	469
sp|P27448|MARK3_HUMAN	0.750666	60.49	S	S(0.125)RGS(0.751)T(0.125)NLFSK	601
sp|P27540|ARNT_HUMAN	0.999865	61.757	S	FARS(1)DDEQSSADKER	77
sp|P27708|PYR1_HUMAN	1	147.17	S	IHRAS(1)DPGLPAEEPKEK	1859
sp|P27816|MAP4_HUMAN	1	125.28	S	AS(1)PIKMDLAPSK	358
sp|P27816|MAP4_HUMAN	0.982932	140.22	S	DMES(0.983)PT(0.017)KLDVTLAK	280
sp|P27816|MAP4_HUMAN	0.999543	65.472	S	DMS(1)PLS(0.885)ET(0.115)EMALGK	507
sp|P27816|MAP4_HUMAN	0.974394	92.457	S	DMSPLS(0.974)ET(0.025)EMALGK	510
sp|P27816|MAP4_HUMAN	1	76.228	S	ELPPS(1)PEKK	696
sp|P27816|MAP4_HUMAN	0.999998	77.527	S	KCS(1)LPAEEDSVLEK	636
sp|P27816|MAP4_HUMAN	0.863886	125.82	S	SKVGS(0.864)T(0.136)ENIK	941
sp|P27816|MAP4_HUMAN	0.952064	103.19	S	S(0.952)PS(0.023)T(0.025)LLPK	825
sp|P27816|MAP4_HUMAN	1	105.53	S	VGS(1)LDNVGHLPAGGAVK	1073
sp|P27824|CALX_HUMAN	1	133.16	S	AEEDEILNRS(1)PR	583
sp|P27824|CALX_HUMAN	1	244.91	S	QKS(1)DAEEDGGT(0.11)VS(0.89)QEEEDR	554
sp|P27824|CALX_HUMAN	0.999813	256.45	S	SDAEEDGGTVS(1)QEEEDRKPK	564
sp|P27987|IP3KB_HUMAN	0.994748	49.31	S	AVLS(0.995)PGS(0.186)VFS(0.819)PGR	43
sp|P27987|IP3KB_HUMAN	0.818757	49.31	S	AVLS(0.995)PGS(0.186)VFS(0.819)PGR	49
sp|P28066|PSA5_HUMAN	0.999987	113.22	S	GVNTFS(1)PEGR	16
sp|P28290|ITPI2_HUMAN	0.999434	52.265	S	AS(0.999)VALT(0.001)PT(0.237)APS(0.763)R	1152
sp|P28290|ITPI2_HUMAN	0.964754	85.554	S	ASVALTPT(0.035)APS(0.965)R	1161
sp|P28290|ITPI2_HUMAN	0.998969	51.066	S	CS(0.999)PPS(0.001)FTYK	767
sp|P28290|ITPI2_HUMAN	0.993751	52.579	S	S(0.006)LAS(0.994)IEAK	668
sp|P28290|ITPI2_HUMAN	0.989983	149	S	S(0.01)QS(0.99)LPTTLLS(1)PVR	739
sp|P28290|ITPI2_HUMAN	0.999982	149	S	S(0.01)QS(0.99)LPTTLLS(1)PVR	746
sp|P28290|ITPI2_HUMAN	0.962385	78.932	S	TPLGAS(0.962)LDEQS(0.009)S(0.009)S(0.009)T(0.009)LK	92
sp|P28347|TEAD1_HUMAN	0.816729	66.965	S	MEPS(0.03)S(0.03)WS(0.817)GS(0.121)ES(0.003)PAENMER	7
sp|P28347|TEAD1_HUMAN	0.786507	82.707	S	MEPS(0.004)S(0.023)WS(0.077)GS(0.109)ES(0.787)PAENMER	11
sp|P28715|ERCC5_HUMAN	0.995901	151.22	S	ELTPAS(0.996)PT(0.004)CTNSVSK	526
sp|P28715|ERCC5_HUMAN	0.999433	102.73	S	FDSSLLS(0.999)S(0.999)DDET(0.001)K	562
sp|P28715|ERCC5_HUMAN	0.998856	102.73	S	FDSSLLS(0.999)S(0.999)DDET(0.001)K	563
sp|P28715|ERCC5_HUMAN	0.808682	143.97	S	NAPAAVDEGS(0.191)IS(0.809)PR	384
sp|P29353|SHC1_HUMAN	1	100.55	S	HGS(1)FVNKPTR	139
sp|P29590|PML_HUMAN	1	64.723	S	AVS(1)PPHLDGPPS(1)PR	518
sp|P29590|PML_HUMAN	1	64.723	S	AVS(1)PPHLDGPPS(1)PR	527
sp|P29692|EF1D_HUMAN	0.999997	246.84	S	ATAPQTQHVS(1)PMR	133
sp|P29692|EF1D_HUMAN	1	195.42	S	KPAT(1)PAEDDEDDDIDLFGS(1)DNEEEDKEAAQLR	162
sp|P30050|RL12_HUMAN	1	107.06	S	IGPLGLS(1)PK	38
sp|P30414|NKTR_HUMAN	1	104.79	S	AYRPPS(1)GEK	379
sp|P30414|NKTR_HUMAN	0.993157	56.225	S	ILIPS(0.993)DIES(0.003)S(0.003)K	463
sp|P30414|NKTR_HUMAN	0.873445	82.171	S	VEET(0.127)S(0.873)PLGNAR	1146
sp|P30414|NKTR_HUMAN	0.941773	42.785	S	WDS(0.108)ES(0.942)NS(0.937)ERDVT(0.014)K	889
sp|P30414|NKTR_HUMAN	0.936761	42.785	S	WDS(0.108)ES(0.942)NS(0.937)ERDVT(0.014)K	891
sp|P30419|NMT1_HUMAN	1	129.37	S	GGLS(1)PANDTGAK	47
sp|P30566|PUR8_HUMAN	0.997816	105.14	S	AAGGDHGS(0.998)PDS(0.002)YR	9
sp|P30622|CLIP1_HUMAN	0.935104	72.446	S	T(0.001)AS(0.052)ES(0.935)IS(0.012)NLSEAGSIK	195
sp|P30622|CLIP1_HUMAN	0.990006	200.77	S	TASESISNLS(0.99)EAGS(0.01)IK	200
sp|P30622|CLIP1_HUMAN	0.999493	72.446	S	TASES(0.01)IS(0.032)NLS(0.958)EAGS(0.999)IK	204
sp|Q00266|METK1_HUMAN	0.999921	45.68	S	S(1)AAYAAR	293
sp|P31321|KAP1_HUMAN	0.999619	44.457	S	AS(1)PPACPSEEDESLK	3
sp|P31321|KAP1_HUMAN	0.993273	110.06	S	SNSQSDS(0.001)HDEEVS(0.993)PT(0.006)PPNPVVK	83
sp|P55795|HNRH2_HUMAN	0.999936	199.65	S	HTGPNS(1)PDTANDGFVR	104
sp|P31949|S10AB_HUMAN	0.985727	77.379	S	IS(0.002)S(0.986)PT(0.012)ETER	6
sp|P32004|L1CAM_HUMAN	0.824141	88.264	S	EAAGGNDS(0.018)S(0.004)GAT(0.154)S(0.824)PINPAVALE	1248
sp|P32519|ELF1_HUMAN	0.942903	43.198	S	T(0.008)KPPRPDS(0.943)PAT(0.023)T(0.025)PNIS(0.001)VK	187
sp|P33527|MRP1_HUMAN	0.961698	102.5	S	QLS(0.962)S(0.037)S(0.01)S(0.225)S(0.751)Y(0.003)S(0.013)GDISR	915
sp|P33527|MRP1_HUMAN	0.82023	118.08	S	QLSS(0.018)S(0.051)S(0.82)S(0.104)YS(0.007)GDISR	918
sp|P33527|MRP1_HUMAN	0.918488	152	S	QLSS(0.001)S(0.004)S(0.038)S(0.918)YS(0.038)GDISR	919
sp|P33527|MRP1_HUMAN	0.947172	80.507	S	QLSS(0.002)S(0.006)S(0.006)S(0.02)YS(0.947)GDIS(0.02)R	921
sp|P33991|MCM4_HUMAN	1	78.655	S	IAEPS(1)VCGR	326
sp|P33991|MCM4_HUMAN	1	86.243	S	QRPDLGS(1)AQK	120
sp|P33991|MCM4_HUMAN	1	42.426	S	S(1)GVRGT(1)PVR	105
sp|P33991|MCM4_HUMAN	0.878954	81.548	S	S(0.879)S(0.905)PAS(0.167)T(0.047)PS(0.003)R	2
sp|P33991|MCM4_HUMAN	0.90473	81.548	S	S(0.879)S(0.905)PAS(0.167)T(0.047)PS(0.003)R	3
sp|P33993|MCM7_HUMAN	1	110.08	S	S(1)PQNQYPAELMR	121
sp|P35221|CTNA1_HUMAN	0.754961	41.052	S	T(0.159)PEELDDS(0.755)DFET(0.086)EDFDVR	641
sp|P35240|MERL_HUMAN	0.828897	64.711	S	MSFS(0.171)S(0.829)LKR	13
sp|P35251|RFC1_HUMAN	0.999618	98.898	S	ESVS(1)PEDSEK	368
sp|P35251|RFC1_HUMAN	0.999984	147.12	S	IIYDS(1)DS(0.999)ES(0.001)EETLQVK	69
sp|P35251|RFC1_HUMAN	0.998681	147.12	S	IIYDS(1)DS(0.999)ES(0.001)EETLQVK	71
sp|P35251|RFC1_HUMAN	1	68.847	S	NKPLS(1)PIK	156
sp|P35269|T2FA_HUMAN	0.999992	81.974	S	GNS(1)RPGT(0.892)PS(0.101)AEGGS(0.002)T(0.001)S(0.001)S(0.001)T(0.001)LR	385
sp|P35269|T2FA_HUMAN	0.995991	118.16	S	IHDLEDDLEMS(0.996)S(0.993)DAS(0.011)DASGEEGGR	217
sp|P35269|T2FA_HUMAN	0.993297	118.16	S	IHDLEDDLEMS(0.996)S(0.993)DAS(0.011)DASGEEGGR	218
sp|P35269|T2FA_HUMAN	0.90211	53.779	S	IHDLEDDLEMS(0.902)S(0.902)DAS(0.902)DAS(0.294)GEEGGR	221
sp|P35269|T2FA_HUMAN	0.958816	54.199	S	LDT(0.001)GPQS(0.04)LS(0.959)GK	433
sp|P35579|MYH9_HUMAN	1	261.82	S	KGAGDGS(1)DEEVDGKADGAEAK	1943
sp|P35606|COPB2_HUMAN	0.875168	118.82	S	STAQQELDGKPAS(0.875)PT(0.125)PVIVASHTANKEEK	859
sp|P35611|ADDA_HUMAN	1	202.01	S	SPGS(1)PVGEGTGSPPK	358
sp|Q9UEY8|ADDG_HUMAN	0.999992	113.26	S	TPS(1)FLKK	693
sp|P35613|BASI_HUMAN	1	145.88	S	KPEDVLDDDDAGS(1)APLK	362
sp|P35658|NU214_HUMAN	1	74.475	S	S(1)PRIT(1)PPAAKPGS(1)PQAK	678
sp|P35658|NU214_HUMAN	0.999212	47.187	S	S(0.001)AFLS(0.999)QR	974
sp|P35658|NU214_HUMAN	1	66.853	S	S(1)PRIT(1)PPAAKPGS(1)PQAK	666
sp|P35658|NU214_HUMAN	0.951851	197.47	S	SPGS(0.952)T(0.048)PTTPTSSQAPQK	433
sp|P35658|NU214_HUMAN	0.83567	45.661	S	SSVLPS(0.836)PS(0.164)GR	646
sp|P35658|NU214_HUMAN	1	105.03	S	VPAKLS(1)PMK	940
sp|P35659|DEK_HUMAN	0.998472	77.062	S	CPEILS(0.005)DES(0.998)S(0.998)S(0.998)DEDEKK	230
sp|P35659|DEK_HUMAN	0.998472	77.062	S	CPEILS(0.005)DES(0.998)S(0.998)S(0.998)DEDEKK	231
sp|P35659|DEK_HUMAN	0.998472	77.062	S	CPEILS(0.005)DES(0.998)S(0.998)S(0.998)DEDEKK	232
sp|P35659|DEK_HUMAN	1	510.35	S	EES(1)EEEEDEDDEEEEEEEKEKS(1)LIVEGK	32
sp|P35659|DEK_HUMAN	1	50.35	S	EES(1)EEEEDEDDEEEEEEEKEKS(1)LIVEGK	51
sp|P35659|DEK_HUMAN	0.911983	54.281	S	EES(0.912)S(0.912)DDEDKES(0.176)EEEPPKK	243
sp|P35659|DEK_HUMAN	0.911983	54.281	S	EES(0.912)S(0.912)DDEDKES(0.176)EEEPPKK	244
sp|P35659|DEK_HUMAN	1	149.34	S	KES(1)ES(1)EDS(1)S(1)DDEPLIK	301
sp|P35659|DEK_HUMAN	1	165.3	S	KES(1)ES(1)EDS(1)S(1)DDEPLIK	303
sp|P35659|DEK_HUMAN	1	180.14	S	KES(1)ES(1)EDS(1)S(1)DDEPLIK	306
sp|P35659|DEK_HUMAN	1	180.14	S	KES(1)ES(1)EDS(1)S(1)DDEPLIK	307
sp|P36578|RL4_HUMAN	1	141.1	S	ILKS(1)PEIQR	295
sp|P36915|GNL1_HUMAN	0.995839	93.152	S	REEQT(0.997)DT(0.995)S(0.996)DGES(0.009)VT(0.003)HHIR	51
sp|P37275|ZEB1_HUMAN	0.789487	49.106	S	MQAGQISVQS(0.004)S(0.004)EPS(0.202)S(0.789)PEPGK	646
sp|P37275|ZEB1_HUMAN	0.994918	71.656	S	NNDQPQSANANEPQDS(0.001)T(0.004)VNLQS(0.995)PLK	679
sp|P37275|ZEB1_HUMAN	0.927019	62.377	S	S(0.132)S(0.149)T(0.75)PS(0.927)PS(0.042)PLNLSSSR	704
sp|P37802|TAGL2_HUMAN	0.999612	59.607	S	GAS(1)QAGMTGYGMPR	185
sp|P37802|TAGL2_HUMAN	1	59.57	S	NFS(1)DNQLQEGK	163
sp|P37837|TALDO_HUMAN	0.879795	51.346	S	S(0.003)S(0.117)S(0.88)PVKR	4
sp|P38159|RBMX_HUMAN	0.999197	156.17	S	DGYGGS(0.001)RDS(0.999)YSSSR	326
sp|P38159|RBMX_HUMAN	0.992688	67.456	S	GRDS(0.993)Y(0.007)GGPPR	189
sp|P38159|RBMX_HUMAN	0.852243	116.78	S	DS(0.018)YS(0.013)S(0.058)S(0.058)RS(0.852)DLYSSGR	332
sp|P38159|RBMX_HUMAN	0.999997	133.66	S	DVYLS(1)PRDDGYSTK	208
sp|P38159|RBMX_HUMAN	1	84.213	S	GLPPS(1)MER	352
sp|P38159|RBMX_HUMAN	0.89509	107.35	S	VEQAT(0.043)KPS(0.895)FES(0.062)GR	88
sp|P38432|COIL_HUMAN	0.981089	82.543	S	LIIES(0.981)PS(0.016)NT(0.003)SSTEPA	566
sp|P38432|COIL_HUMAN	0.901593	61.649	S	NS(0.902)S(0.098)EKLPTELSK	271
sp|P40189|IL6RB_HUMAN	0.957659	43.297	S	S(0.004)HIAQWS(0.958)PHT(0.039)PPR	667
sp|P40425|PBX2_HUMAN	0.999973	121.76	S	TAVSVTQGGHS(1)R	330
sp|P40692|MLH1_HUMAN	1	74.776	S	HREDS(1)DVEMVEDDSRK	477
sp|P40818|UBP8_HUMAN	0.972516	113.51	S	S(0.012)Y(0.003)S(0.973)S(0.012)PDITQAIQEEEKR	718
sp|P40855|PEX19_HUMAN	0.969572	259.98	S	NATDLQNS(0.015)S(0.97)MS(0.015)EEELTK	147
sp|P41162|ETV3_HUMAN	0.984062	53.342	S	PGMY(0.016)PDPHS(0.984)PFAVS(1)PIPGR	245
sp|P41162|ETV3_HUMAN	0.999835	53.342	S	PGMY(0.016)PDPHS(0.984)PFAVS(1)PIPGR	250
sp|P41162|ETV3_HUMAN	0.99829	74.786	S	SSGVVPQS(0.998)APPVPTASSR	139
sp|P41182|BCL6_HUMAN	0.999997	108.7	S	GLVSPQS(1)PQK	333
sp|P41208|CETN2_HUMAN	0.999988	109.66	S	MS(1)PKPELTEEQKQEIR	20
sp|P41227|NAA10_HUMAN	0.999967	68.171	S	GNS(1)PPSSGEACR	186
sp|P41227|NAA10_HUMAN	1	74.786	S	HVVLGAIENKVES(1)K	182
sp|P41229|KDM5C_HUMAN	0.997371	168.76	S	EELS(0.003)HS(0.997)PEPCTK	301
sp|P41229|KDM5C_HUMAN	0.99985	57.804	S	NHS(1)NAQFIESYVCR	317
sp|P41236|IPP2_HUMAN	0.999997	255.19	S	IQEQES(1)S(1)GEEDSDLSPEER	121
sp|P41236|IPP2_HUMAN	0.999993	145.99	S	IQEQES(1)S(1)GEEDSDLSPEER	122
sp|P41252|SYIC_HUMAN	0.897948	90.412	S	APLKPYPVS(0.898)PS(0.102)DK	1047
sp|P41440|S19A1_HUMAN	0.947794	53.013	S	CET(0.003)S(0.049)AS(0.948)ELER	225
sp|P41440|S19A1_HUMAN	0.865339	64.439	S	MVPS(0.135)S(0.865)PAVEK	5
sp|P42167|LAP2B_HUMAN	0.948527	79.365	S	LREQGT(0.336)ES(0.336)RS(0.388)S(0.949)T(0.976)PLPT(0.006)IS(0.003)S(0.003)S(0.003)AENT(0.001)R	159
sp|P42167|LAP2B_HUMAN	0.999986	169.13	S	GPPDFS(1)S(1)DEEREPTPVLGSGAAAAGR	66
sp|P42167|LAP2B_HUMAN	0.999982	119.61	S	GPPDFS(1)S(1)DEEREPT(1)PVLGSGAAAAGR	67
sp|P42166|LAP2A_HUMAN	0.999922	201.08	S	SHISDQS(1)PLSSK	351
sp|P42167|LAP2B_HUMAN	0.956437	75.509	S	MEES(0.956)FS(0.039)S(0.005)K	385
sp|P42566|EPS15_HUMAN	0.811151	54.898	S	NIIGS(0.187)S(0.811)PVADFS(0.002)AIK	324
sp|P42566|EPS15_HUMAN	0.999997	78.763	S	S(1)INKLDSPDPFK	790
sp|P42566|EPS15_HUMAN	0.999914	54.343	S	SINKLDS(1)PDPFK	796
sp|P42568|AF9_HUMAN	0.999997	135.32	S	DLHSDDNEEES(1)DEVEDNDNDSEMERPVNR	419
sp|P42568|AF9_HUMAN	1	134.9	S	TNNNQILEVKS(1)PIK	483
sp|P42677|RS27_HUMAN	1	76.85	S	DLLHPS(1)PEEEKRK	11
sp|P42677|RS27_HUMAN	0.999999	85.355	S	LTEGCS(1)FR	78
sp|P42684|ABL2_HUMAN	0.752353	76.358	S	DKS(0.752)PS(0.197)S(0.051)LLEDAK	631
sp|P42684|ABL2_HUMAN	0.980905	153.39	S	TVS(0.981)T(0.019)SSQPEENVDR	817
sp|P42694|HELZ_HUMAN	0.881967	48.477	S	QVDLES(0.104)NPQNRS(0.882)PES(0.014)R	1317
sp|P42696|RBM34_HUMAN	1	162.15	S	S(1)VQEGENPDDGVR	14
sp|P42696|RBM34_HUMAN	0.99999	79.237	S	SVQEGENPDDGVRGS(1)PPEDYR	28
sp|P42858|HD_HUMAN	0.995853	64.394	S	EKEPGEQAS(0.004)VPLS(0.996)PK	1199
sp|P43003|EAA1_HUMAN	1	78.285	S	DVEMGNS(1)VIEENEMK	512
sp|P43243|MATR3_HUMAN	0.999968	63.337	S	GPSLNPVLDYDHGS(1)R	206
sp|P43243|MATR3_HUMAN	0.998447	89.181	S	RDS(0.998)FDDRGPS(0.002)LNPVLDYDHGSR	188
sp|P43243|MATR3_HUMAN	0.798056	80.102	S	SFQQS(0.011)S(0.191)LS(0.798)R	11
sp|P43243|MATR3_HUMAN	0.999194	199.96	S	SYS(0.999)PDGKESPSDK	598
sp|P43243|MATR3_HUMAN	0.997151	199.96	S	S(0.001)Y(0.002)S(0.997)PDGKES(0.997)PS(0.003)DK	604
sp|P45880|VDAC2_HUMAN	0.793276	83.499	S	LTFDTT(0.006)FS(0.793)PNT(0.201)GK	115
sp|P45973|CBX5_HUMAN	0.996056	88.565	S	RKS(0.996)NFS(0.004)NSADDIK	92
sp|P45973|CBX5_HUMAN	0.918471	103.88	S	T(0.001)ADS(0.244)S(0.918)S(0.918)S(0.918)EDEEEYVVEK	12
sp|P45973|CBX5_HUMAN	0.918471	103.88	S	T(0.001)ADS(0.244)S(0.918)S(0.918)S(0.918)EDEEEYVVEK	13
sp|P45973|CBX5_HUMAN	0.918471	169.09	S	T(0.001)ADS(0.244)S(0.918)S(0.918)S(0.918)EDEEEYVVEK	14
sp|P45974|UBP5_HUMAN	0.97687	65.092	S	S(0.003)AADS(0.977)IS(0.02)ES(0.001)VPVGPK	783
sp|P46013|KI67_HUMAN	1	76.064	S	AFMES(1)PK	1679
sp|P46013|KI67_HUMAN	1	138.39	S	AQSLVIS(1)PPAPS(1)PR	579
sp|P46013|KI67_HUMAN	1	138.77	S	AQSLVIS(1)PPAPS(1)PR	584
sp|P46013|KI67_HUMAN	0.97984	40.616	S	CS(0.02)AS(0.98)PPLRR	827
sp|P46013|KI67_HUMAN	0.99998	88.872	S	IACKS(1)PPPESMDTPTSTR	2105
sp|P46013|KI67_HUMAN	1	150.94	S	IACKS(1)PPPESVDTPTSTK	1131
sp|P46013|KI67_HUMAN	0.999999	71.656	S	IACKS(1)PQPDPVDT(0.94)PAS(0.028)T(0.032)K	2344
sp|P46013|KI67_HUMAN	0.999908	51.568	S	IACRS(1)PQPDPVGT(0.867)PT(0.13)IFKPQS(0.003)K	2223
sp|P46013|KI67_HUMAN	0.988178	40.113	S	IPCDS(0.988)PQS(0.011)DPVDTPTSTK	1253
sp|P46013|KI67_HUMAN	0.942059	93.495	S	IPCKS(0.057)S(0.942)PELEDTATSSK	2828
sp|P46013|KI67_HUMAN	1	94.09	S	LDQPGNLPGS(1)NRR	1815
sp|P46013|KI67_HUMAN	0.836224	76.679	S	LKT(0.164)S(0.836)LGK	1636
sp|P46013|KI67_HUMAN	0.920629	46.695	S	LTQT(0.001)S(0.007)GQS(0.024)T(0.024)HT(0.024)HKEPAS(0.921)GDEGIK	2638
sp|P46013|KI67_HUMAN	1	240.82	S	TPVQYSQQQNS(1)PQK	357
sp|P46013|KI67_HUMAN	0.974044	152.94	S	MPCES(0.026)S(0.974)PPESADTPTSTR	1376
sp|P46013|KI67_HUMAN	1	46.462	S	NLMPS(1)AGK	1291
sp|P46013|KI67_HUMAN	1	81.017	S	RES(1)VNLGK	374
sp|P46013|KI67_HUMAN	0.998453	86.772	S	S(0.998)GAS(0.002)EANLIVAK	648
sp|P46013|KI67_HUMAN	1	122.6	S	SGGSGHAVAEPAS(1)PEQELDQNK	308
sp|P46087|NOP2_HUMAN	0.999999	117.03	S	EAAAGIQWS(1)EEET(1)EDEEEEKEVTPESGPPK	181
sp|P46087|NOP2_HUMAN	0.972128	71.548	S	GPQPPT(0.028)VS(0.972)PIR	786
sp|P46087|NOP2_HUMAN	0.952421	155.09	S	GTDTQTPAVLS(0.952)PS(0.047)K	732
sp|P46087|NOP2_HUMAN	1	88.496	S	LGS(1)VEAPK	58
sp|P46087|NOP2_HUMAN	0.999945	136.14	S	TNKS(1)PEAKPLPGK	67
sp|P46100|ATRX_HUMAN	0.805587	65.805	S	AT(0.199)S(0.224)S(0.262)S(0.327)NPS(0.182)S(0.806)PAPDWYK	1996
sp|P46100|ATRX_HUMAN	0.999729	60.08	S	DFDS(1)S(0.999)EDEKHS(0.002)K	849
sp|P46100|ATRX_HUMAN	0.998563	60.08	S	DFDS(1)S(0.999)EDEKHS(0.002)K	850
sp|P46100|ATRX_HUMAN	0.871436	68.919	S	DSS(0.002)S(0.002)S(0.001)GS(0.125)GS(0.871)DNDVEVIK	1948
sp|P46100|ATRX_HUMAN	0.93	112.08	S	EVIEIEDAS(0.93)PT(0.07)KCPITTK	1527
sp|P46100|ATRX_HUMAN	0.996704	101.72	S	LT(0.003)VS(0.997)DGES(1)GEEK	1348
sp|P46100|ATRX_HUMAN	1	152.99	S	LT(0.006)VS(0.994)DGES(1)GEEKK	1352
sp|P46100|ATRX_HUMAN	1	164.81	S	KKDELS(1)DYAEK	1061
sp|P46100|ATRX_HUMAN	0.789126	88.09	S	LHDFLAHSSEES(0.004)EET(0.018)S(0.189)S(0.789)PPR	34
sp|P46100|ATRX_HUMAN	0.994591	55.314	S	LT(0.001)PVS(0.995)LS(0.59)NS(0.414)PIK	594
sp|P46100|ATRX_HUMAN	0.864571	89.629	S	LTPVSLS(0.135)NS(0.865)PIK	598
sp|P46100|ATRX_HUMAN	0.790531	105.58	S	NS(0.209)S(0.791)DS(0.001)AIDNPKPNK	704
sp|P46100|ATRX_HUMAN	0.956671	168.64	S	QSETVDQNS(0.957)DS(0.043)DEMLAILK	729
sp|P46100|ATRX_HUMAN	0.997633	96.993	S	QTQSESS(0.002)NYDS(0.998)ELEK	819
sp|P46100|ATRX_HUMAN	0.999553	75.71	S	RPT(0.001)ET(0.001)NPVT(0.999)S(1)NS(1)DEECNETVK	675
sp|P46100|ATRX_HUMAN	0.999876	177.08	S	RPTETNPVT(0.883)S(0.117)NS(1)DEECNETVK	677
sp|P46379|BAG6_HUMAN	1	63.23	S	VGDPPQPLPEEPMEVQGAERAS(1)PEPQR	964
sp|P46379|BAG6_HUMAN	1	124.29	S	ENAS(1)PAPGTTAEEAMSR	973
sp|P46379|BAG6_HUMAN	1	134.99	S	LQEDPNYS(1)PQR	1117
sp|P46379|BAG6_HUMAN	0.943263	77.744	S	PLT(0.056)S(0.943)PESLSR	1081
sp|P46776|RL27A_HUMAN	0.999972	76.073	S	NQS(1)FCPTVNLDK	68
sp|P46783|RS10_HUMAN	0.975855	94.551	S	AEAGAGS(0.976)AT(0.024)EFQFR	146
sp|P46937|YAP1_HUMAN	0.847247	110.22	S	QAS(0.847)T(0.153)DAGTAGALTPQHVR	109
sp|P46937|YAP1_HUMAN	0.769174	88.293	S	SQLPTLEQDGGTQNPVS(0.229)S(0.769)PGMS(0.002)QELR	367
sp|P46940|IQGA1_HUMAN	1	81.338	S	ALQS(1)PALGLR	330
sp|P46940|IQGA1_HUMAN	0.997211	131.96	S	S(0.003)KS(0.997)VKEDSNLTLQEK	1443
sp|P47712|PA24A_HUMAN	0.992722	131.56	S	HIVSNDSS(0.007)DS(0.993)DDESHEPK	437
sp|P48634|PRC2A_HUMAN	0.874932	76.151	S	DS(0.122)QS(0.875)AS(0.003)GEERPPEADGK	363
sp|P48634|PRC2A_HUMAN	0.999793	163.09	S	SDS(1)GGSSSEPFDR	761
sp|P48634|PRC2A_HUMAN	0.812398	85.536	S	SDS(0.056)GGS(0.812)S(0.107)S(0.025)EPFDR	764
sp|P48634|PRC2A_HUMAN	1	139.61	S	LKFS(1)DEEDGRDS(1)DEEGAEGHR	342
sp|P48634|PRC2A_HUMAN	1	139.61	S	LKFS(1)DEEDGRDS(1)DEEGAEGHR	350
sp|P48634|PRC2A_HUMAN	0.999981	145.52	S	KGNS(1)PNSEPPTPK	380
sp|P48634|PRC2A_HUMAN	0.979002	99.139	S	PLT(0.021)S(0.979)PLR	808
sp|P48634|PRC2A_HUMAN	0.997769	75.819	S	S(0.001)EGS(0.998)EY(0.001)EEIPK	1092
sp|P48634|PRC2A_HUMAN	0.986344	115.96	S	TAS(0.986)ET(0.005)RS(0.007)EGS(0.001)EYEEIPKR	1085
sp|P48681|NEST_HUMAN	1	58.16	S	DGES(1)DGFADEEES(1)GEEGEEDQEEGREPGAGR	1409
sp|P48681|NEST_HUMAN	1	58.635	S	DGES(1)DGFADEEES(1)GEEGEEDQEEGREPGAGR	1418
sp|P48730|KC1D_HUMAN	0.760161	48.112	S	GAPVNIS(0.76)S(0.118)S(0.118)DLT(0.004)GR	382
sp|P48960|AGRE5_HUMAN	0.995725	98.048	S	ALRAS(0.996)ES(0.004)GI	831
sp|P49006|MRP_HUMAN	1	156.49	S	GDVTAEEAAGAS(1)PAK	22
sp|P49006|MRP_HUMAN	0.999947	79.974	S	LSGLS(1)FKR	104
sp|P49023|PAXI_HUMAN	0.781144	93.006	S	FIHQQPQS(0.009)S(0.206)S(0.781)PVYGS(0.002)S(0.003)AK	85
sp|P49023|PAXI_HUMAN	0.917203	186.94	S	TSSVSNPQDSVGS(0.917)PCS(0.083)R	106
sp|P49321|NASP_HUMAN	0.969953	52.777	S	EGEET(0.994)EGS(0.97)EEDDKENDKT(0.036)EEMPNDS(0.001)VLENK	480
sp|P49321|NASP_HUMAN	0.775722	78.093	S	GGAAPEGPNEAEVT(0.001)S(0.001)GKPEQEVPDAEEEKS(0.776)VS(0.183)GT(0.039)DVQEECR	244
sp|P49321|NASP_HUMAN	0.999613	63.869	S	SLAKPETDKEQDS(1)EMEK	176
sp|P49327|FAS_HUMAN	0.965045	44.616	S	LGMLS(0.965)PEGT(0.035)CK	207
sp|P49354|FNTA_HUMAN	0.867323	100.19	S	HS(0.003)T(0.002)ENDS(0.867)PT(0.127)NVQQ	373
sp|P49407|ARRB1_HUMAN	0.992982	120.27	S	GMKDDKEEEEDGT(0.007)GS(0.993)PQLNNR	412
sp|P49450|CENPA_HUMAN	0.997502	69.92	S	RS(0.998)PS(0.973)PT(0.023)PT(0.006)PGPSR	17
sp|P49450|CENPA_HUMAN	0.973389	69.92	S	RS(0.998)PS(0.973)PT(0.023)PT(0.006)PGPSR	19
sp|P49454|CENPF_HUMAN	0.999966	49.973	S	GS(1)PLLGPVVPGPS(0.866)PIPS(0.113)VT(0.02)EK	2900
sp|P49454|CENPF_HUMAN	0.866419	49.973	S	GS(1)PLLGPVVPGPS(0.866)PIPS(0.113)VT(0.02)EK	2911
sp|P49454|CENPF_HUMAN	0.998888	45.077	S	S(0.999)PVDS(0.001)GTILR	3054
sp|P49454|CENPF_HUMAN	0.794891	49.973	S	SVPVNNLPERS(0.795)PT(0.164)DS(0.041)PR	3079
sp|P49585|PCY1A_HUMAN	0.987743	57.149	S	AAAY(0.012)DIS(0.988)EDEED	362
sp|P49585|PCY1A_HUMAN	1	108.7	S	ERS(1)PS(0.996)PS(0.004)FR	329
sp|P49585|PCY1A_HUMAN	0.999956	116.37	S	SPS(1)PSFR	331
sp|P49585|PCY1A_HUMAN	0.999999	103.88	S	MLQAIS(1)PKQS(0.998)PS(0.017)S(0.071)S(0.839)PT(0.075)R	315
sp|P49585|PCY1A_HUMAN	0.997864	103.88	S	MLQAIS(1)PKQS(0.998)PS(0.017)S(0.071)S(0.839)PT(0.075)R	319
sp|P49585|PCY1A_HUMAN	0.839174	103.88	S	MLQAIS(1)PKQS(0.998)PS(0.017)S(0.071)S(0.839)PT(0.075)R	323
sp|P49585|PCY1A_HUMAN	0.986473	66.989	S	T(0.447)S(0.563)PPCS(0.986)PANLS(0.003)R	347
sp|P49590|SYHM_HUMAN	1	94.297	S	DLS(1)PQHMVVR	67
sp|P49736|MCM2_HUMAN	0.991174	223.29	S	AES(0.991)S(0.962)ES(0.047)FTMAS(0.748)S(0.252)PAQR	4
sp|P49736|MCM2_HUMAN	0.974997	228.93	S	AES(0.975)S(0.975)ES(0.049)FT(0.001)MASSPAQR	5
sp|P49736|MCM2_HUMAN	0.907903	57.019	S	AES(0.908)S(0.908)ES(0.908)FT(0.274)MAS(0.002)S(0.001)PAQR	7
sp|P49736|MCM2_HUMAN	0.927464	105.14	S	AESS(0.004)ES(0.054)FT(0.041)MAS(0.927)S(0.973)PAQR	12
sp|P49736|MCM2_HUMAN	0.973278	312.49	S	AESS(0.004)ES(0.054)FT(0.041)MAS(0.927)S(0.973)PAQR	13
sp|P49736|MCM2_HUMAN	1	211.13	S	GLLYDS(1)DEEDEERPAR	139
sp|P49736|MCM2_HUMAN	0.92317	101.38	S	GNDPLT(0.12)S(0.923)S(0.956)PGR	26
sp|P49736|MCM2_HUMAN	0.977956	164.13	S	GNDPLTS(0.022)S(0.978)PGR	27
sp|P49736|MCM2_HUMAN	0.808583	71.781	S	GNDPLT(0.001)S(0.191)S(0.808)PGRS(0.809)S(0.192)R	31
sp|P49736|MCM2_HUMAN	0.893886	101.39	S	TDALT(0.402)S(0.894)S(0.704)PGR	40
sp|P49736|MCM2_HUMAN	0.969518	173.6	S	TDALTS(0.03)S(0.97)PGR	41
sp|P49756|RBM25_HUMAN	0.993426	63.69	S	LGAS(0.993)NS(0.01)PGQPNS(0.996)VKR	675
sp|P49756|RBM25_HUMAN	1	245.4	S	LGASNS(1)PGQPNSVK	677
sp|P49756|RBM25_HUMAN	0.999996	111.22	S	LGAS(0.451)NS(0.549)PGQPNS(1)VKR	683
sp|P49756|RBM25_HUMAN	1	123.53	S	QEPES(1)EEEEEEKQEKEEK	583
sp|P49759|CLK1_HUMAN	0.999901	48.115	S	S(1)VEDDEEGHLICQSGDVLSAR	140
sp|P49761|CLK3_HUMAN	0.995247	40.137	S	CEERS(0.995)PS(0.991)FGEDY(0.01)Y(0.003)GPS(0.001)R	224
sp|P49761|CLK3_HUMAN	0.991229	40.137	S	CEERS(0.995)PS(0.991)FGEDY(0.01)Y(0.003)GPS(0.001)R	226
sp|P49761|CLK3_HUMAN	0.999919	46.926	S	S(1)RS(1)HDRLPYQR	199
sp|P49761|CLK3_HUMAN	0.999957	46.926	S	S(1)RS(1)HDRLPYQR	197
sp|P49761|CLK3_HUMAN	0.998812	109.14	S	Y(0.001)RS(0.999)PEPDPYLSYR	157
sp|P49790|NU153_HUMAN	0.999987	104.24	S	AS(1)DKDITVSK	192
sp|P49790|NU153_HUMAN	0.903942	59.691	S	DSTSQHDDDNIS(0.001)T(0.01)T(0.038)S(0.904)GFS(0.038)S(0.009)R	185
sp|P49790|NU153_HUMAN	0.997069	64.52	S	EGS(0.003)VLDILKS(0.997)PGFAS(1)PK	614
sp|P49790|NU153_HUMAN	0.999894	64.52	S	EGS(0.003)VLDILKS(0.997)PGFAS(1)PK	619
sp|P49790|NU153_HUMAN	0.995787	77.776	S	IPSIVS(0.384)S(0.621)PLNS(0.996)PLDR	338
sp|P49790|NU153_HUMAN	0.920626	141.34	S	VQMT(0.077)S(0.921)PS(0.002)S(0.032)T(0.143)GS(0.824)PMFK	516
sp|P49790|NU153_HUMAN	0.82423	139.65	S	VQMT(0.077)S(0.921)PS(0.002)S(0.032)T(0.143)GS(0.824)PMFK	522
sp|P49792|RBP2_HUMAN	1	90.614	S	DSLIT(1)PHVS(1)R	2454
sp|P49792|RBP2_HUMAN	0.994457	64.65	S	FESPAT(0.006)GILS(0.994)PR	955
sp|P49792|RBP2_HUMAN	0.997906	105.95	S	SALS(0.998)PS(0.003)KS(0.999)PAK	2276
sp|P49792|RBP2_HUMAN	0.99905	128.21	S	SALS(0.998)PS(0.003)KS(0.999)PAK	2280
sp|P49792|RBP2_HUMAN	1	110.38	S	SGSSFVHQAS(1)FK	1456
sp|P49792|RBP2_HUMAN	0.893938	95.264	S	S(0.01)Y(0.001)KY(0.101)S(0.894)PKT(0.994)PPR	796
sp|P49792|RBP2_HUMAN	0.942314	119.39	S	YIASVQGS(0.029)T(0.029)PS(0.942)PR	21
sp|P49792|RBP2_HUMAN	0.993215	113.71	S	YSLS(0.993)PS(0.007)K	788
sp|P49796|RGS3_HUMAN	0.848113	51.013	S	DLPAIQES(0.848)PT(0.152)R	806
sp|P49810|PSN2_HUMAN	0.99998	117.93	S	TSLMS(1)AES(0.951)PT(0.049)PR	22
sp|P49810|PSN2_HUMAN	0.951257	117.93	S	TSLMS(1)AES(0.951)PT(0.049)PR	25
sp|P49815|TSC2_HUMAN	0.994305	66.19	S	S(0.006)MS(0.994)GGHGLR	1132
sp|P49915|GUAA_HUMAN	0.981301	111.79	S	TLNMT(0.002)T(0.017)S(0.981)PEEK	332
sp|P49916|DNLI3_HUMAN	0.816348	242.91	S	PNNSGEAPS(0.183)S(0.816)PT(0.001)PK	242
sp|P49959|MRE11_HUMAN	0.999576	140.35	S	GVDFES(1)S(1)EDDDDDPFMNTSSLR	688
sp|P49959|MRE11_HUMAN	0.999576	140.35	S	GVDFES(1)S(1)EDDDDDPFMNTSSLR	689
sp|P50402|EMD_HUMAN	0.986622	131.45	S	DSAYQSIT(0.006)HYRPVS(0.987)AS(0.007)R	171
sp|P50402|EMD_HUMAN	0.999989	81.92	S	KEDALLYQS(1)K	87
sp|P50502|F10A1_HUMAN	1	63.491	S	KVEEDLKADEPS(1)S(1)EES(1)DLEIDK	75
sp|P50502|F10A1_HUMAN	1	63.491	S	KVEEDLKADEPS(1)S(1)EES(1)DLEIDK	76
sp|P50502|F10A1_HUMAN	1	63.491	S	KVEEDLKADEPS(1)S(1)EES(1)DLEIDK	79
sp|P50579|MAP2_HUMAN	0.923436	55.442	S	S(0.923)KGPS(0.076)AAGEQEPDKESGASVDEVAR	45
sp|P50613|CDK7_HUMAN	0.999911	96.034	S	SFGS(1)PNR	164
sp|P50616|TOB1_HUMAN	0.999863	62.466	S	TSALS(1)PNAK	268
sp|P50914|RL14_HUMAN	1	136.96	S	AALLKAS(1)PK	139
sp|P51114|FXR1_HUMAN	0.799176	55.061	S	RGPNY(0.003)T(0.009)S(0.009)GY(0.011)GT(0.014)NS(0.191)ELS(0.799)NPS(0.909)ET(0.05)ES(0.004)ER	406
sp|P51114|FXR1_HUMAN	0.968571	154.19	S	RGPNYTSGYGTNSELSNPS(0.969)ET(0.029)ES(0.002)ER	409
sp|P51114|FXR1_HUMAN	0.954423	46.178	S	KDELS(0.954)DWS(0.043)LAGEDDRDS(0.003)R	420
sp|P51116|FXR2_HUMAN	0.99975	108.44	S	TDGS(1)IS(1)GDRQPVTVADYISR	601
sp|P51116|FXR2_HUMAN	0.999995	164.66	S	TDGS(1)IS(1)GDRQPVTVADYISR	603
sp|P51116|FXR2_HUMAN	0.766369	123.36	S	TGGPAYGPSSDVS(0.009)T(0.042)AS(0.766)ET(0.152)ES(0.031)EKR	453
sp|P51116|FXR2_HUMAN	0.884925	49.287	S	T(0.114)VMDGGLES(0.885)DGPNMT(0.001)ENGLEDESRPQR	566
sp|P51532|SMCA4_HUMAN	1	111.57	S	AKPVVS(1)DDDS(1)EEEQEEDR	1627
sp|P51532|SMCA4_HUMAN	1	111.57	S	AKPVVS(1)DDDS(1)EEEQEEDR	1631
sp|P51532|SMCA4_HUMAN	0.793739	56.205	S	EVDY(0.002)S(0.167)DS(0.794)LT(0.037)EK	1382
sp|P51532|SMCA4_HUMAN	1	95.477	S	LS(1)PNPPNLTK	1452
sp|P51532|SMCA4_HUMAN	0.996579	72.175	S	IPDPDS(0.997)DDVS(0.003)EVDAR	695
sp|P51608|MECP2_HUMAN	0.817405	150.68	S	AETSEGSGSAPAVPEAS(0.183)AS(0.817)PK	80
sp|P51610|HCFC1_HUMAN	0.832926	80.905	S	VAS(0.167)S(0.833)PVMVSNPATR	598
sp|P51812|KS6A3_HUMAN	1	92.943	S	NQS(1)PVLEPVGR	715
sp|P51812|KS6A3_HUMAN	0.999925	70.994	S	T(1)PKDS(1)PGIPPSANAHQLFR	369
sp|P51858|HDGF_HUMAN	1	164.2	S	RAGDLLEDS(1)PK	165
sp|P51858|HDGF_HUMAN	1	254.24	S	KGNAEGS(1)S(1)DEEGKLVIDEPAK	132
sp|P51858|HDGF_HUMAN	1	221.25	S	KGNAEGS(1)S(1)DEEGKLVIDEPAK	133
sp|P51858|HDGF_HUMAN	1	81.341	S	KS(1)CVEEPEPEPEAAEGDGDKK	107
sp|P51858|HDGF_HUMAN	0.998743	106.49	S	NSTPS(0.999)EPGS(0.001)GR	202
sp|P51957|NEK4_HUMAN	1	68.069	S	DLFAFQES(1)PPR	563
sp|P51991|ROA3_HUMAN	1	43.696	S	MEVKPPPGRPQPDS(1)GR	14
sp|P51991|ROA3_HUMAN	0.961349	174.82	S	S(0.019)S(0.019)GS(0.961)PYGGGYGSGGGSGGYGSR	358
sp|P51991|ROA3_HUMAN	0.875451	109.65	S	SSGSPYGGGYGS(0.875)GGGS(0.124)GGYGSR	366
sp|P52272|HNRPM_HUMAN	1	82.749	S	MGANS(1)LER	575
sp|P52272|HNRPM_HUMAN	1	59.898	S	MGLAMGGGGGAS(1)FDR	618
sp|P52272|HNRPM_HUMAN	1	46.462	S	MGLS(1)MER	528
sp|P52292|IMA1_HUMAN	0.996503	225.13	S	NVSSFPDDAT(0.003)S(0.997)PLQENR	62
sp|P52594|AGFG1_HUMAN	0.989451	75.383	S	APVGS(0.001)VVS(0.989)VPS(0.007)QS(0.001)S(0.001)AS(0.001)S(0.001)DK	362
sp|P52594|AGFG1_HUMAN	0.998763	81.92	S	GTPS(0.001)QS(0.999)PVVGR	181
sp|P52701|MSH6_HUMAN	0.989826	47.894	S	MVT(0.01)GNGS(0.99)LK	309
sp|P52701|MSH6_HUMAN	0.985179	121.04	S	VIS(0.985)DS(0.857)ES(0.156)DIGGS(0.001)DVEFKPDTK	252
sp|P52701|MSH6_HUMAN	0.857137	121.04	S	VIS(0.985)DS(0.857)ES(0.156)DIGGS(0.001)DVEFKPDTK	254
sp|P52701|MSH6_HUMAN	0.988517	57.61	S	RVIS(0.187)DS(0.187)ES(0.631)DIGGS(0.989)DVEFKPDT(0.006)K	261
sp|P52701|MSH6_HUMAN	1	132.05	S	SEEDNEIES(1)EEEVQPK	227
sp|P52701|MSH6_HUMAN	0.999835	62.633	S	S(1)PALSDANK	14
sp|P52701|MSH6_HUMAN	0.853712	68.83	S	VHVQFFDDS(0.854)PT(0.146)R	137
sp|P52756|RBM5_HUMAN	0.999997	94.616	S	DYDS(1)PERER	59
sp|P52756|RBM5_HUMAN	0.99991	137.14	S	GLVAAYSGDS(1)DNEEELVER	624
sp|P52948|NUP98_HUMAN	0.854981	75.669	S	ADT(0.145)S(0.855)QEICS(1)PR	1023
sp|P52948|NUP98_HUMAN	0.999998	75.669	S	ADT(0.145)S(0.855)QEICS(1)PR	1028
sp|P52948|NUP98_HUMAN	1	107.06	S	CLIKS(1)PDR	839
sp|P52948|NUP98_HUMAN	0.999759	218.66	S	DSENLAS(1)PSEYPENGER	623
sp|P52948|NUP98_HUMAN	1	59.57	S	NLNNS(1)NLFS(1)PVNR	608
sp|P52948|NUP98_HUMAN	1	42.209	S	NLNNS(1)NLFS(1)PVNR	612
sp|P52948|NUP98_HUMAN	0.880707	109.24	S	PAPPPQS(0.119)QS(0.881)PEVEQLGR	934
sp|P52948|NUP98_HUMAN	1	311.7	S	YGLQDS(1)DEEEEEHPSK	888
sp|P53367|ARFP1_HUMAN	0.983509	84.054	S	KWS(0.984)LNT(0.016)YK	132
sp|P53396|ACLY_HUMAN	0.982598	98.531	S	AKPAMPQDS(0.017)VPS(0.983)PR	481
sp|P53396|ACLY_HUMAN	0.999978	119.68	S	TAS(1)FSESR	455
sp|P53602|MVD1_HUMAN	0.994832	42.309	S	RNS(0.995)RDGDPLPS(0.003)S(0.002)LSCK	96
sp|P53621|COPA_HUMAN	1	130.1	S	NLS(1)PGAVESDVR	173
sp|P53814|SMTN_HUMAN	0.998244	64.04	S	S(0.002)LS(0.998)VLSPR	301
sp|P53985|MOT1_HUMAN	0.86849	115.34	S	ESKEEET(0.131)S(0.868)IDVAGKPNEVTK	467
sp|P53999|TCP4_HUMAN	1	63.727	S	EQIS(1)DIDDAVR	118
sp|P54105|ICLN_HUMAN	1	191.18	S	FEEESKEPVADEEEEDS(1)DDDVEPITEFR	102
sp|P54259|ATN1_HUMAN	0.99977	120.66	S	SEEIS(1)ES(0.985)ES(0.015)EETNAPK	77
sp|P54259|ATN1_HUMAN	0.985339	120.66	S	SEEIS(1)ES(0.985)ES(0.015)EETNAPK	79
sp|P54259|ATN1_HUMAN	0.885867	56.087	S	T(0.114)AS(0.886)PPGPPPYGK	632
sp|P54259|ATN1_HUMAN	0.841422	47.808	S	T(0.279)AT(0.72)PPGY(0.019)KPGS(0.841)PPS(0.14)FR	661
sp|P54259|ATN1_HUMAN	0.809742	45.957	S	TEQELPRPQS(0.81)PS(0.268)DLDS(0.922)LDGR	101
sp|P54259|ATN1_HUMAN	0.921544	45.957	S	TEQELPRPQS(0.81)PS(0.268)DLDS(0.922)LDGR	107
sp|P54274|TERF1_HUMAN	0.999762	95.428	S	AEDVSSAAPS(1)PR	11
sp|P54578|UBP14_HUMAN	0.999997	92.265	S	AS(1)GEMASAQYITAALR	143
sp|P54727|RD23B_HUMAN	0.750145	130.26	S	QEKPAEKPAETPVAT(0.213)S(0.75)PT(0.035)AT(0.002)DSTSGDSSR	160
sp|P55010|IF5_HUMAN	1	109.08	S	EAEEES(1)S(1)GGEEEDEDENIEVVYSK	389
sp|P55010|IF5_HUMAN	1	85.805	S	EAEEES(1)S(1)GGEEEDEDENIEVVYSK	390
sp|P55081|MFAP1_HUMAN	1	134.98	S	MEREDS(1)S(1)EEEEEEIDDEEIERR	132
sp|P55081|MFAP1_HUMAN	1	134.98	S	MEREDS(1)S(1)EEEEEEIDDEEIERR	133
sp|P55081|MFAP1_HUMAN	1	122.94	S	KIVEPEVVGES(1)DS(1)EVEGDAWR	116
sp|P55081|MFAP1_HUMAN	1	122.94	S	KIVEPEVVGES(1)DS(1)EVEGDAWR	118
sp|P55081|MFAP1_HUMAN	0.999958	119.31	S	RPDYAPMES(1)S(1)DEEDEEFQFIK	52
sp|P55081|MFAP1_HUMAN	0.999958	119.31	S	RPDYAPMES(1)S(1)DEEDEEFQFIK	53
sp|P55085|PAR2_HUMAN	0.83405	48.44	S	QMQVS(0.834)LT(0.141)S(0.025)K	373
sp|P55196|AFAD_HUMAN	0.997664	62.042	S	LFS(0.998)QGQDVS(0.002)NK	1799
sp|P55196|AFAD_HUMAN	0.966996	73.91	S	S(0.006)QDADS(0.967)PGS(0.024)S(0.003)GAPENLTFK	1779
sp|P55196|AFAD_HUMAN	1	187.46	S	SSPNVANQPPS(1)PGGK	1182
sp|P55196|AFAD_HUMAN	0.987211	64.64	S	T(0.013)IS(0.987)NPEVVMK	216
sp|P55196|AFAD_HUMAN	0.964113	48.14	S	TQVLS(0.964)PDS(0.024)LFT(0.012)AK	1721
sp|P55197|AF10_HUMAN	0.99957	51.268	S	S(1)PVSSLQIR	689
sp|P55210|CASP7_HUMAN	0.996034	85.097	S	ADDQGCIEEQGVEDS(0.996)ANEDS(0.004)VDAKPDR	16
sp|P55327|TPD52_HUMAN	0.998968	220.27	S	KLEDVKNS(0.999)PT(0.001)FK	171
sp|P55327|TPD52_HUMAN	0.977863	62.528	S	NSPT(0.022)FKS(0.978)FEEK	176
sp|P55884|EIF3B_HUMAN	0.980771	89.261	S	S(0.019)DS(0.981)RAQAVSEDAGGNEGR	119
sp|P56181|NDUV3_HUMAN	0.839497	51.695	S	MPQPS(0.024)S(0.136)GRES(0.839)PRH	105
sp|P56524|HDAC4_HUMAN	1	104.53	S	QEPIES(1)DEEEAEPPREVEPGQR	565
sp|P56945|BCAR1_HUMAN	1	57.59	S	PLPS(1)PPK	639
sp|P57682|KLF3_HUMAN	0.995419	67.11	S	RAS(0.995)PGLS(0.362)MPS(0.232)S(0.214)S(0.196)PPIK	92
sp|P57682|KLF3_HUMAN	0.981399	42.813	S	RPLPVES(0.981)PDT(0.019)QR	250
sp|P58012|FOXL2_HUMAN	0.999999	67.136	S	TVKEPEGPPPS(1)PGK	33
sp|P60468|SC61B_HUMAN	0.999116	240.46	S	PGPTPSGTNVGSSGRS(0.999)PS(0.001)K	17
sp|P60468|SC61B_HUMAN	0.938306	51.841	S	T(0.031)T(0.031)S(0.938)AGTGGMWR	49
sp|P60709|ACTB_HUMAN	0.934896	78.069	S	S(0.935)Y(0.065)ELPDGQVITIGNER	239
sp|P60981|DEST_HUMAN	1	104.24	S	AS(1)GVQVADEVCR	3
sp|P61006|RAB8A_HUMAN	0.999965	94.688	S	LEGNS(1)PQGSNQGVK	181
sp|P61006|RAB8A_HUMAN	1	260.24	S	KLEGNSPQGS(1)NQGVK	185
sp|P61073|CXCR4_HUMAN	0.755849	115.8	S	TSAQHALT(0.194)S(0.756)VS(0.05)R	319
sp|P61244|MAX_HUMAN	1	232.28	S	SDNDDIEVES(1)DEEQPR	11
sp|P61313|RL15_HUMAN	1	76.605	S	QLS(1)ALHR	34
sp|P61978|HNRPK_HUMAN	1	116.55	S	RDYDDMS(1)PR	284
sp|P62070|RRAS2_HUMAN	0.999997	256.71	S	KFQEQECPPS(1)PEPTR	186
sp|P62316|SMD2_HUMAN	1	47.082	S	S(1)LLNKPK	2
sp|P62328|TYB4_HUMAN	1	101.05	S	S(1)DKPDMAEIEKFDK	2
sp|P62753|RS6_HUMAN	0.999992	78.324	S	RLS(1)S(1)LRAS(0.875)T(0.11)S(0.016)K	235
sp|P62753|RS6_HUMAN	0.999972	78.324	S	RLS(1)S(1)LRAS(0.875)T(0.11)S(0.016)K	236
sp|P62753|RS6_HUMAN	0.941793	109.72	S	LSS(0.006)LRAS(0.942)T(0.052)SK	240
sp|P62753|RS6_HUMAN	0.967289	68.525	S	LS(0.026)S(0.031)LRAS(0.844)T(0.08)S(0.047)KS(0.967)ES(0.25)S(0.755)QK	244
sp|P62753|RS6_HUMAN	0.754664	68.525	S	LS(0.026)S(0.031)LRAS(0.844)T(0.08)S(0.047)KS(0.967)ES(0.25)S(0.755)QK	247
sp|P62826|RAN_HUMAN	1	42.21	S	AKS(1)IVFHR	135
sp|P62888|RL30_HUMAN	0.999972	68.657	S	S(1)LESINSR	10
sp|Q13595|TRA2A_HUMAN	1	145.28	S	RS(1)PS(1)PYYSR	260
sp|Q13595|TRA2A_HUMAN	0.999945	145.28	S	RS(1)PS(1)PYYSR	262
sp|P62995|TRA2B_HUMAN	0.998365	66.779	S	S(0.998)DS(0.002)GEQNYGERES(1)R	2
sp|P62995|TRA2B_HUMAN	0.997856	181.68	S	S(0.002)DS(0.998)GEQNYGER	4
sp|P62995|TRA2B_HUMAN	1	206.43	S	SDSGEQNYGERES(1)R	14
sp|P62995|TRA2B_HUMAN	0.982191	68.786	S	S(0.012)RS(0.982)Y(0.011)S(0.994)RDYR	85
sp|P62995|TRA2B_HUMAN	0.99439	68.786	S	S(0.012)RS(0.982)Y(0.011)S(0.994)RDYR	87
sp|P63165|SUMO1_HUMAN	1	151.48	S	S(1)DQEAKPSTEDLGDK	2
sp|P63218|GBG5_HUMAN	0.98318	76.143	S	S(0.983)GS(0.016)SSVAAMK	2
sp|P63218|GBG5_HUMAN	0.800773	58.37	S	S(0.005)GS(0.038)S(0.156)S(0.801)VAAMK	6
sp|P67809|YBOX1_HUMAN	0.871118	145.82	S	AADPPAENS(0.129)S(0.871)APEAEQGGAE	314
sp|P67809|YBOX1_HUMAN	0.999892	134.37	S	NEGS(1)ESAPEGQAQQR	174
sp|P67809|YBOX1_HUMAN	0.999953	214.45	S	NEGSES(1)APEGQAQQR	176
sp|P67809|YBOX1_HUMAN	0.98123	188.13	S	NYQQNYQNS(0.981)ES(0.019)GEK	165
sp|P67809|YBOX1_HUMAN	0.975782	102.53	S	RPQY(0.024)S(0.976)NPPVQGEVMEGADNQGAGEQGR	209
sp|Q71DI3|H32_HUMAN	0.999041	43.77	S	S(0.999)APAT(0.001)GGVK	29
sp|P78310|CXAR_HUMAN	0.999171	136.27	S	TPQS(0.999)PT(0.001)LPPAK	332
sp|P78312|F193A_HUMAN	1	56.359	S	LVLAES(1)PQPK	1144
sp|P78316|NOP14_HUMAN	0.999825	145.49	S	FGEYNSNMS(1)PEEK	96
sp|P78316|NOP14_HUMAN	0.994164	186.75	S	HNDIVDS(0.994)DS(0.006)DAEDR	146
sp|P78317|RNF4_HUMAN	0.998265	87.326	S	RLPQDHADS(0.002)CVVS(0.998)S(0.998)DDEELS(0.002)R	94
sp|P78317|RNF4_HUMAN	0.998178	87.326	S	RLPQDHADS(0.002)CVVS(0.998)S(0.998)DDEELS(0.002)R	95
sp|P78332|RBM6_HUMAN	0.973815	132.73	S	EGETQGVAFEHESPADFQNS(0.026)QS(0.974)PVQDQDK	362
sp|P78332|RBM6_HUMAN	0.999634	130.01	S	LQSFDS(1)PER	1025
sp|P78344|IF4G2_HUMAN	0.99139	61.494	S	FS(0.991)PT(0.009)MGR	395
sp|P78346|RPP30_HUMAN	1	147.17	S	KPRPS(1)EGDEDCLPASK	251
sp|P78347|GTF2I_HUMAN	0.795437	45.879	S	RPS(0.795)T(0.196)Y(0.009)GIPR	412
sp|P78347|GTF2I_HUMAN	0.99882	88.552	S	S(0.001)ILS(0.999)PGGSCGPIK	210
sp|P78362|SRPK2_HUMAN	0.999849	122.46	S	TVS(1)ASSTGDLPK	494
sp|P78362|SRPK2_HUMAN	0.860422	95.417	S	T(0.001)VS(0.999)AS(0.022)S(0.86)T(0.118)GDLPK	497
sp|P78545|ELF3_HUMAN	0.777099	95.767	S	S(0.003)S(0.003)HS(0.11)S(0.777)DS(0.091)GGS(0.016)DVDLDPTDGK	210
sp|P78545|ELF3_HUMAN	0.872577	92.977	S	SSHS(0.001)S(0.011)DS(0.114)GGS(0.873)DVDLDPTDGK	215
sp|P78549|NTH_HUMAN	1	89.029	S	S(1)LGPGAGPR	22
sp|P78563|RED1_HUMAN	1	62.466	S	NLDNVS(1)PK	26
sp|P80723|BASP1_HUMAN	0.999996	170.38	S	S(1)DGAPASDSKPGSSEAAPSSK	164
sp|P81274|GPSM2_HUMAN	1	92.457	S	RHS(1)MENMELMK	408
sp|P83369|LSM11_HUMAN	0.888951	84.41	S	S(0.111)AGAGS(0.889)PARPPS(1)PR	15
sp|P83369|LSM11_HUMAN	1	84.41	S	S(0.111)AGAGS(0.889)PARPPS(1)PR	21
sp|P84098|RL19_HUMAN	0.852954	52.716	S	LAS(0.147)S(0.853)VLR	13
sp|P84103|SRSF3_HUMAN	1	125.53	S	MHRDS(1)CPLDCK	5
sp|P84103|SRSF3_HUMAN	1	81.547	S	RRS(1)PPPR	108
sp|P85037|FOXK1_HUMAN	0.999311	80.904	S	EEAPAS(0.999)PLRPLY(0.001)PQIS(1)PLK	213
sp|P85037|FOXK1_HUMAN	0.999984	80.904	S	EEAPAS(0.999)PLRPLY(0.001)PQIS(1)PLK	223
sp|P85037|FOXK1_HUMAN	1	102.73	S	EGS(1)PIPHDPEFGSK	445
sp|P85037|FOXK1_HUMAN	1	90.15	S	QS(1)PGPALAR	101
sp|P85037|FOXK1_HUMAN	0.999784	103.79	S	S(1)APASPTHPGLMSPR	416
sp|P85037|FOXK1_HUMAN	0.977122	109.84	S	S(0.005)APAS(0.977)PT(0.018)HPGLMSPR	420
sp|P85037|FOXK1_HUMAN	0.999635	87.388	S	S(0.003)APAS(0.927)PT(0.07)HPGLMS(1)PR	428
sp|P85037|FOXK1_HUMAN	1	112.02	S	S(0.001)GGLQT(0.999)PECLS(1)R	441
sp|P85037|FOXK1_HUMAN	0.813232	54.375	S	S(0.156)MVS(0.813)PVPS(0.333)PT(0.335)GT(0.335)IS(0.032)VPNS(0.114)CPAS(0.883)PR	239
sp|P85037|FOXK1_HUMAN	0.882725	66.879	S	S(0.156)MVS(0.813)PVPS(0.333)PT(0.335)GT(0.335)IS(0.032)VPNS(0.114)CPAS(0.883)PR	257
sp|P86791|CCZ1_HUMAN	1	84.508	S	HIEPELAGRDS(1)PIR	266
sp|P98082|DAB2_HUMAN	0.995737	50.127	S	QVS(0.996)LPVT(0.004)K	723
sp|P98082|DAB2_HUMAN	1	85.42	S	S(0.451)S(0.549)PNPFVGS(1)PPK	401
sp|P98175|RBM10_HUMAN	0.777895	54.7	S	GLVAAY(0.12)S(0.778)GES(0.092)DS(0.01)EEEQER	733
sp|P98175|RBM10_HUMAN	0.997105	246.27	S	GLVAAY(0.001)S(0.002)GES(0.997)DS(1)EEEQER	736
sp|P98175|RBM10_HUMAN	0.999993	150.91	S	GLVAAY(0.001)S(0.002)GES(0.997)DS(1)EEEQER	738
sp|P98175|RBM10_HUMAN	0.980993	58.674	S	HRHS(0.981)PT(0.019)GPPGFPR	89
sp|P98175|RBM10_HUMAN	0.995165	95.631	S	LAS(0.005)DDRPS(0.995)PPR	723
sp|Q00059|TFAM_HUMAN	0.913384	81.317	S	NLS(0.087)DS(0.913)EKELYIQHAK	195
sp|Q00341|VIGLN_HUMAN	0.832958	48.741	S	VAT(0.014)LNS(0.833)EEES(0.15)DPPT(0.003)YK	31
sp|Q00537|CDK17_HUMAN	1	80.037	S	RLS(1)LPADIR	146
sp|Q00536|CDK16_HUMAN	0.815125	45.077	S	RVS(0.815)LS(0.185)EIGFGK	153
sp|Q00537|CDK17_HUMAN	0.851848	51.758	S	MGSDGES(0.001)DQAS(0.012)GT(0.035)S(0.035)S(0.035)DEVQS(0.852)PT(0.029)GVCLR	122
sp|Q00537|CDK17_HUMAN	0.799181	72.496	S	RAS(0.799)LS(0.201)EIGFGK	180
sp|Q00587|BORG5_HUMAN	0.998276	108.35	S	RS(0.002)DS(0.998)LLSFR	192
sp|Q00613|HSF1_HUMAN	0.997903	89.483	S	GHTDT(0.001)EGRPPS(0.998)PPPT(0.301)S(0.13)T(0.569)PEK	363
sp|Q00613|HSF1_HUMAN	1	119.31	S	VKEEPPS(1)PPQS(1)PR	303
sp|Q00613|HSF1_HUMAN	1	119.31	S	VKEEPPS(1)PPQS(1)PR	307
sp|Q00839|HNRPU_HUMAN	0.979483	150.81	S	SS(0.02)S(0.979)PVNVK	4
sp|Q01082|SPTB2_HUMAN	0.967639	129.88	S	ES(0.032)S(0.968)PIPS(0.925)PT(0.061)S(0.014)DRK	2165
sp|Q01082|SPTB2_HUMAN	0.994883	141.83	S	T(0.301)S(0.399)S(0.301)KES(0.637)S(0.363)PIPS(0.995)PT(0.005)S(0.001)DRK	2169
sp|Q01082|SPTB2_HUMAN	1	151.63	S	GEQVSQNGLPAEQGS(1)PR	2138
sp|Q01082|SPTB2_HUMAN	0.9999	140.45	S	RPPS(1)PEPSTK	2102
sp|Q01082|SPTB2_HUMAN	0.958496	141.83	S	T(0.019)S(0.023)S(0.958)KESSPIPS(0.906)PT(0.08)S(0.014)DR	2161
sp|Q01105|SET_HUMAN	1	126.71	S	RQS(1)PLPPQK	7
sp|Q01130|SRSF2_HUMAN	1	86.016	S	S(1)KS(1)PPKS(1)PEEEGAVSS	206
sp|Q01130|SRSF2_HUMAN	1	114.54	S	S(1)KS(1)PPKS(1)PEEEGAVSS	208
sp|Q01130|SRSF2_HUMAN	0.999999	113.86	S	S(0.084)KS(0.916)PPKS(1)PEEEGAVS(0.563)S(0.437)	212
sp|Q01130|SRSF2_HUMAN	0.999896	109.15	S	S(1)RS(1)PPPVSK	189
sp|Q01130|SRSF2_HUMAN	0.999845	109.15	S	S(1)RS(1)RS(1)PPPVSK	191
sp|Q01130|SRSF2_HUMAN	0.999913	60.401	S	S(1)RS(1)RS(1)PPPVSK	187
sp|Q01167|FOXK2_HUMAN	1	53.528	S	EGS(1)PAPLEPEPGAAQPK	398
sp|Q01167|FOXK2_HUMAN	0.753317	77.044	S	SAPAS(0.753)PNHAGVLS(0.243)AHS(0.008)S(0.076)GAQT(0.861)PES(0.027)LS(0.031)R	373
sp|Q01518|CAP1_HUMAN	0.868813	126.71	S	PFSAPKPQT(0.134)S(0.869)PS(0.997)PK	308
sp|Q01518|CAP1_HUMAN	0.997493	126.71	S	PFSAPKPQT(0.134)S(0.869)PS(0.997)PK	310
sp|Q01650|LAT1_HUMAN	0.864474	68.257	S	S(0.864)ADGS(0.136)APAGEGEGVTLQR	31
sp|Q01664|TFAP4_HUMAN	0.811336	134.98	S	FIQELS(0.031)GS(0.158)S(0.811)PK	124
sp|Q01804|OTUD4_HUMAN	0.999994	66.289	S	EES(1)S(1)EDENEVSNILR	1023
sp|Q01804|OTUD4_HUMAN	0.999994	66.289	S	EES(1)S(1)EDENEVSNILR	1024
sp|Q01804|OTUD4_HUMAN	0.773624	65.171	S	RPEPSTLENITDDKY(0.006)AT(0.005)VS(0.128)S(0.774)PS(0.087)K	546
sp|Q01813|PFKAP_HUMAN	1	84.297	S	GRS(1)FAGNLNTYK	386
sp|Q01831|XPC_HUMAN	0.999433	152.23	S	SEAAAPHT(0.001)DAGGGLS(0.999)S(0.999)DEEEGTSSQAEAAR	883
sp|Q01831|XPC_HUMAN	0.999433	152.23	S	SEAAAPHT(0.001)DAGGGLS(0.999)S(0.999)DEEEGTSSQAEAAR	884
sp|Q02040|AK17A_HUMAN	1	74.76	S	VVPEDGS(1)PEKR	537
sp|Q02241|KIF23_HUMAN	0.754753	69.782	S	RS(0.755)S(0.123)T(0.123)VAPAQPDGAESEWTDVETR	911
sp|Q02241|KIF23_HUMAN	0.999926	92.38	S	YMLTHQELAS(1)DGEIETK	867
sp|Q02543|RL18A_HUMAN	1	62.633	S	AHS(1)IQIMK	123
sp|Q02790|FKBP4_HUMAN	0.948864	120.9	S	S(0.009)NT(0.033)AGS(0.949)QS(0.009)QVETEA	451
sp|Q02880|TOP2B_HUMAN	0.999742	171.71	S	KAS(1)GS(0.999)ENEGDY(0.001)NPGR	1550
sp|Q02880|TOP2B_HUMAN	0.999392	136.3	S	KAS(1)GS(0.999)ENEGDY(0.001)NPGR	1552
sp|Q02880|TOP2B_HUMAN	0.978387	61.555	S	AS(0.978)PIT(0.023)NDGEDEFVPS(0.935)DGLDKDEY(0.007)T(0.031)FS(0.027)PGK	1400
sp|Q02880|TOP2B_HUMAN	0.934873	41.021	S	AS(0.978)PIT(0.023)NDGEDEFVPS(0.935)DGLDKDEY(0.007)T(0.031)FS(0.027)PGK	1413
sp|Q02880|TOP2B_HUMAN	0.999907	145.55	S	KVVEAVNS(1)DS(0.964)DS(0.036)EFGIPK	1522
sp|Q02880|TOP2B_HUMAN	0.984029	142.26	S	VVEAVNS(1)DS(0.984)DS(0.016)EFGIPK	1524
sp|Q03001|DYST_HUMAN	0.994473	59.728	S	AMVDS(0.006)QQKS(0.994)PVKR	1382
sp|Q03112|MECOM_HUMAN	0.887247	96.163	S	NFIGNS(0.001)NHGS(0.111)QS(0.887)PR	1039
sp|Q03135|CAV1_HUMAN	1	83.045	S	AMADELS(1)EK	37
sp|Q03164|KMT2A_HUMAN	0.993415	47.545	S	RHS(0.545)T(0.371)S(0.069)S(0.021)LS(0.993)PQR	2201
sp|Q03164|KMT2A_HUMAN	0.826884	53.448	S	S(0.827)AS(0.166)PS(0.007)VPGPTKPK	3525
sp|Q03164|KMT2A_HUMAN	0.770539	45.207	S	S(0.042)AS(0.771)PS(0.186)VPGPT(0.002)KPKPK	3527
sp|Q03164|KMT2A_HUMAN	0.999552	138.19	S	TIAHS(1)PTSFTESSSK	2098
sp|Q03188|CENPC_HUMAN	0.88473	57.348	S	T(0.114)IS(0.885)PAES(0.001)T(0.001)ALLQGR	333
sp|Q03188|CENPC_HUMAN	0.827999	45.864	S	TSVSQNVIPS(0.172)S(0.828)AQK	177
sp|Q03252|LMNB2_HUMAN	0.861114	68.809	S	AGGPAT(0.028)PLS(0.861)PT(0.111)R	37
sp|Q03252|LMNB2_HUMAN	0.82758	123.38	S	ATS(0.003)S(0.016)S(0.144)S(0.828)GS(0.01)LSATGR	422
sp|Q03468|ERCC6_HUMAN	1	97.911	S	LKLEDDS(1)EES(1)DAEFDEGFK	486
sp|Q03468|ERCC6_HUMAN	1	97.911	S	LKLEDDS(1)EES(1)DAEFDEGFK	489
sp|Q03468|ERCC6_HUMAN	0.769709	305.64	S	NSNFSVQHPSS(0.006)T(0.225)S(0.77)PTEK	1348
sp|Q03468|ERCC6_HUMAN	0.988742	93.348	S	TSMPS(0.989)GDES(0.011)IDEK	1142
sp|Q03701|CEBPZ_HUMAN	0.999738	174.1	S	SQLDDHPES(1)DDEENFIDANDDEDMEK	629
sp|Q04637|IF4G1_HUMAN	0.999947	120.77	S	AAS(1)LTEDR	1209
sp|Q04637|IF4G1_HUMAN	1	114.72	S	EAALPPVS(1)PLK	1231
sp|Q04637|IF4G1_HUMAN	0.999892	114.63	S	SFS(1)KEVEER	1187
sp|Q04637|IF4G1_HUMAN	1	114.63	S	S(0.004)FS(0.996)KEVEERS(1)R	1194
sp|Q04637|IF4G1_HUMAN	0.92844	53.448	S	S(0.072)RERPS(0.928)QPEGLR	1199
sp|Q04721|NOTC2_HUMAN	1	109.79	S	AEDEALLS(1)EEDDPIDR	1778
sp|Q04726|TLE3_HUMAN	0.808375	114.53	S	DAPT(0.192)S(0.808)PASVAS(0.005)S(0.012)S(0.095)S(0.234)T(0.576)PS(0.062)S(0.015)K	286
sp|Q04726|TLE3_HUMAN	0.978449	190.34	S	ERESSANNSVS(0.978)PS(0.019)ES(0.002)LR	203
sp|Q04726|TLE3_HUMAN	0.789947	63.979	S	Y(0.029)DS(0.181)DGDKS(0.79)DDLVVDVSNEDPATPR	245
sp|Q04759|KPCT_HUMAN	1	65.395	S	NFS(1)FMNPGMER	695
sp|Q05209|PTN12_HUMAN	0.84495	40.669	S	T(0.001)PLS(0.026)FT(0.134)NPLHS(0.845)DDS(0.843)DS(0.151)DER	603
sp|Q05209|PTN12_HUMAN	0.843357	40.669	S	T(0.001)PLS(0.026)FT(0.134)NPLHS(0.845)DDS(0.843)DS(0.151)DER	606
sp|Q05519|SRS11_HUMAN	1	309.15	S	DYDEEEQGYDS(1)EKEKK	434
sp|Q05519|SRS11_HUMAN	0.917727	45.094	S	T(0.076)KECS(0.918)VEKGT(0.005)GDS(0.001)LR	456
sp|Q05655|KPCD_HUMAN	0.995121	78.655	S	ARLS(0.995)YS(0.005)DK	645
sp|Q05D32|CTSL2_HUMAN	1	161.22	S	KYS(1)EVDDSLPSGGEKPSK	28
sp|Q06210|GFPT1_HUMAN	0.975931	206.18	S	VDS(0.976)T(0.024)TCLFPVEEK	261
sp|Q06265|EXOS9_HUMAN	0.834152	171.05	S	APIDT(0.166)S(0.834)DVEEK	306
sp|Q06587|RING1_HUMAN	0.95291	58.635	S	GGGAGGS(0.005)S(0.002)VGT(0.002)GGGGT(0.002)GGVGGGAGS(0.953)EDS(0.038)GDR	229
sp|Q07157|ZO1_HUMAN	0.948659	59.324	S	LEEPT(0.001)PAPS(0.016)T(0.016)S(0.016)Y(0.001)S(0.949)PQADS(0.003)LR	968
sp|Q07157|ZO1_HUMAN	0.99577	90.707	S	S(0.996)REDLS(0.004)AQPVQTK	617
sp|Q07157|ZO1_HUMAN	0.99373	90.793	S	S(0.994)VAS(0.006)SQPAKPTK	175
sp|Q07157|ZO1_HUMAN	0.999964	110.91	S	SVAS(1)S(1)QPAKPTK	178
sp|Q07157|ZO1_HUMAN	0.999993	110.91	S	SVAS(1)S(1)QPAKPTK	179
sp|Q07352|TISB_HUMAN	0.99369	62.042	S	RHS(0.994)VT(0.006)LPSSK	54
sp|Q07666|KHDR1_HUMAN	0.994976	134.88	S	S(0.005)GS(0.995)MDPSGAHPSVR	20
sp|Q07866|KLC1_HUMAN	0.999392	75.479	S	VDS(0.999)PT(0.001)VTTTLK	460
sp|Q07889|SOS1_HUMAN	0.999489	95.401	S	SAS(0.999)VSSISLTK	1134
sp|Q07955|SRSF1_HUMAN	0.992222	67.275	S	GS(0.992)PRY(0.049)S(0.959)PR	234
sp|Q07955|SRSF1_HUMAN	0.990328	67.275	S	S(0.102)RGS(0.899)PRY(0.009)S(0.99)PR	238
sp|Q07955|SRSF1_HUMAN	1	75.213	S	S(1)GGGVIR	2
sp|Q07955|SRSF1_HUMAN	0.999893	107.82	S	VKVDGPRS(1)PSYGR	199
sp|Q07955|SRSF1_HUMAN	0.983883	83.877	S	VDGPRS(0.976)PS(0.984)Y(0.04)GR	201
sp|Q07955|SRSF1_HUMAN	0.99981	62.378	S	VDGPRS(0.996)PS(0.394)Y(0.609)GRS(1)R	205
sp|Q07960|RHG01_HUMAN	0.950761	78.692	S	S(0.025)S(0.025)S(0.951)PELVTHLK	51
sp|Q08170|SRSF4_HUMAN	0.999992	74.987	S	GES(1)ENAGTNQETR	431
sp|Q08357|S20A2_HUMAN	0.997625	65.179	S	ALS(0.998)MT(0.002)HGSVK	316
sp|Q08499|PDE4D_HUMAN	0.899135	109.44	S	QHEVEIPS(0.899)PT(0.101)QK	348
sp|Q08499|PDE4D_HUMAN	1	135.6	S	SDSDYDLS(1)PK	202
sp|Q08945|SSRP1_HUMAN	0.999975	155.14	S	SKEFVS(1)S(1)DES(0.815)S(0.155)S(0.03)GENK	667
sp|Q08945|SSRP1_HUMAN	0.999949	166.67	S	SKEFVS(1)S(1)DES(0.815)S(0.155)S(0.03)GENK	668
sp|Q08945|SSRP1_HUMAN	0.935397	171.56	S	SKEFVSS(0.003)DES(0.935)S(0.844)S(0.217)GENK	671
sp|Q08945|SSRP1_HUMAN	0.856327	137.91	S	S(0.01)KEFVS(0.856)S(0.856)DES(0.856)S(0.856)S(0.564)GENK	672
sp|Q08945|SSRP1_HUMAN	1	159.54	S	EGMNPSYDEYADS(1)DEDQHDAYLER	444
sp|Q08945|SSRP1_HUMAN	0.777911	40.882	S	QLS(0.778)ES(0.222)FK	657
sp|Q08945|SSRP1_HUMAN	0.999789	84.817	S	QLSES(1)FK	659
sp|Q08AD1|CAMP2_HUMAN	0.87517	101.32	S	LNQS(0.125)S(0.875)PDNVTDTK	599
sp|Q08AD1|CAMP2_HUMAN	0.828297	74.776	S	S(0.171)IS(0.828)NEGLT(0.001)LNNSHVSK	464
sp|Q08AD1|CAMP2_HUMAN	0.995623	79.022	S	Y(0.004)DGES(0.996)DKEQFDDDQK	1148
sp|Q08J23|NSUN2_HUMAN	1	146.53	S	AGEPNS(1)PDAEEANSPDVTAGCDPAGVHPPR	743
sp|Q08J23|NSUN2_HUMAN	0.99984	141.97	S	AGEPNS(1)PDAEEANS(1)PDVTAGCDPAGVHPPR	751
sp|Q08J23|NSUN2_HUMAN	1	43.512	S	NNS(1)GEEFDCAFR	593
sp|Q09161|NCBP1_HUMAN	0.981332	151.42	S	KT(0.015)S(0.981)DANET(0.004)EDHLESLICK	22
sp|Q09472|EP300_HUMAN	0.896969	125.61	S	TEIKEEEDQPSTS(0.001)AT(0.012)QS(0.09)S(0.897)PAPGQSK	1038
sp|Q09666|AHNK_HUMAN	1	110.92	S	FKAEAPLPS(1)PK	5110
sp|Q09666|AHNK_HUMAN	0.845302	120.11	S	AS(0.155)LGS(0.845)LEGEAEAEAS(0.401)S(0.599)PK	5752
sp|Q09666|AHNK_HUMAN	0.963123	259.14	S	ASLGSLEGEAEAEAS(0.037)S(0.963)PK	5763
sp|Q09666|AHNK_HUMAN	0.998547	127.88	S	DDGVFVQEVT(0.001)QNS(0.999)PAAR	41
sp|Q09666|AHNK_HUMAN	0.835831	103.08	S	DIDIS(0.164)S(0.836)PEFK	177
sp|Q09666|AHNK_HUMAN	0.999999	102.4	S	FGTFGGLGS(1)K	5830
sp|Q09666|AHNK_HUMAN	0.844418	48.794	S	FNFS(0.844)GS(0.156)K	3360
sp|Q09666|AHNK_HUMAN	1	67.993	S	FNFS(1)KPK	5720
sp|Q09666|AHNK_HUMAN	0.999998	96.414	S	KGDRS(1)PEPGQTWTR	93
sp|Q09666|AHNK_HUMAN	0.999975	128.9	S	GGVTGS(1)PEASISGSK	5731
sp|Q09666|AHNK_HUMAN	0.999666	229.9	S	GHYEVTGS(1)DDETGK	5841
sp|Q09666|AHNK_HUMAN	0.94281	105.03	S	LQGSGVS(0.057)LAS(0.943)KK	5857
sp|Q09666|AHNK_HUMAN	1	44.457	S	IS(1)APNVDFNLEGPK	5448
sp|Q09666|AHNK_HUMAN	0.917678	45.359	S	IS(0.918)MS(0.082)EVDLNVAAPK	570
sp|Q09666|AHNK_HUMAN	1	205.06	S	LKS(1)EDGVEGDLGETQSR	135
sp|Q09666|AHNK_HUMAN	0.999259	188.41	S	LPS(0.999)GS(0.001)GAASPTGSAVDIR	210
sp|Q09666|AHNK_HUMAN	0.999833	221.37	S	LPS(0.992)GS(0.008)GAAS(1)PTGSAVDIR	216
sp|Q09666|AHNK_HUMAN	0.999982	83.948	S	LSGPS(1)LK	4903
sp|Q09666|AHNK_HUMAN	0.920668	45.368	S	S(0.921)NS(0.079)FS(0.001)DER	5780
sp|Q09666|AHNK_HUMAN	0.982437	52.725	S	S(0.015)NS(0.982)FS(0.002)DER	5782
sp|Q09666|AHNK_HUMAN	1	85.29	S	VDVKS(1)PK	5077
sp|Q09666|AHNK_HUMAN	1	88.264	S	VSMPDVELNLKS(1)PK	3426
sp|Q0JRZ9|FCHO2_HUMAN	0.999999	108.9	S	NLS(1)NEELTK	403
sp|Q10570|CPSF1_HUMAN	0.886108	106.94	S	RS(0.114)S(0.886)QPPADRDPAPFR	766
sp|Q12774|ARHG5_HUMAN	1	85.619	S	AEELS(1)PAALS(0.912)PS(0.088)LEPIR	445
sp|Q12774|ARHG5_HUMAN	0.99066	85.619	S	AEELS(0.998)PAALS(0.991)PS(0.012)LEPIR	450
sp|Q12789|TF3C1_HUMAN	0.901666	185.85	S	KNS(0.902)S(0.081)T(0.017)DQGSDEEGSLQK	1062
sp|Q12789|TF3C1_HUMAN	0.99912	132.84	S	NSSTDQGS(0.999)DEEGS(0.001)LQK	1068
sp|Q12789|TF3C1_HUMAN	0.769936	110.16	S	PLEGSSSEDSPPEGQAPPS(0.23)HS(0.77)PR	1856
sp|Q12789|TF3C1_HUMAN	0.918553	65.765	S	RAS(0.919)WAS(0.081)ENGET(0.001)DAEGTQMTPAK	1865
sp|Q12802|AKP13_HUMAN	0.811236	130.56	S	FLSHS(0.811)T(0.188)DS(0.001)LNK	1929
sp|Q12802|AKP13_HUMAN	0.986069	104.17	S	FLSHST(0.013)DS(0.986)LNK	1932
sp|Q12802|AKP13_HUMAN	0.997386	150.12	S	SGSLDSELS(0.003)VS(0.997)PK	2728
sp|Q12802|AKP13_HUMAN	0.818143	112.15	S	S(0.121)LS(0.818)RPS(0.03)S(0.03)LIEQEK	2563
sp|Q12802|AKP13_HUMAN	0.968412	73.655	S	SQQS(0.968)VS(0.03)LS(0.001)K	1898
sp|Q12830|BPTF_HUMAN	0.998727	47.237	S	QEQS(0.999)PNANNDQPEDLIQGCS(0.001)ESDSSVLR	1251
sp|Q12834|CDC20_HUMAN	1	85.554	S	EAAGPAPS(1)PMR	41
sp|Q12857|NFIA_HUMAN	0.998151	141.38	S	S(0.998)PGS(0.002)GSQSSGWHEVEPGMPSPTTLK	300
sp|Q12857|NFIA_HUMAN	0.853012	80.239	S	S(0.997)PGS(0.002)GSQSSGWHEVEPGMPS(0.853)PT(0.12)T(0.027)LK	319
sp|Q12857|NFIA_HUMAN	0.899409	51.211	S	S(0.1)VEDEMDS(0.899)PGEEPFYTGQGR	287
sp|Q12872|SFSWA_HUMAN	0.959078	48.374	S	PAAPAAHS(0.011)AHS(0.043)AS(0.959)VS(0.943)PVES(0.043)R	891
sp|Q12872|SFSWA_HUMAN	0.943306	48.374	S	PAAPAAHS(0.011)AHS(0.043)AS(0.959)VS(0.943)PVES(0.043)R	893
sp|Q12872|SFSWA_HUMAN	0.886254	152.41	S	S(0.014)GVS(0.1)S(0.886)DNEDDDDEEDGNYLHPSLFASK	283
sp|Q12873|CHD3_HUMAN	0.999912	49.559	S	DSEEEFGS(1)ERDEYR	79
sp|Q12873|CHD3_HUMAN	0.882484	131.51	S	ELQGDGPPS(0.016)S(0.882)PT(0.101)NDPT(0.001)VK	713
sp|Q12873|CHD3_HUMAN	0.992591	51.857	S	KNDMDEPPPLDY(0.007)GS(0.993)GEDDGK	597
sp|Q12873|CHD3_HUMAN	0.999724	106.38	S	METEADAPS(1)PAPS(1)LGER	1601
sp|Q12873|CHD3_HUMAN	0.999998	106.38	S	METEADAPS(1)PAPS(1)LGER	1605
sp|Q12873|CHD3_HUMAN	0.854074	94.185	S	TSPTTPEAS(0.001)AT(0.065)NS(0.854)PCT(0.05)S(0.023)KPAT(0.007)PAPSEK	1549
sp|Q12888|TP53B_HUMAN	0.998736	81.341	S	ETAVPGPLGIEDIS(0.999)PNLS(0.001)PDDK	1426
sp|Q12888|TP53B_HUMAN	0.997195	50.397	S	ETAVPGPLGIEDIS(0.003)PNLS(0.997)PDDK	1430
sp|Q12888|TP53B_HUMAN	1	97.163	S	GGPGKLS(1)PR	1362
sp|Q12888|TP53B_HUMAN	0.999781	161	S	IDEDGENTQIEDTEPMS(1)PVLNSK	552
sp|Q12888|TP53B_HUMAN	0.99663	109.55	S	LITS(0.003)EEERS(0.997)PAK	1678
sp|Q12888|TP53B_HUMAN	0.993743	143.46	S	LMLSTSEY(0.007)S(0.994)QS(0.999)PK	523
sp|Q12888|TP53B_HUMAN	0.999443	153.7	S	LMLSTSEY(0.007)S(0.994)QS(0.999)PK	525
sp|Q12888|TP53B_HUMAN	0.808815	93.583	S	MVIQGPS(0.191)S(0.809)PQGEAMVTDVLEDQK	1114
sp|Q12888|TP53B_HUMAN	0.7759	71.781	S	NGSTAVAES(0.224)VAS(0.776)PQK	1028
sp|Q12888|TP53B_HUMAN	1	185.99	S	NS(1)PEDLGLSLTGDSCK	500
sp|Q12888|TP53B_HUMAN	0.99997	107.32	S	QSQQPMKPIS(1)PVKDPVS(0.936)PAS(0.064)QK	1094
sp|Q12888|TP53B_HUMAN	0.93593	107.32	S	QSQQPMKPIS(1)PVKDPVS(0.936)PAS(0.064)QK	1101
sp|Q12888|TP53B_HUMAN	1	103.34	S	SEDMPFS(1)PK	265
sp|Q12888|TP53B_HUMAN	0.827357	100.08	S	SGTAETEPVEQDS(0.165)S(0.827)QPS(0.007)LPLVR	831
sp|Q12888|TP53B_HUMAN	0.999992	74.816	S	S(1)PEPEVLSTQEDLFDQSNK	294
sp|Q12888|TP53B_HUMAN	0.846203	112.24	S	STPFIVPS(0.138)S(0.846)PT(0.016)EQEGR	380
sp|Q12888|TP53B_HUMAN	0.918109	110.12	S	T(0.023)S(0.023)S(0.918)GT(0.03)S(0.006)LSAMHSSGSSGK	1317
sp|Q12894|IFRD2_HUMAN	0.871311	98.062	S	SSAQADS(0.871)GS(0.613)S(0.516)DDEAASEAR	93
sp|Q12906|ILF3_HUMAN	0.991152	128.71	S	GYNHGQGSYSYSNSY(0.008)NS(0.991)PGGGGGSDYNYESK	792
sp|Q12906|ILF3_HUMAN	0.999864	216.72	S	PMEEDGEEKS(1)PSK	382
sp|Q12946|FOXF1_HUMAN	0.97626	89.403	S	YHS(0.003)QS(0.976)PS(0.021)MCDR	335
sp|Q12959|DLG1_HUMAN	0.853522	197.49	S	EQMMNSSISS(0.001)GS(0.146)GS(0.854)LR	575
sp|Q12965|MYO1E_HUMAN	1	134.21	S	NQYVPYPHAPGS(1)QR	980
sp|Q12968|NFAC3_HUMAN	0.846014	55.314	S	KT(0.154)S(0.846)EDQAAILPGK	344
sp|Q12982|BNIP2_HUMAN	0.999904	263.04	S	KGS(1)ITEYTAAEEK	114
sp|Q12983|BNIP3_HUMAN	0.970945	46.282	S	NS(0.001)S(0.028)QS(0.971)EEDDIER	160
sp|Q12986|NFX1_HUMAN	0.87069	61.732	S	NY(0.001)S(0.128)S(0.871)PPPCHLSR	50
sp|Q12996|CSTF3_HUMAN	1	131.95	S	RPNEDS(1)DEDEEKGAVVPPVHDIYR	691
sp|Q13017|RHG05_HUMAN	0.998155	71.692	S	T(0.002)HS(0.998)DAS(0.998)DDEAFT(0.001)TSK	1173
sp|Q13017|RHG05_HUMAN	0.998198	71.692	S	T(0.002)HS(0.998)DAS(0.998)DDEAFT(0.001)TSK	1176
sp|Q13029|PRDM2_HUMAN	0.994691	45.368	S	T(0.005)AS(0.995)PPALPK	643
sp|Q13033|STRN3_HUMAN	1	59.898	S	NLEQILNGGES(1)PK	229
sp|Q13043|STK4_HUMAN	0.999998	88.56	S	EVDQDDEENS(1)EEDEMDSGTMVR	320
sp|Q13045|FLII_HUMAN	0.999708	212.24	S	NAEAVLQS(1)PGLSGK	856
sp|Q13057|COASY_HUMAN	0.999971	81.017	S	PAS(1)PVAGSPK	178
sp|Q13084|RM28_HUMAN	1	46.39	S	EDLCS(1)KFGMDLK	155
sp|Q13085|ACACA_HUMAN	0.999505	124.67	S	SSMS(1)GLHLVK	80
sp|Q13098|CSN1_HUMAN	1	133.66	S	EGS(1)QGELTPANSQSR	474
sp|Q13098|CSN1_HUMAN	1	68.809	S	NQIHVKS(1)PPR	468
sp|Q13111|CAF1A_HUMAN	0.998397	131.45	S	ATLT(0.002)AS(0.998)PLGAS	951
sp|Q13112|CAF1B_HUMAN	0.844043	85.619	S	GS(0.156)S(0.844)PGPRPVEGTPASR	410
sp|Q13112|CAF1B_HUMAN	0.989802	164.65	S	TQDPS(0.01)S(0.99)PGTTPPQAR	429
sp|Q13129|RLF_HUMAN	0.967182	134.14	S	S(0.967)PS(0.033)AIPEQNHSLNDQAK	632
sp|Q13136|LIPA1_HUMAN	0.76108	112.58	S	RS(0.211)S(0.761)DGS(0.028)LSHEEDLAK	239
sp|Q13136|LIPA1_HUMAN	0.956946	42.809	S	VGS(0.957)GS(0.043)LDNLGR	666
sp|Q13144|EI2BE_HUMAN	1	91.313	S	GGS(1)PQMDDIK	544
sp|Q13177|PAK2_HUMAN	1	130.98	S	S(1)DNGELEDKPPAPPVR	2
sp|Q13177|PAK2_HUMAN	0.999337	115.7	S	YLS(0.999)FT(0.001)PPEK	141
sp|Q13185|CBX3_HUMAN	0.998443	92.19	S	SLS(0.998)DS(0.001)ESDDSK	95
sp|Q13188|STK3_HUMAN	0.988109	40.428	S	ELEEEEENS(0.988)DEDELDS(0.01)HT(0.002)MVK	316
sp|Q13200|PSMD2_HUMAN	1	223.67	S	DKAPVQPQQS(1)PAAAPGGTDEKPSGK	16
sp|Q13206|DDX10_HUMAN	0.986025	70.412	S	APS(0.986)LT(0.014)NDEVEEFR	539
sp|Q13206|DDX10_HUMAN	0.986874	196.52	S	S(0.013)NS(0.987)EVEDVGPTSHNR	831
sp|Q13206|DDX10_HUMAN	0.993382	61.477	S	TANS(0.993)PGS(0.007)GARPDPVR	7
sp|Q13242|SRSF9_HUMAN	1	106.49	S	GS(1)PHYFSPFRPY	211
sp|Q13242|SRSF9_HUMAN	0.999992	73.624	S	GS(1)PHYFS(1)PFRPY	216
sp|Q13242|SRSF9_HUMAN	0.9997	117.53	S	STS(1)YGYSR	189
sp|Q13242|SRSF9_HUMAN	0.960491	49.632	S	S(0.001)T(0.001)S(0.017)Y(0.034)GY(0.295)S(0.691)RS(0.96)R	195
sp|Q13247|SRSF6_HUMAN	1	86.803	S	S(1)VS(1)PPPKR	314
sp|Q13247|SRSF6_HUMAN	1	90.601	S	S(1)VS(1)PPPKR	316
sp|Q13247|SRSF6_HUMAN	1	86.378	S	S(1)NS(1)PLPVPPSK	301
sp|Q13247|SRSF6_HUMAN	1	126.32	S	S(1)NS(1)PLPVPPSK	303
sp|Q13247|SRSF6_HUMAN	0.895981	55.885	S	S(0.041)RS(0.896)QS(0.717)RS(0.716)NS(0.628)PLPVPPS(0.002)K	297
sp|Q13263|TIF1B_HUMAN	0.999886	351.51	S	AASAAAASAAAASAASGS(1)PGPGEGSAGGEK	19
sp|Q13263|TIF1B_HUMAN	0.991771	131.72	S	S(0.008)RS(0.992)GEGEVSGLMR	473
sp|Q13283|G3BP1_HUMAN	0.798473	184.37	S	S(0.101)S(0.101)S(0.798)PAPADIAQTVQEDLR	232
sp|Q13283|G3BP1_HUMAN	1	148.75	S	YQDEVFGGFVTEPQEES(1)EEEVEEPEER	149
sp|Q13286|CLN3_HUMAN	1	115.8	S	RFS(1)DS(1)EGEETVPEPR	12
sp|Q13286|CLN3_HUMAN	0.999897	115.8	S	RFS(1)DS(1)EGEETVPEPR	14
sp|Q13322|GRB10_HUMAN	0.999996	70.942	S	SIQPQVS(1)PR	104
sp|Q13330|MTA1_HUMAN	0.881174	60.628	S	S(0.119)NMS(0.881)PHGLPAR	449
sp|Q13371|PHLP_HUMAN	0.846473	80.706	S	NS(0.005)AT(0.144)CHS(0.846)EDS(0.005)DLEID	293
sp|Q13371|PHLP_HUMAN	0.999082	100.54	S	NSATCHSEDS(0.999)DLEID	296
sp|Q13393|PLD1_HUMAN	0.888718	40.856	S	S(0.889)LQT(0.111)GVGELHGETR	629
sp|Q13425|SNTB2_HUMAN	1	90.793	S	GLGPPS(1)PPAPPR	95
sp|Q13425|SNTB2_HUMAN	1	134.61	S	GPAGEAGAS(1)PPVRR	110
sp|Q13425|SNTB2_HUMAN	0.998804	90.653	S	S(0.999)PS(0.001)LGSDLTFATR	393
sp|Q13427|PPIG_HUMAN	0.999959	98.407	S	DQS(1)PFSK	687
sp|Q13427|PPIG_HUMAN	1	71.555	S	S(1)ET(1)PPHWR	356
sp|Q13427|PPIG_HUMAN	1	71.888	S	IRS(1)S(1)VEKENQK	716
sp|Q13427|PPIG_HUMAN	1	71.888	S	IRS(1)S(1)VEKENQK	717
sp|Q13427|PPIG_HUMAN	0.998835	83.54	S	KFDHES(0.999)S(0.983)PGT(0.019)DEDKSG	744
sp|Q13427|PPIG_HUMAN	0.982618	83.54	S	KFDHES(0.999)S(0.983)PGT(0.019)DEDKSG	745
sp|Q13427|PPIG_HUMAN	1	151.48	S	SELNEIKENQRS(1)PVR	397
sp|Q13428|TCOF_HUMAN	1	99.011	S	AALAPAKES(1)PRK	906
sp|Q13428|TCOF_HUMAN	1	94.721	S	QEAKPQQAAGMLS(1)PK	1257
sp|Q13428|TCOF_HUMAN	0.980798	83.418	S	GS(0.019)LGS(0.981)QGAKDEPEEELQK	1410
sp|Q13428|TCOF_HUMAN	0.99998	251.28	S	KLGAGEGGEASVS(1)PEK	1378
sp|Q13428|TCOF_HUMAN	1	105.03	S	KLS(1)GDQPAART(1)PR	1350
sp|Q13428|TCOF_HUMAN	0.984362	131.04	S	KSAEPS(0.001)ANT(0.01)T(0.011)LVS(0.984)ET(0.986)EEEGS(0.007)VPAFGAAAK	171
sp|Q13428|TCOF_HUMAN	0.873233	114.56	S	LDS(0.127)S(0.873)PSVSSTLAAK	1228
sp|Q13428|TCOF_HUMAN	0.999632	190.25	S	TSQVGAASAPAKES(1)PRK	381
sp|Q13428|TCOF_HUMAN	0.990761	120.53	S	TVANLLS(0.009)GKS(0.991)PR	156
sp|Q13435|SF3B2_HUMAN	0.999025	159.5	S	SS(0.001)LGQS(0.999)AS(0.977)ET(0.023)EEDTVSVSK	307
sp|Q13435|SF3B2_HUMAN	0.998112	239.93	S	SSLGQS(0.002)AS(0.998)ETEEDTVSVSK	309
sp|Q13439|GOGA4_HUMAN	0.996583	120.53	S	T(0.002)S(0.002)S(0.997)FTEQLDEGTPNR	41
sp|Q13442|HAP28_HUMAN	0.999999	290.52	S	SLDS(1)DES(1)EDEEDDYQQK	60
sp|Q13442|HAP28_HUMAN	1	416.25	S	SLDS(1)DES(1)EDEEDDYQQKR	63
sp|Q13442|HAP28_HUMAN	0.993043	66.299	S	MQS(0.993)LS(0.007)LNK	176
sp|Q13442|HAP28_HUMAN	0.984387	96.331	S	MQS(0.016)LS(0.984)LNK	178
sp|Q13443|ADAM9_HUMAN	1	72.434	S	HVS(1)PVT(1)PPR	758
sp|Q13459|MYO9B_HUMAN	0.872356	90.316	S	AAGMS(0.128)S(0.872)PGAQSHPEELPR	717
sp|Q13459|MYO9B_HUMAN	0.999962	54.805	S	IQS(1)IKEEKEDITYR	1972
sp|Q13459|MYO9B_HUMAN	0.9959	63.901	S	KKPGDAS(0.001)S(0.001)LPDAGLS(0.996)PGS(0.002)QVDSK	1405
sp|Q13459|MYO9B_HUMAN	0.896646	123.59	S	SPLEHS(0.103)S(0.897)PEKEAPS(1)PEK	1115
sp|Q13459|MYO9B_HUMAN	1	123.59	S	SPLEHS(0.103)S(0.897)PEKEAPS(1)PEK	1122
sp|Q13459|MYO9B_HUMAN	0.99914	195.6	S	VQEKPDS(0.999)PGGS(0.001)TQIQR	1290
sp|Q13470|TNK1_HUMAN	0.826788	107.17	S	PTGGGS(0.173)S(0.827)PPEIR	519
sp|Q13501|SQSTM_HUMAN	0.757524	112.03	S	EVDPSTGELQSLQMPESEGPS(0.236)S(0.758)LDPS(0.006)QEGPTGLK	366
sp|Q13501|SQSTM_HUMAN	0.997923	161.19	S	S(0.034)RLT(0.968)PVS(0.998)PESSSTEEK	272
sp|Q13523|PRP4B_HUMAN	1	69.331	S	ERS(1)KDAS(1)PINR	431
sp|Q13523|PRP4B_HUMAN	0.989076	69.331	S	DAS(1)PINRWS(0.989)PT(0.011)R	437
sp|Q13523|PRP4B_HUMAN	1	68.481	S	ERS(1)KDAS(1)PINR	427
sp|Q13523|PRP4B_HUMAN	0.999998	95.656	S	KKS(1)PIINESR	277
sp|Q13523|PRP4B_HUMAN	1	66.285	S	S(1)RS(1)PLLNDRR	366
sp|Q13523|PRP4B_HUMAN	1	67.207	S	S(1)RS(1)PLLNDRR	368
sp|Q13523|PRP4B_HUMAN	1	48.091	S	S(1)LS(1)PKPR	354
sp|Q13523|PRP4B_HUMAN	1	57.859	S	S(1)LS(1)PKPR	356
sp|Q13523|PRP4B_HUMAN	0.996924	106.29	S	T(0.003)RS(0.997)PS(1)PDDILER	578
sp|Q13523|PRP4B_HUMAN	0.999968	106.29	S	T(0.003)RS(0.997)PS(1)PDDILER	580
sp|Q13523|PRP4B_HUMAN	1	100.69	S	S(1)RS(1)PVDLR	292
sp|Q13523|PRP4B_HUMAN	1	113.93	S	S(1)RS(1)PVDLR	294
sp|Q13523|PRP4B_HUMAN	0.999704	62.546	S	TLS(1)PGRR	387
sp|Q13535|ATR_HUMAN	1	42.976	S	LEMT(1)QNS(1)Y(1)RAK	1893
sp|Q13541|4EBP1_HUMAN	0.999977	84.759	S	NS(1)PVTKT(1)PPR	65
sp|Q13547|HDAC1_HUMAN	1	220.34	S	IACEEEFS(1)DS(1)EEEGEGGRK	421
sp|Q13547|HDAC1_HUMAN	1	220.34	S	IACEEEFS(1)DS(1)EEEGEGGRK	423
sp|Q13547|HDAC1_HUMAN	1	81.128	S	MLPHAPGVQMQAIPEDAIPEES(1)GDEDEDDPDKR	393
sp|Q13573|SNW1_HUMAN	1	124.46	S	GPPS(1)PPAPVMHS(0.929)PS(0.071)R	224
sp|Q13573|SNW1_HUMAN	0.92922	124.46	S	GPPS(1)PPAPVMHS(0.929)PS(0.071)R	232
sp|Q13586|STIM1_HUMAN	1	66.595	S	LPDS(1)PALAK	575
sp|Q13595|TRA2A_HUMAN	1	128.85	S	S(1)DVEENNFEGRES(1)R	2
sp|Q13595|TRA2A_HUMAN	1	192.78	S	S(1)DVEENNFEGRES(1)R	14
sp|Q13595|TRA2A_HUMAN	0.881961	50.354	S	S(0.099)RS(0.882)RS(0.776)Y(0.732)T(0.498)PEY(0.013)R	84
sp|Q13595|TRA2A_HUMAN	0.931422	109.24	S	S(0.068)RS(0.931)Y(0.004)T(0.992)PEY(0.004)R	86
sp|Q13601|KRR1_HUMAN	0.999782	119.74	S	AS(1)PSLERPEK	3
sp|Q13610|PWP1_HUMAN	1	192.1	S	LQEEGGGS(1)DEEETGSPSEDGMQSAR	50
sp|Q13610|PWP1_HUMAN	0.856709	57.076	S	LQEEGGGS(0.978)DEEET(0.13)GS(0.857)PS(0.035)EDGMQSAR	57
sp|Q13613|MTMR1_HUMAN	0.994488	105.4	S	GS(0.994)S(0.005)PSHSATSVHTSV	652
sp|Q13613|MTMR1_HUMAN	0.753702	40.552	S	GS(0.112)S(0.754)PS(0.112)HS(0.017)AT(0.003)S(0.001)VHTSV	653
sp|Q13620|CUL4B_HUMAN	0.975236	200.39	S	MAEESSSSSSSS(0.02)S(0.975)PT(0.004)AATSQQQQLK	146
sp|Q13625|ASPP2_HUMAN	0.992868	69.721	S	IPRPLS(0.993)PT(0.007)K	698
sp|Q13671|RIN1_HUMAN	1	124.12	S	GS(1)PATS(1)PHLGR	333
sp|Q13671|RIN1_HUMAN	0.999899	124.12	S	GS(1)PATS(1)PHLGR	337
sp|Q13769|THOC5_HUMAN	0.9983	110.26	S	ALFKPPEDS(0.002)QDDES(0.998)DS(0.999)DAEEEQTTK	312
sp|Q13769|THOC5_HUMAN	0.999457	110.26	S	ALFKPPEDS(0.002)QDDES(0.998)DS(0.999)DAEEEQTTK	314
sp|Q13895|BYST_HUMAN	1	218.25	S	MPQDGS(1)DDEDEEWPTLEK	98
sp|Q14004|CDK13_HUMAN	0.998133	93.823	S	GGDVS(0.998)PS(0.002)PYSSSSWR	383
sp|Q14004|CDK13_HUMAN	0.865981	54.501	S	GGDVS(0.972)PS(0.866)PY(0.118)S(0.033)S(0.008)S(0.003)S(0.001)WR	385
sp|Q14004|CDK13_HUMAN	0.980575	110.8	S	HS(0.019)S(0.981)IS(0.998)PS(0.001)TLTLK	437
sp|Q14004|CDK13_HUMAN	0.998323	110.8	S	HS(0.019)S(0.981)IS(0.998)PS(0.001)TLTLK	439
sp|Q14004|CDK13_HUMAN	0.924352	61.167	S	IEHAPS(0.924)PS(0.053)S(0.016)GGT(0.007)LK	525
sp|Q14004|CDK13_HUMAN	0.999867	71.697	S	KS(1)PS(0.999)PAGGGS(0.481)S(0.423)PY(0.011)S(0.087)R	340
sp|Q14004|CDK13_HUMAN	0.998512	71.697	S	KS(1)PS(0.999)PAGGGS(0.481)S(0.423)PY(0.011)S(0.087)R	342
sp|Q14004|CDK13_HUMAN	0.997576	40.025	S	RLPRS(0.998)PS(0.972)PY(0.009)S(0.021)R	358
sp|Q14004|CDK13_HUMAN	0.972086	40.025	S	RLPRS(0.998)PS(0.972)PY(0.009)S(0.021)R	360
sp|Q14004|CDK13_HUMAN	0.999711	66.045	S	SLS(1)PLGGR	317
sp|Q14004|CDK13_HUMAN	0.981671	66.045	S	S(0.275)LS(0.726)PLGGRDDS(0.982)PVS(0.017)HR	325
sp|Q14004|CDK13_HUMAN	0.994433	102.62	S	S(0.005)RS(0.994)PY(0.006)S(0.995)PVLR	397
sp|Q14004|CDK13_HUMAN	0.994754	102.62	S	S(0.005)RS(0.994)PY(0.006)S(0.995)PVLR	400
sp|Q14103|HNRPD_HUMAN	0.921341	351.02	S	IDASKNEEDEGHSNS(0.079)S(0.921)PR	83
sp|Q14106|TOB2_HUMAN	1	42.809	S	RS(1)GLAVEDVR	75
sp|Q14126|DSG2_HUMAN	0.988224	79.659	S	GSSS(0.012)AS(0.988)IVK	703
sp|Q14134|TRI29_HUMAN	0.977025	44.299	S	S(0.977)PY(0.023)AGLQLGAAK	104
sp|Q14134|TRI29_HUMAN	0.910697	101.79	S	TSYQPS(0.089)S(0.911)PGR	489
sp|Q14137|BOP1_HUMAN	1	164.41	S	IGDEYAEDS(1)S(1)DEEDIR	126
sp|Q14137|BOP1_HUMAN	1	228.51	S	IGDEYAEDS(1)S(1)DEEDIR	127
sp|Q14147|DHX34_HUMAN	0.999255	55.046	S	LQEEQDGGS(0.999)S(0.999)DEDRAGPAPPGAS(0.001)DGVDIQDVK	749
sp|Q14147|DHX34_HUMAN	0.999255	166.09	S	LQEEQDGGS(0.999)S(0.999)DEDRAGPAPPGAS(0.001)DGVDIQDVK	750
sp|Q14151|SAFB2_HUMAN	1	57.836	S	EGS(1)RPMMGDHR	787
sp|Q14152|EIF3A_HUMAN	1	45.879	S	RVPPPALS(1)R	1336
sp|Q15052|ARHG6_HUMAN	0.999986	72.848	S	MS(1)GFIYQGK	488
sp|Q14157|UBP2L_HUMAN	0.958177	78.285	S	Y(0.001)PS(0.018)S(0.958)IS(0.396)S(0.338)S(0.289)PQKDLT(0.001)QAK	605
sp|Q14157|UBP2L_HUMAN	0.994928	127.79	S	RYPSSISS(0.005)S(0.995)PQK	609
sp|Q14157|UBP2L_HUMAN	0.751227	115.5	S	SPAVATSTAAPPPPS(0.197)S(0.751)PLPS(0.052)K	454
sp|Q14157|UBP2L_HUMAN	0.995904	164.31	S	STS(0.003)APQMS(0.996)PGSSDNQS(0.001)S(0.068)S(0.931)PQPAQQK	467
sp|Q14157|UBP2L_HUMAN	0.934554	178.73	S	STSAPQMSPGSSDNQS(0.004)S(0.061)S(0.935)PQPAQQK	477
sp|Q14160|SCRIB_HUMAN	1	48.091	S	ALS(1)PAELR	1486
sp|Q14160|SCRIB_HUMAN	0.998101	70.091	S	MAESPCS(0.001)PS(0.002)GQQPPS(0.998)PPS(0.999)PDELPANVK	1306
sp|Q14160|SCRIB_HUMAN	0.999187	70.091	S	MAESPCS(0.001)PS(0.002)GQQPPS(0.998)PPS(0.999)PDELPANVK	1309
sp|Q14160|SCRIB_HUMAN	1	89.403	S	MKS(1)LEQDALR	1508
sp|Q14160|SCRIB_HUMAN	1	126.5	S	NS(1)LESISSIDR	1220
sp|Q14160|SCRIB_HUMAN	0.999194	110.92	S	NSLES(0.999)IS(0.001)SIDR	1223
sp|Q14160|SCRIB_HUMAN	0.9989	74.789	S	QS(0.001)PAS(0.999)PPPLGGGAPVR	1448
sp|Q14160|SCRIB_HUMAN	0.958841	59.819	S	RSEACPCQPDS(0.041)GS(0.959)PLPAEEEK	504
sp|Q14160|SCRIB_HUMAN	1	132.14	S	VQS(1)PEPPAPER	1475
sp|Q14181|DPOA2_HUMAN	0.994446	91.819	S	S(0.994)PHQLLS(0.006)PS(0.015)S(0.092)FS(0.848)PS(0.042)AT(0.003)PSQK	141
sp|Q14181|DPOA2_HUMAN	0.916123	56.688	S	S(0.003)PHQLLS(0.916)PS(0.077)S(0.075)FS(0.866)PS(0.057)AT(0.006)PS(0.001)QK	147
sp|Q14181|DPOA2_HUMAN	0.866417	91.819	S	S(0.003)PHQLLS(0.916)PS(0.077)S(0.075)FS(0.866)PS(0.057)AT(0.006)PS(0.001)QK	152
sp|Q14186|TFDP1_HUMAN	1	94.191	S	VFIDQNLS(1)PGK	23
sp|Q14191|WRN_HUMAN	1	110.39	S	SIMVQS(1)PEK	1133
sp|Q14204|DYHC1_HUMAN	0.991212	71.98	S	TDS(0.991)T(0.007)S(0.002)DGRPAWMR	4368
sp|Q14207|NPAT_HUMAN	0.995517	168.76	S	SQFCENS(0.996)NDT(0.004)VK	554
sp|Q14241|ELOA1_HUMAN	1	52.693	S	KLS(1)ELERPHK	163
sp|Q14244|MAP7_HUMAN	0.998375	72.937	S	LQLS(0.998)PWES(0.001)S(0.001)VVNR	219
sp|Q14244|MAP7_HUMAN	0.999975	157.8	S	LSSSSATLLNS(1)PDR	209
sp|Q14244|MAP7_HUMAN	0.837572	77.662	S	SVS(0.838)T(0.162)MNLSK	183
sp|Q14247|SRC8_HUMAN	0.999993	118.72	S	T(0.016)QT(0.984)PPVS(1)PAPQPTEER	405
sp|Q14247|SRC8_HUMAN	0.841369	140.1	S	LPS(0.159)S(0.841)PVYEDAASFK	418
sp|Q14258|TRI25_HUMAN	0.918698	90.453	S	AS(0.081)APS(0.919)PNAQVACDHCLK	100
sp|Q14432|PDE3A_HUMAN	0.958556	56.359	S	RT(0.041)S(0.959)LPCIPR	312
sp|Q14432|PDE3A_HUMAN	0.81753	126.48	S	S(0.091)S(0.091)S(0.818)VVSAEMSGCSSK	294
sp|Q14493|SLBP_HUMAN	1	57.802	S	CDGDAS(1)PPS(1)PAR	20
sp|Q14493|SLBP_HUMAN	1	111.12	S	CDGDAS(1)PPS(1)PAR	23
sp|Q14498|RBM39_HUMAN	1	141.1	S	DKS(1)PVREPIDNLTPEER	136
sp|Q14498|RBM39_HUMAN	1	52.49	S	IGLPHS(1)IK	117
sp|Q14498|RBM39_HUMAN	1	63.734	S	S(1)KS(1)PFRK	127
sp|Q14498|RBM39_HUMAN	1	63.734	S	S(1)KS(1)PFRK	129
sp|Q14498|RBM39_HUMAN	0.999885	131.09	S	YRS(1)PYSGPK	97
sp|Q14498|RBM39_HUMAN	0.995955	53.569	S	Y(0.231)RS(0.756)PY(0.016)S(0.996)GPK	100
sp|Q14517|FAT1_HUMAN	0.932748	74.678	S	DMPAAGS(0.933)LGS(0.022)S(0.022)S(0.022)R	4473
sp|Q14562|DHX8_HUMAN	0.999234	62.338	S	QS(0.001)MDMS(0.999)PIK	460
sp|Q14669|TRIPC_HUMAN	1	121.02	S	DDSLDLS(1)PQGR	991
sp|Q14669|TRIPC_HUMAN	0.999841	50.653	S	KRS(1)ES(1)PPAELPSLR	310
sp|Q14669|TRIPC_HUMAN	0.999841	92.295	S	KRS(1)ES(1)PPAELPSLR	312
sp|Q14671|PUM1_HUMAN	0.984144	68.173	S	RDS(0.984)LT(0.016)GSSDLYK	709
sp|Q14676|MDC1_HUMAN	0.999876	61.488	S	AHS(1)EKDQPPFGDSDDSVEADK	485
sp|Q14676|MDC1_HUMAN	0.996869	49.709	S	DQPPFGDS(0.997)DDS(0.994)VEADKS(0.007)S(0.003)PGIHLER	495
sp|Q14676|MDC1_HUMAN	0.993734	49.709	S	DQPPFGDS(0.997)DDS(0.994)VEADKS(0.007)S(0.003)PGIHLER	498
sp|Q14676|MDC1_HUMAN	0.932073	50.498	S	AIPGDQHPES(0.932)PVHT(0.068)EPMGIQGR	793
sp|Q14676|MDC1_HUMAN	0.996698	51.566	S	ES(0.003)EDSETQPFDTHLEAYGPCLS(0.997)PPR	780
sp|Q14676|MDC1_HUMAN	0.999879	75.479	S	SLATMDS(1)PPHQK	1820
sp|Q14676|MDC1_HUMAN	0.99966	83.633	S	S(0.001)QPPGEDS(1)DT(1)DVDDDSRPPGRPAEVHLER	299
sp|Q14678|KANK1_HUMAN	0.882979	104.41	S	S(0.112)Y(0.006)S(0.883)AGNASQLEQLSR	325
sp|Q14680|MELK_HUMAN	1	54.982	S	VFGS(1)LER	529
sp|Q14683|SMC1A_HUMAN	0.852214	44.377	S	IS(0.852)S(0.148)IYAR	970
sp|Q14684|RRP1B_HUMAN	0.981519	138.63	S	GS(0.982)PT(0.018)GGAQLLK	513
sp|Q14684|RRP1B_HUMAN	0.971623	70.488	S	SILVS(0.972)PT(0.024)GPS(0.004)R	706
sp|Q14684|RRP1B_HUMAN	0.873829	89.231	S	T(0.002)PT(0.102)S(0.874)S(0.022)PAS(0.566)S(0.434)PLVAK	731
sp|Q14684|RRP1B_HUMAN	0.838178	95.264	S	TPTS(0.161)S(0.838)PASSPLVAK	732
sp|Q14684|RRP1B_HUMAN	0.859553	117.49	S	VAEPGAEATSSTGEES(0.86)GS(0.14)EHPPAVPMHNK	458
sp|Q14684|RRP1B_HUMAN	0.967464	156.24	S	VFCVEEEDS(0.967)ES(0.028)S(0.005)LQK	392
sp|Q14684|RRP1B_HUMAN	0.999999	76.151	S	VGDGDLS(1)AEEIPENEVSLR	245
sp|Q14687|GSE1_HUMAN	1	143.31	S	ERS(1)PS(0.999)PPT(0.001)IQSK	826
sp|Q14687|GSE1_HUMAN	0.999516	143.31	S	ERS(1)PS(1)PPT(0.001)IQSK	828
sp|Q14687|GSE1_HUMAN	0.94202	90.336	S	KGPPT(0.058)QELDRDS(0.942)EEEEEEDDEDGEDEEEVPK	1101
sp|Q14693|LPIN1_HUMAN	0.998245	51.841	S	RKS(0.998)QLDS(0.002)LK	162
sp|Q14693|LPIN1_HUMAN	0.831013	46.048	S	S(0.004)ANQS(0.004)PQS(0.049)VGS(0.049)S(0.049)GVDS(0.831)GVES(0.008)T(0.003)S(0.002)DGLR	449
sp|Q14694|UBP10_HUMAN	0.999714	91.867	S	LLS(1)PSNEK	547
sp|Q14694|UBP10_HUMAN	1	164.79	S	NHSVNEEEQEEQGEGS(1)EDEWEQVGPR	576
sp|Q14694|UBP10_HUMAN	0.998965	94.728	S	Y(0.001)S(0.999)PPAISPLVSEK	365
sp|Q14738|2A5D_HUMAN	0.999831	47.09	S	RKS(1)ELPQDVYTIK	573
sp|Q14738|2A5D_HUMAN	0.994899	50.207	S	RQS(0.995)S(0.864)S(0.138)RFNLS(0.003)K	88
sp|Q14738|2A5D_HUMAN	0.864173	50.207	S	RQS(0.995)S(0.864)S(0.138)RFNLS(0.003)K	89
sp|Q14739|LBR_HUMAN	0.993947	135.02	S	S(0.005)AS(0.994)AS(0.001)HQADIK	99
sp|Q147X3|NAA30_HUMAN	0.999999	70.533	S	CPFPAGAALACCS(1)EDEEDDEEHEGGGSR	39
sp|Q14814|MEF2D_HUMAN	1	50.607	S	LLS(1)PQQPALQR	180
sp|Q14814|MEF2D_HUMAN	0.90529	51.436	S	S(0.002)EPVS(0.905)PS(0.093)R	444
sp|Q14839|CHD4_HUMAN	1	137.81	S	KMS(1)QPGS(0.996)PS(0.004)PK	1531
sp|Q14839|CHD4_HUMAN	0.99627	137.81	S	KMS(1)QPGS(0.996)PS(0.004)PK	1535
sp|Q14839|CHD4_HUMAN	0.984753	68.034	S	S(0.014)DS(0.985)EGS(0.953)DY(0.035)T(0.013)PGKK	105
sp|Q14839|CHD4_HUMAN	0.952842	59.185	S	S(0.014)DS(0.985)EGS(0.953)DY(0.035)T(0.013)PGKK	108
sp|Q14847|LASP1_HUMAN	0.916114	103.12	S	MGPSGGEGMEPERRDS(0.916)QDGS(0.042)S(0.042)YR	146
sp|Q14865|ARI5B_HUMAN	1	106.62	S	AVS(1)PLDPSK	1032
sp|Q14865|ARI5B_HUMAN	0.918423	104.82	S	RDS(0.918)FS(0.082)GVK	264
sp|Q14966|ZN638_HUMAN	0.863121	101.65	S	AVIVS(0.137)S(0.863)PK	1401
sp|Q14966|ZN638_HUMAN	0.963345	143.97	S	QSSVTQVT(0.037)EQS(0.963)PK	128
sp|Q14966|ZN638_HUMAN	0.999907	68.168	S	S(1)RS(1)PMHYMYRPR	508
sp|Q14966|ZN638_HUMAN	0.999973	81.709	S	S(1)RS(1)PMHYMYRPR	510
sp|Q14978|NOLC1_HUMAN	0.99881	51.03	S	GGSISVQVNS(0.001)IKFDS(0.999)E	698
sp|Q14978|NOLC1_HUMAN	1	59.426	S	GS(1)PRPQAPK	538
sp|Q14978|NOLC1_HUMAN	1	76.326	S	S(1)PAVKPAAAPK	397
sp|Q14978|NOLC1_HUMAN	1	116.77	S	VADNS(1)FDAKR	643
sp|Q14978|NOLC1_HUMAN	0.895507	57.796	S	VAGGAAPS(0.104)KPAS(0.896)AK	508
sp|Q14980|NUMA1_HUMAN	0.998865	124.73	S	APVPSTCSSTFPEELS(0.999)PPS(0.001)HQAK	169
sp|Q14980|NUMA1_HUMAN	0.998851	40.724	S	S(0.999)APAS(0.001)QASLR	1840
sp|Q14980|NUMA1_HUMAN	0.934711	144.33	S	TQPDGTS(0.002)VPGEPAS(0.935)PIS(0.063)QR	1757
sp|Q14C86|GAPD1_HUMAN	0.870338	109.39	S	LQELESCS(0.002)GLGS(0.87)T(0.112)S(0.015)DDTDVR	746
sp|Q14C86|GAPD1_HUMAN	0.99171	118.52	S	S(0.002)RS(0.992)S(0.006)DIVSSVR	902
sp|Q14CW9|AT7L3_HUMAN	0.87296	89.982	S	LQWDGSSDLS(0.873)PS(0.119)DS(0.002)GS(0.002)S(0.003)K	281
sp|Q14CZ0|CP072_HUMAN	0.999991	75.197	S	LTVVS(1)PNR	167
sp|Q15007|FL2D_HUMAN	0.963681	105.39	S	EGNT(0.006)T(0.006)EDDFPS(0.025)S(0.964)PGNGNK	306
sp|Q15013|MD2BP_HUMAN	1	44.299	S	KPS(1)PQAEEMLK	102
sp|Q15019|SEPT2_HUMAN	1	181.82	S	IYHLPDAES(1)DEDEDFKEQTR	218
sp|Q15020|SART3_HUMAN	0.991253	181.58	S	ATAAET(0.008)S(0.991)AS(0.001)EPEAESK	8
sp|Q15020|SART3_HUMAN	0.833387	86.114	S	ATAAET(0.291)S(0.876)AS(0.833)EPEAESK	10
sp|Q15021|CND1_HUMAN	0.997977	111.77	S	YQPLAST(0.001)AS(0.998)DNDFVT(0.001)PEPR	1333
sp|Q15022|SUZ12_HUMAN	0.999127	73.707	S	ASMSEFLES(0.999)EDGEVEQQR	546
sp|Q15042|RB3GP_HUMAN	0.968038	161.14	S	KT(0.012)S(0.968)AS(0.02)DVTNIYPGDAGK	537
sp|Q15047|SETB1_HUMAN	0.999921	89.846	S	NYGYNPS(1)PVKPEGLR	1066
sp|Q15054|DPOD3_HUMAN	1	224.16	S	VALS(1)DDETKETENMR	307
sp|Q15054|DPOD3_HUMAN	0.934379	79.652	S	VY(0.047)ES(0.296)ES(0.337)CT(0.386)DS(0.934)EEELNMK	413
sp|Q15057|ACAP2_HUMAN	0.999543	83.617	S	YSISLS(1)PPEQQK	521
sp|Q15058|KIF14_HUMAN	0.999374	62.765	S	AHEEQDEES(0.999)QDNLFSSDR	1292
sp|Q15059|BRD3_HUMAN	0.929064	109.42	S	QAS(0.013)AS(0.058)YDS(0.929)EEEEEGLPMSYDEK	563
sp|Q15061|WDR43_HUMAN	1	113.77	S	S(1)GGNEVSIEER	431
sp|Q15121|PEA15_HUMAN	1	45.598	S	QPS(1)EEEIIK	116
sp|Q15149|PLEC_HUMAN	1	133.32	S	AQLEPVAS(1)PAK	1435
sp|Q15149|PLEC_HUMAN	0.907097	65.954	S	GY(0.016)Y(0.074)S(0.907)PY(0.002)S(0.001)VS(0.009)GS(0.172)GS(0.121)T(0.102)AGS(0.597)R	4613
sp|Q15149|PLEC_HUMAN	0.993147	169.89	S	SDEGQLS(0.993)PAT(0.007)R	720
sp|Q15149|PLEC_HUMAN	0.921404	182.39	S	S(0.034)S(0.045)S(0.921)VGS(0.878)S(0.092)S(0.023)S(0.007)YPISPAVSR	4386
sp|Q15149|PLEC_HUMAN	0.970689	179.9	S	SSS(0.003)VGS(0.971)S(0.025)SSYPISPAVSR	4389
sp|Q15149|PLEC_HUMAN	0.994485	182.39	S	S(0.252)S(0.326)S(0.423)VGSSSS(0.003)YPIS(0.994)PAVS(0.002)R	4396
sp|Q15149|PLEC_HUMAN	0.99998	57.045	S	TPHVQAVQGPLGS(1)PPK	125
sp|Q15154|PCM1_HUMAN	1	57.348	S	INFS(1)DLDQR	110
sp|Q15154|PCM1_HUMAN	0.872141	80.439	S	KDEET(0.872)EES(0.872)EY(0.202)DS(0.044)EHENS(0.009)EPVTNIR	533
sp|Q15154|PCM1_HUMAN	0.754457	60.765	S	KDEET(0.754)EES(0.754)EY(0.733)DS(0.754)EHENS(0.003)EPVTNIR	537
sp|Q15154|PCM1_HUMAN	0.99999	59.372	S	NNCPFS(1)ADENYRPLAK	960
sp|Q15154|PCM1_HUMAN	0.977901	64.885	S	NVRS(0.978)DIS(0.74)DQEEDEES(0.282)EGCPVSINLSK	1765
sp|Q15154|PCM1_HUMAN	0.999598	49.595	S	QGLAET(0.422)AS(0.579)PVAVS(1)LR	866
sp|Q15154|PCM1_HUMAN	1	65.305	S	QQNIS(1)MQR	977
sp|Q15154|PCM1_HUMAN	0.999997	158.91	S	VTNDIS(1)PES(0.85)S(0.15)PGVGR	65
sp|Q15154|PCM1_HUMAN	0.999966	158.91	S	VTNDIS(1)PES(1)S(1)PGVGR	68
sp|Q15154|PCM1_HUMAN	0.999966	58.592	S	VTNDIS(1)PES(1)S(1)PGVGR	69
sp|Q15154|PCM1_HUMAN	0.989387	94.487	S	YMS(0.011)QMS(0.989)VPEQAELEK	93
sp|Q15185|TEBP_HUMAN	0.999758	73.91	S	DWEDDS(1)DEDMSNFDR	113
sp|Q15276|RABE1_HUMAN	0.980203	168.68	S	AQS(0.98)T(0.02)DSLGTSGSLQSK	407
sp|Q15287|RNPS1_HUMAN	1	49.418	S	RFS(1)PPRR	251
sp|Q15311|RBP1_HUMAN	0.982936	52.061	S	RT(0.001)EGY(0.001)AAFQEDS(0.983)S(0.983)GDEAES(0.024)PS(0.009)K	92
sp|Q15311|RBP1_HUMAN	0.982936	52.061	S	RT(0.001)EGY(0.001)AAFQEDS(0.983)S(0.983)GDEAES(0.024)PS(0.009)K	93
sp|Q15361|TTF1_HUMAN	0.993011	48.14	S	DIFY(0.003)Y(0.003)EDDS(0.993)EGEDIEK	872
sp|Q15361|TTF1_HUMAN	0.995869	100.54	S	YLS(0.005)ADS(0.996)GDADDS(0.998)DADLGS(0.001)AVK	481
sp|Q15361|TTF1_HUMAN	0.998469	96.544	S	YLS(0.005)ADS(0.996)GDADDS(0.998)DADLGS(0.001)AVK	487
sp|Q15390|MTFR1_HUMAN	1	95.854	S	QIS(1)LPDLSQEEPQLK	119
sp|Q15398|DLGP5_HUMAN	0.925608	70.529	S	NTAS(0.074)QNS(0.926)ILEEGETK	777
sp|Q15418|KS6A1_HUMAN	0.863255	73.26	S	KLPS(0.863)T(0.137)TL	732
sp|Q15418|KS6A1_HUMAN	0.885457	79.69	S	T(0.944)PKDS(0.885)PGIPPS(0.17)AGAHQLFR	363
sp|Q15424|SAFB1_HUMAN	0.870811	122.5	S	ESSTSEGADQKMS(0.871)S(0.129)PEDDSDTKR	383
sp|Q15424|SAFB1_HUMAN	0.999315	128.28	S	MS(0.001)S(0.999)PEDDSDTKR	384
sp|Q15424|SAFB1_HUMAN	1	125.74	S	SVVS(1)FDKVK	604
sp|Q15434|RBMS2_HUMAN	0.829229	40.066	S	GYGFVDFDS(0.829)PS(0.17)AAQK	106
sp|Q15435|PP1R7_HUMAN	1	84.566	S	GAGQQQS(1)QEMMEVDR	12
sp|Q15459|SF3A1_HUMAN	1	130.89	S	AEEPPSQLDQDTQVQDMDEGS(1)DDEEEGQK	359
sp|Q15459|SF3A1_HUMAN	1	142.28	S	FGESEEVEMEVES(1)DEEDDKQEK	329
sp|Q15477|SKIV2_HUMAN	0.998827	103.08	S	AS(0.001)S(0.999)LEDLVLK	256
sp|Q15477|SKIV2_HUMAN	0.825818	54.09	S	GDT(0.003)VS(0.139)AS(0.826)PCS(0.032)APLAR	245
sp|Q15545|TAF7_HUMAN	0.828251	41.521	S	LNES(0.828)DEQHQENEGT(0.172)NQLVMGIQK	264
sp|Q15637|SF01_HUMAN	0.999858	94.006	S	TGDLGIPPNPEDRS(1)PS(0.996)PEPIY(0.001)NS(0.003)EGK	80
sp|Q15637|SF01_HUMAN	0.998707	125.61	S	S(0.001)PS(0.999)PEPIYNSEGK	82
sp|Q15642|CIP4_HUMAN	0.975968	80.98	S	APS(0.976)DS(0.021)S(0.004)LGTPSDGRPELR	296
sp|Q15642|CIP4_HUMAN	0.840877	68.88	S	APS(0.966)DS(0.189)S(0.841)LGT(0.004)PS(0.001)DGRPELR	299
sp|Q15643|TRIPB_HUMAN	0.999671	41.412	S	LSVHDMKPLDS(1)PGR	1891
sp|Q15648|MED1_HUMAN	0.999923	158.77	S	AKS(1)PISSGSGGSHMSGTSSSSGMK	1223
sp|Q15648|MED1_HUMAN	1	85.203	S	LAS(1)PMKPVPGT(0.84)PPS(0.128)S(0.032)K	1207
sp|Q15648|MED1_HUMAN	0.999792	69.716	S	NYGS(1)PLISGSTPK	1433
sp|Q15648|MED1_HUMAN	0.789815	66.793	S	SPAY(0.001)T(0.007)PQNLDS(0.79)ES(0.191)ES(0.01)GS(0.001)SIAEK	1463
sp|Q15648|MED1_HUMAN	0.999919	105.46	S	SYQNS(1)PS(0.598)S(0.402)DDGIRPLPEYSTEK	1479
sp|Q15648|MED1_HUMAN	0.787779	114.9	S	SYQNS(0.001)PS(0.212)S(0.788)DDGIRPLPEYSTEK	1482
sp|Q15651|HMGN3_HUMAN	1	62.494	S	LS(1)AKPAPPKPEPK	31
sp|Q15652|JHD2C_HUMAN	0.999796	107.74	S	IKS(0.291)S(0.709)PS(1)PEVVKPK	641
sp|Q15696|U2AFM_HUMAN	0.999998	85.355	S	DIYLS(1)PDR	349
sp|Q15742|NAB2_HUMAN	0.997133	50.155	S	S(0.273)FS(0.729)PKS(0.997)PLELGEK	162
sp|Q15751|HERC1_HUMAN	0.999659	77.522	S	S(0.261)RS(0.321)ES(0.395)DLS(0.023)QPES(1)DEEGYALSGR	1521
sp|Q15758|AAAT_HUMAN	1	42.001	S	MVADPPRDS(1)K	9
sp|Q15773|MLF2_HUMAN	0.907599	115.57	S	LAIQGPEDS(0.908)PS(0.092)R	238
sp|Q15776|ZKSC8_HUMAN	0.759429	64.547	S	KPS(0.24)APS(0.759)PPDQTPEEDLVIVK	12
sp|Q15785|TOM34_HUMAN	1	138.02	S	NRVPS(1)AGDVEK	186
sp|Q15836|VAMP3_HUMAN	1	135.6	S	DQKLS(1)ELDDR	44
sp|Q15942|ZYX_HUMAN	1	87.148	S	FS(1)PGAPGGSGSQPNQK	281
sp|Q15942|ZYX_HUMAN	1	84.169	S	S(1)PGAPGPLTLK	344
sp|Q16181|SEPT7_HUMAN	1	94.122	S	S(1)PLAQMEEERR	334
sp|Q16204|CCDC6_HUMAN	1	109.22	S	DISMEIDS(1)PENMMR	254
sp|Q16204|CCDC6_HUMAN	0.999982	108.71	S	LDQPVSAPPS(1)PR	244
sp|Q16204|CCDC6_HUMAN	0.988608	96.103	S	QLS(0.989)ES(0.011)ESSLEMDDER	323
sp|Q16204|CCDC6_HUMAN	0.995523	83.869	S	S(0.004)NS(0.996)PDKFK	419
sp|Q16204|CCDC6_HUMAN	0.967519	72.175	S	T(0.043)VS(0.968)S(0.968)PIPY(0.014)T(0.005)PS(0.002)PS(0.001)SSR	351
sp|Q16204|CCDC6_HUMAN	0.967519	72.175	S	T(0.043)VS(0.968)S(0.968)PIPY(0.014)T(0.005)PS(0.002)PS(0.001)SSR	352
sp|Q16512|PKN1_HUMAN	0.933163	134.43	S	LNLGTDSDS(0.067)S(0.933)PQK	562
sp|Q16512|PKN1_HUMAN	0.977003	77.39	S	TDVSNFDEEFTGEAPT(0.023)LS(0.977)PPR	916
sp|Q16513|PKN2_HUMAN	0.794422	76.759	S	AS(0.206)S(0.794)LGEIDESSELR	583
sp|Q16514|TAF12_HUMAN	1	104.59	S	LS(1)PENNQVLTK	51
sp|Q16539|MK14_HUMAN	0.999989	76.143	S	S(1)QERPTFYR	2
sp|Q16543|CDC37_HUMAN	0.999993	51.276	S	TGDEKDVS(1)V	377
sp|Q16555|DPYL2_HUMAN	0.952673	94.454	S	TVTPAS(0.036)S(0.953)AKT(0.573)S(0.438)PAK	518
sp|Q16555|DPYL2_HUMAN	0.879538	94.454	S	T(0.005)VT(0.995)PAS(0.061)S(0.796)AKT(0.263)S(0.88)PAK	522
sp|Q16629|SRSF7_HUMAN	1	75.387	S	S(1)AS(1)PERMD	231
sp|Q16629|SRSF7_HUMAN	1	98.044	S	S(1)AS(1)PERMD	233
sp|Q16629|SRSF7_HUMAN	0.999989	128.12	S	YFQS(1)PS(1)R	192
sp|Q16629|SRSF7_HUMAN	0.999999	100.02	S	YFQS(1)PS(1)R	194
sp|Q16629|SRSF7_HUMAN	0.999004	55.353	S	Y(0.027)FQS(0.978)PS(0.997)RS(0.999)RS(1)R	196
sp|Q16629|SRSF7_HUMAN	0.999957	50.563	S	Y(0.027)FQS(0.978)PS(0.997)RS(0.999)RS(1)R	198
sp|Q16637|SMN_HUMAN	0.878081	107.75	S	AMS(0.878)S(0.118)GGS(0.004)GGGVPEQEDSVLFR	4
sp|Q16637|SMN_HUMAN	0.965193	115.01	S	RGT(0.035)GQS(0.965)DDS(0.999)DIWDDTALIK	28
sp|Q16637|SMN_HUMAN	0.999399	107.66	S	RGT(0.035)GQS(0.965)DDS(0.999)DIWDDTALIK	31
sp|Q16643|DREB_HUMAN	0.999816	117.81	S	LSS(1)PVLHR	142
sp|Q16643|DREB_HUMAN	0.98784	153.95	S	S(0.988)PS(0.012)DSSTASTPVAEQIER	337
sp|Q16649|NFIL3_HUMAN	1	82.261	S	GPIHS(1)PVELK	301
sp|Q16649|NFIL3_HUMAN	0.99803	77.124	S	LS(0.002)S(0.998)PIDMTSK	353
sp|Q16666|IF16_HUMAN	0.931489	110.22	S	EVDAT(0.065)S(0.931)PAPS(0.002)TSSTVK	106
sp|Q16666|IF16_HUMAN	0.99872	132.01	S	VSEEQT(0.001)QPPS(0.999)PAGAGMSTAMGR	153
sp|Q16790|CAH9_HUMAN	0.996213	48.823	S	GGVS(0.996)Y(0.003)RPAEVAETGA	448
sp|Q17RY0|CPEB4_HUMAN	0.917873	50.145	S	QQLS(0.918)PS(0.082)PGQEAGILPETEK	97
sp|Q1ED39|KNOP1_HUMAN	0.998976	61.65	S	NLS(0.999)PS(0.001)FSR	387
sp|Q1KMD3|HNRL2_HUMAN	1	245.66	S	EEDEPEERS(1)GDETPGSEVPGDK	161
sp|Q29RF7|PDS5A_HUMAN	1	187.75	S	AAVGQES(1)PGGLEAGNAK	1305
sp|Q2KHR3|QSER1_HUMAN	0.96384	67.913	S	GQDT(0.035)VAIEGFT(0.963)DEEDT(0.038)ES(0.964)GGEGQYR	1348
sp|Q2KHR3|QSER1_HUMAN	0.915677	118.14	S	NLEHLS(0.023)S(0.184)FS(0.916)S(0.877)DEDDPGYSQDAYK	1230
sp|Q2KHR3|QSER1_HUMAN	0.87716	118.14	S	NLEHLS(0.023)S(0.184)FS(0.916)S(0.877)DEDDPGYSQDAYK	1231
sp|Q2KHR3|QSER1_HUMAN	0.794069	131.81	S	PSSTTPTPLVS(0.001)ET(0.016)GGNS(0.794)PS(0.189)DKVDNELK	1211
sp|Q2NKX8|ERC6L_HUMAN	1	81.099	S	NDIS(1)PPGR	1069
sp|Q2NKX8|ERC6L_HUMAN	0.997492	43.15	S	PSALAQETSLGAPEPLS(0.002)GEQLVGS(0.997)PQDK	1188
sp|Q2VPK5|CTU2_HUMAN	0.99979	61.56	S	DCLIEDS(1)DDEAGQS	508
sp|Q2VPK5|CTU2_HUMAN	0.996206	62.287	S	LSQMQS(0.996)PIPLT(0.003)ET(0.001)R	419
sp|Q32MZ4|LRRF1_HUMAN	1	51.135	S	EIDCLS(1)PEAQK	16
sp|Q32MZ4|LRRF1_HUMAN	0.877716	128.31	S	IDGAT(0.002)QS(0.121)S(0.878)PAEPK	714
sp|Q3B726|RPA43_HUMAN	1	77.732	S	HIALS(1)PR	60
sp|Q3B726|RPA43_HUMAN	0.997015	134.21	S	HQEVQDQDPVFQGSDS(0.001)S(0.002)GYQS(0.997)DHK	304
sp|Q3B726|RPA43_HUMAN	0.999936	94.019	S	KHS(1)EEAEFTPPLKCS(1)PK	316
sp|Q3B726|RPA43_HUMAN	0.999993	94.019	S	KHS(1)EEAEFTPPLKCS(1)PK	328
sp|Q3KQU3|MA7D1_HUMAN	0.994611	131.66	S	LSASTAS(0.005)ELS(0.995)PK	460
sp|Q3KQU3|MA7D1_HUMAN	0.888676	114.7	S	PAPPQEES(0.889)PS(0.099)S(0.012)EAK	86
sp|Q3KQU3|MA7D1_HUMAN	0.973582	51.03	S	QLPLEPES(0.974)PS(0.026)GQVGPR	70
sp|Q3KQU3|MA7D1_HUMAN	0.791338	53.998	S	RS(0.513)S(0.541)QPS(0.791)PT(0.155)AVPAS(0.489)DS(0.435)PPT(0.076)KQEVK	116
sp|Q3KQU3|MA7D1_HUMAN	0.809177	45.983	S	S(0.141)S(0.154)QPS(0.589)PT(0.116)AVPAS(0.114)DS(0.809)PPT(0.076)KQEVK	125
sp|Q3KR37|ASTRB_HUMAN	0.782465	157.14	S	S(0.177)RS(0.782)PT(0.04)PQNQDGDTMVEK	30
sp|Q3KR37|ASTRB_HUMAN	0.999986	142.45	S	SSIETKPDAS(1)PQLPK	274
sp|Q3KR37|ASTRB_HUMAN	0.999935	70.414	S	TESTYLAEMHRQS(1)PK	550
sp|Q3L8U1|CHD9_HUMAN	0.999917	44.816	S	KNES(1)S(1)DEIS(1)DAEQMPQHTLK	611
sp|Q3L8U1|CHD9_HUMAN	0.999917	44.816	S	KNES(1)S(1)DEIS(1)DAEQMPQHTLK	612
sp|Q3L8U1|CHD9_HUMAN	0.999906	44.816	S	KNES(1)S(1)DEIS(1)DAEQMPQHTLK	616
sp|Q3L8U1|CHD9_HUMAN	0.999935	59.607	S	TLIKS(1)EPVS(1)PK	2075
sp|Q3L8U1|CHD9_HUMAN	0.999997	59.607	S	TLIKS(1)EPVS(1)PK	2079
sp|Q3L8U1|CHD9_HUMAN	0.998999	44.765	S	VMS(0.999)PENFPT(0.001)ASVEGK	550
sp|Q3T8J9|GON4L_HUMAN	0.999319	62.19	S	KSTQPDVCAS(0.999)PQEKPLR	206
sp|Q3T8J9|GON4L_HUMAN	0.999994	61.45	S	VEHS(1)PGPPLADAECQEGLSENSACR	1268
sp|Q3YEC7|RABL6_HUMAN	1	71.86	S	ADDFPVRDDPS(1)DVT(1)DEDEGPAEPPPPPK	596
sp|Q49A26|GLYR1_HUMAN	0.999816	126.39	S	KLS(1)LSEGK	130
sp|Q4ADV7|RIC1_HUMAN	0.993266	98.676	S	S(0.006)IS(0.993)LS(0.001)QSAENVPASK	1017
sp|Q4ADV7|RIC1_HUMAN	0.999346	68.44	S	T(0.001)LS(0.999)MPSGPSGK	1037
sp|Q4G0J3|LARP7_HUMAN	0.999986	123.4	S	DIEIS(1)T(1)EEEKDTGDLK	337
sp|Q4G0J3|LARP7_HUMAN	0.964848	115.8	S	KRS(0.965)S(0.564)S(0.471)EDAES(0.001)LAPR	298
sp|Q4G0J3|LARP7_HUMAN	0.843973	188.09	S	SRPT(0.156)S(0.844)EGS(1)DIESTEPQK	258
sp|Q4G0J3|LARP7_HUMAN	0.999991	263.09	S	SRPT(0.156)S(0.844)EGS(1)DIESTEPQK	261
sp|Q4KMP7|TB10B_HUMAN	1	77.593	S	HGAPAAPS(1)PPPR	22
sp|Q4LE39|ARI4B_HUMAN	0.988152	58.577	S	DIEVLS(0.988)EDT(0.988)DY(0.023)EEDEVT(0.001)KK	790
sp|Q4VCS5|AMOT_HUMAN	0.999997	61.265	S	MRNS(1)EEQPS(0.687)GGT(0.687)T(0.626)VLQR	4
sp|Q52LR7|EPC2_HUMAN	0.969226	91.441	S	LLNLQDS(0.969)DS(0.026)EECT(0.004)S(0.001)R	538
sp|Q53EL6|PDCD4_HUMAN	0.999967	157.98	S	GDS(1)VSDSGSDALR	76
sp|Q53EL6|PDCD4_HUMAN	1	93.325	S	RFVS(1)EGDGGR	457
sp|Q53EL6|PDCD4_HUMAN	0.94082	105.36	S	SGLTVPT(0.059)S(0.941)PK	94
sp|Q53EP0|FND3B_HUMAN	0.999902	77.062	S	LNS(1)PPSSIYK	208
sp|Q53EZ4|CEP55_HUMAN	0.885818	61.37	S	VAAS(0.886)PKS(0.599)PT(0.513)AALNES(0.002)LVECPK	425
sp|Q53F19|NCBP3_HUMAN	0.99731	74.944	S	MIS(0.63)T(0.373)PS(0.997)PKK	415
sp|Q53GL7|PAR10_HUMAN	1	45.077	S	AGPVS(1)PGCVK	431
sp|Q53GS9|SNUT2_HUMAN	1	188.4	S	EVDEDS(1)EPEREVR	82
sp|Q53H80|AKIR2_HUMAN	0.974041	58.487	S	TLDFDPLLS(0.026)PAS(0.974)PK	21
sp|Q53HL2|BOREA_HUMAN	0.993202	124.62	S	IYNIS(0.006)GNGS(0.993)PLADS(0.001)K	219
sp|Q53LP3|SWAHC_HUMAN	0.871847	80.979	S	DLVMGS(0.128)S(0.872)PQLK	213
sp|Q53SF7|COBL1_HUMAN	0.999653	79.741	S	DMLPS(1)PEQTLSPLSK	911
sp|Q53SF7|COBL1_HUMAN	0.824215	57.328	S	DMLPS(0.003)PEQT(0.086)LS(0.824)PLS(0.086)K	917
sp|Q53SF7|COBL1_HUMAN	0.998399	140.1	S	DQT(0.002)AS(0.998)APATPLVNK	256
sp|Q53SF7|COBL1_HUMAN	0.920607	88.768	S	QS(0.078)S(0.921)LT(0.001)FQSSDPEQMR	1070
sp|Q56NI9|ESCO2_HUMAN	0.999983	104.59	S	LPSANQGS(1)PFK	75
sp|Q56NI9|ESCO2_HUMAN	0.861037	69.331	S	VLS(0.006)EPIGPES(0.861)PS(0.105)S(0.013)T(0.015)ECPR	512
sp|Q56P03|EAPP_HUMAN	0.899319	112.72	S	YYDDIYFDS(0.101)DS(0.899)EDEDR	111
sp|Q58WW2|DCAF6_HUMAN	0.999585	79.974	S	DGEQS(1)PNVSLMQR	336
sp|Q5BKZ1|ZN326_HUMAN	0.985142	102.05	S	IS(0.001)LS(0.002)KS(0.985)PT(0.007)KT(0.005)DPK	270
sp|Q5C9Z4|NOM1_HUMAN	0.9192	54.812	S	ARPAPS(0.081)RDPS(0.919)PPR	139
sp|Q5FBB7|SGO1_HUMAN	1	102.06	S	DQVNLS(1)PK	256
sp|Q5H9R7|PP6R3_HUMAN	1	140.02	S	IQQFDDGGS(1)DEEDIWEEK	617
sp|Q5HYJ3|FA76B_HUMAN	0.999207	82.55	S	IS(0.001)NLS(0.999)PEEEQGLWK	193
sp|Q5JRA6|TGO1_HUMAN	0.999901	82.609	S	DEPPPASQSTSQDCSQALKQS(1)P	1906
sp|Q5JSH3|WDR44_HUMAN	0.983153	79.004	S	ELS(0.001)DQAT(0.016)AS(0.983)PIVAR	96
sp|Q5JSH3|WDR44_HUMAN	0.999993	168.69	S	EYVSNDAAQS(1)DDEEKLQSQPTDTDGGR	403
sp|Q5JSH3|WDR44_HUMAN	0.999138	45.433	S	RKS(0.999)ELEFET(0.001)LK	262
sp|Q5JSH3|WDR44_HUMAN	1	136.53	S	VGNES(1)PVQELK	50
sp|Q5JSH3|WDR44_HUMAN	0.824749	40.025	S	VS(0.825)PS(0.171)PS(0.003)QESLSSSK	561
sp|Q5JSZ5|PRC2B_HUMAN	1	42.336	S	CS(1)PLEPDFVPDEK	853
sp|Q5JSZ5|PRC2B_HUMAN	1	103.34	S	EAGS(1)PAQEFK	613
sp|Q5JSZ5|PRC2B_HUMAN	0.991057	58.49	S	EGPGS(0.991)EPDS(0.009)QVDGGLSGASLGEK	1395
sp|Q5JSZ5|PRC2B_HUMAN	0.995123	114.2	S	EKEQS(0.995)PT(0.005)AEKDEDEENDASLANSSTTTLEDK	980
sp|Q5JSZ5|PRC2B_HUMAN	0.882055	48.004	S	EVPWS(0.882)PS(0.118)AEK	556
sp|Q5JSZ5|PRC2B_HUMAN	0.999537	81.949	S	NGS(1)PNKQPSSEPEWTPEPR	907
sp|Q5JSZ5|PRC2B_HUMAN	0.99956	83.087	S	QLS(1)MSSADSADAK	416
sp|Q5JSZ5|PRC2B_HUMAN	1	43.184	S	QQS(1)IEDKEDKPPPR	480
sp|Q5JTD0|TJAP1_HUMAN	0.990663	182.1	S	KDS(0.991)LT(0.009)QAQEQGNLLN	545
sp|Q5JTH9|RRP12_HUMAN	1	187.47	S	GDSIEEILADS(1)EDEEDNEEEER	1080
sp|Q5JTV8|TOIP1_HUMAN	0.999938	108.86	S	GLRDS(1)HS(1)S(1)EEDEASSQTDLSQTISK	154
sp|Q5JTV8|TOIP1_HUMAN	0.999839	175.73	S	GLRDS(1)HS(1)S(1)EEDEASSQTDLSQTISK	156
sp|Q5JTV8|TOIP1_HUMAN	0.999862	175.73	S	GLRDS(1)HS(1)S(1)EEDEASSQTDLSQTISK	157
sp|Q5JTV8|TOIP1_HUMAN	0.768781	56.247	S	LQQQHSEQPPLQPS(0.769)PVMT(0.231)R	143
sp|Q5JTV8|TOIP1_HUMAN	0.998132	164.88	S	SELGNQS(0.998)PS(0.001)TSSR	315
sp|Q5JTV8|TOIP1_HUMAN	1	139.61	S	VNFS(1)EEGET(1)EEDDQDSSHSSVTTVK	215
sp|Q5M775|CYTSB_HUMAN	0.999939	174.59	S	KS(1)VSSPTSSNTPTPTK	131
sp|Q5M775|CYTSB_HUMAN	0.999976	86.898	S	S(1)PLSGIPVR	847
sp|Q5SNT2|TM201_HUMAN	0.851777	65.179	S	RT(0.13)S(0.852)PS(0.014)S(0.004)LPGR	441
sp|Q5SRE5|NU188_HUMAN	0.851398	130.72	S	GAPS(0.148)S(0.851)PAT(0.001)GVLPS(1)PQGK	1709
sp|Q5SRE5|NU188_HUMAN	0.999697	81.51	S	GAPS(0.148)S(0.851)PAT(0.001)GVLPS(1)PQGK	1717
sp|Q5SW79|CE170_HUMAN	0.884739	71.531	S	LGEAS(0.885)DS(0.115)ELADADK	1112
sp|Q5SW79|CE170_HUMAN	0.994924	66.692	S	LGS(0.995)LS(0.005)AR	1160
sp|Q5SW79|CE170_HUMAN	0.999874	69.431	S	LQS(1)AGSAMPTSSSFK	1270
sp|Q5SW79|CE170_HUMAN	0.995606	69.594	S	T(0.002)EEDS(0.003)KS(0.996)IKS(0.999)DVPVYLK	356
sp|Q5SW79|CE170_HUMAN	0.999884	70.488	S	SIKS(1)DVPVYLK	359
sp|Q5SW79|CE170_HUMAN	0.999765	114.05	S	SSPVNNHHS(1)PGQTPTLGQPEAR	1529
sp|Q5SW79|CE170_HUMAN	0.982324	75.018	S	S(0.248)T(0.302)GS(0.45)ATS(0.018)LAS(0.982)QGER	636
sp|Q5SY16|NOL9_HUMAN	0.891873	60.959	S	RPNT(0.44)AT(0.658)PS(0.892)PIPS(0.495)PT(0.495)PAS(0.296)EPES(0.689)EPELES(0.022)AS(0.009)S(0.005)CHR	84
sp|Q5SY16|NOL9_HUMAN	0.933349	60.959	S	RPNT(0.039)AT(0.16)PS(0.801)PIPS(0.933)PT(0.102)PAS(0.54)EPES(0.415)EPELES(0.008)AS(0.001)S(0.001)CHR	88
sp|Q5SY16|NOL9_HUMAN	0.765151	60.959	S	RPNT(0.186)AT(0.186)PS(0.643)PIPS(0.806)PT(0.421)PAS(0.765)EPES(0.807)EPELES(0.121)AS(0.033)S(0.033)CHR	93
sp|Q5SY16|NOL9_HUMAN	0.807125	44.875	S	RPNT(0.186)AT(0.186)PS(0.643)PIPS(0.806)PT(0.421)PAS(0.765)EPES(0.807)EPELES(0.121)AS(0.033)S(0.033)CHR	97
sp|Q5T0N5|FBP1L_HUMAN	0.826343	94.203	S	RHS(0.826)S(0.174)DINHLVTQGR	488
sp|Q5T0W9|FA83B_HUMAN	0.998835	69.598	S	GS(0.999)PS(0.001)FLK	764
sp|Q5T0W9|FA83B_HUMAN	0.890694	103.21	S	METSSMLS(0.109)S(0.891)LNDECK	9
sp|Q5T0W9|FA83B_HUMAN	0.999985	119.03	S	TPS(1)PGPVESK	869
sp|Q5T1M5|FKB15_HUMAN	0.999997	180.21	S	RPS(1)QEQSASASSGQPQAPLNR	956
sp|Q5T1M5|FKB15_HUMAN	0.992367	100.22	S	S(0.004)S(0.004)LS(0.992)GDEEDELFK	1164
sp|Q5T200|ZC3HD_HUMAN	0.938776	109.75	S	AQDIIGHHQS(0.939)EDRET(0.026)S(0.035)DR	943
sp|Q5T200|ZC3HD_HUMAN	0.995786	119.4	S	S(0.002)T(0.002)S(0.996)PAGQHHS(0.947)PIS(0.038)S(0.015)R	318
sp|Q5T200|ZC3HD_HUMAN	0.999047	119.4	S	S(0.269)T(0.329)S(0.402)PAGQHHS(0.999)PIS(0.001)SR	325
sp|Q5T200|ZC3HD_HUMAN	0.946894	72.817	S	DQRPS(0.053)S(0.947)PIR	643
sp|Q5T200|ZC3HD_HUMAN	0.999952	51.503	S	ERT(1)PES(1)EEENVEWETNR	137
sp|Q5T200|ZC3HD_HUMAN	1	113.38	S	KEVS(1)PEVVR	198
sp|Q5T200|ZC3HD_HUMAN	0.800174	66.022	S	GNIET(0.011)T(0.188)S(0.8)EDGQVFS(0.001)PK	986
sp|Q5T200|ZC3HD_HUMAN	1	254.23	S	GNIETTSEDGQVFS(1)PK	993
sp|Q5T200|ZC3HD_HUMAN	1	116.96	S	T(1)PS(1)PPPPIPEDIALGK	265
sp|Q5T200|ZC3HD_HUMAN	0.977357	105.14	S	KT(0.023)S(0.977)AVS(0.232)S(0.768)PLLDQQR	238
sp|Q5T200|ZC3HD_HUMAN	0.7684	105.14	S	KT(0.023)S(0.977)AVS(0.232)S(0.768)PLLDQQR	242
sp|Q5T200|ZC3HD_HUMAN	0.842463	45.368	S	LIS(0.842)DS(0.158)VER	1364
sp|Q5T200|ZC3HD_HUMAN	0.999975	101.2	S	RS(1)PERPTGDLR	77
sp|Q5T200|ZC3HD_HUMAN	0.99924	127.32	S	SAS(0.999)PYPSHSLS(0.672)S(0.328)PQR	372
sp|Q5T200|ZC3HD_HUMAN	0.790903	171.26	S	SASPYPS(0.015)HS(0.011)LS(0.182)S(0.791)PQR	381
sp|Q5T200|ZC3HD_HUMAN	0.999876	240.68	S	SKGDS(1)DIS(1)DEEAAQQSK	1014
sp|Q5T200|ZC3HD_HUMAN	1	240.68	S	SKGDS(1)DIS(1)DEEAAQQSK	1017
sp|Q5T200|ZC3HD_HUMAN	0.993424	74.611	S	S(0.001)KLS(0.993)PS(0.005)PS(0.001)LR	207
sp|Q5T200|ZC3HD_HUMAN	0.977783	69.345	S	S(0.025)KLS(0.973)PS(0.978)PS(0.024)LRK	209
sp|Q5T200|ZC3HD_HUMAN	0.999823	134.99	S	SLS(1)PSHLTEDR	877
sp|Q5T200|ZC3HD_HUMAN	0.978813	61.161	S	T(0.001)PS(0.979)PS(0.02)YQR	356
sp|Q5T3F8|CSCL2_HUMAN	0.860839	48.659	S	LT(0.107)S(0.861)VS(0.399)S(0.341)S(0.293)VDFDQR	111
sp|Q5T3I0|GPTC4_HUMAN	0.999503	54.253	S	DLES(1)CS(1)DDDNQGS(0.292)KS(0.709)PK	128
sp|Q5T3I0|GPTC4_HUMAN	0.999763	140.1	S	DLESCS(1)DDDNQGSK	130
sp|Q5T3I0|GPTC4_HUMAN	0.941594	164.02	S	DLESCSDDDNQGS(0.058)KS(0.942)PK	139
sp|Q5T4S7|UBR4_HUMAN	0.928575	113.67	S	HVT(1)LPS(0.071)S(0.929)PR	2719
sp|Q5T5U3|RHG21_HUMAN	0.986521	117	S	KDS(0.987)S(0.011)S(0.003)EVFSDAAK	924
sp|Q5T5Y3|CAMP1_HUMAN	1	57.826	S	ADVVPQQADPEFPRAS(1)PR	563
sp|Q5T5Y3|CAMP1_HUMAN	1	48.004	S	RPS(1)EGPQPLVR	629
sp|Q5T8D3|ACBD5_HUMAN	0.999999	165.3	S	AESSDSGAES(1)EEEEAQEEVK	200
sp|Q5T8I3|F102B_HUMAN	0.999991	60.564	S	SASVPDELGACGHS(1)R	204
sp|Q5T8I3|F102B_HUMAN	0.980657	97.456	S	S(0.01)S(0.01)S(0.981)FSELCHR	228
sp|Q5T8I3|F102B_HUMAN	0.999564	83.314	S	VGS(1)GAYEQVVIK	350
sp|Q5T8P6|RBM26_HUMAN	0.872583	119.79	S	EGSTQQLQT(0.015)T(0.113)S(0.873)PK	616
sp|Q5T8P6|RBM26_HUMAN	0.999851	84.605	S	LNHS(1)PPQSSSR	127
sp|Q5T8P6|RBM26_HUMAN	1	133.13	S	TNS(1)PGFQK	518
sp|Q5TAQ9|DCAF8_HUMAN	1	216.58	S	VHDRS(1)EEEEEEEEEEEEEQPR	99
sp|Q5TCX8|M3K21_HUMAN	0.997757	47.712	S	IT(0.002)VQAS(0.998)PNLDK	528
sp|Q5THJ4|VP13D_HUMAN	0.84082	47.38	S	EVQDKDY(0.015)PLT(0.984)PPPS(0.841)PT(0.16)VDEPK	1765
sp|Q5UIP0|RIF1_HUMAN	0.986969	62.765	S	ELDPS(0.002)LVS(0.003)ANDS(0.987)PS(0.007)GMQT(0.001)R	2161
sp|Q5UIP0|RIF1_HUMAN	1	182.31	S	RDS(1)FDNCSLGESSK	1688
sp|Q5UIP0|RIF1_HUMAN	0.998205	83.998	S	S(0.002)LS(0.998)PDEER	2393
sp|Q5UIP0|RIF1_HUMAN	1	210.14	S	SNES(1)VDIQDQEEK	1579
sp|Q5UIP0|RIF1_HUMAN	1	41.092	S	S(1)PLHIKDDVLPK	1454
sp|Q5UIP0|RIF1_HUMAN	0.937658	178.22	S	SQEDEIS(0.062)S(0.938)PVNK	2196
sp|Q5UIP0|RIF1_HUMAN	0.867772	132.12	S	SSLSNNECGS(0.002)LDKT(0.13)S(0.868)PEMSNSNNDER	1162
sp|Q5UIP0|RIF1_HUMAN	0.999952	63.216	S	TLPIRS(1)PK	2348
sp|Q5UIP0|RIF1_HUMAN	1	87.712	S	VEEPSQCLASGTAISELIIEDNNAS(1)PQK	2144
sp|Q5UIP0|RIF1_HUMAN	0.99997	112.42	S	VKS(1)PQRPSDWSK	782
sp|Q5VSL9|STRP1_HUMAN	0.999997	91.657	S	AAS(1)PPASASDLIEQQQK	335
sp|Q5VT06|CE350_HUMAN	0.956146	57.802	S	S(0.035)PS(0.956)PIS(0.007)ISS(0.001)SETSSIMQK	1830
sp|Q5VT52|RPRD2_HUMAN	0.993312	72.175	S	AS(0.006)IGQS(0.993)PGLPSTTFK	614
sp|Q5VT52|RPRD2_HUMAN	0.999995	204.72	S	DVEDMELS(1)DVEDDGSK	374
sp|Q5VT52|RPRD2_HUMAN	0.999532	79.089	S	IIS(1)PGSSTPSSTR	758
sp|Q5VT52|RPRD2_HUMAN	0.999954	61.409	S	MS(1)GEPIQTVESIR	1099
sp|Q5VT52|RPRD2_HUMAN	0.999858	160.27	S	SFNYS(1)PNSSTSEVSSTSASK	593
sp|Q5VTL8|PR38B_HUMAN	1	154.69	S	RRS(1)QS(1)IEQESQEK	527
sp|Q5VTL8|PR38B_HUMAN	1	163.51	S	RRS(1)QS(1)IEQESQEK	529
sp|Q5VTR2|BRE1A_HUMAN	0.997449	131.4	S	ALVVPEPEPDS(0.003)DS(0.997)NQER	138
sp|Q5VUA4|ZN318_HUMAN	1	68.893	S	IPS(1)PNILK	2101
sp|Q5VUA4|ZN318_HUMAN	0.999905	48.229	S	LGS(1)PVDNLEDMDRDDLTDDSVFTR	173
sp|Q5VUA4|ZN318_HUMAN	1	82.287	S	NS(1)PPFLK	709
sp|Q5VUA4|ZN318_HUMAN	1	127.32	S	RRS(1)PGLCSDSLEK	136
sp|Q8IYB3|SRRM1_HUMAN	1	46.462	S	RRS(1)PS(1)PR	590
sp|Q8IYB3|SRRM1_HUMAN	1	46.462	S	RRS(1)PS(1)PR	592
sp|Q5VUA4|ZN318_HUMAN	0.899268	86.944	S	RS(0.101)S(0.899)PPPPPSGSSSR	40
sp|Q5VUA4|ZN318_HUMAN	1	41.704	S	RVS(1)PS(1)PPR	79
sp|Q5VUA4|ZN318_HUMAN	1	41.704	S	RVS(1)PS(1)PPR	81
sp|Q5VUA4|ZN318_HUMAN	0.999182	53.188	S	VS(0.999)PAHRS(0.948)PT(0.053)VLCQK	2030
sp|Q5VUA4|ZN318_HUMAN	0.947631	53.188	S	VS(0.999)PAHRS(0.948)PT(0.053)VLCQK	2035
sp|Q5VV41|ARHGG_HUMAN	0.98376	109	S	AQRHS(0.984)DS(0.015)S(0.001)LEEK	6
sp|Q5VV41|ARHGG_HUMAN	0.999998	78.285	S	GS(1)FKDDPQLYQEIQER	208
sp|Q5VV41|ARHGG_HUMAN	1	47.75	S	GLGKPGGQGDAIQLS(1)PK	174
sp|Q5VV41|ARHGG_HUMAN	0.827506	126.42	S	GLNT(0.037)S(0.136)QES(0.828)DDDILDESSSPEGTQK	230
sp|Q5VV41|ARHGG_HUMAN	0.999996	101.6	S	HQS(1)FGAAVLSR	107
sp|Q5VV67|PPRC1_HUMAN	0.984594	73.435	S	S(0.011)AS(0.985)PS(0.004)S(0.001)QGWQGR	1413
sp|Q5VWQ8|DAB2P_HUMAN	0.97398	86.095	S	LPS(0.974)PT(0.026)PENK	702
sp|Q5VYV7|SLX4I_HUMAN	0.873701	95.401	S	LSTIQNS(0.874)PT(0.126)K	396
sp|Q5VZ89|DEN4C_HUMAN	0.830442	102.27	S	RS(0.17)S(0.83)LPLDHGSPAQENPESEK	1278
sp|Q5VZ89|DEN4C_HUMAN	1	46.129	S	S(1)PPLMAK	741
sp|Q5VZ89|DEN4C_HUMAN	0.999171	86.898	S	STS(0.999)LSALVR	1325
sp|Q5VZ89|DEN4C_HUMAN	0.964289	64.83	S	T(0.035)HS(0.964)FENVS(0.001)CHLPDSR	1099
sp|Q5VZK9|CARL1_HUMAN	0.772362	116.24	S	DGQS(0.228)S(0.772)PQPSPR	1315
sp|Q5VZK9|CARL1_HUMAN	0.998444	62.891	S	DGQS(0.549)S(0.452)PQPS(0.998)PR	1319
sp|Q5VZK9|CARL1_HUMAN	1	45.864	S	GAVRS(1)PPVDCPR	1101
sp|Q5VZK9|CARL1_HUMAN	0.944259	168.42	S	RS(0.056)S(0.944)GFISELPSEEGK	968
sp|Q5VZK9|CARL1_HUMAN	1	145.6	S	S(1)WGQQAQEYQEQK	1331
sp|Q5VZK9|CARL1_HUMAN	0.824553	74.698	S	SERPPTILMT(0.004)EEPS(0.171)S(0.825)PK	1094
sp|Q5VZK9|CARL1_HUMAN	0.83053	70.529	S	S(0.004)S(0.004)S(0.004)S(0.001)T(0.001)PT(0.151)S(0.831)PKPLLQS(0.004)PK	1254
sp|Q5VZK9|CARL1_HUMAN	0.816958	98.281	S	TASRPDDIPDS(0.005)PS(0.178)S(0.817)PK	1291
sp|Q5VZL5|ZMYM4_HUMAN	0.999951	211.13	S	VTQHES(1)DNENEIQIQNK	122
sp|Q5VZL5|ZMYM4_HUMAN	0.99981	52.579	S	SEDSDVELS(1)D	1547
sp|Q5W0B1|OBI1_HUMAN	0.788274	105.99	S	IQSSLS(0.001)S(0.013)AS(0.788)PS(0.198)K	719
sp|Q5W0B1|OBI1_HUMAN	1	97.45	S	LKAEVDNRS(1)PQK	210
sp|Q5W0Z9|ZDH20_HUMAN	0.958877	60.032	S	LVGMDPEQAS(0.959)VT(0.041)NQNEYAR	305
sp|Q63HN8|RN213_HUMAN	0.987081	86.497	S	DFATPSLHT(0.008)S(0.005)DQS(0.987)PGK	2273
sp|Q63HN8|RN213_HUMAN	0.99563	120.24	S	EDQEAAELLS(0.996)EPEEES(0.004)ER	1258
sp|Q63ZY3|KANK2_HUMAN	1	58.814	S	ERVPS(1)VAEAPQLR	540
sp|Q63ZY6|NSN5C_HUMAN	0.999443	58.752	S	AS(0.382)APERT(0.619)PS(0.999)PAPK	260
sp|Q641Q2|WAC2A_HUMAN	0.994303	51.119	S	AKS(0.994)PMFPALGEAS(0.003)S(0.003)DDDLFQSAK	1169
sp|Q641Q2|WAC2A_HUMAN	1	139.65	S	AVAS(1)PEATVSQTDENK	498
sp|Q641Q2|WAC2A_HUMAN	1	132.13	S	ERRT(1)PS(1)DDEEDNLFAPPK	333
sp|Q641Q2|WAC2A_HUMAN	0.999172	89.648	S	GLFS(0.999)DEEDS(0.001)EDLFSSQSASK	539
sp|Q659A1|ICE2_HUMAN	0.896401	51.844	S	PAS(0.896)PNS(0.021)S(0.021)S(0.021)GQAS(0.021)VGNQT(0.021)NT(0.001)ACSPEESCVLK	605
sp|Q66K14|TBC9B_HUMAN	0.796158	41.514	S	KASVVDPSTESSPAPQEGS(0.001)EQPAS(0.067)PAS(0.796)PLS(0.067)S(0.067)R	435
sp|Q66K64|DCA15_HUMAN	0.984336	83.53	S	S(0.008)S(0.008)GS(0.984)PEPSPAIAK	310
sp|Q66K74|MAP1S_HUMAN	0.987503	136.26	S	AVPMAPAPAS(0.988)PGS(0.01)S(0.002)NDSSAR	759
sp|Q66K74|MAP1S_HUMAN	1	119.21	S	LSLS(1)PLR	657
sp|Q66PJ3|AR6P4_HUMAN	1	166.6	S	S(1)AGEEEDGPVLTDEQK	332
sp|Q676U5|A16L1_HUMAN	0.973783	62.735	S	S(0.974)VS(0.019)S(0.007)FPVPQDNVDTHPGSGK	287
sp|Q68CP4|HGNAT_HUMAN	0.817474	78.903	S	LINS(0.002)ELGS(0.817)PS(0.18)R	243
sp|Q68CZ2|TENS3_HUMAN	0.999963	89.466	S	ASEAASPLPDS(1)PGDK	1154
sp|Q68CZ2|TENS3_HUMAN	0.984927	119.4	S	GVGSGPHPPDTQQPS(0.985)PS(0.015)K	660
sp|Q68CZ2|TENS3_HUMAN	0.979801	67.217	S	KLS(0.98)LGQY(0.02)DNDAGGQLPFSK	776
sp|Q68CZ2|TENS3_HUMAN	1	70.028	S	VMIGS(1)PK	1441
sp|Q68DK7|MSL1_HUMAN	0.999978	83.039	S	HS(1)PIKEEPCGSLSETVCK	362
sp|Q68DK7|MSL1_HUMAN	1	45.735	S	QAGIGGEPAAAGAGCS(1)PRPK	126
sp|Q68EM7|RHG17_HUMAN	0.99845	117.81	S	AESSSGGGTVPSSAGILEQGPS(0.002)PGDGS(0.998)PPKPK	575
sp|Q69YH5|CDCA2_HUMAN	0.96048	93.51	S	AGT(0.04)DS(0.96)PVSCASVTEER	710
sp|Q69YH5|CDCA2_HUMAN	1	52.579	S	IS(1)PDLNIK	756
sp|Q69YN4|VIR_HUMAN	1	73.389	S	HADGEKEDQFNGS(1)PPRPQPR	173
sp|Q6BDS2|URFB1_HUMAN	0.798065	49.12	S	T(0.07)VS(0.798)QQS(0.798)FDGVS(0.317)LDS(0.012)S(0.005)GPEDR	1103
sp|Q6BDS2|URFB1_HUMAN	0.798065	49.12	S	T(0.07)VS(0.798)QQS(0.798)FDGVS(0.317)LDS(0.012)S(0.005)GPEDR	1106
sp|Q6FI81|CPIN1_HUMAN	0.975432	146.2	S	KS(0.023)S(0.975)PS(0.001)VKPAVDPAAAK	183
sp|Q6GYQ0|RGPA1_HUMAN	0.965832	100.22	S	RGS(0.966)S(0.033)PGS(0.001)LEIPK	860
sp|Q6IAA8|LTOR1_HUMAN	0.931033	122.51	S	LLLDPS(0.008)S(0.931)PPT(0.061)K	27
sp|Q6IBW4|CNDH2_HUMAN	1	145.1	S	S(1)PQQSAALPR	284
sp|Q6IQ23|PKHA7_HUMAN	0.857864	71.529	S	KVT(0.143)S(0.858)PLQS(0.985)PT(0.014)K	903
sp|Q6IQ23|PKHA7_HUMAN	0.98503	71.529	S	KVT(0.143)S(0.858)PLQS(0.985)PT(0.014)K	907
sp|Q6KC79|NIPBL_HUMAN	0.999967	133.16	S	AITSLLGGGS(1)PK	2658
sp|Q6KC79|NIPBL_HUMAN	1	46.159	S	DVPPDILLDS(1)PERK	318
sp|Q6KC79|NIPBL_HUMAN	0.991289	75.758	S	NAAS(0.009)FPLRS(0.991)PQPVCS(0.922)PAGS(0.041)EGT(0.037)PK	274
sp|Q6KC79|NIPBL_HUMAN	0.922247	75.758	S	NAAS(0.009)FPLRS(0.991)PQPVCS(0.922)PAGS(0.041)EGT(0.037)PK	280
sp|Q6KC79|NIPBL_HUMAN	0.9417	71.068	S	NRS(0.942)PS(0.044)DS(0.015)DMEDY(0.397)S(0.601)PPPSLSEVAR	1150
sp|Q6KC79|NIPBL_HUMAN	0.999385	108.17	S	Y(0.001)AEIS(0.999)S(0.999)DEDNDSDEAFESSR	1089
sp|Q6KC79|NIPBL_HUMAN	0.999385	108.17	S	Y(0.001)AEIS(0.999)S(0.999)DEDNDSDEAFESSR	1090
sp|Q6KC79|NIPBL_HUMAN	0.99834	106.16	S	YAEISS(0.001)DEDNDS(0.998)DEAFESSR	1096
sp|Q6MZP7|LIN54_HUMAN	1	75.479	S	IAIS(1)PLKS(1)PNK	310
sp|Q6MZP7|LIN54_HUMAN	1	75.479	S	IAIS(1)PLKS(1)PNK	314
sp|Q6NWY9|PR40B_HUMAN	0.92388	60.564	S	GS(0.924)PS(0.043)S(0.034)HLLGADHGLR	764
sp|Q6NXT1|ANR54_HUMAN	1	104.59	S	ASGGAQS(1)PLR	63
sp|Q6NZI2|CAVN1_HUMAN	0.79559	43.897	S	LPAKLS(0.796)IS(0.204)K	167
sp|Q6NZY4|ZCHC8_HUMAN	0.800964	56.648	S	GTPPLT(0.003)PS(0.098)DS(0.801)PQT(0.098)R	500
sp|Q6P0N0|M18BP_HUMAN	0.959591	54.471	S	NS(0.04)S(0.96)LLEPQK	135
sp|Q6P0N0|M18BP_HUMAN	0.993617	44.567	S	TPFNT(0.006)DLGENS(0.994)GIGK	1104
sp|Q6P0Q8|MAST2_HUMAN	0.821715	65.472	S	NQSLGQS(0.822)APS(0.15)LT(0.028)AGLK	148
sp|Q6P0Q8|MAST2_HUMAN	0.960563	41.53	S	S(0.029)LS(0.961)EEKEDHS(0.01)DGLAGLK	876
sp|Q6P158|DHX57_HUMAN	1	162.37	S	DLQEQDADAGS(1)ER	127
sp|Q6P158|DHX57_HUMAN	1	58.159	S	GLS(1)GEEEDDEPDCCNDER	132
sp|Q6P1L5|F117B_HUMAN	0.79235	43.502	S	S(0.204)AS(0.792)WGS(0.002)T(0.001)DQLK	273
sp|Q6P1M3|L2GL2_HUMAN	0.878084	82.486	S	ARNS(0.878)GT(0.597)QS(0.525)DGEEKQPGLVMER	961
sp|Q6P1M3|L2GL2_HUMAN	0.999194	93.649	S	S(0.001)LRQS(0.999)FR	653
sp|Q6P1X5|TAF2_HUMAN	0.997002	115.29	S	S(0.003)IRS(0.997)PS(0.999)LS(0.002)D	1194
sp|Q6P1X5|TAF2_HUMAN	0.998646	71.555	S	S(0.003)IRS(0.997)PS(0.999)LS(0.002)D	1196
sp|Q6P2E9|EDC4_HUMAN	0.98152	133.46	S	DSQDAS(0.018)AEQS(0.982)DHDDEVASLASASGGFGTK	879
sp|Q6P2E9|EDC4_HUMAN	0.999992	109.44	S	ETCSTLAES(1)PR	844
sp|Q6P4F7|RHGBA_HUMAN	0.997309	45.161	S	DFS(0.997)PLQT(0.002)QTFNR	675
sp|Q6P4Q7|CNNM4_HUMAN	0.999865	104.82	S	SAS(1)LSYPDR	664
sp|Q6P4R8|NFRKB_HUMAN	0.982371	74.376	S	S(0.018)PS(0.982)PAVPLR	228
[truncated: 2,377 more rows]

## Sheet: 80μg_tandem_phosphosites
Protein	Localization prob	Score	Amino acid	Phospho (STY) Probabilities	Position
sp|A0JLT2|MED19_HUMAN	0.852299	56.533	S	NRHS(0.852)PDHPGMGS(0.065)S(0.083)QASSSSSLR	226
sp|A1L170|CA226_HUMAN	0.9238	47.894	S	AS(0.068)S(0.924)PS(0.008)LIER	223
sp|A1L390|PKHG3_HUMAN	0.994988	43.282	S	GPLS(0.995)PFNS(0.005)R	76
sp|A2AJT9|BCLA3_HUMAN	1	48.568	S	HRS(1)LS(1)PVPR	15
sp|A2AJT9|BCLA3_HUMAN	1	48.568	S	HRS(1)LS(1)PVPR	17
sp|A6NFI3|ZN316_HUMAN	1	119.88	S	GGDAKS(1)PVLQEK	112
sp|Q99613|EIF3C_HUMAN	0.999965	103.76	S	QPLLLS(1)EDEEDTKR	39
sp|O00159|MYO1C_HUMAN	0.95014	47.187	S	DVES(0.95)PS(0.05)WR	408
sp|O00193|SMAP_HUMAN	0.986691	254.55	S	S(0.013)AS(0.987)PDDDLGSSNWEAADLGNEER	17
sp|O00203|AP3B1_HUMAN	0.999999	119.39	S	NFYES(1)DDDQKEK	276
sp|O00257|CBX4_HUMAN	0.851476	48.547	S	SGEVAEGEARS(0.851)PS(0.148)HK	291
sp|O00264|PGRC1_HUMAN	0.999971	133.16	S	EGEEPTVYS(1)DEEEPKDESAR	181
sp|O00264|PGRC1_HUMAN	0.999973	199.36	S	GDQPAASGDS(1)DDDEPPPLPR	57
sp|O00273|DFFA_HUMAN	1	79.82	S	AS(1)PPGDLQNPK	315
sp|O00303|EIF3F_HUMAN	0.999486	96.034	S	T(0.001)CFS(0.999)PNR	258
sp|O00308|WWP2_HUMAN	0.984797	57.136	S	TTPAT(0.015)GEQS(0.985)PGAR	211
sp|O00418|EF2K_HUMAN	1	119.39	S	LEGVDGGQS(1)PR	18
sp|O00429|DNM1L_HUMAN	0.999962	59.75	S	SKPIPIMPAS(1)PQK	616
sp|O00443|P3C2A_HUMAN	0.999491	68.224	S	S(0.001)QS(0.999)LNIR	338
sp|O00443|P3C2A_HUMAN	0.999998	69.451	S	VSNLQVS(1)PK	259
sp|O00472|ELL2_HUMAN	0.937	117.2	S	LNNS(0.039)S(0.937)PNS(0.019)S(0.004)GGVK	503
sp|O00499|BIN1_HUMAN	0.819307	71.052	S	GNKS(0.819)PS(0.181)PPDGS(0.998)PAAT(0.001)PEIR	296
sp|O00499|BIN1_HUMAN	0.95711	74.76	S	S(0.041)PS(0.957)PPDGS(0.962)PAAT(0.039)PEIR	298
sp|O00499|BIN1_HUMAN	0.998467	71.052	S	GNKS(0.819)PS(0.181)PPDGS(0.998)PAAT(0.001)PEIR	303
sp|O00505|IMA4_HUMAN	0.998333	87.287	S	NVPQEES(0.002)LEDS(0.998)DVDADFK	60
sp|O00567|NOP56_HUMAN	0.802304	165.9	S	EELMS(0.198)S(0.802)DLEETAGSTSIPK	520
sp|O00571|DDX3X_HUMAN	1	48.794	S	FS(1)GGFGAR	594
sp|O00571|DDX3X_HUMAN	0.970484	48.44	S	GKS(0.97)S(0.029)FFSDR	82
sp|O00571|DDX3X_HUMAN	0.980192	79.771	S	QS(0.018)S(0.98)GAS(0.002)SSSFSSSR	606
sp|O14497|ARI1A_HUMAN	0.997258	59.261	S	GPS(0.997)PS(0.003)PVGSPASVAQSR	696
sp|O14523|C2C2L_HUMAN	0.995191	62.739	S	LDS(0.995)PS(0.536)RS(0.384)PS(0.085)KVEVTEK	464
sp|O14545|TRAD1_HUMAN	0.964882	147.18	S	LDSQPQET(0.035)S(0.965)PELPR	415
sp|O14578|CTRO_HUMAN	1	83.397	S	DKS(1)PGRPLER	1971
sp|O14617|AP3D1_HUMAN	0.93494	118.52	S	NT(0.004)ET(0.024)S(0.037)KS(0.935)PEKDVPMVEK	829
sp|O14639|ABLM1_HUMAN	0.842361	78.653	S	S(0.074)T(0.074)S(0.842)QGS(0.01)INSPVYSR	452
sp|O14639|ABLM1_HUMAN	0.980777	69.979	S	T(0.007)LS(0.981)PT(0.011)PS(0.001)AEGYQDVR	431
sp|O14646|CHD1_HUMAN	0.991269	71.08	S	ASSS(0.008)GPRS(0.991)PLDQR	1677
sp|O14646|CHD1_HUMAN	1	83.253	S	QIDS(1)S(1)EEDDDEEDYDNDKR	215
sp|O14646|CHD1_HUMAN	1	83.253	S	QIDS(1)S(1)EEDDDEEDYDNDKR	216
sp|O14646|CHD1_HUMAN	0.999993	85.355	S	S(1)PFEHSVEHK	1689
sp|O14681|EI24_HUMAN	1	78.903	S	FPS(1)PHPS(1)PAK	326
sp|O14681|EI24_HUMAN	1	78.903	S	FPS(1)PHPS(1)PAK	330
sp|O14686|KMT2D_HUMAN	0.823606	41.399	S	S(0.001)GIT(0.176)S(0.824)PVEK	2640
sp|O14737|PDCD5_HUMAN	1	102.66	S	KVMDS(1)DEDDDY	119
sp|O14745|NHRF1_HUMAN	0.971104	292.8	S	S(0.005)AS(0.971)S(0.023)DTSEELNSQDSPPK	290
sp|O14757|CHK1_HUMAN	0.856048	63.091	S	VT(0.141)S(0.856)GGVS(0.003)ESPSGFSK	280
sp|O14777|NDC80_HUMAN	0.999921	52.555	S	NS(1)QLGIFSSSEK	69
sp|O14828|SCAM3_HUMAN	0.964451	68.525	S	KLS(0.964)PT(0.036)EPK	76
sp|O14908|GIPC1_HUMAN	0.999907	70.414	S	SAGGRPGS(1)GPQLGTGR	232
sp|O14920|IKKB_HUMAN	0.992934	64.104	S	GPVS(0.003)GS(0.993)PDS(0.002)MNAS(0.002)R	672
sp|O14929|HAT1_HUMAN	0.999955	71.692	S	LIS(1)PYKK	361
sp|O14974|MYPT1_HUMAN	0.942352	108.7	S	LAS(0.942)T(0.051)S(0.007)DIEEK	507
sp|O15014|ZN609_HUMAN	0.999992	113.07	S	LVEPHS(1)PS(0.996)PS(0.003)SK	576
sp|O15014|ZN609_HUMAN	0.996429	113.07	S	LVEPHS(1)PS(0.996)PS(0.003)SK	578
sp|O15014|ZN609_HUMAN	0.787459	54.023	S	T(0.196)NS(0.787)MGS(0.015)AT(0.001)GPLPGTK	467
sp|O15027|SC16A_HUMAN	0.956597	125.61	S	S(0.957)LHS(0.043)AHSLASR	1356
sp|O15027|SC16A_HUMAN	0.880952	91.858	S	S(0.119)LHS(0.881)AHS(0.983)LAS(0.017)R	1359
sp|O15027|SC16A_HUMAN	0.98314	91.858	S	S(0.119)LHS(0.881)AHS(0.983)LAS(0.017)R	1362
sp|O15042|SR140_HUMAN	0.99998	92.38	S	ESLCDS(1)PHQNLSR	67
sp|O15119|TBX3_HUMAN	0.998627	87.196	S	LDKAS(0.999)PDS(0.359)RHS(0.64)PAT(0.002)ISSSTR	432
sp|O15119|TBX3_HUMAN	0.961181	106.52	S	SSTLSSSS(0.001)MS(0.038)LS(0.961)PK	707
sp|O15164|TIF1A_HUMAN	1	62.823	S	LKS(1)IEER	1042
sp|O15164|TIF1A_HUMAN	0.891403	70.76	S	NES(0.011)EDNKFS(0.097)DDS(0.891)DDDFVQPR	1028
sp|O15234|CASC3_HUMAN	0.999997	226.71	S	STVTGERQS(1)GDGQESTEPVENK	148
sp|O15234|CASC3_HUMAN	0.997255	64.42	S	Y(0.003)GS(0.997)PPQR	265
sp|O15258|RER1_HUMAN	0.877408	43.408	S	VDPS(0.005)LMEDS(0.877)DDGPS(0.116)LPT(0.002)K	95
sp|O15417|TNC18_HUMAN	1	57.175	S	AVS(1)PPPS(1)PR	991
sp|O15417|TNC18_HUMAN	1	57.175	S	AVS(1)PPPS(1)PR	995
sp|O15438|MRP3_HUMAN	0.817219	40.756	S	QLS(0.01)ALS(0.817)S(0.173)DGEGQGRPVPR	911
sp|O15541|R113A_HUMAN	1	107.21	S	AEQLS(1)PGK	6
sp|O43150|ASAP2_HUMAN	1	44.294	S	LLHEDLDES(1)DDDMDEK	701
sp|O43159|RRP8_HUMAN	1	91.657	S	QGPPCS(1)DS(1)EEEVER	104
sp|O43159|RRP8_HUMAN	1	116.96	S	QGPPCS(1)DS(1)EEEVER	106
sp|O43159|RRP8_HUMAN	0.999992	73.985	S	TEVS(1)PVPR	223
sp|O43166|SI1L1_HUMAN	0.987482	46.797	S	DLRAS(0.987)PKPT(0.01)S(0.003)K	1528
sp|O43166|SI1L1_HUMAN	0.890264	72.089	S	LIDLES(0.89)PT(0.108)PES(0.002)QK	1549
sp|O43166|SI1L1_HUMAN	1	49.423	S	QDPVVHLS(1)PNK	1270
sp|O43166|SI1L1_HUMAN	0.983323	69.03	S	S(0.016)KS(0.983)ETGDSSIFR	288
sp|O43166|SI1L1_HUMAN	0.993139	65.563	S	T(0.006)LS(0.993)DES(0.001)IYNSQR	1585
sp|O43237|DC1L2_HUMAN	1	193.69	S	DFQDYMEPEEGCQGS(1)PQR	194
sp|O43318|M3K7_HUMAN	0.935167	41.554	S	S(0.935)IQDLT(0.056)VT(0.008)GT(0.001)EPGQVSSR	439
sp|O43395|PRPF3_HUMAN	1	184.21	S	GDDDEES(1)DEEAVKK	619
sp|O43399|TPD54_HUMAN	1	215.48	S	MDSAGQDINLNS(1)PNK	12
sp|O43399|TPD54_HUMAN	0.998848	107.65	S	NSAT(0.001)FKS(0.999)FEDR	166
sp|O43432|IF4G3_HUMAN	0.994671	52.786	S	S(0.005)PS(0.995)PVLR	232
sp|O43491|E41L2_HUMAN	0.997389	53.683	S	EIS(0.997)PGS(0.003)GPGEIR	715
sp|O43572|AKA10_HUMAN	0.99999	58.699	S	NSPAS(1)PLK	281
sp|O43598|DNPH1_HUMAN	0.955211	86.497	S	YFEADPPGQVAAS(0.955)PDPT(0.022)T(0.022)	169
sp|O43683|BUB1_HUMAN	1	46.318	S	DGKFS(1)PIQEKS(1)PK	655
sp|O43683|BUB1_HUMAN	1	46.318	S	DGKFS(1)PIQEKS(1)PK	661
sp|O43719|HTSF1_HUMAN	1	41.521	S	DLDEEGS(1)EKELHENVLDK	579
sp|O43719|HTSF1_HUMAN	0.999993	80.236	S	EFDEDS(1)DEKEEEEDTYEK	624
sp|O43719|HTSF1_HUMAN	1	131.65	S	VFDDES(1)DEKEDEEYADEK	642
sp|O43765|SGTA_HUMAN	1	52.909	S	EMPQDLRS(1)PAR	77
sp|O43765|SGTA_HUMAN	0.825168	261.67	S	S(0.576)RT(0.576)PS(0.825)AS(0.022)NDDQQE	305
sp|O43818|U3IP2_HUMAN	0.865287	67.646	S	MNEEIS(0.865)S(0.497)DS(0.497)ES(0.132)ES(0.009)LAPR	50
sp|O43818|U3IP2_HUMAN	0.981786	117.37	S	MNEEIS(0.451)S(0.558)DS(0.982)ES(0.009)ESLAPR	53
sp|O43823|AKAP8_HUMAN	0.99953	74.326	S	VDS(1)EGDFSENDDAAGDFR	323
sp|O43847|NRDC_HUMAN	0.946398	90.379	S	RGS(0.946)LS(0.054)NAGDPEIVK	94
sp|O43896|KIF1C_HUMAN	0.999191	120.53	S	LYADSDS(0.999)GDDSDKR	676
sp|O43933|PEX1_HUMAN	0.992715	103.88	S	S(0.007)QS(0.993)GEDESMNQPGPIK	1211
sp|O60231|DHX16_HUMAN	0.999999	180.62	S	LLEDS(1)EES(0.912)S(0.088)EETVSR	103
sp|O60231|DHX16_HUMAN	0.911551	180.62	S	LLEDS(1)EES(0.912)S(0.088)EETVSR	106
sp|O60231|DHX16_HUMAN	1	113.69	S	QQTEKPES(1)EDEWER	160
sp|O60264|SMCA5_HUMAN	0.939855	105.1	S	TPT(0.06)S(0.94)PLK	116
sp|O60271|JIP4_HUMAN	0.968299	70.335	S	S(0.007)AS(0.968)QS(0.546)S(0.479)LDKLDQELK	730
sp|O60293|ZC3H1_HUMAN	0.883852	85.813	S	LDS(0.116)S(0.884)PVS(0.704)S(0.296)PR	949
sp|O60293|ZC3H1_HUMAN	0.831636	53.328	S	T(0.203)S(0.216)S(0.232)S(0.249)S(0.268)PANS(0.832)DVEIDGIGR	809
sp|O60341|KDM1A_HUMAN	0.888123	51.211	S	QATPGVPAQQS(0.888)PS(0.112)M	849
sp|O60343|TBCD4_HUMAN	0.999965	120.66	S	HAS(1)APSHVQPSDSEK	341
sp|O60343|TBCD4_HUMAN	0.999601	62.166	S	LGS(1)VDSFER	588
sp|O60437|PEPL_HUMAN	0.821585	50.207	S	GKY(0.029)S(0.822)PT(0.15)VQTR	14
sp|O60504|VINEX_HUMAN	0.963357	91.584	S	HPS(0.963)S(0.037)PSALR	544
sp|O60566|BUB1B_HUMAN	0.999659	50.207	S	KLS(1)PIIEDSR	670
sp|O60684|IMA7_HUMAN	0.997752	51.875	S	MET(0.002)MAS(0.998)PGKDNYR	6
sp|O60825|F262_HUMAN	0.999709	93.598	S	NYS(1)VGSR	483
sp|O60832|DKC1_HUMAN	1	136.01	S	AGLES(1)GAEPGDGDS(0.803)DT(0.088)T(0.108)K	485
sp|O60832|DKC1_HUMAN	0.939541	256.67	S	AGLESGAEPGDGDS(0.94)DT(0.049)T(0.011)KK	494
sp|O60832|DKC1_HUMAN	1	125.97	S	EVELVS(1)E	513
sp|O60832|DKC1_HUMAN	0.99847	107.88	S	KRES(0.998)ES(0.953)ES(0.049)DETPPAAPQLIK	451
sp|O60832|DKC1_HUMAN	0.952733	107.88	S	KRES(0.998)ES(0.953)ES(0.049)DETPPAAPQLIK	453
sp|O60841|IF2P_HUMAN	0.990396	97.457	S	EMS(0.003)S(0.005)DS(0.99)EYDS(0.001)DDDRTKEER	591
sp|O60841|IF2P_HUMAN	0.996872	91.583	S	EMSSDS(0.002)EYDS(0.997)DDDRT(0.001)KEER	595
sp|O60841|IF2P_HUMAN	0.992226	167.16	S	INS(0.992)S(0.008)GESGDES(1)DEFLQSR	182
sp|O60841|IF2P_HUMAN	0.979079	206.63	S	INS(0.02)S(0.979)GES(0.001)GDESDEFLQSR	183
sp|O60841|IF2P_HUMAN	0.999991	206.63	S	INS(0.046)S(0.954)GESGDES(1)DEFLQSR	190
sp|O60841|IF2P_HUMAN	0.999981	289.31	S	KQSFDDNDS(1)EELEDKDSK	113
sp|O60841|IF2P_HUMAN	1	137.95	S	WDGS(1)EEDEDNSKK	164
sp|O60841|IF2P_HUMAN	1	184.15	S	NKPGPNIES(1)GNEDDDASFK	214
sp|O60841|IF2P_HUMAN	0.952927	77.746	S	VEMY(0.002)S(0.045)GS(0.953)DDDDDFNK	137
sp|O60885|BRD4_HUMAN	1	47.574	S	IHS(1)PIIR	1117
sp|O60934|NBN_HUMAN	0.806474	57.164	S	IPNY(0.001)QLS(0.806)PT(0.193)K	432
sp|O75116|ROCK2_HUMAN	1	129.38	S	IQQNQS(1)IR	1374
sp|O75122|CLAP2_HUMAN	0.999822	110.84	S	MVSQS(1)QPGSR	455
sp|O75122|CLAP2_HUMAN	0.888232	103.01	S	S(0.112)RS(0.888)DIDVNAAAGAK	370
sp|O75151|PHF2_HUMAN	0.999738	45.608	S	RKGS(1)DDAPY(0.021)S(0.821)PT(0.158)AR	899
sp|O75151|PHF2_HUMAN	0.82094	45.608	S	RKGS(1)DDAPY(0.021)S(0.821)PT(0.158)AR	905
sp|O75152|ZC11A_HUMAN	0.999997	116.84	S	KFS(1)AGGDSDPPLKR	290
sp|O75153|CLU_HUMAN	0.999781	94.192	S	SEDPPGQEAGS(1)EEEGSSASGLAK	664
sp|O75175|CNOT3_HUMAN	0.943907	148.96	S	STDSEVS(0.056)QS(0.944)PAK	299
sp|O75179|ANR17_HUMAN	0.999952	80.664	S	APS(1)PAPSSVPLGSEKPSNVSQDR	2401
sp|O75179|ANR17_HUMAN	0.955297	69.845	S	EHYPVS(0.172)S(0.19)PS(0.239)S(0.443)PS(0.955)PPAQPGGVSR	2047
sp|O75179|ANR17_HUMAN	0.999992	63.076	S	LTVAS(1)PK	1709
sp|O75179|ANR17_HUMAN	1	86.488	S	NS(1)PLDCGS(0.098)AS(0.902)PNK	2059
sp|O75179|ANR17_HUMAN	0.954779	170.74	S	NSPLDCGS(0.045)AS(0.955)PNK	2067
sp|O75179|ANR17_HUMAN	0.961717	56.139	S	S(0.038)GPS(0.962)PLS(0.605)S(0.395)PNGK	1696
sp|O75351|VPS4B_HUMAN	0.999916	73.022	S	GNDS(1)DGEGESDDPEK	102
sp|O75376|NCOR1_HUMAN	0.997908	61.212	S	AQLS(0.998)PGIY(0.002)DDTSAR	1472
sp|O75376|NCOR1_HUMAN	0.894967	100.64	S	HEAPS(0.459)S(0.536)PIS(0.005)GQPCGDDQNAS(0.895)PS(0.105)K	172
sp|O75376|NCOR1_HUMAN	1	54.784	S	VS(1)PENLVDK	2120
sp|O75376|NCOR1_HUMAN	0.91079	56.055	S	YET(0.001)PS(0.006)DAIEVIS(0.911)PAS(0.541)S(0.541)PAPPQEK	1977
sp|O75400|PR40A_HUMAN	0.948244	72.819	S	DS(0.023)GNWDT(0.71)S(0.224)GS(0.095)ELS(0.948)EGELEKR	938
sp|O75400|PR40A_HUMAN	1	136.26	S	HKS(1)DS(1)PES(1)DAEREK	883
sp|O75400|PR40A_HUMAN	1	136.26	S	HKS(1)DS(1)PES(1)DAEREK	885
sp|O75400|PR40A_HUMAN	1	136.26	S	HKS(1)DS(1)PES(1)DAEREK	888
sp|O75449|KTNA1_HUMAN	0.999812	79.693	S	NKS(1)PAAVTEPETNK	170
sp|O75475|PSIP1_HUMAN	0.993588	98.978	S	ET(0.006)S(0.058)VS(0.339)KEDT(0.601)DHEEKAS(0.994)NEDVT(0.002)K	129
sp|O75475|PSIP1_HUMAN	0.84961	168	S	QSNAS(0.15)S(0.85)DVEVEEK	106
sp|O75475|PSIP1_HUMAN	0.803693	99.021	S	T(0.016)GVT(0.109)S(0.804)T(0.068)S(0.021)DS(0.981)EEEGDDQEGEKK	271
sp|O75475|PSIP1_HUMAN	0.910028	155.98	S	TGVTS(0.005)T(0.099)S(0.91)DS(0.985)EEEGDDQEGEK	273
sp|O75475|PSIP1_HUMAN	0.998919	304.37	S	TGVTSTS(0.001)DS(0.999)EEEGDDQEGEK	275
sp|O75494|SRS10_HUMAN	0.999912	84.658	S	S(1)RS(1)FDYNYR	131
sp|O75494|SRS10_HUMAN	0.999817	124.42	S	S(1)RS(1)FDYNYR	133
sp|O75494|SRS10_HUMAN	0.923071	52.725	S	S(0.022)RS(0.923)WT(0.514)S(0.541)PK	253
sp|O75533|SF3B1_HUMAN	0.999973	51.268	S	TMIIS(1)PER	129
sp|O75592|MYCB2_HUMAN	0.909636	44.807	S	S(0.088)LS(0.91)PNHNT(0.002)LQTLK	2789
sp|O75643|U520_HUMAN	1	157.68	S	EEAS(1)DDDMEGDEAVVR	225
sp|O75683|SURF6_HUMAN	1	115.78	S	ELS(1)PAALEK	138
sp|O75691|UTP20_HUMAN	1	97.488	S	AES(1)DGEEKEEVKEELGR	2601
sp|O75694|NU155_HUMAN	0.778503	62.633	S	AAPQS(0.779)PS(0.221)VPK	992
sp|O75815|BCAR3_HUMAN	0.94977	77.221	S	QNS(0.95)PVT(0.05)QDGIQESPWQDR	83
sp|O75909|CCNK_HUMAN	1	153.74	S	AVVVS(1)PKEENK	340
sp|O75925|PIAS1_HUMAN	0.811575	89.507	S	TCPS(0.001)LS(0.002)PT(0.185)S(0.812)PLNNK	488
sp|O75955|FLOT1_HUMAN	1	43.308	S	S(1)PPVMVAGGR	19
sp|O76021|RL1D1_HUMAN	0.999994	212.11	S	AAESETPGKS(1)PEK	427
sp|O76021|RL1D1_HUMAN	0.957714	161.19	S	AT(0.042)NES(0.958)EDEIPQLVPIGK	361
sp|O76021|RL1D1_HUMAN	0.999979	58.672	S	KS(1)PAKS(0.987)PNPS(0.01)T(0.003)PR	392
sp|O76021|RL1D1_HUMAN	0.986821	58.672	S	KS(1)PAKS(0.987)PNPS(0.01)T(0.003)PR	396
sp|O76094|SRP72_HUMAN	0.827807	62.408	S	TVS(0.133)S(0.828)PPT(0.033)S(0.006)PR	621
sp|O94762|RECQ5_HUMAN	0.999651	60.521	S	YTGEEDGAGGHS(1)PAPPQTEECLR	815
sp|O94804|STK10_HUMAN	0.816428	58.015	S	AS(0.006)QS(0.816)RPNS(0.568)S(0.609)ALETLGGEK	450
sp|O94804|STK10_HUMAN	1	169.09	S	QVAEQGGDLS(1)PAANR	438
sp|O94875|SRBS2_HUMAN	1	52.265	S	RKS(1)EPAVGPPR	259
sp|O94880|PHF14_HUMAN	0.867193	41.554	S	NS(0.103)ADDEELT(0.888)NDS(0.867)LT(0.133)LS(0.007)QS(0.003)K	290
sp|O94887|FARP2_HUMAN	0.967297	71.052	S	DSSSSLTDPQVS(0.032)YVKS(0.967)PAAER	439
sp|O94913|PCF11_HUMAN	1	120.57	S	NELQEPCDS(1)PK	1520
sp|O94913|PCF11_HUMAN	0.852719	43.68	S	QRS(0.853)MS(0.793)PT(0.206)S(0.121)T(0.026)PK	509
sp|O94913|PCF11_HUMAN	0.793244	43.68	S	QRS(0.853)MS(0.793)PT(0.206)S(0.121)T(0.026)PK	511
sp|O94913|PCF11_HUMAN	0.982125	61.212	S	S(0.018)RS(0.982)PIIHS(1)PK	489
sp|O94913|PCF11_HUMAN	0.999998	62.166	S	SPIIHS(1)PK	494
sp|O94979|SC31A_HUMAN	0.974213	45.88	S	AQGEPVAGHES(0.974)PKIPY(0.026)EK	799
sp|O95071|UBR5_HUMAN	0.997307	91.313	S	RIS(0.997)QS(0.003)QPVR	1549
sp|O95155|UBE4B_HUMAN	0.993699	71.607	S	S(0.006)QS(0.994)MDIDGVSCEK	105
sp|O95163|ELP1_HUMAN	1	41.54	S	LGAVGGS(1)GFK	471
sp|O95218|ZRAB2_HUMAN	0.998854	65.347	S	EES(0.999)DGEY(0.001)DEFGR	120
sp|O95218|ZRAB2_HUMAN	1	403.37	S	EVEDKES(1)EGEEEDEDEDLSK	153
sp|O95218|ZRAB2_HUMAN	0.999971	164.64	S	YNLDAS(1)EEEDSNK	188
sp|O95235|KI20A_HUMAN	0.923086	74.76	S	EHS(0.007)LQVS(0.923)PS(0.07)LEK	532
sp|O95239|KIF4A_HUMAN	0.969442	61.161	S	T(0.026)FS(0.969)LT(0.005)EVR	801
sp|O95243|MBD4_HUMAN	0.974415	103.76	S	S(0.02)LS(0.974)S(0.005)GSNFCSEQK	318
sp|O95251|KAT7_HUMAN	0.808409	49.423	S	LS(0.38)QS(0.808)S(0.806)QDS(0.005)S(0.001)PVR	52
sp|O95251|KAT7_HUMAN	0.805665	49.423	S	LS(0.38)QS(0.808)S(0.806)QDS(0.005)S(0.001)PVR	53
sp|O95251|KAT7_HUMAN	0.965459	215.51	S	LSQSSQDS(0.035)S(0.965)PVR	57
sp|O95297|MPZL1_HUMAN	0.995025	119.56	S	DYTGCSTS(0.001)ES(0.004)LS(0.995)PVK	210
sp|O95297|MPZL1_HUMAN	0.999359	121.45	S	KS(0.999)PS(0.001)DTEGLVK	219
sp|O95297|MPZL1_HUMAN	0.987229	59.542	S	S(0.013)ES(0.987)VVYADIR	260
sp|O95359|TACC2_HUMAN	0.985352	62.374	S	LDNT(0.017)PAS(0.985)PPRS(0.998)PAEPNDIPIAK	2317
sp|O95359|TACC2_HUMAN	0.99801	62.374	S	LDNT(0.017)PAS(0.985)PPRS(0.998)PAEPNDIPIAK	2321
sp|O95359|TACC2_HUMAN	1	78.655	S	VQNS(1)PPVGR	2226
sp|O95365|ZBT7A_HUMAN	0.995732	150.59	S	AGAAAGDS(0.996)DEES(0.004)RADDK	337
sp|O95391|SLU7_HUMAN	1	97.456	S	LVEQANS(1)PK	215
sp|O95400|CD2B2_HUMAN	0.999912	147.92	S	HSLDS(1)DEEEDDDDGGSSK	49
sp|O95425|SVIL_HUMAN	0.906655	59.185	S	S(0.907)PS(0.093)FGDPQLSPEAR	261
sp|O95425|SVIL_HUMAN	1	81.311	S	S(0.371)PS(0.629)FGDPQLS(1)PEAR	270
sp|O95433|AHSA1_HUMAN	1	139.43	S	KAKPAPS(1)K	193
sp|O95453|PARN_HUMAN	0.990132	47.187	S	ELS(0.99)PAGS(0.009)IS(0.001)K	619
sp|O95471|CLD7_HUMAN	0.814586	92.239	S	SNS(0.815)S(0.185)KEYV	206
sp|O95677|EYA4_HUMAN	0.999874	71.558	S	NNPS(1)PPPDSDLER	361
sp|O95684|CEP43_HUMAN	0.992574	79.071	S	EKGPTTGEGALDLS(0.007)DVHS(0.993)PPKS(1)PEGK	156
sp|O95684|CEP43_HUMAN	0.999929	79.071	S	EKGPTTGEGALDLS(0.007)DVHS(0.993)PPKS(1)PEGK	160
sp|O95758|PTBP3_HUMAN	0.971904	49.35	S	DRPPCS(0.972)PS(0.028)R	56
sp|O95785|WIZ_HUMAN	0.785428	45.094	S	S(0.001)PQLS(0.785)LS(0.287)PRPAS(0.927)PK	1010
sp|O95785|WIZ_HUMAN	0.880616	85.493	S	SPQLS(0.121)LS(0.881)PRPAS(0.999)PK	1012
sp|O95785|WIZ_HUMAN	0.998873	85.493	S	SPQLS(0.121)LS(0.881)PRPAS(0.999)PK	1017
sp|O95817|BAG3_HUMAN	0.973282	244.22	S	S(0.027)QS(0.973)PAASDCSSSSSSASLPSSGR	173
sp|O95817|BAG3_HUMAN	0.908092	70.089	S	S(0.001)S(0.001)T(0.003)PLHS(0.908)PS(0.088)PIR	289
sp|O95817|BAG3_HUMAN	0.992652	93.51	S	S(0.009)S(0.011)T(0.98)PLHS(0.007)PS(0.993)PIR	291
sp|O95817|BAG3_HUMAN	0.822792	104.84	S	SSVQGAS(0.177)S(0.823)REGS(1)PAR	275
sp|O95817|BAG3_HUMAN	0.999997	104.84	S	SSVQGAS(0.177)S(0.823)REGS(1)PAR	279
sp|O95819|M4K4_HUMAN	0.83436	47.288	S	QT(0.017)QS(0.834)AS(0.114)S(0.018)T(0.018)LQK	842
sp|O95819|M4K4_HUMAN	0.997648	97.059	S	RDS(0.998)PLQGS(0.002)GQQNSQAGQR	639
sp|O95819|M4K4_HUMAN	0.867296	83.617	S	T(0.047)T(0.047)S(0.039)RS(0.867)PVLSR	631
sp|O95835|LATS1_HUMAN	0.993629	116.55	S	S(0.006)NS(0.994)FNNPLGNR	464
sp|O96019|ACL6A_HUMAN	1	74.191	S	EGS(1)PANWK	233
sp|O96028|NSD2_HUMAN	1	46.462	S	GVGS(1)PPGR	437
sp|P02545|LMNA_HUMAN	0.958045	128.9	S	AS(0.26)S(0.74)HS(0.026)S(0.958)QT(0.016)QGGGSVTK	407
sp|P02545|LMNA_HUMAN	0.999867	115.57	S	LRLS(1)PS(0.943)PT(0.049)S(0.008)QR	390
sp|P02545|LMNA_HUMAN	0.993624	115.57	S	LS(0.005)PS(0.994)PT(0.001)SQR	392
sp|P02545|LMNA_HUMAN	0.95685	47.774	S	NKS(0.957)NEDQS(0.043)MGNWQIK	458
sp|P02545|LMNA_HUMAN	0.99999	76.358	S	S(1)GAQASSTPLSPTR	12
sp|P02545|LMNA_HUMAN	0.99555	153.2	S	SGAQAS(0.001)S(0.022)T(0.977)PLS(0.996)PT(0.004)R	22
sp|P02545|LMNA_HUMAN	0.988483	64.65	S	SVGGS(0.011)GGGS(0.988)FGDNLVTR	636
sp|P04049|RAF1_HUMAN	1	82.259	S	RAS(1)DDGKLTDPSK	43
sp|P04049|RAF1_HUMAN	0.999963	114.4	S	SAS(1)EPSLHR	621
sp|P04150|GCR_HUMAN	0.953534	57.532	S	S(0.023)T(0.023)S(0.954)VPENPK	134
sp|P04792|HSPB1_HUMAN	0.99949	119.27	S	QLS(0.999)S(0.001)GVSEIR	82
sp|P05023|AT1A1_HUMAN	1	90.444	S	DKYEPAAVS(1)EQGDKK	16
sp|P05114|HMGN1_HUMAN	0.987959	67.964	S	T(0.012)EES(0.988)PAS(1)DEAGEK	86
sp|P05114|HMGN1_HUMAN	0.999988	110.92	S	T(0.012)EES(0.988)PAS(1)DEAGEK	89
sp|P05114|HMGN1_HUMAN	0.999996	95.954	S	TEESPASDEAGEKEAKS(1)D	99
sp|P05204|HMGN2_HUMAN	1	49.929	S	LS(1)AKPAPPKPEPK	29
sp|P05386|RLA1_HUMAN	1	218.36	S	KEES(1)EES(1)DDDMGFGLFD	101
sp|P05386|RLA1_HUMAN	1	268.93	S	KEES(1)EES(1)DDDMGFGLFD	104
sp|Q8NHW5|RLA0L_HUMAN	1	53.773	S	VEAKEES(1)EES(1)DEDMGFGLFD	304
sp|Q8NHW5|RLA0L_HUMAN	1	53.773	S	VEAKEES(1)EES(1)DEDMGFGLFD	307
sp|P05455|LA_HUMAN	1	139.93	S	FAS(1)DDEHDEHDENGATGPVK	366
sp|P05783|K1C18_HUMAN	0.998708	136.01	S	PVSS(0.001)AAS(0.999)VYAGAGGSGSR	34
sp|P05783|K1C18_HUMAN	0.797732	134.85	S	PVSSAASVYAGAGGS(0.798)GS(0.202)R	42
sp|P05783|K1C18_HUMAN	0.922409	150.21	S	S(0.078)LGS(0.922)VQAPSYGAR	18
sp|P05783|K1C18_HUMAN	0.999746	64.65	S	SLGSVQAPS(1)YGAR	23
sp|P05783|K1C18_HUMAN	0.937147	118.33	S	S(0.937)T(0.063)FSTNYR	7
sp|P06400|RB_HUMAN	0.909081	47.189	S	S(0.909)PY(0.091)KFPS(0.537)S(0.463)PLR	788
sp|P06454|PTMA_HUMAN	1	139.3	S	S(1)DAAVDTSSEITTK	2
sp|P06454|PTMA_HUMAN	0.829118	145.43	S	SDAAVDT(0.018)S(0.829)S(0.143)EIT(0.008)T(0.001)K	9
sp|P06748|NPM_HUMAN	0.983914	90.108	S	GPS(0.016)S(0.984)VEDIK	243
sp|P06748|NPM_HUMAN	0.998743	85.731	S	LLS(0.001)IS(0.999)GKR	139
sp|P06748|NPM_HUMAN	1	55.084	S	MQAS(1)IEK	254
sp|P07814|SYEP_HUMAN	0.868918	126.19	S	EYIPGQPPLS(0.049)QS(0.869)S(0.083)DS(0.68)S(0.266)PT(0.053)R	882
sp|P07900|HS90A_HUMAN	1	128.95	S	DKEVS(1)DDEAEEKEDK	231
sp|P07900|HS90A_HUMAN	1	333.2	S	PEIEDVGS(1)DEEEEKKDGDK	263
sp|P07910|HNRPC_HUMAN	1	292.19	S	EAEEGEDDRDS(1)ANGEDDS	299
sp|P07910|HNRPC_HUMAN	0.999803	182.66	S	MESEGGADDS(1)AEEGDLLDDDDNEDR	260
sp|P07948|LYN_HUMAN	0.996655	67.646	S	DS(0.003)LS(0.997)DDGVDLK	13
sp|P08238|HS90B_HUMAN	1	160.27	S	EKEIS(1)DDEAEEEKGEK	226
sp|P08238|HS90B_HUMAN	1	273.77	S	IEDVGS(1)DEEDDS(1)GKDKK	255
sp|P08238|HS90B_HUMAN	1	86.625	S	IEDVGS(1)DEEDDS(1)GKDKK	261
sp|P08559|ODPA_HUMAN	0.834605	99.568	S	YGMGT(0.165)S(0.835)VER	232
sp|P08559|ODPA_HUMAN	0.999461	124.3	S	YHGHS(0.999)MS(0.001)DPGVSYR	293
sp|P08559|ODPA_HUMAN	0.997329	48.883	S	Y(0.016)HGHS(0.316)MS(0.669)DPGVS(0.997)Y(0.002)R	300
sp|P08621|RU17_HUMAN	1	41.914	S	GGGGDMAEPS(1)EAGDAPPDDGPPGELGPDGPDGPEEK	320
sp|P08621|RU17_HUMAN	1	74.12	S	GGGGGQDNGLEGLGNDS(1)R	410
sp|P08621|RU17_HUMAN	1	87.647	S	YDERPGPS(1)PLPHR	226
sp|P08651|NFIC_HUMAN	0.932858	47.754	S	T(0.005)EMDKS(0.933)PFNS(0.272)PS(0.782)PQDS(0.008)PR	333
sp|P08651|NFIC_HUMAN	0.998688	167.89	S	SPFNS(0.001)PS(0.999)PQDS(0.001)PR	339
sp|P08670|VIME_HUMAN	1	45.879	S	QDVDNAS(1)LAR	214
sp|P08670|VIME_HUMAN	0.960114	148.72	S	SLYAS(0.96)S(0.04)PGGVYATR	55
sp|P09651|ROA1_HUMAN	0.998668	44.567	S	EDS(0.999)QRPGAHLT(0.001)VK	95
sp|P09651|ROA1_HUMAN	0.914308	138.28	S	NQGGYGGSSSS(0.002)S(0.007)S(0.077)YGS(0.914)GR	368
sp|P09651|ROA1_HUMAN	0.999943	126.32	S	S(0.999)KS(0.001)ES(1)PKEPEQLR	6
sp|P09651|ROA1_HUMAN	0.999371	121.24	S	S(0.999)KS(0.001)ES(1)PKEPEQLR	2
sp|P09884|DPOLA_HUMAN	0.999444	78.516	S	IAS(0.999)PVS(0.001)R	209
sp|P0DJ93|SIM13_HUMAN	0.78261	92.846	S	ELVGDT(0.068)GS(0.07)QEGDHEPS(0.783)GS(0.821)ET(0.257)EEDT(0.001)SSSPHR	58
sp|P0DJ93|SIM13_HUMAN	0.821407	92.846	S	ELVGDT(0.068)GS(0.07)QEGDHEPS(0.783)GS(0.821)ET(0.257)EEDT(0.001)SSSPHR	60
sp|P10398|ARAF_HUMAN	0.99839	101.39	S	GS(0.998)PS(0.002)PASVSSGR	257
sp|P10636|TAU_HUMAN	0.97552	72.035	S	TDHGAEIVY(0.024)KS(0.976)PVVS(0.225)GDT(0.411)S(0.365)PR	713
sp|P10636|TAU_HUMAN	0.842517	73.76	S	VAVVRT(1)PPKS(0.843)PS(0.122)S(0.035)AK	552
sp|P10644|KAP0_HUMAN	1	44.309	S	EDEIS(1)PPPPNPVVK	83
sp|P11171|EPB41_HUMAN	0.973582	73.466	S	IEVKEES(0.974)PQS(0.026)K	188
sp|P11387|TOP1_HUMAN	0.990755	69.148	S	S(0.009)GDHLHNDS(0.991)QIEADFR	10
sp|P11388|TOP2A_HUMAN	1	227.4	S	NENTEGS(1)PQEDGVELEGLK	1247
sp|P11388|TOP2A_HUMAN	0.999742	89.466	S	KPS(1)T(0.986)S(0.99)DDS(0.022)DS(0.002)NFEK	1469
sp|P11388|TOP2A_HUMAN	0.990187	124.16	S	KPS(1)T(0.986)S(0.99)DDS(0.022)DS(0.002)NFEK	1471
sp|P11388|TOP2A_HUMAN	0.988708	134.14	S	KPSTS(0.002)DDS(0.989)DS(0.009)NFEK	1474
sp|P11388|TOP2A_HUMAN	1	350.88	S	VPDEEENEES(1)DNEK	1106
sp|P11388|TOP2A_HUMAN	1	102.06	S	YLEES(1)DEDDLF	1525
sp|P13807|GYS1_HUMAN	0.912111	70.488	S	PAS(0.023)VPPS(0.912)PS(0.636)LS(0.429)R	645
sp|P13861|KAP2_HUMAN	1	120.93	S	VADAKGDS(1)ES(1)EEDEDLEVPVPSR	78
sp|P13861|KAP2_HUMAN	1	120.93	S	VADAKGDS(1)ES(1)EEDEDLEVPVPSR	80
sp|P13861|KAP2_HUMAN	0.95371	51.473	S	RVS(0.954)VCAET(0.024)Y(0.022)NPDEEEEDTDPR	99
sp|P15056|BRAF_HUMAN	0.940168	43.297	S	S(0.059)AS(0.94)EPS(0.001)LNR	729
sp|P15408|FOSL2_HUMAN	1	63.727	S	DEQLS(1)PEEEEKRR	120
sp|P15408|FOSL2_HUMAN	0.932408	41.348	S	QEPLEEDS(0.932)PS(0.048)S(0.014)S(0.004)S(0.002)AGLDK	230
sp|P15408|FOSL2_HUMAN	1	96.113	S	S(1)PPAPGLQPMR	200
sp|P15923|TFE2_HUMAN	0.817897	48.489	S	AGAPGALS(0.818)PS(0.174)Y(0.008)DGGLHGLQSK	379
sp|P15924|DESP_HUMAN	0.834656	137.21	S	GLPSPYNMS(0.167)S(0.835)APGS(0.997)R	2821
sp|P15924|DESP_HUMAN	0.997402	79.346	S	GLPSPYNMS(0.167)S(0.835)APGS(0.997)R	2825
sp|P15924|DESP_HUMAN	0.975597	63.216	S	S(0.024)MS(0.976)FQGIR	2209
sp|P16070|CD44_HUMAN	1	85.973	S	S(1)QEMVHLVNK	706
sp|P16144|ITB4_HUMAN	0.982061	67.993	S	DYNS(0.982)LT(0.018)R	1494
sp|P16383|GCFC2_HUMAN	1	117.35	S	RES(1)EDDPES(1)EPDDHEK	174
sp|P16383|GCFC2_HUMAN	1	117.35	S	RES(1)EDDPES(1)EPDDHEK	180
sp|P16383|GCFC2_HUMAN	0.994693	78.021	S	T(0.005)LDVS(0.995)T(0.995)DEEDKIHHS(0.002)S(0.002)ES(0.001)K	96
sp|P16403|H12_HUMAN	0.877025	120.7	S	S(0.877)ET(0.123)APAAPAAAPPAEK	2
sp|P16455|MGMT_HUMAN	0.973537	147.33	S	GAGAT(0.002)S(0.974)GS(0.024)PPAGR	199
sp|P16949|STMN1_HUMAN	1	58.914	S	RAS(1)GQAFELILS(1)PR	16
sp|P16949|STMN1_HUMAN	1	58.914	S	RAS(1)GQAFELILS(1)PR	25
sp|P16949|STMN1_HUMAN	1	113.24	S	ESVPEFPLS(1)PPK	38
sp|P16989|YBOX3_HUMAN	0.990127	64.213	S	PAPAVGEAEDKENQQAT(0.003)S(0.007)GPNQPS(0.99)VR	324
sp|P17096|HMGA1_HUMAN	1	139.74	S	KLEKEEEEGIS(1)QES(1)S(1)EEEQ	99
sp|P17096|HMGA1_HUMAN	1	192.15	S	KLEKEEEEGIS(1)QES(1)S(1)EEEQ	102
sp|P17096|HMGA1_HUMAN	1	193.9	S	KLEKEEEEGIS(1)QES(1)S(1)EEEQ	103
sp|P17096|HMGA1_HUMAN	0.964667	51.487	S	KQPPVS(0.965)PGT(0.035)ALVGSQK	36
sp|P17275|JUNB_HUMAN	1	95.319	S	DAT(1)PPVS(1)PINMEDQER	259
sp|P17480|UBF1_HUMAN	1	67.207	S	GKLPES(1)PK	484
sp|P17480|UBF1_HUMAN	0.999402	56.432	S	S(0.001)LS(0.999)PQDR	638
sp|P17706|PTN2_HUMAN	0.999998	100.22	S	EDLSPAFDHS(1)PNK	304
sp|P17812|PYRG1_HUMAN	0.909851	97.273	S	S(0.005)GS(0.092)S(0.91)S(0.993)PDS(0.001)EITELK	574
sp|P17812|PYRG1_HUMAN	0.993112	105.14	S	S(0.005)GS(0.092)S(0.91)S(0.993)PDS(0.001)EITELK	575
sp|P17812|PYRG1_HUMAN	1	46.462	S	GCRLS(1)PR	562
sp|P18031|PTN1_HUMAN	1	79.474	S	VVGGS(1)LR	378
sp|P18583|SON_HUMAN	0.999983	126.77	S	ESDQTLAALLS(1)PK	1697
sp|P18583|SON_HUMAN	1	43.282	S	FS(1)RS(1)PIR	2029
sp|P18583|SON_HUMAN	1	43.282	S	FS(1)RS(1)PIR	2031
sp|P18583|SON_HUMAN	0.998405	86.467	S	S(0.002)AAS(0.998)PVVSSMPER	1769
sp|P18583|SON_HUMAN	0.995638	66.595	S	S(0.004)FS(0.996)IS(0.899)PS(0.101)RR	1950
sp|P18583|SON_HUMAN	0.989219	103.7	S	S(0.008)FS(0.992)IS(0.989)PS(0.01)R	1952
sp|P18583|SON_HUMAN	0.988973	74.841	S	S(0.011)FS(0.989)IS(1)PVR	2011
sp|P18583|SON_HUMAN	0.999998	98.044	S	SFSIS(1)PVR	2013
sp|P18583|SON_HUMAN	0.956914	125.82	S	SVEST(0.039)S(0.957)PEPS(0.004)K	283
sp|P18615|NELFE_HUMAN	0.999148	121.45	S	S(0.001)IS(0.999)ADDDLQESSR	115
sp|P18754|RCC1_HUMAN	1	72.2	S	S(1)PPADAIPK	11
sp|P18858|DNLI1_HUMAN	0.999995	56.648	S	TIQEVLEEQS(1)EDEDR	141
sp|P18858|DNLI1_HUMAN	1	177.4	S	VLGS(1)EGEEEDEALS(1)PAK	66
sp|P18858|DNLI1_HUMAN	1	195.15	S	VLGS(1)EGEEEDEALS(1)PAK	76
sp|P18887|XRCC1_HUMAN	0.998933	168.5	S	AIGSTS(0.001)KPQES(0.999)PK	241
sp|P18887|XRCC1_HUMAN	0.792264	73.805	S	T(0.011)KPT(0.014)QAAGPS(0.201)S(0.792)PQKPPT(0.931)PEET(0.052)K	447
sp|P19338|NUCL_HUMAN	0.990802	58.691	S	AAAAAPAS(0.009)EDEDDEDDEDDEDDDDDEEDDS(0.991)EEEAMETTPAK	206
sp|P19338|NUCL_HUMAN	0.999584	102.29	S	KEDSDEEEDDDS(1)EEDEEDDEDEDEDEDEIEPAAMK	153
sp|P19338|NUCL_HUMAN	0.996866	137.01	S	KVVVS(0.997)PT(0.003)K	67
sp|P19634|SL9A1_HUMAN	0.999956	48.004	S	IGS(1)DPLAYEPK	703
sp|P20042|IF2B_HUMAN	1	151.7	S	S(1)GDEMIFDPTMSK	2
sp|P20042|IF2B_HUMAN	0.833509	53.403	S	S(1)GDEMIFDPT(0.166)MS(0.834)K	13
sp|P20700|LMNB1_HUMAN	0.775548	85.271	S	AGGPT(0.035)T(0.965)PLS(0.776)PT(0.224)R	23
sp|Q03252|LMNB2_HUMAN	0.999998	111.94	S	LKLS(1)PS(0.98)PS(0.009)S(0.012)R	405
sp|Q03252|LMNB2_HUMAN	0.979508	98.337	S	LKLS(1)PS(0.98)PS(0.009)S(0.012)R	407
sp|Q9UQ88|CD11A_HUMAN	0.999917	63.816	S	EYGS(1)PLK	577
sp|Q9UQ88|CD11A_HUMAN	1	61.48	S	RDS(1)LEEGELR	47
sp|Q9UQ88|CD11A_HUMAN	1	86.794	S	S(1)PPRPPR	222
sp|P21333|FLNA_HUMAN	0.830882	49.482	S	AFGPGLQGGS(0.169)AGS(0.831)PAR	1084
sp|P21333|FLNA_HUMAN	0.997459	43.184	S	APS(0.997)VANVGS(0.001)HCDLS(0.001)LK	2152
sp|P21333|FLNA_HUMAN	0.999999	108.59	S	CSGPGLS(1)PGMVR	1459
sp|P22059|OSBP1_HUMAN	0.997296	80.522	S	MLAES(0.997)DES(0.997)GDEES(0.005)VSQTDK	190
sp|P22059|OSBP1_HUMAN	0.997296	101.15	S	MLAES(0.997)DES(0.997)GDEES(0.005)VSQTDK	193
sp|P22234|PUR6_HUMAN	0.999999	84.289	S	EVYELLDS(1)PGK	27
sp|P22392|NDKB_HUMAN	0.761162	70.728	S	NIIHGS(0.761)DS(0.239)VK	120
sp|P22626|ROA2_HUMAN	0.836013	60.029	S	NMGGPYGGGNY(0.001)GPGGS(0.836)GGS(0.163)GGYGGR	341
sp|P23193|TCEA1_HUMAN	0.999998	183.73	S	KKEPAITSQNS(1)PEAR	100
sp|P23443|KS6B1_HUMAN	0.999575	47.189	S	FIGS(0.383)PRT(0.617)PVS(1)PVK	447
sp|P23497|SP100_HUMAN	1	41.871	S	LPLQES(1)EEEEREER	157
sp|P23528|COF1_HUMAN	1	83.204	S	AS(1)GVAVSDGVIK	3
sp|P23588|IF4B_HUMAN	0.999503	44.753	S	AFGS(1)GYR	283
sp|P23588|IF4B_HUMAN	0.999844	58.674	S	DRYDS(1)DRYR	230
sp|P23588|IF4B_HUMAN	1	64.654	S	ERHPS(1)WR	406
sp|P23588|IF4B_HUMAN	0.960159	47.204	S	ERHPS(0.995)WRS(0.96)EET(0.044)QER	409
sp|P23588|IF4B_HUMAN	0.991449	59.673	S	NRDS(0.991)DKT(0.008)DTDWR	192
sp|P23588|IF4B_HUMAN	0.849084	72.958	S	S(0.107)QS(0.849)S(0.522)DT(0.522)EQQSPTSGGGK	497
sp|P23588|IF4B_HUMAN	0.980516	185.63	S	SQS(0.019)S(0.981)DT(0.001)EQQSPTSGGGK	498
sp|P23588|IF4B_HUMAN	0.998342	240.2	S	T(0.002)GS(0.998)ESSQTGTSTTSSR	422
sp|P24928|RPB1_HUMAN	0.850724	63.816	S	YSPT(0.149)S(0.851)PK	1864
sp|P24928|RPB1_HUMAN	0.931872	113.59	S	YSPT(0.067)S(0.932)PT(0.001)Y(0.001)S(0.03)PT(0.313)S(0.655)PK	1913
sp|P24928|RPB1_HUMAN	0.834479	113.59	S	YSPT(0.088)S(0.911)PT(0.021)YS(0.834)PT(0.129)S(0.016)PK	1917
sp|P25054|APC_HUMAN	0.972443	44.203	S	EAPS(0.972)PT(0.028)LR	2449
sp|P25205|MCM3_HUMAN	0.999997	176.48	S	SEDES(1)ET(1)EDEEEKSQEDQEQK	672
sp|P25788|PSA3_HUMAN	0.998681	120.87	S	ES(0.001)LKEEDES(0.999)DDDNM	250
sp|P26358|DNMT1_HUMAN	1	157.54	S	EADDDEEVDDNIPEMPS(1)PK	714
sp|P26358|DNMT1_HUMAN	0.995834	68.458	S	S(0.004)KS(0.996)DGEAKPEPSPSPR	143
sp|P26358|DNMT1_HUMAN	0.999679	82.01	S	VGMADANS(1)PPKPLSK	127
sp|P26368|U2AF2_HUMAN	1	188.96	S	GAKEEHGGLIRS(1)PR	79
sp|P26374|RAE2_HUMAN	1	84.479	S	NLES(1)PEKHLQN	649
sp|P27708|PYR1_HUMAN	1	113.59	S	IHRAS(1)DPGLPAEEPKEK	1859
sp|P27816|MAP4_HUMAN	0.999999	132.03	S	ETERAS(1)PIK	358
sp|P27816|MAP4_HUMAN	0.987584	73.877	S	AS(0.988)PS(0.012)KPASAPASR	787
sp|P27816|MAP4_HUMAN	0.996588	194.58	S	DMES(0.997)PT(0.003)KLDVTLAK	280
sp|P27816|MAP4_HUMAN	0.989855	53.754	S	DMS(0.99)PLS(0.01)ETEMALGK	507
sp|P27816|MAP4_HUMAN	0.999066	48.704	S	KCS(0.999)LPAEEDS(0.001)VLEK	636
sp|P27816|MAP4_HUMAN	0.947475	120.53	S	SKVGS(0.947)T(0.053)ENIK	941
sp|P27816|MAP4_HUMAN	0.925119	119.75	S	S(0.925)PS(0.075)TLLPK	825
sp|P27824|CALX_HUMAN	1	110.44	S	AEEDEILNRS(1)PR	583
sp|P27824|CALX_HUMAN	1	324.43	S	QKS(1)DAEEDGGT(0.909)VS(0.091)QEEEDR	554
sp|P27824|CALX_HUMAN	0.988972	101.67	S	SDAEEDGGT(0.011)VS(0.989)QEEEDRKPK	564
sp|P28066|PSA5_HUMAN	0.999749	106.49	S	GVNTFS(1)PEGR	16
sp|P28290|ITPI2_HUMAN	0.999002	49.31	S	AS(0.999)VALT(0.002)PT(0.182)APS(0.817)R	1152
sp|P28290|ITPI2_HUMAN	0.819138	61.11	S	ASVALT(0.008)PT(0.172)APS(0.819)R	1161
sp|P28290|ITPI2_HUMAN	0.970471	84.508	S	S(0.03)QS(0.97)LPT(0.001)T(0.004)LLS(0.995)PVR	739
sp|P28290|ITPI2_HUMAN	0.994873	84.508	S	S(0.03)QS(0.97)LPT(0.001)T(0.004)LLS(0.995)PVR	746
sp|P28290|ITPI2_HUMAN	0.805921	59.57	S	TGVPS(0.029)T(0.165)AS(0.806)VGK	1134
sp|P29353|SHC1_HUMAN	0.999999	88.552	S	HGS(1)FVNKPTR	139
sp|P29374|ARI4A_HUMAN	0.854472	91.549	S	ILGQS(0.146)S(0.854)PEKK	864
sp|P29692|EF1D_HUMAN	0.999957	268.44	S	ATAPQTQHVS(1)PMR	133
sp|P30050|RL12_HUMAN	1	68.536	S	IGPLGLS(1)PK	38
sp|P30414|NKTR_HUMAN	1	94.692	S	AYRPPS(1)GEK	379
sp|P30419|NMT1_HUMAN	1	104.17	S	GGLS(1)PANDTGAK	47
sp|P30419|NMT1_HUMAN	0.9995	54.539	S	YWHRS(1)LNPR	300
sp|P30566|PUR8_HUMAN	0.999905	124.51	S	AAGGDHGS(1)PDSYR	9
sp|P30622|CLIP1_HUMAN	0.848583	98.694	S	TASESISNLS(0.151)EAGS(0.849)IK	204
sp|P31321|KAP1_HUMAN	0.947496	47.018	S	S(0.003)NS(0.012)QS(0.012)DS(0.012)HDEEVS(0.947)PT(0.012)PPNPVVK	83
sp|P55795|HNRH2_HUMAN	0.975996	118.47	S	HTGPNS(0.976)PDT(0.024)ANDGFVR	104
sp|P32004|L1CAM_HUMAN	0.998935	54.539	S	S(0.001)LES(0.999)DNEEK	1181
sp|P33527|MRP1_HUMAN	0.769147	69.864	S	QLS(0.769)S(0.177)S(0.041)S(0.01)S(0.002)Y(0.001)SGDISR	915
sp|P33527|MRP1_HUMAN	0.753397	101.62	S	QLSS(0.012)S(0.116)S(0.753)S(0.116)YS(0.003)GDISR	918
sp|P33527|MRP1_HUMAN	0.791552	118.51	S	QLSSS(0.001)S(0.17)S(0.792)YS(0.037)GDISR	919
sp|P33527|MRP1_HUMAN	0.940669	65.472	S	QLS(0.001)S(0.001)S(0.001)S(0.006)S(0.032)Y(0.001)S(0.941)GDIS(0.017)R	921
sp|P33991|MCM4_HUMAN	1	57.785	S	IAEPS(1)VCGR	326
sp|P33991|MCM4_HUMAN	1	110.08	S	QRPDLGS(1)AQK	120
sp|P33991|MCM4_HUMAN	0.835007	91.867	S	S(0.835)S(0.87)PAS(0.248)T(0.036)PS(0.011)R	2
sp|P33991|MCM4_HUMAN	0.870359	91.867	S	S(0.835)S(0.87)PAS(0.248)T(0.036)PS(0.011)R	3
sp|P33993|MCM7_HUMAN	0.999914	56.225	S	S(1)PQNQYPAELMR	121
sp|P35251|RFC1_HUMAN	0.996789	76.332	S	ES(0.002)VS(0.997)PEDS(0.001)EK	368
sp|P35251|RFC1_HUMAN	1	51.445	S	NKPLS(1)PIK	156
sp|P35269|T2FA_HUMAN	0.996724	99.508	S	GNS(0.997)RPGT(0.949)PS(0.054)AEGGSTSSTLR	385
sp|P35269|T2FA_HUMAN	0.940671	88.075	S	LDTGPQS(0.059)LS(0.941)GK	433
sp|P35579|MYH9_HUMAN	1	124.35	S	GAGDGS(1)DEEVDGKADGAEAKPAE	1943
sp|P35611|ADDA_HUMAN	0.999801	147.56	S	SPGS(1)PVGEGTGSPPK	358
sp|Q9UEY8|ADDG_HUMAN	0.999999	115.49	S	TPS(1)FLKK	693
sp|P35613|BASI_HUMAN	1	52.03	S	RKPEDVLDDDDAGS(1)APLK	362
sp|P35658|NU214_HUMAN	1	51.546	S	IT(1)PPAAKPGS(1)PQAK	678
sp|P35658|NU214_HUMAN	0.966039	191.96	S	S(0.008)PGS(0.966)T(0.026)PTTPTSSQAPQK	433
sp|P35658|NU214_HUMAN	1	96.604	S	VPAKLS(1)PMK	940
sp|P35659|DEK_HUMAN	1	390.97	S	EES(1)EEEEDEDDEEEEEEEKEK	32
sp|P35659|DEK_HUMAN	0.943467	53.403	S	KES(0.943)ES(0.943)EDS(0.057)S(0.057)DDEPLIK	301
sp|P35659|DEK_HUMAN	0.991241	90.444	S	KES(0.01)ES(0.991)EDS(1)S(1)DDEPLIKK	303
sp|P35659|DEK_HUMAN	0.99993	143.14	S	KESESEDS(1)S(1)DDEPLIK	306
sp|P35659|DEK_HUMAN	0.999918	143.14	S	KESESEDS(1)S(1)DDEPLIK	307
sp|P36578|RL4_HUMAN	1	104.82	S	ILKS(1)PEIQR	295
sp|P36915|GNL1_HUMAN	0.8546	90.475	S	REEQT(0.91)DT(0.234)S(0.855)DGES(0.001)VTHHIR	51
sp|P37802|TAGL2_HUMAN	1	51.979	S	NFS(1)DNQLQEGK	163
sp|P37837|TALDO_HUMAN	0.911805	53.968	S	S(0.022)S(0.912)S(0.067)PVKR	3
sp|P38159|RBMX_HUMAN	0.988928	151.56	S	DGYGGS(0.01)RDS(0.989)YS(0.001)SSR	326
sp|P38159|RBMX_HUMAN	0.991314	68.016	S	GRDS(0.991)Y(0.009)GGPPR	189
sp|P38159|RBMX_HUMAN	0.767136	99.413	S	DSYS(0.013)S(0.011)S(0.208)RS(0.767)DLYSSGR	332
sp|P38159|RBMX_HUMAN	1	95.775	S	GLPPS(1)MER	352
sp|P38159|RBMX_HUMAN	0.964251	76.588	S	VEQAT(0.026)KPS(0.964)FES(0.01)GR	88
sp|P38432|COIL_HUMAN	0.909221	66.393	S	LIIES(0.909)PS(0.085)NT(0.003)S(0.001)S(0.001)T(0.001)EPA	566
sp|P40425|PBX2_HUMAN	0.998743	102.87	S	TAVSVT(0.001)QGGHS(0.999)R	330
sp|P40855|PEX19_HUMAN	0.795949	76.522	S	NAT(0.006)DLQNS(0.091)S(0.796)MS(0.107)EEELTK	147
sp|P41182|BCL6_HUMAN	0.998992	65.5	S	GLVS(0.001)PQS(0.999)PQK	333
sp|P41208|CETN2_HUMAN	0.999798	72.662	S	RMS(1)PKPELTEEQK	20
sp|P41227|NAA10_HUMAN	0.999694	62.042	S	GNS(1)PPSSGEACR	186
sp|P41229|KDM5C_HUMAN	0.837377	51.774	S	EELS(0.161)HS(0.837)PEPCT(0.002)K	301
sp|Q6NXS1|IPP2B_HUMAN	0.999992	192.6	S	IQEQES(1)S(1)GEEDSDLSPEER	121
sp|Q6NXS1|IPP2B_HUMAN	0.999992	142.42	S	IQEQES(1)S(1)GEEDSDLSPEER	122
sp|P41252|SYIC_HUMAN	0.857496	69.864	S	APLKPYPVS(0.857)PS(0.142)DK	1047
sp|P41440|S19A1_HUMAN	0.9747	55.258	S	CET(0.002)S(0.023)AS(0.975)ELER	225
sp|P42167|LAP2B_HUMAN	0.999975	101.86	S	GPPDFS(1)S(1)DEEREPTPVLGSGAAAAGR	66
sp|P42167|LAP2B_HUMAN	0.999977	101.86	S	GPPDFS(1)S(1)DEEREPTPVLGSGAAAAGR	67
sp|P42166|LAP2A_HUMAN	0.997621	206.45	S	SHISDQS(0.998)PLS(0.002)SK	351
sp|P42167|LAP2B_HUMAN	0.98271	79.148	S	MEES(0.983)FS(0.016)S(0.002)K	385
sp|P42677|RS27_HUMAN	1	48.741	S	DLLHPS(1)PEEEKRK	11
sp|P42677|RS27_HUMAN	0.999968	62.463	S	LTEGCS(1)FR	78
sp|P42684|ABL2_HUMAN	0.853732	69.602	S	GAQAS(0.025)S(0.121)GS(0.854)PALPR	620
sp|P42696|RBM34_HUMAN	1	105.03	S	S(1)VQEGENPDDGVR	14
sp|P42696|RBM34_HUMAN	0.99553	48.115	S	SVQEGENPDDGVRGS(0.996)PPEDY(0.004)R	28
sp|P43243|MATR3_HUMAN	0.877078	112.75	S	SFQQS(0.109)S(0.877)LS(0.014)R	9
sp|P43243|MATR3_HUMAN	0.999331	184.99	S	S(0.001)YS(0.999)PDGKES(0.991)PS(0.009)DKK	598
sp|P43243|MATR3_HUMAN	0.991316	184.99	S	S(0.001)YS(0.999)PDGKES(0.991)PS(0.009)DKK	604
sp|P46013|KI67_HUMAN	0.999995	107.61	S	AQSLVIS(1)PPAPS(1)PR	579
sp|P46013|KI67_HUMAN	1	107.61	S	AQSLVIS(1)PPAPS(1)PR	584
sp|P46013|KI67_HUMAN	0.999999	103.95	S	IACKS(1)PPPESVDTPTSTK	1131
sp|P46013|KI67_HUMAN	1	65.563	S	LDQPGNLPGS(1)NRR	1815
sp|P46013|KI67_HUMAN	0.793089	70.256	S	LKT(0.207)S(0.793)LGK	1636
sp|P46013|KI67_HUMAN	1	172.9	S	TPVQYSQQQNS(1)PQK	357
sp|P46013|KI67_HUMAN	1	53.756	S	NLMPS(1)AGK	1291
sp|P46013|KI67_HUMAN	1	57.293	S	RES(1)VNLGK	374
sp|P46013|KI67_HUMAN	0.992648	50.207	S	S(0.993)GAS(0.007)EANLIVAK	648
sp|P46013|KI67_HUMAN	0.999998	109.19	S	SGGSGHAVAEPAS(1)PEQELDQNK	308
sp|P46087|NOP2_HUMAN	0.85372	153.09	S	GTDTQTPAVLS(0.854)PS(0.146)K	732
sp|P46087|NOP2_HUMAN	1	44.318	S	LGS(1)VEAPK	58
sp|P46087|NOP2_HUMAN	0.996372	109.84	S	T(0.004)NKS(0.996)PEAKPLPGK	67
sp|P46100|ATRX_HUMAN	0.904067	57.159	S	AT(0.003)S(0.003)S(0.003)S(0.003)NPS(0.082)S(0.904)PAPDWYK	1996
sp|P46100|ATRX_HUMAN	0.999975	90.614	S	DFDS(1)S(0.999)EDEKHS(0.001)K	849
sp|P46100|ATRX_HUMAN	0.999411	90.614	S	DFDS(1)S(0.999)EDEKHS(0.001)K	850
sp|P46100|ATRX_HUMAN	0.855895	137.84	S	EVIEIEDAS(0.856)PT(0.144)K	1527
sp|P46100|ATRX_HUMAN	0.997824	78.191	S	LT(0.002)VS(0.998)DGES(1)GEEKK	1348
sp|P46100|ATRX_HUMAN	0.999995	100.22	S	LT(0.002)VS(0.998)DGES(1)GEEKK	1352
sp|P46100|ATRX_HUMAN	1	147.18	S	KKDELS(1)DYAEK	1061
sp|P46100|ATRX_HUMAN	0.929995	49.34	S	RPT(0.011)ET(0.011)NPVT(0.93)S(0.93)NS(0.93)DEECNET(0.188)VK	675
sp|P46100|ATRX_HUMAN	0.999803	135.8	S	RPTETNPVTSNS(1)DEECNETVK	677
sp|P46379|BAG6_HUMAN	0.997762	76.027	S	ENAS(0.998)PAPGT(0.001)TAEEAMS(0.001)R	973
sp|P46379|BAG6_HUMAN	0.999996	145.31	S	LQEDPNYS(1)PQR	1117
sp|P46379|BAG6_HUMAN	0.80218	40.715	S	PLT(0.143)S(0.802)PES(0.027)LS(0.027)R	1081
sp|P46776|RL27A_HUMAN	0.999928	71.176	S	NQS(1)FCPTVNLDK	68
sp|P47712|PA24A_HUMAN	0.98378	125.04	S	HIVSNDSS(0.001)DS(0.984)DDES(0.015)HEPK	437
sp|P48634|PRC2A_HUMAN	0.996967	134.61	S	S(0.003)DS(0.997)GGSSSEPFDR	761
sp|P48634|PRC2A_HUMAN	1	111.43	S	LKFS(1)DEEDGRDS(1)DEEGAEGHR	342
sp|P48634|PRC2A_HUMAN	1	139.83	S	LKFS(1)DEEDGRDS(1)DEEGAEGHR	350
sp|P48634|PRC2A_HUMAN	0.997585	105.65	S	KGNS(0.998)PNS(0.002)EPPTPK	380
sp|P48634|PRC2A_HUMAN	0.981802	83.245	S	T(0.007)AS(0.982)ET(0.522)RS(0.39)EGS(0.099)EYEEIPKR	1085
sp|P48681|NEST_HUMAN	0.97445	44.968	S	DGES(0.026)DGFADEEES(0.974)GEEGEEDQEEGREPGAGR	1418
sp|P48960|AGRE5_HUMAN	0.997455	125.75	S	ALRAS(0.997)ES(0.003)GI	831
sp|P49006|MRP_HUMAN	0.999801	50.04	S	LSGLS(1)FK	104
sp|P49023|PAXI_HUMAN	0.81062	91.276	S	FIHQQPQSS(0.189)S(0.811)PVYGSSAK	85
sp|P49023|PAXI_HUMAN	0.945664	110.12	S	TSSVSNPQDS(0.002)VGS(0.946)PCS(0.053)R	106
sp|P49354|FNTA_HUMAN	0.83847	81.494	S	HS(0.003)T(0.027)ENDS(0.838)PT(0.132)NVQQ	373
sp|P49407|ARRB1_HUMAN	0.998941	150.59	S	GMKDDKEEEEDGT(0.001)GS(0.999)PQLNNR	412
sp|P49585|PCY1A_HUMAN	0.997814	66.595	S	AAAY(0.002)DIS(0.998)EDEED	362
sp|P49585|PCY1A_HUMAN	0.999999	79.659	S	ERS(1)PS(1)PSFR	329
sp|P49585|PCY1A_HUMAN	0.999995	129.42	S	SPS(1)PSFR	331
sp|P49585|PCY1A_HUMAN	0.99949	66.965	S	MLQAIS(0.999)PKQS(0.998)PS(0.371)S(0.321)S(0.278)PT(0.033)R	315
sp|P49585|PCY1A_HUMAN	0.997982	66.965	S	MLQAIS(0.999)PKQS(0.998)PS(0.371)S(0.321)S(0.278)PT(0.033)R	319
sp|P49585|PCY1A_HUMAN	0.994822	54.598	S	T(0.468)S(0.537)PPCS(0.995)PANLS(0.001)R	347
sp|P49590|SYHM_HUMAN	1	53.17	S	DLS(1)PQHMVVR	67
sp|P49674|KC1E_HUMAN	0.865378	70.488	S	IQPAGNT(0.135)S(0.865)PR	363
sp|P49736|MCM2_HUMAN	0.851065	177.67	S	AES(0.851)S(0.149)ESFTMAS(0.326)S(0.674)PAQR	4
sp|P49736|MCM2_HUMAN	0.905445	184.99	S	AES(0.095)S(0.905)ESFTMAS(0.913)S(0.087)PAQR	5
sp|P49736|MCM2_HUMAN	0.912781	161.24	S	AES(0.095)S(0.905)ESFTMAS(0.913)S(0.087)PAQR	12
sp|P49736|MCM2_HUMAN	0.996531	280.5	S	AESSESFTMAS(0.003)S(0.997)PAQR	13
sp|P49736|MCM2_HUMAN	0.999999	167.55	S	GLLYDS(1)DEEDEERPAR	139
sp|P49736|MCM2_HUMAN	0.923587	125.03	S	GNDPLT(0.083)S(0.924)S(0.994)PGR	26
sp|P49736|MCM2_HUMAN	0.993654	168.02	S	GNDPLT(0.083)S(0.924)S(0.994)PGR	27
sp|P49736|MCM2_HUMAN	0.892181	103.08	S	RT(0.005)DALT(0.892)S(0.892)S(0.21)PGR	40
sp|P49736|MCM2_HUMAN	0.9753	151.98	S	TDALTS(0.025)S(0.975)PGR	41
sp|P49756|RBM25_HUMAN	0.827252	66.76	S	LGAS(0.827)NS(0.176)PGQPNS(0.997)VKR	675
sp|P49756|RBM25_HUMAN	1	237.46	S	LGASNS(1)PGQPNSVK	677
sp|P49756|RBM25_HUMAN	1	101.9	S	LGAS(0.022)NS(0.978)PGQPNS(1)VKR	683
sp|P49756|RBM25_HUMAN	1	68.49	S	QEPES(1)EEEEEEKQEKEEK	583
sp|P49761|CLK3_HUMAN	0.999923	44.188	S	S(1)RS(1)HDRLPYQR	197
sp|P49761|CLK3_HUMAN	0.99992	44.188	S	S(1)RS(1)HDRLPYQR	199
sp|P49761|CLK3_HUMAN	1	57.106	S	S(1)VEDDKEGHLVCR	283
sp|P49761|CLK3_HUMAN	0.898367	50.563	S	Y(0.101)RS(0.898)PEPDPYLSYR	157
sp|P49790|NU153_HUMAN	0.999988	98.105	S	AS(1)DKDITVSK	192
sp|P49790|NU153_HUMAN	0.937422	42.001	S	IPS(0.006)IVS(0.528)S(0.528)PLNS(0.937)PLDR	338
sp|P49790|NU153_HUMAN	0.866312	131.53	S	VQMT(0.122)S(0.866)PS(0.01)S(0.001)TGSPMFK	516
sp|P49792|RBP2_HUMAN	1	51.066	S	AVVS(1)PPK	2510
sp|P49792|RBP2_HUMAN	1	81.709	S	DSLIT(1)PHVS(1)R	2454
sp|P49792|RBP2_HUMAN	0.996067	90.759	S	S(0.004)ALS(0.996)PS(0.005)KS(0.995)PAK	2276
sp|P49792|RBP2_HUMAN	0.995275	121.01	S	S(0.004)ALS(0.996)PS(0.005)KS(0.995)PAK	2280
sp|P49792|RBP2_HUMAN	0.98646	45.022	S	SYKY(0.013)S(0.986)PK	796
sp|P49792|RBP2_HUMAN	0.988833	73.233	S	YSLS(0.989)PS(0.011)K	788
sp|P49810|PSN2_HUMAN	0.992666	84.297	S	T(0.003)S(0.004)LMS(0.993)AES(0.925)PT(0.075)PR	22
sp|P49810|PSN2_HUMAN	0.924786	84.297	S	T(0.003)S(0.004)LMS(0.993)AES(0.925)PT(0.075)PR	25
sp|P49815|TSC2_HUMAN	0.952275	59.426	S	S(0.048)MS(0.952)GGHGLR	1132
sp|P49916|DNLI3_HUMAN	0.7507	101.53	S	LTTTGQVT(0.249)S(0.751)PVK	210
sp|P49916|DNLI3_HUMAN	0.990255	276.31	S	PNNSGEAPS(0.002)S(0.99)PT(0.008)PK	242
sp|P50219|MNX1_HUMAN	1	55.452	S	LRAES(1)PS(1)PPR	77
sp|P50219|MNX1_HUMAN	1	55.452	S	LRAES(1)PS(1)PPR	79
sp|P50613|CDK7_HUMAN	0.999998	113.71	S	SFGS(1)PNR	164
sp|P50914|RL14_HUMAN	1	132.17	S	AALLKAS(1)PK	139
sp|P51114|FXR1_HUMAN	0.893905	48.867	S	RGPNY(0.003)T(0.002)S(0.002)GY(0.004)GT(0.007)NS(0.05)ELS(0.894)NPS(0.783)ET(0.201)ES(0.054)ER	406
sp|P51114|FXR1_HUMAN	0.929788	81.446	S	RGPNYTSGYGTNSELS(0.022)NPS(0.93)ET(0.045)ES(0.004)ER	409
sp|P51116|FXR2_HUMAN	0.909505	65.071	S	T(0.092)DGS(0.91)IS(0.997)GDRQPVT(0.002)VADYISR	601
sp|P51116|FXR2_HUMAN	0.996591	104.53	S	T(0.092)DGS(0.91)IS(0.997)GDRQPVT(0.002)VADYISR	603
sp|P51532|SMCA4_HUMAN	1	95.666	S	AKPVVS(1)DDDS(1)EEEQEEDR	1627
sp|P51532|SMCA4_HUMAN	1	95.666	S	AKPVVS(1)DDDS(1)EEEQEEDR	1631
sp|P51532|SMCA4_HUMAN	0.999927	44.847	S	LS(1)PNPPNLTK	1452
sp|P51608|MECP2_HUMAN	0.806882	63.578	S	AETSEGSGSAPAVPEAS(0.193)AS(0.807)PK	80
sp|P51608|MECP2_HUMAN	0.777793	70.942	S	MPFQT(0.222)S(0.778)PGGK	229
sp|P51610|HCFC1_HUMAN	0.879148	76.588	S	VAS(0.121)S(0.879)PVMVSNPATR	598
sp|P51812|KS6A3_HUMAN	1	64.55	S	NQS(1)PVLEPVGR	715
sp|P51858|HDGF_HUMAN	1	163.62	S	RAGDLLEDS(1)PK	165
sp|P51858|HDGF_HUMAN	1	174.53	S	KGNAEGS(1)S(1)DEEGKLVIDEPAK	132
sp|P51858|HDGF_HUMAN	1	174.53	S	KGNAEGS(1)S(1)DEEGKLVIDEPAK	133
sp|P51858|HDGF_HUMAN	1	70.145	S	KS(1)CVEEPEPEPEAAEGDGDKK	107
sp|P51991|ROA3_HUMAN	1	40.952	S	MEVKPPPGRPQPDS(1)GR	14
sp|P51991|ROA3_HUMAN	0.900587	140.63	S	S(0.05)S(0.05)GS(0.901)PYGGGYGSGGGSGGYGSR	358
sp|P52292|IMA1_HUMAN	0.948156	214.81	S	NVSSFPDDAT(0.052)S(0.948)PLQENR	62
sp|P52594|AGFG1_HUMAN	0.999626	87.001	S	GTPSQS(1)PVVGR	181
sp|P52701|MSH6_HUMAN	0.999911	66.12	S	SEEDNEIES(1)EEEVQPK	227
sp|P52701|MSH6_HUMAN	0.999847	67.214	S	S(1)PALSDANK	14
sp|P52756|RBM5_HUMAN	0.999995	73.067	S	DYDS(1)PERER	59
sp|P52756|RBM5_HUMAN	0.862769	59.862	S	GLVAAY(0.006)S(0.132)GDS(0.863)DNEEELVER	624
sp|P52948|NUP98_HUMAN	0.781571	49.06	S	ADT(0.218)S(0.782)QEICS(0.001)PR	1023
sp|P52948|NUP98_HUMAN	0.999999	81.494	S	ADT(0.615)S(0.385)QEICS(1)PR	1028
sp|P52948|NUP98_HUMAN	1	46.706	S	CLIKS(1)PDR	839
sp|P52948|NUP98_HUMAN	0.989578	141.86	S	DSENLAS(0.99)PS(0.01)EYPENGER	623
sp|P52948|NUP98_HUMAN	0.785963	77.391	S	PAPPPQS(0.214)QS(0.786)PEVEQLGR	934
sp|P52948|NUP98_HUMAN	1	187	S	YGLQDS(1)DEEEEEHPSK	888
sp|P53396|ACLY_HUMAN	0.983175	72.175	S	PAMPQDS(0.017)VPS(0.983)PR	481
sp|P53396|ACLY_HUMAN	0.999924	119.68	S	TAS(1)FSESR	455
sp|P53621|COPA_HUMAN	1	108.72	S	NLS(1)PGAVESDVR	173
sp|P53999|TCP4_HUMAN	0.795141	92.792	S	ELVSSSSS(0.004)GS(0.011)DS(0.795)DS(0.189)EVDKK	17
sp|P54105|ICLN_HUMAN	0.999999	124.28	S	FEEESKEPVADEEEEDS(1)DDDVEPITEFR	102
sp|P54259|ATN1_HUMAN	0.981769	72.819	S	GRAS(0.982)PGGVS(0.009)T(0.008)S(0.001)SSDGK	34
sp|P54259|ATN1_HUMAN	0.999811	105.46	S	SEEIS(1)ES(0.909)ES(0.09)EETNAPK	77
sp|P54259|ATN1_HUMAN	0.909471	105.46	S	SEEIS(1)ES(0.909)ES(0.09)EETNAPK	79
sp|P54274|TERF1_HUMAN	0.999741	79.466	S	AEDVSSAAPS(1)PR	11
sp|P55081|MFAP1_HUMAN	1	54.637	S	MEREDS(1)S(1)EEEEEEIDDEEIER	132
sp|P55081|MFAP1_HUMAN	1	54.637	S	MEREDS(1)S(1)EEEEEEIDDEEIER	133
sp|P55085|PAR2_HUMAN	0.831957	42.395	S	QMQVS(0.832)LT(0.142)S(0.026)K	373
sp|P55196|AFAD_HUMAN	1	88.427	S	SSPNVANQPPS(1)PGGK	1182
sp|P55196|AFAD_HUMAN	0.982173	53.968	S	T(0.018)IS(0.982)NPEVVMK	216
sp|P55327|TPD52_HUMAN	0.851233	83.966	S	KLEDVKNS(0.851)PT(0.149)FK	171
sp|P55327|TPD52_HUMAN	0.967498	45.28	S	NS(0.002)PT(0.031)FKS(0.967)FEEK	176
sp|P56945|BCAR1_HUMAN	1	42.599	S	PLPS(1)PPK	639
sp|P60468|SC61B_HUMAN	0.835823	110.74	S	PGPTPSGTNVGS(0.057)S(0.057)GRS(0.836)PS(0.051)K	17
sp|P60981|DEST_HUMAN	1	74.76	S	AS(1)GVQVADEVCR	3
sp|P61006|RAB8A_HUMAN	0.981136	94.688	S	LEGNS(0.981)PQGS(0.019)NQGVK	181
sp|P61073|CXCR4_HUMAN	0.827051	109.87	S	GGHS(0.158)S(0.827)VS(0.014)TESESSSFHSS	339
sp|P61073|CXCR4_HUMAN	0.843031	68.525	S	GGHSSVST(0.001)ES(0.002)ES(0.011)S(0.048)S(0.843)FHS(0.048)S(0.048)	348
sp|P61073|CXCR4_HUMAN	0.760718	101.43	S	TSAQHALT(0.191)S(0.761)VS(0.048)R	319
sp|P61244|MAX_HUMAN	1	110.77	S	SDNDDIEVES(1)DEEQPR	11
sp|P61978|HNRPK_HUMAN	0.999999	111.06	S	DYDDMS(1)PR	284
sp|P62070|RRAS2_HUMAN	0.997213	98.694	S	KFQEQECPPS(0.997)PEPT(0.003)R	186
sp|P62328|TYB4_HUMAN	1	60.49	S	S(1)DKPDMAEIEK	2
sp|P62753|RS6_HUMAN	0.885008	71.221	S	LS(0.001)S(0.885)LRAS(0.088)T(0.025)SK	236
sp|P62753|RS6_HUMAN	0.754177	72.29	S	LS(0.711)S(0.289)LRAS(0.754)T(0.213)S(0.032)K	240
sp|P62888|RL30_HUMAN	0.999968	65.305	S	S(1)LESINSR	10
sp|Q13595|TRA2A_HUMAN	1	122.51	S	RS(1)PS(1)PYYSR	260
sp|Q13595|TRA2A_HUMAN	0.999894	122.51	S	RS(1)PS(1)PYYSR	262
sp|P62995|TRA2B_HUMAN	0.997986	132.56	S	S(0.998)DS(0.002)GEQNYGERES(1)R	2
sp|P62995|TRA2B_HUMAN	1	224.33	S	SDSGEQNYGERES(1)R	14
sp|P62995|TRA2B_HUMAN	0.926571	97.57	S	SDSGEQNY(0.085)GERES(0.911)RS(0.927)AS(0.078)R	16
sp|P62995|TRA2B_HUMAN	0.905008	74.53	S	S(0.048)RS(0.905)Y(0.123)S(0.652)RDY(0.272)R	85
sp|P62995|TRA2B_HUMAN	0.992532	74.53	S	S(0.004)Y(0.003)S(0.993)RDYR	87
sp|P63165|SUMO1_HUMAN	1	149.09	S	S(1)DQEAKPSTEDLGDKK	2
sp|P63218|GBG5_HUMAN	0.978999	91.549	S	S(0.979)GS(0.021)SSVAAMK	2
sp|P67809|YBOX1_HUMAN	0.805851	108.75	S	AADPPAENS(0.194)S(0.806)APEAEQGGAE	314
sp|P67809|YBOX1_HUMAN	0.99995	151.56	S	NEGS(1)ESAPEGQAQQR	174
sp|P67809|YBOX1_HUMAN	0.999851	211.13	S	NEGSES(1)APEGQAQQR	176
sp|P67809|YBOX1_HUMAN	0.949936	155.55	S	NYQQNYQNS(0.95)ES(0.05)GEK	165
sp|P78310|CXAR_HUMAN	0.966618	83.182	S	TPQS(0.967)PT(0.033)LPPAK	332
sp|P78312|F193A_HUMAN	1	49.35	S	LVLAES(1)PQPK	1144
sp|P78316|NOP14_HUMAN	0.997377	106.32	S	FGEYNS(0.003)NMS(0.997)PEEK	96
sp|P78316|NOP14_HUMAN	0.840961	77.468	S	HNDIVDS(0.841)DS(0.159)DAEDR	146
sp|P78316|NOP14_HUMAN	0.768004	175.65	S	HNDIVDS(0.232)DS(0.768)DAEDR	148
sp|P78317|RNF4_HUMAN	0.993366	59.339	S	RLPQDHADS(0.003)CVVS(0.993)S(0.993)DDEELS(0.01)R	94
sp|P78317|RNF4_HUMAN	0.993366	59.339	S	RLPQDHADS(0.003)CVVS(0.993)S(0.993)DDEELS(0.01)R	95
sp|P78332|RBM6_HUMAN	0.999994	104.82	S	LQSFDS(1)PER	1025
sp|P78344|IF4G2_HUMAN	0.998909	51.066	S	FS(0.999)PT(0.001)MGR	395
sp|P78347|GTF2I_HUMAN	0.999086	83.204	S	S(0.001)ILS(0.999)PGGSCGPIK	210
sp|P78362|SRPK2_HUMAN	0.999388	93.011	S	TVS(0.999)ASSTGDLPK	494
sp|P78549|NTH_HUMAN	1	55.461	S	S(1)LGPGAGPR	22
sp|P78563|RED1_HUMAN	1	68.525	S	NLDNVS(1)PK	26
sp|P80723|BASP1_HUMAN	0.99958	73.341	S	S(1)DGAPASDSKPGSSEAAPSSK	164
sp|P82094|TMF1_HUMAN	0.998652	45.33	S	SNT(0.001)EPQS(0.999)PPIAS(1)PK	72
sp|P82094|TMF1_HUMAN	0.999762	45.33	S	SNT(0.001)EPQS(0.999)PPIAS(1)PK	77
sp|P83369|LSM11_HUMAN	0.999686	52.522	S	S(0.331)AGAGS(0.669)PARPPS(1)PR	21
sp|P84103|SRSF3_HUMAN	1	67.456	S	MHRDS(1)CPLDCK	5
sp|P85037|FOXK1_HUMAN	0.999862	47.09	S	EGS(1)PIPHDPEFGSK	445
sp|P85037|FOXK1_HUMAN	1	79.148	S	QS(1)PGPALAR	101
sp|P85037|FOXK1_HUMAN	0.923036	57.414	S	S(0.003)APAS(0.923)PT(0.073)HPGLMSPR	420
sp|P85037|FOXK1_HUMAN	0.992153	91.475	S	S(0.007)APAS(0.735)PT(0.266)HPGLMS(0.992)PR	428
sp|P85037|FOXK1_HUMAN	0.95814	58.674	S	SGGLQT(0.042)PECLS(0.958)R	441
sp|P98082|DAB2_HUMAN	1	95.631	S	SSPNPFVGS(1)PPK	401
sp|P98175|RBM10_HUMAN	0.84	57.806	S	GLVAAY(0.105)S(0.118)GES(0.84)DS(0.937)EEEQER	736
sp|P98175|RBM10_HUMAN	0.956684	88.992	S	GLVAAY(0.006)S(0.007)GES(0.03)DS(0.957)EEEQER	738
sp|P98175|RBM10_HUMAN	0.998452	66.285	S	LAS(0.002)DDRPS(0.998)PPR	723
sp|Q00536|CDK16_HUMAN	1	50.353	S	RLS(1)LPADIR	119
sp|Q00587|BORG5_HUMAN	0.839499	46.819	S	S(0.16)DS(0.839)LLSFR	192
sp|Q00613|HSF1_HUMAN	0.922236	89.721	S	GHTDT(0.076)EGRPPS(0.922)PPPT(0.254)S(0.169)T(0.579)PEK	363
sp|Q00613|HSF1_HUMAN	1	107.98	S	VKEEPPS(1)PPQS(1)PR	303
sp|Q00613|HSF1_HUMAN	1	107.98	S	VKEEPPS(1)PPQS(1)PR	307
sp|Q00839|HNRPU_HUMAN	0.897841	141.88	S	S(0.001)S(0.101)S(0.898)PVNVK	4
sp|Q01082|SPTB2_HUMAN	0.861064	78.096	S	ES(0.139)S(0.861)PIPS(0.892)PT(0.091)S(0.017)DRK	2165
sp|Q01082|SPTB2_HUMAN	0.964384	79.013	S	T(0.022)S(0.025)S(0.93)KES(0.011)S(0.013)PIPS(0.964)PT(0.019)S(0.016)DRK	2169
sp|Q01082|SPTB2_HUMAN	0.999992	83.386	S	GEQVSQNGLPAEQGS(1)PR	2138
sp|Q01082|SPTB2_HUMAN	0.999505	116.24	S	RPPS(1)PEPSTK	2102
sp|Q01082|SPTB2_HUMAN	0.92957	79.013	S	T(0.022)S(0.025)S(0.93)KES(0.011)S(0.013)PIPS(0.964)PT(0.019)S(0.016)DRK	2161
sp|Q01105|SET_HUMAN	1	102.53	S	RQS(1)PLPPQK	7
sp|Q01130|SRSF2_HUMAN	0.999923	60.949	S	S(1)KS(1)PPKS(0.832)PEEEGAVS(0.088)S(0.081)	206
sp|Q01130|SRSF2_HUMAN	0.999848	91.616	S	S(1)KS(1)PPKS(0.832)PEEEGAVS(0.088)S(0.081)	208
sp|Q01130|SRSF2_HUMAN	0.999992	92.457	S	S(0.096)KS(0.904)PPKS(1)PEEEGAVS(0.557)S(0.443)	212
sp|Q01130|SRSF2_HUMAN	0.999948	91.202	S	S(1)RS(1)PPPVSK	189
sp|Q01130|SRSF2_HUMAN	0.9999	145.31	S	S(1)RS(1)PPPVSK	191
sp|Q01130|SRSF2_HUMAN	0.999866	51.546	S	S(1)RS(1)RS(1)PPPVS(0.001)K	187
sp|Q01130|SRSF2_HUMAN	0.840433	74.439	S	T(0.16)S(0.84)PDTLRR	26
sp|Q01518|CAP1_HUMAN	0.998308	94.728	S	PFSAPKPQT(0.449)S(0.553)PS(0.998)PK	310
sp|Q01813|PFKAP_HUMAN	0.999958	51.066	S	S(1)FAGNLNTYK	386
sp|Q01831|XPC_HUMAN	0.999015	130.01	S	SEAAAPHT(0.002)DAGGGLS(0.999)S(0.999)DEEEGTSSQAEAAR	883
sp|Q01831|XPC_HUMAN	0.999015	130.01	S	SEAAAPHT(0.002)DAGGGLS(0.999)S(0.999)DEEEGTSSQAEAAR	884
sp|Q02040|AK17A_HUMAN	1	60.49	S	VVPEDGS(1)PEKR	537
sp|Q02790|FKBP4_HUMAN	0.760464	83.204	S	S(0.147)NT(0.09)AGS(0.76)QS(0.002)QVETEA	451
sp|Q02880|TOP2B_HUMAN	0.999999	88.311	S	KAS(1)GS(1)ENEGDYNPGR	1550
sp|Q02880|TOP2B_HUMAN	0.999997	134.21	S	KAS(1)GS(1)ENEGDYNPGR	1552
sp|Q02880|TOP2B_HUMAN	0.883829	67.153	S	VVEAVNS(0.884)DS(0.103)DS(0.013)EFGIPK	1522
sp|Q03135|CAV1_HUMAN	1	50.452	S	AMADELS(1)EK	37
sp|Q03164|KMT2A_HUMAN	0.941667	96.46	S	ALSSAVQAS(0.022)PT(0.035)S(0.942)PGGS(0.005)PS(0.167)S(0.653)PS(0.147)S(0.03)GQR	3511
sp|Q03252|LMNB2_HUMAN	0.823041	66.285	S	AGGPAT(0.006)PLS(0.823)PT(0.171)R	37
sp|Q03468|ERCC6_HUMAN	0.999855	67.115	S	IIEQLS(1)PQAATSR	158
sp|Q03468|ERCC6_HUMAN	0.787569	146.2	S	NSNFSVQHPS(0.008)S(0.036)T(0.168)S(0.788)PT(0.001)EK	1348
sp|Q03468|ERCC6_HUMAN	0.997849	80.522	S	TSMPS(0.998)GDES(0.002)IDEK	1142
sp|Q04637|IF4G1_HUMAN	0.999507	99.5	S	AAS(1)LTEDRDR	1209
sp|Q04637|IF4G1_HUMAN	0.999568	102.64	S	SFS(1)KEVEER	1187
sp|Q04637|IF4G1_HUMAN	1	102.64	S	S(0.019)FS(0.981)KEVEERS(1)R	1194
sp|Q04726|TLE3_HUMAN	0.84593	101.3	S	DAPT(0.151)S(0.846)PAS(0.003)VASSSSTPSSK	286
sp|Q04726|TLE3_HUMAN	0.985565	144.68	S	ESSANNS(0.003)VS(0.986)PS(0.011)ESLR	203
sp|Q05519|SRS11_HUMAN	1	285.94	S	DYDEEEQGYDS(1)EKEK	434
sp|Q05519|SRS11_HUMAN	0.997258	42.809	S	KLS(0.997)RS(0.998)PS(0.005)PR	366
sp|Q05519|SRS11_HUMAN	0.997752	42.809	S	KLS(0.997)RS(0.998)PS(0.005)PR	368
sp|Q05655|KPCD_HUMAN	0.991145	66.19	S	ARLS(0.991)YS(0.009)DK	645
sp|Q05D32|CTSL2_HUMAN	0.999809	87.652	S	KYS(1)EVDDSLPSGGEKPSK	28
sp|Q06587|RING1_HUMAN	0.941852	57.832	S	GGGAGGS(0.02)S(0.022)VGT(0.002)GGGGT(0.002)GGVGGGAGS(0.942)EDS(0.013)GDR	229
sp|Q07157|ZO1_HUMAN	0.998515	95.264	S	S(0.999)REDLS(0.001)AQPVQTK	617
sp|Q07157|ZO1_HUMAN	0.983241	70.412	S	S(0.001)VAS(0.983)S(0.016)QPAKPTK	178
sp|Q07352|TISB_HUMAN	0.991227	54.524	S	RHS(0.991)VT(0.009)LPSSK	54
sp|Q07666|KHDR1_HUMAN	0.958346	123.29	S	S(0.041)GS(0.958)MDPSGAHPSVR	20
sp|Q07889|SOS1_HUMAN	0.988805	58.674	S	S(0.004)AS(0.989)VS(0.006)S(0.001)ISLTK	1134
sp|Q07955|SRSF1_HUMAN	0.999969	84.508	S	VDGPRS(1)PS(0.999)Y(0.001)GR	199
sp|Q07955|SRSF1_HUMAN	0.999191	74.46	S	VDGPRS(1)PS(0.999)Y(0.001)GR	201
sp|Q07955|SRSF1_HUMAN	0.995335	40.025	S	VDGPRS(0.981)PS(0.483)Y(0.541)GRS(0.995)R	205
sp|Q08357|S20A2_HUMAN	0.97462	67.214	S	ALS(0.975)MT(0.022)HGS(0.003)VK	316
sp|Q08499|PDE4D_HUMAN	0.837768	67.385	S	QHEVEIPS(0.838)PT(0.162)QK	348
sp|Q08499|PDE4D_HUMAN	0.999999	81.525	S	S(1)PMCNQPSINK	255
sp|Q08945|SSRP1_HUMAN	0.91342	102.73	S	EFVS(0.913)S(0.087)DES(0.881)S(0.106)S(0.013)GENK	667
sp|Q08945|SSRP1_HUMAN	0.96394	132.14	S	SKEFVS(0.033)S(0.964)DES(0.889)S(0.096)S(0.019)GENK	668
sp|Q08945|SSRP1_HUMAN	0.929687	164.01	S	SKEFVSS(0.002)DES(0.93)S(0.829)S(0.239)GENK	671
sp|Q08945|SSRP1_HUMAN	0.828854	102.36	S	SKEFVSS(0.002)DES(0.93)S(0.829)S(0.239)GENK	672
sp|Q08945|SSRP1_HUMAN	0.999991	129.01	S	EGMNPSYDEYADS(1)DEDQHDAYLER	444
sp|Q08945|SSRP1_HUMAN	0.981554	51.113	S	QLS(0.018)ES(0.982)FK	659
sp|Q08AD1|CAMP2_HUMAN	0.844915	100.22	S	LNQS(0.155)S(0.845)PDNVTDTK	599
sp|Q08AD1|CAMP2_HUMAN	0.940758	68.513	S	S(0.057)IS(0.941)NEGLT(0.002)LNNSHVSK	464
sp|Q08J23|NSUN2_HUMAN	1	139	S	AGEPNS(1)PDAEEANS(0.972)PDVT(0.028)AGCDPAGVHPPR	743
sp|Q08J23|NSUN2_HUMAN	0.984213	109.85	S	AGEPNS(0.001)PDAEEANS(0.984)PDVT(0.015)AGCDPAGVHPPR	751
sp|Q09161|NCBP1_HUMAN	0.956891	72.433	S	KT(0.036)S(0.957)DANET(0.007)EDHLESLICK	22
sp|Q09472|EP300_HUMAN	0.94452	202.62	S	TEIKEEEDQPSTSATQS(0.055)S(0.945)PAPGQSK	1038
sp|Q09666|AHNK_HUMAN	1	87.298	S	FKAEAPLPS(1)PK	5110
sp|Q09666|AHNK_HUMAN	0.796033	101.93	S	DIDIS(0.204)S(0.796)PEFK	177
sp|Q09666|AHNK_HUMAN	0.999997	112.84	S	FGTFGGLGS(1)K	5830
sp|Q09666|AHNK_HUMAN	0.999998	75.463	S	KGDRS(1)PEPGQTWTR	93
sp|Q09666|AHNK_HUMAN	0.999982	133.14	S	GGVTGS(1)PEASISGSK	5731
sp|Q09666|AHNK_HUMAN	0.999882	225.85	S	GHYEVTGS(1)DDETGK	5841
sp|Q09666|AHNK_HUMAN	1	99.021	S	LKS(1)EDGVEGDLGETQSR	135
sp|Q09666|AHNK_HUMAN	0.999118	161.99	S	LPS(0.999)GS(0.001)GAASPTGSAVDIR	210
sp|Q09666|AHNK_HUMAN	0.989969	153.25	S	LPS(0.988)GS(0.012)GAAS(0.99)PT(0.01)GSAVDIR	216
sp|Q09666|AHNK_HUMAN	0.933027	54.343	S	LQGS(0.001)GVS(0.066)LAS(0.933)K	5857
sp|Q09666|AHNK_HUMAN	0.999984	74.464	S	LSGPS(1)LK	4903
sp|Q09666|AHNK_HUMAN	0.999128	70.028	S	SNS(0.999)FSDER	5782
sp|Q0JRZ9|FCHO2_HUMAN	1	148.69	S	HS(1)PVQMNR	394
sp|Q0JRZ9|FCHO2_HUMAN	0.997511	48.036	S	NLS(0.998)NEELT(0.002)K	403
sp|Q12789|TF3C1_HUMAN	0.999868	135.09	S	KNSSTDQGS(1)DEEGSLQK	1068
sp|Q12789|TF3C1_HUMAN	0.840628	75.174	S	PLEGSSSEDSPPEGQAPPS(0.159)HS(0.841)PR	1856
sp|Q12802|AKP13_HUMAN	0.798298	77.527	S	SGSLDSELS(0.202)VS(0.798)PK	2728
sp|Q12872|SFSWA_HUMAN	0.934783	71.143	S	PAAPAAHS(0.008)AHS(0.061)AS(0.935)VS(0.989)PVES(0.007)R	891
sp|Q12872|SFSWA_HUMAN	0.992504	71.143	S	PAAPAAHS(0.396)AHS(0.569)AS(0.04)VS(0.993)PVES(0.002)R	893
sp|Q12873|CHD3_HUMAN	0.999798	108.63	S	METEADAPS(1)PAPS(1)LGER	1601
sp|Q12873|CHD3_HUMAN	0.999999	108.63	S	METEADAPS(1)PAPS(1)LGER	1605
sp|Q12888|TP53B_HUMAN	1	92.112	S	GGPGKLS(1)PR	1362
sp|Q12888|TP53B_HUMAN	0.996619	112.75	S	IDEDGENTQIEDT(0.003)EPMS(0.997)PVLNS(0.001)K	552
sp|Q12888|TP53B_HUMAN	0.993062	86.772	S	LITS(0.007)EEERS(0.993)PAK	1678
sp|Q12888|TP53B_HUMAN	0.855174	96.591	S	LMLS(0.005)T(0.012)S(0.015)EY(0.143)S(0.855)QS(0.97)PK	523
sp|Q12888|TP53B_HUMAN	0.969945	96.591	S	LMLS(0.005)T(0.012)S(0.015)EY(0.143)S(0.855)QS(0.97)PK	525
sp|Q12888|TP53B_HUMAN	0.999995	128.85	S	QSQQPMKPIS(1)PVKDPVS(0.969)PAS(0.031)QK	1094
sp|Q12888|TP53B_HUMAN	0.968856	128.85	S	QSQQPMKPIS(1)PVKDPVS(0.969)PAS(0.031)QK	1101
sp|Q12888|TP53B_HUMAN	0.999996	57.348	S	SEDMPFS(1)PK	265
sp|Q12888|TP53B_HUMAN	0.813402	50.207	S	T(0.001)VS(0.148)S(0.813)DGCS(0.029)T(0.007)PS(0.002)R	316
sp|Q12894|IFRD2_HUMAN	0.999915	124.18	S	SSAQADS(1)GS(0.884)S(0.116)DDEAASEAR	93
sp|Q12894|IFRD2_HUMAN	0.884344	124.18	S	SSAQADS(1)GS(0.884)S(0.116)DDEAASEAR	95
sp|Q12906|ILF3_HUMAN	0.992374	195.2	S	RPMEEDGEEKS(0.992)PS(0.008)K	382
sp|Q12929|EPS8_HUMAN	0.976904	74.678	S	QNS(0.977)S(0.02)S(0.002)SDSGGSIVR	659
sp|Q12946|FOXF1_HUMAN	0.981779	120.96	S	YHS(0.001)QS(0.982)PS(0.017)MCDR	335
sp|Q12959|DLG1_HUMAN	0.774658	129.05	S	EQMMNSSIS(0.004)S(0.028)GS(0.193)GS(0.775)LR	575
sp|Q12965|MYO1E_HUMAN	0.999867	62.042	S	NQYVPYPHAPGS(1)QR	980
sp|Q12982|BNIP2_HUMAN	0.990692	74.428	S	KGS(0.991)IT(0.004)EY(0.001)T(0.004)AAEEK	114
sp|Q13029|PRDM2_HUMAN	0.797558	46.702	S	T(0.091)S(0.1)S(0.798)PPS(0.221)S(0.777)PQHS(0.013)PALR	739
sp|Q13029|PRDM2_HUMAN	0.777255	46.702	S	T(0.091)S(0.1)S(0.798)PPS(0.221)S(0.777)PQHS(0.013)PALR	743
sp|Q13045|FLII_HUMAN	0.995507	189.1	S	NAEAVLQS(0.996)PGLS(0.004)GK	856
sp|Q13057|COASY_HUMAN	0.999928	73.781	S	PAS(1)PVAGSPK	178
sp|Q13057|COASY_HUMAN	0.999362	65.842	S	PAS(0.001)PVAGS(0.999)PK	183
sp|Q13085|ACACA_HUMAN	0.987004	42.336	S	S(0.006)S(0.006)MS(0.987)GLHLVK	80
sp|Q13098|CSN1_HUMAN	1	147.35	S	EGS(1)QGELTPANSQSR	474
sp|Q13111|CAF1A_HUMAN	0.765606	42.718	S	AT(0.083)LT(0.15)AS(0.766)PLGAS(0.001)	951
sp|Q13112|CAF1B_HUMAN	0.886793	132.44	S	TQDPS(0.113)S(0.887)PGT(0.61)T(0.39)PPQAR	429
sp|Q13136|LIPA1_HUMAN	0.847185	116.39	S	RS(0.154)S(0.847)DGS(0.998)LS(0.001)HEEDLAK	239
sp|Q13136|LIPA1_HUMAN	0.997726	102.07	S	RS(0.154)S(0.847)DGS(0.998)LS(0.001)HEEDLAK	242
sp|Q13144|EI2BE_HUMAN	1	94.767	S	GGS(1)PQMDDIK	544
sp|Q13177|PAK2_HUMAN	0.972715	76.143	S	Y(0.001)LS(0.973)FT(0.027)PPEK	141
sp|Q13200|PSMD2_HUMAN	1	114.9	S	DKAPVQPQQS(1)PAAAPGGTDEKPSGK	16
sp|Q13206|DDX10_HUMAN	0.923931	140.49	S	S(0.076)NS(0.924)EVEDVGPTSHNR	831
sp|Q13206|DDX10_HUMAN	0.998847	77.468	S	TANS(0.999)PGS(0.001)GARPDPVR	7
sp|Q13242|SRSF9_HUMAN	1	136.96	S	GRDS(1)PYQSR	204
sp|Q13242|SRSF9_HUMAN	0.999882	140.83	S	STS(1)YGYSR	189
sp|Q13242|SRSF9_HUMAN	0.930752	44.564	S	S(0.001)T(0.002)S(0.051)Y(0.103)GY(0.282)S(0.63)RS(0.931)R	195
sp|Q13243|SRSF5_HUMAN	0.910845	62.408	S	S(0.446)VS(0.644)RS(0.911)PVPEK	233
sp|Q13247|SRSF6_HUMAN	1	65.179	S	S(1)VS(1)PPPKR	314
sp|Q13247|SRSF6_HUMAN	1	85.676	S	S(1)VS(1)PPPKR	316
sp|Q13247|SRSF6_HUMAN	0.999999	61.11	S	S(1)NS(1)PLPVPPSK	301
sp|Q13247|SRSF6_HUMAN	0.999999	122.66	S	S(1)NS(1)PLPVPPSK	303
sp|Q13247|SRSF6_HUMAN	0.757924	50.202	S	S(0.098)RS(0.758)QS(0.434)RS(0.812)NS(0.898)PLPVPPSK	297
sp|Q13263|TIF1B_HUMAN	0.997602	188.88	S	AASAAAASAAAASAASGS(0.998)PGPGEGS(0.002)AGGEK	19
sp|Q13263|TIF1B_HUMAN	0.999992	62.408	S	S(1)GEGEVSGLMR	473
sp|Q13283|G3BP1_HUMAN	0.816683	172.26	S	S(0.092)S(0.092)S(0.817)PAPADIAQTVQEDLR	232
sp|Q13286|CLN3_HUMAN	0.998732	104.84	S	RFS(0.999)DS(0.998)EGEET(0.003)VPEPR	12
sp|Q13286|CLN3_HUMAN	0.997793	52.784	S	RFS(0.999)DS(0.998)EGEET(0.003)VPEPR	14
sp|Q13371|PHLP_HUMAN	0.761207	56.482	S	NS(0.017)AT(0.111)CHS(0.111)EDS(0.761)DLEID	296
sp|Q13425|SNTB2_HUMAN	1	55.452	S	GLGPPS(1)PPAPPR	95
sp|Q13425|SNTB2_HUMAN	1	124.42	S	GPAGEAGAS(1)PPVRR	110
sp|Q13425|SNTB2_HUMAN	0.978289	88.087	S	S(0.978)PS(0.022)LGSDLTFATR	393
sp|Q13427|PPIG_HUMAN	0.999999	121.5	S	DQS(1)PFSK	687
sp|Q13427|PPIG_HUMAN	0.962855	114.21	S	KFDHES(0.037)S(0.963)PGT(1)DEDKSG	745
sp|Q13427|PPIG_HUMAN	1	44.203	S	S(1)ET(1)PPHWR	356
sp|Q13427|PPIG_HUMAN	1	122.31	S	SELNEIKENQRS(1)PVR	397
sp|Q13428|TCOF_HUMAN	1	126.95	S	AALAPAKES(1)PR	906
sp|Q13428|TCOF_HUMAN	0.999999	164.93	S	ASSVSTKES(1)PAR	233
sp|Q13428|TCOF_HUMAN	0.994397	64.203	S	GS(0.006)LGS(0.994)QGAKDEPEEELQK	1410
sp|Q13428|TCOF_HUMAN	0.999179	171.79	S	KLGAGEGGEAS(0.001)VS(0.999)PEK	1378
sp|Q13428|TCOF_HUMAN	1	114.02	S	KLS(1)GDQPAAR	1350
sp|Q13428|TCOF_HUMAN	0.840087	115.8	S	LDS(0.16)S(0.84)PSVSSTLAAK	1228
sp|Q13428|TCOF_HUMAN	0.994443	97.579	S	TSQVGAAS(0.005)APAKES(0.994)PR	381
sp|Q13435|SF3B2_HUMAN	0.999983	173.21	S	SSLGQS(1)AS(0.987)ET(0.013)EEDTVSVSK	307
sp|Q13435|SF3B2_HUMAN	0.986548	173.21	S	SSLGQS(1)AS(0.987)ET(0.013)EEDTVSVSK	309
sp|Q13442|HAP28_HUMAN	0.999865	226.29	S	KSLDS(1)DES(1)EDEEDDYQQK	60
sp|Q13442|HAP28_HUMAN	1	362.61	S	KSLDS(1)DES(1)EDEEDDYQQK	63
sp|Q13442|HAP28_HUMAN	0.98082	61.78	S	MQS(0.019)LS(0.981)LNK	178
sp|Q13443|ADAM9_HUMAN	1	76.143	S	HVS(1)PVT(1)PPR	758
sp|Q13459|MYO9B_HUMAN	0.997928	52.03	S	S(0.004)PLEHS(0.998)S(0.998)PEKEAPS(1)PEK	1114
sp|Q13459|MYO9B_HUMAN	0.997928	63.691	S	S(0.004)PLEHS(0.998)S(0.998)PEKEAPS(1)PEK	1115
sp|Q13459|MYO9B_HUMAN	0.999968	63.691	S	S(0.004)PLEHS(0.998)S(0.998)PEKEAPS(1)PEK	1122
sp|Q13459|MYO9B_HUMAN	0.981621	86.548	S	VQEKPDS(0.982)PGGS(0.015)T(0.004)QIQR	1290
sp|Q13470|TNK1_HUMAN	0.86509	66.267	S	PT(0.001)GGGS(0.865)S(0.134)PPEIR	518
sp|Q13501|SQSTM_HUMAN	0.99947	148.52	S	S(0.047)RLT(0.953)PVS(0.999)PESSSTEEK	272
sp|Q13523|PRP4B_HUMAN	0.999996	58.83	S	DAS(1)PINRWS(0.896)PT(0.104)R	431
sp|Q13523|PRP4B_HUMAN	0.896304	58.83	S	DAS(1)PINRWS(0.896)PT(0.104)R	437
sp|Q13523|PRP4B_HUMAN	0.999998	90.697	S	KKS(1)PIINESR	277
sp|Q13523|PRP4B_HUMAN	1	46.378	S	S(1)RS(1)PLLNDR	366
sp|Q13523|PRP4B_HUMAN	1	66.267	S	S(1)RS(1)PLLNDR	368
sp|Q13523|PRP4B_HUMAN	1	43.77	S	S(1)LS(1)PKPR	354
sp|Q13523|PRP4B_HUMAN	1	59.35	S	S(1)LS(1)PKPR	356
sp|Q13523|PRP4B_HUMAN	1	91.549	S	S(1)RS(1)PVDLR	292
sp|Q13523|PRP4B_HUMAN	1	103.08	S	S(1)RS(1)PVDLR	294
sp|Q13523|PRP4B_HUMAN	0.893214	68.83	S	T(0.107)RS(0.893)PS(1)PDDILER	578
sp|Q13523|PRP4B_HUMAN	0.999694	68.83	S	T(0.107)RS(0.893)PS(1)PDDILER	580
sp|Q13535|ATR_HUMAN	1	56.936	S	LEMT(1)QNS(1)Y(1)RAK	1893
sp|Q13541|4EBP1_HUMAN	0.999984	84.759	S	NS(1)PVT(0.016)KT(0.984)PPR	65
sp|Q13547|HDAC1_HUMAN	1	159.54	S	IACEEEFS(1)DS(1)EEEGEGGRK	421
sp|Q13547|HDAC1_HUMAN	1	159.54	S	IACEEEFS(1)DS(1)EEEGEGGRK	423
sp|Q13573|SNW1_HUMAN	1	97.291	S	GPPS(1)PPAPVMHS(0.925)PS(0.075)R	224
sp|Q13573|SNW1_HUMAN	0.925219	97.291	S	GPPS(1)PPAPVMHS(0.925)PS(0.075)R	232
sp|Q13595|TRA2A_HUMAN	1	122.7	S	S(1)DVEENNFEGR	2
sp|Q13595|TRA2A_HUMAN	1	106.13	S	SDVEENNFEGRES(1)R	14
sp|Q13595|TRA2A_HUMAN	0.890503	46.069	S	S(0.077)RS(0.891)RS(0.84)Y(0.379)T(0.789)PEY(0.026)R	84
sp|Q13595|TRA2A_HUMAN	0.985882	120.96	S	S(0.014)RS(0.986)Y(0.004)T(0.997)PEYR	86
sp|Q13601|KRR1_HUMAN	0.997045	84.479	S	AS(0.997)PS(0.003)LERPEK	3
sp|Q13610|PWP1_HUMAN	0.997939	95.957	S	LQEEGGGS(0.998)DEEET(0.002)GSPSEDGMQSAR	50
sp|Q13610|PWP1_HUMAN	0.948299	67.198	S	EKLQEEGGGS(0.934)DEEET(0.077)GS(0.948)PS(0.04)EDGMQSAR	57
sp|Q13625|ASPP2_HUMAN	0.97519	52.278	S	IPRPLS(0.975)PT(0.025)K	698
sp|Q13671|RIN1_HUMAN	1	92.856	S	GS(1)PAT(0.002)S(0.998)PHLGR	333
sp|Q13671|RIN1_HUMAN	0.998139	92.856	S	GS(1)PAT(0.002)S(0.998)PHLGR	337
sp|Q13895|BYST_HUMAN	1	241.8	S	MPQDGS(1)DDEDEEWPTLEK	98
sp|Q14004|CDK13_HUMAN	0.953123	109.15	S	HS(0.047)S(0.953)IS(0.987)PS(0.011)T(0.002)LTLK	437
sp|Q14004|CDK13_HUMAN	0.987263	109.15	S	HS(0.047)S(0.953)IS(0.987)PS(0.011)T(0.002)LTLK	439
sp|Q14004|CDK13_HUMAN	0.816868	62.162	S	IEHAPS(0.817)PS(0.061)S(0.061)GGT(0.061)LK	525
sp|Q14004|CDK13_HUMAN	0.999976	63.165	S	KS(1)PS(1)PAGGGS(0.495)S(0.436)PY(0.006)S(0.064)R	340
sp|Q14004|CDK13_HUMAN	0.999752	63.165	S	KS(1)PS(1)PAGGGS(0.495)S(0.436)PY(0.006)S(0.064)R	342
sp|Q14004|CDK13_HUMAN	0.966248	66.644	S	S(0.034)LS(0.966)PLGGRDDS(0.978)PVS(0.022)HR	317
sp|Q14004|CDK13_HUMAN	0.995288	66.644	S	S(0.44)LS(0.561)PLGGRDDS(0.995)PVS(0.004)HR	325
sp|Q9NYV4|CDK12_HUMAN	0.99477	73.233	S	S(0.003)PS(0.995)PYS(0.002)R	293
sp|Q14004|CDK13_HUMAN	0.898361	103.08	S	S(0.101)RS(0.898)PY(0.431)S(0.569)PVLR	397
sp|Q14106|TOB2_HUMAN	0.839008	59.908	S	S(0.839)PT(0.155)NS(0.006)LLK	222
sp|Q14126|DSG2_HUMAN	0.945741	64.82	S	GSS(0.012)S(0.042)AS(0.946)IVK	703
sp|Q14134|TRI29_HUMAN	0.86956	91.043	S	TSYQPS(0.13)S(0.87)PGR	489
sp|Q14137|BOP1_HUMAN	0.997397	122.08	S	IGDEY(0.003)AEDS(0.997)S(1)DEEDIR	126
sp|Q14137|BOP1_HUMAN	0.999857	122.08	S	IGDEY(0.003)AEDS(0.997)S(1)DEEDIR	127
sp|Q14151|SAFB2_HUMAN	1	43.813	S	EGS(1)RPMMGDHR	787
sp|Q14152|EIF3A_HUMAN	0.950292	105.98	S	LGDS(0.025)S(0.95)LS(0.025)R	882
sp|Q15052|ARHG6_HUMAN	0.999996	70.363	S	MS(1)GFIYQGK	488
sp|Q14157|UBP2L_HUMAN	0.954504	47.545	S	NPS(0.002)DS(0.008)AVHS(0.955)PFT(0.036)K	416
sp|Q14157|UBP2L_HUMAN	0.845037	87.427	S	RYPS(0.154)S(0.845)IS(0.009)S(0.123)S(0.869)PQK	605
sp|Q14157|UBP2L_HUMAN	0.991658	120.84	S	RYPSSISS(0.008)S(0.992)PQK	609
sp|Q14160|SCRIB_HUMAN	1	45.161	S	ALS(1)PAELR	1486
sp|Q14160|SCRIB_HUMAN	1	57.836	S	MKS(1)LEQDALR	1508
sp|Q14160|SCRIB_HUMAN	1	121.21	S	NS(1)LESISSIDR	1220
sp|Q14160|SCRIB_HUMAN	0.985114	88.187	S	NS(1)LES(0.985)IS(0.013)S(0.002)IDR	1223
sp|Q14160|SCRIB_HUMAN	0.808262	47.532	S	QS(0.192)PAS(0.808)PPPLGGGAPVR	1448
sp|Q14160|SCRIB_HUMAN	0.820128	47.018	S	RSEACPCQPDS(0.18)GS(0.82)PLPAEEEK	504
sp|Q14160|SCRIB_HUMAN	1	86.772	S	VQS(1)PEPPAPER	1475
sp|Q14186|TFDP1_HUMAN	1	77.64	S	VFIDQNLS(1)PGK	23
sp|Q14191|WRN_HUMAN	1	87.298	S	SIMVQS(1)PEK	1133
sp|Q14204|DYHC1_HUMAN	0.99465	90.707	S	TDS(0.995)T(0.004)S(0.001)DGRPAWMR	4368
sp|Q14244|MAP7_HUMAN	0.999999	117.37	S	LSSSSATLLNS(1)PDR	209
sp|Q14244|MAP7_HUMAN	0.881177	67.993	S	S(0.001)VS(0.881)T(0.118)MNLSK	183
sp|Q14247|SRC8_HUMAN	0.99998	109.72	S	T(0.005)QT(0.995)PPVS(1)PAPQPTEER	405
sp|Q14247|SRC8_HUMAN	0.98061	146	S	LPS(0.019)S(0.981)PVYEDAASFK	418
sp|Q14258|TRI25_HUMAN	0.906685	50.827	S	AS(0.093)APS(0.907)PNAQVACDHCLK	100
sp|Q14432|PDE3A_HUMAN	0.773415	101.62	S	S(0.113)S(0.113)S(0.773)VVSAEMSGCSSK	294
sp|Q14493|SLBP_HUMAN	1	72.891	S	CDGDAS(1)PPS(1)PAR	20
sp|Q14493|SLBP_HUMAN	1	72.891	S	CDGDAS(1)PPS(1)PAR	23
sp|Q14498|RBM39_HUMAN	1	110.38	S	DKS(1)PVREPIDNLTPEER	136
sp|Q14498|RBM39_HUMAN	0.990926	55.353	S	Y(0.002)RS(0.991)PY(0.004)S(0.003)GPK	97
sp|Q14498|RBM39_HUMAN	0.97872	48.741	S	Y(0.172)RS(0.824)PY(0.025)S(0.979)GPK	100
sp|Q14517|FAT1_HUMAN	0.851438	49.298	S	DMPAAGS(0.851)LGS(0.05)S(0.05)S(0.05)R	4473
sp|Q14562|DHX8_HUMAN	0.998641	54.005	S	QS(0.001)MDMS(0.999)PIK	460
sp|Q14669|TRIPC_HUMAN	0.998874	47.288	S	DDS(0.001)LDLS(0.999)PQGR	991
sp|Q14669|TRIPC_HUMAN	0.963046	65.295	S	S(0.037)ES(0.963)PPAELPSLR	312
sp|Q14671|PUM1_HUMAN	0.932782	64.65	S	RDS(0.933)LT(0.065)GS(0.001)SDLYK	709
sp|Q14678|KANK1_HUMAN	0.83372	57.019	S	S(0.089)Y(0.076)S(0.834)AGNAS(0.002)QLEQLSR	325
sp|Q14684|RRP1B_HUMAN	0.994889	103.91	S	GS(0.995)PT(0.005)GGAQLLK	513
sp|Q14684|RRP1B_HUMAN	0.967101	60.49	S	SILVS(0.967)PT(0.028)GPS(0.005)R	706
sp|Q14687|GSE1_HUMAN	1	161.48	S	ERS(1)PS(1)PPTIQSK	826
sp|Q14687|GSE1_HUMAN	0.999958	161.48	S	ERS(1)PS(1)PPTIQSK	828
sp|Q14692|BMS1_HUMAN	1	127.02	S	AGLS(1)PANCQSDR	552
sp|Q14694|UBP10_HUMAN	0.999745	71.881	S	NHSVNEEEQEEQGEGS(1)EDEWEQVGPR	576
sp|Q14839|CHD4_HUMAN	1	117.2	S	KMS(1)QPGS(0.911)PS(0.089)PK	1531
sp|Q14839|CHD4_HUMAN	0.955914	117.2	S	KMS(1)QPGS(0.956)PS(0.044)PK	1535
sp|Q14839|CHD4_HUMAN	0.864696	42.789	S	S(0.134)DS(0.865)EGS(0.001)DYTPGKK	105
sp|Q14847|LASP1_HUMAN	0.797893	52.721	S	MGPSGGEGMEPERRDS(0.798)QDGS(0.101)S(0.101)YR	146
sp|Q14966|ZN638_HUMAN	0.860976	91.867	S	AVIVS(0.139)S(0.861)PK	1401
sp|Q14966|ZN638_HUMAN	0.965371	111.07	S	QSSVT(0.001)QVT(0.033)EQS(0.965)PK	128
sp|Q14978|NOLC1_HUMAN	0.985188	82.279	S	AS(0.015)S(0.985)PFRR	623
sp|Q14978|NOLC1_HUMAN	1	84.054	S	GS(1)PRPQAPK	538
sp|Q14978|NOLC1_HUMAN	1	90.434	S	S(1)PAVKPAAAPK	397
sp|Q14978|NOLC1_HUMAN	1	132.88	S	VADNS(1)FDAKR	643
sp|Q14980|NUMA1_HUMAN	0.977382	55.358	S	APVPS(0.001)T(0.001)CS(0.001)S(0.001)T(0.001)FPEELS(0.977)PPS(0.02)HQAK	169
sp|Q14980|NUMA1_HUMAN	0.962781	70.942	S	TQPDGT(0.007)S(0.007)VPGEPAS(0.963)PIS(0.023)QR	1757
sp|Q14C86|GAPD1_HUMAN	0.965988	115.12	S	S(0.003)RS(0.966)S(0.031)DIVSSVR	902
sp|Q14CW9|AT7L3_HUMAN	0.854382	61.692	S	LQWDGS(0.001)S(0.011)DLS(0.854)PS(0.102)DS(0.011)GS(0.011)S(0.011)K	281
sp|Q14CZ0|CP072_HUMAN	0.99988	60.064	S	LTVVS(1)PNR	167
sp|Q15020|SART3_HUMAN	0.961023	189.1	S	ATAAET(0.039)S(0.961)ASEPEAESK	8
sp|Q15020|SART3_HUMAN	0.805716	63.408	S	AT(0.002)AAET(0.032)S(0.154)AS(0.806)EPEAES(0.007)K	10
sp|Q15054|DPOD3_HUMAN	0.999995	123.29	S	VALS(1)DDETKETENMR	307
sp|Q15056|IF4H_HUMAN	0.988466	43.813	S	AYS(0.002)S(0.009)FGGGRGS(0.988)R	21
sp|Q15059|BRD3_HUMAN	0.98453	57.401	S	S(0.015)ES(0.985)PPPLSDPK	263
sp|Q15061|WDR43_HUMAN	1	161.67	S	LQAKES(1)PQR	77
sp|Q15061|WDR43_HUMAN	1	92.247	S	S(1)GGNEVSIEER	431
sp|Q15121|PEA15_HUMAN	1	43.246	S	QPS(1)EEEIIK	116
sp|Q15149|PLEC_HUMAN	1	106.49	S	AQLEPVAS(1)PAK	1435
sp|Q15149|PLEC_HUMAN	0.848307	151.41	S	GYYSPYSVSGS(0.014)GS(0.848)T(0.111)AGS(0.027)R	4622
sp|Q15149|PLEC_HUMAN	0.980791	162.49	S	SDEGQLS(0.981)PAT(0.019)R	720
sp|Q15149|PLEC_HUMAN	0.893404	176.1	S	S(0.013)S(0.093)S(0.893)VGSSSS(0.001)YPIS(0.996)PAVS(0.002)R	4386
sp|Q15149|PLEC_HUMAN	0.99644	176.1	S	S(0.013)S(0.093)S(0.893)VGSSSS(0.001)YPIS(0.996)PAVS(0.002)R	4396
sp|Q15154|PCM1_HUMAN	1	40.715	S	INFS(1)DLDQR	110
sp|Q15154|PCM1_HUMAN	0.997844	49.482	S	KAS(0.998)AQAS(0.002)LASK	1283
sp|Q15154|PCM1_HUMAN	0.999969	108.71	S	VTNDIS(1)PES(0.563)S(0.437)PGVGR	65
sp|Q15154|PCM1_HUMAN	0.863019	108.71	S	VTNDIS(1)PES(0.863)S(0.137)PGVGR	68
sp|Q15276|RABE1_HUMAN	0.991341	99.055	S	AQS(0.991)T(0.008)DSLGTSGSLQSK	407
sp|Q15287|RNPS1_HUMAN	1	49.418	S	RFS(1)PPRR	251
sp|Q15361|TTF1_HUMAN	0.989979	92.211	S	YLSADS(0.01)GDADDS(0.99)DADLGSAVK	487
sp|Q15398|DLGP5_HUMAN	0.90412	46.746	S	NT(0.003)AS(0.091)QNS(0.904)ILEEGET(0.002)K	777
sp|Q15424|SAFB1_HUMAN	0.999742	108.5	S	ESSTSEGADQKMS(1)S(0.999)PEDDS(0.001)DTKR	383
sp|Q15424|SAFB1_HUMAN	0.999069	108.5	S	ESSTSEGADQKMS(1)S(0.999)PEDDS(0.001)DTKR	384
sp|Q15424|SAFB1_HUMAN	1	97.813	S	SVVS(1)FDKVK	604
sp|Q15459|SF3A1_HUMAN	0.999989	87.235	S	AEEPPSQLDQDTQVQDMDEGS(1)DDEEEGQK	359
sp|Q15477|SKIV2_HUMAN	0.753908	41.092	S	GDT(0.001)VS(0.123)AS(0.754)PCS(0.123)APLAR	245
sp|Q15637|SF01_HUMAN	0.999423	96.46	S	TGDLGIPPNPEDRS(0.999)PS(0.995)PEPIY(0.001)NS(0.005)EGK	80
sp|Q15637|SF01_HUMAN	0.999084	145.71	S	S(0.999)PS(0.999)PEPIY(0.001)NS(0.001)EGK	82
sp|Q15642|CIP4_HUMAN	0.999455	104.63	S	APS(0.999)DS(0.141)S(0.857)LGT(0.002)PSDGRPELR	296
sp|Q15642|CIP4_HUMAN	0.857321	104.63	S	APS(0.999)DS(0.141)S(0.857)LGT(0.002)PSDGRPELR	299
sp|Q15648|MED1_HUMAN	0.999801	85	S	AKS(1)PISSGSGGSHMSGTSSSSGMK	1223
sp|Q15648|MED1_HUMAN	0.999997	62.658	S	LAS(1)PMKPVPGT(0.985)PPS(0.011)S(0.003)K	1207
sp|Q15648|MED1_HUMAN	0.793519	119.65	S	NSSQSGGKPGS(0.2)S(0.794)PIT(0.007)K	1156
sp|Q15648|MED1_HUMAN	0.796734	55.358	S	S(0.001)PAY(0.008)T(0.064)PQNLDS(0.797)ES(0.117)ES(0.006)GS(0.006)S(0.002)IAEK	1463
sp|Q15648|MED1_HUMAN	0.989719	65.775	S	S(0.009)YQNS(0.99)PS(0.215)S(0.784)DDGIRPLPEYS(0.001)TEK	1479
sp|Q15648|MED1_HUMAN	0.849149	77.19	S	SYQNSPS(0.149)S(0.849)DDGIRPLPEYS(0.001)T(0.001)EK	1482
sp|Q15652|JHD2C_HUMAN	0.854345	50.843	S	IKS(0.15)S(0.854)PS(0.995)PEVVKPK	639
sp|Q15652|JHD2C_HUMAN	0.995372	50.843	S	IKS(0.15)S(0.854)PS(0.995)PEVVKPK	641
sp|Q15696|U2AFM_HUMAN	0.999848	67.334	S	DIYLS(1)PDR	349
sp|Q15751|HERC1_HUMAN	0.927284	43.291	S	S(0.268)RS(0.304)ES(0.347)DLS(0.129)QPES(0.927)DEEGY(0.024)ALS(0.001)GR	1521
sp|Q15773|MLF2_HUMAN	0.837184	72.29	S	LAIQGPEDS(0.837)PS(0.163)R	238
sp|Q15776|ZKSC8_HUMAN	0.860612	126.19	S	AMSTSQS(0.861)PT(0.139)R	193
sp|Q15785|TOM34_HUMAN	1	90.614	S	NRVPS(1)AGDVEK	186
sp|Q15836|VAMP3_HUMAN	1	42.209	S	DQKLS(1)ELDDR	44
sp|Q15942|ZYX_HUMAN	1	81.428	S	FS(1)PGAPGGSGSQPNQK	281
sp|Q16181|SEPT7_HUMAN	1	55.401	S	S(1)PLAQMEEER	334
sp|Q16204|CCDC6_HUMAN	1	80.632	S	LDQPVS(1)APPS(1)PR	240
sp|Q16204|CCDC6_HUMAN	1	80.632	S	LDQPVS(1)APPS(1)PR	244
sp|Q16512|PKN1_HUMAN	0.814809	173.06	S	LNLGTDSDS(0.185)S(0.815)PQK	562
sp|Q16514|TAF12_HUMAN	0.999999	65.347	S	LS(1)PENNQVLTK	51
sp|Q16543|CDC37_HUMAN	0.999999	59.908	S	TGDEKDVS(1)V	377
sp|Q16629|SRSF7_HUMAN	1	68.657	S	S(1)AS(1)PERMD	231
sp|Q16629|SRSF7_HUMAN	1	65.234	S	S(1)AS(1)PERMD	233
sp|Q16629|SRSF7_HUMAN	0.998486	105.52	S	Y(0.002)FQS(0.998)PS(1)R	192
sp|Q16629|SRSF7_HUMAN	0.999568	111.95	S	Y(0.002)FQS(0.998)PS(1)R	194
sp|Q16629|SRSF7_HUMAN	0.99542	61.958	S	YFQS(0.042)PS(0.963)RS(0.995)R	196
sp|Q16637|SMN_HUMAN	0.992811	140.81	S	GT(0.007)GQS(0.993)DDSDIWDDTALIK	28
sp|Q16643|DREB_HUMAN	0.999744	116.37	S	LSS(1)PVLHR	142
sp|Q16666|IF16_HUMAN	0.997215	69.952	S	VSEEQTQPPS(0.997)PAGAGMS(0.001)T(0.001)AMGR	153
sp|Q1KMD3|HNRL2_HUMAN	0.999977	141.49	S	S(1)GDETPGSEVPGDK	161
sp|Q29RF7|PDS5A_HUMAN	1	130.01	S	AAVGQES(1)PGGLEAGNAK	1305
sp|Q29RF7|PDS5A_HUMAN	0.825336	41.491	S	EQS(0.054)S(0.054)EAAET(0.067)GVS(0.825)ENEENPVR	1195
sp|Q2NKX8|ERC6L_HUMAN	1	59.908	S	NDIS(1)PPGR	1069
sp|Q32MZ4|LRRF1_HUMAN	0.850077	120.87	S	IDGAT(0.003)QS(0.147)S(0.85)PAEPK	714
sp|Q3B726|RPA43_HUMAN	1	41.448	S	HIALS(1)PR	60
sp|Q3B726|RPA43_HUMAN	0.963428	52.059	S	KHS(0.963)EEAEFT(0.037)PPLKCS(0.999)PK	316
sp|Q3B726|RPA43_HUMAN	0.999155	52.059	S	KHS(0.963)EEAEFT(0.037)PPLKCS(0.999)PK	328
sp|Q3KQU3|MA7D1_HUMAN	0.840767	96.464	S	LSASTAS(0.159)ELS(0.841)PK	460
sp|Q3KQU3|MA7D1_HUMAN	0.81629	52.122	S	RS(0.54)S(0.511)QPS(0.816)PT(0.133)AVPAS(0.53)DS(0.415)PPT(0.055)KQEVK	116
sp|Q3KR37|ASTRB_HUMAN	0.79524	116.39	S	S(0.168)RS(0.795)PT(0.036)PQNQDGDTMVEK	30
sp|Q3KR37|ASTRB_HUMAN	0.996518	65.5	S	SSIET(0.003)KPDAS(0.997)PQLPK	274
sp|Q49A26|GLYR1_HUMAN	0.99269	47.938	S	ALDQS(0.993)DNDMS(0.007)AVYR	540
sp|Q49A26|GLYR1_HUMAN	0.840281	52.579	S	KLS(0.84)LS(0.16)EGK	130
sp|Q4G0J3|LARP7_HUMAN	0.877594	63.709	S	KRS(0.878)S(0.595)S(0.527)EDAESLAPR	298
sp|Q4G0J3|LARP7_HUMAN	0.859915	117.65	S	S(0.002)RPT(0.14)S(0.86)EGS(0.997)DIESTEPQK	258
sp|Q4G0J3|LARP7_HUMAN	0.997407	191.35	S	S(0.002)RPT(0.14)S(0.86)EGS(0.997)DIESTEPQK	261
sp|Q4KMP7|TB10B_HUMAN	1	42.095	S	AAGGAPS(1)PPPPVR	678
sp|Q4VCS5|AMOT_HUMAN	0.999989	50.653	S	MRNS(1)EEQPS(0.682)GGT(0.682)T(0.635)VLQR	4
sp|Q52LR7|EPC2_HUMAN	0.897476	48.625	S	LLNLQDS(0.897)DS(0.085)EECT(0.009)S(0.009)R	538
sp|Q53EL6|PDCD4_HUMAN	0.999528	140.95	S	DSGRGDS(1)VSDSGSDALR	76
sp|Q53EL6|PDCD4_HUMAN	1	76.228	S	RFVS(1)EGDGGR	457
sp|Q53EL6|PDCD4_HUMAN	0.857573	121.02	S	SGLTVPT(0.142)S(0.858)PK	94
sp|Q53F19|NCBP3_HUMAN	0.988081	71.03	S	MIS(0.148)T(0.864)PS(0.988)PKK	415
sp|Q53GS9|SNUT2_HUMAN	1	164.81	S	EVDEDS(1)EPEREVR	82
sp|Q53HL2|BOREA_HUMAN	0.960103	71.344	S	IYNIS(0.009)GNGS(0.96)PLADS(0.031)K	219
sp|Q53LP3|SWAHC_HUMAN	0.901045	85.288	S	DLVMGS(0.099)S(0.901)PQLK	213
sp|Q53SF7|COBL1_HUMAN	0.998429	134.21	S	DQT(0.002)AS(0.998)APATPLVNK	256
sp|Q56NI9|ESCO2_HUMAN	0.999994	107.85	S	LPSANQGS(1)PFK	75
sp|Q58WW2|DCAF6_HUMAN	0.999378	90.731	S	DGEQS(0.999)PNVS(0.001)LMQR	336
sp|Q5BKZ1|ZN326_HUMAN	0.929101	117.86	S	ISLS(0.02)KS(0.929)PT(0.05)K	270
sp|Q5FBB7|SGO1_HUMAN	1	79.974	S	DQVNLS(1)PK	256
sp|Q5JRA6|TGO1_HUMAN	0.999834	50.986	S	DEPPPASQSTSQDCSQALKQS(1)P	1906
sp|Q5JSH3|WDR44_HUMAN	0.957156	80.79	S	EYVS(0.007)NDAAQS(0.957)DDEEKLQS(0.035)QPTDTDGGR	403
sp|Q5JSZ5|PRC2B_HUMAN	1	49.418	S	EAGS(1)PAQEFK	613
sp|Q5JSZ5|PRC2B_HUMAN	0.997094	64.313	S	QLS(0.997)MS(0.002)S(0.001)ADSADAK	416
sp|Q5JTD0|TJAP1_HUMAN	0.880727	179.17	S	KDS(0.881)LT(0.119)QAQEQGNLLN	545
sp|Q5JTH9|RRP12_HUMAN	0.997062	44.382	S	GDS(0.003)IEEILADS(0.997)EDEEDNEEEER	1080
sp|Q5JTV8|TOIP1_HUMAN	0.934017	123.74	S	DS(0.075)HS(0.934)S(0.99)EEDEASSQTDLSQTISK	156
sp|Q5JTV8|TOIP1_HUMAN	0.994118	142.32	S	DS(0.072)HS(0.934)S(0.994)EEDEASSQTDLSQTISK	157
sp|Q5JTV8|TOIP1_HUMAN	0.992587	169.04	S	SELGNQS(0.993)PS(0.006)T(0.001)SSR	315
sp|Q5M775|CYTSB_HUMAN	0.999934	153.94	S	KS(1)VSSPTSSNTPTPTK	131
sp|Q5M775|CYTSB_HUMAN	0.979095	43.308	S	S(0.979)PLS(0.021)GIPVR	847
sp|Q5SNT2|TM201_HUMAN	0.773365	52.071	S	RT(0.202)S(0.773)PS(0.004)S(0.02)LPGR	441
sp|Q5SRE5|NU188_HUMAN	0.863269	86.378	S	GAPS(0.135)S(0.863)PAT(0.002)GVLPS(1)PQGK	1709
sp|Q5SRE5|NU188_HUMAN	0.999867	84.035	S	GAPS(0.135)S(0.863)PAT(0.002)GVLPS(1)PQGK	1717
sp|Q5SW79|CE170_HUMAN	0.944025	82.529	S	LGEAS(0.944)DS(0.056)ELADADK	1112
sp|Q5SW79|CE170_HUMAN	0.903476	152.54	S	S(0.097)DS(0.903)EATISR	1167
sp|Q5SW79|CE170_HUMAN	0.994513	106.52	S	S(0.001)T(0.001)GS(0.995)AT(0.004)SLASQGER	630
sp|Q5SW79|CE170_HUMAN	0.848804	65.092	S	S(0.1)T(0.118)GS(0.781)AT(0.15)S(0.849)LAS(0.003)QGER	633
sp|Q5SW79|CE170_HUMAN	0.992009	106.52	S	S(0.206)T(0.26)GS(0.534)ATS(0.008)LAS(0.992)QGER	636
sp|Q5T0W9|FA83B_HUMAN	0.995331	43.808	S	GS(0.995)PS(0.005)FLK	764
sp|Q5T0W9|FA83B_HUMAN	0.99999	121.29	S	TPS(1)PGPVESK	869
sp|Q5T1M5|FKB15_HUMAN	0.999835	164.12	S	RPS(1)QEQSASASSGQPQAPLNR	956
sp|Q5T200|ZC3HD_HUMAN	0.996785	79.467	S	S(0.002)T(0.002)S(0.997)PAGQHHS(0.955)PIS(0.036)S(0.01)R	318
sp|Q5T200|ZC3HD_HUMAN	0.998552	135.09	S	S(0.397)T(0.528)S(0.075)PAGQHHS(0.999)PIS(0.001)SR	325
sp|Q5T200|ZC3HD_HUMAN	0.85952	64.82	S	DQRPS(0.14)S(0.86)PIR	643
sp|Q5T200|ZC3HD_HUMAN	0.999999	93.73	S	EHS(1)PDS(1)DAYNSGDDKNEK	845
sp|Q5T200|ZC3HD_HUMAN	0.999986	93.73	S	EHS(1)PDS(1)DAYNSGDDKNEK	848
sp|Q5T200|ZC3HD_HUMAN	1	83.182	S	KEVS(1)PEVVR	198
sp|Q5T200|ZC3HD_HUMAN	0.999891	70.98	S	GNIETTSEDGQVFS(1)PK	993
sp|Q5T200|ZC3HD_HUMAN	0.89292	68.972	S	KT(0.107)S(0.893)AVS(0.553)S(0.448)PLLDQQR	238
sp|Q5T200|ZC3HD_HUMAN	0.999959	90.913	S	S(1)PERPTGDLR	77
sp|Q5T200|ZC3HD_HUMAN	0.980154	101.49	S	S(0.014)AS(0.98)PY(0.006)PSHS(0.005)LS(0.544)S(0.451)PQR	372
sp|Q5T200|ZC3HD_HUMAN	0.997749	159.26	S	S(0.002)KGDS(0.998)DIS(1)DEEAAQQSK	1014
sp|Q5T200|ZC3HD_HUMAN	0.999983	159.26	S	S(0.002)KGDS(0.998)DIS(1)DEEAAQQSK	1017
sp|Q5T200|ZC3HD_HUMAN	0.993738	86.911	S	SKLS(0.994)PS(0.006)PSLR	207
sp|Q5T200|ZC3HD_HUMAN	0.849174	61.423	S	S(0.115)KLS(0.884)PS(0.849)PS(0.152)LRK	209
sp|Q5T200|ZC3HD_HUMAN	0.993064	88.187	S	S(0.004)LS(0.993)PS(0.003)HLTEDR	877
sp|Q5T200|ZC3HD_HUMAN	0.97084	68.335	S	TPS(0.971)PS(0.029)YQR	356
sp|Q5T3I0|GPTC4_HUMAN	0.999494	57.136	S	DLES(0.999)CS(0.999)DDDNQGS(0.001)K	128
sp|Q5T3I0|GPTC4_HUMAN	0.999494	112.42	S	DLES(0.999)CS(0.999)DDDNQGS(0.001)K	130
sp|Q5T3I0|GPTC4_HUMAN	0.979035	171.72	S	DLESCSDDDNQGS(0.021)KS(0.979)PK	139
sp|Q5T8I3|F102B_HUMAN	0.955211	65.5	S	S(0.021)S(0.021)S(0.955)FS(0.002)ELCHR	228
sp|Q5T8P6|RBM26_HUMAN	0.999542	117.09	S	LNHS(1)PPQSSSR	127
sp|Q5T8P6|RBM26_HUMAN	0.999991	89.886	S	TNS(1)PGFQK	518
sp|Q5TAQ9|DCAF8_HUMAN	1	89.668	S	VHDRS(1)EEEEEEEEEEEEEQPR	99
sp|Q5UIP0|RIF1_HUMAN	0.999997	112.5	S	RDS(1)FDNCSLGESSK	1688
sp|Q5UIP0|RIF1_HUMAN	0.959222	62.611	S	ELDPS(0.001)LVS(0.024)ANDS(0.959)PS(0.015)GMQTR	2161
sp|Q5UIP0|RIF1_HUMAN	0.998286	52.49	S	S(0.002)LS(0.998)PDEER	2393
sp|Q5UIP0|RIF1_HUMAN	0.999978	125.29	S	SNES(1)VDIQDQEEK	1579
sp|Q5UIP0|RIF1_HUMAN	0.994428	58.079	S	VKS(0.994)PQRPS(0.005)DWSK	782
sp|Q5VSL9|STRP1_HUMAN	0.999996	142.19	S	AAS(1)PPASASDLIEQQQK	335
sp|Q5VT52|RPRD2_HUMAN	0.999758	73.466	S	IIS(1)PGSSTPSSTR	758
sp|Q5VT52|RPRD2_HUMAN	0.816681	111.39	S	LESES(0.012)T(0.086)S(0.817)PS(0.086)LEMK	665
sp|Q5VTL8|PR38B_HUMAN	0.999999	234.36	S	RRS(1)QS(1)IEQESQEK	527
sp|Q5VTL8|PR38B_HUMAN	1	234.36	S	SQS(1)IEQESQEK	529
sp|Q5VTR2|BRE1A_HUMAN	0.996597	154.69	S	ALVVPEPEPDS(0.003)DS(0.997)NQER	138
sp|Q5VUA4|ZN318_HUMAN	1	52.683	S	NS(1)PPFLK	709
sp|Q5VUA4|ZN318_HUMAN	0.802246	62.203	S	RS(0.198)S(0.802)PPPPPSGSSSR	40
sp|Q5VUA4|ZN318_HUMAN	0.99999	71.451	S	S(1)PGLCSDSLEK	136
sp|Q5VV41|ARHGG_HUMAN	0.999897	47.288	S	HQS(1)FGAAVLSR	107
sp|Q5VZ89|DEN4C_HUMAN	0.946791	42.336	S	S(0.022)T(0.022)S(0.947)LS(0.009)ALVR	1325
sp|Q5VZK9|CARL1_HUMAN	0.761894	70.986	S	RS(0.238)S(0.762)GFIS(0.001)ELPSEEGK	968
sp|Q5VZK9|CARL1_HUMAN	0.901322	45.014	S	TAS(0.001)RPDDIPDS(0.901)PS(0.607)S(0.49)PK	1288
sp|Q5VZL5|ZMYM4_HUMAN	0.937005	83.53	S	AKS(0.063)EDS(0.937)DVELSD	1542
sp|Q5VZL5|ZMYM4_HUMAN	0.999993	51.726	S	AKS(0.364)EDS(0.636)DVELS(1)D	1547
sp|Q5VZL5|ZMYM4_HUMAN	0.999796	196.31	S	VTQHES(1)DNENEIQIQNK	122
sp|Q5W0B1|OBI1_HUMAN	0.814687	75.589	S	IQSS(0.001)LS(0.018)S(0.047)AS(0.815)PS(0.119)K	719
sp|Q5W0B1|OBI1_HUMAN	1	75.764	S	LKAEVDNRS(1)PQK	210
sp|Q63ZY6|NSN5C_HUMAN	0.999511	59.871	S	AS(0.349)APERT(0.651)PS(1)PAPK	260
sp|Q63ZY6|NSN5C_HUMAN	1	55.314	S	QLEEPGAGT(1)PS(1)PVR	143
sp|Q9Y4E1|WAC2C_HUMAN	0.999933	86.378	S	AVAS(1)PEATVSQTDENK	498
sp|Q66K64|DCA15_HUMAN	0.885034	46.069	S	S(0.057)S(0.057)GS(0.885)PEPSPAIAK	310
sp|Q66K74|MAP1S_HUMAN	0.989585	87.102	S	AVPMAPAPAS(0.99)PGS(0.008)S(0.002)NDSSAR	759
sp|Q66PJ3|AR6P4_HUMAN	1	81.311	S	S(1)AGEEEDGPVLTDEQK	332
sp|Q68CP4|HGNAT_HUMAN	0.847971	52.693	S	LINS(0.005)ELGS(0.848)PS(0.147)R	243
sp|Q68CZ2|TENS3_HUMAN	0.955931	58.159	S	GVGSGPHPPDT(0.002)QQPS(0.956)PS(0.042)K	660
sp|Q68CZ2|TENS3_HUMAN	1	55.461	S	VMIGS(1)PK	1441
sp|Q69YN4|VIR_HUMAN	0.951836	153.74	S	SFLSEPS(0.048)S(0.952)PGR	1579
sp|Q69YQ0|CYTSA_HUMAN	0.91183	50.675	S	KGS(0.912)S(0.08)GNAS(0.008)EVSVACLTER	384
sp|Q6FI81|CPIN1_HUMAN	0.837521	109.79	S	KS(0.162)S(0.838)PS(0.001)VKPAVDPAAAK	183
sp|Q6GQQ9|OTU7B_HUMAN	0.943331	75.717	S	S(0.049)T(0.049)PES(0.943)GDS(0.927)DKES(0.032)VGS(0.001)SSTSNEGGR	464
sp|Q6GQQ9|OTU7B_HUMAN	0.926527	75.717	S	S(0.049)T(0.049)PES(0.943)GDS(0.927)DKES(0.032)VGS(0.001)SSTSNEGGR	467
sp|Q6IBW4|CNDH2_HUMAN	1	113.93	S	S(1)PQQSAALPR	284
sp|Q6IQ23|PKHA7_HUMAN	0.968891	92.65	S	KVT(0.031)S(0.969)PLQS(0.995)PT(0.005)K	903
sp|Q6IQ23|PKHA7_HUMAN	0.995317	92.65	S	KVT(0.031)S(0.969)PLQS(0.995)PT(0.005)K	907
sp|Q6KC79|NIPBL_HUMAN	0.999977	136.99	S	AITSLLGGGS(1)PK	2658
sp|Q6NXT1|ANR54_HUMAN	0.999999	80.69	S	ASGGAQS(1)PLR	63
sp|Q6P0N0|M18BP_HUMAN	0.802604	58.37	S	NS(0.197)S(0.803)LLEPQK	135
sp|Q6P158|DHX57_HUMAN	1	155.06	S	DLQEQDADAGS(1)ER	127
sp|Q6P158|DHX57_HUMAN	1	141.85	S	GLS(1)GEEEDDEPDCCNDER	132
sp|Q6P1M3|L2GL2_HUMAN	0.999905	87.308	S	SLRQS(1)FR	653
sp|Q6P1X5|TAF2_HUMAN	0.96392	61.65	S	S(0.011)IRS(0.964)PS(0.025)LSD	1194
sp|Q6P2E9|EDC4_HUMAN	0.999631	65.043	S	ETCSTLAES(1)PR	844
sp|Q6P4Q7|CNNM4_HUMAN	0.99357	77.662	S	S(0.002)AS(0.994)LS(0.004)YPDR	664
sp|Q6P5Z2|PKN3_HUMAN	0.998493	43.382	S	RGPS(0.998)PPAS(0.98)PT(0.022)R	544
sp|Q6P5Z2|PKN3_HUMAN	0.979755	43.382	S	RGPS(0.998)PPAS(0.98)PT(0.022)R	548
sp|Q6P6C2|ALKB5_HUMAN	0.818072	49.287	S	Y(0.142)QEDS(0.818)DPERS(0.564)DY(0.476)EEQQLQK	64
sp|Q6PD62|CTR9_HUMAN	0.983539	107.75	S	KGS(0.984)GS(0.016)EQEGEDEEGGER	941
sp|Q6PID6|TTC33_HUMAN	0.992855	101.3	S	SEAPAEVT(0.007)HFS(0.993)PK	197
sp|Q6PJF5|RHDF2_HUMAN	0.995122	56.359	S	QAS(0.995)LS(0.005)QSIR	113
sp|Q6PJG6|BRAT1_HUMAN	0.997459	62.287	S	GS(0.997)PNT(0.003)ASAEATLPR	742
sp|Q6PJT7|ZC3HE_HUMAN	1	107.65	S	DLVQPDKPAS(1)PK	515
sp|Q6PJT7|ZC3HE_HUMAN	0.999838	49.463	S	IS(1)PPIKEEETKGDSVEK	409
sp|Q6PJT7|ZC3HE_HUMAN	0.999901	53.453	S	NGDECAYHHPIS(1)PCK	620
sp|Q6PJT7|ZC3HE_HUMAN	0.998995	41.689	S	RPS(0.999)LPPS(0.001)K	343
sp|Q6PK04|CC137_HUMAN	1	105.46	S	VQAGPGS(1)PR	19
sp|Q6PKG0|LARP1_HUMAN	0.998626	94.363	S	ET(0.001)ES(0.999)APGSPR	517
sp|Q6PKG0|LARP1_HUMAN	0.984763	51.829	S	ET(0.968)ES(0.048)APGS(0.985)PR	521
sp|Q6PL18|ATAD2_HUMAN	0.825076	43.184	S	LS(0.177)S(0.825)AGPRS(0.972)PY(0.026)CK	337
sp|Q6PL18|ATAD2_HUMAN	0.97162	43.184	S	LS(0.177)S(0.825)AGPRS(0.972)PY(0.026)CK	342
sp|Q6PL18|ATAD2_HUMAN	0.908904	47.545	S	QQNAS(0.909)ES(0.091)KLELR	1233
sp|Q6Q0C0|TRAF7_HUMAN	0.768724	48.442	S	T(0.1)PS(0.769)S(0.114)S(0.007)S(0.007)T(0.003)LAYSPR	61
sp|Q6R327|RICTR_HUMAN	1	82.908	S	NDS(1)GEENVPLDLTR	21
sp|Q6T4R5|NHS_HUMAN	0.980912	58.752	S	VQQEIDS(0.981)DES(0.019)PVAR	415
sp|Q6UB99|ANR11_HUMAN	0.999889	53.327	S	FSLS(1)DDQR	834
sp|Q6UN15|FIP1_HUMAN	1	46.447	S	AES(1)PDLR	304
sp|Q6UN15|FIP1_HUMAN	0.999936	179.39	S	DHS(1)PTPSVFNSDEER	492
sp|Q6UN15|FIP1_HUMAN	0.994609	78.976	S	DHSPT(0.001)PS(0.004)VFNS(0.995)DEER	500
sp|Q6UWZ7|ABRX1_HUMAN	0.985252	106.32	S	MS(0.015)S(0.985)PET(1)DEEIEK	387
sp|Q6VMQ6|MCAF1_HUMAN	0.754245	73.435	S	MESS(0.001)FGS(0.754)PS(0.244)K	477
sp|Q6VMQ6|MCAF1_HUMAN	0.993259	188.59	S	S(0.007)KS(0.993)EDMDNVQSK	559
sp|Q6VN20|RBP10_HUMAN	0.945674	62.377	S	S(0.019)QDS(0.946)Y(0.036)PGS(0.029)PS(0.563)LS(0.408)PR	361
sp|Q6WKZ4|RFIP1_HUMAN	0.975375	127.2	S	DSGSDTASAIIPSTTPS(0.004)VDS(0.975)DDES(0.021)VVK	202
sp|Q6WKZ4|RFIP1_HUMAN	0.897196	98.227	S	GEIKDS(0.056)S(0.897)PS(0.048)S(0.069)S(0.136)PS(0.794)PK	339
sp|Q6WKZ4|RFIP1_HUMAN	0.793916	98.227	S	GEIKDS(0.056)S(0.897)PS(0.048)S(0.069)S(0.136)PS(0.794)PK	345
sp|Q6WKZ4|RFIP1_HUMAN	0.995248	84.566	S	NNMT(0.005)AS(0.995)MFDLSMK	156
sp|Q6Y7W6|GGYF2_HUMAN	0.999996	127.02	S	SES(1)ENWR	201
sp|Q6ZN18|AEBP2_HUMAN	0.904889	67.995	S	RGS(0.905)LEMS(0.077)S(0.018)DGEPLSR	206
sp|Q6ZN18|AEBP2_HUMAN	0.959632	50.705	S	S(0.04)LS(0.96)PGAASSSSGDGDGKEGLEEPK	141
sp|Q6ZRP7|QSOX2_HUMAN	0.837432	128.41	S	DNLLDTYSADQGDS(0.837)S(0.162)EGGTLAR	578
sp|Q6ZRV2|FA83H_HUMAN	0.995711	116.77	S	GS(0.996)PT(0.004)SAYPER	870
sp|Q6ZRV2|FA83H_HUMAN	0.99959	73.881	S	KGS(1)PTPGFSTR	881
sp|Q6ZRV2|FA83H_HUMAN	0.979971	67.997	S	RGS(0.98)PT(0.01)T(0.01)GFIEQK	892
sp|Q6ZRV2|FA83H_HUMAN	1	54.09	S	RGS(1)PVPPVPER	914
sp|Q6ZRV2|FA83H_HUMAN	0.993209	58.366	S	RLS(0.993)LGQGDS(0.003)T(0.003)EAATEER	1003
sp|Q71RC2|LARP4_HUMAN	0.995271	58.676	S	EQY(0.005)VPPRS(0.995)PK	722
sp|Q76FK4|NOL8_HUMAN	1	46.926	S	FLET(1)DS(1)EEEQEEVNEKK	890
sp|Q76FK4|NOL8_HUMAN	0.999011	79.568	S	NDREY(0.001)DS(0.999)GDT(1)DEIIAMK	378
sp|Q76FK4|NOL8_HUMAN	0.97346	55.314	S	NS(0.001)IS(0.973)DDDT(0.187)DS(0.839)EDELR	298
sp|Q76FK4|NOL8_HUMAN	1	131.24	S	NSISDDDT(1)DS(1)EDELR	304
sp|Q76FK4|NOL8_HUMAN	0.999903	124.24	S	VSCHDS(1)DDDIMR	365
sp|Q7KZ85|SPT6H_HUMAN	1	220.13	S	KMS(1)DDEDDDEEEYGKEEHEK	125
sp|Q7L1Q6|BZW1_HUMAN	1	179.67	S	NAEEES(1)ES(1)EAEEGD	411
sp|Q7L1Q6|BZW1_HUMAN	1	152.32	S	NAEEES(1)ES(1)EAEEGD	413
sp|Q7L2J0|MEPCE_HUMAN	0.998645	76.588	S	CAPS(0.001)AGS(0.999)PAAAVGR	60
sp|Q7L2J0|MEPCE_HUMAN	0.999995	92.977	S	ES(1)PGAAATSSSGPQAQQHR	69
sp|Q7L2J0|MEPCE_HUMAN	1	72.705	S	RNS(1)CNVGGGGGGFK	152
sp|Q7L2J0|MEPCE_HUMAN	0.758746	70.856	S	S(0.241)S(0.759)PLPAK	217
sp|Q7L4I2|RSRC2_HUMAN	0.860293	90.444	S	DGLAPEKT(0.14)S(0.86)PDRDK	17
sp|Q7L4I2|RSRC2_HUMAN	0.994886	86.911	S	EQS(0.314)EVS(0.691)VS(0.995)PR	32
sp|Q7L4I2|RSRC2_HUMAN	0.999669	65.563	S	S(0.009)LS(0.101)RT(0.889)PS(1)PPPFR	222
sp|Q7L576|CYFP1_HUMAN	1	53.166	S	NMKCS(1)VK	180
sp|Q7L7X3|TAOK1_HUMAN	0.999406	68.034	S	ASDPQS(0.999)PPQVS(0.001)R	421
sp|Q7L7X3|TAOK1_HUMAN	1	57.859	S	NS(1)PQALR	965
sp|Q7Z2W4|ZCCHV_HUMAN	0.999964	109.15	S	S(0.077)CT(0.923)PS(1)PDQISHR	275
sp|Q7Z2Z1|TICRR_HUMAN	0.98473	44.616	S	GLS(0.02)LS(0.985)PQS(0.996)PPER	1430
sp|Q7Z2Z1|TICRR_HUMAN	0.995505	44.616	S	GLS(0.02)LS(0.985)PQS(0.996)PPER	1433
sp|Q7Z309|PBIR2_HUMAN	0.965258	71.692	S	RIDFT(0.035)PVS(0.965)PAPS(0.847)PT(0.153)R	115
sp|Q7Z309|PBIR2_HUMAN	0.907409	71.692	S	IDFT(0.106)PVS(0.894)PAPS(0.907)PT(0.093)R	119
sp|Q7Z309|PBIR2_HUMAN	0.970759	113.22	S	RNS(0.971)T(0.027)T(0.002)IMSR	50
sp|Q7Z333|SETX_HUMAN	1	43.604	S	EQAPDIS(1)PK	947
sp|Q7Z333|SETX_HUMAN	0.999841	73.435	S	RLS(1)DCESTDVKR	1366
sp|Q7Z3B3|KANL1_HUMAN	0.999097	52.693	S	LS(0.999)PGT(0.001)DSSSNLGGVK	249
sp|Q7Z3K3|POGZ_HUMAN	0.893128	88.133	S	LSGEHS(0.893)ES(0.036)S(0.036)T(0.036)PRPR	1364
sp|Q7Z3K3|POGZ_HUMAN	0.995442	94.384	S	SLDSEPSVPS(0.005)AAKPPS(0.995)PEK	425
sp|Q7Z417|NUFP2_HUMAN	0.986184	141.97	S	GADNDGS(0.986)GS(0.014)ESGYTTPK	212
sp|Q7Z417|NUFP2_HUMAN	0.853867	66.644	S	GADNDGS(0.144)GS(0.854)ES(0.002)GYTTPK	214
sp|Q7Z417|NUFP2_HUMAN	0.993833	72.265	S	NLS(0.994)S(0.006)DEATNPISR	112
sp|Q7Z460|CLAP1_HUMAN	0.889564	176.17	S	NSSNTS(0.041)VGS(0.89)PS(0.065)NT(0.005)IGR	1091
sp|Q7Z460|CLAP1_HUMAN	0.977186	153.86	S	RQS(0.977)S(0.022)GS(0.001)ATNVASTPDNR	646
sp|Q7Z460|CLAP1_HUMAN	0.995103	180.62	S	S(0.005)RS(0.995)DIDVNAAASAK	600
sp|Q7Z4S6|KI21A_HUMAN	0.989251	48.004	S	KIPEPS(0.989)PVT(0.011)R	1239
sp|Q7Z4V5|HDGR2_HUMAN	1	95.631	S	ARGDS(1)EALDEES	664
sp|Q7Z4V5|HDGR2_HUMAN	0.968052	70.089	S	CGS(0.032)S(0.968)EDLHDSVR	634
sp|Q7Z4V5|HDGR2_HUMAN	1	89.049	S	EGPDLDRPGS(1)DRQER	652
sp|Q7Z4V5|HDGR2_HUMAN	0.987492	101.49	S	GEAERGS(0.987)GGS(0.839)S(0.174)GDELREDDEPVK	366
sp|Q7Z4V5|HDGR2_HUMAN	0.960294	103.61	S	GS(0.079)GGS(0.96)S(0.96)GDELREDDEPVK	369
sp|Q7Z4V5|HDGR2_HUMAN	0.982306	124.31	S	GSGGS(0.018)S(0.982)GDELREDDEPVK	370
sp|Q7Z4V5|HDGR2_HUMAN	0.999498	62.924	S	KRS(0.999)EGFS(0.001)MDR	454
sp|Q7Z569|BRAP_HUMAN	0.839624	95.264	S	ECINAAPDS(0.84)PS(0.16)K	117
sp|Q7Z589|EMSY_HUMAN	0.945072	61.815	S	RRT(0.969)NS(0.945)S(0.059)S(0.017)S(0.005)S(0.005)PVVLK	209
sp|Q7Z5K2|WAPL_HUMAN	0.984643	82.59	S	RPES(0.985)PS(0.015)EIS(1)PIK	221
sp|Q7Z5K2|WAPL_HUMAN	0.999988	82.59	S	RPES(0.985)PS(0.015)EIS(1)PIK	226
sp|Q7Z5L9|I2BP2_HUMAN	1	105.46	S	RKPS(1)PEPEGEVGPPK	360
sp|Q7Z5L9|I2BP2_HUMAN	1	48.053	S	LEEPPELNRQS(1)PNPR	175
sp|Q7Z5L9|I2BP2_HUMAN	0.999998	192.39	S	NSNS(1)PPS(1)PSSMNQR	457
sp|Q7Z5L9|I2BP2_HUMAN	0.999803	192.39	S	NSNS(1)PPS(1)PSSMNQR	460
sp|Q7Z6E9|RBBP6_HUMAN	1	68.625	S	ENFS(1)PER	861
sp|Q7Z6E9|RBBP6_HUMAN	1	49.466	S	S(1)RS(1)PQAFR	770
sp|Q7Z6E9|RBBP6_HUMAN	1	101.3	S	S(1)RS(1)PQAFR	772
sp|Q7Z6E9|RBBP6_HUMAN	0.939821	45.368	S	S(0.059)Y(0.052)S(0.94)RS(0.94)PPY(0.01)PR	728
sp|Q7Z6E9|RBBP6_HUMAN	0.939821	45.368	S	S(0.059)Y(0.052)S(0.94)RS(0.94)PPY(0.01)PR	730
sp|Q7Z6Z7|HUWE1_HUMAN	1	80.706	S	AES(1)PEEVACR	1395
sp|Q7Z6Z7|HUWE1_HUMAN	1	131.08	S	DGGS(1)GNS(0.838)T(0.162)IIVSR	2362
sp|Q7Z6Z7|HUWE1_HUMAN	0.871709	131.08	S	DGGS(0.001)GNS(0.872)T(0.128)IIVSR	2365
sp|Q7Z6Z7|HUWE1_HUMAN	0.999619	161.21	S	GSGTAS(1)DDEFENLR	1907
sp|Q86SQ0|PHLB2_HUMAN	0.81275	71.085	S	KS(0.184)S(0.813)IS(0.002)SISGR	415
sp|Q86TB9|PATL1_HUMAN	0.999863	50.178	S	RS(0.286)T(0.331)S(0.383)PIIGS(1)PPVR	184
sp|Q86TC9|MYPN_HUMAN	1	114.63	S	TPVDES(1)DDEIQHDEIPTGK	928
sp|Q86U86|PB1_HUMAN	0.875072	96.64	S	AAQQQQPS(0.125)AS(0.875)PR	1453
sp|Q86U90|YRDC_HUMAN	0.99919	65.092	S	LPGS(0.001)GAVQAAS(0.999)PER	60
sp|Q86UE4|LYRIC_HUMAN	1	160.55	S	SQEPIPDDQKVS(1)DDDKEK	426
sp|Q86UE4|LYRIC_HUMAN	0.967726	66.498	S	WNS(0.005)VS(0.968)PAS(0.027)AGK	308
sp|Q86UP2|KTN1_HUMAN	0.770853	41.521	S	EIQNGNLHES(0.771)DS(0.188)ES(0.041)VPR	75
sp|Q86UU0|BCL9L_HUMAN	0.972082	75.89	S	ANQIS(0.972)PS(0.025)NS(0.002)S(0.001)LK	88
sp|Q86UU0|BCL9L_HUMAN	1	67.115	S	EAPGS(1)PPLS(1)PR	21
sp|Q86UU0|BCL9L_HUMAN	1	67.115	S	EAPGS(1)PPLS(1)PR	25
sp|Q86UU0|BCL9L_HUMAN	0.999848	135.16	S	SVS(1)VDSGEQR	118
sp|Q86UU0|BCL9L_HUMAN	0.990154	61.78	S	T(0.001)AMPS(0.99)PGVS(0.009)QNK	1017
sp|Q86UU1|PHLB1_HUMAN	0.835116	50.353	S	KLS(0.835)S(0.165)GDLR	563
sp|Q86VM9|ZCH18_HUMAN	1	105.65	S	AS(1)DLEDEESAAR	46
sp|Q86VM9|ZCH18_HUMAN	0.998375	102.87	S	DS(0.002)GS(0.998)DQDLDGAGVR	34
sp|Q86VM9|ZCH18_HUMAN	1	90.827	S	LGS(1)PKPER	868
sp|Q86VM9|ZCH18_HUMAN	0.999962	75.819	S	LGVS(1)VS(0.843)PS(0.158)R	532
sp|Q86VM9|ZCH18_HUMAN	0.921351	126.39	S	LGVSVS(0.921)PS(0.079)R	534
sp|Q86VM9|ZCH18_HUMAN	0.999965	92.935	S	SQDQDS(1)EVNELSR	83
sp|Q86VM9|ZCH18_HUMAN	0.852959	104.41	S	TSDLRDEAS(0.143)S(0.853)VT(0.004)R	118
sp|Q86VM9|ZCH18_HUMAN	0.994267	72.446	S	YEPS(0.006)DKDRQS(0.994)PPPAK	842
sp|Q86VQ1|GLCI1_HUMAN	0.987185	63.216	S	S(0.987)PGS(0.013)PVCR	145
sp|Q86WB0|NIPA_HUMAN	1	76.465	S	LPLVPES(1)PRR	321
sp|Q86WB0|NIPA_HUMAN	0.990017	88.668	S	SQDAT(0.004)FS(0.99)PGS(0.006)EQAEK	335
sp|Q86WB0|NIPA_HUMAN	0.98074	88.668	S	SQDAT(0.014)FS(0.951)PGS(0.049)EQAEKS(0.981)PGPIVS(0.005)R	344
sp|Q86WB0|NIPA_HUMAN	0.95713	44.811	S	T(0.026)RS(0.957)WDS(0.005)S(0.005)S(0.005)PVDRPEPEAASPTTR	354
sp|Q86WR7|PRSR2_HUMAN	1	47.559	S	APS(1)PPVEHPR	179
sp|Q86X53|ERIC1_HUMAN	0.983995	55.841	S	EEDGADAS(0.984)EEDLT(0.016)R	238
sp|Q86XL3|ANKL2_HUMAN	0.98758	53.828	S	NNS(0.988)PPT(0.012)VGAFGHTR	662
sp|Q86YP4|P66A_HUMAN	1	97.691	S	RPPS(1)PDVIVLS(0.999)DNEQPS(0.001)SPR	100
sp|Q86YP4|P66A_HUMAN	0.998839	97.691	S	RPPS(1)PDVIVLS(0.999)DNEQPS(0.001)SPR	107
sp|Q86YS7|C2CD5_HUMAN	0.979614	113.61	S	NQTYS(0.001)FS(0.98)PS(0.02)K	295
sp|Q8IU81|I2BP1_HUMAN	0.999931	71.558	S	AGGAS(1)PAASSTAQPPTQHR	453
sp|Q8IU81|I2BP1_HUMAN	1	185.74	S	KAS(1)PEPEGEAAGK	384
sp|Q8IU81|I2BP1_HUMAN	1	40.103	S	S(1)PGPPALK	66
sp|Q8IUD2|RB6I2_HUMAN	0.988549	62.042	S	VEPS(0.258)S(0.308)QS(0.445)PGRS(0.989)PR	21
sp|Q8IV31|TM139_HUMAN	0.973787	73.91	S	MAS(0.974)EGS(0.026)MAQEGSPGR	146
sp|Q8IVF2|AHNK2_HUMAN	1	100.02	S	LQMPS(1)FK	1418
sp|Q8IVF2|AHNK2_HUMAN	0.971967	94.122	S	S(0.002)HS(0.972)S(0.026)S(0.001)EAYEPR	280
sp|Q8IVF2|AHNK2_HUMAN	0.997564	133.47	S	T(0.002)GS(0.998)GQGPSSTGQPGR	332
sp|Q8IVF2|AHNK2_HUMAN	1	93.162	S	VQMPS(1)FK	1583
sp|Q8IVF2|AHNK2_HUMAN	1	88.819	S	VQRPS(1)LK	765
sp|Q8IVT2|MISP_HUMAN	0.983546	175.28	S	ALS(0.984)S(0.016)DSILSPAPDAR	394
sp|Q8IVT2|MISP_HUMAN	0.942128	87.447	S	ALS(0.052)S(0.942)DS(0.006)ILSPAPDAR	395
sp|Q8IVT2|MISP_HUMAN	0.997902	55.186	S	ALS(0.403)S(0.471)DS(0.128)ILS(0.998)PAPDAR	400
sp|Q8IVT2|MISP_HUMAN	0.999999	106.29	S	GRPS(1)LYVQR	348
sp|Q8IVT2|MISP_HUMAN	0.999927	130.2	S	HLS(1)ESSGKPLSTK	471
sp|Q8IVT2|MISP_HUMAN	0.999987	64.265	S	IYAS(1)EEDD	675
sp|Q8IVT2|MISP_HUMAN	0.893756	59.227	S	LQKS(0.894)QS(0.043)S(0.063)DLLER	541
sp|Q8IVT2|MISP_HUMAN	0.896966	55.763	S	NALFPEVFS(0.897)PT(0.103)PDENSDQNSR	575
sp|Q8IWB9|TEX2_HUMAN	0.857377	62.722	S	S(0.142)PQRS(0.857)PLQS(0.001)AES(0.243)S(0.523)PT(0.233)AGK	794
sp|Q8IWC1|MA7D3_HUMAN	0.797768	57.802	S	TSLEAS(0.202)MEAS(0.798)PK	461
sp|Q8IWQ3|BRSK2_HUMAN	1	78.655	S	NSFLGS(1)PR	489
sp|Q8IX21|SLF2_HUMAN	1	50.04	S	GIKS(1)PIR	701
sp|Q8IXM2|BAP18_HUMAN	0.996491	41.644	S	VYEDS(0.003)GIPLPAES(0.996)PK	96
sp|Q8IXT5|RB12B_HUMAN	0.961945	107.21	S	RS(0.962)PT(0.038)EDFR	638
sp|Q8IY63|AMOL1_HUMAN	1	126.71	S	DTTIINHS(1)R	720
sp|Q8IY67|RAVR1_HUMAN	0.99772	74.519	S	AADVSVT(0.002)HRPPLS(0.998)PK	14
sp|Q8IY81|SPB1_HUMAN	1	98.048	S	DLIDNS(1)FNR	688
sp|Q8IY81|SPB1_HUMAN	0.99679	60.628	S	TEIMS(0.997)PLY(0.003)QDEAPK	584
sp|Q8IYB3|SRRM1_HUMAN	1	111.86	S	AAS(1)PS(1)PQS(1)VR	738
sp|Q8IYB3|SRRM1_HUMAN	1	111.63	S	AAS(1)PS(1)PQS(1)VR	740
sp|Q8IYB3|SRRM1_HUMAN	1	57.106	S	AAS(1)PS(1)PQS(1)VR	743
sp|Q8IYB3|SRRM1_HUMAN	0.999996	67.964	S	AKS(1)PT(0.999)PS(0.891)PS(0.11)PPR	791
sp|Q8IYB3|SRRM1_HUMAN	0.891269	67.964	S	AKS(1)PT(0.999)PS(0.891)PS(0.11)PPR	795
sp|Q8IYB3|SRRM1_HUMAN	0.978131	107.17	S	APQT(0.01)S(0.978)S(0.591)S(0.421)PPPVR	694
sp|Q8IYB3|SRRM1_HUMAN	1	86.488	S	HRPS(1)PPAT(1)PPPK	402
sp|Q8IYB3|SRRM1_HUMAN	1	230.06	S	KET(1)ES(1)EAEDNLDDLEK	874
sp|Q8IYB3|SRRM1_HUMAN	1	150.76	S	VELS(1)ES(1)EEDKGGK	463
sp|Q8IYB3|SRRM1_HUMAN	1	108.63	S	VELS(1)ES(1)EEDKGGK	465
sp|Q8IYB3|SRRM1_HUMAN	1	85.845	S	RLS(1)PS(1)AS(1)PPR	389
sp|Q8IYB3|SRRM1_HUMAN	1	85.845	S	RLS(1)PS(1)AS(1)PPR	391
sp|Q8IYB3|SRRM1_HUMAN	1	66.393	S	RLS(1)PS(1)AS(1)PPR	393
sp|Q8IYB3|SRRM1_HUMAN	1	41.704	S	MAAADS(1)VQQR	478
sp|Q8IYB3|SRRM1_HUMAN	0.999945	66.004	S	QS(1)PS(0.998)PS(0.001)T(0.001)RPIR	713
sp|Q8IYB3|SRRM1_HUMAN	0.997784	61.375	S	QS(1)PS(0.998)PS(0.001)T(0.001)RPIR	715
sp|Q8IYB3|SRRM1_HUMAN	1	46.88	S	RAS(1)PS(1)PPPKR	626
sp|Q8IYB3|SRRM1_HUMAN	1	46.88	S	RAS(1)PS(1)PPPKR	628
sp|Q8IYB3|SRRM1_HUMAN	1	98.942	S	RES(1)PS(1)PAPKPR	450
sp|Q8IYB3|SRRM1_HUMAN	1	98.942	S	RES(1)PS(1)PAPKPR	452
sp|Q8IYB3|SRRM1_HUMAN	1	86.114	S	S(1)PS(1)PAPPPR	560
sp|Q8IYB3|SRRM1_HUMAN	1	93.325	S	S(1)PS(1)PAPPPR	562
sp|Q8IYB3|SRRM1_HUMAN	0.999783	56.087	S	RRS(1)PS(0.983)PPPT(0.017)R	549
sp|Q8IYB3|SRRM1_HUMAN	0.998923	113.62	S	S(0.001)PS(0.999)PPPTR	551
sp|Q8IYB3|SRRM1_HUMAN	1	83.862	S	T(1)AS(1)PPPPPKR	616
sp|Q8IYB3|SRRM1_HUMAN	1	81.017	S	RRT(1)PS(1)PPPR	583
sp|Q8IYB3|SRRM1_HUMAN	1	40.475	S	RVS(1)HS(1)PPPK	636
sp|Q8IYB3|SRRM1_HUMAN	1	40.475	S	RVS(1)HS(1)PPPK	638
sp|Q8IYB3|SRRM1_HUMAN	0.999976	92.247	S	S(1)VS(0.998)GS(0.002)PEPAAK	752
sp|Q8IYB3|SRRM1_HUMAN	0.999816	104.59	S	SVS(1)GS(1)PEPAAK	754
sp|Q8IYB3|SRRM1_HUMAN	1	138.63	S	SVS(1)GS(1)PEPAAK	756
sp|Q8IYB3|SRRM1_HUMAN	0.999995	72.607	S	RYS(1)PPIQR	597
sp|Q8IYB3|SRRM1_HUMAN	0.996803	53.252	S	RY(0.006)S(0.997)PS(0.997)PPPKR	605
sp|Q8IYB3|SRRM1_HUMAN	0.996803	53.252	S	RY(0.006)S(0.997)PS(0.997)PPPKR	607
sp|Q8IYB3|SRRM1_HUMAN	1	80.245	S	VS(1)VS(1)PGR	429
sp|Q8IYB3|SRRM1_HUMAN	1	87.476	S	VS(1)VS(1)PGR	431
sp|Q8IYB3|SRRM1_HUMAN	1	51.029	S	VPKPEPIPEPKEPS(1)PEK	260
sp|Q8IYB7|DI3L2_HUMAN	0.989548	58.861	S	RPGT(0.004)QGHLGPEKEEEES(0.99)DGEPEDS(0.001)S(0.003)T(0.001)S(0.001)	875
sp|Q8IZL8|PELP1_HUMAN	0.999992	213.49	S	GS(1)PDGSLQTGKPSAPK	481
sp|Q8IZP0|ABI1_HUMAN	0.999786	70.908	S	TAS(1)LNQRPR	231
sp|Q8N0T1|RBIS_HUMAN	1	59.426	S	NVFHIAS(1)QK	19
sp|Q8N122|RPTOR_HUMAN	0.861713	54.416	S	SVS(0.129)S(0.862)Y(0.009)GNIR	722
sp|Q8N122|RPTOR_HUMAN	0.863811	60.278	S	VLDT(0.077)S(0.077)S(0.084)LT(0.101)QS(0.662)APAS(0.864)PT(0.136)NK	863
sp|Q8N163|CCAR2_HUMAN	0.993558	137.45	S	S(0.006)VAS(0.994)NQS(1)EMEFSSLQDMPK	678
sp|Q8N163|CCAR2_HUMAN	0.999781	137.45	S	S(0.006)VAS(0.994)NQS(1)EMEFSSLQDMPK	681
sp|Q8N1F8|S11IP_HUMAN	0.999773	51.211	S	AKNS(1)PPQAPSTR	761
sp|Q8N1G0|ZN687_HUMAN	1	147.18	S	HGLQLGAQS(1)PGR	1057
sp|Q8N1G0|ZN687_HUMAN	0.999994	56.817	S	QS(1)PGHQS(0.999)PLAS(0.001)PK	266
sp|Q8N1G0|ZN687_HUMAN	0.999426	56.817	S	QS(1)PGHQS(0.999)PLAS(0.001)PK	271
sp|Q8N1G2|CMTR1_HUMAN	0.931521	106.6	S	AS(0.002)T(0.01)T(0.003)S(0.013)LS(0.042)GS(0.932)DS(0.965)ET(0.034)EGK	53
sp|Q8N1G2|CMTR1_HUMAN	0.964955	99.055	S	AS(0.002)T(0.01)T(0.003)S(0.013)LS(0.042)GS(0.932)DS(0.965)ET(0.034)EGK	55
sp|Q8N1G4|LRC47_HUMAN	0.994867	54.471	S	RQS(0.995)VS(0.005)GLHR	431
sp|Q8N201|INT1_HUMAN	0.945191	67.897	S	AIS(0.945)PS(0.055)IK	104
sp|Q8N2M8|CLASR_HUMAN	0.999954	64.82	S	KIS(1)PPSYAR	285
sp|Q8N370|LAT4_HUMAN	0.999907	54.023	S	RLS(1)VGS(0.237)S(0.763)MR	274
sp|Q8N370|LAT4_HUMAN	0.762897	70.056	S	RLS(1)VGS(0.237)S(0.763)MR	278
sp|Q8N3V7|SYNPO_HUMAN	0.991301	41.092	S	CPS(0.991)PT(0.035)MS(0.792)LPS(0.095)S(0.086)WK	754
sp|Q8N3V7|SYNPO_HUMAN	0.792337	41.092	S	CPS(0.991)PT(0.035)MS(0.792)LPS(0.095)S(0.086)WK	758
sp|Q8N3X1|FNBP4_HUMAN	0.923471	206.43	S	ALEEGDGSVSGS(0.076)S(0.923)PR	432
sp|Q8N3X1|FNBP4_HUMAN	1	90.884	S	IDENS(1)DKEMEVEES(1)PEKIK	499
sp|Q8N3X1|FNBP4_HUMAN	1	90.884	S	IDENS(1)DKEMEVEES(1)PEKIK	508
sp|Q8N488|RYBP_HUMAN	0.950583	104.24	S	DKEIS(0.951)PS(0.048)VT(0.001)K	99
sp|Q8N4S9|MALD2_HUMAN	0.99707	56.548	S	DPY(0.003)GS(0.997)LDR	161
sp|Q8N556|AFAP1_HUMAN	0.99492	45.79	S	S(0.096)GT(0.108)S(0.401)S(0.401)PQS(0.995)PVFR	668
sp|Q8N8A6|DDX51_HUMAN	1	117.4	S	VNDAEPGS(1)PEAPQGK	83
sp|Q8N9T8|KRI1_HUMAN	1	137.52	S	AFVEDS(1)EDEDGAGEGGSSLLQK	171
sp|Q8N9T8|KRI1_HUMAN	0.999964	202.32	S	YVDEENS(1)DGETSNHR	136
sp|Q8NB78|KDM1B_HUMAN	0.999795	100.39	S	AAATGNAS(1)PGKLEHSK	247
sp|Q8NC44|RETR2_HUMAN	1	77.754	S	QALDS(1)EEEEEDVAAK	385
sp|Q8NC51|PAIRB_HUMAN	0.999991	104.22	S	DELTES(1)PK	234
sp|Q8NC56|LEMD2_HUMAN	0.969971	105.65	S	WTKPSS(0.006)FS(0.97)DS(0.023)ER	499
sp|Q8NCF5|NF2IP_HUMAN	0.885344	104.86	S	DNS(0.001)NS(0.885)DS(0.114)EGEDRRPAGPPR	90
sp|Q8NCF5|NF2IP_HUMAN	0.930306	73.672	S	DNS(0.312)NS(0.758)DS(0.93)EGEDRRPAGPPR	92
sp|Q8NCP5|ZBT44_HUMAN	0.902981	53.828	S	DGS(0.094)IS(0.903)PVS(0.003)S(0.001)ECSVVER	161
sp|Q8ND56|LS14A_HUMAN	0.999998	154.19	S	S(1)PVSTRPLPSASQK	216
sp|Q8ND76|CCNY_HUMAN	0.999883	140.24	S	SAS(1)ADNLTLPR	326
sp|Q8NDC0|MISSL_HUMAN	0.999997	86.641	S	SDEFSLADALPEHS(1)PAK	15
sp|Q8NDI1|EHBP1_HUMAN	1	71.555	S	KPS(1)EDEVLNK	1058
sp|Q8NDX6|ZN740_HUMAN	1	44.863	S	AGS(1)PDVLR	44
sp|Q8NE01|CNNM3_HUMAN	1	56.122	S	PGVPVEGS(1)PGRNPGV	700
sp|Q8NE71|ABCF1_HUMAN	1	343.72	S	KAEQGS(1)EEEGEGEEEEEEGGESK	228
sp|Q8NE71|ABCF1_HUMAN	0.996211	102.28	S	LS(0.014)VPT(0.99)S(0.996)DEEDEVPAPKPR	109
sp|Q8NEF9|SRFB1_HUMAN	0.998967	195.2	S	AVTIANS(0.999)PS(0.001)KPSEK	203
sp|Q8NEJ9|NGDN_HUMAN	0.999998	95.414	S	LS(1)S(1)EDEEEDEAEDDQSEASGKK	142
sp|Q8NEJ9|NGDN_HUMAN	0.999998	122.51	S	LS(1)S(1)EDEEEDEAEDDQSEASGKK	143
sp|Q8NEM2|SHCBP_HUMAN	0.904634	46.3	S	GLFQDEDS(0.905)CS(0.094)DCS(0.002)YR	42
sp|Q8NEY8|PPHLN_HUMAN	0.999659	91.62	S	DNTFFRES(1)PVGR	133
sp|Q8NEY8|PPHLN_HUMAN	0.984117	102.52	S	DT(0.015)S(0.984)PSSGSAVSSSK	205
sp|Q8NEY8|PPHLN_HUMAN	0.998328	57.532	S	S(0.998)VRPGAS(0.002)YK	172
sp|Q8NFC6|BD1L1_HUMAN	0.999126	101.53	S	DKDVT(0.001)LS(0.999)PVK	1531
sp|Q8NFC6|BD1L1_HUMAN	1	50.898	S	EVS(1)PPGAR	3029
sp|Q8NFC6|BD1L1_HUMAN	1	43.382	S	GLEGNANS(1)PAHLR	2501
sp|Q8NFC6|BD1L1_HUMAN	0.989873	67.113	S	TQLS(0.99)PS(0.01)IK	3019
sp|Q8NFC6|BD1L1_HUMAN	0.914195	85.457	S	Y(0.002)Y(0.002)S(0.081)DS(0.914)DDELT(0.001)VEQR	484
sp|Q8NHG8|ZNRF2_HUMAN	1	58.885	S	DRPVGGS(1)PGGPR	135
sp|Q8NHQ9|DDX55_HUMAN	0.881435	40.352	S	T(0.119)VDLGIS(0.881)DLEDDC	594
sp|Q8NHV4|NEDD1_HUMAN	0.93387	98.165	S	LVTSGAESGNLNT(0.03)S(0.934)PS(0.03)S(0.006)NQTR	516
sp|Q8NI27|THOC2_HUMAN	0.90937	63.998	S	KIDT(0.001)HPS(0.909)PS(0.08)HS(0.006)S(0.002)T(0.002)VK	1417
sp|Q9ULK5|VANG2_HUMAN	0.998135	55.531	S	LQS(0.998)ET(0.002)SV	517
sp|Q8TAD8|SNIP1_HUMAN	1	40.058	S	GVS(1)RS(1)PPK	74
sp|Q8TAD8|SNIP1_HUMAN	1	40.058	S	GVS(1)RS(1)PPK	76
sp|Q8TAD8|SNIP1_HUMAN	1	59.728	S	QERLS(1)PEVAPPAHR	35
sp|Q8TAD8|SNIP1_HUMAN	0.888466	49.106	S	RPDHS(0.216)GGS(0.888)PS(0.888)PPT(0.005)S(0.003)EPAR	52
sp|Q8TAD8|SNIP1_HUMAN	0.888466	49.106	S	RPDHS(0.216)GGS(0.888)PS(0.888)PPT(0.005)S(0.003)EPAR	54
sp|Q8TAQ2|SMRC2_HUMAN	0.993056	89.507	S	KRS(0.993)PS(0.966)PS(0.976)PT(0.065)PEAK	302
sp|Q8TAQ2|SMRC2_HUMAN	0.966112	89.507	S	KRS(0.993)PS(0.966)PS(0.976)PT(0.065)PEAK	304
sp|Q8TAQ2|SMRC2_HUMAN	0.976274	89.507	S	KRS(0.993)PS(0.966)PS(0.976)PT(0.065)PEAK	306
sp|Q8TAQ2|SMRC2_HUMAN	0.999554	205.61	S	TLTDEVNS(1)PDSDRR	283
sp|Q8TB72|PUM2_HUMAN	1	60.549	S	GKAS(1)PFEEDQNR	136
sp|Q8TB72|PUM2_HUMAN	0.999734	78.342	S	QAS(1)PTEVVER	182
sp|Q8TBN0|R3GEF_HUMAN	0.984931	89.959	S	TLVITS(0.002)T(0.013)PAS(0.985)PNR	168
sp|Q8TCJ2|STT3B_HUMAN	1	118.2	S	ENPPVEDS(1)S(1)DEDDKR	498
sp|Q8TCJ2|STT3B_HUMAN	1	118.2	S	ENPPVEDS(1)S(1)DEDDKR	499
sp|Q8TD16|BICD2_HUMAN	1	52.716	S	S(1)PILLPK	582
sp|Q8TDB6|DTX3L_HUMAN	0.786303	48.659	S	DS(0.001)CIS(0.786)PS(0.204)EPET(0.008)K	221
sp|Q8TDD1|DDX54_HUMAN	1	232.78	S	IDDRDS(1)DEEGASDR	782
sp|Q8TEA8|DTD1_HUMAN	0.843108	116.78	S	S(0.004)AS(0.843)S(0.152)GAEGDVSSEREP	196
sp|Q8TEK3|DOT1L_HUMAN	0.989172	61.641	S	ARS(0.471)T(0.54)PS(0.989)PVLQPR	902
sp|Q8TEU7|RPGF6_HUMAN	0.811485	107.03	S	RS(0.189)S(0.811)LLNAK	1094
sp|Q8TEW0|PARD3_HUMAN	0.985686	53.683	S	FS(0.986)PDS(0.014)QYIDNR	383
sp|Q8TF01|PNISR_HUMAN	1	92.538	S	QRS(1)PIALPVK	211
sp|Q8WUA4|TF3C2_HUMAN	0.99984	109.15	S	DLDRPESQS(1)PK	167
sp|Q8WVB6|CTF18_HUMAN	0.847047	93.371	S	GDAAS(0.153)S(0.847)PAPAASVGSSQGGAR	64
sp|Q8WVC0|LEO1_HUMAN	0.974648	53.403	S	ADMEDLFGS(0.025)DADS(0.975)EAER	14
sp|Q8WVC0|LEO1_HUMAN	1	53.779	S	AQGS(1)DEDKLQNS(1)DDDEK	171
sp|Q8WVC0|LEO1_HUMAN	1	53.779	S	AQGS(1)DEDKLQNS(1)DDDEK	179
sp|Q8WVC0|LEO1_HUMAN	0.999854	49.973	S	EDKS(1)DQS(1)DDEKIQNSDDEER	151
sp|Q8WVC0|LEO1_HUMAN	0.999854	49.973	S	EDKS(1)DQS(1)DDEKIQNSDDEER	154
sp|Q8WVC0|LEO1_HUMAN	0.957664	45.395	S	ELFGDDS(0.958)EDEGAS(0.039)HHS(0.003)GS(0.001)DNHSER	66
sp|Q8WVC0|LEO1_HUMAN	0.967439	61.435	S	GS(0.033)DS(0.967)EDEVLR	279
sp|Q8WVC0|LEO1_HUMAN	1	180.62	S	KLT(1)S(1)DEEGEPSGK	630
sp|Q8WVC0|LEO1_HUMAN	1	124.67	S	YVIS(1)DEEEEDDD	658
sp|Q8WVC0|LEO1_HUMAN	0.990571	55.452	S	NAIAS(0.991)DS(0.992)EADS(0.015)DT(0.003)EVPK	294
sp|Q8WVC0|LEO1_HUMAN	0.991711	68.944	S	NAIAS(0.991)DS(0.992)EADS(0.015)DT(0.003)EVPK	296
sp|Q8WWI1|LMO7_HUMAN	0.852937	46.426	S	GIS(0.147)S(0.853)LPR	926
sp|Q8WWI1|LMO7_HUMAN	0.993539	56.482	S	NPS(0.994)S(0.003)S(0.003)VPPPSAGSVK	1563
sp|Q8WWI1|LMO7_HUMAN	1	101.53	S	RGES(1)LDNLDSPR	1510
sp|Q8WWI1|LMO7_HUMAN	0.985961	90.793	S	RKS(0.986)Y(0.003)T(0.011)SDLQK	751
sp|Q8WWI1|LMO7_HUMAN	0.996674	115.78	S	SHS(0.997)PS(0.003)ASQSGSQLR	1593
sp|Q8WWI1|LMO7_HUMAN	0.841912	152.71	S	S(0.122)RS(0.842)T(0.031)T(0.005)ELDDYSTNK	1423
sp|Q8WWI1|LMO7_HUMAN	0.999332	60.91	S	VS(0.001)AS(0.999)LPR	895
sp|Q8WWM7|ATX2L_HUMAN	0.996922	82.259	S	ES(0.997)PS(0.003)LASR	339
sp|Q8WWM7|ATX2L_HUMAN	0.936916	114.29	S	EVDGLLTSEPMGS(0.937)PVS(0.025)S(0.038)K	594
sp|Q8WWM7|ATX2L_HUMAN	0.999991	69.276	S	MYPPRS(1)PK	449
sp|Q8WWQ0|PHIP_HUMAN	0.828664	51.927	S	AQS(0.829)Y(0.171)DIQAWK	1315
sp|Q8WWQ0|PHIP_HUMAN	1	103.83	S	VNEEKDGPIS(1)PK	911
sp|Q8WWQ0|PHIP_HUMAN	0.999998	69.619	S	VLS(1)DS(1)EDEEKDADVPGTSTR	1281
sp|Q8WWQ0|PHIP_HUMAN	0.999986	69.619	S	KVLS(1)DS(1)EDEEKDADVPGTSTR	1283
sp|Q8WWQ0|PHIP_HUMAN	1	109.83	S	TAFYNEDDS(1)EEEQR	1783
sp|Q8WWY3|PRP31_HUMAN	0.833371	67.102	S	QSVVY(0.183)GGKS(0.833)T(0.983)IRDR	439
sp|Q8WX93|PALLD_HUMAN	1	120.57	S	IAS(1)DEEIQGTK	893
sp|Q8WX93|PALLD_HUMAN	0.946463	82.034	S	S(0.058)RS(0.946)RDS(0.995)GDENEPIQER	1118
sp|Q8WX93|PALLD_HUMAN	0.999994	139.6	S	SRDS(1)GDENEPIQER	1121
sp|Q8WXE1|ATRIP_HUMAN	0.976548	68.069	S	LAAPS(0.001)VS(0.023)HVS(0.977)PR	224
sp|Q8WXI9|P66B_HUMAN	0.958255	55.158	S	GRLT(0.719)PS(0.281)PDIIVLS(0.958)DNEAS(0.034)S(0.008)PR	129
sp|Q8WXI9|P66B_HUMAN	0.903598	98.033	S	GRLT(0.889)PS(0.111)PDIIVLSDNEAS(0.096)S(0.904)PR	135
sp|Q8WY36|BBX_HUMAN	0.998044	77.681	S	TADGRVS(0.998)PAGGT(0.002)LDDKPK	844
sp|Q8WYP5|ELYS_HUMAN	1	74.841	S	GS(1)PQAISR	1160
sp|Q8WYP5|ELYS_HUMAN	0.999283	49.627	S	NLS(0.999)FNELY(0.001)PSGTLK	1541
sp|Q8WYP5|ELYS_HUMAN	0.983957	58.831	S	ST(0.001)PLAS(0.984)PS(0.813)PS(0.202)PGR	1214
sp|Q8WYP5|ELYS_HUMAN	0.812807	58.831	S	ST(0.001)PLAS(0.984)PS(0.813)PS(0.202)PGR	1216
sp|Q92466|DDB2_HUMAN	0.828055	141.85	S	S(0.172)RS(0.828)PLELEPEAK	26
sp|Q92522|H1X_HUMAN	0.977713	223.22	S	AGGSAALS(0.978)PS(0.022)K	31
sp|Q92538|GBF1_HUMAN	0.90071	61.821	S	AAS(0.18)S(0.606)S(0.154)S(0.154)PGS(0.901)PVAS(0.004)S(0.001)PS(0.001)R	1784
sp|Q92538|GBF1_HUMAN	0.965828	154.26	S	ADAPDAGAQS(0.966)DS(0.034)ELPSYHQNDVSLDR	1298
sp|Q92538|GBF1_HUMAN	0.90691	71.742	S	GY(0.002)T(0.048)S(0.907)DS(0.043)EVYTDHGRPGK	1318
sp|Q92547|TOPB1_HUMAN	0.977576	85.845	S	NAVALS(0.022)AS(0.978)PQLK	888
sp|Q92576|PHF3_HUMAN	0.991023	131.35	S	DKVEENS(0.009)VRS(0.991)PR	125
sp|Q92576|PHF3_HUMAN	1	45.879	S	MAPPVDDLS(1)PK	1133
sp|Q92576|PHF3_HUMAN	1	99.802	S	S(1)PQFINLK	1642
sp|Q92597|NDRG1_HUMAN	0.999673	140.1	S	TAS(1)GSSVTSLDGTR	330
sp|Q92597|NDRG1_HUMAN	0.81856	107.65	S	T(0.028)AS(0.819)GS(0.819)S(0.253)VT(0.065)S(0.016)LDGT(0.001)R	332
sp|Q92597|NDRG1_HUMAN	0.940966	115.82	S	T(0.001)AS(0.999)GS(0.044)S(0.941)VT(0.014)S(0.001)LDGTR	333
sp|Q92597|NDRG1_HUMAN	0.955816	134.14	S	TASGSSVT(0.044)S(0.956)LDGTR	336
sp|Q92598|HS105_HUMAN	1	91.636	S	IES(1)PKLER	809
sp|Q92610|ZN592_HUMAN	0.999242	54.974	S	S(0.001)PKS(0.999)PRS(0.992)PLEAT(0.009)R	331
sp|Q92610|ZN592_HUMAN	0.99152	54.974	S	S(0.001)PKS(0.999)PRS(0.992)PLEAT(0.009)R	334
sp|Q92613|JADE3_HUMAN	0.973192	197.1	S	NSSTETDQQPHS(0.973)PDS(0.018)S(0.003)S(0.005)S(0.001)VHSIR	566
sp|Q92614|MY18A_HUMAN	0.994164	82.749	S	RFS(0.994)FS(0.006)QR	140
sp|Q92614|MY18A_HUMAN	0.957171	43.162	S	S(0.042)LAPDRS(0.957)DDEHDPLDNTSRPR	2020
sp|Q92615|LAR4B_HUMAN	0.995665	46.378	S	EQS(0.444)T(0.56)PPKS(0.996)PQ	736
sp|Q92615|LAR4B_HUMAN	0.999429	52.716	S	KNS(0.999)FGY(0.001)R	498
sp|Q92615|LAR4B_HUMAN	0.983628	62.298	S	S(0.016)PS(0.984)PAHLPDDPK	601
sp|Q92619|HMHA1_HUMAN	0.998882	86.944	S	AGS(0.999)PS(0.001)PQPSGELPR	23
sp|Q92625|ANS1A_HUMAN	0.753584	41.117	S	S(0.012)ES(0.754)LS(0.227)NCS(0.007)IGK	647
sp|Q92667|AKAP1_HUMAN	0.821581	89.08	S	SLLS(0.16)S(0.822)PT(0.019)K	445
sp|Q92674|CENPI_HUMAN	1	46.069	S	NRGPS(1)PEPLK	284
sp|Q92685|ALG3_HUMAN	1	73.834	S	GRS(1)GS(1)AAQAEGLCK	11
sp|Q92685|ALG3_HUMAN	1	148.13	S	GRS(1)GS(1)AAQAEGLCK	13
sp|Q92733|PRCC_HUMAN	1	125.62	S	IAAPELHKGDS(1)DS(1)EEDEPTK	157
sp|Q92733|PRCC_HUMAN	0.999997	135.3	S	IAAPELHKGDS(1)DS(1)EEDEPTK	159
sp|Q92754|AP2C_HUMAN	0.994185	78.932	S	SYMNPGDQS(0.994)PADS(0.006)NK	434
sp|Q92766|RREB1_HUMAN	0.872064	47.237	S	QVAGDAPVEQAT(0.001)AET(0.127)AS(0.872)PVHR	1320
sp|Q92769|HDAC2_HUMAN	1	124.08	S	RIACDEEFS(1)DS(1)EDEGEGGR	422
sp|Q92769|HDAC2_HUMAN	1	100.76	S	RIACDEEFS(1)DS(1)EDEGEGGR	424
sp|Q92785|REQU_HUMAN	0.999562	43.628	S	VDDDS(1)LGEFPVTNSR	142
sp|Q92797|SYMPK_HUMAN	0.998969	77.527	S	S(0.999)PQT(0.001)LAPVGEDAMK	1243
sp|Q92797|SYMPK_HUMAN	0.977622	54.253	S	T(0.022)PS(0.978)PAAEDAREPEAK	1259
sp|Q92890|UFD1_HUMAN	0.866286	48.704	S	GVEPS(0.134)PS(0.866)PIKPGDIK	247
sp|Q92922|SMRC1_HUMAN	1	81.878	S	KHS(1)PS(1)PPPPTPTESR	328
sp|Q92922|SMRC1_HUMAN	0.999999	81.878	S	KHS(1)PS(1)PPPPTPTESR	330
sp|Q92922|SMRC1_HUMAN	1	109	S	NEEPVRS(1)PERR	310
sp|Q92945|FUBP2_HUMAN	0.94902	46.481	S	VQIS(0.949)PDS(0.051)GGLPER	181
sp|Q92974|ARHG2_HUMAN	0.998879	79.148	S	SES(0.999)LES(0.001)PR	645
sp|Q92994|TF3B_HUMAN	0.998738	91.113	S	GLSS(0.001)AGGGS(0.999)PHREDAQPEHSASAR	553
sp|Q93009|UBP7_HUMAN	1	116.28	S	AGEQQLS(1)EPEDMEMEAGDTDDPPR	18
sp|Q969H4|CNKR1_HUMAN	0.848442	106.42	S	S(0.848)PS(0.152)LSLAPLS(1)PR	305
sp|Q969H4|CNKR1_HUMAN	0.999996	106.42	S	S(0.848)PS(0.152)LSLAPLS(1)PR	314
sp|Q969S3|ZN622_HUMAN	0.758731	52.579	S	AQPS(0.241)MS(0.759)PK	143
sp|Q969V6|MRTFA_HUMAN	0.999915	65.563	S	AGSCCLS(1)PGGR	511
sp|Q96A47|ISL2_HUMAN	1	57.482	S	AAAGS(1)PRS(1)PGPLPGAR	154
sp|Q96A47|ISL2_HUMAN	1	57.482	S	AAAGS(1)PRS(1)PGPLPGAR	157
sp|Q96AQ6|PBIP1_HUMAN	0.988329	111.52	S	ALQAPHS(0.988)PS(0.012)K	43
sp|Q96AY4|TTC28_HUMAN	0.999902	69.03	S	GS(0.02)IS(0.74)T(0.239)PNS(1)PVK	2108
sp|Q96B21|TM45B_HUMAN	0.959029	41.378	S	LNSDDTYQTALLS(0.041)GS(0.959)DEE	272
sp|Q96B23|CR025_HUMAN	0.974134	106.43	S	RDS(0.974)S(0.023)ES(0.003)QLASTESDKPTTGR	66
sp|Q96B23|CR025_HUMAN	0.8806	72.566	S	RDS(0.71)S(0.408)ES(0.881)QLAS(0.001)TESDKPTTGR	69
sp|Q96B23|CR025_HUMAN	0.775297	99.069	S	S(0.135)RS(0.775)ES(0.399)ET(0.565)S(0.105)T(0.021)MAAK	145
sp|Q96B36|AKTS1_HUMAN	0.975856	133.14	S	T(0.048)EARS(0.976)S(0.974)DEENGPPS(0.001)S(0.001)PDLDR	202
sp|Q96B36|AKTS1_HUMAN	0.974087	133.14	S	T(0.048)EARS(0.976)S(0.974)DEENGPPS(0.001)S(0.001)PDLDR	203
sp|Q96B36|AKTS1_HUMAN	0.864431	111.43	S	SSDEENGPPS(0.136)S(0.864)PDLDR	212
sp|Q96B97|SH3K1_HUMAN	0.996402	57.804	S	ANS(0.996)PS(0.003)LFGTEGKPK	587
sp|Q96BD0|SO4A1_HUMAN	0.784415	43.382	S	ASPGT(0.096)PLS(0.784)PGS(0.119)LR	40
sp|Q96BD0|SO4A1_HUMAN	0.84143	51.875	S	ASPGTPLS(0.158)PGS(0.841)LR	43
sp|Q96BD0|SO4A1_HUMAN	0.976307	45.115	S	S(0.005)AAHS(0.976)PLDT(0.015)S(0.004)K	50
sp|Q96BY7|ATG2B_HUMAN	0.909597	48.112	S	S(0.004)Y(0.01)IS(0.91)PHS(0.553)S(0.449)PS(0.06)HT(0.011)PT(0.002)R	1579
sp|Q96C19|EFHD2_HUMAN	0.855744	81.619	S	ADLNQGIGEPQS(0.856)PS(0.144)R	74
sp|Q96CB8|INT12_HUMAN	0.993148	46.706	S	S(0.006)VS(0.993)CDNVS(0.001)K	378
sp|Q96D46|NMD3_HUMAN	0.999997	88.73	S	DSAIPVES(1)DT(1)DDEGAPR	468
sp|Q96D71|REPS1_HUMAN	0.771799	54.7	S	RQS(0.772)S(0.102)S(0.102)Y(0.024)DDPWK	272
sp|Q96EB6|SIR1_HUMAN	0.994485	93.093	S	ADEAALALQPGGS(0.994)PS(0.006)AAGADR	14
sp|Q96EB6|SIR1_HUMAN	0.901045	85.288	S	EAAS(0.099)S(0.901)PAGEPLR	27
sp|Q96EB6|SIR1_HUMAN	1	73.36	S	S(1)PGEPGGAAPER	47
sp|Q96EI5|TCAL4_HUMAN	0.92855	45.957	S	EGKPEIEGKPES(0.929)EGEPGS(0.057)ET(0.014)R	102
sp|Q96EN8|MOCOS_HUMAN	0.989278	89.629	S	S(0.011)LS(0.989)PQEDALTGSR	530
sp|Q96ER3|SAAL1_HUMAN	1	70.389	S	NPS(1)PPPPGR	6
sp|Q96EU6|RRP36_HUMAN	1	84.169	S	QLVAGNS(1)PKK	73
sp|Q96EV2|RBM33_HUMAN	1	271.92	S	DIKEES(1)DEEEEDDEESGR	205
sp|Q96EV2|RBM33_HUMAN	0.97082	79.771	S	T(0.029)NS(0.971)GGGDGPHISSK	973
sp|Q96F86|EDC3_HUMAN	1	218.12	S	SQDVAVS(1)PQQQQCSK	131
sp|Q96FF9|CDCA5_HUMAN	0.999876	84.213	S	APS(1)PTKPLR	21
sp|Q96FS4|SIPA1_HUMAN	0.854344	57.293	S	S(0.146)GS(0.854)DAGEARPPT(0.252)PAS(0.748)PR	55
sp|Q96G23|CERS2_HUMAN	1	66.097	S	LVEDERS(1)DREET(1)ES(1)S(1)EGEEAAAGGGAK	341
sp|Q96G23|CERS2_HUMAN	1	75.71	S	LVEDERS(1)DREET(1)ES(1)S(1)EGEEAAAGGGAK	348
sp|Q96G23|CERS2_HUMAN	1	75.71	S	LVEDERS(1)DREET(1)ES(1)S(1)EGEEAAAGGGAK	349
sp|Q96GM8|TOE1_HUMAN	1	94.384	S	AADS(1)DDGAVSAPAASDGGVSK	5
sp|Q96GX9|MTNB_HUMAN	0.884516	94.82	S	DIS(0.001)GPS(0.885)PS(0.114)KK	87
sp|Q96HB5|CC120_HUMAN	0.815726	54.608	S	S(0.092)NS(0.816)S(0.092)EALLVDR	360
sp|Q96HR8|NAF1_HUMAN	1	43.841	S	NDQEPPPEALDFS(1)DDEKEK	315
sp|Q96I25|SPF45_HUMAN	1	140.06	S	RPDPDS(1)DEDEDYERER	155
sp|Q96IF1|AJUBA_HUMAN	0.998166	44.299	S	LEPT(0.002)APALS(0.998)PR	119
sp|Q96JG6|VPS50_HUMAN	0.872624	70.213	S	FMEQS(0.487)RS(0.487)PS(0.095)VS(0.873)PS(0.058)KQPVSTSSK	498
sp|Q96JM3|CHAP1_HUMAN	1	47.559	S	AVPPVS(1)PELR	416
sp|Q96JM3|CHAP1_HUMAN	0.851028	133.71	S	DNQESSDAELS(0.851)S(0.129)S(0.02)EYIK	632
sp|Q96JM3|CHAP1_HUMAN	1	79.986	S	GGS(1)PDLWK	476
sp|Q96JM3|CHAP1_HUMAN	1	94.384	S	KPS(0.409)GS(0.591)PDLWKLS(1)PDQR	452
sp|Q96JM3|CHAP1_HUMAN	0.901205	92.633	S	KT(0.098)S(0.901)PAS(0.001)LDFPESQK	459
sp|Q96JM3|CHAP1_HUMAN	0.999998	75.695	S	LAPVPS(1)PEPQKPAPVS(0.959)PES(0.041)VK	204
sp|Q96JM3|CHAP1_HUMAN	0.958576	75.695	S	LAPVPS(1)PEPQKPAPVS(0.959)PES(0.041)VK	214
sp|Q96JM3|CHAP1_HUMAN	1	93.258	S	SPAGS(1)PELR	436
sp|Q96JP5|ZFP91_HUMAN	0.829388	101.5	S	RS(0.164)S(0.829)PS(0.007)ARPPDVPGQQPQAAK	83
sp|Q96K21|ANCHR_HUMAN	0.999998	105.46	S	LPDS(1)DDDEDEETAIQR	354
sp|Q96K21|ANCHR_HUMAN	1	85.676	S	WS(1)PPQNYK	144
sp|Q96KR1|ZFR_HUMAN	1	131.18	S	RRDS(1)DGVDGFEAEGK	1054
sp|Q96L91|EP400_HUMAN	0.998826	54.982	S	ALS(0.999)PVT(0.001)SR	736
sp|Q96MG7|NSE3_HUMAN	0.86079	80.534	S	GPGGS(0.027)QGS(0.112)QGPS(0.861)PQGAR	64
sp|Q96MH2|HEXI2_HUMAN	0.89228	46.746	S	T(0.107)QS(0.892)PGGCSAEAVLAR	76
sp|Q96MU7|YTDC1_HUMAN	1	63.32	S	GIS(1)PIVFDR	308
sp|Q96MU7|YTDC1_HUMAN	0.897852	111.12	S	S(0.008)GS(0.094)S(0.898)AS(0.988)ES(0.012)YAGSEK	318
sp|Q96MU7|YTDC1_HUMAN	0.987878	111.12	S	S(0.008)GS(0.094)S(0.898)AS(0.988)ES(0.012)YAGSEK	320
sp|Q96N21|AP4AT_HUMAN	0.999762	59.709	S	HFEASCGQLS(1)PAR	356
sp|Q96N64|PWP2A_HUMAN	1	41.644	S	S(1)PEAVGPELEAEEK	81
sp|Q96N67|DOCK7_HUMAN	0.993687	80.245	S	S(0.006)NS(0.994)WVNTGGPK	929
sp|Q96N67|DOCK7_HUMAN	0.999047	92.457	S	SPS(0.999)GS(0.001)AFGSQENLR	1432
sp|Q96PK6|RBM14_HUMAN	0.999501	74.464	S	TRLS(1)PPR	582
sp|Q96PY6|NEK1_HUMAN	0.961833	42.336	S	T(0.037)CS(0.962)LPDLS(0.001)K	1052
sp|Q96QR8|PURB_HUMAN	0.999994	59.189	S	ADGDS(1)GS(1)ERGGGGGPCGFQPASR	6
sp|Q96QR8|PURB_HUMAN	0.99999	71.528	S	ADGDS(1)GS(1)ERGGGGGPCGFQPASR	8
sp|Q96RL1|UIMC1_HUMAN	1	113.62	S	DLNES(1)PVK	677
sp|Q96RL1|UIMC1_HUMAN	0.999953	50.284	S	VPS(1)PGMEEAGCSR	653
sp|Q96RU3|FNBP1_HUMAN	0.99042	50.055	S	RQS(0.99)GLY(0.007)DS(0.002)QNPPTVNNCAQDR	497
sp|Q96RU3|FNBP1_HUMAN	0.999999	193.62	S	TVS(1)DNSLSNSR	296
sp|Q96RU3|FNBP1_HUMAN	0.969359	113.24	S	TVSDNS(0.969)LS(0.03)NS(0.001)R	299
sp|Q96S55|WRIP1_HUMAN	1	55.064	S	GPS(1)PPGAK	65
sp|Q96S55|WRIP1_HUMAN	0.99724	147.24	S	RLS(0.997)ES(0.003)SALK	75
sp|Q96S55|WRIP1_HUMAN	0.967785	84.895	S	RPAAAAAAGS(0.032)AS(0.968)PR	153
sp|Q96S66|CLCC1_HUMAN	0.900196	66.335	S	ES(0.001)S(0.002)T(0.001)ESSQSAKPVSGQDT(0.001)S(0.004)GNT(0.089)EGS(0.9)PAAEK	509
sp|Q96S66|CLCC1_HUMAN	0.99569	54.598	S	FQT(0.004)GNKS(0.996)PEVLR	438
sp|Q96S94|CCNL2_HUMAN	0.997866	99.215	S	GSKPS(0.998)PLS(0.002)VK	348
sp|Q96S94|CCNL2_HUMAN	1	74.841	S	LVES(1)PKEGK	338
sp|Q96SB4|SRPK1_HUMAN	1	54.608	S	QEES(1)ES(1)PVERPLK	309
sp|Q96SB4|SRPK1_HUMAN	1	54.608	S	QEES(1)ES(1)PVERPLK	311
sp|Q96ST2|IWS1_HUMAN	1	111.06	S	KAAVLS(1)DS(1)EDEEK	398
sp|Q96ST2|IWS1_HUMAN	1	153.23	S	KAAVLS(1)DS(1)EDEEK	400
sp|Q96ST2|IWS1_HUMAN	1	79.875	S	EAEDS(1)DS(1)DDNIKR	511
sp|Q96ST2|IWS1_HUMAN	1	189.3	S	EAEDS(1)DS(1)DDNIKR	513
sp|Q96ST2|IWS1_HUMAN	0.999993	187.78	S	TIAS(1)DS(1)EEEAGKELSDK	438
sp|Q96ST2|IWS1_HUMAN	1	187.78	S	TIAS(1)DS(1)EEEAGKELSDK	440
sp|Q96ST2|IWS1_HUMAN	0.999993	103.21	S	GPAS(1)DS(0.986)ET(0.014)EDASR	313
sp|Q96ST2|IWS1_HUMAN	0.98588	122.64	S	GPAS(1)DS(0.986)ET(0.014)EDASR	315
sp|Q96ST2|IWS1_HUMAN	1	77.031	S	HQAS(1)DS(1)ENEELPKPR	235
sp|Q96ST2|IWS1_HUMAN	1	95.205	S	HQAS(1)DS(1)ENEELPKPR	237
sp|Q96ST2|IWS1_HUMAN	1	55.885	S	HQAS(1)DS(1)ENEEPPKPR	196
sp|Q96ST2|IWS1_HUMAN	1	133.93	S	HQAS(1)DS(1)ENEEPPKPR	198
sp|Q96ST2|IWS1_HUMAN	0.992689	58.098	S	IS(0.993)DS(0.851)ES(0.156)EDPPR	248
sp|Q96ST2|IWS1_HUMAN	0.999228	126.83	S	ISDS(0.999)ES(0.001)EDPPR	250
sp|Q96ST2|IWS1_HUMAN	0.99602	64.176	S	ISDS(0.002)ES(0.003)EDPPRHQAS(0.996)DS(0.998)ENEELPKPR	261
sp|Q96ST2|IWS1_HUMAN	0.998357	64.176	S	ISDS(0.002)ES(0.003)EDPPRHQAS(0.996)DS(0.998)ENEELPKPR	263
sp|Q96ST2|IWS1_HUMAN	1	225.09	S	MDS(1)DEDEKEGEEEK	377
sp|Q96ST2|IWS1_HUMAN	0.998725	115.29	S	MNS(0.999)T(0.001)GGQTPR	720
sp|Q96ST2|IWS1_HUMAN	1	117	S	NQAS(1)DS(1)ENEELPKPR	287
sp|Q96ST2|IWS1_HUMAN	1	117	S	NQAS(1)DS(1)ENEELPKPR	289
sp|Q96ST2|IWS1_HUMAN	0.999412	79.022	S	VVSDADDS(0.999)DS(0.998)DAVS(0.002)DK	420
sp|Q96ST2|IWS1_HUMAN	0.998338	132.59	S	VVSDADDS(0.999)DS(0.998)DAVS(0.002)DK	422
sp|Q96T23|RSF1_HUMAN	0.992338	106.45	S	GRS(0.992)T(0.992)DEY(0.014)S(0.001)EADEEEEEEEGKPSR	1277
sp|Q96T23|RSF1_HUMAN	1	81.865	S	IES(1)DEEEDFENVGK	1345
sp|Q96T23|RSF1_HUMAN	1	102.95	S	IET(1)DEEES(1)CDNAHGDANQPAR	1310
sp|Q96T37|RBM15_HUMAN	0.999999	97.579	S	HCAPS(1)PDRS(0.981)PELS(0.013)S(0.002)S(0.003)R	670
sp|Q96T37|RBM15_HUMAN	0.983857	97.579	S	HCAPS(0.988)PDRS(0.984)PELS(0.018)S(0.007)S(0.003)R	674
sp|Q96T37|RBM15_HUMAN	1	46.926	S	HLDRS(1)PES(1)DRPR	656
sp|Q96T37|RBM15_HUMAN	1	46.926	S	HLDRS(1)PES(1)DRPR	659
sp|Q96T37|RBM15_HUMAN	0.818711	177.44	S	LHSYS(0.181)S(0.819)PSTK	128
sp|Q96T37|RBM15_HUMAN	0.999002	91.657	S	TTAPT(0.001)EGKS(0.999)PLKK	741
sp|Q96T58|MINT_HUMAN	0.957425	51.566	S	ES(0.011)GVVAVS(0.957)PEKS(0.545)ES(0.473)PQKEDGLS(0.007)S(0.007)QLK	2120
sp|Q96T58|MINT_HUMAN	0.869891	47.09	S	S(0.13)ES(0.87)PQKEDGLSSQLK	2126
sp|Q96T58|MINT_HUMAN	0.999992	54.974	S	HGSFHEDEDPIGS(1)PR	1278
sp|Q96T58|MINT_HUMAN	1	80.834	S	NVDAAVS(1)PR	2101
sp|Q96T58|MINT_HUMAN	0.999994	88.974	S	RPQS(1)PGAS(0.968)PS(0.032)QAER	736
sp|Q96T58|MINT_HUMAN	0.967558	88.974	S	RPQS(1)PGAS(0.968)PS(0.032)QAER	740
sp|Q96T58|MINT_HUMAN	0.878204	73.233	S	S(0.122)QS(0.878)PVHLR	727
sp|Q96T88|UHRF1_HUMAN	0.884495	106.51	S	DS(0.008)ELS(0.884)DT(0.103)DS(0.004)GCCLGQSESDK	91
sp|Q96T88|UHRF1_HUMAN	1	51.487	S	IERPGEGS(1)PMVDNPMR	287
sp|Q96TC7|RMD3_HUMAN	0.835116	122.01	S	S(0.165)QS(0.835)LPNSLDYTQTSDPGR	46
sp|Q99442|SEC62_HUMAN	0.901268	57.136	S	VGPGNHGT(0.099)EGS(0.901)GGER	335
sp|Q99460|PSMD1_HUMAN	0.999987	76.713	S	TSSAFVGKT(0.999)PEAS(1)PEPK	315
sp|Q99471|PFD5_HUMAN	1	43.382	S	DCLNVLNKS(1)NEGK	56
sp|Q99523|SORT_HUMAN	0.99899	112.13	S	S(0.001)GYHDDS(0.999)DEDLLE	825
sp|Q99543|DNJC2_HUMAN	1	128.31	S	NAS(1)AS(1)FQELEDK	47
sp|Q99543|DNJC2_HUMAN	1	112.51	S	NAS(1)AS(1)FQELEDK	49
sp|Q99567|NUP88_HUMAN	1	80.69	S	EDVEVAES(1)PLR	517
sp|Q99569|PKP4_HUMAN	0.997962	51.927	S	VGS(0.998)PLT(0.002)LTDAQTR	314
sp|Q99590|SCAFB_HUMAN	0.988907	68.42	S	FHS(0.989)PS(0.215)T(0.186)T(0.161)WS(0.449)PNKDTPQEK	796
sp|Q99590|SCAFB_HUMAN	1	43.68	S	RS(1)ES(1)LS(1)PR	878
sp|Q99590|SCAFB_HUMAN	1	40.767	S	RS(1)ES(1)LS(1)PR	880
sp|Q99590|SCAFB_HUMAN	1	43.68	S	RS(1)ES(1)LS(1)PR	882
sp|Q99700|ATX2_HUMAN	0.999996	72.652	S	GIS(1)PVVSEHR	784
sp|Q99733|NP1L4_HUMAN	0.997603	79.022	S	ADHS(0.998)FS(0.002)DGVPSDSVEAAK	5
sp|Q99958|FOXC2_HUMAN	0.972283	62.055	S	VET(0.027)LS(0.972)PES(0.191)ALQGS(0.81)PR	232
sp|Q99958|FOXC2_HUMAN	0.809605	62.055	S	VET(0.027)LS(0.972)PES(0.191)ALQGS(0.81)PR	240
sp|Q99959|PKP2_HUMAN	1	94.191	S	LEIS(1)PDS(0.568)S(0.432)PER	151
sp|Q9BPX3|CND3_HUMAN	0.953186	45.885	S	CQT(0.1)AEADS(0.953)ES(0.945)DHEVPEPES(0.002)EMK	973
sp|Q9BPX3|CND3_HUMAN	0.945067	45.885	S	CQT(0.1)AEADS(0.953)ES(0.945)DHEVPEPES(0.002)EMK	975
sp|Q9BPX3|CND3_HUMAN	1	284.72	S	TLHCEGTEINS(1)DDEQESK	674
sp|Q9BQ65|USB1_HUMAN	1	47.574	S	GQS(1)PLPR	36
sp|Q9BQG0|MBB1A_HUMAN	0.999999	125.5	S	DPAQPMS(1)PGEATQSGAR	11
sp|Q9BQG0|MBB1A_HUMAN	0.909168	46.797	S	EIPS(0.909)AT(0.207)QS(0.786)PIS(0.099)K	1159
sp|Q9BQG0|MBB1A_HUMAN	0.937012	105.03	S	EIPSAT(0.006)QS(0.937)PIS(0.057)K	1163
sp|Q9BQG0|MBB1A_HUMAN	0.843885	70.907	S	NQKPSQVNGAPGS(0.844)PT(0.156)EPAGQK	1267
sp|Q9BQG0|MBB1A_HUMAN	0.997178	53.569	S	S(0.002)PS(0.997)LLQS(0.001)GAK	1310
sp|Q9BRD0|BUD13_HUMAN	1	78.692	S	HDT(1)PDPS(1)PLR	163
sp|Q9BRD0|BUD13_HUMAN	1	103.88	S	HDS(1)PDPS(1)PPRR	197
sp|Q9BRD0|BUD13_HUMAN	1	103.88	S	HDS(1)PDPS(1)PPRR	201
sp|Q9BRD0|BUD13_HUMAN	1	115.18	S	HDT(1)PDPS(1)PR	151
sp|Q9BRD0|BUD13_HUMAN	1	85.813	S	HGT(1)PDPS(1)PR	139
sp|Q9BRD0|BUD13_HUMAN	0.97391	72.417	S	HRS(0.168)S(0.252)DS(0.606)DLS(0.974)PPR	391
sp|Q9BRD0|BUD13_HUMAN	0.978101	40.801	S	IRHDS(0.978)S(0.978)DT(0.553)S(0.491)PPRR	184
sp|Q9BRD0|BUD13_HUMAN	0.978101	40.801	S	IRHDS(0.978)S(0.978)DT(0.553)S(0.491)PPRR	185
sp|Q9BRJ6|CG050_HUMAN	1	79.089	S	ELDEEGS(1)DPPLPGR	175
sp|Q9BRL6|SRSF8_HUMAN	0.999963	62.287	S	RPPKS(1)PEEEGQMSS	273
sp|Q9BRL6|SRSF8_HUMAN	0.841697	69.345	S	S(0.05)RY(0.104)S(0.842)RS(0.974)PY(0.013)S(0.017)R	156
sp|Q9BRL6|SRSF8_HUMAN	0.974406	69.345	S	S(0.05)RY(0.104)S(0.842)RS(0.974)PY(0.013)S(0.017)R	158
sp|Q9BRQ0|PYGO2_HUMAN	1	79.659	S	AGLQMKS(1)PEK	40
sp|Q9BRS2|RIOK1_HUMAN	0.898296	175.26	S	VVPGQFDDADS(0.051)S(0.898)DS(0.051)ENR	22
sp|Q9BSJ8|ESYT1_HUMAN	0.988988	50.607	S	T(0.011)LS(0.989)PEFNER	1034
sp|Q9BSL1|UBAC1_HUMAN	1	45.68	S	APS(1)PLPK	98
sp|Q9BTA9|WAC_HUMAN	1	51.013	S	DAGDPS(1)PPNK	53
sp|Q9BTA9|WAC_HUMAN	1	42.789	S	QQGHEPVS(1)PR	511
sp|Q9BTC0|DIDO1_HUMAN	0.997322	96.708	S	QEAIPDLEDS(0.997)PPVS(0.003)DSEEQQESAR	805
sp|Q9BTC0|DIDO1_HUMAN	0.790076	52.577	S	QEAIPDLEDS(0.995)PPVS(0.79)DS(0.212)EEQQES(0.003)AR	809
sp|Q9BTC0|DIDO1_HUMAN	0.999999	78.486	S	S(1)PPEGDTTLFLSR	1040
sp|Q9BTC0|DIDO1_HUMAN	0.919718	66.636	S	S(0.022)S(0.058)S(0.92)PAGETEGDREPQAR	1714
sp|Q9BTE3|MCMBP_HUMAN	0.976286	44.425	S	VS(0.976)PS(0.017)T(0.005)S(0.001)YTPSR	154
sp|Q9BTE7|DCNL5_HUMAN	1	55.656	S	S(1)PGVAAAVAEDGGLKK	9
sp|Q9BTU6|P4K2A_HUMAN	0.937331	76.588	S	S(0.023)S(0.023)S(0.937)ES(0.017)YTQSFQSR	462
sp|Q9BTU6|P4K2A_HUMAN	0.987533	174.78	S	VAAAAGS(0.012)GPS(0.988)PPGS(1)PGHDR	47
sp|Q9BTU6|P4K2A_HUMAN	1	174.78	S	VAAAAGS(0.012)GPS(0.988)PPGS(1)PGHDR	51
sp|Q9BU76|MMTA2_HUMAN	0.848527	57.989	S	RPAEAT(0.001)S(0.001)S(0.001)PT(0.149)S(0.849)PERPR	220
sp|Q9BUA3|SPNDC_HUMAN	0.976522	44.203	S	AES(0.977)PS(0.023)PAPPPGLR	308
sp|Q9BUH6|PAXX_HUMAN	0.999452	149.32	S	LAAAEET(0.001)AVS(0.999)PR	148
sp|Q9BUH6|PAXX_HUMAN	0.953261	48.315	S	LAAAEET(0.443)AVS(0.604)PRKS(0.953)PR	152
sp|Q9BUH8|BEGIN_HUMAN	1	44.447	S	LS(1)PQQAFPR	563
sp|Q9BUZ4|TRAF4_HUMAN	0.996066	41.644	S	GS(0.996)LDES(0.003)S(0.001)LGFGYPK	426
sp|Q9BVC5|ASHWN_HUMAN	0.99989	97.124	S	SPSGPVKS(1)PPLS(0.995)PVGT(0.004)T(0.001)PVK	189
sp|Q9BVC5|ASHWN_HUMAN	0.995389	97.124	S	SPSGPVKS(1)PPLS(0.995)PVGT(0.004)T(0.001)PVK	193
sp|Q9BVG9|PTSS2_HUMAN	1	82.01	S	DAGGPRPES(1)PVPAGR	16
sp|Q9BVJ6|UT14A_HUMAN	0.990037	42.913	S	DY(0.02)LLS(0.99)ES(0.99)EDEGDNDGERK	29
sp|Q9BVJ6|UT14A_HUMAN	0.999928	193.17	S	DYLLSES(1)EDEGDNDGER	31
sp|Q9BVJ6|UT14A_HUMAN	0.97486	61.641	S	S(0.025)ELS(0.975)QDAEPAGSQETK	437
sp|Q9BVS4|RIOK2_HUMAN	0.927358	56.599	S	AEVY(0.017)GS(0.927)ENES(0.056)ER	350
sp|Q9BW61|DDA1_HUMAN	0.999249	85.807	S	T(0.001)DS(0.999)PDMHEDT	95
sp|Q9BW71|HIRP3_HUMAN	1	115.37	S	EES(1)EES(1)EAEPVQR	196
sp|Q9BW71|HIRP3_HUMAN	1	115.37	S	EES(1)EES(1)EAEPVQR	199
sp|Q9BW71|HIRP3_HUMAN	0.982801	80.752	S	S(0.017)LKES(0.983)EQES(1)EEEILAQK	223
sp|Q9BW71|HIRP3_HUMAN	0.999802	80.752	S	S(0.017)LKES(0.983)EQES(1)EEEILAQK	227
sp|Q9BW71|HIRP3_HUMAN	0.844025	71.558	S	GEES(0.844)S(0.156)EEEEKGYK	159
sp|Q9BW71|HIRP3_HUMAN	0.898219	102.46	S	RLS(0.137)GS(0.898)S(0.965)EDEEDSGKGEPTAK	332
sp|Q9BW71|HIRP3_HUMAN	0.965535	102.46	S	LS(0.227)GS(0.802)S(0.966)EDEEDS(0.005)GKGEPT(0.001)AK	333
sp|Q9BW71|HIRP3_HUMAN	1	61.375	S	RPPT(1)PCS(1)DPER	87
sp|Q9BW71|HIRP3_HUMAN	0.999881	51.092	S	TLDS(1)DEERPR	530
sp|Q9BWH2|FUND2_HUMAN	1	94.616	S	S(1)NQIPTEVR	151
sp|Q9BWU0|NADAP_HUMAN	1	123.07	S	KMLGEDS(1)DEEEEMDTSER	312
sp|Q9BWW4|SSBP3_HUMAN	0.975677	44.616	S	NS(0.976)PNNIS(0.023)GIS(0.001)NPPGTPR	347
sp|Q9BX63|FANCJ_HUMAN	0.968659	68.657	S	NFKPS(0.969)PS(0.031)K	1237
sp|Q9BX63|FANCJ_HUMAN	0.919256	50.473	S	S(0.003)T(0.003)S(0.919)PT(0.074)FNK	990
sp|Q9BX95|SGPP1_HUMAN	0.999988	128.96	S	NS(1)LTGEEGQLAR	112
sp|Q9BXB4|OSB11_HUMAN	0.812066	80.706	S	SFSLAS(0.001)S(0.024)S(0.138)NS(0.812)PIS(0.024)QR	181
sp|Q9BXF6|RFIP5_HUMAN	1	169.93	S	TYS(1)DEANQMR	307
sp|Q9BXP5|SRRT_HUMAN	1	83.862	S	ECELS(1)PGVNR	493
sp|Q9BXP5|SRRT_HUMAN	1	77.732	S	ERFS(1)PPRHELS(1)PPQK	67
sp|Q9BXP5|SRRT_HUMAN	1	120.12	S	HELS(1)PPQKR	74
sp|Q9BXP5|SRRT_HUMAN	1	169.93	S	GDS(1)DDEYDR	4
sp|Q9BXS9|S26A6_HUMAN	0.959757	46.592	S	PVPDS(0.96)PVS(0.02)VT(0.02)R	752
sp|Q9BXW9|FACD2_HUMAN	0.99878	84.658	S	S(0.001)ES(0.999)PSLTQER	592
sp|Q9BXW9|FACD2_HUMAN	0.999936	201.31	S	SQNSQESTADES(1)EDDMSSQASK	1412
sp|Q9BY44|EIF2A_HUMAN	0.982781	119.23	S	S(0.017)DKS(0.983)PDLAPTPAPQSTPR	506
sp|Q9BY89|K1671_HUMAN	0.835144	42.095	S	RS(0.835)PT(0.163)VEPS(0.001)TLPR	1224
sp|Q9BYE7|PCGF6_HUMAN	1	59.728	S	LEGGRQDS(1)EDEEER	115
sp|Q9BYW2|SETD2_HUMAN	0.891581	116.3	S	LNDS(0.892)PT(0.108)LK	624
sp|Q9BYW2|SETD2_HUMAN	0.973588	56.959	S	RQEIES(0.053)DS(0.974)ES(0.974)DGELQDR	1415
sp|Q9BYW2|SETD2_HUMAN	0.973588	56.959	S	RQEIES(0.053)DS(0.974)ES(0.974)DGELQDR	1417
sp|Q9BYW2|SETD2_HUMAN	0.833033	53.565	S	RS(0.225)S(0.833)LS(0.941)PPSSAYER	2080
sp|Q9BYW2|SETD2_HUMAN	0.94145	53.565	S	RS(0.225)S(0.833)LS(0.941)PPSSAYER	2082
sp|Q9BYX2|TBD2A_HUMAN	0.881967	54.524	S	AVS(0.118)EGCAS(0.882)EDEVEGEA	920
sp|Q9BZ23|PANK2_HUMAN	0.969243	43.297	S	LGS(0.969)Y(0.011)S(0.017)GPT(0.001)S(0.001)VS(0.001)R	189
sp|Q9BZD4|NUF2_HUMAN	1	97.456	S	IVDS(1)PEKLK	247
sp|Q9C0B5|ZDHC5_HUMAN	0.999998	83.692	S	GDS(1)LKEPTSIAESSR	380
sp|Q9C0C2|TB182_HUMAN	0.910044	42.322	S	DS(0.91)LGAY(0.044)AS(0.046)QDANEQGQDLGK	893
sp|Q9C0C2|TB182_HUMAN	0.99787	56.205	S	DS(0.998)LGT(0.002)YSSR	872
sp|Q9C0C2|TB182_HUMAN	1	113.77	S	NRS(1)AEEGELAESK	1666
sp|Q9C0C2|TB182_HUMAN	1	110.66	S	VPS(1)S(1)DEEVVEEPQSR	1620
sp|Q9C0C2|TB182_HUMAN	1	110.66	S	VPS(1)S(1)DEEVVEEPQSR	1621
sp|Q9C0C9|UBE2O_HUMAN	0.880446	95.508	S	IMS(0.119)CS(0.88)PDT(0.001)QCSR	401
sp|Q9C0C9|UBE2O_HUMAN	1	51.03	S	LIHGEDS(1)DS(1)EGEEEGR	87
sp|Q9C0C9|UBE2O_HUMAN	1	51.03	S	LIHGEDS(1)DS(1)EGEEEGR	89
sp|Q9C0E2|XPO4_HUMAN	0.991513	82.102	S	HQQQLLAS(0.992)PGS(0.005)S(0.002)T(0.001)VDNK	521
sp|Q9C0I1|MTMRC_HUMAN	0.999999	94.465	S	QLS(1)LPLTQSK	564
sp|Q9C0J8|WDR33_HUMAN	0.999999	78.655	S	ATEIGS(1)PPR	7
sp|Q9GZR2|REXO4_HUMAN	0.853712	58.674	S	APS(0.146)S(0.854)PVAKPGPVK	15
sp|Q9GZR7|DDX24_HUMAN	1	203.71	S	AQAVS(1)EEEEEEEGK	82
sp|Q9GZR7|DDX24_HUMAN	0.929457	203.71	S	AQAVS(1)EEEEEEEGKS(0.005)S(0.065)S(0.929)PK	94
sp|Q9GZT3|SLIRP_HUMAN	0.995066	83.204	S	LPQT(0.005)S(0.995)DDEKKDF	102
sp|Q9GZT9|EGLN1_HUMAN	1	61.767	S	AKPPADPAAAAS(1)PCR	125
sp|Q9GZY8|MFF_HUMAN	0.999622	117.84	S	SMS(1)ENAVR	157
sp|Q9H019|MFR1L_HUMAN	1	41.876	S	NAS(1)VPNLR	103
sp|Q9H0B6|KLC2_HUMAN	0.980583	61.48	S	AS(0.019)S(0.981)LNFLNK	582
sp|Q9H0D6|XRN2_HUMAN	1	176.49	S	RKAEDS(1)DS(1)EPEPEDNVR	499
sp|Q9H0D6|XRN2_HUMAN	1	176.49	S	RKAEDS(1)DS(1)EPEPEDNVR	501
sp|Q9H0D6|XRN2_HUMAN	0.999988	124.3	S	NS(1)PGSQVASNPR	448
sp|Q9H0G5|NSRP1_HUMAN	1	59.185	S	VEENPDADS(1)DFDAK	248
sp|Q9H0H5|RGAP1_HUMAN	0.947178	51.643	S	S(0.052)IGS(0.947)AVDQGNES(0.001)IVAK	206
sp|Q9H0W8|SMG9_HUMAN	0.992396	55.213	S	S(0.004)ES(0.004)GHS(0.992)QPGLYGIER	7
sp|Q9H0W8|SMG9_HUMAN	0.999576	55.588	S	WKEPGSGGPQNLS(1)GPGGR	32
sp|Q9H1B7|I2BPL_HUMAN	1	104.88	S	KAS(1)PEPPDSAEGALK	547
sp|Q9H1B7|I2BPL_HUMAN	0.876212	81.574	S	RNS(0.876)S(0.625)S(0.517)PVS(0.976)PAS(0.006)VPGQR	657
sp|Q9H1B7|I2BPL_HUMAN	0.854821	69.729	S	RNS(0.828)S(0.316)S(0.855)PVS(0.704)PAS(0.297)VPGQR	659
sp|Q9H1B7|I2BPL_HUMAN	0.995511	81.574	S	RNS(0.65)S(0.219)S(0.135)PVS(0.996)PASVPGQR	662
sp|Q9H1C4|UN93B_HUMAN	0.988155	79.422	S	Y(0.013)LEEDNS(0.988)DES(0.998)DAEGEHGDGAEEEAPPAGPR	547
sp|Q9H1C4|UN93B_HUMAN	0.998481	79.422	S	Y(0.013)LEEDNS(0.988)DES(0.998)DAEGEHGDGAEEEAPPAGPR	550
sp|Q9H1E3|NUCKS_HUMAN	1	141.95	S	ATVT(1)PS(1)PVKGK	181
sp|Q9H1E3|NUCKS_HUMAN	1	206.18	S	EKT(1)PS(1)PKEEDEEPES(1)PPEK	214
sp|Q9H1E3|NUCKS_HUMAN	1	71.882	S	EKT(1)PS(1)PKEEDEEPES(1)PPEK	204
sp|Q9H1E3|NUCKS_HUMAN	1	277.44	S	VVDYSQFQES(1)DDADEDYGR	19
sp|Q9H1E3|NUCKS_HUMAN	0.989143	77.576	S	S(0.011)GKNS(0.989)QEDS(0.991)EDS(0.009)EDKDVK	54
sp|Q9H1E3|NUCKS_HUMAN	1	358.48	S	NSQEDS(1)EDS(1)EDKDVK	58
sp|Q9H1E3|NUCKS_HUMAN	1	238.05	S	NSQEDS(1)EDS(1)EDKDVK	61
sp|Q9H1E3|NUCKS_HUMAN	0.998895	160.22	S	T(0.072)S(0.084)T(0.387)S(0.459)PPPEKS(0.999)GDEGS(0.999)EDEAPSGED	229
sp|Q9H1E3|NUCKS_HUMAN	0.999384	105.03	S	T(0.072)S(0.084)T(0.387)S(0.459)PPPEKS(0.999)GDEGS(0.999)EDEAPSGED	234
sp|Q9H1E3|NUCKS_HUMAN	1	105.03	S	S(0.218)GDEGS(0.782)EDEAPS(1)GED	240
sp|Q9H1E3|NUCKS_HUMAN	0.96121	97.813	S	TST(0.039)S(0.961)PPPEK	223
sp|Q9H1H9|KI13A_HUMAN	0.996592	47.397	S	QQLS(0.997)PDRQPQS(0.003)S(0.001)GPDR	636
sp|Q9H2G2|SLK_HUMAN	0.996274	77.593	S	DS(0.003)GS(0.996)IS(0.001)LQETR	779
sp|Q9H2H9|S38A1_HUMAN	0.999744	93.258	S	FISDRES(1)RR	49
sp|Q9H2H9|S38A1_HUMAN	0.815663	41.684	S	RS(0.816)LT(0.676)NS(0.509)HLEK	52
sp|Q9H2H9|S38A1_HUMAN	0.99996	147.63	S	SLTNS(1)HLEK	56
sp|Q9H2J7|S6A15_HUMAN	0.999993	85.554	S	IPSEMPS(1)PNFGK	687
sp|Q9H2P0|ADNP_HUMAN	1	73.985	S	NVHS(1)EDFENR	98
sp|Q9H2U1|DHX36_HUMAN	0.983771	56.632	S	NRS(0.984)Y(0.016)IDR	161
sp|Q9H2Y7|ZN106_HUMAN	0.996622	48.984	S	AAHVPENS(0.997)DT(0.997)EQDVLT(0.007)VKPVR	1370
sp|Q9H2Y7|ZN106_HUMAN	0.987006	105.92	S	ENS(0.987)PS(0.012)S(0.001)QSAGLSSINK	1279
sp|Q9H307|PININ_HUMAN	0.999836	140.24	S	GFS(1)DSGGGPPAK	66
sp|Q9H307|PININ_HUMAN	1	122.18	S	QES(1)DPEDDDVKKPALQSSVVATSK	100
sp|Q9H3N1|TMX1_HUMAN	1	316.8	S	KVEEEQEADEEDVS(1)EEEAESK	247
sp|Q9H3Q1|BORG4_HUMAN	1	128.26	S	AGEPDGES(1)LDEQPSSSSSK	64
sp|Q9H3Q1|BORG4_HUMAN	1	115.14	S	NAMS(1)LPQLNEK	118
sp|Q9H3Q1|BORG4_HUMAN	0.855981	116.55	S	QLVS(0.002)S(0.14)S(0.856)VHS(0.002)K	11
sp|Q9H3Q1|BORG4_HUMAN	0.96246	72.434	S	SLS(0.015)S(0.022)S(0.962)PVKK	142
sp|Q9H410|DSN1_HUMAN	0.776769	99.013	S	IHLGS(0.223)S(0.777)PK	58
sp|Q9H410|DSN1_HUMAN	0.996016	115.57	S	S(0.004)LHLS(0.996)PQEQSASYQDR	81
sp|Q9H4A3|WNK1_HUMAN	0.999507	44.341	S	DVDDGS(1)GS(1)PHS(0.998)PHQLS(0.002)S(0.001)K	2027
sp|Q9H4A3|WNK1_HUMAN	0.999507	119.68	S	DVDDGS(1)GS(1)PHS(0.998)PHQLS(0.002)S(0.001)K	2029
sp|Q9H4A3|WNK1_HUMAN	0.999909	119.68	S	DVDDGS(0.306)GS(0.694)PHS(1)PHQLSSK	2032
sp|Q9H4A4|AMPB_HUMAN	0.999998	169.79	S	ASGEHS(1)PGSGAAR	7
sp|Q9H4G0|E41L1_HUMAN	1	89.629	S	HQAS(1)INELKR	510
sp|Q9H4G0|E41L1_HUMAN	0.999989	90.15	S	SLS(1)PIIGK	784
sp|Q9H4L4|SENP3_HUMAN	0.999999	110.08	S	NHLS(1)PQQGGATPQVPS(1)PCCR	169
sp|Q9H4L4|SENP3_HUMAN	0.999963	110.08	S	NHLS(1)PQQGGATPQVPS(1)PCCR	181
sp|Q9H501|ESF1_HUMAN	0.999989	138.66	S	IDSNIS(1)PK	153
sp|Q9H501|ESF1_HUMAN	0.998937	73.156	S	TLDSGTS(0.001)EIVKS(0.999)PR	198
sp|Q9H582|ZN644_HUMAN	1	78.513	S	NSAIS(1)PQK	1189
sp|Q9H5H4|ZN768_HUMAN	0.996285	45.915	S	FEPES(0.996)PGFES(0.004)R	83
sp|Q9H5H4|ZN768_HUMAN	0.999302	126.83	S	T(0.001)QS(0.999)PEFEAQSSK	160
sp|Q9H5H4|ZN768_HUMAN	0.986504	54.7	S	YEPQS(0.987)PGY(0.013)EPR	125
sp|Q9H6F5|CCD86_HUMAN	1	63.966	S	AGLGS(1)PERPPK	58
sp|Q9H6F5|CCD86_HUMAN	0.991922	57.338	S	AGLGS(0.985)PERPPKT(0.512)S(0.512)PGS(0.992)PR	69
sp|Q9H6F5|CCD86_HUMAN	0.995716	123.14	S	EPGS(0.996)PPS(0.004)VQR	47
sp|Q9H6F5|CCD86_HUMAN	1	80.022	S	LQQGAGLES(1)PQGQPEPGAAS(1)PQR	80
sp|Q9H6F5|CCD86_HUMAN	1	148.75	S	LQQGAGLES(1)PQGQPEPGAAS(1)PQR	91
sp|Q9H6F5|CCD86_HUMAN	0.891343	81.406	S	QQDLHLES(0.997)PQRQPEY(0.011)S(0.101)PES(0.891)PR	113
sp|Q9H6F5|CCD86_HUMAN	1	85.845	S	QQDLHLES(1)PQR	102
sp|Q9H6H4|REEP4_HUMAN	0.991661	54.549	S	S(0.008)FS(0.992)MQDLR	152
sp|Q9H6R7|WDCP_HUMAN	0.949912	64.394	S	DS(0.024)FS(0.02)HS(0.95)PGAVS(0.005)S(0.001)LK	690
sp|Q9H6S0|YTDC2_HUMAN	0.99124	54.368	S	GS(0.01)KS(0.991)PS(0.999)PRPNMPVR	1279
sp|Q9H6S0|YTDC2_HUMAN	0.999081	54.368	S	GS(0.01)KS(0.991)PS(0.999)PRPNMPVR	1281
sp|Q9H6S0|YTDC2_HUMAN	0.874049	106.94	S	KS(0.126)S(0.874)ADTEFSDECTTAER	1202
sp|Q9H6X2|ANTR1_HUMAN	1	53.278	S	EVPPPPAEES(1)EEEDDDGLPK	362
sp|Q9H6Y2|WDR55_HUMAN	0.998828	107.76	S	T(0.001)CEERPAEDGS(0.999)DEEDPDSMEAPTR	14
sp|Q9H6Z4|RANB3_HUMAN	0.887904	41.491	S	S(0.19)AGGS(0.888)S(0.888)PEGGEDS(0.015)DREDGNY(0.019)CPPVKR	100
sp|Q9H6Z4|RANB3_HUMAN	0.888062	52.268	S	S(0.19)AGGS(0.888)S(0.888)PEGGEDS(0.015)DREDGNY(0.019)CPPVKR	101
sp|Q9H6Z4|RANB3_HUMAN	0.998532	69.016	S	S(0.005)AGGS(0.458)S(0.538)PEGGEDS(0.999)DREDGNYCPPVK	108
sp|Q9H6Z4|RANB3_HUMAN	1	111.18	S	VLS(1)PPKLNEVSSDANR	333
sp|Q9H788|SH24A_HUMAN	0.86715	102.66	S	TLS(0.867)S(0.117)S(0.016)AQEDIIR	315
sp|Q9H7D0|DOCK5_HUMAN	1	45.161	S	S(1)LQLMDNR	1766
sp|Q9H7D7|WDR26_HUMAN	0.887204	62.924	S	RLS(0.887)QS(0.113)DEDVIR	121
sp|Q9H7L9|SDS3_HUMAN	0.999603	45.735	S	GRES(1)DEDT(0.996)EDAS(0.003)ET(0.001)DLAK	45
sp|Q9H7L9|SDS3_HUMAN	0.936254	85.925	S	RPAS(0.936)PS(0.573)S(0.491)PEHLPATPAESPAQR	234
sp|Q9H7N4|SFR19_HUMAN	0.989265	81.647	S	EVLY(0.003)DS(0.989)EGLS(0.008)GEER	734
sp|Q9H7N4|SFR19_HUMAN	0.999477	67.136	S	EVLY(0.081)DS(0.919)EGLS(0.999)GEER	738
sp|Q9H7N4|SFR19_HUMAN	1	124.07	S	GPS(1)PAPAS(0.725)S(0.275)PKR	719
sp|Q9H7N4|SFR19_HUMAN	1	76.799	S	QRS(1)PS(1)PAPAPAPAAAAGPPTR	498
sp|Q9H7N4|SFR19_HUMAN	1	76.799	S	QRS(1)PS(1)PAPAPAPAAAAGPPTR	500
sp|Q9H7N4|SFR19_HUMAN	0.999897	60.255	S	S(1)AS(1)PPPATSSSSSSR	612
sp|Q9H7N4|SFR19_HUMAN	0.9999	60.255	S	S(1)AS(1)PPPATSSSSSSR	614
sp|Q9H7N4|SFR19_HUMAN	1	69.672	S	S(1)PFLKPDER	874
sp|Q9H9C1|SPE39_HUMAN	0.982771	46.592	S	NS(0.983)FS(0.015)S(0.002)YAQLPK	93
sp|Q9H9J4|UBP42_HUMAN	1	92.575	S	DSALAEAPEGLS(1)PAPPAR	856
sp|Q9H9J4|UBP42_HUMAN	1	45.14	S	RS(1)EQKDPLEEPK	1181
sp|Q9HAW4|CLSPN_HUMAN	0.996821	59.35	S	S(0.003)PS(0.997)PGLFR	810
sp|Q9HB19|PKHA2_HUMAN	0.99728	86.772	S	S(0.003)QS(0.997)YIPTSGCR	184
sp|Q9HB58|SP110_HUMAN	0.99997	57.78	S	DNS(1)PEPNDPEEPQEVSSTPSDKK	256
sp|Q9HC52|CBX8_HUMAN	0.998509	40.012	S	RQDS(0.999)DLVQCGVT(0.001)S(0.001)PSSAEATGK	256
sp|Q9HCD5|NCOA5_HUMAN	1	100.11	S	DRS(1)PIRGS(1)PR	29
sp|Q9HCD5|NCOA5_HUMAN	1	100.11	S	DRS(1)PIRGS(1)PR	34
sp|Q9HCD5|NCOA5_HUMAN	0.987864	42.095	S	S(0.285)S(0.332)T(0.389)DS(0.988)LPGPIS(0.005)R	381
sp|Q9HCD6|TANC2_HUMAN	0.930709	45.28	S	EY(0.07)PS(0.931)PPPS(1)PLR	1530
sp|Q9HCD6|TANC2_HUMAN	0.999602	45.28	S	EY(0.07)PS(0.931)PPPS(1)PLR	1534
sp|Q9HCE1|MOV10_HUMAN	0.967088	56.959	S	LS(0.967)PS(0.027)T(0.005)S(0.001)GPHSHDYLPQER	969
sp|Q9HCE5|MET14_HUMAN	1	45.077	S	LRPKS(1)PPPK	399
sp|Q9HCN4|GPN1_HUMAN	0.83933	58.015	S	GTLDEEDEEADS(0.839)DT(0.16)DDIDHR	338
sp|Q9HD20|AT131_HUMAN	0.992762	74.611	S	DS(0.993)PT(0.007)LSNSGIR	899
sp|Q9NP66|HM20A_HUMAN	0.991321	69.714	S	DSNAPKS(0.991)PLT(0.009)GYVR	105
sp|Q9NPG1|FZD3_HUMAN	0.998846	60.064	S	VSS(0.999)Y(0.727)HGS(0.274)LHR	584
sp|Q9NPI6|DCP1A_HUMAN	0.875284	45.014	S	KAS(0.492)S(0.534)PS(0.875)PLT(0.096)IGT(0.002)PESQR	525
sp|Q9NPQ8|RIC8A_HUMAN	1	40.715	S	VIQPMGMS(1)PR	502
sp|Q9NQ29|LUC7L_HUMAN	1	47.915	S	RS(1)EEKEAGEI	363
sp|Q9NQ55|SSF1_HUMAN	1	204.18	S	VGGS(1)DEEASGIPSR	359
sp|Q9NQ92|COPRS_HUMAN	0.999586	73.881	S	GTQSIPNDS(1)PAR	66
sp|Q9NQA3|WASH6_HUMAN	0.848714	53.777	S	QDDGS(0.006)S(0.013)S(0.011)AS(0.849)PS(0.121)VQGAPR	327
sp|Q9NQC3|RTN4_HUMAN	0.950403	95.212	S	MEDLDQSPLVS(0.001)S(0.003)S(0.046)DS(0.95)PPRPQPAFK	15
sp|Q9NQG5|RPR1B_HUMAN	0.980919	99.991	S	LSMEDS(0.019)KS(0.981)PPPK	134
sp|Q9NQG6|MID51_HUMAN	0.999972	69.815	S	AIS(1)APT(0.259)S(0.646)PT(0.095)R	55
sp|Q9NQG6|MID51_HUMAN	0.778708	90.653	S	AISAPT(0.11)S(0.779)PT(0.11)R	59
sp|Q9NQS7|INCE_HUMAN	0.999687	48.004	S	HS(1)PIAPS(0.469)S(0.469)PS(0.063)PQVLAQK	306
sp|Q9NQS7|INCE_HUMAN	1	140.49	S	IAQVS(1)PGPR	263
sp|Q9NQS7|INCE_HUMAN	0.967363	96.673	S	PAAS(0.032)S(0.967)PETPSAGQQEAK	421
sp|Q9NQS7|INCE_HUMAN	0.777044	58.823	S	T(0.154)LS(0.777)PT(0.048)PAS(0.015)AT(0.005)APT(0.001)S(0.001)QGIPT(0.563)S(0.563)DEES(0.461)T(0.411)PKK	197
sp|Q9NQS7|INCE_HUMAN	0.99214	45.864	S	T(0.297)S(0.334)S(0.377)AVWNS(0.992)PPLQGAR	899
sp|Q9NQW6|ANLN_HUMAN	0.9973	51.265	S	QPLSEAS(0.002)NQQPLS(0.997)GGEEK	54
sp|Q9NQW6|ANLN_HUMAN	0.788553	42.314	S	RCS(0.789)DNT(0.211)EVEVSNLENK	72
sp|Q9NQW6|ANLN_HUMAN	0.999987	57.55	S	TPIS(1)PLK	323
sp|Q9NQW6|ANLN_HUMAN	0.831975	49.3	S	T(0.167)QS(0.832)LPVT(0.001)EK	485
sp|Q9NQX5|NPDC1_HUMAN	1	85.355	S	APGS(1)PAAPR	229
sp|Q9NR09|BIRC6_HUMAN	0.893187	61.511	S	LEGDS(0.001)DDLLEDS(0.893)DS(0.104)EEHS(0.002)R	480
sp|Q9NR19|ACSA_HUMAN	0.991753	45.077	S	S(0.006)WS(0.992)PPPEVS(0.003)R	30
sp|Q9NR30|DDX21_HUMAN	1	135.72	S	AEPSEVDMNS(1)PK	71
sp|Q9NR30|DDX21_HUMAN	1	230.96	S	EEPSQNDIS(1)PK	89
sp|Q9NR30|DDX21_HUMAN	1	121.24	S	NEEPS(1)EEEIDAPKPK	121
sp|Q9NRA8|4ET_HUMAN	0.999283	81.263	S	SSS(0.999)PVGLAK	951
sp|Q9NRF8|PYRG2_HUMAN	0.986978	78.486	S	YSDAS(0.987)DDS(0.011)FS(0.001)EPR	571
sp|Q9NRG9|AAAS_HUMAN	1	51.346	S	FS(1)PVLGR	495
sp|Q9NRL2|BAZ1A_HUMAN	0.999972	62.765	S	KRQS(1)PEPS(0.997)PVT(0.003)LGR	1413
sp|Q9NRL2|BAZ1A_HUMAN	0.997461	51.487	S	KRQS(1)PEPS(0.997)PVT(0.003)LGR	1417
sp|Q9NS56|TOPRS_HUMAN	0.963755	92.65	S	LQQTVPADAS(0.964)PDS(0.036)K	98
sp|Q9NS56|TOPRS_HUMAN	0.933873	59.227	S	NAS(0.002)VY(0.019)S(0.934)PS(0.045)GPVNR	194
sp|Q9NS69|TOM22_HUMAN	1	88.187	S	AAAVAAAGAGEPQS(1)PDELLPK	15
sp|Q9NS91|RAD18_HUMAN	0.998449	50.563	S	NDLQDT(0.002)EIS(0.998)PR	471
sp|Q9NTI5|PDS5B_HUMAN	0.999997	147.92	S	AES(1)PESSAIESTQSTPQK	1358
sp|Q9NTI5|PDS5B_HUMAN	1	107.39	S	LKEDILENEDEQNS(1)PPKK	1283
sp|Q9NTI5|PDS5B_HUMAN	0.998457	224.59	S	GHT(0.001)AS(0.998)ES(0.001)DEQQWPEEK	1257
sp|Q9NTI5|PDS5B_HUMAN	0.992391	70.889	S	TPS(0.992)PS(0.007)QPK	1383
sp|Q9NTI5|PDS5B_HUMAN	0.950735	286.69	S	METVSNASSSSNPS(0.049)S(0.951)PGR	1166
sp|Q9NTJ3|SMC4_HUMAN	0.999921	302.64	S	TES(1)PATAAETASEELDNR	41
sp|Q9NUL3|STAU2_HUMAN	0.999535	71.08	S	GS(0.116)S(0.116)PT(0.768)PPCS(1)PVQPSK	492
sp|Q9NUQ3|TXLNG_HUMAN	0.9982	59.306	S	NLVS(0.998)PAYCT(0.001)QES(0.001)R	97
sp|Q9NV56|MRGBP_HUMAN	0.998036	105.46	S	VLTANS(0.998)NPS(0.039)S(0.873)PS(0.09)AAK	191
sp|Q9NV56|MRGBP_HUMAN	0.872821	151.56	S	VLTANS(0.998)NPS(0.039)S(0.873)PS(0.09)AAK	195
sp|Q9NVD7|PARVA_HUMAN	0.780611	46.159	S	AT(0.067)S(0.083)PQKS(0.781)PS(0.069)VPK	8
sp|Q9NVD7|PARVA_HUMAN	0.963823	50.079	S	S(0.004)PS(0.004)VPKS(0.964)PT(0.272)PKS(0.672)PPS(0.084)R	14
sp|Q9NVD7|PARVA_HUMAN	0.94087	50.079	S	SPT(0.036)PKS(0.941)PPS(0.023)R	19
sp|Q9NVF7|FBX28_HUMAN	1	144.27	S	EVMESAVGNSSGSGQNEES(1)PR	344
sp|Q9NVU0|RPC5_HUMAN	1	98.062	S	EAANEAGDS(1)S(1)QDEAEDDVK	161
sp|Q9NVU0|RPC5_HUMAN	1	59.185	S	EAANEAGDS(1)S(1)QDEAEDDVK	162
sp|Q9NWH9|SLTM_HUMAN	1	250.1	S	DGQDAIAQS(1)PEK	289
sp|Q9NWH9|SLTM_HUMAN	1	136.24	S	S(1)PGHMVILDQTK	553
sp|Q9NWH9|SLTM_HUMAN	0.789078	54.471	S	IVQIS(0.211)GNS(0.789)MPR	1014
sp|Q9NWT1|PK1IP_HUMAN	0.926807	41.621	S	ES(0.002)LPPAAEPS(0.927)PVS(0.071)K	320
sp|Q9NWV8|BABA1_HUMAN	0.874849	66.925	S	SEGEGEAASADDGSLNT(0.125)S(0.875)GAGPK	66
sp|Q9NWW5|CLN6_HUMAN	0.999227	186.36	S	HGS(0.999)VS(0.001)ADEAAR	31
sp|Q9NX40|OCAD1_HUMAN	0.88674	101.2	S	RS(0.113)S(0.887)PPGHYYQK	123
sp|Q9NX63|MIC19_HUMAN	0.996363	73.834	S	Y(0.004)S(0.996)GAYGASVSDEELK	50
sp|Q9NXE8|CWC25_HUMAN	0.876454	99.215	S	MANS(0.122)S(0.876)PVLS(0.002)K	218
sp|Q9NXG2|THUM1_HUMAN	0.999986	92.29	S	FTDKDQQPS(1)GS(1)EGEDDDAEAALKK	86
sp|Q9NXG2|THUM1_HUMAN	0.999986	92.29	S	FTDKDQQPS(1)GS(1)EGEDDDAEAALKK	88
sp|Q9NXH9|TRM1_HUMAN	0.951152	82.482	S	GDQCCYS(0.012)HS(0.951)PPT(0.037)PR	625
sp|Q9NY27|PP4R2_HUMAN	0.99542	198.35	S	NHSDSSTSESEVS(0.001)S(0.004)VS(0.995)PLK	226
sp|Q9NYB0|TE2IP_HUMAN	0.917919	175.15	S	YLLGDAPVS(0.918)PS(0.07)S(0.012)QK	203
sp|Q9NYB9|ABI2_HUMAN	0.999623	128.85	S	NMAPSQQS(1)PVR	227
sp|Q9NYF8|BCLF1_HUMAN	0.992237	55.452	S	DLFDY(0.008)S(0.992)PPLHK	512
sp|Q9NYF8|BCLF1_HUMAN	0.999651	87.149	S	ETQS(1)PEQVK	496
sp|Q9NYF8|BCLF1_HUMAN	1	232.93	S	FNDS(1)EGDDTEETEDYR	397
sp|Q9NYF8|BCLF1_HUMAN	0.999898	155.06	S	IDIS(1)PSTLR	658
sp|Q9NYF8|BCLF1_HUMAN	1	180.78	S	KAEGEPQEES(1)PLK	177
sp|Q9NYF8|BCLF1_HUMAN	0.760289	44.5	S	NT(0.992)PS(0.036)QHS(0.116)HS(0.096)IQHS(0.76)PER	268
sp|Q9NYF8|BCLF1_HUMAN	0.779285	61.212	S	S(0.1)S(0.119)S(0.779)PY(0.004)S(0.202)KS(0.783)PVS(0.013)K	148
sp|Q9NYF8|BCLF1_HUMAN	0.782582	61.212	S	S(0.1)S(0.119)S(0.779)PY(0.004)S(0.202)KS(0.783)PVS(0.013)K	153
sp|Q9NYF8|BCLF1_HUMAN	1	112.5	S	STFREES(1)PLR	531
sp|Q9NYF8|BCLF1_HUMAN	0.777813	107.07	S	Y(0.211)S(0.778)PS(0.017)QNS(0.995)PIHHIPSR	285
sp|Q9NYF8|BCLF1_HUMAN	0.997627	107.07	S	Y(0.322)S(0.669)PS(0.012)QNS(0.998)PIHHIPSR	290
sp|Q9NYL2|M3K20_HUMAN	0.979864	90.653	S	YQQIT(0.02)PVNQS(0.98)R	633
sp|Q9NYV4|CDK12_HUMAN	0.971402	92.039	S	NS(0.029)S(0.971)PAPPQPAPGK	1083
sp|Q9NYV4|CDK12_HUMAN	0.998027	75.23	S	RQS(0.998)VS(0.89)PPY(0.111)KEPSAYQSSTR	274
sp|Q9NYV4|CDK12_HUMAN	0.890446	75.23	S	RQS(0.998)VS(0.89)PPY(0.111)KEPSAYQSSTR	276
sp|Q9NYV4|CDK12_HUMAN	0.763051	57.164	S	RRS(0.526)S(0.763)S(0.69)PFLS(0.021)K	333
sp|Q9NYV4|CDK12_HUMAN	0.761176	74.789	S	S(0.007)GS(0.087)Y(0.017)S(0.097)GRS(0.761)PS(0.968)PY(0.062)GR	323
sp|Q9NYV4|CDK12_HUMAN	0.968427	74.789	S	S(0.007)GS(0.087)Y(0.017)S(0.097)GRS(0.761)PS(0.968)PY(0.062)GR	325
sp|Q9NYV4|CDK12_HUMAN	0.999439	86.136	S	SVS(0.999)PYSR	303
sp|Q9NYZ3|GTSE1_HUMAN	0.979191	83.729	S	AQRPQS(0.979)CT(0.018)S(0.003)VGR	477
sp|Q9NYZ3|GTSE1_HUMAN	1	101.65	S	LVDVS(1)PDR	575
sp|Q9NYZ3|GTSE1_HUMAN	0.948025	45.221	S	LVDVS(0.996)PDRGS(0.948)PPS(0.056)R	580
sp|Q9NZ63|TLS1_HUMAN	1	160.67	S	RGDS(1)ES(1)EEDEQDSEEVR	15
sp|Q9NZ63|TLS1_HUMAN	1	160.67	S	RGDS(1)ES(1)EEDEQDSEEVR	17
sp|Q9NZ63|TLS1_HUMAN	0.999372	106.75	S	VGDT(0.001)EKPEPERS(0.999)PPNR	261
sp|Q9NZM1|MYOF_HUMAN	0.999992	67.964	S	HTIIPAKS(1)PEK	1915
sp|Q9NZN8|CNOT2_HUMAN	0.999619	136.81	S	TNSMSSSGLGS(1)PNR	165
sp|Q9NZT2|OGFR_HUMAN	0.963301	72.815	S	PAGPAGDEPAES(0.963)PS(0.035)ET(0.002)PGPR	537
sp|Q9NZT2|OGFR_HUMAN	0.99996	49.287	S	KVEEEGS(1)PGDPDHEASTQGR	315
sp|Q9NZT2|OGFR_HUMAN	0.944783	53.545	S	PAGPAGDEPAES(0.092)PS(0.43)ET(0.519)PGPS(0.945)PAGPT(0.015)R	585
sp|Q9P1Y5|CAMP3_HUMAN	0.986568	63.283	S	APS(0.987)PS(0.013)GLMSPSR	1074
sp|Q9P1Y5|CAMP3_HUMAN	0.846815	43.813	S	APS(0.985)PS(0.031)GLMS(0.847)PS(0.138)R	1080
sp|Q9P1Y5|CAMP3_HUMAN	1	85.837	S	DLPDGHAAS(1)PR	334
sp|Q9P1Y6|PHRF1_HUMAN	1	55.724	S	AEAPS(1)S(1)PDVAPAGK	1359
sp|Q9P1Y6|PHRF1_HUMAN	1	55.724	S	AEAPS(1)S(1)PDVAPAGK	1360
sp|Q9P206|K1522_HUMAN	1	114.24	S	GLAGPPAS(1)PGK	545
sp|Q9P246|STIM2_HUMAN	0.890324	57.836	S	SIVPS(0.11)S(0.89)PQPQR	523
sp|Q9P260|RELCH_HUMAN	0.972034	70.412	S	EPS(0.009)T(0.019)AS(0.972)GGGQLNR	170
sp|Q9P275|UBP36_HUMAN	0.999981	62.088	S	AVS(1)PAPQSSSR	742
sp|Q9P2B4|CT2NL_HUMAN	0.885919	52.97	S	FQSQADQDQQAS(0.004)GLQS(0.886)PPS(0.11)R	481
sp|Q9P2D1|CHD7_HUMAN	0.999999	76.143	S	NIPS(1)PGQLDPDTR	2559
sp|Q9P2E9|RRBP1_HUMAN	0.999999	91.276	S	NTDVAQS(1)PEAPKQEAPAK	615
sp|Q9P2F8|SI1L2_HUMAN	0.999179	84.605	S	TLS(0.999)DES(0.001)ICSNR	1488
sp|Q9UBC2|EP15R_HUMAN	0.932512	61.429	S	S(0.021)T(0.024)PS(0.309)HGS(0.474)VS(0.074)S(0.098)LNS(0.001)T(0.002)GS(0.065)LS(0.933)PK	255
sp|Q9UBH6|XPR1_HUMAN	0.995125	80.688	S	YNQS(0.005)IS(0.995)LR	668
sp|Q9UBM7|DHCR7_HUMAN	0.99887	42.095	S	AKS(0.999)LDGVT(0.001)NDR	14
sp|Q9UDY2|ZO2_HUMAN	1	145.29	S	GRS(1)IDQDYER	244
sp|Q9UDY2|ZO2_HUMAN	1	67.251	S	KVQVAALQAS(1)PPLDQDDR	130
sp|Q9UDY2|ZO2_HUMAN	0.999998	91.853	S	SFS(1)PEER	415
sp|Q9UER7|DAXX_HUMAN	0.999864	109.36	S	DGDKS(1)PMSSLQISNEK	495
sp|Q9UEY8|ADDG_HUMAN	0.985373	48.547	S	IEEVLS(0.985)PEGS(0.128)PS(0.09)KS(0.398)PS(0.398)K	673
sp|Q9UEY8|ADDG_HUMAN	0.928938	63.726	S	IEEVLS(0.01)PEGS(0.929)PS(0.112)KS(0.801)PS(0.149)K	677
sp|Q9UEY8|ADDG_HUMAN	0.801117	63.726	S	IEEVLS(0.01)PEGS(0.929)PS(0.112)KS(0.801)PS(0.149)K	681
sp|Q9UEY8|ADDG_HUMAN	1	51.346	S	NMS(1)PDLR	42
sp|Q9UFC0|LRWD1_HUMAN	0.797257	119.43	S	ACAS(0.797)PS(0.209)AQVEGS(0.989)PVAGS(0.004)DGSQPAVK	251
sp|Q9UFC0|LRWD1_HUMAN	0.989035	49.942	S	ACAS(0.797)PS(0.209)AQVEGS(0.989)PVAGS(0.004)DGSQPAVK	259
sp|Q9UGU0|TCF20_HUMAN	0.996303	61.65	S	DLPS(0.996)PDS(0.004)R	1322
sp|Q9UGU0|TCF20_HUMAN	0.984421	71.592	S	GRS(0.984)PS(0.015)QYHDFAEK	1005
sp|Q9UGU0|TCF20_HUMAN	1	108.15	S	LNAS(1)PAAR	574
sp|Q9UGU5|HMGX4_HUMAN	0.996287	58.83	S	S(0.996)PPT(0.003)T(0.002)MLLPAS(0.999)PAK	502
sp|Q9UGU5|HMGX4_HUMAN	0.99861	58.83	S	S(0.996)PPT(0.003)T(0.002)MLLPAS(0.999)PAK	512
sp|Q9UHB6|LIMA1_HUMAN	0.762588	78.903	S	ASSLS(0.763)ES(0.412)S(0.825)PPK	371
sp|Q9UHB6|LIMA1_HUMAN	0.835666	138.24	S	ASSLSES(0.164)S(0.836)PPK	374
sp|Q9UHB6|LIMA1_HUMAN	0.999695	93.478	S	ETPHS(1)PGVEDAPIAK	490
sp|Q9UHB6|LIMA1_HUMAN	0.99783	102.78	S	SEVQQPVHPKPLS(0.998)PDS(0.002)R	362
sp|Q9UHB6|LIMA1_HUMAN	0.999998	114.28	S	TVS(1)PPIR	609
sp|Q9UHB7|AFF4_HUMAN	0.985471	78.285	S	NSYNNSQAPS(0.985)PGLGS(0.014)K	1043
sp|Q9UHB7|AFF4_HUMAN	0.775687	109.89	S	S(0.112)S(0.112)S(0.776)PGKPQAVSSLNSSHSR	180
sp|Q9UHB7|AFF4_HUMAN	0.99809	79.201	S	TIS(0.998)QS(0.001)SSLK	836
sp|Q9UHD8|SEPT9_HUMAN	0.916934	124.42	S	HVDSLS(0.083)QRS(0.917)PK	85
sp|Q9UHI6|DDX20_HUMAN	0.999727	74.944	S	NNS(1)VSGLSVK	500
sp|Q9UHI6|DDX20_HUMAN	0.961442	45.369	S	S(0.008)Y(0.008)LEGS(0.961)S(0.961)DNQLKDS(0.038)ES(0.011)T(0.012)PVDDR	677
sp|Q9UHI6|DDX20_HUMAN	0.961442	45.369	S	S(0.008)Y(0.008)LEGS(0.961)S(0.961)DNQLKDS(0.038)ES(0.011)T(0.012)PVDDR	678
sp|Q9UHI6|DDX20_HUMAN	0.998445	49.35	S	Y(0.002)QES(0.998)PGIQMK	714
sp|Q9UHR4|BI2L1_HUMAN	0.999997	103.25	S	TPAST(0.001)PVS(0.149)GT(0.849)PQAS(1)PMIER	261
sp|Q9UHY1|NRBP_HUMAN	0.99958	98.439	S	S(1)EGESQTVLSSGSDPK	2
sp|Q9UIF9|BAZ2A_HUMAN	0.946595	54.658	S	AGDPGEMPQS(0.947)PT(0.053)GLGQPK	1397
sp|Q9UIF9|BAZ2A_HUMAN	0.877582	66.498	S	QPS(0.097)S(0.878)PS(0.025)HNTNLR	135
sp|Q9UIF9|BAZ2A_HUMAN	0.856063	81.525	S	YSEEGLS(0.856)PS(0.144)K	1783
sp|Q9UIG0|BAZ1B_HUMAN	1	125.89	S	LAEDEGDS(1)EPEAVGQSR	1468
sp|Q9UIG0|BAZ1B_HUMAN	1	127.83	S	RQS(1)LELQK	1342
sp|Q9UIG0|BAZ1B_HUMAN	0.998125	69.276	S	SLS(0.002)GS(0.998)PLK	349
sp|Q9UJF2|NGAP_HUMAN	0.886856	109.42	S	QNS(0.887)T(0.113)GQAQIR	864
sp|Q9UJU6|DBNL_HUMAN	0.873925	57.836	S	AMS(0.874)T(0.108)T(0.016)S(0.002)ISSPQPGK	269
sp|Q9UK58|CCNL1_HUMAN	0.999529	107.65	S	AEEKS(1)PISINVK	352
sp|Q9UK59|DBR1_HUMAN	1	52.334	S	RLS(1)DEHEPEQR	514
sp|Q9UK61|TASOR_HUMAN	0.992224	58.071	S	GGNLPPVS(0.992)PNDS(0.008)GAK	1103
sp|Q9UK61|TASOR_HUMAN	1	73.887	S	S(1)PEDQLGK	927
sp|Q9UK61|TASOR_HUMAN	0.940578	58.831	S	S(0.03)S(0.03)HS(0.941)LDYDKDR	673
sp|Q9UK76|JUPI1_HUMAN	0.993743	194.94	S	RNS(0.994)S(0.006)EASSGDFLDLK	87
sp|Q9UKE5|TNIK_HUMAN	0.761323	55.401	S	TTS(0.238)IS(0.761)PALAR	680
sp|Q9UKJ3|GPTC8_HUMAN	0.997325	63.184	S	GS(0.002)EGDCS(0.997)PEDKNSVTAK	1081
sp|Q9UKJ3|GPTC8_HUMAN	0.999799	149.59	S	KPS(1)VSEEVQATPNK	1107
sp|Q9UKJ3|GPTC8_HUMAN	0.999803	95.502	S	SQS(1)PHYFR	1035
sp|Q9UKM9|RALY_HUMAN	1	68.536	S	GRLS(1)PVPVPR	135
sp|Q9UKN8|TF3C4_HUMAN	1	136.71	S	ILLVDS(1)PGMGNADDEQQEEGTSSK	611
sp|Q9UKS6|PACN3_HUMAN	0.996507	125.71	S	DGTAPPPQSPGSPGT(0.001)GQDEEWS(0.997)DEES(0.002)PRK	354
sp|Q9UKV3|ACINU_HUMAN	0.999998	72.425	S	AAKLS(1)EGS(1)QPAEEEEDQETPSR	240
sp|Q9UKV3|ACINU_HUMAN	0.999998	72.425	S	AAKLS(1)EGS(1)QPAEEEEDQETPSR	243
sp|Q9UKV3|ACINU_HUMAN	0.96368	109.35	S	GVPAGNS(0.964)DT(0.036)EGGQPGRK	838
[truncated: 407 more rows]

## Sheet: 40μg_tandem_phosphosites
Protein	Localization prob	Score	Amino acid	Phospho (STY) Probabilities	Position
sp|A6NFI3|ZN316_HUMAN	1	59.116	S	GGDAKS(1)PVLQEK	112
sp|Q99613|EIF3C_HUMAN	0.996023	44.377	S	QQQS(0.996)QT(0.004)AY	909
sp|O00203|AP3B1_HUMAN	0.999726	60.49	S	NFYES(1)DDDQKEK	276
sp|O00264|PGRC1_HUMAN	0.982139	72.805	S	EGEEPT(0.012)VY(0.006)S(0.982)DEEEPKDESAR	181
sp|O00273|DFFA_HUMAN	1	57.019	S	AS(1)PPGDLQNPK	315
sp|O00303|EIF3F_HUMAN	0.999999	90.657	S	TCFS(1)PNR	258
sp|O00308|WWP2_HUMAN	0.96478	40.552	S	TTPAT(0.035)GEQS(0.965)PGAR	211
sp|O00418|EF2K_HUMAN	1	60.49	S	LEGVDGGQS(1)PR	18
sp|O14545|TRAD1_HUMAN	0.941678	62.042	S	LDSQPQET(0.058)S(0.942)PELPR	415
sp|O14578|CTRO_HUMAN	1	49.423	S	DKS(1)PGRPLER	1971
sp|O14646|CHD1_HUMAN	0.794647	44.252	S	AS(0.004)S(0.046)S(0.156)GPRS(0.795)PLDQR	1677
sp|O14647|CHD2_HUMAN	1	47.228	S	IS(1)GVQVNVK	1213
sp|O14681|EI24_HUMAN	1	69.554	S	FPS(1)PHPS(1)PAK	326
sp|O14681|EI24_HUMAN	1	69.554	S	FPS(1)PHPS(1)PAK	330
sp|O14828|SCAM3_HUMAN	0.999808	101.82	S	KLS(1)PTEPK	76
sp|O14920|IKKB_HUMAN	0.834563	43.991	S	GPVS(0.125)GS(0.835)PDS(0.02)MNAS(0.02)R	672
sp|O15119|TBX3_HUMAN	0.998252	54.605	S	LDKAS(0.998)PDS(0.564)RHS(0.414)PAT(0.012)IS(0.003)S(0.003)S(0.003)T(0.003)R	432
sp|O15131|IMA6_HUMAN	0.999994	53.569	S	AS(1)PGKDNYR	3
sp|O15164|TIF1A_HUMAN	1	44.863	S	LKS(1)IEER	1042
sp|O15234|CASC3_HUMAN	0.994795	165.87	S	STVT(0.005)GERQS(0.995)GDGQESTEPVENK	148
sp|O15234|CASC3_HUMAN	0.969184	43.083	S	Y(0.031)GS(0.969)PPQR	265
sp|O15371|EIF3D_HUMAN	0.968742	44.719	S	DS(0.031)S(0.969)VEVR	161
sp|O43159|RRP8_HUMAN	0.998579	47.198	S	T(0.001)EVS(0.999)PVPR	223
sp|O43237|DC1L2_HUMAN	0.999996	71.651	S	DFQDYMEPEEGCQGS(1)PQR	194
sp|O43399|TPD54_HUMAN	1	228.9	S	MDSAGQDINLNS(1)PNK	12
sp|O43432|IF4G3_HUMAN	0.990041	44.973	S	S(0.01)PS(0.99)PVLR	232
sp|O43765|SGTA_HUMAN	0.823181	217.68	S	T(0.142)PS(0.823)AS(0.035)NDDQQE	305
sp|O60762|DPM1_HUMAN	0.960206	101.39	S	ASLEVS(0.04)RS(0.96)PR	9
sp|O60832|DKC1_HUMAN	1	51.445	S	AKEVELVS(1)E	513
sp|O60841|IF2P_HUMAN	0.999999	130.71	S	NKPGPNIES(1)GNEDDDASFK	214
sp|O75116|ROCK2_HUMAN	1	52.705	S	IQQNQS(1)IR	1374
sp|O75128|COBL_HUMAN	0.946209	113.14	S	KS(0.054)S(0.946)LGNDETDKEK	235
sp|O75175|CNOT3_HUMAN	0.796359	125.61	S	STDSEVS(0.204)QS(0.796)PAK	299
sp|O75179|ANR17_HUMAN	0.999237	42.338	S	LT(0.001)VAS(0.999)PK	1709
sp|O75179|ANR17_HUMAN	0.99892	49.31	S	NS(0.999)PLDCGS(0.001)ASPNK	2059
sp|O75179|ANR17_HUMAN	0.979507	115.8	S	NSPLDCGS(0.02)AS(0.98)PNK	2067
sp|O75400|PR40A_HUMAN	0.919515	76.586	S	HKS(0.078)DS(0.92)PES(0.002)DAEREK	885
sp|O75475|PSIP1_HUMAN	0.891141	108.1	S	QSNAS(0.891)S(0.109)DVEVEEK	105
sp|O75494|SRS10_HUMAN	0.957522	80.231	S	NVYS(0.958)S(0.038)S(0.004)R	106
sp|O75494|SRS10_HUMAN	0.99904	79.693	S	S(0.001)RS(0.999)FDYNYR	133
sp|O75643|U520_HUMAN	1	78.653	S	EEAS(1)DDDMEGDEAVVR	225
sp|O75683|SURF6_HUMAN	1	52.937	S	ELS(1)PAALEK	138
sp|O75694|NU155_HUMAN	0.80783	53.08	S	AAPQS(0.808)PS(0.192)VPK	992
sp|O75909|CCNK_HUMAN	1	57.164	S	AVVVS(1)PKEENK	340
sp|O75909|CCNK_HUMAN	0.999999	101.89	S	KPS(1)PQPS(0.586)S(0.414)PR	324
sp|O76021|RL1D1_HUMAN	0.999945	230.57	S	AAESETPGKS(1)PEK	427
sp|O76021|RL1D1_HUMAN	1	94.384	S	KS(1)PAKS(0.999)PNPSTPR	392
sp|O76021|RL1D1_HUMAN	0.999385	94.384	S	KS(1)PAKS(0.999)PNPSTPR	396
sp|O94804|STK10_HUMAN	1	94.717	S	QVAEQGGDLS(1)PAANR	438
sp|O94913|PCF11_HUMAN	0.90883	61.958	S	S(0.093)KS(0.909)PS(0.999)PLK	370
sp|O94913|PCF11_HUMAN	0.998631	61.958	S	S(0.093)KS(0.909)PS(0.999)PLK	372
sp|O94913|PCF11_HUMAN	0.847593	41.08	S	S(0.007)MS(0.848)PT(0.063)S(0.063)T(0.02)PK	511
sp|O94913|PCF11_HUMAN	0.975495	63.682	S	S(0.025)RS(0.975)PIIHS(1)PK	489
sp|O94913|PCF11_HUMAN	0.999996	63.682	S	S(0.025)RS(0.975)PIIHS(1)PK	494
sp|O95218|ZRAB2_HUMAN	0.995491	62.162	S	Y(0.001)NLDAS(0.995)EEEDS(0.004)NKK	188
sp|O95239|KIF4A_HUMAN	1	79.82	S	NQS(1)LVEENEK	394
sp|O95251|KAT7_HUMAN	0.900722	60.518	S	LS(0.901)QS(0.084)S(0.015)QDSSPVR	50
sp|O95251|KAT7_HUMAN	0.868826	98.942	S	LSQSSQDS(0.131)S(0.869)PVR	57
sp|O95297|MPZL1_HUMAN	0.999064	90.861	S	KS(0.999)PS(0.001)DTEGLVK	219
sp|O95359|TACC2_HUMAN	0.962146	41.912	S	LDNT(0.047)PAS(0.962)PPRS(0.991)PAEPNDIPIAK	2317
sp|O95359|TACC2_HUMAN	0.990577	41.912	S	LDNT(0.047)PAS(0.962)PPRS(0.991)PAEPNDIPIAK	2321
sp|O95391|SLU7_HUMAN	1	90.653	S	LVEQANS(1)PK	215
sp|O95400|CD2B2_HUMAN	0.982576	101.38	S	GPGQPS(0.017)S(0.983)PQR	195
sp|O95425|SVIL_HUMAN	0.992644	59.898	S	DS(0.001)S(0.002)FT(0.004)EVPRS(0.993)PK	245
sp|O95453|PARN_HUMAN	0.99337	48.423	S	ELS(0.993)PAGS(0.006)ISK	619
sp|O95471|CLD7_HUMAN	0.882033	72.607	S	S(0.001)NS(0.882)S(0.117)KEYV	206
sp|O95677|EYA4_HUMAN	0.998748	41.644	S	NNPS(0.999)PPPDS(0.001)DLER	361
sp|O95758|PTBP3_HUMAN	0.976309	65.5	S	DRPPCS(0.976)PS(0.024)R	56
sp|O95785|WIZ_HUMAN	0.989416	80.632	S	SPQLS(0.011)LS(0.989)PRPAS(1)PK	1012
sp|O95785|WIZ_HUMAN	0.999902	80.632	S	SPQLS(0.011)LS(0.989)PRPAS(1)PK	1017
sp|O95817|BAG3_HUMAN	0.892488	49.929	S	S(0.095)S(0.107)T(0.8)PLHS(0.892)PS(0.106)PIR	289
sp|O95819|M4K4_HUMAN	0.999319	88.627	S	RDS(0.999)PLQGS(0.001)GQQNSQAGQR	639
sp|P02545|LMNA_HUMAN	0.836062	118.9	S	GRAS(0.719)S(0.269)HS(0.012)SQTQGGGS(0.836)VT(0.164)K	414
sp|P02545|LMNA_HUMAN	0.999987	121.04	S	LRLS(1)PS(0.999)PT(0.001)SQR	390
sp|P02545|LMNA_HUMAN	0.998957	121.04	S	LRLS(1)PS(0.999)PT(0.001)SQR	392
sp|P02545|LMNA_HUMAN	0.999996	94.728	S	S(1)GAQASSTPLSPTR	12
sp|P02545|LMNA_HUMAN	0.888052	124.16	S	SGAQAS(0.004)S(0.149)T(0.847)PLS(0.888)PT(0.112)R	22
sp|P02794|FRIH_HUMAN	0.999769	76.282	S	HTLGDS(1)DNES	179
sp|P04049|RAF1_HUMAN	0.999871	65.716	S	RAS(1)DDGKLTDPSK	43
sp|P04049|RAF1_HUMAN	0.999993	130.98	S	SAS(1)EPSLHR	621
sp|P04792|HSPB1_HUMAN	0.999817	130.01	S	QLS(1)SGVSEIR	82
sp|P05023|AT1A1_HUMAN	0.99897	42.068	S	DKY(0.001)EPAAVS(0.999)EQGDKK	16
sp|P05783|K1C18_HUMAN	0.842754	52.823	S	PVSS(0.001)AAS(0.023)VY(0.001)AGAGGS(0.843)GS(0.133)R	42
sp|P06454|PTMA_HUMAN	1	150.12	S	S(1)DAAVDTSSEITTK	2
sp|P06748|NPM_HUMAN	1	58.596	S	MQAS(1)IEK	254
sp|P07900|HS90A_HUMAN	1	60.49	S	DKEVS(1)DDEAEEK	231
sp|P07900|HS90A_HUMAN	0.995062	52.898	S	ES(0.005)EDKPEIEDVGS(0.995)DEEEEKK	263
sp|P07910|HNRPC_HUMAN	1	317.7	S	NDKS(1)EEEQSSSSVK	233
sp|P08238|HS90B_HUMAN	1	273.77	S	IEDVGS(1)DEEDDSGKDKK	255
sp|P08621|RU17_HUMAN	0.995611	43.297	S	Y(0.004)DERPGPS(0.996)PLPHR	226
sp|P08651|NFIC_HUMAN	0.950302	42.789	S	S(0.002)PFNS(0.023)PS(0.95)PQDS(0.025)PR	339
sp|P09651|ROA1_HUMAN	0.972453	118.53	S	NQGGYGGSSSSS(0.001)S(0.025)Y(0.001)GS(0.972)GR	368
sp|P09651|ROA1_HUMAN	0.999475	123.76	S	S(0.001)ES(0.999)PKEPEQLRK	6
sp|P09651|ROA1_HUMAN	0.846232	42.789	S	S(0.846)KS(0.131)ES(0.023)PKEPEQLR	2
sp|P09884|DPOLA_HUMAN	0.994402	43.442	S	IAS(0.994)PVS(0.006)R	209
sp|P10398|ARAF_HUMAN	0.948318	45.28	S	GS(0.948)PS(0.051)PASVSSGR	257
sp|P10644|KAP0_HUMAN	0.885598	47.32	S	T(0.057)DS(0.057)REDEIS(0.886)PPPPNPVVK	83
sp|P11171|EPB41_HUMAN	0.94964	44.968	S	IEVKEES(0.95)PQS(0.05)K	188
sp|P11388|TOP2A_HUMAN	0.948278	71.558	S	NENT(0.052)EGS(0.948)PQEDGVELEGLK	1247
sp|P11388|TOP2A_HUMAN	0.99983	169.85	S	VPDEEENEES(1)DNEKETEK	1106
sp|P12694|ODBA_HUMAN	0.784534	69.485	S	IGHHS(0.785)T(0.184)S(0.032)DDSSAYR	337
sp|P15056|BRAF_HUMAN	0.96596	50.194	S	S(0.034)AS(0.966)EPSLNR	729
sp|P15408|FOSL2_HUMAN	1	51.092	S	S(1)PPAPGLQPMR	200
sp|P15880|RS2_HUMAN	0.977046	72.652	S	THT(0.023)RVS(0.977)VQR	281
sp|P16070|CD44_HUMAN	1	61.344	S	S(1)QEMVHLVNK	706
sp|P16144|ITB4_HUMAN	0.977786	49.418	S	DY(0.001)NS(0.978)LT(0.022)R	1494
sp|P16403|H12_HUMAN	0.875824	74.769	S	S(0.876)ET(0.124)APAAPAAAPPAEK	2
sp|P16455|MGMT_HUMAN	0.98073	80.312	S	GAGATS(0.019)GS(0.981)PPAGR	201
sp|P16949|STMN1_HUMAN	0.999762	43.991	S	ESVPEFPLS(1)PPK	38
sp|P17096|HMGA1_HUMAN	0.852898	101.67	S	KLEKEEEEGIS(0.001)QES(0.853)S(0.146)EEEQ	102
sp|P17275|JUNB_HUMAN	0.999409	63.573	S	S(0.114)RDAT(0.886)PPVS(0.999)PINMEDQER	259
sp|P17480|UBF1_HUMAN	1	57.785	S	GKLPES(1)PK	484
sp|P17812|PYRG1_HUMAN	1	44.318	S	GCRLS(1)PR	562
sp|P18583|SON_HUMAN	0.971788	61.167	S	S(0.028)AAS(0.972)PVVSSMPER	1769
sp|P18583|SON_HUMAN	0.857628	61.65	S	SFS(0.003)IS(0.858)PS(0.139)R	1952
sp|P18583|SON_HUMAN	0.860825	107.85	S	SVES(0.016)T(0.118)S(0.861)PEPS(0.005)K	283
sp|P18615|NELFE_HUMAN	0.981993	122.7	S	SGAHS(0.002)S(0.016)AS(0.982)PPR	181
sp|P18615|NELFE_HUMAN	0.956128	71.607	S	S(0.044)IS(0.956)ADDDLQESSR	115
sp|P18754|RCC1_HUMAN	1	42.395	S	S(1)PPADAIPK	11
sp|P18887|XRCC1_HUMAN	0.999992	125.97	S	AIGSTSKPQES(1)PK	241
sp|P18887|XRCC1_HUMAN	0.833868	60.728	S	T(0.001)KPT(0.002)QAAGPS(0.163)S(0.834)PQKPPT(0.973)PEET(0.026)K	447
sp|P19338|NUCL_HUMAN	0.998163	160.72	S	VVVS(0.998)PT(0.002)K	67
sp|P20042|IF2B_HUMAN	1	107.14	S	S(1)GDEMIFDPTMSK	2
sp|P20700|LMNB1_HUMAN	0.894838	49.929	S	AGGPT(0.117)T(0.883)PLS(0.895)PT(0.105)R	23
sp|P20700|LMNB1_HUMAN	0.999953	78.705	S	LKLS(1)PS(0.948)PS(0.043)S(0.01)R	391
sp|P20700|LMNB1_HUMAN	0.952586	78.705	S	LS(0.013)PS(0.953)PS(0.028)S(0.007)R	393
sp|P21333|FLNA_HUMAN	0.999985	56.225	S	CSGPGLS(1)PGMVR	1459
sp|P22314|UBA1_HUMAN	1	75.652	S	RVS(1)GPDPK	13
sp|P23193|TCEA1_HUMAN	1	133.62	S	KKEPAITSQNS(1)PEAR	100
sp|P23528|COF1_HUMAN	0.999999	78.324	S	AS(1)GVAVSDGVIK	3
sp|P23588|IF4B_HUMAN	1	64.654	S	ERHPS(1)WR	406
sp|P23588|IF4B_HUMAN	0.991749	202.34	S	SQS(0.008)S(0.992)DTEQQSPTSGGGK	498
sp|P23588|IF4B_HUMAN	0.997202	331.82	S	SQSSDTEQQS(0.997)PT(0.002)S(0.001)GGGK	504
sp|P23588|IF4B_HUMAN	0.955179	88.133	S	T(0.452)GS(0.548)ES(0.006)S(0.955)QT(0.033)GT(0.005)S(0.001)TTSSR	425
sp|P25788|PSA3_HUMAN	0.999994	153.38	S	ESLKEEDES(1)DDDNM	250
sp|P26358|DNMT1_HUMAN	0.820613	54.834	S	S(0.179)KS(0.821)DGEAKPEPSPSPR	143
sp|P26368|U2AF2_HUMAN	1	51.092	S	EEHGGLIRS(1)PR	79
sp|P27708|PYR1_HUMAN	1	47.568	S	IHRAS(1)DPGLPAEEPK	1859
sp|P27816|MAP4_HUMAN	0.995226	78.501	S	AS(0.995)PS(0.005)KPASAPASR	787
sp|P27816|MAP4_HUMAN	0.995067	186.85	S	DMES(0.995)PT(0.005)KLDVTLAK	280
sp|P27816|MAP4_HUMAN	0.999812	64.64	S	ETERAS(1)PIK	358
sp|P27824|CALX_HUMAN	1	119.87	S	AEEDEILNRS(1)PR	583
sp|P27824|CALX_HUMAN	1	150.11	S	QKS(1)DAEEDGGTVSQEEEDR	554
sp|P27824|CALX_HUMAN	0.949627	82.477	S	QKSDAEEDGGT(0.05)VS(0.95)QEEEDR	564
sp|P29353|SHC1_HUMAN	0.999927	54.343	S	HGS(1)FVNKPTR	139
sp|P29692|EF1D_HUMAN	1	213.99	S	ATAPQTQHVS(1)PMR	133
sp|P30414|NKTR_HUMAN	0.883256	42.336	S	Y(0.92)HT(0.197)PPRS(0.883)R	347
sp|P30419|NMT1_HUMAN	1	128.68	S	GGLS(1)PANDTGAK	47
sp|P31930|QCR1_HUMAN	1	44.425	S	NRPGS(1)ALEK	107
sp|P31943|HNRH1_HUMAN	0.943994	53.828	S	HT(0.015)GPNS(0.944)PDT(0.041)ANDGFVR	104
sp|P33991|MCM4_HUMAN	1	91.937	S	QRPDLGS(1)AQK	120
sp|P35251|RFC1_HUMAN	1	54.982	S	NKPLS(1)PIK	156
sp|P35269|T2FA_HUMAN	0.982822	64.256	S	GNS(0.983)RPGT(0.918)PS(0.099)AEGGSTSSTLR	385
sp|P35579|MYH9_HUMAN	1	84.403	S	KGAGDGS(1)DEEVDGK	1943
sp|P35611|ADDA_HUMAN	0.997231	65.805	S	S(0.002)PGS(0.997)PVGEGTGSPPK	358
sp|P35658|NU214_HUMAN	0.79559	84.842	S	S(0.066)PGS(0.796)T(0.138)PT(0.172)T(0.815)PT(0.011)S(0.002)SQAPQK	433
sp|P37837|TALDO_HUMAN	0.821259	54.776	S	S(0.078)S(0.821)S(0.101)PVKR	3
sp|P38159|RBMX_HUMAN	0.763167	46.318	S	DGY(0.02)GGS(0.179)RDS(0.763)Y(0.019)S(0.014)S(0.004)S(0.001)R	326
sp|P38159|RBMX_HUMAN	0.999979	74.92	S	DVYLS(1)PR	208
sp|P38159|RBMX_HUMAN	1	82.287	S	GLPPS(1)MER	352
sp|P38159|RBMX_HUMAN	0.9982	45.879	S	GRDS(0.998)Y(0.002)GGPPR	189
sp|P38919|IF4A3_HUMAN	0.773634	129.54	S	ATTATMAT(0.043)S(0.183)GS(0.774)AR	12
sp|P41227|NAA10_HUMAN	0.999823	62.162	S	GNS(1)PPSSGEACR	186
sp|P41440|S19A1_HUMAN	0.933089	44.847	S	CET(0.005)S(0.062)AS(0.933)ELER	225
sp|P42166|LAP2A_HUMAN	0.960625	80.469	S	SHIS(0.025)DQS(0.961)PLS(0.011)S(0.003)K	351
sp|P42167|LAP2B_HUMAN	0.951532	71.614	S	MEES(0.952)FS(0.04)S(0.008)K	385
sp|P42696|RBM34_HUMAN	1	75.608	S	S(1)VQEGENPDDGVR	14
sp|P43243|MATR3_HUMAN	0.999898	68.371	S	SYS(1)PDGK	598
sp|P43243|MATR3_HUMAN	0.992777	180.27	S	SYSPDGKES(0.993)PS(0.007)DKK	604
sp|P46013|KI67_HUMAN	1	202.4	S	TPVQYSQQQNS(1)PQK	357
sp|P46087|NOP2_HUMAN	0.999928	107.82	S	TNKS(1)PEAKPLPGK	67
sp|P46100|ATRX_HUMAN	0.98496	105.17	S	DFDS(0.015)S(0.985)EDEKHSK	850
sp|P46100|ATRX_HUMAN	0.752135	72.496	S	KS(0.082)S(0.752)T(0.124)S(0.021)GS(0.021)DFDTK	784
sp|P46379|BAG6_HUMAN	0.975998	41.89	S	AS(0.976)PEPQRENAS(0.559)PAPGT(0.393)T(0.068)AEEAMS(0.003)R	964
sp|P46379|BAG6_HUMAN	0.995336	69.451	S	LQEDPNY(0.005)S(0.995)PQR	1117
sp|P48634|PRC2A_HUMAN	0.832631	79.466	S	S(0.167)DS(0.833)GGSSSEPFDR	761
sp|P48651|PTSS1_HUMAN	0.999984	124.86	S	GSEDS(1)PPKHAGNNESHSSR	442
sp|P49006|MRP_HUMAN	0.999999	87.519	S	GDVTAEEAAGAS(1)PAK	22
sp|P49023|PAXI_HUMAN	0.948997	46.001	S	IS(0.949)AS(0.034)S(0.009)AT(0.009)R	258
sp|P49354|FNTA_HUMAN	0.816296	64.65	S	HS(0.024)T(0.021)ENDS(0.816)PT(0.139)NVQQ	373
sp|P49407|ARRB1_HUMAN	0.98211	57.278	S	GMKDDKEEEEDGT(0.018)GS(0.982)PQLNNR	412
sp|P49450|CENPA_HUMAN	0.998752	54.974	S	RRS(0.999)PS(0.99)PT(0.011)PTPGPSR	17
sp|P49450|CENPA_HUMAN	0.990449	54.974	S	RRS(0.999)PS(0.99)PT(0.011)PTPGPSR	19
sp|P49585|PCY1A_HUMAN	0.993428	46.982	S	MLQAIS(0.993)PKQS(0.951)PS(0.04)S(0.01)S(0.003)PT(0.003)R	315
sp|P49585|PCY1A_HUMAN	0.95076	46.982	S	MLQAIS(0.993)PKQS(0.951)PS(0.04)S(0.01)S(0.003)PT(0.003)R	319
sp|P49585|PCY1A_HUMAN	0.98739	41.876	S	S(0.002)PS(0.987)PS(0.011)FR	331
sp|P49585|PCY1A_HUMAN	0.996537	60.196	S	T(0.446)S(0.555)PPCS(0.997)PANLS(0.002)R	347
sp|P49736|MCM2_HUMAN	0.974907	40.085	S	GLLY(0.025)DS(0.975)DEEDEERPAR	139
sp|P49736|MCM2_HUMAN	0.950971	155.86	S	GNDPLTS(0.049)S(0.951)PGR	27
sp|P49736|MCM2_HUMAN	0.912148	85.457	S	RTDALT(0.024)S(0.912)S(0.064)PGR	40
sp|P49756|RBM25_HUMAN	0.999988	216.27	S	LGASNS(1)PGQPNSVK	677
sp|P49792|RBP2_HUMAN	0.999945	45.879	S	DS(0.001)LIT(0.999)PHVS(1)R	2454
sp|P49792|RBP2_HUMAN	0.887904	41.996	S	S(0.075)ALS(0.888)PS(0.191)KS(0.846)PAK	2276
sp|P49792|RBP2_HUMAN	0.963322	73.435	S	SALSPS(0.036)KS(0.963)PAK	2280
sp|P49792|RBP2_HUMAN	0.995309	61.11	S	S(0.413)S(0.515)T(0.076)PRES(0.995)PCGK	2462
sp|P49792|RBP2_HUMAN	0.992963	62.088	S	S(0.004)Y(0.001)KY(0.003)S(0.993)PKT(1)PPR	796
sp|P49792|RBP2_HUMAN	0.817571	40.994	S	Y(0.001)S(0.003)LS(0.818)PS(0.179)K	788
sp|P50613|CDK7_HUMAN	0.999996	89.542	S	SFGS(1)PNR	164
sp|P50914|RL14_HUMAN	1	72.652	S	AALLKAS(1)PK	139
sp|P51858|HDGF_HUMAN	1	142.91	S	RAGDLLEDS(1)PK	165
sp|P51858|HDGF_HUMAN	1	47.38	S	KS(1)CVEEPEPEPEAAEGDGDKK	107
sp|P51991|ROA3_HUMAN	0.896917	119.27	S	S(0.052)S(0.052)GS(0.897)PYGGGYGSGGGSGGYGSR	358
sp|P52292|IMA1_HUMAN	0.964373	133.96	S	NVS(0.012)S(0.01)FPDDAT(0.014)S(0.964)PLQENR	62
sp|P52594|AGFG1_HUMAN	0.995142	67.456	S	GTPS(0.005)QS(0.995)PVVGR	181
sp|P52701|MSH6_HUMAN	0.998679	46.844	S	S(0.999)PALS(0.001)DANK	14
sp|P52948|NUP98_HUMAN	0.999999	85.554	S	ADTSQEICS(1)PR	1028
sp|P53396|ACLY_HUMAN	0.999646	90.108	S	TAS(1)FSESR	455
sp|P53621|COPA_HUMAN	0.999955	54.608	S	NLS(1)PGAVESDVR	173
sp|P55196|AFAD_HUMAN	0.999977	55.213	S	SSPNVANQPPS(1)PGGK	1182
sp|P55327|TPD52_HUMAN	0.774286	43.69	S	KLEDVKNS(0.774)PT(0.226)FK	171
sp|P61978|HNRPK_HUMAN	1	98.943	S	DYDDMS(1)PR	284
sp|P62753|RS6_HUMAN	0.862676	42.976	S	LS(0.136)S(0.863)LRAS(0.793)T(0.177)S(0.031)K	236
sp|P62753|RS6_HUMAN	0.792805	42.976	S	LS(0.136)S(0.863)LRAS(0.793)T(0.177)S(0.031)K	240
sp|Q13595|TRA2A_HUMAN	0.999561	87.806	S	RS(1)PS(0.937)PY(0.049)Y(0.012)S(0.002)R	260
sp|Q13595|TRA2A_HUMAN	0.989607	71.555	S	RRS(0.999)PS(0.99)PY(0.004)Y(0.001)S(0.007)R	262
sp|P62995|TRA2B_HUMAN	0.999999	83.418	S	SDSGEQNYGERES(1)R	14
sp|P62995|TRA2B_HUMAN	0.99889	78.334	S	S(0.001)YS(0.999)RDYR	87
sp|P63165|SUMO1_HUMAN	1	116.21	S	S(1)DQEAKPSTEDLGDKK	2
sp|P67809|YBOX1_HUMAN	0.999728	203.27	S	NEGSES(1)APEGQAQQR	176
sp|P67809|YBOX1_HUMAN	0.841811	164.7	S	NYQQNYQNS(0.842)ES(0.158)GEKNEGSESAPEGQAQQR	165
sp|P78344|IF4G2_HUMAN	0.882954	71.153	S	FSAS(0.059)S(0.883)GGGGS(0.059)R	17
sp|P78563|RED1_HUMAN	1	52.49	S	NLDNVS(1)PK	26
sp|P80723|BASP1_HUMAN	0.99887	52.707	S	S(0.999)DGAPASDSKPGSSEAAPSSK	164
sp|P84103|SRSF3_HUMAN	0.946957	68.44	S	NHKPS(0.947)RS(0.91)FS(0.143)R	148
sp|P84103|SRSF3_HUMAN	0.90961	68.44	S	NHKPS(0.947)RS(0.91)FS(0.143)R	150
sp|P98175|RBM10_HUMAN	0.940591	51.726	S	LAS(0.059)DDRPS(0.941)PPR	723
sp|Q00839|HNRPU_HUMAN	0.776531	156.26	S	S(0.042)S(0.181)S(0.777)PVNVK	4
sp|Q01082|SPTB2_HUMAN	0.999198	95.273	S	RPPS(0.999)PEPS(0.001)TK	2102
sp|Q01105|SET_HUMAN	1	94.465	S	RQS(1)PLPPQK	7
sp|Q01130|SRSF2_HUMAN	0.972384	67.646	S	S(0.028)KS(0.972)PPKS(1)PEEEGAVSS	208
sp|Q01130|SRSF2_HUMAN	0.99974	67.646	S	S(0.028)KS(0.972)PPKS(1)PEEEGAVSS	212
sp|Q01130|SRSF2_HUMAN	0.999997	81.239	S	S(1)RS(1)PPPVSK	189
sp|Q01130|SRSF2_HUMAN	0.999996	81.239	S	S(1)RS(1)PPPVSK	191
sp|Q01433|AMPD2_HUMAN	1	80.438	S	QIS(1)QDVK	168
sp|Q02880|TOP2B_HUMAN	0.817304	68.809	S	AS(0.183)GS(0.817)ENEGDYNPGR	1552
sp|Q03111|ENL_HUMAN	0.948337	49.463	S	RPAT(0.049)ADS(0.948)PKPS(0.003)AK	292
sp|Q03164|KMT2A_HUMAN	0.808621	47.639	S	RHS(0.401)T(0.239)S(0.332)S(0.219)LS(0.809)PQR	2201
sp|Q04637|IF4G1_HUMAN	0.998613	89.26	S	AAS(0.999)LT(0.001)EDRDR	1209
sp|Q04637|IF4G1_HUMAN	0.907963	53.754	S	S(0.092)FS(0.908)KEVEERS(1)R	1187
sp|Q04637|IF4G1_HUMAN	0.999992	87.138	S	S(0.092)FS(0.908)KEVEERS(1)R	1194
sp|Q04726|TLE3_HUMAN	0.995883	145.91	S	DAPT(0.004)S(0.996)PASVASSSSTPSSK	286
sp|Q04726|TLE3_HUMAN	0.99603	65.454	S	ERESSANNS(0.001)VS(0.996)PS(0.003)ES(0.001)LR	203
sp|Q05519|SRS11_HUMAN	0.999147	64.224	S	KLS(0.999)RS(0.998)PS(0.002)PR	366
sp|Q05519|SRS11_HUMAN	0.998498	64.224	S	KLS(0.999)RS(0.998)PS(0.002)PR	368
sp|Q07157|ZO1_HUMAN	0.982998	60.628	S	S(0.983)REDLS(0.017)AQPVQTK	617
sp|Q07666|KHDR1_HUMAN	0.865453	88.552	S	S(0.135)GS(0.865)MDPSGAHPSVR	20
sp|Q07955|SRSF1_HUMAN	0.971509	51.726	S	S(0.022)RGS(0.972)PRY(0.268)S(0.739)PR	234
sp|Q07955|SRSF1_HUMAN	0.949234	51.726	S	S(0.305)RGS(0.702)PRY(0.044)S(0.949)PR	238
sp|Q07955|SRSF1_HUMAN	0.999724	93.51	S	VDGPRS(1)PS(0.994)Y(0.006)GR	199
sp|Q07955|SRSF1_HUMAN	0.993952	57.802	S	VDGPRS(1)PS(0.994)Y(0.006)GR	201
sp|Q08945|SSRP1_HUMAN	0.859519	123.02	S	EFVSSDES(0.86)S(0.123)S(0.018)GENK	671
sp|Q09666|AHNK_HUMAN	1	49.35	S	AEAPLPS(1)PK	5110
sp|Q09666|AHNK_HUMAN	0.999914	77.062	S	FGTFGGLGS(1)K	5830
sp|Q09666|AHNK_HUMAN	0.993597	73.156	S	GGVT(0.004)GS(0.994)PEAS(0.003)ISGSK	5731
sp|Q09666|AHNK_HUMAN	0.892986	94.728	S	GHYEVT(0.105)GS(0.893)DDET(0.002)GK	5841
sp|Q09666|AHNK_HUMAN	0.999997	70.96	S	KGDRS(1)PEPGQTWTR	93
sp|Q09666|AHNK_HUMAN	0.999997	68.919	S	LKS(1)EDGVEGDLGETQSR	135
sp|Q09666|AHNK_HUMAN	0.865873	50.207	S	LPS(0.866)GS(0.134)GAASPTGSAVDIR	210
sp|Q09666|AHNK_HUMAN	0.998066	62.823	S	S(0.002)NS(0.998)FSDER	5782
sp|Q09666|AHNK_HUMAN	1	86.898	S	VDVKS(1)PK	5077
sp|Q0JRZ9|FCHO2_HUMAN	1	41.876	S	HS(1)PVQMNR	394
sp|Q0JRZ9|FCHO2_HUMAN	0.999356	57.348	S	NLS(0.999)NEELT(0.001)K	403
sp|Q12802|AKP13_HUMAN	0.931794	57.348	S	S(0.001)QQS(0.932)VS(0.062)LS(0.005)K	1898
sp|Q12888|TP53B_HUMAN	1	79.23	S	GGPGKLS(1)PR	1362
sp|Q12888|TP53B_HUMAN	0.998852	65.223	S	QS(0.001)QQPMKPIS(0.999)PVKDPVS(0.937)PAS(0.063)QK	1094
sp|Q12888|TP53B_HUMAN	0.936635	65.223	S	QS(0.001)QQPMKPIS(0.999)PVKDPVS(0.937)PAS(0.063)QK	1101
sp|Q12906|ILF3_HUMAN	0.999613	212.92	S	RPMEEDGEEKS(1)PSK	382
sp|Q12946|FOXF1_HUMAN	0.879443	57.836	S	YHS(0.012)QS(0.879)PS(0.108)MCDR	335
sp|Q12983|BNIP3_HUMAN	0.865692	51.875	S	NS(0.012)S(0.122)QS(0.866)EEDDIER	160
sp|Q13098|CSN1_HUMAN	0.999953	58.32	S	EGS(1)QGELTPANSQSR	474
sp|Q13111|CAF1A_HUMAN	0.840911	143.73	S	LNSEAS(0.841)PS(0.159)R	141
sp|Q13112|CAF1B_HUMAN	0.89828	113.72	S	TQDPS(0.099)S(0.898)PGT(0.002)TPPQAR	429
sp|Q13131|AAPK1_HUMAN	0.999448	90.906	S	SGS(0.999)VSNYR	496
sp|Q13144|EI2BE_HUMAN	1	61.344	S	GGS(1)PQMDDIK	544
sp|Q13185|CBX3_HUMAN	0.978358	125.97	S	S(0.021)LS(0.978)DSESDDSK	95
sp|Q13185|CBX3_HUMAN	0.962082	83.617	S	SLS(0.014)DS(0.962)ES(0.023)DDSK	97
sp|Q13200|PSMD2_HUMAN	1	143.79	S	DKAPVQPQQS(1)PAAAPGGTDEKPSGK	16
sp|Q13242|SRSF9_HUMAN	0.999955	103.55	S	STS(1)YGYSR	189
sp|Q13247|SRSF6_HUMAN	1	74.237	S	ARS(1)VS(1)PPPKR	314
sp|Q13247|SRSF6_HUMAN	1	92.838	S	ARS(1)VS(1)PPPKR	316
sp|Q13263|TIF1B_HUMAN	0.984674	139.33	S	AASAAAASAAAASAAS(0.013)GS(0.985)PGPGEGS(0.002)AGGEK	19
sp|Q13425|SNTB2_HUMAN	1	109.22	S	GPAGEAGAS(1)PPVR	110
sp|Q13427|PPIG_HUMAN	0.999885	93.178	S	DQS(1)PFSK	687
sp|Q13427|PPIG_HUMAN	0.814971	173.06	S	IRS(0.185)S(0.815)VEKENQK	717
sp|Q13427|PPIG_HUMAN	0.999979	55.864	S	SELNEIKENQRS(1)PVR	397
sp|Q13428|TCOF_HUMAN	1	68.919	S	AALAPAKES(1)PRK	906
sp|Q13428|TCOF_HUMAN	1	164.53	S	AASAPAKES(1)PR	381
sp|Q13428|TCOF_HUMAN	0.999988	137.93	S	ASSVSTKES(1)PAR	233
sp|Q13428|TCOF_HUMAN	1	149	S	KLS(1)GDQPAAR	1350
sp|Q13428|TCOF_HUMAN	0.89728	97.551	S	LDS(0.101)S(0.897)PS(0.001)VSSTLAAK	1228
sp|Q13428|TCOF_HUMAN	0.930369	92.833	S	LGAGEGGEAS(0.025)VS(0.93)PEKT(0.032)S(0.006)T(0.006)T(0.001)SK	1378
sp|Q13443|ADAM9_HUMAN	1	44.318	S	HVS(1)PVT(1)PPR	758
sp|Q13523|PRP4B_HUMAN	1	138.02	S	KKS(1)PIINESR	277
sp|Q13523|PRP4B_HUMAN	0.999977	74.464	S	SLS(1)PKPR	356
sp|Q13523|PRP4B_HUMAN	0.986391	80.69	S	S(0.014)RS(0.986)PLLNDR	368
sp|Q13523|PRP4B_HUMAN	1	41.704	S	S(1)RS(1)PVDLR	292
sp|Q13523|PRP4B_HUMAN	1	66.19	S	S(1)RS(1)PVDLR	294
sp|Q13541|4EBP1_HUMAN	0.999994	97.203	S	NS(1)PVT(0.006)KT(0.994)PPR	65
sp|Q13573|SNW1_HUMAN	1	75.911	S	GPPS(1)PPAPVMHS(0.87)PS(0.13)R	224
sp|Q13573|SNW1_HUMAN	0.870233	75.911	S	GPPS(1)PPAPVMHS(0.87)PS(0.13)R	232
sp|Q13595|TRA2A_HUMAN	1	88.441	S	S(1)DVEENNFEGR	2
sp|Q13595|TRA2A_HUMAN	0.985858	101.75	S	S(0.014)QS(0.986)KS(0.038)PT(0.312)GT(0.65)PAR	18
sp|Q13595|TRA2A_HUMAN	0.851834	97.734	S	S(0.057)RS(0.852)Y(0.433)T(0.658)PEYR	86
sp|Q13671|RIN1_HUMAN	0.999269	45.257	S	GS(0.999)PAT(0.142)S(0.859)PHLGR	333
sp|Q13671|RIN1_HUMAN	0.858647	45.257	S	GS(0.999)PAT(0.142)S(0.859)PHLGR	337
sp|Q9NYV4|CDK12_HUMAN	0.975656	50.805	S	S(0.008)PS(0.976)PY(0.013)S(0.004)R	293
sp|Q14126|DSG2_HUMAN	0.993227	68.132	S	GSSS(0.007)AS(0.993)IVK	703
sp|Q14155|ARHG7_HUMAN	0.999217	47.971	S	AS(0.001)EKPVS(0.999)PK	249
sp|Q14157|UBP2L_HUMAN	0.841978	72.089	S	RY(0.001)PS(0.214)S(0.259)IS(0.059)S(0.625)S(0.842)PQK	609
sp|Q14160|SCRIB_HUMAN	0.999997	85.288	S	NS(1)LESISSIDR	1220
sp|Q14244|MAP7_HUMAN	0.999173	72.325	S	AVS(0.999)PS(0.001)NPK	315
sp|Q14247|SRC8_HUMAN	0.999426	77.39	S	T(0.13)QT(0.87)PPVS(0.999)PAPQPT(0.001)EER	405
sp|Q14247|SRC8_HUMAN	0.911056	48.625	S	LPS(0.086)S(0.911)PVY(0.002)EDAAS(0.001)FK	418
sp|Q14498|RBM39_HUMAN	0.97305	59.198	S	S(0.028)RS(0.973)KS(0.999)PFR	127
sp|Q14498|RBM39_HUMAN	0.999218	59.198	S	S(0.028)RS(0.973)KS(0.999)PFR	129
sp|Q14498|RBM39_HUMAN	0.973286	59.418	S	Y(0.013)RS(0.973)PY(0.008)S(0.005)GPK	97
sp|Q14669|TRIPC_HUMAN	0.999984	104.2	S	SAS(1)PDYNR	77
sp|Q14684|RRP1B_HUMAN	0.979899	64.439	S	GS(0.98)PT(0.02)GGAQLLK	513
sp|Q14687|GSE1_HUMAN	0.999935	53.967	S	ERS(1)PS(0.998)PPT(0.002)IQSK	826
sp|Q14687|GSE1_HUMAN	0.997925	53.967	S	ERS(1)PS(0.998)PPT(0.002)IQSK	828
sp|Q14692|BMS1_HUMAN	1	81.494	S	AGLS(1)PANCQSDR	552
sp|Q14739|LBR_HUMAN	0.775368	129.01	S	RS(0.775)AS(0.214)AS(0.011)HQADIK	97
sp|Q14739|LBR_HUMAN	0.999614	153.81	S	SAS(1)ASHQADIK	99
sp|Q14814|MEF2D_HUMAN	0.826878	42.336	S	SEPVS(0.827)PS(0.173)R	444
sp|Q14839|CHD4_HUMAN	0.999962	80.96	S	KMS(1)QPGS(0.991)PS(0.009)PK	1531
sp|Q14839|CHD4_HUMAN	0.991284	80.96	S	KMS(1)QPGS(0.991)PS(0.009)PK	1535
sp|Q14978|NOLC1_HUMAN	1	55.261	S	AAKNS(1)EEEEEEK	563
sp|Q14978|NOLC1_HUMAN	0.967621	52.482	S	AS(0.032)S(0.968)PFRR	623
sp|Q14978|NOLC1_HUMAN	1	89.189	S	GS(1)PRPQAPK	538
sp|Q14978|NOLC1_HUMAN	1	70.685	S	S(1)PAVKPAAAPK	397
sp|Q14978|NOLC1_HUMAN	1	51.286	S	VADNS(1)FDAKR	643
sp|Q14978|NOLC1_HUMAN	0.96039	74.475	S	VAGGAAPS(0.04)KPAS(0.96)AKK	508
sp|Q14980|NUMA1_HUMAN	0.946606	40.962	S	T(0.001)QPDGT(0.008)S(0.008)VPGEPAS(0.947)PIS(0.036)QR	1757
sp|Q14C86|GAPD1_HUMAN	0.985664	73.466	S	S(0.003)RS(0.986)S(0.011)DIVSSVR	902
sp|Q15061|WDR43_HUMAN	1	136.96	S	LQAKES(1)PQR	77
sp|Q15061|WDR43_HUMAN	0.999997	76.522	S	S(1)GGNEVSIEER	431
sp|Q15149|PLEC_HUMAN	1	50.207	S	AQLEPVAS(1)PAK	1435
sp|Q15149|PLEC_HUMAN	0.994754	100.38	S	SDEGQLS(0.995)PAT(0.005)R	720
sp|Q15149|PLEC_HUMAN	0.897034	93.269	S	S(0.277)S(0.33)S(0.394)VGSSSS(0.001)YPIS(0.897)PAVS(0.102)R	4396
sp|Q15154|PCM1_HUMAN	1	45.161	S	QQNIS(1)MQR	977
sp|Q15172|2A5A_HUMAN	0.831384	45.368	S	S(0.005)QGS(0.831)S(0.163)QFR	41
sp|Q6P1M3|L2GL2_HUMAN	0.999704	46.158	S	SLRQS(1)FR	653
sp|Q15424|SAFB1_HUMAN	0.917845	46.159	S	MS(0.082)S(0.918)PEDDSDTKR	384
sp|Q15637|SF01_HUMAN	0.982566	49.087	S	TGDLGIPPNPEDRS(0.983)PS(0.976)PEPIY(0.019)NS(0.022)EGK	80
sp|Q15637|SF01_HUMAN	0.976167	81.494	S	TGDLGIPPNPEDRS(0.983)PS(0.976)PEPIY(0.019)NS(0.022)EGK	82
sp|Q15776|ZKSC8_HUMAN	0.813079	68.536	S	AMST(0.001)S(0.03)QS(0.813)PT(0.155)R	193
sp|Q15785|TOM34_HUMAN	1	94.191	S	NRVPS(1)AGDVEK	186
sp|Q15942|ZYX_HUMAN	0.999509	42.568	S	FS(1)PGAPGGSGSQPNQK	281
sp|Q16204|CCDC6_HUMAN	0.999992	128.03	S	SNS(1)PDKFK	419
sp|Q16629|SRSF7_HUMAN	1	62.088	S	RS(1)AS(1)PERMD	231
sp|Q16629|SRSF7_HUMAN	1	77.597	S	RS(1)AS(1)PERMD	233
sp|Q16629|SRSF7_HUMAN	0.99419	122.13	S	YFQS(0.994)PS(0.006)R	192
sp|Q16629|SRSF7_HUMAN	0.975739	81.296	S	YFQS(0.024)PS(0.976)R	194
sp|Q16643|DREB_HUMAN	0.889557	56.258	S	LS(0.11)S(0.89)PVLHR	142
sp|Q1KMD3|HNRL2_HUMAN	0.999978	88.282	S	S(1)GDETPGSEVPGDK	161
sp|Q4G0J3|LARP7_HUMAN	0.967543	63.184	S	S(0.001)RPT(0.005)S(0.025)EGS(0.968)DIESTEPQK	261
sp|Q53EL6|PDCD4_HUMAN	0.959822	75.574	S	DS(0.033)GRGDS(0.96)VS(0.007)DSGSDALR	76
sp|Q53EL6|PDCD4_HUMAN	0.917079	106.67	S	SGLTVPT(0.083)S(0.917)PK	94
sp|Q53SF7|COBL1_HUMAN	0.817056	61.409	S	DQT(0.182)AS(0.817)APAT(0.001)PLVNK	256
sp|Q5BKZ1|ZN326_HUMAN	0.950393	84.821	S	ISLS(0.009)KS(0.95)PT(0.041)K	270
sp|Q5FBB7|SGO1_HUMAN	1	58.699	S	DQVNLS(1)PK	256
sp|Q5JSH3|WDR44_HUMAN	1	45.077	S	VGNES(1)PVQELK	50
sp|Q5JTV8|TOIP1_HUMAN	0.944555	150.22	S	SELGNQS(0.945)PS(0.038)T(0.008)S(0.008)S(0.002)R	315
sp|Q5M775|CYTSB_HUMAN	0.996828	114.69	S	S(0.997)VS(0.003)SPTSSNTPTPTK	131
sp|Q5T1M5|FKB15_HUMAN	0.99051	109.42	S	RPS(0.991)QEQS(0.009)ASASSGQPQAPLNR	956
sp|Q5T200|ZC3HD_HUMAN	0.843565	64.439	S	DQRPS(0.156)S(0.844)PIR	643
sp|Q5T200|ZC3HD_HUMAN	0.954284	59.57	S	S(0.041)LS(0.954)PS(0.005)HLTEDR	877
sp|Q5T200|ZC3HD_HUMAN	0.999551	71.03	S	S(1)PERPTGDLR	77
sp|Q5T200|ZC3HD_HUMAN	0.930528	102.08	S	S(0.033)T(0.036)S(0.931)PAGQHHS(0.73)PIS(0.128)S(0.142)R	318
sp|Q5T200|ZC3HD_HUMAN	0.996249	102.08	S	S(0.1)T(0.121)S(0.779)PAGQHHS(0.996)PIS(0.003)S(0.001)R	325
sp|Q5T200|ZC3HD_HUMAN	0.91409	52.725	S	T(0.004)PS(0.914)PS(0.081)Y(0.001)QR	356
sp|Q5T3I0|GPTC4_HUMAN	0.884078	59.306	S	DLES(0.107)CS(0.884)DDDNQGS(0.009)K	130
sp|Q5T8P6|RBM26_HUMAN	0.999955	63.29	S	RLNHS(1)PPQSSSR	127
sp|Q5T8P6|RBM26_HUMAN	0.998364	72.607	S	T(0.002)NS(0.998)PGFQK	518
sp|Q5UIP0|RIF1_HUMAN	0.988711	46.318	S	RDS(0.989)FDNCS(0.011)LGESSK	1688
sp|Q5UIP0|RIF1_HUMAN	0.99846	71.879	S	S(0.002)NES(0.998)VDIQDQEEK	1579
sp|Q5UIP0|RIF1_HUMAN	0.833876	65.179	S	SQEDEIS(0.166)S(0.834)PVNK	2196
sp|Q5VSL9|STRP1_HUMAN	0.999539	70.412	S	AAS(1)PPASASDLIEQQQK	335
sp|Q5VTL8|PR38B_HUMAN	0.999954	55.186	S	RRS(1)QS(1)IEQESQEK	527
sp|Q5VTL8|PR38B_HUMAN	0.999976	189.24	S	SQS(1)IEQESQEK	529
sp|Q5VUA4|ZN318_HUMAN	1	57.174	S	DNS(1)PLREK	464
sp|Q5VWQ8|DAB2P_HUMAN	1	104.06	S	GDS(1)PELK	978
sp|Q5VZL5|ZMYM4_HUMAN	0.895764	60.434	S	VT(0.104)QHES(0.896)DNENEIQIQNK	122
sp|Q5W0B1|OBI1_HUMAN	1	65.092	S	LKAEVDNRS(1)PQK	210
sp|Q63ZY6|NSN5C_HUMAN	0.995678	50.675	S	AS(0.361)APERT(0.643)PS(0.996)PAPK	260
sp|Q6FI81|CPIN1_HUMAN	0.901298	63.709	S	KS(0.096)S(0.901)PS(0.002)VKPAVDPAAAK	183
sp|Q6IQ23|PKHA7_HUMAN	0.859531	47.915	S	KVT(0.143)S(0.86)PLQS(0.957)PT(0.04)K	903
sp|Q6IQ23|PKHA7_HUMAN	0.956936	47.915	S	KVT(0.143)S(0.86)PLQS(0.957)PT(0.04)K	907
sp|Q6KC79|NIPBL_HUMAN	0.941675	58.674	S	AIT(0.009)S(0.049)LLGGGS(0.942)PK	2658
sp|Q6P158|DHX57_HUMAN	1	164.81	S	DLQEQDADAGS(1)ER	127
sp|Q6P4Q7|CNNM4_HUMAN	0.95825	49.35	S	S(0.033)AS(0.958)LS(0.007)Y(0.002)PDR	664
sp|Q6PD62|CTR9_HUMAN	0.999513	96.163	S	GEEGS(1)DDDETENGPKPK	970
sp|Q6PD62|CTR9_HUMAN	0.91125	119.94	S	RKGS(0.911)GS(0.089)EQEGEDEEGGER	941
sp|Q6PJG6|BRAT1_HUMAN	0.842323	40.552	S	GS(0.842)PNT(0.155)AS(0.002)AEATLPR	742
sp|Q6PJT7|ZC3HE_HUMAN	1	58.674	S	DLVQPDKPAS(1)PK	515
sp|Q6PK04|CC137_HUMAN	1	69.721	S	VQAGPGS(1)PR	19
sp|Q6PKG0|LARP1_HUMAN	0.999634	99.283	S	ETES(1)APGSPR	517
sp|Q6PKG0|LARP1_HUMAN	0.881824	42.095	S	S(0.001)LPT(0.008)T(0.079)VPES(0.882)PNY(0.029)R	774
sp|Q6UN15|FIP1_HUMAN	0.96855	100.54	S	DHS(0.969)PT(0.024)PS(0.006)VFNS(0.002)DEER	492
sp|Q6VMQ6|MCAF1_HUMAN	0.858702	189.1	S	S(0.141)KS(0.859)EDMDNVQSK	559
sp|Q6ZRV2|FA83H_HUMAN	0.96215	54.259	S	GS(0.962)PT(0.033)S(0.005)AYPER	870
sp|Q76FK4|NOL8_HUMAN	0.941028	63.181	S	NS(0.059)S(0.941)PGEASLLEK	1099
sp|Q7L2J0|MEPCE_HUMAN	1	102.73	S	RNS(1)CNVGGGGGGFK	152
sp|Q7L2J0|MEPCE_HUMAN	0.756023	136.63	S	TLNAET(1)PKS(0.244)S(0.756)PLPAK	217
sp|Q7L4I2|RSRC2_HUMAN	0.978157	109.72	S	EQS(0.002)EVS(0.02)VS(0.978)PR	32
sp|Q7Z2W4|ZCCHV_HUMAN	0.998529	68.809	S	S(0.012)CT(0.989)PS(0.999)PDQISHR	275
sp|Q7Z417|NUFP2_HUMAN	0.962316	97.579	S	GADNDGS(0.962)GS(0.037)ES(0.001)GYTTPK	212
sp|Q7Z417|NUFP2_HUMAN	0.982792	68.809	S	NLS(0.983)S(0.017)DEATNPISR	112
sp|Q7Z460|CLAP1_HUMAN	0.791822	55.173	S	NSS(0.005)NT(0.005)S(0.114)VGS(0.792)PS(0.076)NT(0.008)IGR	1091
sp|Q7Z460|CLAP1_HUMAN	0.961631	102.66	S	RQS(0.962)S(0.033)GS(0.001)AT(0.001)NVAS(0.001)T(0.001)PDNR	646
sp|Q7Z4V5|HDGR2_HUMAN	0.938046	55.314	S	KRS(0.938)EGFS(0.062)MDR	454
sp|Q7Z569|BRAP_HUMAN	0.786417	76.073	S	ECINAAPDS(0.786)PS(0.214)K	117
sp|Q7Z5K2|WAPL_HUMAN	0.95402	47.808	S	RPES(0.954)PS(0.057)EIS(0.981)PIKGS(0.008)VR	221
sp|Q7Z5K2|WAPL_HUMAN	0.981209	47.808	S	RPES(0.954)PS(0.057)EIS(0.981)PIKGS(0.008)VR	226
sp|Q7Z5L9|I2BP2_HUMAN	0.968656	73.834	S	NS(0.031)NS(0.969)PPS(0.963)PS(0.031)S(0.006)MNQR	457
sp|Q7Z5L9|I2BP2_HUMAN	0.9628	95.264	S	NS(0.031)NS(0.969)PPS(0.963)PS(0.031)S(0.006)MNQR	460
sp|Q7Z6Z7|HUWE1_HUMAN	1	64.42	S	AES(1)PEEVACR	1395
sp|Q7Z6Z7|HUWE1_HUMAN	0.999948	76.868	S	DGGS(1)GNSTIIVSR	2362
sp|Q86TB9|PATL1_HUMAN	0.786267	41.644	S	S(0.101)T(0.113)S(0.786)PIIGS(1)PPVR	179
sp|Q86TB9|PATL1_HUMAN	0.999565	41.644	S	S(0.101)T(0.113)S(0.786)PIIGS(1)PPVR	184
sp|Q86UU0|BCL9L_HUMAN	0.995574	75.819	S	S(0.004)VS(0.996)VDSGEQR	118
sp|Q86VM9|ZCH18_HUMAN	1	72.958	S	AS(1)DLEDEESAAR	46
sp|Q86VM9|ZCH18_HUMAN	1	60.102	S	LGS(1)PKPER	868
sp|Q86VM9|ZCH18_HUMAN	0.852827	90.05	S	LGVSVS(0.853)PS(0.147)R	534
sp|Q86VM9|ZCH18_HUMAN	0.999999	100.76	S	QLS(1)PQSK	893
sp|Q86VM9|ZCH18_HUMAN	1	86.136	S	S(1)PQPPSR	487
sp|Q86VM9|ZCH18_HUMAN	0.932739	60.307	S	YEPS(0.067)DKDRQS(0.933)PPPAK	842
sp|Q86VQ1|GLCI1_HUMAN	0.998662	52.579	S	S(0.001)PGS(0.999)PVCR	148
sp|Q86WB0|NIPA_HUMAN	0.977613	143.31	S	LCS(0.978)S(0.022)SSSDTSSR	407
sp|Q86WB0|NIPA_HUMAN	0.985476	61.101	S	SQDAT(0.003)FS(0.985)PGS(0.606)EQAEKS(0.353)PGPIVS(0.052)R	335
sp|Q86YP4|P66A_HUMAN	0.999926	59.282	S	RPPS(1)PDVIVLS(0.014)DNEQPS(0.516)S(0.47)PR	100
sp|Q8IU68|TMC8_HUMAN	0.998077	89.698	S	AS(0.002)S(0.998)RPFR	522
sp|Q8IU81|I2BP1_HUMAN	1	132.08	S	KAS(1)PEPEGEAAGK	384
sp|Q8IVF2|AHNK2_HUMAN	1	42.599	S	LQMPS(1)FK	1418
sp|Q8IVF2|AHNK2_HUMAN	1	66.692	S	VQRPS(1)LK	765
sp|Q8IVT2|MISP_HUMAN	0.99966	121.76	S	HLS(1)ESSGKPLSTK	471
sp|Q8IY63|AMOL1_HUMAN	0.999816	73.781	S	DTTIINHS(1)R	720
sp|Q8IYB3|SRRM1_HUMAN	0.999999	85.813	S	AAS(1)PS(0.997)PQS(0.003)VR	738
sp|Q8IYB3|SRRM1_HUMAN	0.997588	87.184	S	KAAS(1)PS(0.998)PQS(0.002)VR	740
sp|Q8IYB3|SRRM1_HUMAN	0.85574	111.72	S	APQTSS(0.144)S(0.856)PPPVR	696
sp|Q8IYB3|SRRM1_HUMAN	1	66.285	S	HRPS(1)PPAT(1)PPPK	402
sp|Q8IYB3|SRRM1_HUMAN	0.864429	76.588	S	KVELS(0.864)ES(0.136)EEDKGGK	463
sp|Q8IYB3|SRRM1_HUMAN	1	68.069	S	RAS(1)PS(1)PPPKR	626
sp|Q8IYB3|SRRM1_HUMAN	1	68.069	S	RAS(1)PS(1)PPPKR	628
sp|Q8IYB3|SRRM1_HUMAN	1	86.772	S	RES(1)PS(1)PAPKPR	450
sp|Q8IYB3|SRRM1_HUMAN	1	74.987	S	RES(1)PS(1)PAPKPR	452
sp|Q8IYB3|SRRM1_HUMAN	0.980437	65.879	S	RLS(0.98)PS(0.455)AS(0.564)PPR	389
sp|Q8IYB3|SRRM1_HUMAN	0.885882	65.879	S	RLS(0.915)PS(0.199)AS(0.886)PPR	393
sp|Q8IYB3|SRRM1_HUMAN	0.999632	83.314	S	RQS(1)PS(0.987)PS(0.007)T(0.007)RPIR	713
sp|Q8IYB3|SRRM1_HUMAN	0.987242	83.314	S	RQS(0.999)PS(0.987)PS(0.007)T(0.007)RPIR	715
sp|Q8IYB3|SRRM1_HUMAN	1	74.611	S	RS(1)PS(1)PAPPPR	560
sp|Q8IYB3|SRRM1_HUMAN	1	79.489	S	RS(1)PS(1)PAPPPR	562
sp|Q8IYB3|SRRM1_HUMAN	0.999568	45.79	S	RRS(1)PS(0.998)PPPT(0.002)R	549
sp|Q8IYB3|SRRM1_HUMAN	0.999925	99.688	S	SPS(1)PPPTR	551
sp|Q8IYB3|SRRM1_HUMAN	1	49.632	S	RRT(1)PS(1)PPPR	583
sp|Q8IYB3|SRRM1_HUMAN	1	50.354	S	RVS(1)HS(1)PPPK	636
sp|Q8IYB3|SRRM1_HUMAN	1	50.354	S	RVS(1)HS(1)PPPK	638
sp|Q8IYB3|SRRM1_HUMAN	1	41.575	S	RVS(1)RT(1)PEPK	725
sp|Q8IYB3|SRRM1_HUMAN	0.993298	54.549	S	RY(0.007)S(0.993)PPIQR	597
sp|Q8IYB3|SRRM1_HUMAN	0.998027	64.64	S	RY(0.002)S(0.998)PS(1)PPPK	605
sp|Q8IYB3|SRRM1_HUMAN	0.99988	64.64	S	RY(0.002)S(0.998)PS(1)PPPK	607
sp|Q8IYB3|SRRM1_HUMAN	0.942451	45.368	S	S(0.058)RS(0.942)PS(0.999)PR	179
sp|Q8IYB3|SRRM1_HUMAN	0.999348	45.368	S	S(0.058)RS(0.942)PS(0.999)PR	181
sp|Q8IYB3|SRRM1_HUMAN	0.999263	73.951	S	S(0.001)RVS(0.999)VS(1)PGR	429
sp|Q8IYB3|SRRM1_HUMAN	1	120.87	S	VSVS(1)PGR	431
sp|Q8IYB3|SRRM1_HUMAN	0.998448	103.91	S	S(0.998)VS(0.002)GSPEPAAK	752
sp|Q8IYB3|SRRM1_HUMAN	0.992348	56.205	S	S(0.008)VS(0.992)GS(1)PEPAAK	754
sp|Q8IYB3|SRRM1_HUMAN	0.999807	56.205	S	S(0.008)VS(0.992)GS(1)PEPAAK	756
sp|Q8IYB3|SRRM1_HUMAN	0.832238	49.35	S	T(0.168)AS(0.832)PPPPPKR	616
sp|Q8IZL8|PELP1_HUMAN	0.999995	211.7	S	GS(1)PDGSLQTGKPSAPK	481
sp|Q8IZP0|ABI1_HUMAN	0.999968	167.89	S	HNS(1)TTSSTSSGGYR	323
sp|Q8N1F7|NUP93_HUMAN	0.998723	100.22	S	GT(0.001)S(0.999)PSSSSRPQR	767
sp|Q8N1G0|ZN687_HUMAN	1	46.592	S	HGLQLGAQS(1)PGR	1057
sp|Q8N3D4|EH1L1_HUMAN	0.98767	66.595	S	AHGS(0.988)FS(0.012)HVR	1273
sp|Q8N488|RYBP_HUMAN	0.85757	72.652	S	DKEIS(0.858)PS(0.129)VT(0.013)K	99
sp|Q8N8A6|DDX51_HUMAN	1	41.378	S	VNDAEPGS(1)PEAPQGK	83
sp|Q8N9T8|KRI1_HUMAN	0.942932	69.716	S	YVDEENS(0.943)DGET(0.029)S(0.029)NHR	136
sp|Q8NAV1|PR38A_HUMAN	1	95.502	S	VPS(1)PDHR	209
sp|Q8NC51|PAIRB_HUMAN	0.998258	81.338	S	DELT(0.002)ES(0.998)PK	234
sp|Q8ND56|LS14A_HUMAN	0.999906	91.207	S	S(1)PVSTRPLPSASQK	216
sp|Q8NDI1|EHBP1_HUMAN	1	75.819	S	KPS(1)EDEVLNK	1058
sp|Q8NE71|ABCF1_HUMAN	1	90.518	S	KAEQGS(1)EEEGEGEEEEEEGGESK	228
sp|Q8NEF9|SRFB1_HUMAN	0.993817	105.19	S	AVTIANS(0.994)PS(0.006)KPSEK	203
sp|Q8NEY8|PPHLN_HUMAN	0.999935	103.88	S	DNTFFRES(1)PVGR	133
sp|Q8NEY8|PPHLN_HUMAN	0.983092	112.42	S	DT(0.017)S(0.983)PSSGSAVSSSK	205
sp|Q8NHG8|ZNRF2_HUMAN	1	65.563	S	DRPVGGS(1)PGGPR	135
sp|Q8NI27|THOC2_HUMAN	0.853895	43.208	S	KIDT(0.024)HPS(0.854)PS(0.056)HS(0.022)S(0.022)T(0.022)VK	1417
sp|Q8TAD8|SNIP1_HUMAN	1	46.891	S	LS(1)PEVAPPAHR	35
sp|Q8TAD8|SNIP1_HUMAN	0.943647	57.293	S	RPDHS(0.092)GGS(0.944)PS(0.959)PPT(0.004)S(0.001)EPAR	52
sp|Q8TAD8|SNIP1_HUMAN	0.959387	57.293	S	RPDHS(0.092)GGS(0.944)PS(0.959)PPT(0.004)S(0.001)EPAR	54
sp|Q8TAQ2|SMRC2_HUMAN	0.997789	122.33	S	KRS(0.998)PS(0.993)PS(0.007)PT(0.002)PEAK	302
sp|Q8TAQ2|SMRC2_HUMAN	0.993464	122.33	S	KRS(0.998)PS(0.993)PS(0.007)PT(0.002)PEAK	304
sp|Q8TAQ2|SMRC2_HUMAN	0.882846	42.647	S	T(0.001)LT(0.014)DEVNS(0.883)PDS(0.103)DRR	283
sp|Q8TB72|PUM2_HUMAN	1	85.271	S	GKAS(1)PFEEDQNR	136
sp|Q8TB72|PUM2_HUMAN	0.981992	48.44	S	QAS(0.982)PT(0.018)EVVER	182
sp|Q8TBZ3|WDR20_HUMAN	0.989879	74.428	S	S(0.004)NS(0.99)LPHS(0.006)AVSNAGSK	434
sp|Q8TD16|BICD2_HUMAN	1	55.37	S	S(1)PILLPK	582
sp|Q8TEU7|RPGF6_HUMAN	0.837993	74.841	S	RS(0.162)S(0.838)LLNAK	1094
sp|Q8WUA4|TF3C2_HUMAN	0.91357	58.754	S	DLDRPES(0.086)QS(0.914)PK	167
sp|Q8WVC0|LEO1_HUMAN	0.769858	43.991	S	KLT(0.115)S(0.77)DEEGEPS(0.115)GK	630
sp|Q8WW12|PCNP_HUMAN	0.955232	40.025	S	DTPT(0.002)S(0.043)AGPNS(0.955)FNK	147
sp|Q8WWI1|LMO7_HUMAN	0.999653	119.65	S	SHS(1)PSASQSGSQLR	1593
sp|Q8WWI1|LMO7_HUMAN	0.998895	42.599	S	VS(0.001)AS(0.999)LPR	895
sp|Q8WWM7|ATX2L_HUMAN	0.999996	67.358	S	GPPQS(1)PVFEGVYNNSR	111
sp|Q8WWM7|ATX2L_HUMAN	0.999716	44.98	S	MYPPRS(1)PK	449
sp|Q8WWN8|ARAP3_HUMAN	0.980845	51.346	S	S(0.981)PEPS(0.019)PR	128
sp|Q8WWQ0|PHIP_HUMAN	1	46.001	S	DGPIS(1)PK	911
sp|Q8WX93|PALLD_HUMAN	0.999998	81.92	S	IAS(1)DEEIQGTK	893
sp|Q8WYP5|ELYS_HUMAN	0.965144	50.805	S	EVS(0.965)PS(0.035)DVR	1944
sp|Q8WYP5|ELYS_HUMAN	1	85.355	S	GS(1)PQAISR	1160
sp|Q92504|S39A7_HUMAN	0.889559	96.993	S	EKQS(0.11)S(0.89)EEEEKETR	276
sp|Q92522|H1X_HUMAN	0.984476	145.81	S	AGGSAALS(0.984)PS(0.016)KK	31
sp|Q92576|PHF3_HUMAN	0.967507	66.285	S	DKVEENS(0.968)VRS(0.032)PR	122
sp|Q92576|PHF3_HUMAN	0.934702	122.51	S	QLQEDQENNLQDNQTSNS(0.065)S(0.935)PCR	1614
sp|Q92597|NDRG1_HUMAN	0.993881	113.76	S	T(0.001)AS(0.994)GS(0.005)SVTSLDGTR	330
sp|Q92597|NDRG1_HUMAN	0.87173	76.262	S	TAS(0.002)GS(0.11)S(0.872)VT(0.015)S(0.002)LDGTR	333
sp|Q92597|NDRG1_HUMAN	0.853698	50.563	S	TAS(0.001)GS(0.001)S(0.001)VT(0.125)S(0.854)LDGT(0.02)R	336
sp|Q92598|HS105_HUMAN	1	84.213	S	IES(1)PKLER	809
sp|Q92613|JADE3_HUMAN	0.803916	66.501	S	NSS(0.007)T(0.026)ET(0.08)DQQPHS(0.804)PDS(0.053)S(0.015)S(0.013)S(0.003)VHSIR	566
sp|Q92615|LAR4B_HUMAN	0.993148	41.401	S	EQS(0.123)T(0.884)PPKS(0.993)PQ	736
sp|Q92625|ANS1A_HUMAN	0.986546	65.232	S	S(0.007)ES(0.987)LS(0.007)NCSIGK	647
sp|Q92685|ALG3_HUMAN	0.900466	112.44	S	S(0.1)GS(0.9)AAQAEGLCK	13
sp|Q92817|EVPL_HUMAN	0.98281	53.751	S	S(0.009)AS(0.983)PT(0.008)VPR	2025
sp|Q92922|SMRC1_HUMAN	0.999998	78.088	S	KHS(1)PS(1)PPPPTPTESR	328
sp|Q92922|SMRC1_HUMAN	0.999995	78.088	S	KHS(1)PS(1)PPPPTPTESR	330
sp|Q92922|SMRC1_HUMAN	1	100.22	S	NEEPVRS(1)PERR	310
sp|Q969S3|ZN622_HUMAN	0.759937	43.308	S	AQPS(0.24)MS(0.76)PK	143
sp|Q96CB8|INT12_HUMAN	0.999974	92.866	S	SVS(1)CDNVSK	378
sp|Q96D71|REPS1_HUMAN	0.999686	84.615	S	SSS(1)LDMNR	562
sp|Q96ER3|SAAL1_HUMAN	1	63.734	S	NPS(1)PPPPGR	6
sp|Q96EU6|RRP36_HUMAN	1	72.652	S	QLVAGNS(1)PKK	73
sp|Q96F86|EDC3_HUMAN	1	193.47	S	SQDVAVS(1)PQQQQCSK	131
sp|Q96FF9|CDCA5_HUMAN	0.994226	62.463	S	APS(0.994)PT(0.006)KPLR	21
sp|Q96GX9|MTNB_HUMAN	0.953352	81.625	S	DIS(0.015)GPS(0.953)PS(0.032)K	87
sp|Q96JM3|CHAP1_HUMAN	0.999997	76.143	S	SPAGS(1)PELR	436
sp|Q96MU7|YTDC1_HUMAN	1	49.35	S	GIS(1)PIVFDR	308
sp|Q96N67|DOCK7_HUMAN	0.989977	60.828	S	NS(0.01)S(0.99)IVGR	440
sp|Q96PK6|RBM14_HUMAN	0.998484	56.916	S	T(0.002)RLS(0.998)PPR	582
sp|Q96RL1|UIMC1_HUMAN	1	108.98	S	DLNES(1)PVK	677
sp|Q96RL1|UIMC1_HUMAN	0.999902	42.789	S	VPS(1)PGMEEAGCSR	653
sp|Q96RU3|FNBP1_HUMAN	0.999803	97.463	S	TVS(1)DNSLSNSR	296
sp|Q96RU3|FNBP1_HUMAN	0.978593	95.401	S	TVSDNS(0.979)LS(0.021)NSR	299
sp|Q96S55|WRIP1_HUMAN	0.958115	69.716	S	RPAAAAAAGS(0.042)AS(0.958)PR	153
sp|Q96ST2|IWS1_HUMAN	0.870114	64.55	S	IS(0.002)DS(0.87)ES(0.128)EDPPR	250
sp|Q96T23|RSF1_HUMAN	0.845775	57.019	S	EES(0.126)Y(0.014)S(0.846)PS(0.014)KDR	473
sp|Q96T37|RBM15_HUMAN	0.999426	54.234	S	GGS(0.999)REYDTGGGSSSSR	109
sp|Q96T37|RBM15_HUMAN	0.998061	48.229	S	HCAPS(0.998)PDRS(0.855)PELS(0.052)S(0.049)S(0.046)R	670
sp|Q96T37|RBM15_HUMAN	0.855448	48.229	S	HCAPS(0.998)PDRS(0.855)PELS(0.052)S(0.049)S(0.046)R	674
sp|Q96T37|RBM15_HUMAN	0.956949	70.488	S	S(0.043)LS(0.957)PGGAALGYR	294
sp|Q96T37|RBM15_HUMAN	0.996355	81.656	S	TTAPT(0.004)EGKS(0.996)PLKK	741
sp|Q96T58|MINT_HUMAN	1	49.35	S	NVDAAVS(1)PR	2101
sp|Q96T58|MINT_HUMAN	0.999485	47.532	S	RPQS(0.999)PGAS(0.929)PS(0.072)QAER	736
sp|Q96T58|MINT_HUMAN	0.932242	47.532	S	RPQS(0.996)PGAS(0.932)PS(0.072)QAER	740
sp|Q96T58|MINT_HUMAN	0.983197	90.906	S	S(0.017)QS(0.983)PVHLR	727
sp|Q99543|DNJC2_HUMAN	0.999148	64.65	S	NAS(0.999)AS(0.001)FQELEDK	47
sp|Q99590|SCAFB_HUMAN	0.939385	45.115	S	ES(0.407)RRS(0.618)ES(0.939)LS(0.035)PR	880
sp|Q99661|KIF2C_HUMAN	0.999686	51.875	S	GSSSANPVNS(1)VR	187
sp|Q9BPX3|CND3_HUMAN	0.999241	77.13	S	TLHCEGTEINS(0.999)DDEQESK	674
sp|Q9BQG0|MBB1A_HUMAN	0.998984	54.225	S	DPAQPMS(0.999)PGEAT(0.001)QSGAR	11
sp|Q9BQG0|MBB1A_HUMAN	0.982779	117.93	S	EIPSAT(0.001)QS(0.983)PIS(0.017)K	1163
sp|Q9BQG0|MBB1A_HUMAN	0.946707	43.164	S	NQKPS(0.002)QVNGAPGS(0.947)PT(0.052)EPAGQK	1267
sp|Q9BRD0|BUD13_HUMAN	1	80.979	S	HDT(1)PDPS(1)PLR	163
sp|Q9BRD0|BUD13_HUMAN	1	57.836	S	HDS(1)PDPS(1)PPR	197
sp|Q9BRD0|BUD13_HUMAN	1	57.836	S	HDS(1)PDPS(1)PPR	201
sp|Q9BRD0|BUD13_HUMAN	1	55.401	S	HDT(1)PDPS(1)PR	151
sp|Q9BRD0|BUD13_HUMAN	1	46.73	S	HGT(1)PDPS(1)PR	139
sp|Q9BTE3|MCMBP_HUMAN	0.960966	50.292	S	VS(0.961)PS(0.032)T(0.006)S(0.001)YTPSR	154
sp|Q9BUQ8|DDX23_HUMAN	0.800616	46.129	S	S(0.198)S(0.801)LS(0.001)PGR	107
sp|Q9BUQ8|DDX23_HUMAN	0.993864	44.299	S	KRS(0.46)S(0.546)LS(0.994)PGR	109
sp|Q9BWH2|FUND2_HUMAN	0.999549	41.399	S	S(1)NQIPTEVR	151
sp|Q9BX95|SGPP1_HUMAN	0.94932	102.64	S	RNS(0.949)LT(0.051)GEEGQLAR	112
sp|Q9BXF6|RFIP5_HUMAN	0.999503	96.015	S	TYS(1)DEANQMR	307
sp|Q9BXP5|SRRT_HUMAN	1	51.193	S	ERFS(1)PPR	67
sp|Q9BXP5|SRRT_HUMAN	1	102.06	S	HELS(1)PPQKR	74
sp|Q9BXW9|FACD2_HUMAN	0.994821	78.342	S	S(0.005)ES(0.995)PS(0.001)LTQER	592
sp|Q9BYW2|SETD2_HUMAN	0.880649	73.985	S	LNDS(0.881)PT(0.119)LK	624
sp|Q9BZ68|FR8P1_HUMAN	0.850927	70.028	S	SSVS(0.149)S(0.851)VGAR	24
sp|Q9BZZ5|API5_HUMAN	0.925994	138.77	S	ASEDTT(0.001)S(0.073)GS(0.926)PPKK	464
sp|Q9C0B5|ZDHC5_HUMAN	0.999505	43.813	S	GDS(1)LKEPTSIAESSR	380
sp|Q9C0C2|TB182_HUMAN	0.957843	43.308	S	NMAPGAVCS(0.958)PGES(0.042)K	1297
sp|Q9C0C2|TB182_HUMAN	0.999997	70.334	S	NRS(1)AEEGELAESK	1666
sp|Q9C0C2|TB182_HUMAN	0.997564	50.029	S	T(0.002)EAQDLCRAS(0.998)PEPPGPESSSR	672
sp|Q9C0C9|UBE2O_HUMAN	1	48.405	S	KEDKPEGQS(1)PVK	896
sp|Q9C0E2|XPO4_HUMAN	0.98052	50.053	S	HQQQLLAS(0.981)PGS(0.006)S(0.007)T(0.007)VDNK	521
sp|Q9GZY8|MFF_HUMAN	0.999189	102.62	S	S(0.001)MS(0.999)ENAVR	157
sp|Q9H019|MFR1L_HUMAN	1	70.908	S	NAS(1)VPNLR	103
sp|Q9H0D6|XRN2_HUMAN	0.999984	113.25	S	NS(1)PGSQVASNPR	448
sp|Q9H0X4|F234A_HUMAN	0.999998	67.456	S	KS(1)QENLGNPSK	21
sp|Q9H1E3|NUCKS_HUMAN	1	112.89	S	AT(0.001)VT(0.999)PS(1)PVKGK	181
sp|Q9H1E3|NUCKS_HUMAN	0.999827	162.76	S	DDSHSAEDS(1)EDEKEDHK	79
sp|Q9H1E3|NUCKS_HUMAN	1	77.185	S	EEDEEPES(1)PPEKK	214
sp|Q9H1E3|NUCKS_HUMAN	0.824624	107.07	S	NS(0.15)QEDS(0.825)EDS(0.025)EDKDVK	58
sp|Q9H2H9|S38A1_HUMAN	0.996811	65.5	S	FIS(0.003)DRES(0.997)R	49
sp|Q9H2H9|S38A1_HUMAN	0.982265	113.69	S	S(0.982)LT(0.017)NSHLEK	52
sp|Q9H2H9|S38A1_HUMAN	0.99999	131.12	S	SLTNS(1)HLEK	56
sp|Q9H2P0|ADNP_HUMAN	1	55.401	S	NVHS(1)EDFENR	98
sp|Q9H307|PININ_HUMAN	0.997697	69.451	S	GFS(0.998)DS(0.002)GGGPPAK	66
sp|Q9H3N1|TMX1_HUMAN	0.999963	125.05	S	KVEEEQEADEEDVS(1)EEEAESK	247
sp|Q9H3Q1|BORG4_HUMAN	0.990217	97.597	S	SLSS(0.01)S(0.99)PVKK	142
sp|Q9H4A4|AMPB_HUMAN	0.998987	130.19	S	ASGEHS(0.999)PGS(0.001)GAAR	7
sp|Q9H4G0|E41L1_HUMAN	1	46.069	S	HQAS(1)INELKR	510
sp|Q9H4G0|E41L1_HUMAN	0.999526	56.258	S	SLS(1)PIIGK	784
sp|Q9H501|ESF1_HUMAN	0.816622	63.216	S	IDS(0.183)NIS(0.817)PK	153
sp|Q9H5H4|ZN768_HUMAN	0.997899	82.171	S	T(0.002)QS(0.998)PEFEAQSSK	160
sp|Q9H6F5|CCD86_HUMAN	1	43.813	S	AGLGS(1)PERPPK	58
sp|Q9H6F5|CCD86_HUMAN	1	92.766	S	LQQGAGLES(1)PQGQPEPGAAS(1)PQR	80
sp|Q9H6F5|CCD86_HUMAN	1	92.766	S	LQQGAGLES(1)PQGQPEPGAAS(1)PQR	91
sp|Q9H6F5|CCD86_HUMAN	0.760352	55.806	S	QPEYS(0.76)PES(0.239)PR	110
sp|Q9H7N4|SFR19_HUMAN	1	107.37	S	GPS(1)PAPAS(0.692)S(0.308)PKR	719
sp|Q9H7N4|SFR19_HUMAN	0.857291	53.403	S	S(0.143)AS(0.857)PPPATSSSSSSR	614
sp|Q9H8M2|BRD9_HUMAN	0.995298	84.468	S	DQHHLGS(0.995)PS(0.005)R	566
sp|Q9HB19|PKHA2_HUMAN	0.980456	53.967	S	S(0.019)QS(0.98)YIPTSGCR	184
sp|Q9HC52|CBX8_HUMAN	0.93286	88.092	S	VDDKPS(0.058)S(0.933)PGDS(0.006)S(0.003)K	191
sp|Q9HCD5|NCOA5_HUMAN	1	71.558	S	DRS(1)PIRGS(1)PR	29
sp|Q9HCD5|NCOA5_HUMAN	1	71.558	S	DRS(1)PIRGS(1)PR	34
sp|Q9HCG8|CWC22_HUMAN	0.992994	184.98	S	RNS(0.993)FS(0.007)ENEK	829
sp|Q9HD20|AT131_HUMAN	0.905594	45.137	S	DS(0.906)PT(0.092)LS(0.002)NSGIR	899
sp|Q9NQ55|SSF1_HUMAN	0.9995	49.5	S	VGGS(1)DEEASGIPSR	359
sp|Q9NQS7|INCE_HUMAN	1	96.015	S	IAQVS(1)PGPR	263
sp|Q9NQW6|ANLN_HUMAN	0.918637	57.293	S	T(0.079)QS(0.919)LPVT(0.002)EK	485
sp|Q9NQX5|NPDC1_HUMAN	1	77.662	S	APGS(1)PAAPR	229
sp|Q9NR30|DDX21_HUMAN	0.999941	63.76	S	KAEPSEVDMNS(1)PK	71
sp|Q9NR30|DDX21_HUMAN	1	236.78	S	KKEEPSQNDIS(1)PK	89
sp|Q9NR30|DDX21_HUMAN	1	113.76	S	NEEPS(1)EEEIDAPKPK	121
sp|Q9NRG9|AAAS_HUMAN	1	44.349	S	FS(1)PVLGR	495
sp|Q9NRL2|BAZ1A_HUMAN	0.996445	50.653	S	RQS(0.996)PEPS(0.004)PVTLGR	1413
sp|Q9NS91|RAD18_HUMAN	0.799532	66.498	S	NDLQDT(0.2)EIS(0.8)PR	471
sp|Q9NTI5|PDS5B_HUMAN	0.841914	75.463	S	AES(0.842)PES(0.138)S(0.02)AIESTQSTPQK	1358
sp|Q9NTI5|PDS5B_HUMAN	0.99707	60.102	S	TPS(0.997)PS(0.003)QPK	1383
sp|Q9NTI5|PDS5B_HUMAN	0.89647	160.43	S	METVSNASSSSNPS(0.103)S(0.896)PGR	1166
sp|Q9NVM6|DJC17_HUMAN	0.99999	163.27	S	QAQAQES(1)EEEEESR	112
sp|Q9NWH9|SLTM_HUMAN	1	112.42	S	DGQDAIAQS(1)PEK	289
sp|Q9NWH9|SLTM_HUMAN	0.999996	57.328	S	S(1)PGHMVILDQTK	553
sp|Q9NWW5|CLN6_HUMAN	0.999989	111.94	S	HGS(1)VSADEAAR	31
sp|Q9NXR1|NDE1_HUMAN	0.998745	69.01	S	NLVY(0.001)DQS(0.999)PNR	282
sp|Q9NYB0|TE2IP_HUMAN	0.78702	59.898	S	YLLGDAPVS(0.787)PS(0.106)S(0.106)QK	203
sp|Q9NYF8|BCLF1_HUMAN	0.999962	97.965	S	ETQS(1)PEQVK	496
sp|Q9NYF8|BCLF1_HUMAN	0.999996	126.77	S	KAEGEPQEES(1)PLKSK	177
sp|Q9NYF8|BCLF1_HUMAN	0.958165	74.047	S	NTPS(0.003)QHS(0.019)HS(0.019)IQHS(0.958)PER	268
sp|Q9NYF8|BCLF1_HUMAN	0.986309	57.802	S	S(0.005)T(0.009)FREES(0.986)PLR	531
sp|Q9NYF8|BCLF1_HUMAN	0.961895	62.765	S	Y(0.69)S(0.301)PS(0.046)QNS(0.962)PIHHIPSR	290
sp|Q9NYL2|M3K20_HUMAN	0.980985	48.004	S	YQQIT(0.019)PVNQS(0.981)R	633
sp|Q9NYV4|CDK12_HUMAN	0.984507	41.763	S	RQS(0.985)VS(0.781)PPY(0.23)KEPS(0.001)AY(0.001)QS(0.001)S(0.001)T(0.001)R	274
sp|Q9NYV4|CDK12_HUMAN	0.781228	41.763	S	RQS(0.985)VS(0.781)PPY(0.23)KEPS(0.001)AY(0.001)QS(0.001)S(0.001)T(0.001)R	276
sp|Q9NYV4|CDK12_HUMAN	0.907966	47.288	S	S(0.11)LS(0.908)RS(0.982)PLPS(0.001)R	343
sp|Q9NYV4|CDK12_HUMAN	0.981564	47.288	S	S(0.11)LS(0.908)RS(0.982)PLPS(0.001)R	345
sp|Q9NYV4|CDK12_HUMAN	0.994113	67.897	S	SVS(0.994)PY(0.001)S(0.005)R	303
sp|Q9NYZ3|GTSE1_HUMAN	1	52.278	S	LVDVS(1)PDR	575
sp|Q9NZ63|TLS1_HUMAN	0.977415	106.75	S	VGDT(0.023)EKPEPERS(0.977)PPNR	261
sp|Q9NZI8|IF2B1_HUMAN	1	67.252	S	QGS(1)PVAAGAPAK	181
sp|Q9NZN8|CNOT2_HUMAN	0.970339	73.887	S	TNSMS(0.005)S(0.004)S(0.021)GLGS(0.97)PNR	165
sp|Q9NZT2|OGFR_HUMAN	1	70.533	S	SQGDEAGGHGEDRPEPLS(1)PK	378
sp|Q9P1T7|MDFIC_HUMAN	0.999531	43.897	S	KLS(1)APVSQK	124
sp|Q9P1Y5|CAMP3_HUMAN	0.997054	53.252	S	APS(0.997)PS(0.003)GLMSPSR	1074
sp|Q9P206|K1522_HUMAN	1	69.451	S	GLAGPPAS(1)PGK	545
sp|Q9P275|UBP36_HUMAN	1	88.187	S	AVS(1)PAPQSSSR	742
sp|Q9P2E9|RRBP1_HUMAN	0.964032	40.756	S	NT(0.036)DVAQS(0.964)PEAPKQEAPAK	615
sp|Q9UGU0|TCF20_HUMAN	0.984915	43.77	S	DLPS(0.985)PDS(0.015)R	1322
sp|Q9UGU0|TCF20_HUMAN	0.999476	65.805	S	QLS(0.999)GQSTSSDTTYK	538
sp|Q9UHB6|LIMA1_HUMAN	0.893572	48.741	S	AS(0.106)S(0.894)LS(0.505)ES(0.266)S(0.229)PPK	369
sp|Q9UHB6|LIMA1_HUMAN	0.817896	167.2	S	ASSLSES(0.182)S(0.818)PPK	374
sp|Q9UHB6|LIMA1_HUMAN	0.978473	49.31	S	ET(0.022)PHS(0.978)PGVEDAPIAK	490
sp|Q9UHB6|LIMA1_HUMAN	0.998925	72.086	S	PLS(0.999)PDS(0.001)R	362
sp|Q9UHB6|LIMA1_HUMAN	0.999969	60.91	S	TVS(1)PPIR	609
sp|Q9UHB7|AFF4_HUMAN	0.937091	42.947	S	NSY(0.001)NNS(0.037)QAPS(0.937)PGLGS(0.025)K	1043
sp|Q9UHD8|SEPT9_HUMAN	0.943147	112.42	S	HVDSLS(0.057)QRS(0.943)PK	85
sp|Q9UHR4|BI2L1_HUMAN	0.982917	43.523	S	T(0.032)PAS(0.243)T(0.47)PVS(0.127)GT(0.146)PQAS(0.983)PMIER	261
sp|Q9UIG0|BAZ1B_HUMAN	0.999978	64.55	S	LAEDEGDS(1)EPEAVGQSR	1468
sp|Q9UIG0|BAZ1B_HUMAN	1	78.655	S	RQS(1)LELQK	1342
sp|Q9UJF2|NGAP_HUMAN	0.858962	96.342	S	QNS(0.859)T(0.141)GQAQIR	864
sp|Q9UK59|DBR1_HUMAN	1	50.102	S	RLS(1)DEHEPEQR	514
sp|Q9UKJ3|GPTC8_HUMAN	0.772757	45.28	S	KPS(0.773)VS(0.182)EEVQAT(0.045)PNK	1107
sp|Q9UKJ3|GPTC8_HUMAN	0.972578	51.949	S	S(0.027)QS(0.973)PHY(0.001)FR	1035
sp|Q9UKV3|ACINU_HUMAN	0.873582	68.944	S	GVPAGNS(0.874)DT(0.126)EGGQPGR	838
sp|Q9UKV3|ACINU_HUMAN	0.986309	43.297	S	KS(0.986)LS(0.012)PGVS(0.001)R	655
sp|Q9UKV3|ACINU_HUMAN	1	72.434	S	LQPERGS(1)PK	729
sp|Q9UKV3|ACINU_HUMAN	0.999836	78.324	S	RLS(1)QPESAEK	710
sp|Q9UKV3|ACINU_HUMAN	0.999633	101.39	S	S(0.5)KS(0.5)PS(1)PPR	388
sp|Q9UKV3|ACINU_HUMAN	1	150.98	S	SSSISEEKGDS(1)DDEKPR	216
sp|Q9UKV3|ACINU_HUMAN	1	96.113	S	TAQVPS(1)PPR	1004
sp|Q9UKX7|NUP50_HUMAN	0.832822	48.112	S	VAAET(0.028)QS(0.833)PS(0.129)LFGS(0.005)T(0.005)K	221
sp|Q9ULJ3|ZBT21_HUMAN	0.996124	79.82	S	SFS(0.996)AS(0.004)QSTDR	411
sp|Q9ULU4|PKCB1_HUMAN	1	106.93	S	DKAS(1)PEPEKDFSEK	668
sp|Q9UNE7|CHIP_HUMAN	1	64.64	S	LGAGGGS(1)PEK	19
sp|Q9UPN4|CP131_HUMAN	0.989616	107.17	S	S(0.001)NS(0.99)T(0.009)TQVSQPR	78
sp|Q9UPN9|TRI33_HUMAN	1	45.115	S	LKS(1)DERPVHIK	1119
sp|Q9UPT8|ZC3H4_HUMAN	0.874263	80.609	S	T(0.013)GS(0.112)GS(0.874)PFAGNS(1)PAR	1269
sp|Q9UPT8|ZC3H4_HUMAN	0.999995	80.609	S	T(0.013)GS(0.112)GS(0.874)PFAGNS(1)PAR	1275
sp|Q9UQ35|SRRM2_HUMAN	0.907832	81.949	S	DGS(0.027)GT(0.971)PS(0.049)RHS(0.908)LS(0.032)GS(0.006)S(0.007)PGMK	1458
sp|Q9UQ35|SRRM2_HUMAN	0.854371	95.477	S	HSLS(0.854)GS(0.05)S(0.096)PGMK	1460
sp|Q9UQ35|SRRM2_HUMAN	0.99129	74.841	S	EIS(0.991)S(0.007)S(0.002)PTSK	454
sp|Q9UQ35|SRRM2_HUMAN	0.98552	123.79	S	EISS(0.002)S(0.986)PT(0.011)S(0.002)K	456
sp|Q9UQ35|SRRM2_HUMAN	0.902118	81.338	S	ELS(0.098)NS(0.902)PLR	1320
sp|Q9UQ35|SRRM2_HUMAN	0.972481	55.401	S	GEFS(0.028)AS(0.972)PMLK	1124
sp|Q9UQ35|SRRM2_HUMAN	0.987805	68.83	S	GRS(0.988)ECDS(0.555)S(0.457)PEPK	1478
sp|Q9UQ35|SRRM2_HUMAN	0.99959	75.623	S	HAS(0.084)S(0.166)S(0.75)PES(1)PKPAPAPGSHR	440
sp|Q9UQ35|SRRM2_HUMAN	0.994724	64.645	S	HGGS(0.995)PQPLAT(0.002)T(0.002)PLS(0.001)QEPVNPPS(0.261)EAS(0.577)PT(0.162)R	377
sp|Q9UQ35|SRRM2_HUMAN	0.996402	68.567	S	HRRS(0.996)PS(0.989)VS(0.007)S(0.008)PEPAEK	1727
sp|Q9UQ35|SRRM2_HUMAN	0.989171	68.567	S	HRRS(0.996)PS(0.989)VS(0.007)S(0.008)PEPAEK	1729
sp|Q9UQ35|SRRM2_HUMAN	0.86219	112.88	S	QGS(0.008)IT(0.13)S(0.862)PQANEQS(0.003)VT(0.997)PQR	857
sp|Q9UQ35|SRRM2_HUMAN	0.999075	241.07	S	QSHSES(0.999)PS(0.001)LQSK	1083
sp|Q9UQ35|SRRM2_HUMAN	1	79.82	S	RRPS(1)PQPS(1)PR	2702
sp|Q9UQ35|SRRM2_HUMAN	1	70.889	S	RRPS(1)PQPS(1)PR	2706
sp|Q9UQ35|SRRM2_HUMAN	0.972857	74.962	S	RVPS(0.973)PT(0.027)PAPK	2581
sp|Q9UQ35|SRRM2_HUMAN	0.994021	56.599	S	SAT(0.001)RPS(0.005)PS(0.994)PER	353
sp|Q9UQ35|SRRM2_HUMAN	0.754282	70.942	S	SDT(0.001)S(0.245)S(0.754)PEVR	1073
sp|Q9UQ35|SRRM2_HUMAN	0.996197	66.595	S	S(0.004)GMS(0.996)PEQSR	1132
sp|Q9UQ35|SRRM2_HUMAN	0.947813	87.216	S	S(0.032)RS(0.948)GS(0.01)S(0.01)PGLR	1441
sp|Q9UQ35|SRRM2_HUMAN	0.981491	87.216	S	S(0.001)GS(0.981)S(0.018)PGLR	1443
sp|Q9UQ35|SRRM2_HUMAN	0.957976	81.95	S	SGS(0.042)S(0.958)PGLR	1444
sp|Q9UQ35|SRRM2_HUMAN	0.995949	57.225	S	S(0.002)LS(0.996)GS(0.303)S(0.699)PCPK	780
sp|Q9UQ35|SRRM2_HUMAN	0.967778	59.426	S	SLS(0.024)Y(0.009)S(0.968)PVER	2694
sp|Q9UQ35|SRRM2_HUMAN	0.999514	78.692	S	S(0.07)LT(0.93)RS(1)PPAIR	2071
sp|Q9UQ35|SRRM2_HUMAN	0.998058	152.99	S	S(0.001)RS(0.998)PS(0.089)S(0.912)PELNNK	1499
sp|Q9UQ35|SRRM2_HUMAN	0.911767	152.99	S	S(0.001)RS(0.998)PS(0.089)S(0.912)PELNNK	1502
sp|Q9UQ35|SRRM2_HUMAN	1	90.108	S	S(1)RS(1)PLAIR	2044
sp|Q9UQ35|SRRM2_HUMAN	1	90.108	S	S(1)RS(1)PLAIR	2046
sp|Q9UQ35|SRRM2_HUMAN	0.999443	40.941	S	S(0.999)RS(0.999)PQRPGWS(0.002)R	534
sp|Q9UQ35|SRRM2_HUMAN	0.998837	40.941	S	S(0.999)RS(0.999)PQRPGWS(0.002)R	536
sp|Q9UQ35|SRRM2_HUMAN	0.859239	49.358	S	S(0.141)RS(0.859)PQWR	510
sp|Q9UQ35|SRRM2_HUMAN	0.928507	57.019	S	S(0.211)RS(0.929)RT(0.86)PLLPR	2032
sp|Q9UQ35|SRRM2_HUMAN	0.795391	58.32	S	S(0.143)RS(0.795)S(0.137)S(0.922)PVT(0.003)ELASR	1101
sp|Q9UQ35|SRRM2_HUMAN	0.92171	58.32	S	S(0.143)RS(0.795)S(0.137)S(0.922)PVT(0.003)ELASR	1103
sp|Q9UQ35|SRRM2_HUMAN	0.999852	100.04	S	SVS(1)PCSNVESR	954
sp|Q9UQ35|SRRM2_HUMAN	0.998696	51.762	S	S(0.999)RT(0.998)PLIS(0.004)R	1878
sp|Q9UQ35|SRRM2_HUMAN	1	58.37	S	S(1)RT(1)PPAIR	2020
sp|Q9UQ35|SRRM2_HUMAN	1	80.706	S	S(1)RT(1)PPVTR	1925
sp|Q9UQ35|SRRM2_HUMAN	0.800922	53.124	S	S(0.618)RT(0.546)S(0.801)PVS(0.035)R	1893
sp|Q9UQ35|SRRM2_HUMAN	0.99511	60.398	S	S(0.995)RT(0.004)S(0.001)PVTR	1984
sp|Q9UQ35|SRRM2_HUMAN	0.775479	53.569	S	S(0.954)RT(0.27)S(0.775)PVT(0.001)R	1987
sp|Q9UQ35|SRRM2_HUMAN	0.847925	56.258	S	S(0.152)S(0.848)PELTR	1694
sp|Q9UQ35|SRRM2_HUMAN	0.991948	64.439	S	S(0.004)S(0.004)S(0.992)AS(0.001)SPEMK	1421
sp|Q9UQ35|SRRM2_HUMAN	0.890437	81.278	S	S(0.007)S(0.136)T(0.867)PPRQS(0.89)PS(0.099)R	908
sp|Q9UQ35|SRRM2_HUMAN	0.987779	77.746	S	T(0.002)HT(0.005)T(0.005)ALAGRS(0.988)PS(0.983)PAS(0.019)GR	295
sp|Q9UQ35|SRRM2_HUMAN	0.982819	77.746	S	T(0.002)HT(0.005)T(0.005)ALAGRS(0.988)PS(0.983)PAS(0.019)GR	297
sp|Q9UQB8|BAIP2_HUMAN	0.974773	53.569	S	S(0.025)LS(0.975)PPQSQSK	325
sp|Q9UQR1|ZN148_HUMAN	0.999443	51.268	S	S(0.001)GMNS(0.999)PLR	665
sp|Q9Y2V2|CHSP1_HUMAN	1	97.813	S	ERS(1)PS(1)PLR	30
sp|Q9Y2V2|CHSP1_HUMAN	1	97.813	S	ERS(1)PS(1)PLR	32
sp|Q9Y2V2|CHSP1_HUMAN	0.995275	48.794	S	GNVVPS(0.995)PLPT(0.005)R	41
sp|Q9Y2V2|CHSP1_HUMAN	0.98066	75.825	S	TFS(0.981)AT(0.019)VR	52
sp|Q9Y2W1|TR150_HUMAN	0.91833	62.042	S	GS(0.006)FS(0.918)DT(0.076)GLGDGK	379
sp|Q9Y2W1|TR150_HUMAN	0.999596	64.675	S	S(1)PPSTGSTYGSSQK	320
sp|Q9Y2W1|TR150_HUMAN	0.99704	61.958	S	S(0.997)PRPS(0.003)PVPK	264
sp|Q9Y2W1|TR150_HUMAN	0.879332	40.404	S	S(0.879)PVGKS(0.854)PPS(0.196)T(0.055)GS(0.01)T(0.003)Y(0.001)GS(0.001)S(0.001)QK	315
sp|Q9Y2X3|NOP58_HUMAN	0.999048	67.911	S	EEPLS(0.999)EEEPCT(0.001)S(0.003)T(0.003)AIAS(0.994)PEKK	502
sp|Q9Y2X3|NOP58_HUMAN	0.993756	67.911	S	EEPLS(0.999)EEEPCT(0.001)S(0.003)T(0.003)AIAS(0.994)PEKK	514
sp|Q9Y383|LC7L2_HUMAN	0.97867	45.915	S	RS(0.021)S(0.979)EEREAGEI	384
sp|Q9Y3T9|NOC2L_HUMAN	0.999997	82.877	S	EAARS(1)PDKPGGSPSASR	49
sp|Q9Y3T9|NOC2L_HUMAN	0.997681	103.14	S	SPDKPGGS(0.998)PS(0.002)ASR	56
sp|Q9Y4H2|IRS2_HUMAN	0.982348	134.85	S	T(0.018)AS(0.982)EGDGGAAAGAAAAGAR	365
sp|Q9Y4H2|IRS2_HUMAN	0.995654	82.261	S	VAS(0.996)PT(0.004)S(0.001)GVK	1100
sp|Q9Y5J1|UTP18_HUMAN	0.865091	70.072	S	VQEHEDS(0.865)GDS(0.135)EVENEAK	121
sp|Q9Y5S9|RBM8A_HUMAN	0.993404	41.54	S	GFGS(0.993)EEGS(0.007)R	42
sp|Q9Y624|JAM1_HUMAN	0.995039	56.359	S	VIYS(0.005)QPS(0.995)AR	284
sp|O95817|BAG3_HUMAN	0.799717	49.929	T	S(0.095)S(0.107)T(0.8)PLHS(0.892)PS(0.106)PIR	285
sp|P02545|LMNA_HUMAN	0.847308	124.16	T	SGAQAS(0.004)S(0.149)T(0.847)PLS(0.888)PT(0.112)R	19
sp|P10412|H14_HUMAN	0.999991	62.677	T	SETAPAAPAAPAPAEKT(1)PVKK	18
sp|P13639|EF2_HUMAN	0.991091	64.65	T	FT(0.991)DT(0.009)RKDEQER	57
sp|P17275|JUNB_HUMAN	0.886281	63.573	T	S(0.114)RDAT(0.886)PPVS(0.999)PINMEDQER	255
sp|P18887|XRCC1_HUMAN	0.973484	60.728	T	T(0.001)KPT(0.002)QAAGPS(0.163)S(0.834)PQKPPT(0.973)PEET(0.026)K	453
sp|P19338|NUCL_HUMAN	1	50.353	T	ALVAT(1)PGKK	121
sp|P20700|LMNB1_HUMAN	0.882777	49.929	T	AGGPT(0.117)T(0.883)PLS(0.895)PT(0.105)R	20
sp|P23588|IF4B_HUMAN	0.751838	64.52	T	S(0.169)RT(0.752)GS(0.217)ES(0.425)S(0.376)QT(0.028)GT(0.009)S(0.009)T(0.008)T(0.003)S(0.002)S(0.001)R	420
sp|P35269|T2FA_HUMAN	0.917525	52.329	T	GNS(0.983)RPGT(0.918)PS(0.099)AEGGSTSSTLR	389
sp|P35658|NU214_HUMAN	0.814677	84.842	T	S(0.066)PGS(0.796)T(0.138)PT(0.172)T(0.815)PT(0.011)S(0.002)SQAPQK	437
sp|P42167|LAP2B_HUMAN	0.999979	96.171	T	AKT(1)PVTLK	208
sp|P49792|RBP2_HUMAN	0.999241	45.879	T	DS(0.001)LIT(0.999)PHVS(1)R	2450
sp|P49792|RBP2_HUMAN	0.999688	62.088	T	S(0.004)Y(0.001)KY(0.003)S(0.993)PKT(1)PPR	799
sp|P50552|VASP_HUMAN	0.823354	51.066	T	NS(0.001)T(0.175)T(0.823)LPR	316
sp|P51858|HDGF_HUMAN	0.999993	143.97	T	NST(1)PSEPGSGR	200
sp|P63208|SKP1_HUMAN	1	51.013	T	GKT(1)PEEIRK	131
sp|Q13443|ADAM9_HUMAN	1	44.318	T	HVS(1)PVT(1)PPR	761
sp|Q13541|4EBP1_HUMAN	0.996463	97.203	T	NS(1)PVT(0.004)KT(0.996)PPR	70
sp|Q13595|TRA2A_HUMAN	0.868216	46.706	T	AHT(0.868)PT(0.128)PGIY(0.003)MGR	202
sp|Q13595|TRA2A_HUMAN	0.999581	97.734	T	SYT(1)PEYR	88
sp|Q14004|CDK13_HUMAN	0.972664	50.04	T	LYSS(0.002)EES(0.025)RPYT(0.973)NK	871
sp|Q14247|SRC8_HUMAN	0.86963	77.39	T	T(0.13)QT(0.87)PPVS(0.999)PAPQPT(0.001)EER	401
sp|Q14978|NOLC1_HUMAN	1	82.171	T	LQT(1)PNT(1)FPK	607
sp|Q14978|NOLC1_HUMAN	1	82.171	T	LQT(1)PNT(1)FPK	610
sp|Q2M2I8|AAK1_HUMAN	0.998968	100.55	T	VGS(0.001)LT(0.999)PPS(0.576)S(0.424)PK	620
sp|Q6PKG0|LARP1_HUMAN	0.995749	40.244	T	AVT(0.996)PVPT(0.004)K	526
sp|Q6PKG0|LARP1_HUMAN	1	67.115	T	T(1)PRT(1)PQLK	785
sp|Q6PKG0|LARP1_HUMAN	1	67.115	T	T(1)PRT(1)PQLK	788
sp|Q7L2J0|MEPCE_HUMAN	0.999972	136.63	T	TLNAET(1)PKS(0.244)S(0.756)PLPAK	213
sp|Q7Z2W4|ZCCHV_HUMAN	0.988905	68.809	T	S(0.012)CT(0.989)PS(0.999)PDQISHR	273
sp|Q8IXT5|RB12B_HUMAN	0.967895	40.352	T	S(0.032)PT(0.968)EDFR	640
sp|Q8IYB3|SRRM1_HUMAN	0.999745	53.448	T	EKT(1)PELPEPSVK	220
sp|Q8IYB3|SRRM1_HUMAN	1	66.285	T	HRPS(1)PPAT(1)PPPK	406
sp|Q8IYB3|SRRM1_HUMAN	1	49.632	T	RRT(1)PS(1)PPPR	581
sp|Q8IYB3|SRRM1_HUMAN	1	51.252	T	T(1)PT(1)PPPR	572
sp|Q8IYB3|SRRM1_HUMAN	1	51.252	T	T(1)PT(1)PPPR	574
sp|Q8IYB3|SRRM1_HUMAN	1	41.575	T	RVS(1)RT(1)PEPK	727
sp|Q8WWI1|LMO7_HUMAN	0.998728	41.164	T	IS(0.001)INQT(0.999)PGK	1048
sp|Q92597|NDRG1_HUMAN	0.94958	54.768	T	S(0.047)RT(0.95)AS(0.421)GS(0.299)S(0.253)VT(0.023)S(0.007)LDGTR	328
sp|Q92615|LAR4B_HUMAN	0.883781	41.401	T	EQS(0.123)T(0.884)PPKS(0.993)PQ	732
sp|Q96B36|AKTS1_HUMAN	0.881006	81.338	T	LNT(0.881)S(0.119)DFQK	246
sp|Q96T37|RBM15_HUMAN	0.999971	52.693	T	DRT(1)PPLLYR	568
sp|Q9BRD0|BUD13_HUMAN	1	80.979	T	HDT(1)PDPS(1)PLR	159
sp|Q9BRD0|BUD13_HUMAN	1	55.401	T	HDT(1)PDPS(1)PR	147
sp|Q9BRD0|BUD13_HUMAN	1	46.73	T	HGT(1)PDPS(1)PR	135
sp|Q9H1E3|NUCKS_HUMAN	0.9995	95.094	T	AT(0.001)VT(0.999)PS(1)PVKGK	179
sp|Q9H8V3|ECT2_HUMAN	1	41.448	T	ANT(1)PELK	359
sp|Q9NTI5|PDS5B_HUMAN	0.773946	47.754	T	GRPS(0.227)KT(0.774)PS(0.945)PS(0.054)QPK	1381
sp|Q9NYF8|BCLF1_HUMAN	0.998493	48.641	T	NT(0.998)PS(0.014)QHS(0.044)HS(0.039)IQHS(0.905)PER	257
sp|Q9NYV4|CDK12_HUMAN	0.995704	90.367	T	LYNSEES(0.004)RPYT(0.996)NK	893
sp|Q9NZJ0|DTL_HUMAN	0.998845	70.529	T	T(0.037)PS(0.054)S(0.413)S(0.496)PPIT(0.999)PPAS(0.001)ETK	516
sp|Q9UQ35|SRRM2_HUMAN	0.999504	78.311	T	AQT(1)PPGPS(0.003)LS(0.035)GS(0.341)KS(0.622)PCPQEK	1003
sp|Q9UQ35|SRRM2_HUMAN	0.971305	81.949	T	DGS(0.027)GT(0.971)PS(0.049)RHS(0.908)LS(0.032)GS(0.006)S(0.007)PGMK	1453
sp|Q9UQ35|SRRM2_HUMAN	0.97725	54.416	T	DIPRT(0.977)PS(0.023)R	1472
sp|Q9UQ35|SRRM2_HUMAN	0.9973	112.88	T	QGS(0.008)IT(0.13)S(0.862)PQANEQS(0.003)VT(0.997)PQR	866
sp|Q9UQ35|SRRM2_HUMAN	0.988056	78.692	T	S(0.014)LT(0.988)RS(0.998)PPAIR	2069
sp|Q9UQ35|SRRM2_HUMAN	0.860331	57.019	T	S(0.211)RS(0.929)RT(0.86)PLLPR	2034
sp|Q9UQ35|SRRM2_HUMAN	0.997752	51.762	T	S(0.999)RT(0.998)PLIS(0.004)R	1880
sp|Q9UQ35|SRRM2_HUMAN	1	58.37	T	S(1)RT(1)PPAIR	2022
sp|Q9UQ35|SRRM2_HUMAN	0.939268	76.574	T	S(0.052)RT(0.939)PPS(0.001)APS(0.002)QS(0.005)R	2409
sp|Q9UQ35|SRRM2_HUMAN	0.999983	82.417	T	S(1)RT(1)PPVTR	1927
sp|Q9UQ35|SRRM2_HUMAN	0.758282	105.2	T	S(0.014)RT(0.758)S(0.228)PITR	1974
sp|Q9UQ35|SRRM2_HUMAN	0.867325	81.278	T	S(0.007)S(0.136)T(0.867)PPRQS(0.89)PS(0.099)R	903
sp|Q9UQ35|SRRM2_HUMAN	0.999998	66.267	T	T(1)PPVALNSSR	2104
sp|P30414|NKTR_HUMAN	0.919814	42.336	Y	Y(0.92)HT(0.197)PPRS(0.883)R	341
sp|P49841|GSK3B_HUMAN	0.885326	94.297	Y	GEPNVS(0.114)Y(0.885)ICS(0.001)R	216

## Sheet: 20μg_tandem_phosphosites
Protein	Localization prob	Score	Amino acid	Phospho (STY) Probabilities	Position
sp|O00193|SMAP_HUMAN	0.816289	112.26	S	S(0.184)AS(0.816)PDDDLGSSNWEAADLGNEER	17
sp|O00203|AP3B1_HUMAN	1	116.01	S	NFYES(1)DDDQKEK	276
sp|O00264|PGRC1_HUMAN	0.970971	62.781	S	EGEEPT(0.015)VY(0.014)S(0.971)DEEEPKDESAR	181
sp|O00264|PGRC1_HUMAN	0.999136	132.01	S	GDQPAAS(0.001)GDS(0.999)DDDEPPPLPR	57
sp|O00303|EIF3F_HUMAN	0.999324	41.448	S	T(0.001)CFS(0.999)PNR	258
sp|O00418|EF2K_HUMAN	1	53.569	S	LEGVDGGQS(1)PR	18
sp|O14647|CHD2_HUMAN	1	41.54	S	IS(1)GVQVNVK	1213
sp|O14681|EI24_HUMAN	1	55.98	S	FPS(1)PHPS(1)PAK	326
sp|O14681|EI24_HUMAN	1	55.98	S	FPS(1)PHPS(1)PAK	330
sp|O14828|SCAM3_HUMAN	0.962561	51.445	S	KLS(0.963)PT(0.037)EPK	76
sp|O15014|ZN609_HUMAN	0.999992	122.45	S	LVEPHS(1)PS(0.997)PS(0.003)SK	576
sp|O15014|ZN609_HUMAN	0.996574	122.45	S	LVEPHS(1)PS(0.997)PS(0.003)SK	578
sp|O15119|TBX3_HUMAN	0.998392	62.237	S	LDKAS(0.998)PDS(0.559)RHS(0.415)PAT(0.016)IS(0.003)S(0.003)S(0.003)T(0.003)R	432
sp|O15234|CASC3_HUMAN	0.985975	128.17	S	STVT(0.014)GERQS(0.986)GDGQESTEPVENK	148
sp|O43159|RRP8_HUMAN	1	53.3	S	QGPPCS(1)DS(1)EEEVER	104
sp|O43159|RRP8_HUMAN	1	53.3	S	QGPPCS(1)DS(1)EEEVER	106
sp|O43237|DC1L2_HUMAN	1	106.69	S	DFQDYMEPEEGCQGS(1)PQR	194
sp|O43395|PRPF3_HUMAN	0.821581	45.511	S	WDEQT(0.035)S(0.114)NT(0.03)KGDDDEES(0.822)DEEAVKK	619
sp|O43399|TPD54_HUMAN	1	179.79	S	MDSAGQDINLNS(1)PNK	12
sp|O43399|TPD54_HUMAN	0.999883	107.99	S	NSATFKS(1)FEDR	166
sp|O43719|HTSF1_HUMAN	0.988724	42.059	S	VFDDES(0.989)DEKEDEEY(0.011)ADEK	642
sp|O43765|SGTA_HUMAN	0.963028	169.79	S	S(0.001)RT(0.035)PS(0.963)AS(0.001)NDDQQE	305
sp|O43818|U3IP2_HUMAN	0.795589	58.671	S	MNEEIS(0.51)S(0.568)DS(0.796)ES(0.112)ES(0.015)LAPR	53
sp|O60231|DHX16_HUMAN	1	167.71	S	LLEDS(1)EES(0.907)S(0.093)EETVSR	103
sp|O60231|DHX16_HUMAN	0.907233	167.71	S	LLEDS(1)EES(0.907)S(0.093)EETVSR	106
sp|O60264|SMCA5_HUMAN	0.845963	70.816	S	TPT(0.154)S(0.846)PLK	116
sp|O60825|F262_HUMAN	0.992902	48.794	S	NYS(0.993)VGS(0.007)R	483
sp|O60832|DKC1_HUMAN	0.764506	119.56	S	AGLESGAEPGDGDS(0.765)DT(0.118)T(0.118)KK	494
sp|O60832|DKC1_HUMAN	1	55.676	S	EVELVS(1)E	513
sp|O60832|DKC1_HUMAN	0.996971	87.72	S	KRES(0.997)ES(0.943)ES(0.06)DETPPAAPQLIK	451
sp|O60832|DKC1_HUMAN	0.943243	87.72	S	KRES(0.997)ES(0.943)ES(0.06)DETPPAAPQLIK	453
sp|O60841|IF2P_HUMAN	0.947126	51.503	S	EMS(0.497)S(0.533)DS(0.947)EY(0.021)DS(0.003)DDDRTKEER	591
sp|O60841|IF2P_HUMAN	0.819834	120.11	S	INS(0.82)S(0.18)GES(0.001)GDES(0.999)DEFLQSR	182
sp|O60841|IF2P_HUMAN	0.913757	157.79	S	INS(0.086)S(0.914)GESGDES(1)DEFLQSR	183
sp|O60841|IF2P_HUMAN	0.999996	157.79	S	INS(0.086)S(0.914)GESGDES(1)DEFLQSR	190
sp|O60841|IF2P_HUMAN	0.999934	47.568	S	KQS(1)FDDNDS(1)EELEDKDSK	107
sp|O60841|IF2P_HUMAN	0.999917	100.77	S	KQS(1)FDDNDS(1)EELEDKDSK	113
sp|O60841|IF2P_HUMAN	1	130.01	S	NKPGPNIES(1)GNEDDDASFK	214
sp|O60841|IF2P_HUMAN	0.982457	129.15	S	VEMYS(0.017)GS(0.982)DDDDDFNKLPK	137
sp|O75116|ROCK2_HUMAN	1	56.729	S	IQQNQS(1)IR	1374
sp|O75122|CLAP2_HUMAN	0.853239	53.001	S	S(0.147)RS(0.853)DIDVNAAAGAK	370
sp|O75179|ANR17_HUMAN	0.999802	42.314	S	NS(1)PLDCGS(0.383)AS(0.617)PNK	2059
sp|O75400|PR40A_HUMAN	0.921771	136.66	S	HKS(0.922)DS(0.081)PES(0.997)DAEREK	883
sp|O75400|PR40A_HUMAN	0.997298	136.66	S	HKS(0.922)DS(0.081)PES(0.997)DAEREK	888
sp|O75475|PSIP1_HUMAN	0.780143	74.853	S	QSNAS(0.219)S(0.78)DVEVEEK	106
sp|O75475|PSIP1_HUMAN	0.956352	172.99	S	TGVTST(0.007)S(0.036)DS(0.956)EEEGDDQEGEK	275
sp|O75494|SRS10_HUMAN	0.861787	50.843	S	S(0.157)RS(0.862)RS(0.949)FDY(0.031)NY(0.001)R	131
sp|O75494|SRS10_HUMAN	0.94915	84.507	S	S(0.157)RS(0.862)RS(0.949)FDY(0.031)NY(0.001)R	133
sp|O75643|U520_HUMAN	1	133.14	S	EEAS(1)DDDMEGDEAVVR	225
sp|O75909|CCNK_HUMAN	1	48.741	S	AVVVS(1)PKEENK	340
sp|O76021|RL1D1_HUMAN	0.999998	194.59	S	AAESETPGKS(1)PEK	427
sp|O76021|RL1D1_HUMAN	1	102.38	S	KS(1)PAKS(0.987)PNPS(0.012)T(0.002)PR	392
sp|O76021|RL1D1_HUMAN	0.998515	102.38	S	KS(1)PAKS(0.999)PNPS(0.001)TPR	396
sp|O94826|TOM70_HUMAN	0.998492	66.447	S	AS(0.998)PAPGS(0.002)GHPEGPGAHLDMNSLDR	91
sp|O94913|PCF11_HUMAN	0.893182	68.83	S	S(0.107)RS(0.893)PIIHS(1)PK	489
sp|O94913|PCF11_HUMAN	0.999999	68.83	S	S(0.151)RS(0.849)PIIHS(1)PK	494
sp|O95071|UBR5_HUMAN	0.995198	65.5	S	RIS(0.995)QS(0.005)QPVR	1549
sp|O95218|ZRAB2_HUMAN	1	157.97	S	EVEDKES(1)EGEEEDEDEDLSK	153
sp|O95218|ZRAB2_HUMAN	0.999673	94.09	S	YNLDAS(1)EEEDSNK	188
sp|O95297|MPZL1_HUMAN	0.781601	57.159	S	DYTGCS(0.009)T(0.015)S(0.097)ES(0.097)LS(0.782)PVK	210
sp|O95297|MPZL1_HUMAN	0.965406	42.809	S	KS(0.965)PS(0.017)DT(0.017)EGLVK	219
sp|O95359|TACC2_HUMAN	0.983186	63.029	S	LDNT(0.019)PAS(0.983)PPRS(0.998)PAEPNDIPIAK	2317
sp|O95359|TACC2_HUMAN	0.997807	63.029	S	LDNT(0.019)PAS(0.983)PPRS(0.998)PAEPNDIPIAK	2321
sp|O95391|SLU7_HUMAN	1	44.203	S	LVEQANS(1)PK	215
sp|O95400|CD2B2_HUMAN	0.999965	138.55	S	HSLDS(1)DEEEDDDDGGSSK	49
sp|O95425|SVIL_HUMAN	0.999175	53.252	S	DSSFT(0.001)EVPRS(0.999)PK	245
sp|O95684|CEP43_HUMAN	0.980217	41.83	S	GPT(0.128)T(0.517)GEGALDLS(0.256)DVHS(0.118)PPKS(0.98)PEGK	160
sp|O95785|WIZ_HUMAN	0.996443	46.926	S	S(0.011)PQLS(0.429)LS(0.564)PRPAS(0.996)PK	1017
sp|O95817|BAG3_HUMAN	0.96317	120.64	S	S(0.037)QS(0.963)PAASDCSSSSSSASLPSSGR	173
sp|P02545|LMNA_HUMAN	0.987202	156.49	S	AS(0.013)S(0.987)HS(0.008)S(0.992)QTQGGGSVTK	404
sp|P02545|LMNA_HUMAN	0.991815	156.49	S	AS(0.013)S(0.987)HS(0.008)S(0.992)QTQGGGSVTK	407
sp|P02545|LMNA_HUMAN	0.999828	114.72	S	LS(1)PS(0.965)PT(0.028)S(0.007)QR	390
sp|P02545|LMNA_HUMAN	0.964924	114.72	S	LS(1)PS(0.965)PT(0.028)S(0.007)QR	392
sp|P02545|LMNA_HUMAN	0.999077	44.457	S	S(0.999)GAQAS(0.001)STPLSPTR	12
sp|P02545|LMNA_HUMAN	0.924279	109.48	S	SGAQAS(0.001)S(0.162)T(0.837)PLS(0.924)PT(0.075)R	22
sp|P02794|FRIH_HUMAN	0.994374	59.426	S	HT(0.005)LGDS(0.994)DNES	179
sp|P10398|ARAF_HUMAN	0.974759	67.334	S	S(0.025)AS(0.975)EPSLHR	582
sp|P04792|HSPB1_HUMAN	0.99627	111.86	S	QLS(0.996)S(0.004)GVSEIR	82
sp|P05386|RLA1_HUMAN	1	239.58	S	KEES(1)EES(1)DDDMGFGLFD	101
sp|P05386|RLA1_HUMAN	1	207.53	S	KEES(1)EES(1)DDDMGFGLFD	104
sp|Q8NHW5|RLA0L_HUMAN	1	119.38	S	VEAKEES(1)EES(1)DEDMGFGLFD	304
sp|Q8NHW5|RLA0L_HUMAN	1	89.483	S	VEAKEES(1)EES(1)DEDMGFGLFD	307
sp|P06748|NPM_HUMAN	1	214.53	S	CGSGPVHISGQHLVAVEEDAES(1)EDEEEEDVK	125
sp|P06748|NPM_HUMAN	0.788892	57.499	S	DELHIVEAEAMNY(0.211)EGS(0.789)PIK	70
sp|P07900|HS90A_HUMAN	1	222.75	S	DKEVS(1)DDEAEEK	231
sp|P07900|HS90A_HUMAN	1	155.8	S	ESEDKPEIEDVGS(1)DEEEEKK	263
sp|P07910|HNRPC_HUMAN	1	138.77	S	EAEEGEDDRDS(1)ANGEDDS	299
sp|P07910|HNRPC_HUMAN	0.997695	110.03	S	MES(0.002)EGGADDS(0.998)AEEGDLLDDDDNEDRGDDQLELIKDDEK	260
sp|P07910|HNRPC_HUMAN	0.976861	48.177	S	NDKS(0.977)EEEQS(0.017)S(0.004)S(0.001)S(0.001)VK	233
sp|P08238|HS90B_HUMAN	1	47.189	S	EKEIS(1)DDEAEEEK	226
sp|P08238|HS90B_HUMAN	1	329.59	S	IEDVGS(1)DEEDDSGKDKK	255
sp|P08621|RU17_HUMAN	0.999927	54.234	S	YDERPGPS(1)PLPHR	226
sp|P08651|NFIC_HUMAN	0.934917	55.314	S	SPFNS(0.032)PS(0.935)PQDS(0.032)PR	339
sp|P09651|ROA1_HUMAN	0.999862	128.54	S	SES(1)PKEPEQLRK	6
sp|P09651|ROA1_HUMAN	0.978801	42.277	S	S(0.979)KS(0.551)ES(0.47)PKEPEQLR	2
sp|P11388|TOP2A_HUMAN	0.969865	91.457	S	NENT(0.03)EGS(0.97)PQEDGVELEGLK	1247
sp|P11388|TOP2A_HUMAN	0.969861	73.022	S	KPS(0.207)T(0.361)S(0.439)DDS(0.97)DS(0.023)NFEK	1474
sp|P11388|TOP2A_HUMAN	1	53.995	S	MEVS(1)PLQPVNENMQVNK	4
sp|P11388|TOP2A_HUMAN	1	102.06	S	YLEES(1)DEDDLF	1525
sp|P13861|KAP2_HUMAN	1	108.88	S	VADAKGDS(1)ES(1)EEDEDLEVPVPSR	78
sp|P13861|KAP2_HUMAN	1	108.88	S	VADAKGDS(1)ES(1)EEDEDLEVPVPSR	80
sp|P15151|PVR_HUMAN	0.80991	77.64	S	ENS(0.81)S(0.107)S(0.084)QDPQTEGTR	406
sp|P16949|STMN1_HUMAN	1	92.913	S	RAS(1)GQAFELILS(1)PR	16
sp|P16949|STMN1_HUMAN	1	92.913	S	RAS(1)GQAFELILS(1)PR	25
sp|P16949|STMN1_HUMAN	1	42.095	S	RKS(1)HEAEVLK	63
sp|P17096|HMGA1_HUMAN	0.838456	80.755	S	EEEEGIS(0.838)QES(0.618)S(0.543)EEEQ	99
sp|P17096|HMGA1_HUMAN	0.999997	138.05	S	KLEKEEEEGISQES(1)S(1)EEEQ	102
sp|P17096|HMGA1_HUMAN	0.999997	138.05	S	KLEKEEEEGISQES(1)S(1)EEEQ	103
sp|P17275|JUNB_HUMAN	0.999672	64.68	S	S(0.159)RDAT(0.841)PPVS(1)PINMEDQER	259
sp|P17812|PYRG1_HUMAN	0.912157	78.653	S	S(0.021)GS(0.152)S(0.912)S(0.912)PDS(0.003)EITELK	574
sp|P17812|PYRG1_HUMAN	0.912157	78.653	S	S(0.021)GS(0.152)S(0.912)S(0.912)PDS(0.003)EITELK	575
sp|P18583|SON_HUMAN	1	41.824	S	RFS(1)RS(1)PIR	2029
sp|P18583|SON_HUMAN	1	41.824	S	RFS(1)RS(1)PIR	2031
sp|P18583|SON_HUMAN	0.987132	51.927	S	S(0.011)AAS(0.987)PVVS(0.001)S(0.001)MPER	1769
sp|P18583|SON_HUMAN	0.994182	54.259	S	S(0.006)FS(0.994)IS(0.874)PS(0.126)RR	1950
sp|P18583|SON_HUMAN	0.874223	54.259	S	S(0.006)FS(0.994)IS(0.874)PS(0.126)RR	1952
sp|P18583|SON_HUMAN	0.996778	73.885	S	S(0.003)FS(0.997)IS(1)PVR	2011
sp|P18583|SON_HUMAN	0.999997	73.885	S	S(0.003)FS(0.997)IS(1)PVR	2013
sp|P18583|SON_HUMAN	1	66.568	S	S(1)RT(1)PLRR	2020
sp|P18615|NELFE_HUMAN	0.919607	78.653	S	S(0.08)IS(0.92)ADDDLQESSR	115
sp|P18858|DNLI1_HUMAN	1	122.01	S	VLGS(1)EGEEEDEALS(1)PAK	66
sp|P18858|DNLI1_HUMAN	1	122.01	S	VLGS(1)EGEEEDEALS(1)PAK	76
sp|P19338|NUCL_HUMAN	0.992342	153.74	S	VVVS(0.992)PT(0.008)K	67
sp|P20042|IF2B_HUMAN	1	71.548	S	S(1)GDEMIFDPTMSK	2
sp|P20700|LMNB1_HUMAN	0.889403	105.95	S	AGGPT(0.852)T(0.148)PLS(0.889)PT(0.111)R	23
sp|P20700|LMNB1_HUMAN	0.999598	69.352	S	LKLS(1)PS(0.981)PS(0.016)S(0.003)R	391
sp|P20700|LMNB1_HUMAN	0.980641	69.352	S	LKLS(1)PS(0.981)PS(0.016)S(0.003)R	393
sp|Q9UQ88|CD11A_HUMAN	1	43.808	S	S(1)PPRPPR	222
sp|P22059|OSBP1_HUMAN	0.999999	111.24	S	MLAES(1)DES(1)GDEESVSQTDKTELQNTLR	190
sp|P22059|OSBP1_HUMAN	0.999926	111.24	S	MLAES(1)DES(1)GDEESVSQTDKTELQNTLR	193
sp|P23193|TCEA1_HUMAN	0.999407	85.51	S	KKEPAITS(0.001)QNS(0.999)PEAR	100
sp|P23528|COF1_HUMAN	0.999639	45.257	S	AS(1)GVAVSDGVIK	3
sp|P23588|IF4B_HUMAN	0.981861	180.64	S	SQSSDTEQQS(0.982)PT(0.015)S(0.003)GGGK	504
sp|P23588|IF4B_HUMAN	0.999074	260.49	S	T(0.001)GS(0.999)ESSQTGTSTTSSR	422
sp|P24534|EF1B_HUMAN	0.999492	175.91	S	YGPADVEDTTGSGATDSKDDDDIDLFGS(0.999)DDEEES(0.001)EEAKR	106
sp|P25205|MCM3_HUMAN	0.772472	63.805	S	DGDSY(0.001)DPY(0.077)DFS(0.772)DT(0.326)EEEMPQVHT(0.823)PK	711
sp|P25205|MCM3_HUMAN	0.998603	112.8	S	S(0.002)EDES(0.999)ET(0.999)EDEEEKSQEDQEQKR	672
sp|P25490|TYY1_HUMAN	0.760144	46.307	S	DIDHET(0.001)VVEEQIIGENS(0.76)PPDY(0.157)S(0.04)EY(0.038)MT(0.004)GK	247
sp|P25788|PSA3_HUMAN	0.997194	116.24	S	ES(0.003)LKEEDES(0.997)DDDNM	250
sp|P26368|U2AF2_HUMAN	1	59.198	S	EEHGGLIRS(1)PR	79
sp|P27816|MAP4_HUMAN	0.963809	45.79	S	AS(0.964)PS(0.036)KPASAPASR	787
sp|P27816|MAP4_HUMAN	0.934179	128.9	S	DMES(0.934)PT(0.066)KLDVTLAK	280
sp|P27824|CALX_HUMAN	1	73.91	S	AEEDEILNRS(1)PR	583
sp|P27824|CALX_HUMAN	1	185.33	S	QKS(1)DAEEDGGTVSQEEEDR	554
sp|P27824|CALX_HUMAN	0.993236	122.19	S	SDAEEDGGT(0.007)VS(0.993)QEEEDR	564
sp|P29692|EF1D_HUMAN	0.999994	133.66	S	ATAPQTQHVS(1)PMR	133
sp|P29692|EF1D_HUMAN	1	143.54	S	KPATPAEDDEDDDIDLFGS(1)DNEEEDKEAAQLR	162
sp|P30419|NMT1_HUMAN	1	99.844	S	GGLS(1)PANDTGAK	47
sp|P55795|HNRH2_HUMAN	0.846049	52.823	S	HT(0.02)GPNS(0.846)PDT(0.134)ANDGFVR	104
sp|P33991|MCM4_HUMAN	1	87.184	S	QRPDLGS(1)AQK	120
sp|P33991|MCM4_HUMAN	0.979974	49.833	S	S(0.98)S(0.983)PAS(0.027)T(0.009)PS(0.002)R	2
sp|P33991|MCM4_HUMAN	0.982592	49.833	S	S(0.98)S(0.983)PAS(0.027)T(0.009)PS(0.002)R	3
sp|P35269|T2FA_HUMAN	0.986443	69.152	S	GNS(0.986)RPGT(0.922)PS(0.092)AEGGSTSSTLR	385
sp|P35579|MYH9_HUMAN	1	167.69	S	KGAGDGS(1)DEEVDGK	1943
sp|P35658|NU214_HUMAN	0.835649	126.77	S	S(0.006)PGS(0.836)T(0.158)PT(0.033)T(0.964)PT(0.002)SSQAPQK	433
sp|P35659|DEK_HUMAN	1	153.14	S	EES(1)EEEEDEDDEEEEEEEKEK	32
sp|P35659|DEK_HUMAN	0.828045	66.965	S	KES(0.06)ES(0.284)EDS(0.828)S(0.828)DDEPLIKK	306
sp|P35659|DEK_HUMAN	0.828045	66.965	S	KES(0.06)ES(0.284)EDS(0.828)S(0.828)DDEPLIKK	307
sp|P36915|GNL1_HUMAN	0.774368	51.029	S	REEQT(0.886)DT(0.287)S(0.774)DGES(0.049)VT(0.003)HHIR	51
sp|Q6NXS1|IPP2B_HUMAN	0.999936	118.24	S	IQEQES(1)S(1)GEEDSDLSPEER	121
sp|Q6NXS1|IPP2B_HUMAN	0.999936	93.767	S	IQEQES(1)S(1)GEEDSDLSPEER	122
sp|P42167|LAP2B_HUMAN	0.969948	72.532	S	GPPDFS(0.97)S(0.97)DEEREPT(0.06)PVLGSGAAAAGR	66
sp|P42167|LAP2B_HUMAN	0.969948	72.532	S	GPPDFS(0.97)S(0.97)DEEREPT(0.06)PVLGSGAAAAGR	67
sp|P43243|MATR3_HUMAN	0.992439	160.64	S	S(0.002)Y(0.005)S(0.992)PDGKES(0.921)PS(0.079)DKK	598
sp|P43243|MATR3_HUMAN	0.977156	160.64	S	S(0.077)YS(0.922)PDGKES(0.977)PS(0.023)DKK	604
sp|P46013|KI67_HUMAN	0.997331	50.498	S	S(0.001)GGS(0.002)GHAVAEPAS(0.997)PEQELDQNK	308
sp|P46013|KI67_HUMAN	0.974625	86.467	S	TPVQYS(0.025)QQQNS(0.975)PQK	357
sp|P46087|NOP2_HUMAN	0.846351	66.285	S	GTDTQT(0.001)PAVLS(0.846)PS(0.152)K	732
sp|P46100|ATRX_HUMAN	0.999743	53.756	S	DFDS(1)S(1)EDEKHS(0.001)K	849
sp|P46100|ATRX_HUMAN	0.999743	95.273	S	DFDS(1)S(1)EDEKHS(0.001)K	850
sp|P46100|ATRX_HUMAN	0.991006	67.102	S	LT(0.009)VS(0.991)DGES(1)GEEKK	1348
sp|P46100|ATRX_HUMAN	0.999983	67.102	S	LT(0.009)VS(0.991)DGES(1)GEEKK	1352
sp|P46379|BAG6_HUMAN	0.95786	48.947	S	AS(0.958)PEPQRENAS(0.175)PAPGT(0.749)T(0.117)AEEAMS(0.001)R	964
sp|P49407|ARRB1_HUMAN	0.991586	61.801	S	GMKDDKEEEEDGT(0.008)GS(0.992)PQLNNR	412
sp|P49450|CENPA_HUMAN	0.994592	48.314	S	RRS(0.995)PS(0.99)PT(0.014)PT(0.001)PGPSR	17
sp|P49450|CENPA_HUMAN	0.989779	48.314	S	RRS(0.995)PS(0.99)PT(0.014)PT(0.001)PGPSR	19
sp|P49585|PCY1A_HUMAN	0.999988	74.944	S	ERS(1)PS(0.998)PS(0.002)FR	329
sp|P49585|PCY1A_HUMAN	0.998471	74.944	S	ERS(1)PS(0.998)PS(0.002)FR	331
sp|P49585|PCY1A_HUMAN	0.996275	60.196	S	T(0.447)S(0.556)PPCS(0.996)PANLS(0.001)R	347
sp|P49736|MCM2_HUMAN	0.919506	101.39	S	AES(0.08)S(0.92)ES(0.001)FTMAS(0.169)S(0.831)PAQR	5
sp|P49736|MCM2_HUMAN	0.962559	199.37	S	AESSESFTMAS(0.037)S(0.963)PAQR	13
sp|P49736|MCM2_HUMAN	0.981641	92.295	S	GNDPLT(0.035)S(0.982)S(0.984)PGR	26
sp|P49736|MCM2_HUMAN	0.98355	134.56	S	GNDPLT(0.035)S(0.982)S(0.984)PGR	27
sp|P49736|MCM2_HUMAN	0.909034	97.163	S	TDALT(0.095)S(0.909)S(0.996)PGR	40
sp|P49736|MCM2_HUMAN	0.996106	119.45	S	TDALT(0.095)S(0.909)S(0.996)PGR	41
sp|P49756|RBM25_HUMAN	0.958337	40.384	S	LGAS(0.958)NS(0.045)PGQPNS(0.997)VKR	675
sp|P49756|RBM25_HUMAN	0.99039	105.65	S	LGAS(0.01)NS(0.99)PGQPNSVK	677
sp|P49756|RBM25_HUMAN	0.996976	40.384	S	LGAS(0.958)NS(0.045)PGQPNS(0.997)VKR	683
sp|P49790|NU153_HUMAN	0.998722	56.258	S	AS(0.999)DKDIT(0.001)VSK	192
sp|P49792|RBP2_HUMAN	0.999652	148.41	S	SALS(1)PSKS(1)PAK	2276
sp|P49792|RBP2_HUMAN	0.999993	148.41	S	SALS(1)PSKS(1)PAK	2280
sp|P49792|RBP2_HUMAN	0.948951	55.724	S	S(0.387)S(0.468)T(0.196)PRES(0.949)PCGK	2462
sp|P49848|TAF6_HUMAN	1	42.556	S	QEAGDS(1)PPPAPGT(1)PK	653
sp|P50613|CDK7_HUMAN	0.99997	80.165	S	SFGS(1)PNR	164
sp|P50914|RL14_HUMAN	1	76.143	S	AALLKAS(1)PK	139
sp|P51116|FXR2_HUMAN	0.876103	55.881	S	T(0.125)DGS(0.876)IS(0.997)GDRQPVT(0.002)VADYISR	601
sp|P51116|FXR2_HUMAN	0.997449	55.881	S	T(0.125)DGS(0.876)IS(0.997)GDRQPVT(0.002)VADYISR	603
sp|P51532|SMCA4_HUMAN	1	50.053	S	AKPVVS(1)DDDS(1)EEEQEEDR	1627
sp|P51532|SMCA4_HUMAN	1	50.053	S	AKPVVS(1)DDDS(1)EEEQEEDR	1631
sp|P51858|HDGF_HUMAN	1	151.66	S	RAGDLLEDS(1)PK	165
sp|P51858|HDGF_HUMAN	1	148.69	S	KGNAEGS(1)S(1)DEEGKLVIDEPAK	132
sp|P51858|HDGF_HUMAN	1	148.69	S	KGNAEGS(1)S(1)DEEGKLVIDEPAK	133
sp|P51858|HDGF_HUMAN	0.999375	136.96	S	NST(0.001)PS(0.999)EPGSGR	202
sp|P52594|AGFG1_HUMAN	0.969151	52.693	S	GTPS(0.031)QS(0.969)PVVGR	181
sp|P52948|NUP98_HUMAN	0.799468	44.196	S	DS(0.112)ENLAS(0.799)PS(0.088)EY(0.001)PENGER	623
sp|P52948|NUP98_HUMAN	0.999995	100.45	S	YGLQDS(1)DEEEEEHPSK	888
sp|P53396|ACLY_HUMAN	0.99563	79.974	S	TAS(0.996)FS(0.004)ESR	455
sp|P54105|ICLN_HUMAN	0.999999	133.44	S	FEEESKEPVADEEEEDS(1)DDDVEPITEFR	102
sp|P54578|UBP14_HUMAN	0.999408	53.995	S	AS(0.999)GEMAS(0.001)AQYITAALR	143
sp|P61244|MAX_HUMAN	0.999991	56.147	S	SDNDDIEVES(1)DEEQPR	11
sp|P61978|HNRPK_HUMAN	1	97.456	S	RDYDDMS(1)PR	284
sp|P62753|RS6_HUMAN	0.875722	59.116	S	LS(0.124)S(0.876)LRAS(0.755)T(0.202)S(0.043)K	236
sp|P62753|RS6_HUMAN	0.755482	59.116	S	LS(0.124)S(0.876)LRAS(0.755)T(0.202)S(0.043)K	240
sp|P62995|TRA2B_HUMAN	0.999955	83.862	S	S(1)PS(1)PYYSR	264
sp|P62995|TRA2B_HUMAN	0.999721	83.862	S	S(1)PS(1)PYYSR	266
sp|P62995|TRA2B_HUMAN	0.999142	170.52	S	S(0.999)DS(0.001)GEQNYGER	2
sp|P62995|TRA2B_HUMAN	0.804155	90.614	S	S(0.196)DS(0.804)GEQNYGER	4
sp|P62995|TRA2B_HUMAN	1	159.22	S	SDSGEQNYGERES(1)R	14
sp|Q8IYB3|SRRM1_HUMAN	0.99327	40.589	S	S(0.993)RS(0.655)RS(0.558)Y(0.69)S(0.104)PR	304
sp|P62995|TRA2B_HUMAN	0.791003	42.001	S	S(0.146)Y(0.049)S(0.791)RDY(0.014)R	87
sp|P63165|SUMO1_HUMAN	1	151.48	S	S(1)DQEAKPSTEDLGDKK	2
sp|P67809|YBOX1_HUMAN	0.988196	105.14	S	NEGS(0.988)ES(0.012)APEGQAQQR	174
sp|P67809|YBOX1_HUMAN	0.974172	83.729	S	NEGS(0.026)ES(0.974)APEGQAQQR	176
sp|P67809|YBOX1_HUMAN	0.811926	191.12	S	NYQQNYQNS(0.812)ES(0.188)GEKNEGSESAPEGQAQQR	165
sp|P80723|BASP1_HUMAN	0.999557	48.489	S	S(1)DGAPASDSKPGSSEAAPSSK	164
sp|P84103|SRSF3_HUMAN	0.864894	64.439	S	NHKPS(0.865)RS(0.64)FS(0.495)R	148
sp|P84103|SRSF3_HUMAN	0.924004	64.439	S	NHKPS(0.817)RS(0.924)FS(0.259)R	150
sp|P85037|FOXK1_HUMAN	0.952036	60.209	S	S(0.023)APAS(0.952)PT(0.113)HPGLMS(0.912)PR	420
sp|P85037|FOXK1_HUMAN	0.998792	60.209	S	S(0.007)APAS(0.779)PT(0.215)HPGLMS(0.999)PR	428
sp|P98082|DAB2_HUMAN	0.999989	57.804	S	S(0.462)S(0.538)PNPFVGS(1)PPK	401
sp|P98175|RBM10_HUMAN	0.989686	79.837	S	GLVAAY(0.004)S(0.008)GES(0.99)DS(0.999)EEEQER	736
sp|P98175|RBM10_HUMAN	0.999011	79.837	S	GLVAAY(0.004)S(0.008)GES(0.99)DS(0.999)EEEQER	738
sp|Q00613|HSF1_HUMAN	1	48.112	S	VKEEPPS(1)PPQS(1)PR	303
sp|Q00613|HSF1_HUMAN	1	48.112	S	VKEEPPS(1)PPQS(1)PR	307
sp|Q00839|HNRPU_HUMAN	0.999685	114.03	S	AKS(1)PQPPVEEEDEHFDDTVVCLDTYNCDLHFK	271
sp|Q01105|SET_HUMAN	1	61.344	S	RQS(1)PLPPQK	7
sp|Q01130|SRSF2_HUMAN	0.935647	48.405	S	S(0.058)KS(0.936)PPKS(0.006)PEEEGAVSS	208
sp|Q01130|SRSF2_HUMAN	0.994138	42.913	S	S(0.133)KS(0.867)PPKS(0.994)PEEEGAVS(0.532)S(0.473)	212
sp|Q01130|SRSF2_HUMAN	0.999997	77.597	S	S(1)RS(1)PPPVSK	189
sp|Q01130|SRSF2_HUMAN	0.999998	77.597	S	S(1)RS(1)PPPVSK	191
sp|Q04637|IF4G1_HUMAN	0.995059	55.213	S	S(0.005)FS(0.995)KEVEER	1187
sp|Q04637|IF4G1_HUMAN	0.999992	55.213	S	S(0.104)FS(0.896)KEVEERS(1)R	1194
sp|Q04726|TLE3_HUMAN	0.961667	59.857	S	ERESSANNS(0.013)VS(0.962)PS(0.022)ES(0.003)LR	203
sp|Q05519|SRS11_HUMAN	1	155.98	S	DYDEEEQGYDS(1)EKEK	434
sp|Q05519|SRS11_HUMAN	0.946124	101.71	S	KPIET(0.054)GS(0.946)PK	449
sp|Q07157|ZO1_HUMAN	0.992731	44.318	S	S(0.01)VAS(0.993)S(0.993)QPAKPT(0.004)K	178
sp|Q07157|ZO1_HUMAN	0.992731	44.318	S	S(0.01)VAS(0.993)S(0.993)QPAKPT(0.004)K	179
sp|Q07666|KHDR1_HUMAN	0.900285	113.72	S	S(0.1)GS(0.9)MDPSGAHPSVR	20
sp|Q07955|SRSF1_HUMAN	0.993865	63.76	S	S(0.003)RGS(0.994)PRY(0.153)S(0.851)PR	234
sp|Q07955|SRSF1_HUMAN	0.968038	63.76	S	S(0.142)RGS(0.874)PRY(0.015)S(0.968)PR	238
sp|Q07955|SRSF1_HUMAN	0.984921	71.781	S	VDGPRS(0.985)PS(0.985)Y(0.03)GR	199
sp|Q07955|SRSF1_HUMAN	0.984921	55.815	S	VDGPRS(0.985)PS(0.985)Y(0.03)GR	201
sp|Q08945|SSRP1_HUMAN	0.857788	98.507	S	SKEFVS(0.352)S(0.65)DES(0.858)S(0.121)S(0.02)GENK	671
sp|Q08945|SSRP1_HUMAN	0.961184	55.413	S	EGMNPS(0.014)Y(0.013)DEY(0.013)ADS(0.961)DEDQHDAYLER	444
sp|Q08AD1|CAMP2_HUMAN	0.894005	60.434	S	LNQS(0.894)S(0.104)PDNVT(0.002)DTK	598
sp|Q08J23|NSUN2_HUMAN	0.999964	89.585	S	AGEPNS(1)PDAEEANS(0.994)PDVT(0.006)AGCDPAGVHPPR	743
sp|Q08J23|NSUN2_HUMAN	0.994423	89.585	S	AGEPNS(1)PDAEEANS(0.994)PDVT(0.006)AGCDPAGVHPPR	751
sp|Q09666|AHNK_HUMAN	0.991855	57.136	S	GGVT(0.003)GS(0.992)PEAS(0.004)IS(0.001)GS(0.001)K	5731
sp|Q09666|AHNK_HUMAN	0.998403	147.35	S	GHYEVT(0.002)GS(0.998)DDETGK	5841
sp|Q09666|AHNK_HUMAN	0.99987	46.543	S	KGDRS(1)PEPGQTWTR	93
sp|Q09666|AHNK_HUMAN	0.999999	72.634	S	LKS(1)EDGVEGDLGETQSR	135
sp|Q09666|AHNK_HUMAN	0.959547	78.234	S	LPS(0.376)GS(0.625)GAAS(0.96)PT(0.034)GS(0.006)AVDIR	216
sp|Q09666|AHNK_HUMAN	0.918697	62.823	S	S(0.081)NS(0.919)FSDER	5782
sp|Q09666|AHNK_HUMAN	1	76.228	S	VDVKS(1)PK	5077
sp|Q12802|AKP13_HUMAN	0.831624	42.395	S	SQQS(0.832)VS(0.142)LS(0.026)K	1898
sp|Q12860|CNTN1_HUMAN	1	44.611	S	APPS(1)QPPR	906
sp|Q12888|TP53B_HUMAN	1	94.544	S	NS(1)PEDLGLSLTGDSCK	500
sp|Q12906|ILF3_HUMAN	0.999795	209.25	S	RPMEEDGEEKS(1)PSK	382
sp|Q12996|CSTF3_HUMAN	0.999992	53.55	S	RPNEDS(1)DEDEEKGAVVPPVHDIYR	691
sp|Q13045|FLII_HUMAN	0.8343	48.112	S	NAEAVLQS(0.834)PGLS(0.166)GK	856
sp|Q13085|ACACA_HUMAN	0.798436	57.525	S	FIIGS(0.007)VS(0.143)EDNS(0.798)EDEIS(0.051)NLVK	29
sp|Q13111|CAF1A_HUMAN	0.868811	72.652	S	LNSEAS(0.869)PS(0.131)R	141
sp|Q13144|EI2BE_HUMAN	1	74.962	S	GGS(1)PQMDDIK	544
sp|Q13185|CBX3_HUMAN	0.999984	133.48	S	RKS(1)LS(0.75)DS(0.158)ES(0.08)DDS(0.012)K	93
sp|Q13185|CBX3_HUMAN	0.996714	133.48	S	S(0.001)LS(0.997)DS(0.002)ESDDSK	95
sp|Q13200|PSMD2_HUMAN	0.999992	82.726	S	DKAPVQPQQS(1)PAAAPGGTDEKPSGK	16
sp|Q13242|SRSF9_HUMAN	0.999814	51.875	S	GS(1)PHY(0.001)FS(0.999)PFRPY	211
sp|Q13242|SRSF9_HUMAN	0.998685	51.875	S	GS(1)PHY(0.001)FS(0.999)PFRPY	216
sp|Q13242|SRSF9_HUMAN	0.937602	53.751	S	S(0.028)T(0.028)S(0.938)Y(0.005)GYSR	189
sp|Q13243|SRSF5_HUMAN	0.761481	64.439	S	S(0.619)VS(0.761)RS(0.619)PVPEK	231
sp|Q13247|SRSF6_HUMAN	1	80.245	S	S(1)VS(1)PPPKR	314
sp|Q13247|SRSF6_HUMAN	1	80.245	S	S(1)VS(1)PPPKR	316
sp|Q13247|SRSF6_HUMAN	0.998216	69.03	S	S(0.002)NS(0.998)PLPVPPSK	303
sp|Q13263|TIF1B_HUMAN	0.999837	191.62	S	AASAAAASAAAASAASGS(1)PGPGEGSAGGEK	19
sp|Q13370|PDE3B_HUMAN	0.846424	43.808	S	S(0.154)S(0.846)PQLAK	981
sp|Q13425|SNTB2_HUMAN	1	91.858	S	GPAGEAGAS(1)PPVR	110
sp|Q13427|PPIG_HUMAN	0.998741	85.862	S	ADRDQS(0.999)PFS(0.001)K	687
sp|Q13428|TCOF_HUMAN	1	58.172	S	AALAPAKES(1)PR	906
sp|Q13428|TCOF_HUMAN	1	56.02	S	KLS(1)GDQPAAR	1350
sp|Q13428|TCOF_HUMAN	0.999664	127.97	S	TSQVGAASAPAKES(1)PR	381
sp|Q13435|SF3B2_HUMAN	0.999532	130.11	S	SSLGQS(1)AS(0.988)ET(0.012)EEDTVSVSK	307
sp|Q13435|SF3B2_HUMAN	0.988433	130.11	S	SSLGQS(1)AS(0.988)ET(0.012)EEDTVSVSK	309
sp|Q13442|HAP28_HUMAN	0.997201	217.48	S	S(0.003)LDS(0.997)DES(1)EDEEDDYQQK	60
sp|Q13442|HAP28_HUMAN	1	217.48	S	S(0.003)LDS(0.997)DES(1)EDEEDDYQQK	63
sp|Q13501|SQSTM_HUMAN	0.993131	89.866	S	S(0.161)RLT(0.839)PVS(0.993)PES(0.003)S(0.003)STEEK	272
sp|Q13523|PRP4B_HUMAN	1	105.66	S	ERS(1)KDAS(1)PINR	427
sp|Q13523|PRP4B_HUMAN	1	105.66	S	ERS(1)KDAS(1)PINR	431
sp|Q13523|PRP4B_HUMAN	0.996054	43.808	S	S(0.004)LS(0.996)PKPR	356
sp|Q13523|PRP4B_HUMAN	1	43.897	S	S(1)RS(1)PLLNDR	366
sp|Q13523|PRP4B_HUMAN	1	88.596	S	S(1)RS(1)PLLNDR	368
sp|Q13523|PRP4B_HUMAN	1	56.548	S	S(1)RS(1)PVDLR	292
sp|Q13523|PRP4B_HUMAN	1	56.548	S	S(1)RS(1)PVDLR	294
sp|Q13523|PRP4B_HUMAN	0.999772	57.047	S	TLS(1)PGRR	387
sp|Q13523|PRP4B_HUMAN	0.799673	40.113	S	T(0.6)RS(0.6)PS(0.8)PDDILER	580
sp|Q13541|4EBP1_HUMAN	0.998606	49.333	S	NS(0.999)PVT(0.253)KT(0.748)PPR	65
sp|Q13547|HDAC1_HUMAN	1	96.708	S	IACEEEFS(1)DS(1)EEEGEGGRK	421
sp|Q13547|HDAC1_HUMAN	1	96.708	S	IACEEEFS(1)DS(1)EEEGEGGRK	423
sp|Q13573|SNW1_HUMAN	1	80.752	S	GPPS(1)PPAPVMHS(0.893)PS(0.107)R	224
sp|Q13573|SNW1_HUMAN	0.893062	80.752	S	GPPS(1)PPAPVMHS(0.893)PS(0.107)R	232
sp|Q13595|TRA2A_HUMAN	1	57.019	S	S(1)DVEENNFEGR	2
sp|Q13595|TRA2A_HUMAN	0.970413	71.879	S	S(0.029)QS(0.97)KS(0.009)PT(0.605)GT(0.386)PAR	18
sp|Q13595|TRA2A_HUMAN	0.966896	55.452	S	S(0.051)RS(0.967)RS(0.908)Y(0.893)T(0.179)PEY(0.002)R	84
sp|Q13595|TRA2A_HUMAN	0.949736	61.48	S	S(0.05)RS(0.95)Y(0.011)T(0.947)PEY(0.042)R	86
sp|Q13610|PWP1_HUMAN	0.993549	73.676	S	EKLQEEGGGS(0.994)DEEET(0.006)GSPSEDGMQSAR	50
sp|Q14004|CDK13_HUMAN	0.987593	47.814	S	S(0.012)LS(0.988)PLGGRDDS(0.961)PVS(0.039)HR	317
sp|Q14004|CDK13_HUMAN	0.961039	47.814	S	S(0.012)LS(0.988)PLGGRDDS(0.961)PVS(0.039)HR	325
sp|Q14004|CDK13_HUMAN	0.98463	75.739	S	S(0.014)RS(0.985)PY(0.008)S(0.993)PVLR	397
sp|Q14004|CDK13_HUMAN	0.99282	75.739	S	S(0.014)RS(0.985)PY(0.008)S(0.993)PVLR	400
sp|Q14103|HNRPD_HUMAN	0.759648	326.09	S	IDASKNEEDEGHSNS(0.76)S(0.24)PR	82
sp|Q14137|BOP1_HUMAN	0.973849	65.092	S	IGDEY(0.052)AEDS(0.974)S(0.974)DEEDIR	126
sp|Q14137|BOP1_HUMAN	0.973849	65.092	S	IGDEY(0.052)AEDS(0.974)S(0.974)DEEDIR	127
sp|Q14157|UBP2L_HUMAN	0.849298	107.99	S	RY(0.001)PS(0.149)S(0.849)IS(0.011)S(0.075)S(0.915)PQK	605
sp|Q14157|UBP2L_HUMAN	0.966584	107.99	S	RYPS(0.131)S(0.838)IS(0.031)S(0.033)S(0.967)PQK	609
sp|Q14157|UBP2L_HUMAN	0.972151	123.53	S	S(0.009)T(0.009)S(0.009)APQMS(0.972)PGSSDNQSSSPQPAQQK	467
sp|Q14247|SRC8_HUMAN	0.999569	94.882	S	T(0.021)QT(0.979)PPVS(1)PAPQPTEER	405
sp|Q14498|RBM39_HUMAN	0.950343	77.124	S	S(0.057)RS(0.95)KS(0.993)PFR	127
sp|Q14498|RBM39_HUMAN	0.999976	77.124	S	S(0.072)RS(0.928)KS(1)PFR	129
sp|Q14498|RBM39_HUMAN	0.986525	59.367	S	Y(0.004)RS(0.987)PY(0.009)S(0.001)GPK	97
sp|Q14687|GSE1_HUMAN	0.999998	115.57	S	ERS(1)PS(1)PPTIQSK	826
sp|Q14687|GSE1_HUMAN	0.999564	115.57	S	ERS(1)PS(1)PPTIQSK	828
sp|Q14739|LBR_HUMAN	0.985967	90.861	S	S(0.012)AS(0.986)AS(0.002)HQADIK	99
sp|Q14839|CHD4_HUMAN	1	96.135	S	KMS(1)QPGS(0.958)PS(0.042)PK	1531
sp|Q14839|CHD4_HUMAN	0.958355	96.135	S	KMS(1)QPGS(0.958)PS(0.042)PK	1535
sp|Q14978|NOLC1_HUMAN	1	145.55	S	GGSISVQVNSIKFDS(1)E	698
sp|Q14978|NOLC1_HUMAN	1	50.108	S	GS(1)PRPQAPK	538
sp|Q14978|NOLC1_HUMAN	1	67.456	S	S(1)PAVKPAAAPK	397
sp|Q15020|SART3_HUMAN	0.97667	72.175	S	ATAAET(0.042)S(0.977)AS(0.968)EPEAES(0.013)K	8
sp|Q15020|SART3_HUMAN	0.967839	72.175	S	ATAAET(0.042)S(0.977)AS(0.968)EPEAES(0.013)K	10
sp|Q15061|WDR43_HUMAN	1	123.01	S	LQAKES(1)PQR	77
sp|Q15061|WDR43_HUMAN	0.999992	55.452	S	S(1)GGNEVSIEER	431
sp|Q15149|PLEC_HUMAN	1	45.368	S	RAS(1)FAEK	1721
sp|Q15149|PLEC_HUMAN	0.828249	70.235	S	S(0.282)S(0.331)S(0.388)VGS(0.828)S(0.14)S(0.025)S(0.005)YPISPAVSR	4389
sp|Q15149|PLEC_HUMAN	0.968087	133.21	S	S(0.281)S(0.359)S(0.359)VGSSSSYPIS(0.968)PAVS(0.032)R	4396
sp|Q15154|PCM1_HUMAN	0.978303	45.864	S	VT(0.019)NDIS(0.978)PES(0.532)S(0.471)PGVGR	65
sp|Q15435|PP1R7_HUMAN	1	87.647	S	RVES(1)EES(1)GDEEGKK	24
sp|Q15435|PP1R7_HUMAN	1	87.647	S	RVES(1)EES(1)GDEEGKK	27
sp|Q15459|SF3A1_HUMAN	0.999863	65.775	S	FGESEEVEMEVES(1)DEEDDKQEK	329
sp|Q15637|SF01_HUMAN	0.998699	82.492	S	TGDLGIPPNPEDRS(0.999)PS(0.991)PEPIY(0.002)NS(0.008)EGK	80
sp|Q15637|SF01_HUMAN	0.991495	82.492	S	TGDLGIPPNPEDRS(0.999)PS(0.991)PEPIY(0.002)NS(0.008)EGK	82
sp|Q15785|TOM34_HUMAN	1	41.401	S	NRVPS(1)AGDVEK	186
sp|Q16204|CCDC6_HUMAN	1	83.633	S	LDQPVS(1)APPS(1)PR	240
sp|Q16204|CCDC6_HUMAN	1	83.633	S	LDQPVS(1)APPS(1)PR	244
sp|Q16204|CCDC6_HUMAN	0.969562	49.418	S	S(0.03)NS(0.97)PDKFK	419
sp|Q16629|SRSF7_HUMAN	1	65.395	S	S(1)AS(1)PERMD	231
sp|Q16629|SRSF7_HUMAN	1	65.395	S	S(1)AS(1)PERMD	233
sp|Q16629|SRSF7_HUMAN	0.999815	85.676	S	YFQS(1)PS(1)R	192
sp|Q16629|SRSF7_HUMAN	0.999927	55.353	S	YFQS(1)PS(1)R	194
sp|Q16629|SRSF7_HUMAN	0.994453	55.353	S	YFQS(0.199)PS(0.806)RS(0.994)R	196
sp|Q16643|DREB_HUMAN	0.841995	55.549	S	LS(0.158)S(0.842)PVLHR	142
sp|Q1KMD3|HNRL2_HUMAN	0.999802	90.974	S	S(1)GDETPGSEVPGDK	161
sp|Q3B726|RPA43_HUMAN	0.988551	42.322	S	KHS(0.989)EEAEFT(0.02)PPLKCS(0.992)PK	316
sp|Q3B726|RPA43_HUMAN	0.991824	42.322	S	KHS(0.989)EEAEFT(0.02)PPLKCS(0.992)PK	328
sp|Q4G0J3|LARP7_HUMAN	0.906896	58.479	S	S(0.002)RPT(0.022)S(0.067)EGS(0.907)DIES(0.001)T(0.001)EPQK	261
sp|Q53EL6|PDCD4_HUMAN	0.996556	107.75	S	DSGRGDS(0.997)VS(0.003)DSGSDALR	76
sp|Q53EL6|PDCD4_HUMAN	0.881542	96.015	S	SGLTVPT(0.118)S(0.882)PK	94
sp|Q53F19|NCBP3_HUMAN	0.980142	61.65	S	MIS(0.573)T(0.446)PS(0.98)PK	415
sp|Q53GS9|SNUT2_HUMAN	1	48.741	S	EVDEDS(1)EPER	82
sp|Q5BKZ1|ZN326_HUMAN	0.799949	71.03	S	ISLS(0.027)KS(0.8)PT(0.173)K	270
sp|Q5JTH9|RRP12_HUMAN	0.990755	69.148	S	GDS(0.009)IEEILADS(0.991)EDEEDNEEEER	1080
sp|Q5JTV8|TOIP1_HUMAN	0.970287	112.42	S	DS(0.054)HS(0.97)S(0.976)EEDEASSQTDLSQTISK	156
sp|Q5JTV8|TOIP1_HUMAN	0.976028	112.42	S	DS(0.054)HS(0.97)S(0.976)EEDEASSQTDLSQTISK	157
sp|Q5JTV8|TOIP1_HUMAN	0.766924	77.894	S	SELGNQS(0.767)PS(0.178)T(0.042)S(0.01)S(0.003)R	315
sp|Q5M775|CYTSB_HUMAN	0.998413	93.823	S	S(0.998)VS(0.001)SPTSSNTPTPTK	131
sp|Q5T200|ZC3HD_HUMAN	1	46.158	S	EVS(1)PEVVR	198
sp|Q5T200|ZC3HD_HUMAN	0.890908	88.133	S	S(0.109)KGDS(0.891)DIS(1)DEEAAQQSK	1014
sp|Q5T200|ZC3HD_HUMAN	0.999814	88.133	S	S(0.109)KGDS(0.891)DIS(1)DEEAAQQSK	1017
sp|Q5T200|ZC3HD_HUMAN	0.997072	70.622	S	S(0.002)KLS(0.997)PS(0.98)PS(0.021)LRK	207
sp|Q5T200|ZC3HD_HUMAN	0.979818	70.622	S	S(0.002)KLS(0.997)PS(0.98)PS(0.021)LRK	209
sp|Q5T200|ZC3HD_HUMAN	0.989682	76.655	S	S(0.009)LS(0.99)PS(0.001)HLTEDR	877
sp|Q5T200|ZC3HD_HUMAN	0.994938	70.555	S	S(0.002)T(0.003)S(0.995)PAGQHHS(0.904)PIS(0.044)S(0.052)R	318
sp|Q5T200|ZC3HD_HUMAN	0.904231	70.555	S	S(0.002)T(0.003)S(0.995)PAGQHHS(0.904)PIS(0.044)S(0.052)R	325
sp|Q5T3I0|GPTC4_HUMAN	0.991972	80.3	S	DLES(0.007)CS(0.992)DDDNQGS(0.001)K	130
sp|Q5T8P6|RBM26_HUMAN	0.999989	66.215	S	LNHS(1)PPQSSSR	127
sp|Q5UIP0|RIF1_HUMAN	0.993731	40.349	S	RDS(0.994)FDNCS(0.006)LGESSK	1688
sp|Q5VT52|RPRD2_HUMAN	0.99975	93.823	S	DVEDMELS(1)DVEDDGSK	374
sp|Q5VTL8|PR38B_HUMAN	1	154.49	S	RRS(1)QS(1)IEQESQEK	527
sp|Q5VTL8|PR38B_HUMAN	1	154.49	S	RRS(1)QS(1)IEQESQEK	529
sp|Q5VTR2|BRE1A_HUMAN	0.878739	70.98	S	ALVVPEPEPDS(0.121)DS(0.879)NQER	138
sp|Q5VUA4|ZN318_HUMAN	1	43.282	S	RAS(1)PS(1)PPR	69
sp|Q5VUA4|ZN318_HUMAN	1	43.282	S	RAS(1)PS(1)PPR	71
sp|Q5VZK9|CARL1_HUMAN	0.864686	47.288	S	DGQS(0.118)S(0.865)PQPS(0.017)PR	1315
sp|Q5VZL5|ZMYM4_HUMAN	0.920538	86.378	S	VT(0.079)QHES(0.921)DNENEIQIQNK	122
sp|Q6IQ23|PKHA7_HUMAN	0.900672	52.555	S	KVT(0.54)S(0.463)PLQS(0.901)PT(0.096)K	907
sp|Q6P1X5|TAF2_HUMAN	0.996698	61.344	S	S(0.003)IRS(0.997)PS(0.995)LS(0.005)D	1194
sp|Q6P1X5|TAF2_HUMAN	0.99517	61.344	S	S(0.003)IRS(0.997)PS(0.995)LS(0.005)D	1196
sp|Q6P2E9|EDC4_HUMAN	0.821377	73.691	S	DS(0.001)QDAS(0.821)AEQS(0.177)DHDDEVAS(0.001)LASASGGFGTK	875
sp|Q6PD62|CTR9_HUMAN	1	150.59	S	GEEGS(1)DDDETENGPKPK	970
sp|Q6PJT7|ZC3HE_HUMAN	1	54.7	S	DLVQPDKPAS(1)PK	515
sp|Q6PK04|CC137_HUMAN	1	49.35	S	VQAGPGS(1)PR	19
sp|Q6PKG0|LARP1_HUMAN	0.970465	42.843	S	ET(0.031)ES(0.97)APGS(0.999)PR	517
sp|Q6PKG0|LARP1_HUMAN	0.998898	53.569	S	ET(0.031)ES(0.97)APGS(0.999)PR	521
sp|Q6UWZ7|ABRX1_HUMAN	0.852257	45.79	S	MS(0.15)S(0.852)PET(0.998)DEEIEK	387
sp|Q6VMQ6|MCAF1_HUMAN	0.992094	56.951	S	S(0.007)KS(0.992)EDMDNVQS(0.001)K	559
sp|Q6VN20|RBP10_HUMAN	0.832773	53.001	S	S(0.003)QDS(0.114)Y(0.735)PGS(0.149)PS(0.166)LS(0.833)PR	369
sp|Q6WKZ4|RFIP1_HUMAN	0.895549	51.888	S	GEIKDS(0.459)S(0.529)PS(0.021)S(0.05)S(0.045)PS(0.896)PK	345
sp|Q7L014|DDX46_HUMAN	0.999999	72.425	S	AALGLQDS(1)DDEDAAVDIDEQIESMFNSK	804
sp|Q7L1Q6|BZW1_HUMAN	0.991899	104.41	S	NAEEES(0.992)ES(0.008)EAEEGD	411
sp|Q7L1Q6|BZW1_HUMAN	0.767138	103.14	S	NAEEES(0.233)ES(0.767)EAEEGD	413
sp|Q7L2J0|MEPCE_HUMAN	1	49.298	S	RNS(1)CNVGGGGGGFK	152
sp|Q7L4I2|RSRC2_HUMAN	0.819446	53.773	S	DGLAPEKT(0.181)S(0.819)PDRDK	17
sp|Q7L4I2|RSRC2_HUMAN	0.985319	46.592	S	EQS(0.015)EVS(0.985)VS(0.999)PR	30
sp|Q7L4I2|RSRC2_HUMAN	0.999285	46.592	S	EQS(0.015)EVS(0.985)VS(0.999)PR	32
sp|Q7L7X3|TAOK1_HUMAN	1	58.981	S	NS(1)PQALR	965
sp|Q7Z2W4|ZCCHV_HUMAN	0.999991	102.87	S	S(0.002)CT(0.998)PS(1)PDQISHR	275
sp|Q7Z417|NUFP2_HUMAN	0.989385	117.4	S	GADNDGS(0.989)GS(0.01)ESGYTTPK	212
sp|Q7Z417|NUFP2_HUMAN	0.870502	50.608	S	GADNDGS(0.944)GS(0.871)ES(0.157)GY(0.02)T(0.007)T(0.002)PK	214
sp|Q7Z460|CLAP1_HUMAN	0.825566	53.403	S	NSS(0.001)NT(0.002)S(0.021)VGS(0.826)PS(0.129)NT(0.021)IGR	1091
sp|Q7Z4V5|HDGR2_HUMAN	0.999929	51.546	S	ARGDS(1)EALDEES	664
sp|Q7Z4V5|HDGR2_HUMAN	0.83725	57.009	S	GS(0.005)GGS(0.158)S(0.837)GDELREDDEPVK	370
sp|Q7Z4V5|HDGR2_HUMAN	0.999984	73.389	S	GESAEDKEHEEGRDS(1)EEGPR	625
sp|Q7Z5K2|WAPL_HUMAN	0.96982	41.227	S	RPES(0.97)PS(0.146)EIS(0.884)PIK	221
sp|Q7Z5K2|WAPL_HUMAN	0.883783	41.227	S	RPES(0.97)PS(0.146)EIS(0.884)PIK	226
sp|Q7Z5L9|I2BP2_HUMAN	0.993392	102.38	S	NS(0.007)NS(0.993)PPS(0.971)PS(0.026)S(0.004)MNQR	457
sp|Q7Z5L9|I2BP2_HUMAN	0.970535	102.38	S	NS(0.007)NS(0.993)PPS(0.971)PS(0.026)S(0.004)MNQR	460
sp|Q7Z6Z7|HUWE1_HUMAN	1	41.448	S	AES(1)PEEVACR	1395
sp|Q7Z6Z7|HUWE1_HUMAN	0.999622	75.669	S	DGGS(1)GNS(0.878)T(0.123)IIVSR	2362
sp|Q7Z6Z7|HUWE1_HUMAN	0.877524	75.669	S	DGGS(1)GNS(0.878)T(0.123)IIVSR	2365
sp|Q86TB9|PATL1_HUMAN	0.786267	41.644	S	S(0.101)T(0.113)S(0.786)PIIGS(1)PPVR	179
sp|Q86TB9|PATL1_HUMAN	0.999565	41.644	S	S(0.101)T(0.113)S(0.786)PIIGS(1)PPVR	184
sp|Q86UE4|LYRIC_HUMAN	0.999999	69.398	S	SQEPIPDDQKVS(1)DDDKEK	426
sp|Q86UU0|BCL9L_HUMAN	1	44.457	S	EAPGS(1)PPLS(1)PR	21
sp|Q86UU0|BCL9L_HUMAN	1	44.457	S	EAPGS(1)PPLS(1)PR	25
sp|Q86VM9|ZCH18_HUMAN	1	42.395	S	LGS(1)PKPER	868
sp|Q86VM9|ZCH18_HUMAN	0.999438	70.488	S	LGVS(0.999)VS(0.909)PS(0.091)R	532
sp|Q86VM9|ZCH18_HUMAN	0.909119	70.488	S	LGVS(0.999)VS(0.909)PS(0.091)R	534
sp|Q86VM9|ZCH18_HUMAN	1	79.474	S	S(1)PQPPSR	487
sp|Q86VM9|ZCH18_HUMAN	0.998683	59.871	S	SQDQDS(0.999)EVNELS(0.001)R	83
sp|Q86WB0|NIPA_HUMAN	0.853611	94.688	S	LCS(0.854)S(0.139)S(0.005)S(0.002)SDTSSR	407
sp|Q86YP4|P66A_HUMAN	1	98.839	S	RPPS(1)PDVIVLS(0.001)DNEQPS(0.247)S(0.752)PR	100
sp|Q86YP4|P66A_HUMAN	0.998056	87.196	S	RPPS(1)PDVIVLS(0.998)DNEQPS(0.002)SPR	107
sp|Q86YP4|P66A_HUMAN	0.751987	98.839	S	RPPS(1)PDVIVLS(0.001)DNEQPS(0.247)S(0.752)PR	114
sp|Q8IU68|TMC8_HUMAN	0.974651	71.379	S	AS(0.025)S(0.975)RPFR	522
sp|Q8IVT2|MISP_HUMAN	0.86418	41.202	S	NALFPEVFS(0.864)PT(0.106)PDENS(0.015)DQNS(0.015)R	575
sp|Q8IXT5|RB12B_HUMAN	1	51.487	S	EGDVLRRS(1)EEHS(1)PPR	250
sp|Q8IXT5|RB12B_HUMAN	1	51.487	S	EGDVLRRS(1)EEHS(1)PPR	254
sp|Q8IYB3|SRRM1_HUMAN	1	78.903	S	AAS(1)PS(1)PQSVR	738
sp|Q8IYB3|SRRM1_HUMAN	0.999791	78.903	S	AAS(1)PS(1)PQSVR	740
sp|Q8IYB3|SRRM1_HUMAN	0.801197	105.03	S	APQT(0.196)S(0.801)S(0.579)S(0.424)PPPVR	694
sp|Q8IYB3|SRRM1_HUMAN	1	82.55	S	HRPS(1)PPAT(1)PPPK	402
sp|Q8IYB3|SRRM1_HUMAN	1	199.41	S	KET(1)ES(1)EAEDNLDDLEK	874
sp|Q8IYB3|SRRM1_HUMAN	0.999397	58.398	S	KPPAPPS(0.999)PVQS(0.53)QS(0.467)PS(0.436)T(0.36)NWS(0.208)PAVPVK	769
sp|Q8IYB3|SRRM1_HUMAN	1	74.537	S	KVELS(1)ES(1)EEDKGGK	463
sp|Q8IYB3|SRRM1_HUMAN	1	74.537	S	KVELS(1)ES(1)EEDKGGK	465
sp|Q8IYB3|SRRM1_HUMAN	0.999934	74.76	S	RQS(1)PS(0.998)PS(0.001)T(0.001)RPIR	713
sp|Q8IYB3|SRRM1_HUMAN	0.997992	74.76	S	RQS(1)PS(0.998)PS(0.001)T(0.001)RPIR	715
sp|Q8IYB3|SRRM1_HUMAN	1	79.82	S	RAS(1)PS(1)PPPKR	626
sp|Q8IYB3|SRRM1_HUMAN	1	79.82	S	RAS(1)PS(1)PPPKR	628
sp|Q8IYB3|SRRM1_HUMAN	1	92.151	S	RES(1)PS(1)PAPKPR	450
sp|Q8IYB3|SRRM1_HUMAN	1	61.444	S	RES(1)PS(1)PAPKPR	452
sp|Q8IYB3|SRRM1_HUMAN	1	75.088	S	RLS(1)PS(1)AS(1)PPR	389
sp|Q8IYB3|SRRM1_HUMAN	1	75.088	S	RLS(1)PS(1)AS(1)PPR	391
sp|Q8IYB3|SRRM1_HUMAN	1	75.088	S	RLS(1)PS(1)AS(1)PPR	393
sp|Q8IYB3|SRRM1_HUMAN	0.999496	97.734	S	RRS(0.999)PS(0.985)LS(0.016)SK	653
sp|Q8IYB3|SRRM1_HUMAN	0.98464	97.734	S	RRS(0.999)PS(0.985)LS(0.016)SK	655
sp|Q8IYB3|SRRM1_HUMAN	1	69.345	S	S(1)PS(1)PAPPPR	560
sp|Q8IYB3|SRRM1_HUMAN	1	69.345	S	S(1)PS(1)PAPPPR	562
sp|Q8IYB3|SRRM1_HUMAN	0.999937	44.511	S	RRS(1)PS(1)PPPTR	549
sp|Q8IYB3|SRRM1_HUMAN	0.999797	44.511	S	RRS(1)PS(1)PPPTR	551
sp|Q8IYB3|SRRM1_HUMAN	1	53.377	S	RRT(1)AS(1)PPPPPK	616
sp|Q8IYB3|SRRM1_HUMAN	1	40.015	S	RRT(1)PS(1)PPPR	583
sp|Q8IYB3|SRRM1_HUMAN	1	40.767	S	RVS(1)HS(1)PPPK	636
sp|Q8IYB3|SRRM1_HUMAN	1	40.767	S	RVS(1)HS(1)PPPK	638
sp|Q8IYB3|SRRM1_HUMAN	1	105.52	S	RYS(1)PPIQR	597
sp|Q8IYB3|SRRM1_HUMAN	0.999884	78.548	S	RYS(1)PS(1)PPPK	605
sp|Q8IYB3|SRRM1_HUMAN	0.999995	78.548	S	RYS(1)PS(1)PPPK	607
sp|Q8IYB3|SRRM1_HUMAN	1	91.313	S	VS(1)VS(1)PGR	429
sp|Q8IYB3|SRRM1_HUMAN	1	91.313	S	VS(1)VS(1)PGR	431
sp|Q8IYB3|SRRM1_HUMAN	0.999573	68.44	S	S(0.001)VS(1)GS(1)PEPAAK	754
sp|Q8IYB3|SRRM1_HUMAN	0.999905	68.44	S	S(0.001)VS(1)GS(1)PEPAAK	756
sp|Q8IZL8|PELP1_HUMAN	0.999668	94.856	S	GS(1)PDGSLQTGKPSAPK	481
sp|Q8N556|AFAP1_HUMAN	0.942304	48.659	S	SGTS(0.01)S(0.047)PQS(0.942)PVFR	668
sp|Q8NC51|PAIRB_HUMAN	0.80176	49.35	S	DELT(0.198)ES(0.802)PK	234
sp|Q8ND56|LS14A_HUMAN	0.999564	83.692	S	S(1)PVSTRPLPSASQK	216
sp|Q8NDC0|MISSL_HUMAN	0.996482	65.092	S	SDEFS(0.004)LADALPEHS(0.996)PAK	15
sp|Q8NDX5|PHC3_HUMAN	0.95806	92.426	S	MDRT(1)PPPPT(0.042)LS(0.958)PAAITVGR	616
sp|Q8NE71|ABCF1_HUMAN	0.999996	54.732	S	KAEQGS(1)EEEGEGEEEEEEGGESK	228
sp|Q8NEY8|PPHLN_HUMAN	0.998512	80.387	S	DNT(0.001)FFRES(0.999)PVGR	133
sp|Q8NEY8|PPHLN_HUMAN	0.998609	130.1	S	DT(0.001)S(0.999)PSSGSAVSSSK	205
sp|Q8TAD8|SNIP1_HUMAN	1	42.19	S	GVS(1)RS(1)PPK	74
sp|Q8TAD8|SNIP1_HUMAN	1	42.19	S	GVS(1)RS(1)PPK	76
sp|Q8TAQ2|SMRC2_HUMAN	0.986981	117.2	S	KRS(0.987)PS(0.987)PS(0.026)PT(0.001)PEAK	302
sp|Q8TAQ2|SMRC2_HUMAN	0.986813	117.2	S	KRS(0.987)PS(0.987)PS(0.026)PT(0.001)PEAK	304
sp|Q8TB72|PUM2_HUMAN	1	84.468	S	GKAS(1)PFEEDQNR	136
sp|Q8TCJ2|STT3B_HUMAN	1	73.91	S	ENPPVEDS(1)S(1)DEDDKR	498
sp|Q8TCJ2|STT3B_HUMAN	1	73.91	S	ENPPVEDS(1)S(1)DEDDKR	499
sp|Q8TEK3|DOT1L_HUMAN	0.903368	45.077	S	ARS(0.627)T(0.469)PS(0.903)PVLQPR	902
sp|Q8TEU7|RPGF6_HUMAN	0.998963	41.615	S	DPALNT(0.999)S(0.999)LPQKVLGT(0.998)T(0.998)EEIS(0.007)GK	1206
sp|Q8WUA4|TF3C2_HUMAN	0.99663	100.19	S	DLDRPES(0.003)QS(0.997)PK	167
sp|Q8WVC0|LEO1_HUMAN	0.863797	40.352	S	GS(0.136)DS(0.864)EDEVLR	279
sp|Q8WWI1|LMO7_HUMAN	0.978251	61.212	S	S(0.02)HS(0.978)PS(0.001)ASQSGSQLR	1593
sp|Q8WWM7|ATX2L_HUMAN	0.998307	47.532	S	GPPQS(0.998)PVFEGVY(0.001)NNS(0.001)R	111
sp|Q8WWQ0|PHIP_HUMAN	0.999864	49.593	S	VLS(1)DS(1)EDEEKDADVPGTSTR	1281
sp|Q8WWQ0|PHIP_HUMAN	0.999809	49.593	S	VLS(1)DS(1)EDEEKDADVPGTSTR	1283
sp|Q8WX93|PALLD_HUMAN	0.999632	59.198	S	IAS(1)DEEIQGTK	893
sp|Q8WX93|PALLD_HUMAN	0.981606	97.488	S	S(0.018)RS(0.982)RDS(1)GDENEPIQER	1118
sp|Q8WX93|PALLD_HUMAN	0.999984	97.488	S	S(0.018)RS(0.982)RDS(1)GDENEPIQER	1121
sp|Q8WXI9|P66B_HUMAN	1	112.34	S	GRLT(1)PS(1)PDIIVLSDNEASSPR	122
sp|Q92522|H1X_HUMAN	0.79656	133.16	S	AGGSAALS(0.797)PS(0.203)KK	31
sp|Q92538|GBF1_HUMAN	0.927041	42.338	S	AAS(0.231)S(0.252)S(0.277)S(0.304)PGS(0.927)PVAS(0.006)S(0.002)PSR	1784
sp|Q92576|PHF3_HUMAN	0.972261	46.408	S	DKVEENS(0.972)VRS(0.028)PR	122
sp|Q92597|NDRG1_HUMAN	0.985864	83.633	S	T(0.013)AS(0.986)GS(0.079)S(0.884)VT(0.032)S(0.007)LDGTR	330
sp|Q92597|NDRG1_HUMAN	0.883784	83.633	S	T(0.013)AS(0.986)GS(0.079)S(0.884)VT(0.032)S(0.007)LDGTR	333
sp|Q92597|NDRG1_HUMAN	0.936668	57.328	S	T(0.013)AS(0.651)GS(0.154)S(0.181)VT(0.058)S(0.937)LDGT(0.006)R	336
sp|Q92598|HS105_HUMAN	1	82.749	S	IES(1)PKLER	809
sp|Q92685|ALG3_HUMAN	0.900778	125.82	S	S(0.099)GS(0.901)AAQAEGLCK	13
sp|Q92733|PRCC_HUMAN	0.99999	118.67	S	IAAPELHKGDS(1)DS(1)EEDEPTK	157
sp|Q92733|PRCC_HUMAN	0.999792	118.67	S	IAAPELHKGDS(1)DS(1)EEDEPTK	159
sp|Q92769|HDAC2_HUMAN	1	72.446	S	IACDEEFS(1)DS(1)EDEGEGGRR	422
sp|Q92769|HDAC2_HUMAN	1	72.446	S	IACDEEFS(1)DS(1)EDEGEGGRR	424
sp|Q92922|SMRC1_HUMAN	0.999994	66.874	S	KHS(1)PS(1)PPPPTPTESR	328
sp|Q92922|SMRC1_HUMAN	0.999991	66.874	S	KHS(1)PS(1)PPPPTPTESR	330
sp|Q92922|SMRC1_HUMAN	1	76.588	S	NEEPVRS(1)PERR	310
sp|Q96B23|CR025_HUMAN	0.83667	78.236	S	RDS(0.837)S(0.349)ES(0.813)QLAS(0.001)TESDKPTTGR	66
sp|Q96B23|CR025_HUMAN	0.813263	95.666	S	RDS(0.837)S(0.349)ES(0.813)QLAS(0.001)TESDKPTTGR	69
sp|Q96B36|AKTS1_HUMAN	0.877456	52.298	S	T(0.244)EARS(0.877)S(0.877)DEENGPPS(0.001)SPDLDR	202
sp|Q96B36|AKTS1_HUMAN	0.877456	52.298	S	T(0.244)EARS(0.877)S(0.877)DEENGPPS(0.001)SPDLDR	203
sp|Q96D46|NMD3_HUMAN	0.965266	48.741	S	DS(0.081)AIPVES(0.965)DT(0.954)DDEGAPR	468
sp|Q96D71|REPS1_HUMAN	0.999493	76.679	S	SSS(0.999)LDMNR	562
sp|Q96EU6|RRP36_HUMAN	1	49.35	S	QLVAGNS(1)PK	73
sp|Q96EV2|RBM33_HUMAN	1	94.385	S	DIKEES(1)DEEEEDDEESGR	205
sp|Q96F86|EDC3_HUMAN	1	158.29	S	SQDVAVS(1)PQQQQCSK	131
sp|Q96FF9|CDCA5_HUMAN	0.99174	44.318	S	APS(0.992)PT(0.008)KPLR	21
sp|Q96GM8|TOE1_HUMAN	0.999441	50.957	S	AADS(0.999)DDGAVSAPAASDGGVSK	5
sp|Q96GX9|MTNB_HUMAN	0.854005	49.35	S	DIS(0.005)GPS(0.854)PS(0.141)K	87
sp|Q96HR8|NAF1_HUMAN	1	43.888	S	NDQEPPPEALDFS(1)DDEKEK	315
sp|Q96JM3|CHAP1_HUMAN	0.998669	46.66	S	KPGPPLS(0.999)PEIRS(0.956)PAGS(0.045)PELR	427
sp|Q96JM3|CHAP1_HUMAN	0.956306	46.66	S	KPGPPLS(0.999)PEIRS(0.956)PAGS(0.045)PELR	432
sp|Q96JM3|CHAP1_HUMAN	0.999904	51.119	S	LAPVPS(1)PEPQKPAPVS(0.89)PES(0.11)VK	204
sp|Q96JM3|CHAP1_HUMAN	0.890014	51.119	S	LAPVPS(1)PEPQKPAPVS(0.89)PES(0.11)VK	214
sp|Q96MU7|YTDC1_HUMAN	1	41.399	S	GIS(1)PIVFDR	308
sp|Q9BQ04|RBM4B_HUMAN	1	90.919	S	DRS(1)PLRR	304
sp|Q96QR8|PURB_HUMAN	0.994909	101.92	S	RGGGS(0.005)GGGEES(0.995)EGEEVDED	304
sp|Q96RL1|UIMC1_HUMAN	1	73.985	S	DLNES(1)PVK	677
sp|Q96RU3|FNBP1_HUMAN	0.982358	50.563	S	T(0.02)VS(0.982)DNS(0.977)LS(0.019)NS(0.002)R	296
sp|Q96RU3|FNBP1_HUMAN	0.979178	63.727	S	TVS(0.002)DNS(0.979)LS(0.016)NS(0.002)R	299
sp|Q96ST2|IWS1_HUMAN	1	55.314	S	AAVLS(1)DS(1)EDEEK	398
sp|Q96ST2|IWS1_HUMAN	1	55.314	S	AAVLS(1)DS(1)EDEEK	400
sp|Q96ST2|IWS1_HUMAN	1	76.522	S	EAEDS(1)DS(1)DDNIKR	511
sp|Q96ST2|IWS1_HUMAN	1	70.438	S	EAEDS(1)DS(1)DDNIKR	513
sp|Q96ST2|IWS1_HUMAN	0.999199	62.162	S	GPAS(0.999)DS(0.882)ET(0.117)EDAS(0.001)R	313
sp|Q96ST2|IWS1_HUMAN	0.882099	62.162	S	GPAS(0.999)DS(0.882)ET(0.117)EDAS(0.001)R	315
sp|Q96ST2|IWS1_HUMAN	1	45.973	S	HQAS(1)DS(1)ENEELPKPR	235
sp|Q96ST2|IWS1_HUMAN	1	45.973	S	HQAS(1)DS(1)ENEELPKPR	237
sp|Q96ST2|IWS1_HUMAN	1	91.457	S	NQAS(1)DS(1)ENEELPKPR	287
sp|Q96ST2|IWS1_HUMAN	1	91.457	S	NQAS(1)DS(1)ENEELPKPR	289
sp|Q96ST2|IWS1_HUMAN	0.991629	81.565	S	T(0.015)IAS(0.992)DS(0.993)EEEAGKELSDK	438
sp|Q96ST2|IWS1_HUMAN	0.997195	81.565	S	T(0.019)IAS(0.984)DS(0.997)EEEAGKELSDK	440
sp|Q96T23|RSF1_HUMAN	0.878195	50.055	S	GRS(0.878)T(0.652)DEY(0.206)S(0.264)EADEEEEEEEGKPSR	1277
sp|Q96T23|RSF1_HUMAN	1	58.284	S	IET(1)DEEES(1)CDNAHGDANQPAR	1310
sp|Q96T37|RBM15_HUMAN	0.999998	82.259	S	HCAPS(1)PDRS(0.999)PELS(0.001)SSR	670
sp|Q96T37|RBM15_HUMAN	0.999061	82.259	S	HCAPS(1)PDRS(0.999)PELS(0.001)SSR	674
sp|Q96T58|MINT_HUMAN	0.999999	84.035	S	RPQS(1)PGAS(0.999)PS(0.001)QAER	736
sp|Q96T58|MINT_HUMAN	0.999368	84.035	S	RPQS(1)PGAS(0.999)PS(0.001)QAER	740
sp|Q96TC7|RMD3_HUMAN	0.8546	53.328	S	S(0.087)QS(0.855)LPNS(0.057)LDY(0.001)T(0.001)QT(0.001)SDPGR	46
sp|Q99590|SCAFB_HUMAN	0.999981	76.332	S	RS(1)ES(0.999)LS(0.001)PR	878
sp|Q99590|SCAFB_HUMAN	0.99911	76.332	S	RS(1)ES(0.999)LS(0.001)PR	880
sp|Q9BPX3|CND3_HUMAN	0.999994	156.08	S	TLHCEGTEINS(1)DDEQESK	674
sp|Q9BQG0|MBB1A_HUMAN	0.948589	78.069	S	DPAQPMS(0.949)PGEAT(0.043)QS(0.008)GAR	11
sp|Q9BQG0|MBB1A_HUMAN	0.846466	82.543	S	EIPS(0.001)AT(0.132)QS(0.846)PIS(0.021)K	1163
sp|Q9BRD0|BUD13_HUMAN	1	71.555	S	HDT(1)PDPS(1)PLR	163
sp|Q9BRD0|BUD13_HUMAN	1	87.363	S	HDS(1)PDPS(1)PPR	197
sp|Q9BRD0|BUD13_HUMAN	1	87.363	S	HDS(1)PDPS(1)PPR	201
sp|Q9BRD0|BUD13_HUMAN	1	65.5	S	HDT(1)PDPS(1)PR	151
sp|Q9BRD0|BUD13_HUMAN	1	56.359	S	HGT(1)PDPS(1)PR	139
sp|Q9BTA9|WAC_HUMAN	1	48.44	S	DAGDPS(1)PPNK	53
sp|Q9BTU6|P4K2A_HUMAN	0.878946	41.871	S	VAAAAGS(0.131)GPS(0.879)PPGS(0.991)PGHDR	47
sp|Q9BTU6|P4K2A_HUMAN	0.990552	41.871	S	VAAAAGS(0.131)GPS(0.879)PPGS(0.991)PGHDR	51
sp|Q9BUQ8|DDX23_HUMAN	0.997825	51.252	S	S(0.001)S(0.001)LS(0.998)PGR	109
sp|Q9BVC5|ASHWN_HUMAN	0.817217	45.611	S	KS(0.035)PS(0.153)GPVKS(0.817)PPLS(0.951)PVGT(0.023)T(0.022)PVK	189
sp|Q9BVC5|ASHWN_HUMAN	0.95062	45.611	S	KS(0.035)PS(0.153)GPVKS(0.817)PPLS(0.951)PVGT(0.023)T(0.022)PVK	193
sp|Q9BVJ6|UT14A_HUMAN	0.987413	120.3	S	DYLLS(0.013)ES(0.987)EDEGDNDGER	31
sp|Q9BW71|HIRP3_HUMAN	1	75.378	S	AVEES(1)S(1)DEERQR	142
sp|Q9BW71|HIRP3_HUMAN	1	75.378	S	AVEES(1)S(1)DEERQR	143
sp|Q9BW71|HIRP3_HUMAN	1	94.688	S	EES(1)EES(1)EAEPVQR	196
sp|Q9BW71|HIRP3_HUMAN	1	94.688	S	EES(1)EES(1)EAEPVQR	199
sp|Q9BW71|HIRP3_HUMAN	1	57.802	S	RPPT(1)PCS(1)DPER	87
sp|Q9BX95|SGPP1_HUMAN	0.997239	113.47	S	RNS(0.997)LT(0.003)GEEGQLAR	112
sp|Q9BXP5|SRRT_HUMAN	1	45.347	S	ERFS(1)PPRHELS(1)PPQK	67
sp|Q9BXP5|SRRT_HUMAN	1	60.436	S	HELS(1)PPQKR	74
sp|Q9BXP5|SRRT_HUMAN	0.999999	76.143	S	GDS(1)DDEYDR	4
sp|Q9BXW9|FACD2_HUMAN	0.996511	88.001	S	SQNSQES(0.001)T(0.001)ADES(0.997)EDDMSSQASK	1412
sp|Q9BY44|EIF2A_HUMAN	0.846288	42.338	S	S(0.153)DKS(0.846)PDLAPTPAPQSTPR	506
sp|Q9BZ68|FR8P1_HUMAN	0.825864	41.54	S	S(0.453)S(0.546)VS(0.175)S(0.826)VGAR	24
sp|Q9C0C2|TB182_HUMAN	1	80.469	S	NRS(1)AEEGELAESK	1666
sp|Q9C0C2|TB182_HUMAN	1	67.153	S	VPS(1)S(1)DEEVVEEPQSR	1620
sp|Q9C0C2|TB182_HUMAN	1	67.153	S	VPS(1)S(1)DEEVVEEPQSR	1621
sp|Q9GZR7|DDX24_HUMAN	0.990886	62.646	S	AQAVS(0.991)EEEEEEEGKS(0.172)S(0.448)S(0.389)PK	82
sp|Q9GZY8|MFF_HUMAN	0.99965	108.98	S	SMS(1)ENAVR	157
sp|Q9H0D6|XRN2_HUMAN	1	135.09	S	KAEDS(1)DS(1)EPEPEDNVR	499
sp|Q9H0D6|XRN2_HUMAN	1	135.09	S	KAEDS(1)DS(1)EPEPEDNVR	501
sp|Q9H0D6|XRN2_HUMAN	0.99986	85.42	S	NS(1)PGSQVASNPR	448
sp|Q9H1E3|NUCKS_HUMAN	0.999987	68.016	S	AT(0.002)VT(0.998)PS(1)PVK	181
sp|Q9H1E3|NUCKS_HUMAN	0.806253	49.25	S	DDS(0.562)HS(0.632)AEDS(0.806)EDEKEDHKNVR	79
sp|Q9H1E3|NUCKS_HUMAN	1	78.975	S	EKT(1)PS(1)PKEEDEEPES(1)PPEK	204
sp|Q9H1E3|NUCKS_HUMAN	1	114.46	S	EKT(1)PS(1)PKEEDEEPES(1)PPEK	214
sp|Q9H1E3|NUCKS_HUMAN	1	228.49	S	VVDYSQFQES(1)DDADEDYGR	19
sp|Q9H1E3|NUCKS_HUMAN	0.993939	148.57	S	NSQEDS(0.994)EDS(0.006)EDKDVK	58
sp|Q9H1E3|NUCKS_HUMAN	0.822525	41.399	S	T(0.001)S(0.001)T(0.176)S(0.823)PPPEK	223
sp|Q9H2G2|SLK_HUMAN	0.863816	46.592	S	DS(0.12)GS(0.864)IS(0.016)LQETR	779
sp|Q9H2H9|S38A1_HUMAN	0.9656	155.26	S	S(0.966)LT(0.034)NSHLEK	52
sp|Q9H2H9|S38A1_HUMAN	0.981848	88.681	S	SLT(0.018)NS(0.982)HLEK	56
sp|Q9H3N1|TMX1_HUMAN	0.999999	265.62	S	KVEEEQEADEEDVS(1)EEEAESK	247
sp|Q9H3Q1|BORG4_HUMAN	0.994491	50.787	S	AGEPDGES(0.994)LDEQPS(0.004)S(0.001)SSSK	64
sp|Q9H3Q1|BORG4_HUMAN	0.824832	68.657	S	SLS(0.006)S(0.169)S(0.825)PVKK	142
sp|Q9H4A4|AMPB_HUMAN	0.79745	40.475	S	AS(0.797)GEHS(0.167)PGS(0.036)GAAR	3
sp|Q9H4G0|E41L1_HUMAN	1	57.802	S	HQAS(1)INELKR	510
sp|Q9H4L4|SENP3_HUMAN	0.972052	44.6	S	NHLS(0.972)PQQGGAT(0.031)PQVPS(0.997)PCCR	169
sp|Q9H4L4|SENP3_HUMAN	0.997412	44.6	S	NHLS(0.972)PQQGGAT(0.031)PQVPS(0.997)PCCR	181
sp|Q9H4L7|SMRCD_HUMAN	0.853444	47.392	S	DT(0.003)VIIVS(0.853)EPS(0.853)EDEES(0.285)QGLPT(0.006)MAR	124
sp|Q9H4L7|SMRCD_HUMAN	0.853293	47.392	S	DT(0.003)VIIVS(0.853)EPS(0.853)EDEES(0.285)QGLPT(0.006)MAR	127
sp|Q9H501|ESF1_HUMAN	0.875999	64.04	S	IDS(0.124)NIS(0.876)PK	153
sp|Q9H6F5|CCD86_HUMAN	0.999563	56.95	S	AGLGS(1)PERPPKT(0.508)S(0.508)PGS(0.984)PR	58
sp|Q9H6F5|CCD86_HUMAN	0.983592	56.95	S	AGLGS(1)PERPPKT(0.508)S(0.508)PGS(0.984)PR	69
sp|Q9H6F5|CCD86_HUMAN	0.785645	87.339	S	ALVEFESNPEET(0.043)REPGS(0.786)PPS(0.171)VQR	47
sp|Q9H6F5|CCD86_HUMAN	1	80.022	S	LQQGAGLES(1)PQGQPEPGAAS(1)PQR	80
sp|Q9H6F5|CCD86_HUMAN	1	104.83	S	LQQGAGLES(1)PQGQPEPGAAS(1)PQR	91
sp|Q9H6F5|CCD86_HUMAN	0.90163	49.5	S	QPEY(0.013)S(0.902)PES(0.085)PR	110
sp|Q9H6F5|CCD86_HUMAN	0.997119	66.925	S	QQDLHLES(0.997)PQRQPEY(0.041)S(0.239)PES(0.723)PR	102
sp|Q9H6Y2|WDR55_HUMAN	0.987423	50.426	S	T(0.01)CEERPAEDGS(0.987)DEEDPDS(0.003)MEAPTR	14
sp|Q9H6Z4|RANB3_HUMAN	0.98237	42.121	S	S(0.013)AGGS(0.486)S(0.512)PEGGEDS(0.982)DREDGNY(0.006)CPPVK	108
sp|Q9H7L9|SDS3_HUMAN	0.844833	53.679	S	RPAS(0.845)PS(0.601)S(0.554)PEHLPATPAESPAQR	234
sp|Q9H7N4|SFR19_HUMAN	0.992837	40.941	S	EVLY(0.351)DS(0.656)EGLS(0.993)GEER	738
sp|Q9H7N4|SFR19_HUMAN	1	85.845	S	GPS(1)PAPAS(0.681)S(0.319)PK	719
sp|Q9H7N4|SFR19_HUMAN	1	100.94	S	QRS(1)PS(1)PAPAPAPAAAAGPPTR	498
sp|Q9H7N4|SFR19_HUMAN	1	100.94	S	QRS(1)PS(1)PAPAPAPAAAAGPPTR	500
sp|Q9HC52|CBX8_HUMAN	0.826994	42.789	S	VDDKPS(0.163)S(0.827)PGDS(0.005)S(0.005)K	191
sp|Q9HCD5|NCOA5_HUMAN	1	60.55	S	DRS(1)PIRGS(1)PR	29
sp|Q9HCD5|NCOA5_HUMAN	1	60.55	S	DRS(1)PIRGS(1)PR	34
sp|Q9HCG8|CWC22_HUMAN	0.990393	95.094	S	RNS(0.99)FS(0.01)ENEK	829
sp|Q9NQ29|LUC7L_HUMAN	1	76.326	S	RS(1)EEKEAGEI	363
sp|Q9NQ55|SSF1_HUMAN	0.999999	78.486	S	VGGS(1)DEEASGIPSR	359
sp|Q9NQC3|RTN4_HUMAN	0.917989	133.75	S	MEDLDQSPLVS(0.005)S(0.017)S(0.061)DS(0.918)PPRPQPAFK	15
sp|Q9NQG6|MID51_HUMAN	0.998799	45.879	S	AIS(0.999)APT(0.515)S(0.429)PT(0.057)R	55
sp|Q9NR30|DDX21_HUMAN	1	171.81	S	KKEEPSQNDIS(1)PK	89
sp|Q9NR30|DDX21_HUMAN	0.973603	42.209	S	KAEPS(0.026)EVDMNS(0.974)PK	71
sp|Q9NR30|DDX21_HUMAN	1	69.01	S	NEEPS(1)EEEIDAPKPK	121
sp|Q9NS91|RAD18_HUMAN	0.85952	61.435	S	NDLQDT(0.14)EIS(0.86)PR	471
sp|Q9NTI5|PDS5B_HUMAN	0.920414	62.14	S	AES(0.92)PES(0.073)S(0.007)AIES(0.057)T(0.056)QS(0.444)T(0.443)PQK	1358
sp|Q9NTI5|PDS5B_HUMAN	0.820929	97.579	S	METVSNASSSSNPS(0.179)S(0.821)PGR	1166
sp|Q9NTJ3|SMC4_HUMAN	0.998229	192.96	S	T(0.002)ES(0.998)PATAAETASEELDNR	41
sp|Q9NVM6|DJC17_HUMAN	0.999557	122.97	S	QAQAQES(1)EEEEESR	112
sp|Q9NWH9|SLTM_HUMAN	1	178.03	S	DGQDAIAQS(1)PEK	289
sp|Q9NWH9|SLTM_HUMAN	0.999807	68.919	S	S(1)PGHMVILDQTK	553
sp|Q9NX63|MIC19_HUMAN	0.987774	57.804	S	Y(0.012)S(0.988)GAYGASVSDEELK	50
sp|Q9NXG2|THUM1_HUMAN	0.999804	73.981	S	FTDKDQQPS(1)GS(1)EGEDDDAEAALKK	86
sp|Q9NXG2|THUM1_HUMAN	0.999804	73.981	S	FTDKDQQPS(1)GS(1)EGEDDDAEAALKK	88
sp|Q9NXR1|NDE1_HUMAN	0.912206	47.894	S	NLVY(0.088)DQS(0.912)PNR	282
sp|Q9NXX6|NSE4A_HUMAN	0.999899	59.426	S	S(1)RS(1)PLS(0.001)PR	30
sp|Q9NXX6|NSE4A_HUMAN	0.999541	59.426	S	S(1)RS(1)PLS(0.001)PR	32
sp|Q9NYD6|HXC10_HUMAN	0.978019	48.182	S	TEQS(0.009)LAGPKGS(0.978)PS(0.351)ES(0.662)EKER	226
sp|Q9NYF8|BCLF1_HUMAN	0.999221	65.716	S	FNDS(0.999)EGDDT(0.001)EETEDYR	397
sp|Q9NYF8|BCLF1_HUMAN	0.996356	100.88	S	IDIS(0.996)PS(0.002)T(0.002)LR	658
sp|Q9NYF8|BCLF1_HUMAN	1	80.387	S	KAEGEPQEES(1)PLK	177
sp|Q9NYF8|BCLF1_HUMAN	0.998644	166.29	S	NTPSQHSHS(0.001)IQHS(0.999)PER	268
sp|Q9NYF8|BCLF1_HUMAN	0.991017	47.288	S	S(0.004)T(0.004)FREES(0.991)PLR	531
sp|Q9NYF8|BCLF1_HUMAN	0.813243	76.155	S	Y(0.185)S(0.813)PS(0.006)QNS(0.995)PIHHIPSR	285
sp|Q9NYF8|BCLF1_HUMAN	0.99546	101.36	S	Y(0.185)S(0.813)PS(0.006)QNS(0.995)PIHHIPSR	290
sp|Q9NYV4|CDK12_HUMAN	0.99334	68.445	S	RQS(0.993)VS(0.921)PPY(0.086)KEPSAYQSSTR	274
sp|Q9NYV4|CDK12_HUMAN	0.921118	68.445	S	RQS(0.993)VS(0.921)PPY(0.086)KEPSAYQSSTR	276
sp|Q9NYV4|CDK12_HUMAN	0.815684	67.964	S	S(0.011)GS(0.077)Y(0.014)S(0.089)GRS(0.816)PS(0.957)PY(0.037)GR	323
sp|Q9NYV4|CDK12_HUMAN	0.95701	67.964	S	S(0.011)GS(0.077)Y(0.014)S(0.089)GRS(0.816)PS(0.957)PY(0.037)GR	325
sp|Q9NYV4|CDK12_HUMAN	0.969084	47.849	S	S(0.003)VS(0.969)PY(0.021)S(0.007)R	303
sp|Q9NYZ3|GTSE1_HUMAN	0.998655	48.547	S	LVDVS(0.999)PDRGS(0.886)PPS(0.116)R	575
sp|Q9NYZ3|GTSE1_HUMAN	0.885784	48.547	S	LVDVS(0.999)PDRGS(0.886)PPS(0.116)R	580
sp|Q9NZ63|TLS1_HUMAN	0.999998	72.316	S	RGDS(1)ES(1)EEDEQDSEEVR	15
sp|Q9NZ63|TLS1_HUMAN	0.999998	72.316	S	RGDS(1)ES(1)EEDEQDSEEVR	17
sp|Q9NZI8|IF2B1_HUMAN	1	64.654	S	QGS(1)PVAAGAPAK	181
sp|Q9NZN8|CNOT2_HUMAN	0.951338	72.175	S	TNSMS(0.012)S(0.006)S(0.031)GLGS(0.951)PNR	165
sp|Q9P206|K1522_HUMAN	1	66.267	S	GLAGPPAS(1)PGK	545
sp|Q9P275|UBP36_HUMAN	0.999564	45.077	S	AVS(1)PAPQSSSR	742
sp|Q9UBC2|EP15R_HUMAN	0.896396	43.494	S	S(0.015)T(0.016)PS(0.175)HGS(0.226)VS(0.269)S(0.294)LNS(0.005)T(0.012)GS(0.091)LS(0.896)PK	255
sp|Q9UHY1|NRBP_HUMAN	0.997935	65.472	S	S(0.998)EGES(0.002)QTVLSSGSDPK	2
sp|Q9UJF2|NGAP_HUMAN	0.868238	41.029	S	QNS(0.868)T(0.132)GQAQIR	864
sp|Q9UJX2|CDC23_HUMAN	0.999837	59.185	S	RVS(1)PLNLS(0.892)S(0.106)VT(0.002)P	588
sp|Q9UJX2|CDC23_HUMAN	0.892426	59.185	S	RVS(1)PLNLS(0.892)S(0.106)VT(0.002)P	593
sp|Q9UK76|JUPI1_HUMAN	0.966725	160.55	S	RNS(0.967)S(0.033)EASSGDFLDLK	87
sp|Q9UKJ3|GPTC8_HUMAN	0.957293	59.728	S	KPS(0.957)VS(0.035)EEVQAT(0.007)PNK	1107
sp|Q9UKJ3|GPTC8_HUMAN	0.966634	54.982	S	S(0.033)QS(0.967)PHYFR	1035
sp|Q9UKV3|ACINU_HUMAN	1	66.498	S	EKS(1)KS(1)PS(1)PPR	384
sp|Q9UKV3|ACINU_HUMAN	1	71.03	S	EKS(1)KS(1)PS(1)PPR	386
sp|Q9UKV3|ACINU_HUMAN	1	71.03	S	EKS(1)KS(1)PS(1)PPR	388
sp|Q9UKV3|ACINU_HUMAN	0.999998	61.523	S	KS(1)LS(1)PGVSR	655
sp|Q9UKV3|ACINU_HUMAN	0.999721	61.523	S	KS(1)LS(1)PGVSR	657
sp|Q9UKV3|ACINU_HUMAN	1	51.268	S	LQPERGS(1)PK	729
sp|Q9UKV3|ACINU_HUMAN	1	241.51	S	SSSISEEKGDS(1)DDEKPR	216
sp|Q9UKV3|ACINU_HUMAN	1	99.283	S	TAQVPS(1)PPR	1004
sp|Q9ULD4|BRPF3_HUMAN	0.971924	40.715	S	RS(0.972)PS(0.938)PY(0.042)S(0.048)LK	17
sp|Q9ULD4|BRPF3_HUMAN	0.93782	40.715	S	RS(0.972)PS(0.938)PY(0.042)S(0.048)LK	19
sp|Q9ULU4|PKCB1_HUMAN	0.999989	64.507	S	DKAS(1)PEPEKDFSEK	668
sp|Q9UNE7|CHIP_HUMAN	1	53.567	S	LGAGGGS(1)PEK	19
sp|Q9UNS1|TIM_HUMAN	1	47.201	S	QLLDS(1)DEEQEEDEGR	1173
sp|Q9UQ35|SRRM2_HUMAN	0.775575	92.632	S	AQT(1)PPGPS(0.001)LS(0.013)GS(0.211)KS(0.776)PCPQEK	1014
sp|Q9UQ35|SRRM2_HUMAN	0.761077	64.522	S	DGS(0.055)GT(0.94)PS(0.228)RHS(0.761)LS(0.467)GS(0.29)S(0.258)PGMK	1458
sp|Q9UQ35|SRRM2_HUMAN	0.776282	40.496	S	EIS(0.776)S(0.169)S(0.039)PT(0.013)S(0.003)K	454
sp|Q9UQ35|SRRM2_HUMAN	0.966712	54.982	S	ELS(0.033)NS(0.967)PLR	1320
sp|Q9UQ35|SRRM2_HUMAN	0.999857	85.805	S	HAS(0.09)S(0.265)S(0.645)PES(1)PKPAPAPGSHR	440
sp|Q9UQ35|SRRM2_HUMAN	0.991058	107.5	S	HGGS(0.991)PQPLAT(0.467)T(0.532)PLS(0.012)QEPVNPPS(0.563)EAS(0.354)PT(0.081)R	377
sp|Q9UQ35|SRRM2_HUMAN	0.806994	107.5	S	HGGS(0.99)PQPLAT(0.007)T(0.003)PLSQEPVNPPS(0.031)EAS(0.807)PT(0.162)R	398
sp|Q9UQ35|SRRM2_HUMAN	0.998064	66.12	S	NHS(0.998)GS(0.998)RT(0.998)PPVALNS(0.003)S(0.003)R	2100
[truncated: 134 more rows]

## Sheet: 160μg_separate_phosphosites
Protein	Localization prob	Score	Amino acid	Phospho (STY) Probabilities	Position
[truncated: 3,566 more rows]

[truncated: 3 more sheets: 80μg_separate_phosphosites, 40μg_separate_phosphosites, 20μg_separate_phosphosites]
