# Supplementary material for: A New Strategy for High-Efficient Tandem Enrichment and Simultaneous Profiling of N-Glycopeptides and Phosphopeptides in Lung Cancer Tissue
Source: Front Mol Biosci. 2022 May 24;9:923363. doi: 10.3389/fmolb.2022.923363 (PMC9171396; doi:10.3389/fmolb.2022.923363)
Supplement: Supplementary file 6 [file Table1.XLSX]

## Sheet: Description
Supplementary Table 1. N-glycopeptide enrichment from 160 μg peptide samples using different conditions
Byonic search result of N-glycopeptide enrichment from 160 μg peptide samples using different conditions, using a Byonic score cutoff >300 and deduplicated.

## Sheet: 0% ACN
Peptide < ProteinMetrics Confidential >	Glycans NHFAGNa	Modification Type(s)	Score	Protein Name
K.EELGVTVYQSPHSGSFTITGN[+2350.830]NSNFAQR.F	HexNAc(4)Hex(5)Fuc(1)NeuAc(2)	N[+2351]	321.5	>sp|P32004|L1CAM_HUMAN Neural cell adhesion molecule L1 OS=Homo sapiens OX=9606 GN=L1CAM PE=1 SV=2
K.EELGVTVYQSPHSGSFTITGN[+1864.634]NSNFAQR.F	HexNAc(2)Hex(9)	N[+1865]	551.04	>sp|P32004|L1CAM_HUMAN Neural cell adhesion molecule L1 OS=Homo sapiens OX=9606 GN=L1CAM PE=1 SV=2
K.EELGVTVYQSPHSGSFTITGN[+1702.581]NSNFAQR.F	HexNAc(2)Hex(8)	N[+1703]	810.74	>sp|P32004|L1CAM_HUMAN Neural cell adhesion molecule L1 OS=Homo sapiens OX=9606 GN=L1CAM PE=1 SV=2
R.VTMGQNGNLYFANVLTSDN[+2059.735]HSDYIC[+57.021]HAHFPGTR.T	HexNAc(4)Hex(5)Fuc(1)NeuAc(1)	C[+57], N[+2060]	308.59	>sp|P32004|L1CAM_HUMAN Neural cell adhesion molecule L1 OS=Homo sapiens OX=9606 GN=L1CAM PE=1 SV=2
R.VTMGQNGNLYFANVLTSDN[+1378.476]HSDYIC[+57.021]HAHFPGTR.T	HexNAc(2)Hex(6)	C[+57], N[+1378]	311.68	>sp|P32004|L1CAM_HUMAN Neural cell adhesion molecule L1 OS=Homo sapiens OX=9606 GN=L1CAM PE=1 SV=2
R.VTMGQNGNLYFANVLTSDN[+2350.830]HSDYIC[+57.021]HAHFPGTR.T	HexNAc(4)Hex(5)Fuc(1)NeuAc(2)	C[+57], N[+2351]	318.4	>sp|P32004|L1CAM_HUMAN Neural cell adhesion molecule L1 OS=Homo sapiens OX=9606 GN=L1CAM PE=1 SV=2
R.VTMGQNGNLYFANVLTSDN[+3007.058]HSDYIC[+57.021]HAHFPGTR.T	HexNAc(5)Hex(6)Fuc(1)NeuAc(3)	C[+57], N[+3007]	321.84	>sp|P32004|L1CAM_HUMAN Neural cell adhesion molecule L1 OS=Homo sapiens OX=9606 GN=L1CAM PE=1 SV=2
R.VTMGQNGNLYFANVLTSDN[+1540.529]HSDYIC[+57.021]HAHFPGTR.T	HexNAc(2)Hex(7)	C[+57], N[+1541]	352.8	>sp|P32004|L1CAM_HUMAN Neural cell adhesion molecule L1 OS=Homo sapiens OX=9606 GN=L1CAM PE=1 SV=2
R.VTMGQNGNLYFANVLTSDN[+2026.687]HSDYIC[+57.021]HAHFPGTR.T	HexNAc(2)Hex(10)	C[+57], N[+2027]	362.21	>sp|P32004|L1CAM_HUMAN Neural cell adhesion molecule L1 OS=Homo sapiens OX=9606 GN=L1CAM PE=1 SV=2
R.VTMGQNGNLYFANVLTSDN[+1702.581]HSDYIC[+57.021]HAHFPGTR.T	HexNAc(2)Hex(8)	C[+57], N[+1703]	404.63	>sp|P32004|L1CAM_HUMAN Neural cell adhesion molecule L1 OS=Homo sapiens OX=9606 GN=L1CAM PE=1 SV=2
R.VTMGQNGNLYFANVLTSDN[+1864.634]HSDYIC[+57.021]HAHFPGTR.T	HexNAc(2)Hex(9)	C[+57], N[+1865]	424.86	>sp|P32004|L1CAM_HUMAN Neural cell adhesion molecule L1 OS=Homo sapiens OX=9606 GN=L1CAM PE=1 SV=2
R.HLLEYIN[+3797.380]ETHPGTVVTVLDLFDGR.E	HexNAc(10)Hex(10)Fuc(1)	N[+3797]	481.11	>sp|Q9UMR5|PPT2_HUMAN Lysosomal thioesterase PPT2 OS=Homo sapiens OX=9606 GN=PPT2 PE=1 SV=4
R.HLLEYIN[+1864.634]ETHPGTVVTVLDLFDGR.E	HexNAc(2)Hex(9)	N[+1865]	575.99	>sp|Q9UMR5|PPT2_HUMAN Lysosomal thioesterase PPT2 OS=Homo sapiens OX=9606 GN=PPT2 PE=1 SV=4
R.HLLEYIN[+1378.476]ETHPGTVVTVLDLFDGR.E	HexNAc(2)Hex(6)	N[+1378]	636.73	>sp|Q9UMR5|PPT2_HUMAN Lysosomal thioesterase PPT2 OS=Homo sapiens OX=9606 GN=PPT2 PE=1 SV=4
R.HLLEYIN[+1540.529]ETHPGTVVTVLDLFDGR.E	HexNAc(2)Hex(7)	N[+1541]	663.8	>sp|Q9UMR5|PPT2_HUMAN Lysosomal thioesterase PPT2 OS=Homo sapiens OX=9606 GN=PPT2 PE=1 SV=4
R.DHPN[+1864.634]ATVWR.K	HexNAc(2)Hex(9)	N[+1865]	332.27	>sp|Q9UMR5|PPT2_HUMAN Lysosomal thioesterase PPT2 OS=Homo sapiens OX=9606 GN=PPT2 PE=1 SV=4
R.DHPN[+1216.423]ATVWR.K	HexNAc(2)Hex(5)	N[+1216]	421.4	>sp|Q9UMR5|PPT2_HUMAN Lysosomal thioesterase PPT2 OS=Homo sapiens OX=9606 GN=PPT2 PE=1 SV=4
R.DHPN[+1540.529]ATVWR.K	HexNAc(2)Hex(7)	N[+1541]	421.97	>sp|Q9UMR5|PPT2_HUMAN Lysosomal thioesterase PPT2 OS=Homo sapiens OX=9606 GN=PPT2 PE=1 SV=4
R.DHPN[+1378.476]ATVWR.K	HexNAc(2)Hex(6)	N[+1378]	444.14	>sp|Q9UMR5|PPT2_HUMAN Lysosomal thioesterase PPT2 OS=Homo sapiens OX=9606 GN=PPT2 PE=1 SV=4
R.VPVN[+1378.476]SSFSPIINIHNPHSEPLQVVEMYSSGGDLHLELPTGQQGGTR.K	HexNAc(2)Hex(6)	N[+1378]	731.82	>sp|Q92545|TM131_HUMAN Transmembrane protein 131 OS=Homo sapiens OX=9606 GN=TMEM131 PE=1 SV=3
R.C[+57.021]PMAGISHTAWHSN[+1540.529]R.T	HexNAc(2)Hex(7)	C[+57], N[+1541]	303.54	>sp|Q9UMR5|PPT2_HUMAN Lysosomal thioesterase PPT2 OS=Homo sapiens OX=9606 GN=PPT2 PE=1 SV=4
R.C[+57.021]PMAGISHTAWHSN[+1378.476]R.T	HexNAc(2)Hex(6)	C[+57], N[+1378]	420.21	>sp|Q9UMR5|PPT2_HUMAN Lysosomal thioesterase PPT2 OS=Homo sapiens OX=9606 GN=PPT2 PE=1 SV=4
R.LLFPTN[+1702.581]SSSHLVALQGQPLVLEC[+57.021]IAEGFPTPTIK.W	HexNAc(2)Hex(8)	C[+57], N[+1703]	315.35	>sp|P32004|L1CAM_HUMAN Neural cell adhesion molecule L1 OS=Homo sapiens OX=9606 GN=L1CAM PE=1 SV=2
R.LLFPTN[+1768.640]SSSHLVALQGQPLVLEC[+57.021]IAEGFPTPTIK.W	HexNAc(4)Hex(5)Fuc(1)	C[+57], N[+1769]	329.94	>sp|P32004|L1CAM_HUMAN Neural cell adhesion molecule L1 OS=Homo sapiens OX=9606 GN=L1CAM PE=1 SV=2
R.LLFPTN[+1378.476]SSSHLVALQGQPLVLEC[+57.021]IAEGFPTPTIK.W	HexNAc(2)Hex(6)	C[+57], N[+1378]	350.75	>sp|P32004|L1CAM_HUMAN Neural cell adhesion molecule L1 OS=Homo sapiens OX=9606 GN=L1CAM PE=1 SV=2
R.LLFPTN[+1216.423]SSSHLVALQGQPLVLEC[+57.021]IAEGFPTPTIK.W	HexNAc(2)Hex(5)	C[+57], N[+1216]	354.87	>sp|P32004|L1CAM_HUMAN Neural cell adhesion molecule L1 OS=Homo sapiens OX=9606 GN=L1CAM PE=1 SV=2
R.LLFPTN[+2715.963]SSSHLVALQGQPLVLEC[+57.021]IAEGFPTPTIK.W	HexNAc(5)Hex(6)Fuc(1)NeuAc(2)	C[+57], N[+2716]	371.85	>sp|P32004|L1CAM_HUMAN Neural cell adhesion molecule L1 OS=Homo sapiens OX=9606 GN=L1CAM PE=1 SV=2
R.LLFPTN[+3007.058]SSSHLVALQGQPLVLEC[+57.021]IAEGFPTPTIK.W	HexNAc(5)Hex(6)Fuc(1)NeuAc(3)	C[+57], N[+3007]	386.62	>sp|P32004|L1CAM_HUMAN Neural cell adhesion molecule L1 OS=Homo sapiens OX=9606 GN=L1CAM PE=1 SV=2
R.LLFPTN[+2350.830]SSSHLVALQGQPLVLEC[+57.021]IAEGFPTPTIK.W	HexNAc(4)Hex(5)Fuc(1)NeuAc(2)	C[+57], N[+2351]	410.52	>sp|P32004|L1CAM_HUMAN Neural cell adhesion molecule L1 OS=Homo sapiens OX=9606 GN=L1CAM PE=1 SV=2
R.LLFPTN[+2204.772]SSSHLVALQGQPLVLEC[+57.021]IAEGFPTPTIK.W	HexNAc(4)Hex(5)NeuAc(2)	C[+57], N[+2205]	456.21	>sp|P32004|L1CAM_HUMAN Neural cell adhesion molecule L1 OS=Homo sapiens OX=9606 GN=L1CAM PE=1 SV=2
R.LLFPTN[+1540.529]SSSHLVALQGQPLVLEC[+57.021]IAEGFPTPTIK.W	HexNAc(2)Hex(7)	C[+57], N[+1541]	489.92	>sp|P32004|L1CAM_HUMAN Neural cell adhesion molecule L1 OS=Homo sapiens OX=9606 GN=L1CAM PE=1 SV=2
R.LLFPTN[+2059.735]SSSHLVALQGQPLVLEC[+57.021]IAEGFPTPTIK.W	HexNAc(4)Hex(5)Fuc(1)NeuAc(1)	C[+57], N[+2060]	530.77	>sp|P32004|L1CAM_HUMAN Neural cell adhesion molecule L1 OS=Homo sapiens OX=9606 GN=L1CAM PE=1 SV=2
R.LLFPTN[+1864.634]SSSHLVALQGQPLVLEC[+57.021]IAEGFPTPTIK.W	HexNAc(2)Hex(9)	C[+57], N[+1865]	596.68	>sp|P32004|L1CAM_HUMAN Neural cell adhesion molecule L1 OS=Homo sapiens OX=9606 GN=L1CAM PE=1 SV=2
R.LLFPTN[+2026.687]SSSHLVALQGQPLVLEC[+57.021]IAEGFPTPTIK.W	HexNAc(2)Hex(10)	C[+57], N[+2027]	709.1	>sp|P32004|L1CAM_HUMAN Neural cell adhesion molecule L1 OS=Homo sapiens OX=9606 GN=L1CAM PE=1 SV=2
R.IQNILSEKPTVTTVYANN[+1540.529]GSVLQGSSVASVYDGK.L	HexNAc(2)Hex(7)	N[+1541]	316.96	>sp|Q15165|PON2_HUMAN Serum paraoxonase/arylesterase 2 OS=Homo sapiens OX=9606 GN=PON2 PE=1 SV=4
R.IQNILSEKPTVTTVYANN[+1702.581]GSVLQGSSVASVYDGK.L	HexNAc(2)Hex(8)	N[+1703]	385.54	>sp|Q15165|PON2_HUMAN Serum paraoxonase/arylesterase 2 OS=Homo sapiens OX=9606 GN=PON2 PE=1 SV=4
K.ILTADN[+1702.581]QTYMAVQGSTAYLLC[+57.021]K.A	HexNAc(2)Hex(8)	C[+57], N[+1703]	557.35	>sp|P32004|L1CAM_HUMAN Neural cell adhesion molecule L1 OS=Homo sapiens OX=9606 GN=L1CAM PE=1 SV=2
K.ILTADN[+1864.634]QTYMAVQGSTAYLLC[+57.021]K.A	HexNAc(2)Hex(9)	C[+57], N[+1865]	737.31	>sp|P32004|L1CAM_HUMAN Neural cell adhesion molecule L1 OS=Homo sapiens OX=9606 GN=L1CAM PE=1 SV=2
R.IQNILSEKPTVTTVYANN[+1378.476]GSVLQGSSVASVYDGK.L	HexNAc(2)Hex(6)	N[+1378]	516.2	>sp|Q15165|PON2_HUMAN Serum paraoxonase/arylesterase 2 OS=Homo sapiens OX=9606 GN=PON2 PE=1 SV=4
R.FFPYAN[+1540.529]GTLGIR.D	HexNAc(2)Hex(7)	N[+1541]	329.15	>sp|P32004|L1CAM_HUMAN Neural cell adhesion molecule L1 OS=Homo sapiens OX=9606 GN=L1CAM PE=1 SV=2
R.FFPYAN[+1378.476]GTLGIR.D	HexNAc(2)Hex(6)	N[+1378]	339.7	>sp|P32004|L1CAM_HUMAN Neural cell adhesion molecule L1 OS=Homo sapiens OX=9606 GN=L1CAM PE=1 SV=2
R.FFPYAN[+1216.423]GTLGIR.D	HexNAc(2)Hex(5)	N[+1216]	445.74	>sp|P32004|L1CAM_HUMAN Neural cell adhesion molecule L1 OS=Homo sapiens OX=9606 GN=L1CAM PE=1 SV=2
R.FFPYAN[+1702.581]GTLGIR.D	HexNAc(2)Hex(8)	N[+1703]	454.55	>sp|P32004|L1CAM_HUMAN Neural cell adhesion molecule L1 OS=Homo sapiens OX=9606 GN=L1CAM PE=1 SV=2
R.FFPYAN[+2935.037]GTLGIR.D	HexNAc(6)Hex(7)NeuAc(2)	N[+2935]	533.7	>sp|P32004|L1CAM_HUMAN Neural cell adhesion molecule L1 OS=Homo sapiens OX=9606 GN=L1CAM PE=1 SV=2
R.FFPYAN[+1864.634]GTLGIR.D	HexNAc(2)Hex(9)	N[+1865]	541.18	>sp|P32004|L1CAM_HUMAN Neural cell adhesion molecule L1 OS=Homo sapiens OX=9606 GN=L1CAM PE=1 SV=2
R.LVIHSLDYSDQGN[+1540.529]YSC[+57.021]VASTELDVVESR.A	HexNAc(2)Hex(7)	C[+57], N[+1541]	339.91	>sp|P32004|L1CAM_HUMAN Neural cell adhesion molecule L1 OS=Homo sapiens OX=9606 GN=L1CAM PE=1 SV=2
R.LVIHSLDYSDQGN[+1378.476]YSC[+57.021]VASTELDVVESR.A	HexNAc(2)Hex(6)	C[+57], N[+1378]	442.71	>sp|P32004|L1CAM_HUMAN Neural cell adhesion molecule L1 OS=Homo sapiens OX=9606 GN=L1CAM PE=1 SV=2
R.LVIHSLDYSDQGN[+1622.582]YSC[+57.021]VASTELDVVESR.A	HexNAc(4)Hex(5)	C[+57], N[+1623]	481.29	>sp|P32004|L1CAM_HUMAN Neural cell adhesion molecule L1 OS=Homo sapiens OX=9606 GN=L1CAM PE=1 SV=2
K.VPGN[+1702.581]QTSTTLK.L	HexNAc(2)Hex(8)	N[+1703]	461.7	>sp|P32004|L1CAM_HUMAN Neural cell adhesion molecule L1 OS=Homo sapiens OX=9606 GN=L1CAM PE=1 SV=2
K.VPGN[+1864.634]QTSTTLK.L	HexNAc(2)Hex(9)	N[+1865]	476.7	>sp|P32004|L1CAM_HUMAN Neural cell adhesion molecule L1 OS=Homo sapiens OX=9606 GN=L1CAM PE=1 SV=2
R.VWDTAVGLN[+1694.603]HTAEPSLQTLER.Q	HexNAc(3)Hex(4)Fuc(1)NeuAc(1)	N[+1695]	513.79	>sp|Q9C0H2|TTYH3_HUMAN Protein tweety homolog 3 OS=Homo sapiens OX=9606 GN=TTYH3 PE=1 SV=3
R.VQEVLN[+2350.830]GTEVNLQHLTALVDC[+57.021]R.S	HexNAc(4)Hex(5)Fuc(1)NeuAc(2)	C[+57], N[+2351]	374.97	>sp|Q9C0H2|TTYH3_HUMAN Protein tweety homolog 3 OS=Homo sapiens OX=9606 GN=TTYH3 PE=1 SV=3
K.GEGN[+2059.735]ETTNMVITWKPLR.W	HexNAc(4)Hex(5)Fuc(1)NeuAc(1)	N[+2060]	304.62	>sp|P32004|L1CAM_HUMAN Neural cell adhesion molecule L1 OS=Homo sapiens OX=9606 GN=L1CAM PE=1 SV=2
K.GEGN[+3007.058]ETTNMVITWKPLR.W	HexNAc(5)Hex(6)Fuc(1)NeuAc(3)	N[+3007]	305.75	>sp|P32004|L1CAM_HUMAN Neural cell adhesion molecule L1 OS=Homo sapiens OX=9606 GN=L1CAM PE=1 SV=2
K.GEGN[+2715.963]ETTNMVITWKPLR.W	HexNAc(5)Hex(6)Fuc(1)NeuAc(2)	N[+2716]	326.77	>sp|P32004|L1CAM_HUMAN Neural cell adhesion molecule L1 OS=Homo sapiens OX=9606 GN=L1CAM PE=1 SV=2
K.GEGN[+1540.529]ETTNMVITWKPLR.W	HexNAc(2)Hex(7)	N[+1541]	339.41	>sp|P32004|L1CAM_HUMAN Neural cell adhesion molecule L1 OS=Homo sapiens OX=9606 GN=L1CAM PE=1 SV=2
K.GEGN[+1864.634]ETTNMVITWKPLR.W	HexNAc(2)Hex(9)	N[+1865]	341.4	>sp|P32004|L1CAM_HUMAN Neural cell adhesion molecule L1 OS=Homo sapiens OX=9606 GN=L1CAM PE=1 SV=2
K.GEGN[+1702.581]ETTNMVITWKPLR.W	HexNAc(2)Hex(8)	N[+1703]	382.28	>sp|P32004|L1CAM_HUMAN Neural cell adhesion molecule L1 OS=Homo sapiens OX=9606 GN=L1CAM PE=1 SV=2
K.GEGN[+1378.476]ETTNMVITWKPLR.W	HexNAc(2)Hex(6)	N[+1378]	411.89	>sp|P32004|L1CAM_HUMAN Neural cell adhesion molecule L1 OS=Homo sapiens OX=9606 GN=L1CAM PE=1 SV=2
K.WN[+1378.476]FSVGHFELR.Y	HexNAc(2)Hex(6)	N[+1378]	674.07	>sp|Q9NZJ5|E2AK3_HUMAN Eukaryotic translation initiation factor 2-alpha kinase 3 OS=Homo sapiens OX=9606 GN=EIF2AK3 PE=1 SV=3
R.GPWQEQIVSDPFLVVSN[+2059.735]TSTFVPYEIK.V	HexNAc(4)Hex(5)Fuc(1)NeuAc(1)	N[+2060]	310.53	>sp|P32004|L1CAM_HUMAN Neural cell adhesion molecule L1 OS=Homo sapiens OX=9606 GN=L1CAM PE=1 SV=2
R.GPWQEQIVSDPFLVVSN[+2715.963]TSTFVPYEIK.V	HexNAc(5)Hex(6)Fuc(1)NeuAc(2)	N[+2716]	337.76	>sp|P32004|L1CAM_HUMAN Neural cell adhesion molecule L1 OS=Homo sapiens OX=9606 GN=L1CAM PE=1 SV=2
R.GPWQEQIVSDPFLVVSN[+2350.830]TSTFVPYEIK.V	HexNAc(4)Hex(5)Fuc(1)NeuAc(2)	N[+2351]	370.64	>sp|P32004|L1CAM_HUMAN Neural cell adhesion molecule L1 OS=Homo sapiens OX=9606 GN=L1CAM PE=1 SV=2
R.GPWQEQIVSDPFLVVSN[+1702.581]TSTFVPYEIK.V	HexNAc(2)Hex(8)	N[+1703]	470.78	>sp|P32004|L1CAM_HUMAN Neural cell adhesion molecule L1 OS=Homo sapiens OX=9606 GN=L1CAM PE=1 SV=2
R.GPWQEQIVSDPFLVVSN[+1378.476]TSTFVPYEIK.V	HexNAc(2)Hex(6)	N[+1378]	650.55	>sp|P32004|L1CAM_HUMAN Neural cell adhesion molecule L1 OS=Homo sapiens OX=9606 GN=L1CAM PE=1 SV=2
R.GPWQEQIVSDPFLVVSN[+1540.529]TSTFVPYEIK.V	HexNAc(2)Hex(7)	N[+1541]	679.6	>sp|P32004|L1CAM_HUMAN Neural cell adhesion molecule L1 OS=Homo sapiens OX=9606 GN=L1CAM PE=1 SV=2
R.GPWQEQIVSDPFLVVSN[+1864.634]TSTFVPYEIK.V	HexNAc(2)Hex(9)	N[+1865]	681.12	>sp|P32004|L1CAM_HUMAN Neural cell adhesion molecule L1 OS=Homo sapiens OX=9606 GN=L1CAM PE=1 SV=2
K.GPEPQVTIGYSGEDYPQAIPELEGIEILN[+1710.598]SSAVLVK.W	HexNAc(3)Hex(5)NeuAc(1)	N[+1711]	303.67	>sp|P32004|L1CAM_HUMAN Neural cell adhesion molecule L1 OS=Homo sapiens OX=9606 GN=L1CAM PE=1 SV=2
K.GPEPQVTIGYSGEDYPQAIPELEGIEILN[+1872.651]SSAVLVK.W	HexNAc(3)Hex(6)NeuAc(1)	N[+1873]	329.5	>sp|P32004|L1CAM_HUMAN Neural cell adhesion molecule L1 OS=Homo sapiens OX=9606 GN=L1CAM PE=1 SV=2
K.GPEPQVTIGYSGEDYPQAIPELEGIEILN[+1565.560]SSAVLVK.W	HexNAc(3)Hex(5)Fuc(1)	N[+1566]	356.63	>sp|P32004|L1CAM_HUMAN Neural cell adhesion molecule L1 OS=Homo sapiens OX=9606 GN=L1CAM PE=1 SV=2
K.GPEPQVTIGYSGEDYPQAIPELEGIEILN[+1216.423]SSAVLVK.W	HexNAc(2)Hex(5)	N[+1216]	424.9	>sp|P32004|L1CAM_HUMAN Neural cell adhesion molecule L1 OS=Homo sapiens OX=9606 GN=L1CAM PE=1 SV=2
K.GPEPQVTIGYSGEDYPQAIPELEGIEILN[+2059.735]SSAVLVK.W	HexNAc(4)Hex(5)Fuc(1)NeuAc(1)	N[+2060]	444.36	>sp|P32004|L1CAM_HUMAN Neural cell adhesion molecule L1 OS=Homo sapiens OX=9606 GN=L1CAM PE=1 SV=2
K.GPEPQVTIGYSGEDYPQAIPELEGIEILN[+1581.555]SSAVLVK.W	HexNAc(3)Hex(6)	N[+1582]	451.49	>sp|P32004|L1CAM_HUMAN Neural cell adhesion molecule L1 OS=Homo sapiens OX=9606 GN=L1CAM PE=1 SV=2
K.GPEPQVTIGYSGEDYPQAIPELEGIEILN[+1702.581]SSAVLVK.W	HexNAc(2)Hex(8)	N[+1703]	497.05	>sp|P32004|L1CAM_HUMAN Neural cell adhesion molecule L1 OS=Homo sapiens OX=9606 GN=L1CAM PE=1 SV=2
K.GPEPQVTIGYSGEDYPQAIPELEGIEILN[+1694.603]SSAVLVK.W	HexNAc(3)Hex(4)Fuc(1)NeuAc(1)	N[+1695]	517.24	>sp|P32004|L1CAM_HUMAN Neural cell adhesion molecule L1 OS=Homo sapiens OX=9606 GN=L1CAM PE=1 SV=2
K.GPEPQVTIGYSGEDYPQAIPELEGIEILN[+1378.476]SSAVLVK.W	HexNAc(2)Hex(6)	N[+1378]	525.89	>sp|P32004|L1CAM_HUMAN Neural cell adhesion molecule L1 OS=Homo sapiens OX=9606 GN=L1CAM PE=1 SV=2
K.GPEPQVTIGYSGEDYPQAIPELEGIEILN[+1540.529]SSAVLVK.W	HexNAc(2)Hex(7)	N[+1541]	600.98	>sp|P32004|L1CAM_HUMAN Neural cell adhesion molecule L1 OS=Homo sapiens OX=9606 GN=L1CAM PE=1 SV=2
R.GYN[+1540.529]VTYWR.E	HexNAc(2)Hex(7)	N[+1541]	301.16	>sp|P32004|L1CAM_HUMAN Neural cell adhesion molecule L1 OS=Homo sapiens OX=9606 GN=L1CAM PE=1 SV=2
R.GYN[+1378.476]VTYWR.E	HexNAc(2)Hex(6)	N[+1378]	307.39	>sp|P32004|L1CAM_HUMAN Neural cell adhesion molecule L1 OS=Homo sapiens OX=9606 GN=L1CAM PE=1 SV=2
R.GYN[+1864.634]VTYWR.E	HexNAc(2)Hex(9)	N[+1865]	327.86	>sp|P32004|L1CAM_HUMAN Neural cell adhesion molecule L1 OS=Homo sapiens OX=9606 GN=L1CAM PE=1 SV=2
R.GYN[+1702.581]VTYWR.E	HexNAc(2)Hex(8)	N[+1703]	342.51	>sp|P32004|L1CAM_HUMAN Neural cell adhesion molecule L1 OS=Homo sapiens OX=9606 GN=L1CAM PE=1 SV=2
K.DHVVVPAN[+2059.735]TTSVILSGLR.P	HexNAc(4)Hex(5)Fuc(1)NeuAc(1)	N[+2060]	368.7	>sp|P32004|L1CAM_HUMAN Neural cell adhesion molecule L1 OS=Homo sapiens OX=9606 GN=L1CAM PE=1 SV=2
K.HSVLWNAMIHPLC[+57.021]N[+1864.634]MTLK.G	HexNAc(2)Hex(9)	C[+57], N[+1865]	565.01	>sp|Q9HAT2|SIAE_HUMAN Sialate O-acetylesterase OS=Homo sapiens OX=9606 GN=SIAE PE=1 SV=1
R.ALAYGEKN[+1038.375]LTFEGPLPEK.I	HexNAc(2)Hex(3)Fuc(1)	N[+1038]	518.08	>sp|Q9HAT2|SIAE_HUMAN Sialate O-acetylesterase OS=Homo sapiens OX=9606 GN=SIAE PE=1 SV=1
K.DHVVVPAN[+1768.640]TTSVILSGLRPYSSYHLEVQAFNGR.G	HexNAc(4)Hex(5)Fuc(1)	N[+1769]	321.66	>sp|P32004|L1CAM_HUMAN Neural cell adhesion molecule L1 OS=Homo sapiens OX=9606 GN=L1CAM PE=1 SV=2
K.DHVVVPAN[+1702.581]TTSVILSGLRPYSSYHLEVQAFNGR.G	HexNAc(2)Hex(8)	N[+1703]	372.2	>sp|P32004|L1CAM_HUMAN Neural cell adhesion molecule L1 OS=Homo sapiens OX=9606 GN=L1CAM PE=1 SV=2
K.DHVVVPAN[+2350.830]TTSVILSGLRPYSSYHLEVQAFNGR.G	HexNAc(4)Hex(5)Fuc(1)NeuAc(2)	N[+2351]	457.88	>sp|P32004|L1CAM_HUMAN Neural cell adhesion molecule L1 OS=Homo sapiens OX=9606 GN=L1CAM PE=1 SV=2
R.GSGPASEFTFSTPEGVPGHPEALHLEC[+57.021]QSN[+1768.640]TSLLLR.W	HexNAc(4)Hex(5)Fuc(1)	C[+57], N[+1769]	378.16	>sp|P32004|L1CAM_HUMAN Neural cell adhesion molecule L1 OS=Homo sapiens OX=9606 GN=L1CAM PE=1 SV=2
R.GSGPASEFTFSTPEGVPGHPEALHLEC[+57.021]QSN[+2204.772]TSLLLR.W	HexNAc(4)Hex(5)NeuAc(2)	C[+57], N[+2205]	421.05	>sp|P32004|L1CAM_HUMAN Neural cell adhesion molecule L1 OS=Homo sapiens OX=9606 GN=L1CAM PE=1 SV=2
R.GSGPASEFTFSTPEGVPGHPEALHLEC[+57.021]QSN[+2350.830]TSLLLR.W	HexNAc(4)Hex(5)Fuc(1)NeuAc(2)	C[+57], N[+2351]	470.04	>sp|P32004|L1CAM_HUMAN Neural cell adhesion molecule L1 OS=Homo sapiens OX=9606 GN=L1CAM PE=1 SV=2
R.GSGPASEFTFSTPEGVPGHPEALHLEC[+57.021]QSN[+1378.476]TSLLLR.W	HexNAc(2)Hex(6)	C[+57], N[+1378]	507.81	>sp|P32004|L1CAM_HUMAN Neural cell adhesion molecule L1 OS=Homo sapiens OX=9606 GN=L1CAM PE=1 SV=2
R.GSGPASEFTFSTPEGVPGHPEALHLEC[+57.021]QSN[+1540.529]TSLLLR.W	HexNAc(2)Hex(7)	C[+57], N[+1541]	538.72	>sp|P32004|L1CAM_HUMAN Neural cell adhesion molecule L1 OS=Homo sapiens OX=9606 GN=L1CAM PE=1 SV=2
R.GSGPASEFTFSTPEGVPGHPEALHLEC[+57.021]QSN[+2059.735]TSLLLR.W	HexNAc(4)Hex(5)Fuc(1)NeuAc(1)	C[+57], N[+2060]	543.29	>sp|P32004|L1CAM_HUMAN Neural cell adhesion molecule L1 OS=Homo sapiens OX=9606 GN=L1CAM PE=1 SV=2
R.GSGPASEFTFSTPEGVPGHPEALHLEC[+57.021]QSN[+1864.634]TSLLLR.W	HexNAc(2)Hex(9)	C[+57], N[+1865]	565.99	>sp|P32004|L1CAM_HUMAN Neural cell adhesion molecule L1 OS=Homo sapiens OX=9606 GN=L1CAM PE=1 SV=2
R.GSGPASEFTFSTPEGVPGHPEALHLEC[+57.021]QSN[+1702.581]TSLLLR.W	HexNAc(2)Hex(8)	C[+57], N[+1703]	575.79	>sp|P32004|L1CAM_HUMAN Neural cell adhesion molecule L1 OS=Homo sapiens OX=9606 GN=L1CAM PE=1 SV=2
R.GSGPASEFTFSTPEGVPGHPEALHLEC[+57.021]QSN[+1704.635]TSLLLR.W	HexNAc(6)Hex(3)	C[+57], N[+1705]	584.67	>sp|P32004|L1CAM_HUMAN Neural cell adhesion molecule L1 OS=Homo sapiens OX=9606 GN=L1CAM PE=1 SV=2
R.THN[+1913.677]LTDLSPHLR.Y	HexNAc(4)Hex(5)NeuAc(1)	N[+1914]	300.61	>sp|P32004|L1CAM_HUMAN Neural cell adhesion molecule L1 OS=Homo sapiens OX=9606 GN=L1CAM PE=1 SV=2
R.THN[+1710.598]LTDLSPHLR.Y	HexNAc(3)Hex(5)NeuAc(1)	N[+1711]	315.66	>sp|P32004|L1CAM_HUMAN Neural cell adhesion molecule L1 OS=Homo sapiens OX=9606 GN=L1CAM PE=1 SV=2
R.THN[+2350.830]LTDLSPHLR.Y	HexNAc(4)Hex(5)Fuc(1)NeuAc(2)	N[+2351]	315.76	>sp|P32004|L1CAM_HUMAN Neural cell adhesion molecule L1 OS=Homo sapiens OX=9606 GN=L1CAM PE=1 SV=2
R.THN[+1872.651]LTDLSPHLR.Y	HexNAc(3)Hex(6)NeuAc(1)	N[+1873]	316.86	>sp|P32004|L1CAM_HUMAN Neural cell adhesion molecule L1 OS=Homo sapiens OX=9606 GN=L1CAM PE=1 SV=2
R.THN[+1768.640]LTDLSPHLR.Y	HexNAc(4)Hex(5)Fuc(1)	N[+1769]	323.17	>sp|P32004|L1CAM_HUMAN Neural cell adhesion molecule L1 OS=Homo sapiens OX=9606 GN=L1CAM PE=1 SV=2
R.THN[+1971.719]LTDLSPHLR.Y	HexNAc(5)Hex(5)Fuc(1)	N[+1972]	327.63	>sp|P32004|L1CAM_HUMAN Neural cell adhesion molecule L1 OS=Homo sapiens OX=9606 GN=L1CAM PE=1 SV=2
R.THN[+1540.529]LTDLSPHLR.Y	HexNAc(2)Hex(7)	N[+1541]	329.21	>sp|P32004|L1CAM_HUMAN Neural cell adhesion molecule L1 OS=Homo sapiens OX=9606 GN=L1CAM PE=1 SV=2
R.THN[+2715.963]LTDLSPHLR.Y	HexNAc(5)Hex(6)Fuc(1)NeuAc(2)	N[+2716]	333.5	>sp|P32004|L1CAM_HUMAN Neural cell adhesion molecule L1 OS=Homo sapiens OX=9606 GN=L1CAM PE=1 SV=2
R.THN[+2059.735]LTDLSPHLR.Y	HexNAc(4)Hex(5)Fuc(1)NeuAc(1)	N[+2060]	335.74	>sp|P32004|L1CAM_HUMAN Neural cell adhesion molecule L1 OS=Homo sapiens OX=9606 GN=L1CAM PE=1 SV=2
R.THN[+1864.634]LTDLSPHLR.Y	HexNAc(2)Hex(9)	N[+1865]	400.54	>sp|P32004|L1CAM_HUMAN Neural cell adhesion molecule L1 OS=Homo sapiens OX=9606 GN=L1CAM PE=1 SV=2
R.THN[+2026.687]LTDLSPHLR.Y	HexNAc(2)Hex(10)	N[+2027]	439.57	>sp|P32004|L1CAM_HUMAN Neural cell adhesion molecule L1 OS=Homo sapiens OX=9606 GN=L1CAM PE=1 SV=2
R.THN[+1727.613]LTDLSPHLR.Y	HexNAc(3)Hex(6)Fuc(1)	N[+1728]	444.89	>sp|P32004|L1CAM_HUMAN Neural cell adhesion molecule L1 OS=Homo sapiens OX=9606 GN=L1CAM PE=1 SV=2
R.THN[+1378.476]LTDLSPHLR.Y	HexNAc(2)Hex(6)	N[+1378]	464.04	>sp|P32004|L1CAM_HUMAN Neural cell adhesion molecule L1 OS=Homo sapiens OX=9606 GN=L1CAM PE=1 SV=2
R.THN[+1622.582]LTDLSPHLR.Y	HexNAc(4)Hex(5)	N[+1623]	482.37	>sp|P32004|L1CAM_HUMAN Neural cell adhesion molecule L1 OS=Homo sapiens OX=9606 GN=L1CAM PE=1 SV=2
R.THN[+1565.560]LTDLSPHLR.Y	HexNAc(3)Hex(5)Fuc(1)	N[+1566]	482.69	>sp|P32004|L1CAM_HUMAN Neural cell adhesion molecule L1 OS=Homo sapiens OX=9606 GN=L1CAM PE=1 SV=2
R.THN[+1702.581]LTDLSPHLR.Y	HexNAc(2)Hex(8)	N[+1703]	497.01	>sp|P32004|L1CAM_HUMAN Neural cell adhesion molecule L1 OS=Homo sapiens OX=9606 GN=L1CAM PE=1 SV=2
R.THN[+1581.555]LTDLSPHLR.Y	HexNAc(3)Hex(6)	N[+1582]	559.46	>sp|P32004|L1CAM_HUMAN Neural cell adhesion molecule L1 OS=Homo sapiens OX=9606 GN=L1CAM PE=1 SV=2
R.THN[+1419.502]LTDLSPHLR.Y	HexNAc(3)Hex(5)	N[+1420]	620.6	>sp|P32004|L1CAM_HUMAN Neural cell adhesion molecule L1 OS=Homo sapiens OX=9606 GN=L1CAM PE=1 SV=2
R.THN[+1216.423]LTDLSPHLR.Y	HexNAc(2)Hex(5)	N[+1216]	915.08	>sp|P32004|L1CAM_HUMAN Neural cell adhesion molecule L1 OS=Homo sapiens OX=9606 GN=L1CAM PE=1 SV=2
K.DYYPIN[+1378.476]ESLASLPLR.V	HexNAc(2)Hex(6)	N[+1378]	655.08	>sp|O96005|CLPT1_HUMAN Cleft lip and palate transmembrane protein 1 OS=Homo sapiens OX=9606 GN=CLPTM1 PE=1 SV=1
K.GGASLSPQYVSYN[+1864.634]QSSYTQWDLQPDTDYEIHLFK.E	HexNAc(2)Hex(9)	N[+1865]	315.32	>sp|P32004|L1CAM_HUMAN Neural cell adhesion molecule L1 OS=Homo sapiens OX=9606 GN=L1CAM PE=1 SV=2
K.GGASLSPQYVSYN[+1702.581]QSSYTQWDLQPDTDYEIHLFK.E	HexNAc(2)Hex(8)	N[+1703]	322.4	>sp|P32004|L1CAM_HUMAN Neural cell adhesion molecule L1 OS=Homo sapiens OX=9606 GN=L1CAM PE=1 SV=2
K.GGASLSPQYVSYN[+1872.651]QSSYTQWDLQPDTDYEIHLFK.E	HexNAc(3)Hex(6)NeuAc(1)	N[+1873]	375.15	>sp|P32004|L1CAM_HUMAN Neural cell adhesion molecule L1 OS=Homo sapiens OX=9606 GN=L1CAM PE=1 SV=2
K.GGASLSPQYVSYN[+1710.598]QSSYTQWDLQPDTDYEIHLFK.E	HexNAc(3)Hex(5)NeuAc(1)	N[+1711]	377.09	>sp|P32004|L1CAM_HUMAN Neural cell adhesion molecule L1 OS=Homo sapiens OX=9606 GN=L1CAM PE=1 SV=2
K.GGASLSPQYVSYN[+2424.867]QSSYTQWDLQPDTDYEIHLFK.E	HexNAc(5)Hex(6)Fuc(1)NeuAc(1)	N[+2425]	399.9	>sp|P32004|L1CAM_HUMAN Neural cell adhesion molecule L1 OS=Homo sapiens OX=9606 GN=L1CAM PE=1 SV=2
K.GGASLSPQYVSYN[+1913.677]QSSYTQWDLQPDTDYEIHLFK.E	HexNAc(4)Hex(5)NeuAc(1)	N[+1914]	417.8	>sp|P32004|L1CAM_HUMAN Neural cell adhesion molecule L1 OS=Homo sapiens OX=9606 GN=L1CAM PE=1 SV=2
K.GGASLSPQYVSYN[+1216.423]QSSYTQWDLQPDTDYEIHLFK.E	HexNAc(2)Hex(5)	N[+1216]	451.06	>sp|P32004|L1CAM_HUMAN Neural cell adhesion molecule L1 OS=Homo sapiens OX=9606 GN=L1CAM PE=1 SV=2
K.GGASLSPQYVSYN[+1987.714]QSSYTQWDLQPDTDYEIHLFK.E	HexNAc(5)Hex(6)	N[+1988]	502.85	>sp|P32004|L1CAM_HUMAN Neural cell adhesion molecule L1 OS=Homo sapiens OX=9606 GN=L1CAM PE=1 SV=2
K.GGASLSPQYVSYN[+1419.502]QSSYTQWDLQPDTDYEIHLFK.E	HexNAc(3)Hex(5)	N[+1420]	591	>sp|P32004|L1CAM_HUMAN Neural cell adhesion molecule L1 OS=Homo sapiens OX=9606 GN=L1CAM PE=1 SV=2
K.GGASLSPQYVSYN[+1378.476]QSSYTQWDLQPDTDYEIHLFK.E	HexNAc(2)Hex(6)	N[+1378]	642.32	>sp|P32004|L1CAM_HUMAN Neural cell adhesion molecule L1 OS=Homo sapiens OX=9606 GN=L1CAM PE=1 SV=2
K.KDFEDLYTPVN[+2133.772]GSIVIVR.A	HexNAc(5)Hex(6)Fuc(1)	N[+2134]	301.53	>sp|P02786|TFR1_HUMAN Transferrin receptor protein 1 OS=Homo sapiens OX=9606 GN=TFRC PE=1 SV=2
K.KDFEDLYTPVN[+3007.058]GSIVIVR.A	HexNAc(5)Hex(6)Fuc(1)NeuAc(3)	N[+3007]	314.79	>sp|P02786|TFR1_HUMAN Transferrin receptor protein 1 OS=Homo sapiens OX=9606 GN=TFRC PE=1 SV=2
K.KDFEDLYTPVN[+2059.735]GSIVIVR.A	HexNAc(4)Hex(5)Fuc(1)NeuAc(1)	N[+2060]	333.24	>sp|P02786|TFR1_HUMAN Transferrin receptor protein 1 OS=Homo sapiens OX=9606 GN=TFRC PE=1 SV=2
K.KDFEDLYTPVN[+2350.830]GSIVIVR.A	HexNAc(4)Hex(5)Fuc(1)NeuAc(2)	N[+2351]	352.21	>sp|P02786|TFR1_HUMAN Transferrin receptor protein 1 OS=Homo sapiens OX=9606 GN=TFRC PE=1 SV=2
K.KDFEDLYTPVN[+2424.867]GSIVIVR.A	HexNAc(5)Hex(6)Fuc(1)NeuAc(1)	N[+2425]	364.7	>sp|P02786|TFR1_HUMAN Transferrin receptor protein 1 OS=Homo sapiens OX=9606 GN=TFRC PE=1 SV=2
K.KDFEDLYTPVN[+1768.640]GSIVIVR.A	HexNAc(4)Hex(5)Fuc(1)	N[+1769]	402.6	>sp|P02786|TFR1_HUMAN Transferrin receptor protein 1 OS=Homo sapiens OX=9606 GN=TFRC PE=1 SV=2
K.KDFEDLYTPVN[+2715.963]GSIVIVR.A	HexNAc(5)Hex(6)Fuc(1)NeuAc(2)	N[+2716]	412.76	>sp|P02786|TFR1_HUMAN Transferrin receptor protein 1 OS=Homo sapiens OX=9606 GN=TFRC PE=1 SV=2
K.KDFEDLYTPVN[+1864.634]GSIVIVR.A	HexNAc(2)Hex(9)	N[+1865]	490.66	>sp|P02786|TFR1_HUMAN Transferrin receptor protein 1 OS=Homo sapiens OX=9606 GN=TFRC PE=1 SV=2
K.KDFEDLYTPVN[+1702.581]GSIVIVR.A	HexNAc(2)Hex(8)	N[+1703]	543.86	>sp|P02786|TFR1_HUMAN Transferrin receptor protein 1 OS=Homo sapiens OX=9606 GN=TFRC PE=1 SV=2
K.KDFEDLYTPVN[+1540.529]GSIVIVR.A	HexNAc(2)Hex(7)	N[+1541]	554.53	>sp|P02786|TFR1_HUMAN Transferrin receptor protein 1 OS=Homo sapiens OX=9606 GN=TFRC PE=1 SV=2
K.KDFEDLYTPVN[+1378.476]GSIVIVR.A	HexNAc(2)Hex(6)	N[+1378]	614.46	>sp|P02786|TFR1_HUMAN Transferrin receptor protein 1 OS=Homo sapiens OX=9606 GN=TFRC PE=1 SV=2
K.DFEDLYTPVN[+2715.963]GSIVIVR.A	HexNAc(5)Hex(6)Fuc(1)NeuAc(2)	N[+2716]	331.1	>sp|P02786|TFR1_HUMAN Transferrin receptor protein 1 OS=Homo sapiens OX=9606 GN=TFRC PE=1 SV=2
K.DFEDLYTPVN[+3007.058]GSIVIVR.A	HexNAc(5)Hex(6)Fuc(1)NeuAc(3)	N[+3007]	346.63	>sp|P02786|TFR1_HUMAN Transferrin receptor protein 1 OS=Homo sapiens OX=9606 GN=TFRC PE=1 SV=2
K.DFEDLYTPVN[+1702.581]GSIVIVR.A	HexNAc(2)Hex(8)	N[+1703]	351.35	>sp|P02786|TFR1_HUMAN Transferrin receptor protein 1 OS=Homo sapiens OX=9606 GN=TFRC PE=1 SV=2
K.DFEDLYTPVN[+2350.830]GSIVIVR.A	HexNAc(4)Hex(5)Fuc(1)NeuAc(2)	N[+2351]	359.67	>sp|P02786|TFR1_HUMAN Transferrin receptor protein 1 OS=Homo sapiens OX=9606 GN=TFRC PE=1 SV=2
K.DFEDLYTPVN[+2059.735]GSIVIVR.A	HexNAc(4)Hex(5)Fuc(1)NeuAc(1)	N[+2060]	412.72	>sp|P02786|TFR1_HUMAN Transferrin receptor protein 1 OS=Homo sapiens OX=9606 GN=TFRC PE=1 SV=2
K.DFEDLYTPVN[+2424.867]GSIVIVR.A	HexNAc(5)Hex(6)Fuc(1)NeuAc(1)	N[+2425]	458.96	>sp|P02786|TFR1_HUMAN Transferrin receptor protein 1 OS=Homo sapiens OX=9606 GN=TFRC PE=1 SV=2
K.DFEDLYTPVN[+1216.423]GSIVIVR.A	HexNAc(2)Hex(5)	N[+1216]	465.57	>sp|P02786|TFR1_HUMAN Transferrin receptor protein 1 OS=Homo sapiens OX=9606 GN=TFRC PE=1 SV=2
K.DFEDLYTPVN[+1378.476]GSIVIVR.A	HexNAc(2)Hex(6)	N[+1378]	592.01	>sp|P02786|TFR1_HUMAN Transferrin receptor protein 1 OS=Homo sapiens OX=9606 GN=TFRC PE=1 SV=2
K.DFEDLYTPVN[+1864.634]GSIVIVR.A	HexNAc(2)Hex(9)	N[+1865]	631.33	>sp|P02786|TFR1_HUMAN Transferrin receptor protein 1 OS=Homo sapiens OX=9606 GN=TFRC PE=1 SV=2
K.FPIVNAELSFFGHAHLGTGDPYTPGFPSFN[+1540.529]HTQFPPSR.S	HexNAc(2)Hex(7)	N[+1541]	312.15	>sp|P02786|TFR1_HUMAN Transferrin receptor protein 1 OS=Homo sapiens OX=9606 GN=TFRC PE=1 SV=2
K.FPIVNAELSFFGHAHLGTGDPYTPGFPSFN[+1378.476]HTQFPPSR.S	HexNAc(2)Hex(6)	N[+1378]	383.89	>sp|P02786|TFR1_HUMAN Transferrin receptor protein 1 OS=Homo sapiens OX=9606 GN=TFRC PE=1 SV=2
K.N[+1702.581]ETIWYLK.Y	HexNAc(2)Hex(8)	N[+1703]	352	>sp|O15342|VA0E1_HUMAN V-type proton ATPase subunit e 1 OS=Homo sapiens OX=9606 GN=ATP6V0E1 PE=1 SV=2
K.N[+1378.476]ETIWYLK.Y	HexNAc(2)Hex(6)	N[+1378]	386.37	>sp|O15342|VA0E1_HUMAN V-type proton ATPase subunit e 1 OS=Homo sapiens OX=9606 GN=ATP6V0E1 PE=1 SV=2
K.AN[+1378.476]TTQPGIVEGGQVLK.C	HexNAc(2)Hex(6)	N[+1378]	718.11	>sp|P06756|ITAV_HUMAN Integrin alpha-V OS=Homo sapiens OX=9606 GN=ITGAV PE=1 SV=2
R.KQNNGAFN[+2026.687]ETLFR.N	HexNAc(2)Hex(10)	N[+2027]	355.58	>sp|P02786|TFR1_HUMAN Transferrin receptor protein 1 OS=Homo sapiens OX=9606 GN=TFRC PE=1 SV=2
R.KQNNGAFN[+1540.529]ETLFR.N	HexNAc(2)Hex(7)	N[+1541]	367.48	>sp|P02786|TFR1_HUMAN Transferrin receptor protein 1 OS=Homo sapiens OX=9606 GN=TFRC PE=1 SV=2
R.KQNNGAFN[+1702.581]ETLFR.N	HexNAc(2)Hex(8)	N[+1703]	372.18	>sp|P02786|TFR1_HUMAN Transferrin receptor protein 1 OS=Homo sapiens OX=9606 GN=TFRC PE=1 SV=2
R.KQNNGAFN[+1864.634]ETLFR.N	HexNAc(2)Hex(9)	N[+1865]	434.01	>sp|P02786|TFR1_HUMAN Transferrin receptor protein 1 OS=Homo sapiens OX=9606 GN=TFRC PE=1 SV=2
R.TAADTTGLQPILNQFTPAN[+1864.634]ISR.Q	HexNAc(2)Hex(9)	N[+1865]	309.56	>sp|P06756|ITAV_HUMAN Integrin alpha-V OS=Homo sapiens OX=9606 GN=ITGAV PE=1 SV=2
R.TAADTTGLQPILNQFTPAN[+1702.581]ISR.Q	HexNAc(2)Hex(8)	N[+1703]	590.1	>sp|P06756|ITAV_HUMAN Integrin alpha-V OS=Homo sapiens OX=9606 GN=ITGAV PE=1 SV=2
K.ENQN[+1378.476]HSYSLK.S	HexNAc(2)Hex(6)	N[+1378]	357	>sp|P06756|ITAV_HUMAN Integrin alpha-V OS=Homo sapiens OX=9606 GN=ITGAV PE=1 SV=2
K.ENQN[+1702.581]HSYSLK.S	HexNAc(2)Hex(8)	N[+1703]	396.73	>sp|P06756|ITAV_HUMAN Integrin alpha-V OS=Homo sapiens OX=9606 GN=ITGAV PE=1 SV=2
K.QNNGAFN[+1702.581]ETLFR.N	HexNAc(2)Hex(8)	N[+1703]	335.61	>sp|P02786|TFR1_HUMAN Transferrin receptor protein 1 OS=Homo sapiens OX=9606 GN=TFRC PE=1 SV=2
K.QNNGAFN[+2026.687]ETLFR.N	HexNAc(2)Hex(10)	N[+2027]	467.04	>sp|P02786|TFR1_HUMAN Transferrin receptor protein 1 OS=Homo sapiens OX=9606 GN=TFRC PE=1 SV=2
K.QNNGAFN[+1540.529]ETLFR.N	HexNAc(2)Hex(7)	N[+1541]	512.72	>sp|P02786|TFR1_HUMAN Transferrin receptor protein 1 OS=Homo sapiens OX=9606 GN=TFRC PE=1 SV=2
K.QNNGAFN[+1864.634]ETLFR.N	HexNAc(2)Hex(9)	N[+1865]	683.31	>sp|P02786|TFR1_HUMAN Transferrin receptor protein 1 OS=Homo sapiens OX=9606 GN=TFRC PE=1 SV=2
K.C[+57.021]FDAMEVDALN[+1362.481]SSHPVSTPVENPAQIR.E	HexNAc(2)Hex(5)Fuc(1)	C[+57], N[+1362]	452.16	>sp|Q9NZ08|ERAP1_HUMAN Endoplasmic reticulum aminopeptidase 1 OS=Homo sapiens OX=9606 GN=ERAP1 PE=1 SV=3
K.C[+57.021]FDAMEVDALN[+1540.529]SSHPVSTPVENPAQIR.E	HexNAc(2)Hex(7)	C[+57], N[+1541]	498.94	>sp|Q9NZ08|ERAP1_HUMAN Endoplasmic reticulum aminopeptidase 1 OS=Homo sapiens OX=9606 GN=ERAP1 PE=1 SV=3
K.C[+57.021]FDAMEVDALN[+1702.581]SSHPVSTPVENPAQIR.E	HexNAc(2)Hex(8)	C[+57], N[+1703]	608.77	>sp|Q9NZ08|ERAP1_HUMAN Endoplasmic reticulum aminopeptidase 1 OS=Homo sapiens OX=9606 GN=ERAP1 PE=1 SV=3
K.C[+57.021]FDAMEVDALN[+1378.476]SSHPVSTPVENPAQIR.E	HexNAc(2)Hex(6)	C[+57], N[+1378]	937.11	>sp|Q9NZ08|ERAP1_HUMAN Endoplasmic reticulum aminopeptidase 1 OS=Homo sapiens OX=9606 GN=ERAP1 PE=1 SV=3
K.HGAVVN[+1378.476]ESHHDALVEDIFDKEDEDKDGFISAR.E	HexNAc(2)Hex(6)	N[+1378]	725.92	>sp|Q9NWM8|FKB14_HUMAN Peptidyl-prolyl cis-trans isomerase FKBP14 OS=Homo sapiens OX=9606 GN=FKBP14 PE=1 SV=1
K.DVVTAAGDMLKDN[+1403.507]ATEEEILVYLEK.T	HexNAc(3)Hex(4)Fuc(1)	N[+1404]	305.21	>sp|P07602|SAP_HUMAN Prosaposin OS=Homo sapiens OX=9606 GN=PSAP PE=1 SV=2
K.DVVTAAGDMLKDN[+1694.603]ATEEEILVYLEK.T	HexNAc(3)Hex(4)Fuc(1)NeuAc(1)	N[+1695]	312.7	>sp|P07602|SAP_HUMAN Prosaposin OS=Homo sapiens OX=9606 GN=PSAP PE=1 SV=2
K.DVVTAAGDMLKDN[+1768.640]ATEEEILVYLEK.T	HexNAc(4)Hex(5)Fuc(1)	N[+1769]	321.1	>sp|P07602|SAP_HUMAN Prosaposin OS=Homo sapiens OX=9606 GN=PSAP PE=1 SV=2
K.DVVTAAGDMLKDN[+2350.830]ATEEEILVYLEK.T	HexNAc(4)Hex(5)Fuc(1)NeuAc(2)	N[+2351]	344.44	>sp|P07602|SAP_HUMAN Prosaposin OS=Homo sapiens OX=9606 GN=PSAP PE=1 SV=2
K.DVVTAAGDMLKDN[+1038.375]ATEEEILVYLEK.T	HexNAc(2)Hex(3)Fuc(1)	N[+1038]	431.48	>sp|P07602|SAP_HUMAN Prosaposin OS=Homo sapiens OX=9606 GN=PSAP PE=1 SV=2
K.DVVTAAGDMLKDN[+1200.428]ATEEEILVYLEK.T	HexNAc(2)Hex(4)Fuc(1)	N[+1200]	432.28	>sp|P07602|SAP_HUMAN Prosaposin OS=Homo sapiens OX=9606 GN=PSAP PE=1 SV=2
K.DVVTAAGDM[+15.995]LKDN[+1038.375]ATEEEILVYLEK.T	HexNAc(2)Hex(3)Fuc(1)	M[+16], N[+1038]	485.84	>sp|P07602|SAP_HUMAN Prosaposin OS=Homo sapiens OX=9606 GN=PSAP PE=1 SV=2
K.DN[+1038.375]ATEEEILVYLEK.T	HexNAc(2)Hex(3)Fuc(1)	N[+1038]	354.09	>sp|P07602|SAP_HUMAN Prosaposin OS=Homo sapiens OX=9606 GN=PSAP PE=1 SV=2
K.DN[+1702.581]ATEEEILVYLEK.T	HexNAc(2)Hex(8)	N[+1703]	447.55	>sp|P07602|SAP_HUMAN Prosaposin OS=Homo sapiens OX=9606 GN=PSAP PE=1 SV=2
K.DN[+2026.687]ATEEEILVYLEK.T	HexNAc(2)Hex(10)	N[+2027]	462.01	>sp|P07602|SAP_HUMAN Prosaposin OS=Homo sapiens OX=9606 GN=PSAP PE=1 SV=2
K.FLSSSPHLPPSSYFN[+892.317]ASGR.A	HexNAc(2)Hex(3)	N[+892]	356.33	>sp|O14773|TPP1_HUMAN Tripeptidyl-peptidase 1 OS=Homo sapiens OX=9606 GN=TPP1 PE=1 SV=2
K.FLSSSPHLPPSSYFN[+1038.375]ASGR.A	HexNAc(2)Hex(3)Fuc(1)	N[+1038]	384.02	>sp|O14773|TPP1_HUMAN Tripeptidyl-peptidase 1 OS=Homo sapiens OX=9606 GN=TPP1 PE=1 SV=2
K.TC[+57.021]DWLPKPN[+2059.735]MSASC[+57.021]K.E	HexNAc(4)Hex(5)Fuc(1)NeuAc(1)	C[+57]*2, N[+2060]	309.94	>sp|P07602|SAP_HUMAN Prosaposin OS=Homo sapiens OX=9606 GN=PSAP PE=1 SV=2
K.TC[+57.021]DWLPKPN[+1241.454]MSASC[+57.021]K.E	HexNAc(3)Hex(3)Fuc(1)	C[+57]*2, N[+1241]	318.14	>sp|P07602|SAP_HUMAN Prosaposin OS=Homo sapiens OX=9606 GN=PSAP PE=1 SV=2
K.TC[+57.021]DWLPKPN[+1038.375]MSASC[+57.021]K.E	HexNAc(2)Hex(3)Fuc(1)	C[+57]*2, N[+1038]	326.71	>sp|P07602|SAP_HUMAN Prosaposin OS=Homo sapiens OX=9606 GN=PSAP PE=1 SV=2
K.TC[+57.021]DWLPKPN[+1694.603]MSASC[+57.021]K.E	HexNAc(3)Hex(4)Fuc(1)NeuAc(1)	C[+57]*2, N[+1695]	333.49	>sp|P07602|SAP_HUMAN Prosaposin OS=Homo sapiens OX=9606 GN=PSAP PE=1 SV=2
K.TC[+57.021]DWLPKPN[+2350.830]MSASC[+57.021]K.E	HexNAc(4)Hex(5)Fuc(1)NeuAc(2)	C[+57]*2, N[+2351]	346.67	>sp|P07602|SAP_HUMAN Prosaposin OS=Homo sapiens OX=9606 GN=PSAP PE=1 SV=2
K.TC[+57.021]DWLPKPN[+1200.428]MSASC[+57.021]K.E	HexNAc(2)Hex(4)Fuc(1)	C[+57]*2, N[+1200]	380.82	>sp|P07602|SAP_HUMAN Prosaposin OS=Homo sapiens OX=9606 GN=PSAP PE=1 SV=2
K.TC[+57.021]DWLPKPN[+1403.507]MSASC[+57.021]K.E	HexNAc(3)Hex(4)Fuc(1)	C[+57]*2, N[+1404]	427.75	>sp|P07602|SAP_HUMAN Prosaposin OS=Homo sapiens OX=9606 GN=PSAP PE=1 SV=2
K.TC[+57.021]DWLPKPN[+1540.529]MSASC[+57.021]K.E	HexNAc(2)Hex(7)	C[+57]*2, N[+1541]	431.94	>sp|P07602|SAP_HUMAN Prosaposin OS=Homo sapiens OX=9606 GN=PSAP PE=1 SV=2
K.TC[+57.021]DWLPKPN[+2026.687]MSASC[+57.021]K.E	HexNAc(2)Hex(10)	C[+57]*2, N[+2027]	441.04	>sp|P07602|SAP_HUMAN Prosaposin OS=Homo sapiens OX=9606 GN=PSAP PE=1 SV=2
K.TC[+57.021]DWLPKPN[+1702.581]MSASC[+57.021]K.E	HexNAc(2)Hex(8)	C[+57]*2, N[+1703]	458.64	>sp|P07602|SAP_HUMAN Prosaposin OS=Homo sapiens OX=9606 GN=PSAP PE=1 SV=2
K.TC[+57.021]DWLPKPN[+1216.423]MSASC[+57.021]K.E	HexNAc(2)Hex(5)	C[+57]*2, N[+1216]	538.44	>sp|P07602|SAP_HUMAN Prosaposin OS=Homo sapiens OX=9606 GN=PSAP PE=1 SV=2
K.TC[+57.021]DWLPKPN[+1864.634]MSASC[+57.021]K.E	HexNAc(2)Hex(9)	C[+57]*2, N[+1865]	595.61	>sp|P07602|SAP_HUMAN Prosaposin OS=Homo sapiens OX=9606 GN=PSAP PE=1 SV=2
K.TC[+57.021]DWLPKPN[+1038.375]M[+15.995]SASC[+57.021]K.E	HexNAc(2)Hex(3)Fuc(1)	C[+57]*2, M[+16], N[+1038]	621.37	>sp|P07602|SAP_HUMAN Prosaposin OS=Homo sapiens OX=9606 GN=PSAP PE=1 SV=2
K.PN[+1038.375]MSASC[+57.021]K.E	HexNAc(2)Hex(3)Fuc(1)	C[+57], N[+1038]	347.37	>sp|P07602|SAP_HUMAN Prosaposin OS=Homo sapiens OX=9606 GN=PSAP PE=1 SV=2
K.HTNMN[+1540.529]LTQLK.V	HexNAc(2)Hex(7)	N[+1541]	303.83	>sp|Q15165|PON2_HUMAN Serum paraoxonase/arylesterase 2 OS=Homo sapiens OX=9606 GN=PON2 PE=1 SV=4
R.SKPQPKDNGDVC[+57.021]QDC[+57.021]IQMVTDIQTAVRTN[+3165.164]STFVQALVEHVK.E	HexNAc(10)Hex(7)	C[+57]*2, N[+3165]	304.68	>sp|P07602|SAP_HUMAN Prosaposin OS=Homo sapiens OX=9606 GN=PSAP PE=1 SV=2
K.HTNMN[+2026.687]LTQLK.V	HexNAc(2)Hex(10)	N[+2027]	346.45	>sp|Q15165|PON2_HUMAN Serum paraoxonase/arylesterase 2 OS=Homo sapiens OX=9606 GN=PON2 PE=1 SV=4
K.HTNMN[+1378.476]LTQLK.V	HexNAc(2)Hex(6)	N[+1378]	409	>sp|Q15165|PON2_HUMAN Serum paraoxonase/arylesterase 2 OS=Homo sapiens OX=9606 GN=PON2 PE=1 SV=4
R.TVPPMVN[+1540.529]VTR.S	HexNAc(2)Hex(7)	N[+1541]	306.12	>sp|Q29983|MICA_HUMAN MHC class I polypeptide-related sequence A OS=Homo sapiens OX=9606 GN=MICA PE=1 SV=1
R.QDGVSLSHDTQQWGDVLPDGN[+1378.476]GTYQTWVATR.I	HexNAc(2)Hex(6)	N[+1378]	588.49	>sp|Q29983|MICA_HUMAN MHC class I polypeptide-related sequence A OS=Homo sapiens OX=9606 GN=MICA PE=1 SV=1
K.GQVYPWGNWFQPN[+1702.581]R.T	HexNAc(2)Hex(8)	N[+1703]	664.65	>sp|Q8NBJ7|SUMF2_HUMAN Inactive C-alpha-formylglycine-generating enzyme 2 OS=Homo sapiens OX=9606 GN=SUMF2 PE=1 SV=2
K.HTNMN[+1864.634]LTQLK.V	HexNAc(2)Hex(9)	N[+1865]	435.48	>sp|Q15165|PON2_HUMAN Serum paraoxonase/arylesterase 2 OS=Homo sapiens OX=9606 GN=PON2 PE=1 SV=4
R.TN[+2350.830]STFVQALVEHVK.E	HexNAc(4)Hex(5)Fuc(1)NeuAc(2)	N[+2351]	317.23	>sp|P07602|SAP_HUMAN Prosaposin OS=Homo sapiens OX=9606 GN=PSAP PE=1 SV=2
R.TN[+1540.529]STFVQALVEHVK.E	HexNAc(2)Hex(7)	N[+1541]	326.89	>sp|P07602|SAP_HUMAN Prosaposin OS=Homo sapiens OX=9606 GN=PSAP PE=1 SV=2
R.TN[+2059.735]STFVQALVEHVK.E	HexNAc(4)Hex(5)Fuc(1)NeuAc(1)	N[+2060]	343.55	>sp|P07602|SAP_HUMAN Prosaposin OS=Homo sapiens OX=9606 GN=PSAP PE=1 SV=2
R.TN[+1038.375]STFVQALVEHVK.E	HexNAc(2)Hex(3)Fuc(1)	N[+1038]	352.57	>sp|P07602|SAP_HUMAN Prosaposin OS=Homo sapiens OX=9606 GN=PSAP PE=1 SV=2
R.TN[+1362.481]STFVQALVEHVK.E	HexNAc(2)Hex(5)Fuc(1)	N[+1362]	364.99	>sp|P07602|SAP_HUMAN Prosaposin OS=Homo sapiens OX=9606 GN=PSAP PE=1 SV=2
R.TN[+1403.507]STFVQALVEHVK.E	HexNAc(3)Hex(4)Fuc(1)	N[+1404]	393.77	>sp|P07602|SAP_HUMAN Prosaposin OS=Homo sapiens OX=9606 GN=PSAP PE=1 SV=2
R.TN[+1864.634]STFVQALVEHVK.E	HexNAc(2)Hex(9)	N[+1865]	464.83	>sp|P07602|SAP_HUMAN Prosaposin OS=Homo sapiens OX=9606 GN=PSAP PE=1 SV=2
R.TN[+1702.581]STFVQALVEHVK.E	HexNAc(2)Hex(8)	N[+1703]	528.75	>sp|P07602|SAP_HUMAN Prosaposin OS=Homo sapiens OX=9606 GN=PSAP PE=1 SV=2
R.TN[+1200.428]STFVQALVEHVK.E	HexNAc(2)Hex(4)Fuc(1)	N[+1200]	648.97	>sp|P07602|SAP_HUMAN Prosaposin OS=Homo sapiens OX=9606 GN=PSAP PE=1 SV=2
R.TN[+1216.423]STFVQALVEHVK.E	HexNAc(2)Hex(5)	N[+1216]	679.56	>sp|P07602|SAP_HUMAN Prosaposin OS=Homo sapiens OX=9606 GN=PSAP PE=1 SV=2
R.PYSIPPC[+57.021]EHHVN[+1038.375]GSRPPC[+57.021]TGEGDTPK.C	HexNAc(2)Hex(3)Fuc(1)	C[+57]*2, N[+1038]	484.95	>sp|P07858|CATB_HUMAN Cathepsin B OS=Homo sapiens OX=9606 GN=CTSB PE=1 SV=3
R.TN[+1403.507]STFVQALVEHVKEEC[+57.021]DR.L	HexNAc(3)Hex(4)Fuc(1)	C[+57], N[+1404]	304.79	>sp|P07602|SAP_HUMAN Prosaposin OS=Homo sapiens OX=9606 GN=PSAP PE=1 SV=2
R.TN[+1241.454]STFVQALVEHVKEEC[+57.021]DR.L	HexNAc(3)Hex(3)Fuc(1)	C[+57], N[+1241]	489.25	>sp|P07602|SAP_HUMAN Prosaposin OS=Homo sapiens OX=9606 GN=PSAP PE=1 SV=2
R.TN[+1378.476]STFVQALVEHVKEEC[+57.021]DR.L	HexNAc(2)Hex(6)	C[+57], N[+1378]	566.69	>sp|P07602|SAP_HUMAN Prosaposin OS=Homo sapiens OX=9606 GN=PSAP PE=1 SV=2
R.TN[+1038.375]STFVQALVEHVKEEC[+57.021]DR.L	HexNAc(2)Hex(3)Fuc(1)	C[+57], N[+1038]	651.88	>sp|P07602|SAP_HUMAN Prosaposin OS=Homo sapiens OX=9606 GN=PSAP PE=1 SV=2
K.LIDNN[+1200.428]K.T	HexNAc(2)Hex(4)Fuc(1)	N[+1200]	320.79	>sp|P07602|SAP_HUMAN Prosaposin OS=Homo sapiens OX=9606 GN=PSAP PE=1 SV=2
K.LIDNN[+1038.375]KTEK.E	HexNAc(2)Hex(3)Fuc(1)	N[+1038]	367.47	>sp|P07602|SAP_HUMAN Prosaposin OS=Homo sapiens OX=9606 GN=PSAP PE=1 SV=2
K.LIDNN[+1362.481]KTEK.E	HexNAc(2)Hex(5)Fuc(1)	N[+1362]	420.89	>sp|P07602|SAP_HUMAN Prosaposin OS=Homo sapiens OX=9606 GN=PSAP PE=1 SV=2
K.LIDNN[+1200.428]KTEK.E	HexNAc(2)Hex(4)Fuc(1)	N[+1200]	503.23	>sp|P07602|SAP_HUMAN Prosaposin OS=Homo sapiens OX=9606 GN=PSAP PE=1 SV=2
K.N[+1378.476]STKQEILAALEK.G	HexNAc(2)Hex(6)	N[+1378]	319.11	>sp|P07602|SAP_HUMAN Prosaposin OS=Homo sapiens OX=9606 GN=PSAP PE=1 SV=2
R.DSEAFC[+57.021]HAN[+1702.581]C[+57.021]SGPAPAAKPDPDGGR.A	HexNAc(2)Hex(8)	C[+57]*2, N[+1703]	645.03	>sp|Q92791|SC65_HUMAN Endoplasmic reticulum protein SC65 OS=Homo sapiens OX=9606 GN=P3H4 PE=1 SV=1
K.LSQDFMILWLHGEN[+1038.375]GTGPAK.F	HexNAc(2)Hex(3)Fuc(1)	N[+1038]	593.3	>sp|Q5JS37|NHLC3_HUMAN NHL repeat-containing protein 3 OS=Homo sapiens OX=9606 GN=NHLRC3 PE=2 SV=1
R.VVRPDSELGERPPEDN[+1897.682]QSFQYDHEAFLGK.E	HexNAc(4)Hex(4)Fuc(1)NeuAc(1)	N[+1898]	307.64	>sp|Q15293|RCN1_HUMAN Reticulocalbin-1 OS=Homo sapiens OX=9606 GN=RCN1 PE=1 SV=1
R.VVRPDSELGERPPEDN[+1606.587]QSFQYDHEAFLGK.E	HexNAc(4)Hex(4)Fuc(1)	N[+1607]	311.42	>sp|Q15293|RCN1_HUMAN Reticulocalbin-1 OS=Homo sapiens OX=9606 GN=RCN1 PE=1 SV=1
R.VVRPDSELGERPPEDN[+1241.454]QSFQYDHEAFLGK.E	HexNAc(3)Hex(3)Fuc(1)	N[+1241]	314.82	>sp|Q15293|RCN1_HUMAN Reticulocalbin-1 OS=Homo sapiens OX=9606 GN=RCN1 PE=1 SV=1
R.VVRPDSELGERPPEDN[+1647.613]QSFQYDHEAFLGK.E	HexNAc(5)Hex(3)Fuc(1)	N[+1648]	319.6	>sp|Q15293|RCN1_HUMAN Reticulocalbin-1 OS=Homo sapiens OX=9606 GN=RCN1 PE=1 SV=1
R.VVRPDSELGERPPEDN[+1565.560]QSFQYDHEAFLGK.E	HexNAc(3)Hex(5)Fuc(1)	N[+1566]	324.36	>sp|Q15293|RCN1_HUMAN Reticulocalbin-1 OS=Homo sapiens OX=9606 GN=RCN1 PE=1 SV=1
R.VVRPDSELGERPPEDN[+1540.529]QSFQYDHEAFLGK.E	HexNAc(2)Hex(7)	N[+1541]	326.11	>sp|Q15293|RCN1_HUMAN Reticulocalbin-1 OS=Homo sapiens OX=9606 GN=RCN1 PE=1 SV=1
R.VVRPDSELGERPPEDN[+1444.534]QSFQYDHEAFLGK.E	HexNAc(4)Hex(3)Fuc(1)	N[+1445]	326.34	>sp|Q15293|RCN1_HUMAN Reticulocalbin-1 OS=Homo sapiens OX=9606 GN=RCN1 PE=1 SV=1
R.VVRPDSELGERPPEDN[+1403.507]QSFQYDHEAFLGK.E	HexNAc(3)Hex(4)Fuc(1)	N[+1404]	334.18	>sp|Q15293|RCN1_HUMAN Reticulocalbin-1 OS=Homo sapiens OX=9606 GN=RCN1 PE=1 SV=1
R.VVRPDSELGERPPEDN[+1864.634]QSFQYDHEAFLGK.E	HexNAc(2)Hex(9)	N[+1865]	342.78	>sp|Q15293|RCN1_HUMAN Reticulocalbin-1 OS=Homo sapiens OX=9606 GN=RCN1 PE=1 SV=1
R.VVRPDSELGERPPEDN[+1362.481]QSFQYDHEAFLGK.E	HexNAc(2)Hex(5)Fuc(1)	N[+1362]	346.71	>sp|Q15293|RCN1_HUMAN Reticulocalbin-1 OS=Homo sapiens OX=9606 GN=RCN1 PE=1 SV=1
R.VVRPDSELGERPPEDN[+1378.476]QSFQYDHEAFLGK.E	HexNAc(2)Hex(6)	N[+1378]	353.46	>sp|Q15293|RCN1_HUMAN Reticulocalbin-1 OS=Homo sapiens OX=9606 GN=RCN1 PE=1 SV=1
R.VVRPDSELGERPPEDN[+1038.375]QSFQYDHEAFLGK.E	HexNAc(2)Hex(3)Fuc(1)	N[+1038]	362.82	>sp|Q15293|RCN1_HUMAN Reticulocalbin-1 OS=Homo sapiens OX=9606 GN=RCN1 PE=1 SV=1
R.VVRPDSELGERPPEDN[+1216.423]QSFQYDHEAFLGK.E	HexNAc(2)Hex(5)	N[+1216]	364.01	>sp|Q15293|RCN1_HUMAN Reticulocalbin-1 OS=Homo sapiens OX=9606 GN=RCN1 PE=1 SV=1
R.VVRPDSELGERPPEDN[+1702.581]QSFQYDHEAFLGK.E	HexNAc(2)Hex(8)	N[+1703]	366.48	>sp|Q15293|RCN1_HUMAN Reticulocalbin-1 OS=Homo sapiens OX=9606 GN=RCN1 PE=1 SV=1
R.VVRPDSELGERPPEDN[+1850.693]QSFQYDHEAFLGK.E	HexNAc(6)Hex(3)Fuc(1)	N[+1851]	398.97	>sp|Q15293|RCN1_HUMAN Reticulocalbin-1 OS=Homo sapiens OX=9606 GN=RCN1 PE=1 SV=1
R.VVRPDSELGERPPEDN[+1054.370]QSFQYDHEAFLGK.E	HexNAc(2)Hex(4)	N[+1054]	417.01	>sp|Q15293|RCN1_HUMAN Reticulocalbin-1 OS=Homo sapiens OX=9606 GN=RCN1 PE=1 SV=1
R.VVRPDSELGERPPEDN[+1200.428]QSFQYDHEAFLGK.E	HexNAc(2)Hex(4)Fuc(1)	N[+1200]	447.48	>sp|Q15293|RCN1_HUMAN Reticulocalbin-1 OS=Homo sapiens OX=9606 GN=RCN1 PE=1 SV=1
R.IGPGEPLELLC[+57.021]N[+2350.830]VSGALPPAGR.H	HexNAc(4)Hex(5)Fuc(1)NeuAc(2)	C[+57], N[+2351]	301.15	>sp|Q969P0|IGSF8_HUMAN Immunoglobulin superfamily member 8 OS=Homo sapiens OX=9606 GN=IGSF8 PE=1 SV=1
R.IGPGEPLELLC[+57.021]N[+2059.735]VSGALPPAGR.H	HexNAc(4)Hex(5)Fuc(1)NeuAc(1)	C[+57], N[+2060]	328.32	>sp|Q969P0|IGSF8_HUMAN Immunoglobulin superfamily member 8 OS=Homo sapiens OX=9606 GN=IGSF8 PE=1 SV=1
R.VVRPDSELGERPPEDN[+1241.454]QSFQYDHEAFLGKEDSK.T	HexNAc(3)Hex(3)Fuc(1)	N[+1241]	306.89	>sp|Q15293|RCN1_HUMAN Reticulocalbin-1 OS=Homo sapiens OX=9606 GN=RCN1 PE=1 SV=1
R.VVRPDSELGERPPEDN[+1378.476]QSFQYDHEAFLGKEDSK.T	HexNAc(2)Hex(6)	N[+1378]	308.08	>sp|Q15293|RCN1_HUMAN Reticulocalbin-1 OS=Homo sapiens OX=9606 GN=RCN1 PE=1 SV=1
R.VVRPDSELGERPPEDN[+1702.581]QSFQYDHEAFLGKEDSK.T	HexNAc(2)Hex(8)	N[+1703]	309.33	>sp|Q15293|RCN1_HUMAN Reticulocalbin-1 OS=Homo sapiens OX=9606 GN=RCN1 PE=1 SV=1
R.VVRPDSELGERPPEDN[+1444.534]QSFQYDHEAFLGKEDSK.T	HexNAc(4)Hex(3)Fuc(1)	N[+1445]	367.91	>sp|Q15293|RCN1_HUMAN Reticulocalbin-1 OS=Homo sapiens OX=9606 GN=RCN1 PE=1 SV=1
R.VVRPDSELGERPPEDN[+1038.375]QSFQYDHEAFLGKEDSK.T	HexNAc(2)Hex(3)Fuc(1)	N[+1038]	568.28	>sp|Q15293|RCN1_HUMAN Reticulocalbin-1 OS=Homo sapiens OX=9606 GN=RCN1 PE=1 SV=1
R.VVRPDSELGERPPEDN[+1216.423]QSFQYDHEAFLGKEDSK.T	HexNAc(2)Hex(5)	N[+1216]	618.57	>sp|Q15293|RCN1_HUMAN Reticulocalbin-1 OS=Homo sapiens OX=9606 GN=RCN1 PE=1 SV=1
R.VVRPDSELGERPPEDN[+1647.613]QSFQYDHEAFLGKEDSK.T	HexNAc(5)Hex(3)Fuc(1)	N[+1648]	658.82	>sp|Q15293|RCN1_HUMAN Reticulocalbin-1 OS=Homo sapiens OX=9606 GN=RCN1 PE=1 SV=1
K.DSLN[+1702.581]SSHPISSSVQSSEQIEEMFDSLSYFK.G	HexNAc(2)Hex(8)	N[+1703]	471.46	>sp|Q9UIQ6|LCAP_HUMAN Leucyl-cystinyl aminopeptidase OS=Homo sapiens OX=9606 GN=LNPEP PE=1 SV=3
K.SIFDPPVFPVC[+57.021]MLGN[+1702.581]R.T	HexNAc(2)Hex(8)	C[+57], N[+1703]	648.88	>sp|Q9UP95|S12A4_HUMAN Solute carrier family 12 member 4 OS=Homo sapiens OX=9606 GN=SLC12A4 PE=1 SV=2
K.KPPAPPSPVQSQSPSTN[+2116.756]WSPAVPVK.K	HexNAc(5)Hex(5)NeuAc(1)	N[+2117]	337.11	>sp|Q8IYB3|SRRM1_HUMAN Serine/arginine repetitive matrix protein 1 OS=Homo sapiens OX=9606 GN=SRRM1 PE=1 SV=2
R.N[+1540.529]TTIFLK.F	HexNAc(2)Hex(7)	N[+1541]	325.17	>sp|Q8NBN3|TM87A_HUMAN Transmembrane protein 87A OS=Homo sapiens OX=9606 GN=TMEM87A PE=1 SV=3
R.N[+2481.889]TTIFLK.F	HexNAc(6)Hex(6)NeuAc(1)	N[+2482]	326.46	>sp|Q8NBN3|TM87A_HUMAN Transmembrane protein 87A OS=Homo sapiens OX=9606 GN=TMEM87A PE=1 SV=3
R.N[+1702.581]TTIFLK.F	HexNAc(2)Hex(8)	N[+1703]	386.81	>sp|Q8NBN3|TM87A_HUMAN Transmembrane protein 87A OS=Homo sapiens OX=9606 GN=TMEM87A PE=1 SV=3
R.N[+1378.476]TTIFLK.F	HexNAc(2)Hex(6)	N[+1378]	391.28	>sp|Q8NBN3|TM87A_HUMAN Transmembrane protein 87A OS=Homo sapiens OX=9606 GN=TMEM87A PE=1 SV=3
R.FVHVN[+1702.581]TSAVLK.L	HexNAc(2)Hex(8)	N[+1703]	346.84	>sp|Q9Y6A1|POMT1_HUMAN Protein O-mannosyl-transferase 1 OS=Homo sapiens OX=9606 GN=POMT1 PE=1 SV=3
R.FVHVN[+1540.529]TSAVLK.L	HexNAc(2)Hex(7)	N[+1541]	375.84	>sp|Q9Y6A1|POMT1_HUMAN Protein O-mannosyl-transferase 1 OS=Homo sapiens OX=9606 GN=POMT1 PE=1 SV=3
K.TGEAN[+1378.476]LTQIYLQEALDFIK.R	HexNAc(2)Hex(6)	N[+1378]	548.16	>sp|P34059|GALNS_HUMAN N-acetylgalactosamine-6-sulfatase OS=Homo sapiens OX=9606 GN=GALNS PE=1 SV=1
K.TGEAN[+1540.529]LTQIYLQEALDFIK.R	HexNAc(2)Hex(7)	N[+1541]	592.23	>sp|P34059|GALNS_HUMAN N-acetylgalactosamine-6-sulfatase OS=Homo sapiens OX=9606 GN=GALNS PE=1 SV=1
R.QGIDFC[+57.021]PGQN[+1540.529]VSGVTTHNLEDHTK.L	HexNAc(2)Hex(7)	C[+57], N[+1541]	321.74	>sp|P34059|GALNS_HUMAN N-acetylgalactosamine-6-sulfatase OS=Homo sapiens OX=9606 GN=GALNS PE=1 SV=1
R.QGIDFC[+57.021]PGQN[+1864.634]VSGVTTHNLEDHTK.L	HexNAc(2)Hex(9)	C[+57], N[+1865]	725.55	>sp|P34059|GALNS_HUMAN N-acetylgalactosamine-6-sulfatase OS=Homo sapiens OX=9606 GN=GALNS PE=1 SV=1
R.QGIDFC[+57.021]PGQN[+1702.581]VSGVTTHNLEDHTK.L	HexNAc(2)Hex(8)	C[+57], N[+1703]	899.52	>sp|P34059|GALNS_HUMAN N-acetylgalactosamine-6-sulfatase OS=Homo sapiens OX=9606 GN=GALNS PE=1 SV=1
K.N[+1864.634]YTADYDK.A	HexNAc(2)Hex(9)	N[+1865]	380.44	>sp|O94905|ERLN2_HUMAN Erlin-2 OS=Homo sapiens OX=9606 GN=ERLIN2 PE=1 SV=1
K.N[+1702.581]YTADYDK.A	HexNAc(2)Hex(8)	N[+1703]	436.79	>sp|O94905|ERLN2_HUMAN Erlin-2 OS=Homo sapiens OX=9606 GN=ERLIN2 PE=1 SV=1
R.LMLLHPSPN[+1378.476]C[+57.021]SLR.A	HexNAc(2)Hex(6)	C[+57], N[+1378]	301.55	>sp|Q12770|SCAP_HUMAN Sterol regulatory element-binding protein cleavage-activating protein OS=Homo sapiens OX=9606 GN=SCAP PE=1 SV=4
K.LTLESFIQN[+1378.476]FSVLYSPLK.R	HexNAc(2)Hex(6)	N[+1378]	330.35	>sp|Q6PKC3|TXD11_HUMAN Thioredoxin domain-containing protein 11 OS=Homo sapiens OX=9606 GN=TXNDC11 PE=1 SV=2
R.SLEEIGIQN[+2059.735]YSTTSSC[+57.021]QAR.A	HexNAc(4)Hex(5)Fuc(1)NeuAc(1)	C[+57], N[+2060]	360.5	>sp|Q9NZ53|PDXL2_HUMAN Podocalyxin-like protein 2 OS=Homo sapiens OX=9606 GN=PODXL2 PE=1 SV=1
K.SC[+57.021]GEC[+57.021]IQAGPNC[+57.021]GWC[+57.021]TN[+1702.581]STFLQEGMPTSAR.C	HexNAc(2)Hex(8)	C[+57]*4, N[+1703]	327.07	>sp|P05556|ITB1_HUMAN Integrin beta-1 OS=Homo sapiens OX=9606 GN=ITGB1 PE=1 SV=2
K.SC[+57.021]GEC[+57.021]IQAGPNC[+57.021]GWC[+57.021]TN[+1378.476]STFLQEGMPTSAR.C	HexNAc(2)Hex(6)	C[+57]*4, N[+1378]	349.32	>sp|P05556|ITB1_HUMAN Integrin beta-1 OS=Homo sapiens OX=9606 GN=ITGB1 PE=1 SV=2
K.SC[+57.021]GEC[+57.021]IQAGPNC[+57.021]GWC[+57.021]TN[+1540.529]STFLQEGMPTSAR.C	HexNAc(2)Hex(7)	C[+57]*4, N[+1541]	648.31	>sp|P05556|ITB1_HUMAN Integrin beta-1 OS=Homo sapiens OX=9606 GN=ITGB1 PE=1 SV=2
K.SC[+57.021]GEC[+57.021]IQAGPNC[+57.021]GWC[+57.021]TN[+1864.634]STFLQEGMPTSAR.C	HexNAc(2)Hex(9)	C[+57]*4, N[+1865]	836.08	>sp|P05556|ITB1_HUMAN Integrin beta-1 OS=Homo sapiens OX=9606 GN=ITGB1 PE=1 SV=2
R.GYVEGVHN[+1864.634]SSIALSDC[+57.021]FGLR.G	HexNAc(2)Hex(9)	C[+57], N[+1865]	340.26	>sp|Q13443|ADAM9_HUMAN Disintegrin and metalloproteinase domain-containing protein 9 OS=Homo sapiens OX=9606 GN=ADAM9 PE=1 SV=1
R.GYVEGVHN[+1702.581]SSIALSDC[+57.021]FGLR.G	HexNAc(2)Hex(8)	C[+57], N[+1703]	422.77	>sp|Q13443|ADAM9_HUMAN Disintegrin and metalloproteinase domain-containing protein 9 OS=Homo sapiens OX=9606 GN=ADAM9 PE=1 SV=1
K.LRNPC[+57.021]TSEQN[+1378.476]C[+57.021]TSPFSYK.N	HexNAc(2)Hex(6)	C[+57]*2, N[+1378]	312.41	>sp|P05556|ITB1_HUMAN Integrin beta-1 OS=Homo sapiens OX=9606 GN=ITGB1 PE=1 SV=2
K.LRNPC[+57.021]TSEQN[+1702.581]C[+57.021]TSPFSYK.N	HexNAc(2)Hex(8)	C[+57]*2, N[+1703]	332.45	>sp|P05556|ITB1_HUMAN Integrin beta-1 OS=Homo sapiens OX=9606 GN=ITGB1 PE=1 SV=2
K.LRNPC[+57.021]TSEQN[+1540.529]C[+57.021]TSPFSYK.N	HexNAc(2)Hex(7)	C[+57]*2, N[+1541]	378.71	>sp|P05556|ITB1_HUMAN Integrin beta-1 OS=Homo sapiens OX=9606 GN=ITGB1 PE=1 SV=2
R.NPC[+57.021]TSEQN[+1540.529]C[+57.021]TSPFSYK.N	HexNAc(2)Hex(7)	C[+57]*2, N[+1541]	482.73	>sp|P05556|ITB1_HUMAN Integrin beta-1 OS=Homo sapiens OX=9606 GN=ITGB1 PE=1 SV=2
R.NPC[+57.021]TSEQN[+1702.581]C[+57.021]TSPFSYK.N	HexNAc(2)Hex(8)	C[+57]*2, N[+1703]	551.06	>sp|P05556|ITB1_HUMAN Integrin beta-1 OS=Homo sapiens OX=9606 GN=ITGB1 PE=1 SV=2
R.NPC[+57.021]TSEQN[+1378.476]C[+57.021]TSPFSYK.N	HexNAc(2)Hex(6)	C[+57]*2, N[+1378]	563.08	>sp|P05556|ITB1_HUMAN Integrin beta-1 OS=Homo sapiens OX=9606 GN=ITGB1 PE=1 SV=2
R.NPC[+57.021]TSEQN[+1216.423]C[+57.021]TSPFSYK.N	HexNAc(2)Hex(5)	C[+57]*2, N[+1216]	589.22	>sp|P05556|ITB1_HUMAN Integrin beta-1 OS=Homo sapiens OX=9606 GN=ITGB1 PE=1 SV=2
R.NPC[+57.021]TSEQN[+1864.634]C[+57.021]TSPFSYK.N	HexNAc(2)Hex(9)	C[+57]*2, N[+1865]	594.63	>sp|P05556|ITB1_HUMAN Integrin beta-1 OS=Homo sapiens OX=9606 GN=ITGB1 PE=1 SV=2
K.C[+57.021]HEGN[+1864.634]GTFEC[+57.021]GAC[+57.021]R.C	HexNAc(2)Hex(9)	C[+57]*3, N[+1865]	369.08	>sp|P05556|ITB1_HUMAN Integrin beta-1 OS=Homo sapiens OX=9606 GN=ITGB1 PE=1 SV=2
K.C[+57.021]HEGN[+1702.581]GTFEC[+57.021]GAC[+57.021]R.C	HexNAc(2)Hex(8)	C[+57]*3, N[+1703]	498.2	>sp|P05556|ITB1_HUMAN Integrin beta-1 OS=Homo sapiens OX=9606 GN=ITGB1 PE=1 SV=2
K.C[+57.021]HEGN[+1216.423]GTFEC[+57.021]GAC[+57.021]R.C	HexNAc(2)Hex(5)	C[+57]*3, N[+1216]	517.2	>sp|P05556|ITB1_HUMAN Integrin beta-1 OS=Homo sapiens OX=9606 GN=ITGB1 PE=1 SV=2
K.C[+57.021]HEGN[+1540.529]GTFEC[+57.021]GAC[+57.021]R.C	HexNAc(2)Hex(7)	C[+57]*3, N[+1541]	588.07	>sp|P05556|ITB1_HUMAN Integrin beta-1 OS=Homo sapiens OX=9606 GN=ITGB1 PE=1 SV=2
K.C[+57.021]HEGN[+1378.476]GTFEC[+57.021]GAC[+57.021]R.C	HexNAc(2)Hex(6)	C[+57]*3, N[+1378]	692.44	>sp|P05556|ITB1_HUMAN Integrin beta-1 OS=Homo sapiens OX=9606 GN=ITGB1 PE=1 SV=2
K.KDTC[+57.021]TQEC[+57.021]SYFN[+1702.581]ITK.V	HexNAc(2)Hex(8)	C[+57]*2, N[+1703]	300.93	>sp|P05556|ITB1_HUMAN Integrin beta-1 OS=Homo sapiens OX=9606 GN=ITGB1 PE=1 SV=2
K.KDTC[+57.021]TQEC[+57.021]SYFN[+2059.735]ITK.V	HexNAc(4)Hex(5)Fuc(1)NeuAc(1)	C[+57]*2, N[+2060]	359.99	>sp|P05556|ITB1_HUMAN Integrin beta-1 OS=Homo sapiens OX=9606 GN=ITGB1 PE=1 SV=2
K.KDTC[+57.021]TQEC[+57.021]SYFN[+1540.529]ITK.V	HexNAc(2)Hex(7)	C[+57]*2, N[+1541]	427.31	>sp|P05556|ITB1_HUMAN Integrin beta-1 OS=Homo sapiens OX=9606 GN=ITGB1 PE=1 SV=2
K.KDTC[+57.021]TQEC[+57.021]SYFN[+1378.476]ITK.V	HexNAc(2)Hex(6)	C[+57]*2, N[+1378]	429.12	>sp|P05556|ITB1_HUMAN Integrin beta-1 OS=Homo sapiens OX=9606 GN=ITGB1 PE=1 SV=2
K.KDTC[+57.021]TQEC[+57.021]SYFN[+1864.634]ITK.V	HexNAc(2)Hex(9)	C[+57]*2, N[+1865]	543.6	>sp|P05556|ITB1_HUMAN Integrin beta-1 OS=Homo sapiens OX=9606 GN=ITGB1 PE=1 SV=2
K.DTC[+57.021]TQEC[+57.021]SYFN[+1378.476]ITK.V	HexNAc(2)Hex(6)	C[+57]*2, N[+1378]	334.76	>sp|P05556|ITB1_HUMAN Integrin beta-1 OS=Homo sapiens OX=9606 GN=ITGB1 PE=1 SV=2
K.DTC[+57.021]TQEC[+57.021]SYFN[+1864.634]ITK.V	HexNAc(2)Hex(9)	C[+57]*2, N[+1865]	335.48	>sp|P05556|ITB1_HUMAN Integrin beta-1 OS=Homo sapiens OX=9606 GN=ITGB1 PE=1 SV=2
K.DTC[+57.021]TQEC[+57.021]SYFN[+2059.735]ITK.V	HexNAc(4)Hex(5)Fuc(1)NeuAc(1)	C[+57]*2, N[+2060]	365.48	>sp|P05556|ITB1_HUMAN Integrin beta-1 OS=Homo sapiens OX=9606 GN=ITGB1 PE=1 SV=2
K.DTC[+57.021]TQEC[+57.021]SYFN[+1702.581]ITK.V	HexNAc(2)Hex(8)	C[+57]*2, N[+1703]	390	>sp|P05556|ITB1_HUMAN Integrin beta-1 OS=Homo sapiens OX=9606 GN=ITGB1 PE=1 SV=2
R.EERPLN[+1702.581]ASALK.L	HexNAc(2)Hex(8)	N[+1703]	302.19	>sp|O14657|TOR1B_HUMAN Torsin-1B OS=Homo sapiens OX=9606 GN=TOR1B PE=1 SV=2
R.EERPLN[+1378.476]ASALK.L	HexNAc(2)Hex(6)	N[+1378]	332.06	>sp|O14657|TOR1B_HUMAN Torsin-1B OS=Homo sapiens OX=9606 GN=TOR1B PE=1 SV=2
K.NMTFDLPSDATVVLN[+3081.095]R.S	HexNAc(6)Hex(7)Fuc(1)NeuAc(2)	N[+3081]	395.19	>sp|P11279|LAMP1_HUMAN Lysosome-associated membrane glycoprotein 1 OS=Homo sapiens OX=9606 GN=LAMP1 PE=1 SV=3
K.NMTFDLPSDATVVLN[+2919.042]R.S	HexNAc(6)Hex(6)Fuc(1)NeuAc(2)	N[+2919]	405.2	>sp|P11279|LAMP1_HUMAN Lysosome-associated membrane glycoprotein 1 OS=Homo sapiens OX=9606 GN=LAMP1 PE=1 SV=3
R.VSGLQGSDALNIQQN[+1907.714]QTSGGSLQAGQQK.E	HexNAc(7)Hex(3)	N[+1908]	344.42	>sp|P08047|SP1_HUMAN Transcription factor Sp1 OS=Homo sapiens OX=9606 GN=SP1 PE=1 SV=3
R.NNVITLN[+1540.529]ITGK.A	HexNAc(2)Hex(7)	N[+1541]	486.72	>sp|P16278|BGAL_HUMAN Beta-galactosidase OS=Homo sapiens OX=9606 GN=GLB1 PE=1 SV=2
K.DLN[+1864.634]ETIHYMYK.H	HexNAc(2)Hex(9)	N[+1865]	335.77	>sp|Q99538|LGMN_HUMAN Legumain OS=Homo sapiens OX=9606 GN=LGMN PE=1 SV=1
R.SSC[+57.021]GKEN[+3372.190]TSDPSLVIAFGR.G	HexNAc(6)Hex(7)Fuc(1)NeuAc(3)	C[+57], N[+3372]	301.01	>sp|P11279|LAMP1_HUMAN Lysosome-associated membrane glycoprotein 1 OS=Homo sapiens OX=9606 GN=LAMP1 PE=1 SV=3
R.SSC[+57.021]GKEN[+1694.603]TSDPSLVIAFGR.G	HexNAc(3)Hex(4)Fuc(1)NeuAc(1)	C[+57], N[+1695]	301.43	>sp|P11279|LAMP1_HUMAN Lysosome-associated membrane glycoprotein 1 OS=Homo sapiens OX=9606 GN=LAMP1 PE=1 SV=3
R.SSC[+57.021]GKEN[+2715.963]TSDPSLVIAFGR.G	HexNAc(5)Hex(6)Fuc(1)NeuAc(2)	C[+57], N[+2716]	303.51	>sp|P11279|LAMP1_HUMAN Lysosome-associated membrane glycoprotein 1 OS=Homo sapiens OX=9606 GN=LAMP1 PE=1 SV=3
R.SSC[+57.021]GKEN[+2059.735]TSDPSLVIAFGR.G	HexNAc(4)Hex(5)Fuc(1)NeuAc(1)	C[+57], N[+2060]	329.28	>sp|P11279|LAMP1_HUMAN Lysosome-associated membrane glycoprotein 1 OS=Homo sapiens OX=9606 GN=LAMP1 PE=1 SV=3
R.SSC[+57.021]GKEN[+1403.507]TSDPSLVIAFGR.G	HexNAc(3)Hex(4)Fuc(1)	C[+57], N[+1404]	333.04	>sp|P11279|LAMP1_HUMAN Lysosome-associated membrane glycoprotein 1 OS=Homo sapiens OX=9606 GN=LAMP1 PE=1 SV=3
R.SSC[+57.021]GKEN[+1038.375]TSDPSLVIAFGR.G	HexNAc(2)Hex(3)Fuc(1)	C[+57], N[+1038]	723.93	>sp|P11279|LAMP1_HUMAN Lysosome-associated membrane glycoprotein 1 OS=Homo sapiens OX=9606 GN=LAMP1 PE=1 SV=3
K.EN[+1038.375]TSDPSLVIAFGR.G	HexNAc(2)Hex(3)Fuc(1)	N[+1038]	324.18	>sp|P11279|LAMP1_HUMAN Lysosome-associated membrane glycoprotein 1 OS=Homo sapiens OX=9606 GN=LAMP1 PE=1 SV=3
K.EN[+2350.830]TSDPSLVIAFGR.G	HexNAc(4)Hex(5)Fuc(1)NeuAc(2)	N[+2351]	398.72	>sp|P11279|LAMP1_HUMAN Lysosome-associated membrane glycoprotein 1 OS=Homo sapiens OX=9606 GN=LAMP1 PE=1 SV=3
K.EN[+1216.423]TSDPSLVIAFGR.G	HexNAc(2)Hex(5)	N[+1216]	554.21	>sp|P11279|LAMP1_HUMAN Lysosome-associated membrane glycoprotein 1 OS=Homo sapiens OX=9606 GN=LAMP1 PE=1 SV=3
K.EN[+1702.581]TSDPSLVIAFGR.G	HexNAc(2)Hex(8)	N[+1703]	634.94	>sp|P11279|LAMP1_HUMAN Lysosome-associated membrane glycoprotein 1 OS=Homo sapiens OX=9606 GN=LAMP1 PE=1 SV=3
K.EN[+1540.529]TSDPSLVIAFGR.G	HexNAc(2)Hex(7)	N[+1541]	677.57	>sp|P11279|LAMP1_HUMAN Lysosome-associated membrane glycoprotein 1 OS=Homo sapiens OX=9606 GN=LAMP1 PE=1 SV=3
K.EN[+1864.634]TSDPSLVIAFGR.G	HexNAc(2)Hex(9)	N[+1865]	702.92	>sp|P11279|LAMP1_HUMAN Lysosome-associated membrane glycoprotein 1 OS=Homo sapiens OX=9606 GN=LAMP1 PE=1 SV=3
K.EN[+1378.476]TSDPSLVIAFGR.G	HexNAc(2)Hex(6)	N[+1378]	806.5	>sp|P11279|LAMP1_HUMAN Lysosome-associated membrane glycoprotein 1 OS=Homo sapiens OX=9606 GN=LAMP1 PE=1 SV=3
R.LYGYSLGN[+1378.476]ISSNLISFTEVDDAETLHK.S	HexNAc(2)Hex(6)	N[+1378]	615.35	>sp|Q6P4Q7|CNNM4_HUMAN Metal transporter CNNM4 OS=Homo sapiens OX=9606 GN=CNNM4 PE=1 SV=3
K.DLVVQQLVN[+1702.581]VSR.G	HexNAc(2)Hex(8)	N[+1703]	360.23	>sp|Q6P4Q7|CNNM4_HUMAN Metal transporter CNNM4 OS=Homo sapiens OX=9606 GN=CNNM4 PE=1 SV=3
R.GHTLTLN[+1378.476]FTR.N	HexNAc(2)Hex(6)	N[+1378]	304.35	>sp|P11279|LAMP1_HUMAN Lysosome-associated membrane glycoprotein 1 OS=Homo sapiens OX=9606 GN=LAMP1 PE=1 SV=3
R.GHTLTLN[+1540.529]FTR.N	HexNAc(2)Hex(7)	N[+1541]	339.95	>sp|P11279|LAMP1_HUMAN Lysosome-associated membrane glycoprotein 1 OS=Homo sapiens OX=9606 GN=LAMP1 PE=1 SV=3
R.GHTLTLN[+1864.634]FTR.N	HexNAc(2)Hex(9)	N[+1865]	342.96	>sp|P11279|LAMP1_HUMAN Lysosome-associated membrane glycoprotein 1 OS=Homo sapiens OX=9606 GN=LAMP1 PE=1 SV=3
R.GHTLTLN[+1872.651]FTR.N	HexNAc(3)Hex(6)NeuAc(1)	N[+1873]	350.88	>sp|P11279|LAMP1_HUMAN Lysosome-associated membrane glycoprotein 1 OS=Homo sapiens OX=9606 GN=LAMP1 PE=1 SV=3
R.GHTLTLN[+1216.423]FTR.N	HexNAc(2)Hex(5)	N[+1216]	379.87	>sp|P11279|LAMP1_HUMAN Lysosome-associated membrane glycoprotein 1 OS=Homo sapiens OX=9606 GN=LAMP1 PE=1 SV=3
R.GHTLTLN[+1702.581]FTR.N	HexNAc(2)Hex(8)	N[+1703]	441.31	>sp|P11279|LAMP1_HUMAN Lysosome-associated membrane glycoprotein 1 OS=Homo sapiens OX=9606 GN=LAMP1 PE=1 SV=3
R.FEAEHISN[+1702.581]YTALLLSR.D	HexNAc(2)Hex(8)	N[+1703]	472.54	>sp|Q9NPR2|SEM4B_HUMAN Semaphorin-4B OS=Homo sapiens OX=9606 GN=SEMA4B PE=1 SV=4
R.GLLYAASHSGVVQVPMAN[+1702.581]C[+57.021]SLYR.S	HexNAc(2)Hex(8)	C[+57], N[+1703]	358.77	>sp|Q9NPR2|SEM4B_HUMAN Semaphorin-4B OS=Homo sapiens OX=9606 GN=SEMA4B PE=1 SV=4
R.PVPSLPC[+57.021]N[+1702.581]VTLEDFYGVFSSPGYTHLASVSHPQSC[+57.021]HWLLDPHDGR.R	HexNAc(2)Hex(8)	C[+57]*2, N[+1703]	436.49	>sp|Q7Z4F1|LRP10_HUMAN Low-density lipoprotein receptor-related protein 10 OS=Homo sapiens OX=9606 GN=LRP10 PE=1 SV=2
K.IDVNSWIEN[+1702.581]FTK.T	HexNAc(2)Hex(8)	N[+1703]	382.15	>sp|P54289|CA2D1_HUMAN Voltage-dependent calcium channel subunit alpha-2/delta-1 OS=Homo sapiens OX=9606 GN=CACNA2D1 PE=1 SV=3
R.LGHC[+57.021]PDPVLVNGEFSSSGPVN[+1864.634]VSDK.I	HexNAc(2)Hex(9)	C[+57], N[+1865]	337.13	>sp|P20851|C4BPB_HUMAN C4b-binding protein beta chain OS=Homo sapiens OX=9606 GN=C4BPB PE=1 SV=1
R.LLNINPN[+1216.423]K.T	HexNAc(2)Hex(5)	N[+1216]	300.68	>sp|P11279|LAMP1_HUMAN Lysosome-associated membrane glycoprotein 1 OS=Homo sapiens OX=9606 GN=LAMP1 PE=1 SV=3
R.LLNINPN[+2133.772]K.T	HexNAc(5)Hex(6)Fuc(1)	N[+2134]	302.45	>sp|P11279|LAMP1_HUMAN Lysosome-associated membrane glycoprotein 1 OS=Homo sapiens OX=9606 GN=LAMP1 PE=1 SV=3
R.LLNINPN[+1581.555]K.T	HexNAc(3)Hex(6)	N[+1582]	304.15	>sp|P11279|LAMP1_HUMAN Lysosome-associated membrane glycoprotein 1 OS=Homo sapiens OX=9606 GN=LAMP1 PE=1 SV=3
R.LLNINPN[+1710.598]K.T	HexNAc(3)Hex(5)NeuAc(1)	N[+1711]	314.57	>sp|P11279|LAMP1_HUMAN Lysosome-associated membrane glycoprotein 1 OS=Homo sapiens OX=9606 GN=LAMP1 PE=1 SV=3
R.LLNINPN[+1419.502]K.T	HexNAc(3)Hex(5)	N[+1420]	322.32	>sp|P11279|LAMP1_HUMAN Lysosome-associated membrane glycoprotein 1 OS=Homo sapiens OX=9606 GN=LAMP1 PE=1 SV=3
R.LLNINPN[+1378.476]K.T	HexNAc(2)Hex(6)	N[+1378]	322.96	>sp|P11279|LAMP1_HUMAN Lysosome-associated membrane glycoprotein 1 OS=Homo sapiens OX=9606 GN=LAMP1 PE=1 SV=3
R.LLNINPN[+1565.560]K.T	HexNAc(3)Hex(5)Fuc(1)	N[+1566]	334.33	>sp|P11279|LAMP1_HUMAN Lysosome-associated membrane glycoprotein 1 OS=Homo sapiens OX=9606 GN=LAMP1 PE=1 SV=3
R.LLNINPN[+1768.640]K.T	HexNAc(4)Hex(5)Fuc(1)	N[+1769]	346.55	>sp|P11279|LAMP1_HUMAN Lysosome-associated membrane glycoprotein 1 OS=Homo sapiens OX=9606 GN=LAMP1 PE=1 SV=3
R.LLNINPN[+1872.651]K.T	HexNAc(3)Hex(6)NeuAc(1)	N[+1873]	373.09	>sp|P11279|LAMP1_HUMAN Lysosome-associated membrane glycoprotein 1 OS=Homo sapiens OX=9606 GN=LAMP1 PE=1 SV=3
R.LLNINPN[+1540.529]K.T	HexNAc(2)Hex(7)	N[+1541]	399.98	>sp|P11279|LAMP1_HUMAN Lysosome-associated membrane glycoprotein 1 OS=Homo sapiens OX=9606 GN=LAMP1 PE=1 SV=3
R.LLNINPN[+1727.613]K.T	HexNAc(3)Hex(6)Fuc(1)	N[+1728]	402.2	>sp|P11279|LAMP1_HUMAN Lysosome-associated membrane glycoprotein 1 OS=Homo sapiens OX=9606 GN=LAMP1 PE=1 SV=3
R.LLNINPN[+1054.370]K.T	HexNAc(2)Hex(4)	N[+1054]	437.18	>sp|P11279|LAMP1_HUMAN Lysosome-associated membrane glycoprotein 1 OS=Homo sapiens OX=9606 GN=LAMP1 PE=1 SV=3
R.LLNINPN[+892.317]K.T	HexNAc(2)Hex(3)	N[+892]	453.75	>sp|P11279|LAMP1_HUMAN Lysosome-associated membrane glycoprotein 1 OS=Homo sapiens OX=9606 GN=LAMP1 PE=1 SV=3
R.LLNINPN[+1702.581]K.T	HexNAc(2)Hex(8)	N[+1703]	458.81	>sp|P11279|LAMP1_HUMAN Lysosome-associated membrane glycoprotein 1 OS=Homo sapiens OX=9606 GN=LAMP1 PE=1 SV=3
K.GTEVN[+1540.529]TTVIGENDPIDEVQGFLFGK.L	HexNAc(2)Hex(7)	N[+1541]	363.56	>sp|Q9NYU2|UGGG1_HUMAN UDP-glucose:glycoprotein glucosyltransferase 1 OS=Homo sapiens OX=9606 GN=UGGT1 PE=1 SV=3
K.GTEVN[+1241.454]TTVIGENDPIDEVQGFLFGK.L	HexNAc(3)Hex(3)Fuc(1)	N[+1241]	411.89	>sp|Q9NYU2|UGGG1_HUMAN UDP-glucose:glycoprotein glucosyltransferase 1 OS=Homo sapiens OX=9606 GN=UGGT1 PE=1 SV=3
K.GTEVN[+1378.476]TTVIGENDPIDEVQGFLFGK.L	HexNAc(2)Hex(6)	N[+1378]	791.13	>sp|Q9NYU2|UGGG1_HUMAN UDP-glucose:glycoprotein glucosyltransferase 1 OS=Homo sapiens OX=9606 GN=UGGT1 PE=1 SV=3
R.LLNINPN[+2018.708]K.T	HexNAc(3)Hex(6)Fuc(1)NeuAc(1)	N[+2019]	484.47	>sp|P11279|LAMP1_HUMAN Lysosome-associated membrane glycoprotein 1 OS=Homo sapiens OX=9606 GN=LAMP1 PE=1 SV=3
R.N[+1702.581]ISFMVK.R	HexNAc(2)Hex(8)	N[+1703]	392.02	>sp|O14672|ADA10_HUMAN Disintegrin and metalloproteinase domain-containing protein 10 OS=Homo sapiens OX=9606 GN=ADAM10 PE=1 SV=1
R.IN[+1864.634]TTADEKDPTNPFR.F	HexNAc(2)Hex(9)	N[+1865]	700.41	>sp|O14672|ADA10_HUMAN Disintegrin and metalloproteinase domain-containing protein 10 OS=Homo sapiens OX=9606 GN=ADAM10 PE=1 SV=1
R.N[+1702.581]ISQVLEK.K	HexNAc(2)Hex(8)	N[+1703]	314.48	>sp|O14672|ADA10_HUMAN Disintegrin and metalloproteinase domain-containing protein 10 OS=Homo sapiens OX=9606 GN=ADAM10 PE=1 SV=1
R.N[+1378.476]ISQVLEK.K	HexNAc(2)Hex(6)	N[+1378]	418.01	>sp|O14672|ADA10_HUMAN Disintegrin and metalloproteinase domain-containing protein 10 OS=Homo sapiens OX=9606 GN=ADAM10 PE=1 SV=1
R.EGIC[+57.021]NGFTALC[+57.021]PASDPKPN[+1702.581]FTDC[+57.021]NR.H	HexNAc(2)Hex(8)	C[+57]*3, N[+1703]	361.91	>sp|O14672|ADA10_HUMAN Disintegrin and metalloproteinase domain-containing protein 10 OS=Homo sapiens OX=9606 GN=ADAM10 PE=1 SV=1
R.DIENLKDASSFLAEWQN[+2059.735]ITK.G	HexNAc(4)Hex(5)Fuc(1)NeuAc(1)	N[+2060]	457.89	>sp|P08195|4F2_HUMAN 4F2 cell-surface antigen heavy chain OS=Homo sapiens OX=9606 GN=SLC3A2 PE=1 SV=3
R.GVYELTHNN[+1378.476]K.T	HexNAc(2)Hex(6)	N[+1378]	485.94	>sp|Q7Z388|D19L4_HUMAN Probable C-mannosyltransferase DPY19L4 OS=Homo sapiens OX=9606 GN=DPY19L4 PE=1 SV=1
K.DASSFLAEWQN[+2424.867]ITK.G	HexNAc(5)Hex(6)Fuc(1)NeuAc(1)	N[+2425]	302.99	>sp|P08195|4F2_HUMAN 4F2 cell-surface antigen heavy chain OS=Homo sapiens OX=9606 GN=SLC3A2 PE=1 SV=3
K.DASSFLAEWQN[+3007.058]ITK.G	HexNAc(5)Hex(6)Fuc(1)NeuAc(3)	N[+3007]	320.62	>sp|P08195|4F2_HUMAN 4F2 cell-surface antigen heavy chain OS=Homo sapiens OX=9606 GN=SLC3A2 PE=1 SV=3
K.DASSFLAEWQN[+2715.963]ITK.G	HexNAc(5)Hex(6)Fuc(1)NeuAc(2)	N[+2716]	321.17	>sp|P08195|4F2_HUMAN 4F2 cell-surface antigen heavy chain OS=Homo sapiens OX=9606 GN=SLC3A2 PE=1 SV=3
K.DASSFLAEWQN[+1864.634]ITK.G	HexNAc(2)Hex(9)	N[+1865]	343.43	>sp|P08195|4F2_HUMAN 4F2 cell-surface antigen heavy chain OS=Homo sapiens OX=9606 GN=SLC3A2 PE=1 SV=3
K.DASSFLAEWQN[+2350.830]ITK.G	HexNAc(4)Hex(5)Fuc(1)NeuAc(2)	N[+2351]	343.77	>sp|P08195|4F2_HUMAN 4F2 cell-surface antigen heavy chain OS=Homo sapiens OX=9606 GN=SLC3A2 PE=1 SV=3
K.DASSFLAEWQN[+2059.735]ITK.G	HexNAc(4)Hex(5)Fuc(1)NeuAc(1)	N[+2060]	384.07	>sp|P08195|4F2_HUMAN 4F2 cell-surface antigen heavy chain OS=Homo sapiens OX=9606 GN=SLC3A2 PE=1 SV=3
K.DASSFLAEWQN[+1702.581]ITK.G	HexNAc(2)Hex(8)	N[+1703]	495.3	>sp|P08195|4F2_HUMAN 4F2 cell-surface antigen heavy chain OS=Homo sapiens OX=9606 GN=SLC3A2 PE=1 SV=3
K.DASSFLAEWQN[+2026.687]ITK.G	HexNAc(2)Hex(10)	N[+2027]	542.29	>sp|P08195|4F2_HUMAN 4F2 cell-surface antigen heavy chain OS=Homo sapiens OX=9606 GN=SLC3A2 PE=1 SV=3
K.IIISPEEN[+1378.476]VTLTC[+57.021]TAENQLER.T	HexNAc(2)Hex(6)	C[+57], N[+1378]	501.79	>sp|Q13740|CD166_HUMAN CD166 antigen OS=Homo sapiens OX=9606 GN=ALCAM PE=1 SV=2
R.LLIAGTN[+3009.074]SSDLQQILSLLESNK.D	HexNAc(7)Hex(8)NeuAc(1)	N[+3009]	315.17	>sp|P08195|4F2_HUMAN 4F2 cell-surface antigen heavy chain OS=Homo sapiens OX=9606 GN=SLC3A2 PE=1 SV=3
R.LLIAGTN[+2952.052]SSDLQQILSLLESNK.D	HexNAc(6)Hex(8)Fuc(1)NeuAc(1)	N[+2952]	318.16	>sp|P08195|4F2_HUMAN 4F2 cell-surface antigen heavy chain OS=Homo sapiens OX=9606 GN=SLC3A2 PE=1 SV=3
R.LLIAGTN[+1913.677]SSDLQQILSLLESNK.D	HexNAc(4)Hex(5)NeuAc(1)	N[+1914]	319.87	>sp|P08195|4F2_HUMAN 4F2 cell-surface antigen heavy chain OS=Homo sapiens OX=9606 GN=SLC3A2 PE=1 SV=3
R.LLIAGTN[+1702.581]SSDLQQILSLLESNK.D	HexNAc(2)Hex(8)	N[+1703]	335.15	>sp|P08195|4F2_HUMAN 4F2 cell-surface antigen heavy chain OS=Homo sapiens OX=9606 GN=SLC3A2 PE=1 SV=3
R.LLIAGTN[+2935.037]SSDLQQILSLLESNK.D	HexNAc(6)Hex(7)NeuAc(2)	N[+2935]	338	>sp|P08195|4F2_HUMAN 4F2 cell-surface antigen heavy chain OS=Homo sapiens OX=9606 GN=SLC3A2 PE=1 SV=3
R.LLIAGTN[+2352.846]SSDLQQILSLLESNK.D	HexNAc(6)Hex(7)	N[+2353]	347.22	>sp|P08195|4F2_HUMAN 4F2 cell-surface antigen heavy chain OS=Homo sapiens OX=9606 GN=SLC3A2 PE=1 SV=3
R.LLIAGTN[+2026.687]SSDLQQILSLLESNK.D	HexNAc(2)Hex(10)	N[+2027]	372.62	>sp|P08195|4F2_HUMAN 4F2 cell-surface antigen heavy chain OS=Homo sapiens OX=9606 GN=SLC3A2 PE=1 SV=3
R.LLIAGTN[+1864.634]SSDLQQILSLLESNK.D	HexNAc(2)Hex(9)	N[+1865]	436.38	>sp|P08195|4F2_HUMAN 4F2 cell-surface antigen heavy chain OS=Homo sapiens OX=9606 GN=SLC3A2 PE=1 SV=3
R.LLIAGTN[+2643.941]SSDLQQILSLLESNK.D	HexNAc(6)Hex(7)NeuAc(1)	N[+2644]	450.17	>sp|P08195|4F2_HUMAN 4F2 cell-surface antigen heavy chain OS=Homo sapiens OX=9606 GN=SLC3A2 PE=1 SV=3
R.LLIAGTN[+2278.809]SSDLQQILSLLESNK.D	HexNAc(5)Hex(6)NeuAc(1)	N[+2279]	582.13	>sp|P08195|4F2_HUMAN 4F2 cell-surface antigen heavy chain OS=Homo sapiens OX=9606 GN=SLC3A2 PE=1 SV=3
R.LLIAGTN[+1540.529]SSDLQQILSLLESNK.D	HexNAc(2)Hex(7)	N[+1541]	595.22	>sp|P08195|4F2_HUMAN 4F2 cell-surface antigen heavy chain OS=Homo sapiens OX=9606 GN=SLC3A2 PE=1 SV=3
K.SLVTQYLN[+1864.634]ATGNR.W	HexNAc(2)Hex(9)	N[+1865]	306.62	>sp|P08195|4F2_HUMAN 4F2 cell-surface antigen heavy chain OS=Homo sapiens OX=9606 GN=SLC3A2 PE=1 SV=3
K.SLVTQYLN[+2789.999]ATGNR.W	HexNAc(6)Hex(7)Fuc(1)NeuAc(1)	N[+2790]	326.58	>sp|P08195|4F2_HUMAN 4F2 cell-surface antigen heavy chain OS=Homo sapiens OX=9606 GN=SLC3A2 PE=1 SV=3
K.SLVTQYLN[+2059.735]ATGNR.W	HexNAc(4)Hex(5)Fuc(1)NeuAc(1)	N[+2060]	337.55	>sp|P08195|4F2_HUMAN 4F2 cell-surface antigen heavy chain OS=Homo sapiens OX=9606 GN=SLC3A2 PE=1 SV=3
K.SLVTQYLN[+1702.581]ATGNR.W	HexNAc(2)Hex(8)	N[+1703]	610.88	>sp|P08195|4F2_HUMAN 4F2 cell-surface antigen heavy chain OS=Homo sapiens OX=9606 GN=SLC3A2 PE=1 SV=3
R.GN[+1702.581]SSSNHLYGVAEAGAPPADPSTLYR.D	HexNAc(2)Hex(8)	N[+1703]	429.65	>sp|Q86UN3|R4RL2_HUMAN Reticulon-4 receptor-like 2 OS=Homo sapiens OX=9606 GN=RTN4RL2 PE=1 SV=1
K.ILGDKVN[+1378.476]NTAVIEK.Q	HexNAc(2)Hex(6)	N[+1378]	349.43	>sp|Q9H330|TM245_HUMAN Transmembrane protein 245 OS=Homo sapiens OX=9606 GN=TMEM245 PE=1 SV=3
K.ILGDKVN[+1864.634]NTAVIEK.Q	HexNAc(2)Hex(9)	N[+1865]	553.02	>sp|Q9H330|TM245_HUMAN Transmembrane protein 245 OS=Homo sapiens OX=9606 GN=TMEM245 PE=1 SV=3
K.C[+57.021]YVIPLN[+1378.476]TSIVMPPR.N	HexNAc(2)Hex(6)	C[+57], N[+1378]	517.32	>sp|Q9Y287|ITM2B_HUMAN Integral membrane protein 2B OS=Homo sapiens OX=9606 GN=ITM2B PE=1 SV=1
R.LPNN[+1540.529]HSTASPLGMPHGAAAFVDTC[+57.021]SGDK.M	HexNAc(2)Hex(7)	C[+57], N[+1541]	327.87	>sp|Q14573|ITPR3_HUMAN Inositol 1,4,5-trisphosphate receptor type 3 OS=Homo sapiens OX=9606 GN=ITPR3 PE=1 SV=2
R.LPNN[+1216.423]HSTASPLGMPHGAAAFVDTC[+57.021]SGDK.M	HexNAc(2)Hex(5)	C[+57], N[+1216]	369.74	>sp|Q14573|ITPR3_HUMAN Inositol 1,4,5-trisphosphate receptor type 3 OS=Homo sapiens OX=9606 GN=ITPR3 PE=1 SV=2
R.LPNN[+1378.476]HSTASPLGMPHGAAAFVDTC[+57.021]SGDK.M	HexNAc(2)Hex(6)	C[+57], N[+1378]	466.18	>sp|Q14573|ITPR3_HUMAN Inositol 1,4,5-trisphosphate receptor type 3 OS=Homo sapiens OX=9606 GN=ITPR3 PE=1 SV=2
R.LPNN[+1702.581]HSTASPLGMPHGAAAFVDTC[+57.021]SGDK.M	HexNAc(2)Hex(8)	C[+57], N[+1703]	470.16	>sp|Q14573|ITPR3_HUMAN Inositol 1,4,5-trisphosphate receptor type 3 OS=Homo sapiens OX=9606 GN=ITPR3 PE=1 SV=2
R.LVYN[+1038.375]K.T	HexNAc(2)Hex(3)Fuc(1)	N[+1038]	337.06	>sp|Q8NCC3|PAG15_HUMAN Phospholipase A2 group XV OS=Homo sapiens OX=9606 GN=PLA2G15 PE=1 SV=2
K.VFVQTPTIN[+1378.476]YTLR.D	HexNAc(2)Hex(6)	N[+1378]	362.17	>sp|Q8NCC3|PAG15_HUMAN Phospholipase A2 group XV OS=Homo sapiens OX=9606 GN=PLA2G15 PE=1 SV=2
R.DWMPNN[+1378.476]HSVILIDDFESPQK.L	HexNAc(2)Hex(6)	N[+1378]	526.39	>sp|Q495W5|FUT11_HUMAN Alpha-(1,3)-fucosyltransferase 11 OS=Homo sapiens OX=9606 GN=FUT11 PE=1 SV=1
K.SYFSSLN[+1702.581]LTIR.G	HexNAc(2)Hex(8)	N[+1703]	304.71	>sp|P56199|ITA1_HUMAN Integrin alpha-1 OS=Homo sapiens OX=9606 GN=ITGA1 PE=1 SV=2
K.TAVN[+2059.735]C[+57.021]SSDFDAC[+57.021]LITK.A	HexNAc(4)Hex(5)Fuc(1)NeuAc(1)	C[+57]*2, N[+2060]	321.63	>sp|P13987|CD59_HUMAN CD59 glycoprotein OS=Homo sapiens OX=9606 GN=CD59 PE=1 SV=1
K.TAVN[+2350.830]C[+57.021]SSDFDAC[+57.021]LITK.A	HexNAc(4)Hex(5)Fuc(1)NeuAc(2)	C[+57]*2, N[+2351]	335.84	>sp|P13987|CD59_HUMAN CD59 glycoprotein OS=Homo sapiens OX=9606 GN=CD59 PE=1 SV=1
K.EHYLSSVN[+1702.581]K.T	HexNAc(2)Hex(8)	N[+1703]	431.3	>sp|O75051|PLXA2_HUMAN Plexin-A2 OS=Homo sapiens OX=9606 GN=PLXNA2 PE=1 SV=4
R.C[+57.021]ATPHGDN[+1702.581]ASLEATFVK.R	HexNAc(2)Hex(8)	C[+57], N[+1703]	470.22	>sp|P23142|FBLN1_HUMAN Fibulin-1 OS=Homo sapiens OX=9606 GN=FBLN1 PE=1 SV=4
K.TYN[+1378.476]ASVLPVR.V	HexNAc(2)Hex(6)	N[+1378]	301.99	>sp|Q96S52|PIGS_HUMAN GPI transamidase component PIG-S OS=Homo sapiens OX=9606 GN=PIGS PE=1 SV=3
K.TYN[+3067.115]ASVLPVR.V	HexNAc(8)Hex(8)Fuc(1)	N[+3067]	302.61	>sp|Q96S52|PIGS_HUMAN GPI transamidase component PIG-S OS=Homo sapiens OX=9606 GN=PIGS PE=1 SV=3
K.TYN[+1216.423]ASVLPVR.V	HexNAc(2)Hex(5)	N[+1216]	308.89	>sp|Q96S52|PIGS_HUMAN GPI transamidase component PIG-S OS=Homo sapiens OX=9606 GN=PIGS PE=1 SV=3
K.TYN[+1864.634]ASVLPVR.V	HexNAc(2)Hex(9)	N[+1865]	406.98	>sp|Q96S52|PIGS_HUMAN GPI transamidase component PIG-S OS=Homo sapiens OX=9606 GN=PIGS PE=1 SV=3
K.TYN[+1038.375]ASVLPVR.V	HexNAc(2)Hex(3)Fuc(1)	N[+1038]	417.69	>sp|Q96S52|PIGS_HUMAN GPI transamidase component PIG-S OS=Homo sapiens OX=9606 GN=PIGS PE=1 SV=3
K.TYN[+1540.529]ASVLPVR.V	HexNAc(2)Hex(7)	N[+1541]	450.92	>sp|Q96S52|PIGS_HUMAN GPI transamidase component PIG-S OS=Homo sapiens OX=9606 GN=PIGS PE=1 SV=3
K.TYN[+1702.581]ASVLPVR.V	HexNAc(2)Hex(8)	N[+1703]	472.59	>sp|Q96S52|PIGS_HUMAN GPI transamidase component PIG-S OS=Homo sapiens OX=9606 GN=PIGS PE=1 SV=3
K.TAVN[+1768.640]C[+57.021]SSDFDAC[+57.021]LITK.A	HexNAc(4)Hex(5)Fuc(1)	C[+57]*2, N[+1769]	387.24	>sp|P13987|CD59_HUMAN CD59 glycoprotein OS=Homo sapiens OX=9606 GN=CD59 PE=1 SV=1
R.IC[+57.021]PQGYTC[+57.021]C[+57.021]TSEMEENLAN[+2350.830]R.S	HexNAc(4)Hex(5)Fuc(1)NeuAc(2)	C[+57]*3, N[+2351]	450.25	>sp|P35052|GPC1_HUMAN Glypican-1 OS=Homo sapiens OX=9606 GN=GPC1 PE=1 SV=2
R.SFDDHFQHLLN[+1913.677]DSER.T	HexNAc(4)Hex(5)NeuAc(1)	N[+1914]	301.51	>sp|P35052|GPC1_HUMAN Glypican-1 OS=Homo sapiens OX=9606 GN=GPC1 PE=1 SV=2
R.SFDDHFQHLLN[+1378.476]DSER.T	HexNAc(2)Hex(6)	N[+1378]	302.32	>sp|P35052|GPC1_HUMAN Glypican-1 OS=Homo sapiens OX=9606 GN=GPC1 PE=1 SV=2
R.SFDDHFQHLLN[+1864.634]DSER.T	HexNAc(2)Hex(9)	N[+1865]	356.84	>sp|P35052|GPC1_HUMAN Glypican-1 OS=Homo sapiens OX=9606 GN=GPC1 PE=1 SV=2
R.SFDDHFQHLLN[+1540.529]DSER.T	HexNAc(2)Hex(7)	N[+1541]	383.8	>sp|P35052|GPC1_HUMAN Glypican-1 OS=Homo sapiens OX=9606 GN=GPC1 PE=1 SV=2
R.SFDDHFQHLLN[+1702.581]DSER.T	HexNAc(2)Hex(8)	N[+1703]	390.49	>sp|P35052|GPC1_HUMAN Glypican-1 OS=Homo sapiens OX=9606 GN=GPC1 PE=1 SV=2
R.SFDDHFQHLLN[+1216.423]DSER.T	HexNAc(2)Hex(5)	N[+1216]	573.7	>sp|P35052|GPC1_HUMAN Glypican-1 OS=Homo sapiens OX=9606 GN=GPC1 PE=1 SV=2
K.TAVN[+2204.772]C[+57.021]SSDFDAC[+57.021]LITK.A	HexNAc(4)Hex(5)NeuAc(2)	C[+57]*2, N[+2205]	492.74	>sp|P13987|CD59_HUMAN CD59 glycoprotein OS=Homo sapiens OX=9606 GN=CD59 PE=1 SV=1
K.VASVININPN[+1710.598]TTHSTGSC[+57.021]R.S	HexNAc(3)Hex(5)NeuAc(1)	C[+57], N[+1711]	400.98	>sp|P13473|LAMP2_HUMAN Lysosome-associated membrane glycoprotein 2 OS=Homo sapiens OX=9606 GN=LAMP2 PE=1 SV=2
K.APRAKC[+57.021]NPSN[+1872.651]SSPSSAAC[+57.021]APSC[+57.021]AGDLPLPSNTPTFSIK.T	HexNAc(3)Hex(6)NeuAc(1)	C[+57]*3, N[+1873]	389.96	>sp|Q9NZJ0|DTL_HUMAN Denticleless protein homolog OS=Homo sapiens OX=9606 GN=DTL PE=1 SV=3
K.VPMLVLDPALPAN[+2350.830]ITLK.D	HexNAc(4)Hex(5)Fuc(1)NeuAc(2)	N[+2351]	327.66	>sp|Q3T906|GNPTA_HUMAN N-acetylglucosamine-1-phosphotransferase subunits alpha/beta OS=Homo sapiens OX=9606 GN=GNPTAB PE=1 SV=1
R.N[+1872.651]LSHLPTFSSPAIESHIHR.I	HexNAc(3)Hex(6)NeuAc(1)	N[+1873]	350.6	>sp|Q3T906|GNPTA_HUMAN N-acetylglucosamine-1-phosphotransferase subunits alpha/beta OS=Homo sapiens OX=9606 GN=GNPTAB PE=1 SV=1
K.N[+1702.581]HSALITSVVPGDYDGDSQMDVLLTYLPK.N	HexNAc(2)Hex(8)	N[+1703]	405.79	>sp|Q8TB96|TIP_HUMAN T-cell immunomodulatory protein OS=Homo sapiens OX=9606 GN=ITFG1 PE=1 SV=1
R.TVN[+1444.534]VSVPK.K	HexNAc(4)Hex(3)Fuc(1)	N[+1445]	314.79	>sp|Q96KA5|CLP1L_HUMAN Cleft lip and palate transmembrane protein 1-like protein OS=Homo sapiens OX=9606 GN=CLPTM1L PE=1 SV=1
R.TVN[+1378.476]VSVPK.K	HexNAc(2)Hex(6)	N[+1378]	316.39	>sp|Q96KA5|CLP1L_HUMAN Cleft lip and palate transmembrane protein 1-like protein OS=Homo sapiens OX=9606 GN=CLPTM1L PE=1 SV=1
R.TVN[+1241.454]VSVPK.K	HexNAc(3)Hex(3)Fuc(1)	N[+1241]	327.31	>sp|Q96KA5|CLP1L_HUMAN Cleft lip and palate transmembrane protein 1-like protein OS=Homo sapiens OX=9606 GN=CLPTM1L PE=1 SV=1
R.TVN[+1216.423]VSVPK.K	HexNAc(2)Hex(5)	N[+1216]	334.72	>sp|Q96KA5|CLP1L_HUMAN Cleft lip and palate transmembrane protein 1-like protein OS=Homo sapiens OX=9606 GN=CLPTM1L PE=1 SV=1
R.TVN[+1702.581]VSVPK.K	HexNAc(2)Hex(8)	N[+1703]	510.62	>sp|Q96KA5|CLP1L_HUMAN Cleft lip and palate transmembrane protein 1-like protein OS=Homo sapiens OX=9606 GN=CLPTM1L PE=1 SV=1
R.TVN[+1540.529]VSVPK.K	HexNAc(2)Hex(7)	N[+1541]	482.6	>sp|Q96KA5|CLP1L_HUMAN Cleft lip and palate transmembrane protein 1-like protein OS=Homo sapiens OX=9606 GN=CLPTM1L PE=1 SV=1
K.FVN[+1378.476]STGYLTEAEK.F	HexNAc(2)Hex(6)	N[+1378]	301.07	>sp|Q8NBK3|SUMF1_HUMAN Formylglycine-generating enzyme OS=Homo sapiens OX=9606 GN=SUMF1 PE=1 SV=3
K.TAVN[+1702.581]C[+57.021]SSDFDAC[+57.021]LITK.A	HexNAc(2)Hex(8)	C[+57]*2, N[+1703]	797.59	>sp|P13987|CD59_HUMAN CD59 glycoprotein OS=Homo sapiens OX=9606 GN=CD59 PE=1 SV=1
R.VKDLMVIN[+1540.529]R.S	HexNAc(2)Hex(7)	N[+1541]	305.69	>sp|Q96KA5|CLP1L_HUMAN Cleft lip and palate transmembrane protein 1-like protein OS=Homo sapiens OX=9606 GN=CLPTM1L PE=1 SV=1
R.VKDLMVIN[+1702.581]R.S	HexNAc(2)Hex(8)	N[+1703]	328.29	>sp|Q96KA5|CLP1L_HUMAN Cleft lip and palate transmembrane protein 1-like protein OS=Homo sapiens OX=9606 GN=CLPTM1L PE=1 SV=1
R.N[+1702.581]STIEAANLAGLK.I	HexNAc(2)Hex(8)	N[+1703]	305.44	>sp|P48723|HSP13_HUMAN Heat shock 70 kDa protein 13 OS=Homo sapiens OX=9606 GN=HSPA13 PE=1 SV=1
K.DLMVIN[+1702.581]R.S	HexNAc(2)Hex(8)	N[+1703]	301.42	>sp|Q96KA5|CLP1L_HUMAN Cleft lip and palate transmembrane protein 1-like protein OS=Homo sapiens OX=9606 GN=CLPTM1L PE=1 SV=1
K.DLMVIN[+1378.476]R.S	HexNAc(2)Hex(6)	N[+1378]	319.67	>sp|Q96KA5|CLP1L_HUMAN Cleft lip and palate transmembrane protein 1-like protein OS=Homo sapiens OX=9606 GN=CLPTM1L PE=1 SV=1
K.DLMVIN[+1540.529]R.S	HexNAc(2)Hex(7)	N[+1541]	318.53	>sp|Q96KA5|CLP1L_HUMAN Cleft lip and palate transmembrane protein 1-like protein OS=Homo sapiens OX=9606 GN=CLPTM1L PE=1 SV=1
R.LKPLFN[+1702.581]K.S	HexNAc(2)Hex(8)	N[+1703]	315.64	>sp|P20645|MPRD_HUMAN Cation-dependent mannose-6-phosphate receptor OS=Homo sapiens OX=9606 GN=M6PR PE=1 SV=1
R.AEDYGPVEVISHWHPN[+1864.634]ITINIVDDHTPWVK.G	HexNAc(2)Hex(9)	N[+1865]	376.66	>sp|O96005|CLPT1_HUMAN Cleft lip and palate transmembrane protein 1 OS=Homo sapiens OX=9606 GN=CLPTM1 PE=1 SV=1
R.LKPLFN[+1540.529]K.S	HexNAc(2)Hex(7)	N[+1541]	335.21	>sp|P20645|MPRD_HUMAN Cation-dependent mannose-6-phosphate receptor OS=Homo sapiens OX=9606 GN=M6PR PE=1 SV=1
R.LKPLFN[+1378.476]K.S	HexNAc(2)Hex(6)	N[+1378]	347.59	>sp|P20645|MPRD_HUMAN Cation-dependent mannose-6-phosphate receptor OS=Homo sapiens OX=9606 GN=M6PR PE=1 SV=1
R.EAGN[+2350.830]HTSGAGLVQINK.S	HexNAc(4)Hex(5)Fuc(1)NeuAc(2)	N[+2351]	313.42	>sp|P20645|MPRD_HUMAN Cation-dependent mannose-6-phosphate receptor OS=Homo sapiens OX=9606 GN=M6PR PE=1 SV=1
R.EAGN[+2352.846]HTSGAGLVQINK.S	HexNAc(6)Hex(7)	N[+2353]	314.45	>sp|P20645|MPRD_HUMAN Cation-dependent mannose-6-phosphate receptor OS=Homo sapiens OX=9606 GN=M6PR PE=1 SV=1
R.EAGN[+1540.529]HTSGAGLVQINK.S	HexNAc(2)Hex(7)	N[+1541]	375.59	>sp|P20645|MPRD_HUMAN Cation-dependent mannose-6-phosphate receptor OS=Homo sapiens OX=9606 GN=M6PR PE=1 SV=1
K.DYYPIN[+1702.581]ESLASLPLR.V	HexNAc(2)Hex(8)	N[+1703]	336.52	>sp|O96005|CLPT1_HUMAN Cleft lip and palate transmembrane protein 1 OS=Homo sapiens OX=9606 GN=CLPTM1 PE=1 SV=1
R.EAGN[+2059.735]HTSGAGLVQINK.S	HexNAc(4)Hex(5)Fuc(1)NeuAc(1)	N[+2060]	402.78	>sp|P20645|MPRD_HUMAN Cation-dependent mannose-6-phosphate receptor OS=Homo sapiens OX=9606 GN=M6PR PE=1 SV=1
R.EAGN[+1378.476]HTSGAGLVQINK.S	HexNAc(2)Hex(6)	N[+1378]	450.14	>sp|P20645|MPRD_HUMAN Cation-dependent mannose-6-phosphate receptor OS=Homo sapiens OX=9606 GN=M6PR PE=1 SV=1
R.EAGN[+1768.640]HTSGAGLVQINK.S	HexNAc(4)Hex(5)Fuc(1)	N[+1769]	460.63	>sp|P20645|MPRD_HUMAN Cation-dependent mannose-6-phosphate receptor OS=Homo sapiens OX=9606 GN=M6PR PE=1 SV=1
K.DYYPIN[+1864.634]ESLASLPLR.V	HexNAc(2)Hex(9)	N[+1865]	451.82	>sp|O96005|CLPT1_HUMAN Cleft lip and palate transmembrane protein 1 OS=Homo sapiens OX=9606 GN=CLPTM1 PE=1 SV=1
R.EAGN[+1702.581]HTSGAGLVQINK.S	HexNAc(2)Hex(8)	N[+1703]	558	>sp|P20645|MPRD_HUMAN Cation-dependent mannose-6-phosphate receptor OS=Homo sapiens OX=9606 GN=M6PR PE=1 SV=1
K.DYYPIN[+1540.529]ESLASLPLR.V	HexNAc(2)Hex(7)	N[+1541]	535.96	>sp|O96005|CLPT1_HUMAN Cleft lip and palate transmembrane protein 1 OS=Homo sapiens OX=9606 GN=CLPTM1 PE=1 SV=1
K.NYAIIKPIGFN[+1702.581]ETAK.I	HexNAc(2)Hex(8)	N[+1703]	392.34	>sp|P26012|ITB8_HUMAN Integrin beta-8 OS=Homo sapiens OX=9606 GN=ITGB8 PE=1 SV=1
K.GN[+1378.476]STHGC[+57.021]SSEETFLIDC[+57.021]R.G	HexNAc(2)Hex(6)	C[+57]*2, N[+1378]	488.45	>sp|Q03405|UPAR_HUMAN Urokinase plasminogen activator surface receptor OS=Homo sapiens OX=9606 GN=PLAUR PE=1 SV=1
K.SWVQGN[+1864.634]LTAC[+57.021]GR.S	HexNAc(2)Hex(9)	C[+57], N[+1865]	501.33	>sp|Q8N2E6|TOR2X_HUMAN Prosalusin OS=Homo sapiens OX=9606 GN=TOR2A PE=1 SV=1
K.C[+57.021]GLSQSQGN[+2350.830]LSHVDWFSVHK.E	HexNAc(4)Hex(5)Fuc(1)NeuAc(2)	C[+57], N[+2351]	309.96	>sp|P43121|MUC18_HUMAN Cell surface glycoprotein MUC18 OS=Homo sapiens OX=9606 GN=MCAM PE=1 SV=2
K.C[+57.021]GLSQSQGN[+2059.735]LSHVDWFSVHK.E	HexNAc(4)Hex(5)Fuc(1)NeuAc(1)	C[+57], N[+2060]	322.71	>sp|P43121|MUC18_HUMAN Cell surface glycoprotein MUC18 OS=Homo sapiens OX=9606 GN=MCAM PE=1 SV=2
R.GN[+2059.735]VTQHVQGHR.N	HexNAc(4)Hex(5)Fuc(1)NeuAc(1)	N[+2060]	455.74	>sp|Q15043|S39AE_HUMAN Metal cation symporter ZIP14 OS=Homo sapiens OX=9606 GN=SLC39A14 PE=1 SV=3
K.C[+57.021]GLSQSQGN[+1864.634]LSHVDWFSVHK.E	HexNAc(2)Hex(9)	C[+57], N[+1865]	325.73	>sp|P43121|MUC18_HUMAN Cell surface glycoprotein MUC18 OS=Homo sapiens OX=9606 GN=MCAM PE=1 SV=2
K.C[+57.021]GLSQSQGN[+1378.476]LSHVDWFSVHK.E	HexNAc(2)Hex(6)	C[+57], N[+1378]	407.33	>sp|P43121|MUC18_HUMAN Cell surface glycoprotein MUC18 OS=Homo sapiens OX=9606 GN=MCAM PE=1 SV=2
K.C[+57.021]GLSQSQGN[+1702.581]LSHVDWFSVHK.E	HexNAc(2)Hex(8)	C[+57], N[+1703]	726.19	>sp|P43121|MUC18_HUMAN Cell surface glycoprotein MUC18 OS=Homo sapiens OX=9606 GN=MCAM PE=1 SV=2
R.C[+57.021]VASVPSIPGLN[+2204.772]R.T	HexNAc(4)Hex(5)NeuAc(2)	C[+57], N[+2205]	375.19	>sp|P43121|MUC18_HUMAN Cell surface glycoprotein MUC18 OS=Homo sapiens OX=9606 GN=MCAM PE=1 SV=2
R.C[+57.021]VASVPSIPGLN[+1864.634]R.T	HexNAc(2)Hex(9)	C[+57], N[+1865]	431.03	>sp|P43121|MUC18_HUMAN Cell surface glycoprotein MUC18 OS=Homo sapiens OX=9606 GN=MCAM PE=1 SV=2
R.LFGPGFAN[+2059.735]SSWSWVAPEGAGC[+57.021]R.E	HexNAc(4)Hex(5)Fuc(1)NeuAc(1)	C[+57], N[+2060]	452.56	>sp|Q8NE01|CNNM3_HUMAN Metal transporter CNNM3 OS=Homo sapiens OX=9606 GN=CNNM3 PE=1 SV=1
R.SQN[+1864.634]DTVTPDVWYTSKPK.E	HexNAc(2)Hex(9)	N[+1865]	440.78	>sp|Q9BTY2|FUCO2_HUMAN Plasma alpha-L-fucosidase OS=Homo sapiens OX=9606 GN=FUCA2 PE=1 SV=2
K.FN[+1378.476]SSSSSLEEK.I	HexNAc(2)Hex(6)	N[+1378]	437.06	>sp|Q9H173|SIL1_HUMAN Nucleotide exchange factor SIL1 OS=Homo sapiens OX=9606 GN=SIL1 PE=1 SV=1
R.IVDVN[+1710.598]LTSEGK.V	HexNAc(3)Hex(5)NeuAc(1)	N[+1711]	368.6	>sp|Q9HD45|TM9S3_HUMAN Transmembrane 9 superfamily member 3 OS=Homo sapiens OX=9606 GN=TM9SF3 PE=1 SV=2
K.LQNN[+2350.830]ISYQMADIHHLK.E	HexNAc(4)Hex(5)Fuc(1)NeuAc(2)	N[+2351]	376.05	>sp|Q6P4E1|GOLM2_HUMAN Protein GOLM2 OS=Homo sapiens OX=9606 GN=GOLM2 PE=1 SV=2
K.FYATN[+1378.476]DTEVAQSNFEALQDFFR.L	HexNAc(2)Hex(6)	N[+1378]	658.41	>sp|P10619|PPGB_HUMAN Lysosomal protective protein OS=Homo sapiens OX=9606 GN=CTSA PE=1 SV=2
K.FYATN[+1540.529]DTEVAQSNFEALQDFFR.L	HexNAc(2)Hex(7)	N[+1541]	757.02	>sp|P10619|PPGB_HUMAN Lysosomal protective protein OS=Homo sapiens OX=9606 GN=CTSA PE=1 SV=2
R.MDPPC[+57.021]TN[+1378.476]TTAASTYLNNPYVR.K	HexNAc(2)Hex(6)	C[+57], N[+1378]	372.27	>sp|P10619|PPGB_HUMAN Lysosomal protective protein OS=Homo sapiens OX=9606 GN=CTSA PE=1 SV=2
R.MDPPC[+57.021]TN[+1540.529]TTAASTYLNNPYVR.K	HexNAc(2)Hex(7)	C[+57], N[+1541]	461.56	>sp|P10619|PPGB_HUMAN Lysosomal protective protein OS=Homo sapiens OX=9606 GN=CTSA PE=1 SV=2
K.VVVVDGKN[+1702.581]ESEYTVK.W	HexNAc(2)Hex(8)	N[+1703]	469.95	>sp|P78536|ADA17_HUMAN Disintegrin and metalloproteinase domain-containing protein 17 OS=Homo sapiens OX=9606 GN=ADAM17 PE=1 SV=1
K.VYC[+57.021]N[+1378.476]FTAGGSTC[+57.021]VFPDKK.S	HexNAc(2)Hex(6)	C[+57]*2, N[+1378]	500.83	>sp|P20908|CO5A1_HUMAN Collagen alpha-1(V) chain OS=Homo sapiens OX=9606 GN=COL5A1 PE=1 SV=3
R.N[+1378.476]C[+57.021]SFEDDNIR.S	HexNAc(2)Hex(6)	C[+57], N[+1378]	421.45	>sp|Q4G148|GXLT1_HUMAN Glucoside xylosyltransferase 1 OS=Homo sapiens OX=9606 GN=GXYLT1 PE=1 SV=2
R.RPPLAELAALN[+1540.529]LSGSR.L	HexNAc(2)Hex(7)	N[+1541]	300.71	>sp|Q13641|TPBG_HUMAN Trophoblast glycoprotein OS=Homo sapiens OX=9606 GN=TPBG PE=1 SV=1
R.RPPLAELAALN[+1702.581]LSGSR.L	HexNAc(2)Hex(8)	N[+1703]	344.77	>sp|Q13641|TPBG_HUMAN Trophoblast glycoprotein OS=Homo sapiens OX=9606 GN=TPBG PE=1 SV=1
K.AQVSNEDC[+57.021]LQVEN[+1038.375]C[+57.021]TQLGEQC[+57.021]WTAR.I	HexNAc(2)Hex(3)Fuc(1)	C[+57]*3, N[+1038]	378.44	>sp|O43653|PSCA_HUMAN Prostate stem cell antigen OS=Homo sapiens OX=9606 GN=PSCA PE=1 SV=2
R.HLDLSN[+1540.529]NSLVSLTYVSFR.N	HexNAc(2)Hex(7)	N[+1541]	315.5	>sp|Q13641|TPBG_HUMAN Trophoblast glycoprotein OS=Homo sapiens OX=9606 GN=TPBG PE=1 SV=1
R.HLDLSN[+1378.476]NSLVSLTYVSFR.N	HexNAc(2)Hex(6)	N[+1378]	578.34	>sp|Q13641|TPBG_HUMAN Trophoblast glycoprotein OS=Homo sapiens OX=9606 GN=TPBG PE=1 SV=1
R.HLDLSN[+1702.581]NSLVSLTYVSFR.N	HexNAc(2)Hex(8)	N[+1703]	622.42	>sp|Q13641|TPBG_HUMAN Trophoblast glycoprotein OS=Homo sapiens OX=9606 GN=TPBG PE=1 SV=1
K.KKN[+1702.581]C[+57.021]TYNQVQTR.S	HexNAc(2)Hex(8)	C[+57], N[+1703]	310.17	>sp|O75764|TCEA3_HUMAN Transcription elongation factor A protein 3 OS=Homo sapiens OX=9606 GN=TCEA3 PE=1 SV=2
K.VLHN[+1864.634]GTLAELQGLPHIR.V	HexNAc(2)Hex(9)	N[+1865]	346.92	>sp|Q13641|TPBG_HUMAN Trophoblast glycoprotein OS=Homo sapiens OX=9606 GN=TPBG PE=1 SV=1
K.GNYDFVQAMIVNN[+1702.581]HTSLDVEEAAAVR.A	HexNAc(2)Hex(8)	N[+1703]	685.93	>sp|Q6PIU2|NCEH1_HUMAN Neutral cholesterol ester hydrolase 1 OS=Homo sapiens OX=9606 GN=NCEH1 PE=1 SV=3
R.LN[+1216.423]WTSLLPASFTK.N	HexNAc(2)Hex(5)	N[+1216]	453.31	>sp|Q6PIU2|NCEH1_HUMAN Neutral cholesterol ester hydrolase 1 OS=Homo sapiens OX=9606 GN=NCEH1 PE=1 SV=3
R.LN[+1540.529]WTSLLPASFTK.N	HexNAc(2)Hex(7)	N[+1541]	721.45	>sp|Q6PIU2|NCEH1_HUMAN Neutral cholesterol ester hydrolase 1 OS=Homo sapiens OX=9606 GN=NCEH1 PE=1 SV=3
R.LN[+1378.476]WTSLLPASFTK.N	HexNAc(2)Hex(6)	N[+1378]	832.61	>sp|Q6PIU2|NCEH1_HUMAN Neutral cholesterol ester hydrolase 1 OS=Homo sapiens OX=9606 GN=NCEH1 PE=1 SV=3
R.WHPQN[+1378.476]STSIWK.A	HexNAc(2)Hex(6)	N[+1378]	422.77	>sp|P08842|STS_HUMAN Steryl-sulfatase OS=Homo sapiens OX=9606 GN=STS PE=1 SV=2
K.PGN[+1702.581]LSRPPPVVVPHQPR.L	HexNAc(2)Hex(8)	N[+1703]	415	>sp|Q9BU23|LMF2_HUMAN Lipase maturation factor 2 OS=Homo sapiens OX=9606 GN=LMF2 PE=1 SV=2
R.SAN[+1540.529]STLAQALHWTR.S	HexNAc(2)Hex(7)	N[+1541]	328.08	>sp|Q9BU23|LMF2_HUMAN Lipase maturation factor 2 OS=Homo sapiens OX=9606 GN=LMF2 PE=1 SV=2
R.SAN[+1702.581]STLAQALHWTR.S	HexNAc(2)Hex(8)	N[+1703]	518.56	>sp|Q9BU23|LMF2_HUMAN Lipase maturation factor 2 OS=Homo sapiens OX=9606 GN=LMF2 PE=1 SV=2
R.SAN[+1378.476]STLAQALHWTR.S	HexNAc(2)Hex(6)	N[+1378]	564.96	>sp|Q9BU23|LMF2_HUMAN Lipase maturation factor 2 OS=Homo sapiens OX=9606 GN=LMF2 PE=1 SV=2
K.LLN[+1378.476]ITNPVLNQEIEAFSLSEDTSSGLPEDR.V	HexNAc(2)Hex(6)	N[+1378]	361.33	>sp|Q8NCR0|B3GL2_HUMAN UDP-GalNAc:beta-1,3-N-acetylgalactosaminyltransferase 2 OS=Homo sapiens OX=9606 GN=B3GALNT2 PE=1 SV=1
R.HTVFWN[+1702.581]SSNPK.F	HexNAc(2)Hex(8)	N[+1703]	441.88	>sp|P20827|EFNA1_HUMAN Ephrin-A1 OS=Homo sapiens OX=9606 GN=EFNA1 PE=1 SV=2
K.LVALAVIDEKN[+1702.581]TSVEHTR.L	HexNAc(2)Hex(8)	N[+1703]	393.35	>sp|Q96JJ7|TMX3_HUMAN Protein disulfide-isomerase TMX3 OS=Homo sapiens OX=9606 GN=TMX3 PE=1 SV=2
K.LVALAVIDEKN[+1540.529]TSVEHTR.L	HexNAc(2)Hex(7)	N[+1541]	491.08	>sp|Q96JJ7|TMX3_HUMAN Protein disulfide-isomerase TMX3 OS=Homo sapiens OX=9606 GN=TMX3 PE=1 SV=2
K.LVALAVIDEKN[+1378.476]TSVEHTR.L	HexNAc(2)Hex(6)	N[+1378]	565.66	>sp|Q96JJ7|TMX3_HUMAN Protein disulfide-isomerase TMX3 OS=Homo sapiens OX=9606 GN=TMX3 PE=1 SV=2
R.FTFTSHTPGEHQIC[+57.021]LHSN[+1444.534]STK.F	HexNAc(4)Hex(3)Fuc(1)	C[+57], N[+1445]	311.23	>sp|Q9BVK6|TMED9_HUMAN Transmembrane emp24 domain-containing protein 9 OS=Homo sapiens OX=9606 GN=TMED9 PE=1 SV=2
R.FTFTSHTPGEHQIC[+57.021]LHSN[+1540.529]STK.F	HexNAc(2)Hex(7)	C[+57], N[+1541]	314.32	>sp|Q9BVK6|TMED9_HUMAN Transmembrane emp24 domain-containing protein 9 OS=Homo sapiens OX=9606 GN=TMED9 PE=1 SV=2
R.FTFTSHTPGEHQIC[+57.021]LHSN[+1647.613]STK.F	HexNAc(5)Hex(3)Fuc(1)	C[+57], N[+1648]	315	>sp|Q9BVK6|TMED9_HUMAN Transmembrane emp24 domain-containing protein 9 OS=Homo sapiens OX=9606 GN=TMED9 PE=1 SV=2
R.GHTN[+1540.529]GTKPLDGFDVWK.T	HexNAc(2)Hex(7)	N[+1541]	373.75	>sp|P15848|ARSB_HUMAN Arylsulfatase B OS=Homo sapiens OX=9606 GN=ARSB PE=1 SV=1
R.IVN[+1378.476]ETLYENTK.L	HexNAc(2)Hex(6)	N[+1378]	412.88	>sp|P19075|TSN8_HUMAN Tetraspanin-8 OS=Homo sapiens OX=9606 GN=TSPAN8 PE=1 SV=1
K.GVLMVGN[+2059.735]ETTYEDGHGSR.K	HexNAc(4)Hex(5)Fuc(1)NeuAc(1)	N[+2060]	328.81	>sp|Q8IWA5|CTL2_HUMAN Choline transporter-like protein 2 OS=Homo sapiens OX=9606 GN=SLC44A2 PE=1 SV=3
R.FTFTSHTPGEHQIC[+57.021]LHSN[+1378.476]STK.F	HexNAc(2)Hex(6)	C[+57], N[+1378]	339.7	>sp|Q9BVK6|TMED9_HUMAN Transmembrane emp24 domain-containing protein 9 OS=Homo sapiens OX=9606 GN=TMED9 PE=1 SV=2
R.FTFTSHTPGEHQIC[+57.021]LHSN[+1702.581]STK.F	HexNAc(2)Hex(8)	C[+57], N[+1703]	359.33	>sp|Q9BVK6|TMED9_HUMAN Transmembrane emp24 domain-containing protein 9 OS=Homo sapiens OX=9606 GN=TMED9 PE=1 SV=2
R.FTFTSHTPGEHQIC[+57.021]LHSN[+1216.423]STK.F	HexNAc(2)Hex(5)	C[+57], N[+1216]	381.34	>sp|Q9BVK6|TMED9_HUMAN Transmembrane emp24 domain-containing protein 9 OS=Homo sapiens OX=9606 GN=TMED9 PE=1 SV=2
R.YFYLQAVNSEGQN[+1702.581]LTR.S	HexNAc(2)Hex(8)	N[+1703]	388.45	>sp|Q7Z4H8|PLGT3_HUMAN Protein O-glucosyltransferase 3 OS=Homo sapiens OX=9606 GN=POGLUT3 PE=1 SV=2
R.YFYLQAVNSEGQN[+1864.634]LTR.S	HexNAc(2)Hex(9)	N[+1865]	483.3	>sp|Q7Z4H8|PLGT3_HUMAN Protein O-glucosyltransferase 3 OS=Homo sapiens OX=9606 GN=POGLUT3 PE=1 SV=2
R.HGLESASDHHGN[+1702.581]FSITMR.N	HexNAc(2)Hex(8)	N[+1703]	396.7	>sp|Q9H7M9|VISTA_HUMAN V-type immunoglobulin domain-containing suppressor of T-cell activation OS=Homo sapiens OX=9606 GN=VSIR PE=1 SV=3
R.GVTNDLLSIQGNTGPSWIN[+1540.529]K.T	HexNAc(2)Hex(7)	N[+1541]	416.75	>sp|Q7Z4H8|PLGT3_HUMAN Protein O-glucosyltransferase 3 OS=Homo sapiens OX=9606 GN=POGLUT3 PE=1 SV=2
R.GVTNDLLSIQGNTGPSWIN[+1702.581]K.T	HexNAc(2)Hex(8)	N[+1703]	619.27	>sp|Q7Z4H8|PLGT3_HUMAN Protein O-glucosyltransferase 3 OS=Homo sapiens OX=9606 GN=POGLUT3 PE=1 SV=2
R.GVTNDLLSIQGNTGPSWIN[+1378.476]K.T	HexNAc(2)Hex(6)	N[+1378]	644.47	>sp|Q7Z4H8|PLGT3_HUMAN Protein O-glucosyltransferase 3 OS=Homo sapiens OX=9606 GN=POGLUT3 PE=1 SV=2
R.ALSN[+1702.581]ISLR.L	HexNAc(2)Hex(8)	N[+1703]	309.3	>sp|O15031|PLXB2_HUMAN Plexin-B2 OS=Homo sapiens OX=9606 GN=PLXNB2 PE=1 SV=3
K.SC[+57.021]VAVTSAQPQN[+2204.772]MSR.R	HexNAc(4)Hex(5)NeuAc(2)	C[+57], N[+2205]	319.01	>sp|O15031|PLXB2_HUMAN Plexin-B2 OS=Homo sapiens OX=9606 GN=PLXNB2 PE=1 SV=3
K.SC[+57.021]VAVTSAQPQN[+1864.634]MSR.R	HexNAc(2)Hex(9)	C[+57], N[+1865]	654.24	>sp|O15031|PLXB2_HUMAN Plexin-B2 OS=Homo sapiens OX=9606 GN=PLXNB2 PE=1 SV=3
R.HEGQEPFLQWLMLLSN[+1378.476]ESALPHVHTVSYGDDEDSLSSAYIQR.V	HexNAc(2)Hex(6)	N[+1378]	468.01	>sp|O14773|TPP1_HUMAN Tripeptidyl-peptidase 1 OS=Homo sapiens OX=9606 GN=TPP1 PE=1 SV=2
R.HEGQEPFLQWLMLLSN[+1540.529]ESALPHVHTVSYGDDEDSLSSAYIQR.V	HexNAc(2)Hex(7)	N[+1541]	693.87	>sp|O14773|TPP1_HUMAN Tripeptidyl-peptidase 1 OS=Homo sapiens OX=9606 GN=TPP1 PE=1 SV=2
K.LSHDAN[+1864.634]ETLPLHLYVK.S	HexNAc(2)Hex(9)	N[+1865]	310.22	>sp|O15031|PLXB2_HUMAN Plexin-B2 OS=Homo sapiens OX=9606 GN=PLXNB2 PE=1 SV=3
K.LSHDAN[+2026.687]ETLPLHLYVK.S	HexNAc(2)Hex(10)	N[+2027]	374.89	>sp|O15031|PLXB2_HUMAN Plexin-B2 OS=Homo sapiens OX=9606 GN=PLXNB2 PE=1 SV=3
K.LSHDAN[+2204.772]ETLPLHLYVK.S	HexNAc(4)Hex(5)NeuAc(2)	N[+2205]	539.89	>sp|O15031|PLXB2_HUMAN Plexin-B2 OS=Homo sapiens OX=9606 GN=PLXNB2 PE=1 SV=3
K.LSHDAN[+1540.529]ETLPLHLYVK.S	HexNAc(2)Hex(7)	N[+1541]	554.39	>sp|O15031|PLXB2_HUMAN Plexin-B2 OS=Homo sapiens OX=9606 GN=PLXNB2 PE=1 SV=3
K.LSHDAN[+1702.581]ETLPLHLYVK.S	HexNAc(2)Hex(8)	N[+1703]	558.93	>sp|O15031|PLXB2_HUMAN Plexin-B2 OS=Homo sapiens OX=9606 GN=PLXNB2 PE=1 SV=3
K.LSHDAN[+1378.476]ETLPLHLYVK.S	HexNAc(2)Hex(6)	N[+1378]	829.1	>sp|O15031|PLXB2_HUMAN Plexin-B2 OS=Homo sapiens OX=9606 GN=PLXNB2 PE=1 SV=3
K.LHVTLYN[+1864.634]C[+57.021]SFGR.S	HexNAc(2)Hex(9)	C[+57], N[+1865]	563.99	>sp|O15031|PLXB2_HUMAN Plexin-B2 OS=Homo sapiens OX=9606 GN=PLXNB2 PE=1 SV=3
K.LHVTLYN[+1378.476]C[+57.021]SFGR.S	HexNAc(2)Hex(6)	C[+57], N[+1378]	644.87	>sp|O15031|PLXB2_HUMAN Plexin-B2 OS=Homo sapiens OX=9606 GN=PLXNB2 PE=1 SV=3
K.LHVTLYN[+1540.529]C[+57.021]SFGR.S	HexNAc(2)Hex(7)	C[+57], N[+1541]	647.43	>sp|O15031|PLXB2_HUMAN Plexin-B2 OS=Homo sapiens OX=9606 GN=PLXNB2 PE=1 SV=3
K.LHVTLYN[+1702.581]C[+57.021]SFGR.S	HexNAc(2)Hex(8)	C[+57], N[+1703]	653.63	>sp|O15031|PLXB2_HUMAN Plexin-B2 OS=Homo sapiens OX=9606 GN=PLXNB2 PE=1 SV=3
R.FMFMEEGAN[+1702.581]K.T	HexNAc(2)Hex(8)	N[+1703]	358.95	>sp|Q6PK18|OGFD3_HUMAN 2-oxoglutarate and iron-dependent oxygenase domain-containing protein 3 OS=Homo sapiens OX=9606 GN=OGFOD3 PE=1 SV=2
R.C[+57.021]VYEALC[+57.021]N[+2350.830]TTSEC[+57.021]PPPVITR.I	HexNAc(4)Hex(5)Fuc(1)NeuAc(2)	C[+57]*3, N[+2351]	471.47	>sp|O15031|PLXB2_HUMAN Plexin-B2 OS=Homo sapiens OX=9606 GN=PLXNB2 PE=1 SV=3
R.N[+1702.581]C[+57.021]SFQPER.Y	HexNAc(2)Hex(8)	C[+57], N[+1703]	312.69	>sp|O15031|PLXB2_HUMAN Plexin-B2 OS=Homo sapiens OX=9606 GN=PLXNB2 PE=1 SV=3
R.SIN[+1864.634]VTGQGFSLIQR.F	HexNAc(2)Hex(9)	N[+1865]	485.28	>sp|O15031|PLXB2_HUMAN Plexin-B2 OS=Homo sapiens OX=9606 GN=PLXNB2 PE=1 SV=3
R.SIN[+1702.581]VTGQGFSLIQR.F	HexNAc(2)Hex(8)	N[+1703]	569.7	>sp|O15031|PLXB2_HUMAN Plexin-B2 OS=Homo sapiens OX=9606 GN=PLXNB2 PE=1 SV=3
K.NLC[+57.021]NNTGDPEMC[+57.021]PEN[+1378.476]GSC[+57.021]VPDGPGLLQC[+57.021]VC[+57.021]ADGFHGYK.C	HexNAc(2)Hex(6)	C[+57]*5, N[+1378]	578.22	>sp|Q6UW56|ARAID_HUMAN All-trans retinoic acid-induced differentiation factor OS=Homo sapiens OX=9606 GN=ATRAID PE=1 SV=2
K.NLC[+57.021]N[+1378.476]NTGDPEMC[+57.021]PENGSC[+57.021]VPDGPGLLQC[+57.021]VC[+57.021]ADGFHGYK.C	HexNAc(2)Hex(6)	C[+57]*5, N[+1378]	973.7	>sp|Q6UW56|ARAID_HUMAN All-trans retinoic acid-induced differentiation factor OS=Homo sapiens OX=9606 GN=ATRAID PE=1 SV=2
R.EAESLQPMTVVGTDYVFHN[+1540.529]DTK.V	HexNAc(2)Hex(7)	N[+1541]	636.69	>sp|O15031|PLXB2_HUMAN Plexin-B2 OS=Homo sapiens OX=9606 GN=PLXNB2 PE=1 SV=3
R.EAESLQPMTVVGTDYVFHN[+1378.476]DTK.V	HexNAc(2)Hex(6)	N[+1378]	739.63	>sp|O15031|PLXB2_HUMAN Plexin-B2 OS=Homo sapiens OX=9606 GN=PLXNB2 PE=1 SV=3
R.LAVTN[+1864.634]TTMTGTVLK.M	HexNAc(2)Hex(9)	N[+1865]	441.47	>sp|Q13586|STIM1_HUMAN Stromal interaction molecule 1 OS=Homo sapiens OX=9606 GN=STIM1 PE=1 SV=3
K.VVFLSPAVPEEPEAYN[+1864.634]LTVLIEMDGHR.A	HexNAc(2)Hex(9)	N[+1865]	309.27	>sp|O15031|PLXB2_HUMAN Plexin-B2 OS=Homo sapiens OX=9606 GN=PLXNB2 PE=1 SV=3
K.VVFLSPAVPEEPEAYN[+1540.529]LTVLIEMDGHR.A	HexNAc(2)Hex(7)	N[+1541]	350.88	>sp|O15031|PLXB2_HUMAN Plexin-B2 OS=Homo sapiens OX=9606 GN=PLXNB2 PE=1 SV=3
K.VVFLSPAVPEEPEAYN[+1378.476]LTVLIEMDGHR.A	HexNAc(2)Hex(6)	N[+1378]	352.16	>sp|O15031|PLXB2_HUMAN Plexin-B2 OS=Homo sapiens OX=9606 GN=PLXNB2 PE=1 SV=3
K.VVFLSPAVPEEPEAYN[+2059.735]LTVLIEMDGHR.A	HexNAc(4)Hex(5)Fuc(1)NeuAc(1)	N[+2060]	363.87	>sp|O15031|PLXB2_HUMAN Plexin-B2 OS=Homo sapiens OX=9606 GN=PLXNB2 PE=1 SV=3
K.VVFLSPAVPEEPEAYN[+2350.830]LTVLIEMDGHR.A	HexNAc(4)Hex(5)Fuc(1)NeuAc(2)	N[+2351]	366.21	>sp|O15031|PLXB2_HUMAN Plexin-B2 OS=Homo sapiens OX=9606 GN=PLXNB2 PE=1 SV=3
K.VVFLSPAVPEEPEAYN[+1702.581]LTVLIEMDGHR.A	HexNAc(2)Hex(8)	N[+1703]	606.01	>sp|O15031|PLXB2_HUMAN Plexin-B2 OS=Homo sapiens OX=9606 GN=PLXNB2 PE=1 SV=3
R.TEAGAFEYVPDPTFEN[+2059.735]FTGGVK.K	HexNAc(4)Hex(5)Fuc(1)NeuAc(1)	N[+2060]	344.54	>sp|O15031|PLXB2_HUMAN Plexin-B2 OS=Homo sapiens OX=9606 GN=PLXNB2 PE=1 SV=3
R.ETHLETN[+1378.476]FTLK.S	HexNAc(2)Hex(6)	N[+1378]	429.75	>sp|P40189|IL6RB_HUMAN Interleukin-6 receptor subunit beta OS=Homo sapiens OX=9606 GN=IL6ST PE=1 SV=2
K.DIN[+1378.476]TTAQNIMFYDMGSGSTVC[+57.021]TIVTYQMVK.T	HexNAc(2)Hex(6)	C[+57], N[+1378]	365.69	>sp|Q9Y4L1|HYOU1_HUMAN Hypoxia up-regulated protein 1 OS=Homo sapiens OX=9606 GN=HYOU1 PE=1 SV=1
R.VFGSQN[+1216.423]LTTVK.L	HexNAc(2)Hex(5)	N[+1216]	318.28	>sp|Q9Y4L1|HYOU1_HUMAN Hypoxia up-regulated protein 1 OS=Homo sapiens OX=9606 GN=HYOU1 PE=1 SV=1
R.VFGSQN[+1540.529]LTTVK.L	HexNAc(2)Hex(7)	N[+1541]	361.01	>sp|Q9Y4L1|HYOU1_HUMAN Hypoxia up-regulated protein 1 OS=Homo sapiens OX=9606 GN=HYOU1 PE=1 SV=1
R.VFGSQN[+1378.476]LTTVK.L	HexNAc(2)Hex(6)	N[+1378]	419.58	>sp|Q9Y4L1|HYOU1_HUMAN Hypoxia up-regulated protein 1 OS=Homo sapiens OX=9606 GN=HYOU1 PE=1 SV=1
R.VFGSQN[+1702.581]LTTVK.L	HexNAc(2)Hex(8)	N[+1703]	476.4	>sp|Q9Y4L1|HYOU1_HUMAN Hypoxia up-regulated protein 1 OS=Homo sapiens OX=9606 GN=HYOU1 PE=1 SV=1
R.VFGSQN[+1864.634]LTTVK.L	HexNAc(2)Hex(9)	N[+1865]	541.87	>sp|Q9Y4L1|HYOU1_HUMAN Hypoxia up-regulated protein 1 OS=Homo sapiens OX=9606 GN=HYOU1 PE=1 SV=1
K.EN[+1378.476]GTDTVQEEEESPAEGSKDEPGEQVELK.E	HexNAc(2)Hex(6)	N[+1378]	424.36	>sp|Q9Y4L1|HYOU1_HUMAN Hypoxia up-regulated protein 1 OS=Homo sapiens OX=9606 GN=HYOU1 PE=1 SV=1
K.EN[+1540.529]GTDTVQEEEESPAEGSKDEPGEQVELKEEAEAPVEDGSQPPPPEPK.G	HexNAc(2)Hex(7)	N[+1541]	377.4	>sp|Q9Y4L1|HYOU1_HUMAN Hypoxia up-regulated protein 1 OS=Homo sapiens OX=9606 GN=HYOU1 PE=1 SV=1
K.EN[+1378.476]GTDTVQEEEESPAEGSKDEPGEQVELKEEAEAPVEDGSQPPPPEPK.G	HexNAc(2)Hex(6)	N[+1378]	382.04	>sp|Q9Y4L1|HYOU1_HUMAN Hypoxia up-regulated protein 1 OS=Homo sapiens OX=9606 GN=HYOU1 PE=1 SV=1
K.EN[+1702.581]GTDTVQEEEESPAEGSKDEPGEQVELKEEAEAPVEDGSQPPPPEPK.G	HexNAc(2)Hex(8)	N[+1703]	438.29	>sp|Q9Y4L1|HYOU1_HUMAN Hypoxia up-regulated protein 1 OS=Homo sapiens OX=9606 GN=HYOU1 PE=1 SV=1
R.YN[+1702.581]GTVGLWR.R	HexNAc(2)Hex(8)	N[+1703]	417.99	>sp|Q9NY35|CLDN1_HUMAN Claudin domain-containing protein 1 OS=Homo sapiens OX=9606 GN=CLDND1 PE=1 SV=1
R.LSALDNLLN[+1702.581]HSSMFLK.G	HexNAc(2)Hex(8)	N[+1703]	336.23	>sp|Q9Y4L1|HYOU1_HUMAN Hypoxia up-regulated protein 1 OS=Homo sapiens OX=9606 GN=HYOU1 PE=1 SV=1
R.LSALDNLLN[+1540.529]HSSMFLK.G	HexNAc(2)Hex(7)	N[+1541]	353.24	>sp|Q9Y4L1|HYOU1_HUMAN Hypoxia up-regulated protein 1 OS=Homo sapiens OX=9606 GN=HYOU1 PE=1 SV=1
R.LSALDNLLN[+1864.634]HSSMFLK.G	HexNAc(2)Hex(9)	N[+1865]	541.69	>sp|Q9Y4L1|HYOU1_HUMAN Hypoxia up-regulated protein 1 OS=Homo sapiens OX=9606 GN=HYOU1 PE=1 SV=1
R.LSALDNLLN[+1378.476]HSSMFLK.G	HexNAc(2)Hex(6)	N[+1378]	618.96	>sp|Q9Y4L1|HYOU1_HUMAN Hypoxia up-regulated protein 1 OS=Homo sapiens OX=9606 GN=HYOU1 PE=1 SV=1
K.TTWLQAASLLFVDNPVGTGFSYVN[+1540.529]GSGAYAK.D	HexNAc(2)Hex(7)	N[+1541]	328.12	>sp|Q9HB40|RISC_HUMAN Retinoid-inducible serine carboxypeptidase OS=Homo sapiens OX=9606 GN=SCPEP1 PE=1 SV=1
R.LSALDNLLN[+1216.423]HSSMFLK.G	HexNAc(2)Hex(5)	N[+1216]	792.12	>sp|Q9Y4L1|HYOU1_HUMAN Hypoxia up-regulated protein 1 OS=Homo sapiens OX=9606 GN=HYOU1 PE=1 SV=1
K.LLHAYN[+1864.634]R.T	HexNAc(2)Hex(9)	N[+1865]	308.53	>sp|Q13214|SEM3B_HUMAN Semaphorin-3B OS=Homo sapiens OX=9606 GN=SEMA3B PE=1 SV=1
R.LSALDNLLN[+1378.476]HSSM[+15.995]FLK.G	HexNAc(2)Hex(6)	M[+16], N[+1378]	325.72	>sp|Q9Y4L1|HYOU1_HUMAN Hypoxia up-regulated protein 1 OS=Homo sapiens OX=9606 GN=HYOU1 PE=1 SV=1
K.LLHAYN[+1540.529]R.T	HexNAc(2)Hex(7)	N[+1541]	347.83	>sp|Q13214|SEM3B_HUMAN Semaphorin-3B OS=Homo sapiens OX=9606 GN=SEMA3B PE=1 SV=1
R.DEIGN[+1378.476]VSTSHLLILDDSVEMEIRPR.F	HexNAc(2)Hex(6)	N[+1378]	533.69	>sp|P04843|RPN1_HUMAN Dolichyl-diphosphooligosaccharide--protein glycosyltransferase subunit 1 OS=Homo sapiens OX=9606 GN=RPN1 PE=1 SV=1
R.DEIGN[+1216.423]VSTSHLLILDDSVEMEIRPR.F	HexNAc(2)Hex(5)	N[+1216]	535.17	>sp|P04843|RPN1_HUMAN Dolichyl-diphosphooligosaccharide--protein glycosyltransferase subunit 1 OS=Homo sapiens OX=9606 GN=RPN1 PE=1 SV=1
K.VIN[+1540.529]ETWAWK.N	HexNAc(2)Hex(7)	N[+1541]	301.24	>sp|Q9Y4L1|HYOU1_HUMAN Hypoxia up-regulated protein 1 OS=Homo sapiens OX=9606 GN=HYOU1 PE=1 SV=1
K.VIN[+1378.476]ETWAWK.N	HexNAc(2)Hex(6)	N[+1378]	380.49	>sp|Q9Y4L1|HYOU1_HUMAN Hypoxia up-regulated protein 1 OS=Homo sapiens OX=9606 GN=HYOU1 PE=1 SV=1
K.VIN[+1864.634]ETWAWK.N	HexNAc(2)Hex(9)	N[+1865]	443.96	>sp|Q9Y4L1|HYOU1_HUMAN Hypoxia up-regulated protein 1 OS=Homo sapiens OX=9606 GN=HYOU1 PE=1 SV=1
K.VIN[+1702.581]ETWAWK.N	HexNAc(2)Hex(8)	N[+1703]	513.21	>sp|Q9Y4L1|HYOU1_HUMAN Hypoxia up-regulated protein 1 OS=Homo sapiens OX=9606 GN=HYOU1 PE=1 SV=1
K.N[+1378.476]ATLAEQAK.L	HexNAc(2)Hex(6)	N[+1378]	364.66	>sp|Q9Y4L1|HYOU1_HUMAN Hypoxia up-regulated protein 1 OS=Homo sapiens OX=9606 GN=HYOU1 PE=1 SV=1
K.N[+1540.529]ATLAEQAK.L	HexNAc(2)Hex(7)	N[+1541]	399.69	>sp|Q9Y4L1|HYOU1_HUMAN Hypoxia up-regulated protein 1 OS=Homo sapiens OX=9606 GN=HYOU1 PE=1 SV=1
K.N[+1702.581]ATLAEQAK.L	HexNAc(2)Hex(8)	N[+1703]	432.33	>sp|Q9Y4L1|HYOU1_HUMAN Hypoxia up-regulated protein 1 OS=Homo sapiens OX=9606 GN=HYOU1 PE=1 SV=1
K.N[+1216.423]ATLAEQAK.L	HexNAc(2)Hex(5)	N[+1216]	439.64	>sp|Q9Y4L1|HYOU1_HUMAN Hypoxia up-regulated protein 1 OS=Homo sapiens OX=9606 GN=HYOU1 PE=1 SV=1
K.N[+1864.634]ATLAEQAK.L	HexNAc(2)Hex(9)	N[+1865]	449.27	>sp|Q9Y4L1|HYOU1_HUMAN Hypoxia up-regulated protein 1 OS=Homo sapiens OX=9606 GN=HYOU1 PE=1 SV=1
R.AEPPLN[+1216.423]ASASDQGEK.V	HexNAc(2)Hex(5)	N[+1216]	385.9	>sp|Q9Y4L1|HYOU1_HUMAN Hypoxia up-regulated protein 1 OS=Homo sapiens OX=9606 GN=HYOU1 PE=1 SV=1
R.AEPPLN[+1378.476]ASASDQGEK.V	HexNAc(2)Hex(6)	N[+1378]	524.71	>sp|Q9Y4L1|HYOU1_HUMAN Hypoxia up-regulated protein 1 OS=Homo sapiens OX=9606 GN=HYOU1 PE=1 SV=1
R.AEPPLN[+1702.581]ASASDQGEK.V	HexNAc(2)Hex(8)	N[+1703]	749.44	>sp|Q9Y4L1|HYOU1_HUMAN Hypoxia up-regulated protein 1 OS=Homo sapiens OX=9606 GN=HYOU1 PE=1 SV=1
R.VN[+1864.634]FTLEASEGC[+57.021]YR.W	HexNAc(2)Hex(9)	C[+57], N[+1865]	439.55	>sp|Q8TEM1|PO210_HUMAN Nuclear pore membrane glycoprotein 210 OS=Homo sapiens OX=9606 GN=NUP210 PE=1 SV=3
R.VN[+1702.581]FTLEASEGC[+57.021]YR.W	HexNAc(2)Hex(8)	C[+57], N[+1703]	489.11	>sp|Q8TEM1|PO210_HUMAN Nuclear pore membrane glycoprotein 210 OS=Homo sapiens OX=9606 GN=NUP210 PE=1 SV=3
R.LPN[+1378.476]STIYVVEPGYLGFTVHPGDR.W	HexNAc(2)Hex(6)	N[+1378]	565.64	>sp|Q8TEM1|PO210_HUMAN Nuclear pore membrane glycoprotein 210 OS=Homo sapiens OX=9606 GN=NUP210 PE=1 SV=3
R.LPN[+1702.581]STIYVVEPGYLGFTVHPGDR.W	HexNAc(2)Hex(8)	N[+1703]	847.83	>sp|Q8TEM1|PO210_HUMAN Nuclear pore membrane glycoprotein 210 OS=Homo sapiens OX=9606 GN=NUP210 PE=1 SV=3
R.LPN[+1540.529]STIYVVEPGYLGFTVHPGDR.W	HexNAc(2)Hex(7)	N[+1541]	886.25	>sp|Q8TEM1|PO210_HUMAN Nuclear pore membrane glycoprotein 210 OS=Homo sapiens OX=9606 GN=NUP210 PE=1 SV=3
R.LPN[+1864.634]STIYVVEPGYLGFTVHPGDR.W	HexNAc(2)Hex(9)	N[+1865]	1039.43	>sp|Q8TEM1|PO210_HUMAN Nuclear pore membrane glycoprotein 210 OS=Homo sapiens OX=9606 GN=NUP210 PE=1 SV=3
R.IETVLPAEFFEVLSSSQN[+1864.634]GSYHR.I	HexNAc(2)Hex(9)	N[+1865]	333.97	>sp|Q8TEM1|PO210_HUMAN Nuclear pore membrane glycoprotein 210 OS=Homo sapiens OX=9606 GN=NUP210 PE=1 SV=3
K.FFQN[+1216.423]VTAEDTDSIGLALFAPHSSR.N	HexNAc(2)Hex(5)	N[+1216]	435.26	>sp|Q8TEM1|PO210_HUMAN Nuclear pore membrane glycoprotein 210 OS=Homo sapiens OX=9606 GN=NUP210 PE=1 SV=3
K.FFQN[+1540.529]VTAEDTDSIGLALFAPHSSR.N	HexNAc(2)Hex(7)	N[+1541]	534.05	>sp|Q8TEM1|PO210_HUMAN Nuclear pore membrane glycoprotein 210 OS=Homo sapiens OX=9606 GN=NUP210 PE=1 SV=3
K.FFQN[+1378.476]VTAEDTDSIGLALFAPHSSR.N	HexNAc(2)Hex(6)	N[+1378]	746.45	>sp|Q8TEM1|PO210_HUMAN Nuclear pore membrane glycoprotein 210 OS=Homo sapiens OX=9606 GN=NUP210 PE=1 SV=3
K.FFQN[+1702.581]VTAEDTDSIGLALFAPHSSR.N	HexNAc(2)Hex(8)	N[+1703]	1044.74	>sp|Q8TEM1|PO210_HUMAN Nuclear pore membrane glycoprotein 210 OS=Homo sapiens OX=9606 GN=NUP210 PE=1 SV=3
R.RFDN[+1864.634]FSSLSIQWESTR.P	HexNAc(2)Hex(9)	N[+1865]	316.11	>sp|Q8TEM1|PO210_HUMAN Nuclear pore membrane glycoprotein 210 OS=Homo sapiens OX=9606 GN=NUP210 PE=1 SV=3
R.GLC[+57.021]VN[+1702.581]ASAVSR.L	HexNAc(2)Hex(8)	C[+57], N[+1703]	346.8	>sp|P17936|IBP3_HUMAN Insulin-like growth factor-binding protein 3 OS=Homo sapiens OX=9606 GN=IGFBP3 PE=1 SV=2
R.RFDN[+1864.634]FSSLSIQWESTRPVLASIEPELPMQLVSQDDESGQK.K	HexNAc(2)Hex(9)	N[+1865]	525.24	>sp|Q8TEM1|PO210_HUMAN Nuclear pore membrane glycoprotein 210 OS=Homo sapiens OX=9606 GN=NUP210 PE=1 SV=3
R.RFDN[+1864.634]FSSLSIQWESTRPVLASIEPELPMQLVSQDDESGQKK.L	HexNAc(2)Hex(9)	N[+1865]	676.2	>sp|Q8TEM1|PO210_HUMAN Nuclear pore membrane glycoprotein 210 OS=Homo sapiens OX=9606 GN=NUP210 PE=1 SV=3
R.EGSGYFFLN[+1378.476]TSTADVVK.V	HexNAc(2)Hex(6)	N[+1378]	431.17	>sp|Q8TEM1|PO210_HUMAN Nuclear pore membrane glycoprotein 210 OS=Homo sapiens OX=9606 GN=NUP210 PE=1 SV=3
R.EGSGYFFLN[+1540.529]TSTADVVK.V	HexNAc(2)Hex(7)	N[+1541]	511.7	>sp|Q8TEM1|PO210_HUMAN Nuclear pore membrane glycoprotein 210 OS=Homo sapiens OX=9606 GN=NUP210 PE=1 SV=3
R.EGSGYFFLN[+1864.634]TSTADVVK.V	HexNAc(2)Hex(9)	N[+1865]	729.69	>sp|Q8TEM1|PO210_HUMAN Nuclear pore membrane glycoprotein 210 OS=Homo sapiens OX=9606 GN=NUP210 PE=1 SV=3
R.EGSGYFFLN[+2878.015]TSTADVVK.V	HexNAc(5)Hex(7)Fuc(1)NeuAc(2)	N[+2878]	796.56	>sp|Q8TEM1|PO210_HUMAN Nuclear pore membrane glycoprotein 210 OS=Homo sapiens OX=9606 GN=NUP210 PE=1 SV=3
K.GPTN[+1540.529]NTC[+57.021]VVR.T	HexNAc(2)Hex(7)	C[+57], N[+1541]	313	>sp|Q8TEM1|PO210_HUMAN Nuclear pore membrane glycoprotein 210 OS=Homo sapiens OX=9606 GN=NUP210 PE=1 SV=3
K.GPTN[+1378.476]NTC[+57.021]VVR.T	HexNAc(2)Hex(6)	C[+57], N[+1378]	316.02	>sp|Q8TEM1|PO210_HUMAN Nuclear pore membrane glycoprotein 210 OS=Homo sapiens OX=9606 GN=NUP210 PE=1 SV=3
K.GPTN[+1702.581]NTC[+57.021]VVR.T	HexNAc(2)Hex(8)	C[+57], N[+1703]	383.36	>sp|Q8TEM1|PO210_HUMAN Nuclear pore membrane glycoprotein 210 OS=Homo sapiens OX=9606 GN=NUP210 PE=1 SV=3
K.GPTN[+1864.634]NTC[+57.021]VVR.T	HexNAc(2)Hex(9)	C[+57], N[+1865]	441.2	>sp|Q8TEM1|PO210_HUMAN Nuclear pore membrane glycoprotein 210 OS=Homo sapiens OX=9606 GN=NUP210 PE=1 SV=3
R.PMFTYN[+2059.735]WTEETLR.G	HexNAc(4)Hex(5)Fuc(1)NeuAc(1)	N[+2060]	337.61	>sp|Q93050|VPP1_HUMAN V-type proton ATPase 116 kDa subunit a1 OS=Homo sapiens OX=9606 GN=ATP6V0A1 PE=1 SV=3
K.QLVLN[+1768.640]LTGNTLC[+57.021]AGGASDEK.L	HexNAc(4)Hex(5)Fuc(1)	C[+57], N[+1769]	303.54	>sp|O00592|PODXL_HUMAN Podocalyxin OS=Homo sapiens OX=9606 GN=PODXL PE=1 SV=2
K.QLVLN[+2059.735]LTGNTLC[+57.021]AGGASDEK.L	HexNAc(4)Hex(5)Fuc(1)NeuAc(1)	C[+57], N[+2060]	328.01	>sp|O00592|PODXL_HUMAN Podocalyxin OS=Homo sapiens OX=9606 GN=PODXL PE=1 SV=2
R.ISNN[+1540.529]FTGLEWDLNVR.L	HexNAc(2)Hex(7)	N[+1541]	305.94	>sp|Q9H497|TOR3A_HUMAN Torsin-3A OS=Homo sapiens OX=9606 GN=TOR3A PE=1 SV=1
K.WHFN[+1702.581]ETVLTVWSAPNYC[+57.021]YR.C	HexNAc(2)Hex(8)	C[+57], N[+1703]	393.15	>sp|P60510|PP4C_HUMAN Serine/threonine-protein phosphatase 4 catalytic subunit OS=Homo sapiens OX=9606 GN=PPP4C PE=1 SV=1
R.IIFAN[+2018.708]VSVR.D	HexNAc(3)Hex(6)Fuc(1)NeuAc(1)	N[+2019]	324.25	>sp|O15321|TM9S1_HUMAN Transmembrane 9 superfamily member 1 OS=Homo sapiens OX=9606 GN=TM9SF1 PE=2 SV=2
K.TLTN[+1540.529]QTEAELATPEGIYERPVDYLPER.D	HexNAc(2)Hex(7)	N[+1541]	634.11	>sp|O15460|P4HA2_HUMAN Prolyl 4-hydroxylase subunit alpha-2 OS=Homo sapiens OX=9606 GN=P4HA2 PE=1 SV=1
K.TLTN[+1378.476]QTEAELATPEGIYERPVDYLPER.D	HexNAc(2)Hex(6)	N[+1378]	823.2	>sp|O15460|P4HA2_HUMAN Prolyl 4-hydroxylase subunit alpha-2 OS=Homo sapiens OX=9606 GN=P4HA2 PE=1 SV=1
K.TLTN[+1702.581]QTEAELATPEGIYERPVDYLPER.D	HexNAc(2)Hex(8)	N[+1703]	902.84	>sp|O15460|P4HA2_HUMAN Prolyl 4-hydroxylase subunit alpha-2 OS=Homo sapiens OX=9606 GN=P4HA2 PE=1 SV=1
K.MYSEGSDIVPQSN[+1702.581]ETALHYFK.K	HexNAc(2)Hex(8)	N[+1703]	300.91	>sp|Q9UBV2|SE1L1_HUMAN Protein sel-1 homolog 1 OS=Homo sapiens OX=9606 GN=SEL1L PE=1 SV=3
K.MYSEGSDIVPQSN[+1540.529]ETALHYFK.K	HexNAc(2)Hex(7)	N[+1541]	354.47	>sp|Q9UBV2|SE1L1_HUMAN Protein sel-1 homolog 1 OS=Homo sapiens OX=9606 GN=SEL1L PE=1 SV=3
K.MYSEGSDIVPQSN[+1864.634]ETALHYFK.K	HexNAc(2)Hex(9)	N[+1865]	404.53	>sp|Q9UBV2|SE1L1_HUMAN Protein sel-1 homolog 1 OS=Homo sapiens OX=9606 GN=SEL1L PE=1 SV=3
K.MYSEGSDIVPQSN[+1378.476]ETALHYFK.K	HexNAc(2)Hex(6)	N[+1378]	417.93	>sp|Q9UBV2|SE1L1_HUMAN Protein sel-1 homolog 1 OS=Homo sapiens OX=9606 GN=SEL1L PE=1 SV=3
K.HN[+1038.375]DSKNIFHAAR.T	HexNAc(2)Hex(3)Fuc(1)	N[+1038]	304.55	>sp|Q8WXF7|ATLA1_HUMAN Atlastin-1 OS=Homo sapiens OX=9606 GN=ATL1 PE=1 SV=1
R.KWN[+2350.830]VTSLETLK.A	HexNAc(4)Hex(5)Fuc(1)NeuAc(2)	N[+2351]	328.8	>sp|Q13421|MSLN_HUMAN Mesothelin OS=Homo sapiens OX=9606 GN=MSLN PE=1 SV=2
R.SN[+1702.581]HTGFLHMDC[+57.021]EIK.G	HexNAc(2)Hex(8)	C[+57], N[+1703]	614.23	>sp|Q6PJF5|RHDF2_HUMAN Inactive rhomboid protein 2 OS=Homo sapiens OX=9606 GN=RHBDF2 PE=1 SV=2
R.DSGIWINGFDYTGISHITPHIPEIN[+1378.476]DSIR.A	HexNAc(2)Hex(6)	N[+1378]	522.5	>sp|Q7Z2K6|ERMP1_HUMAN Endoplasmic reticulum metallopeptidase 1 OS=Homo sapiens OX=9606 GN=ERMP1 PE=1 SV=2
R.DSGIWINGFDYTGISHITPHIPEIN[+1864.634]DSIR.A	HexNAc(2)Hex(9)	N[+1865]	529.44	>sp|Q7Z2K6|ERMP1_HUMAN Endoplasmic reticulum metallopeptidase 1 OS=Homo sapiens OX=9606 GN=ERMP1 PE=1 SV=2
K.GSTLSQWSLGN[+1702.581]GTPVTSK.G	HexNAc(2)Hex(8)	N[+1703]	602.21	>sp|Q7Z2K6|ERMP1_HUMAN Endoplasmic reticulum metallopeptidase 1 OS=Homo sapiens OX=9606 GN=ERMP1 PE=1 SV=2
R.FTFTSHTPGDHQIC[+57.021]LHSN[+1647.613]STR.M	HexNAc(5)Hex(3)Fuc(1)	C[+57], N[+1648]	363.46	>sp|Q7Z7H5|TMED4_HUMAN Transmembrane emp24 domain-containing protein 4 OS=Homo sapiens OX=9606 GN=TMED4 PE=1 SV=1
R.FTFTSHTPGDHQIC[+57.021]LHSN[+1444.534]STR.M	HexNAc(4)Hex(3)Fuc(1)	C[+57], N[+1445]	447.92	>sp|Q7Z7H5|TMED4_HUMAN Transmembrane emp24 domain-containing protein 4 OS=Homo sapiens OX=9606 GN=TMED4 PE=1 SV=1
R.FTFTSHTPGDHQIC[+57.021]LHSN[+1702.581]STR.M	HexNAc(2)Hex(8)	C[+57], N[+1703]	488.5	>sp|Q7Z7H5|TMED4_HUMAN Transmembrane emp24 domain-containing protein 4 OS=Homo sapiens OX=9606 GN=TMED4 PE=1 SV=1
R.FTFTSHTPGDHQIC[+57.021]LHSN[+1378.476]STR.M	HexNAc(2)Hex(6)	C[+57], N[+1378]	548.29	>sp|Q7Z7H5|TMED4_HUMAN Transmembrane emp24 domain-containing protein 4 OS=Homo sapiens OX=9606 GN=TMED4 PE=1 SV=1
R.FTFTSHTPGDHQIC[+57.021]LHSN[+1540.529]STR.M	HexNAc(2)Hex(7)	C[+57], N[+1541]	553.78	>sp|Q7Z7H5|TMED4_HUMAN Transmembrane emp24 domain-containing protein 4 OS=Homo sapiens OX=9606 GN=TMED4 PE=1 SV=1
K.AN[+1540.529]TTQPGIVEGGQVLK.C	HexNAc(2)Hex(7)	N[+1541]	796.29	>sp|P06756|ITAV_HUMAN Integrin alpha-V OS=Homo sapiens OX=9606 GN=ITGAV PE=1 SV=2
R.ARPVITVNAGLEVYPSILNQDN[+1540.529]K.T	HexNAc(2)Hex(7)	N[+1541]	348.19	>sp|P06756|ITAV_HUMAN Integrin alpha-V OS=Homo sapiens OX=9606 GN=ITGAV PE=1 SV=2
K.FAEIN[+1540.529]GSALC[+57.021]SYNLKPSEYTTSPK.S	HexNAc(2)Hex(7)	C[+57], N[+1541]	390.51	>sp|Q8WWI5|CTL1_HUMAN Choline transporter-like protein 1 OS=Homo sapiens OX=9606 GN=SLC44A1 PE=1 SV=1
K.FAEIN[+1702.581]GSALC[+57.021]SYNLKPSEYTTSPK.S	HexNAc(2)Hex(8)	C[+57], N[+1703]	756.77	>sp|Q8WWI5|CTL1_HUMAN Choline transporter-like protein 1 OS=Homo sapiens OX=9606 GN=SLC44A1 PE=1 SV=1
K.FAEIN[+1378.476]GSALC[+57.021]SYNLKPSEYTTSPK.S	HexNAc(2)Hex(6)	C[+57], N[+1378]	781.85	>sp|Q8WWI5|CTL1_HUMAN Choline transporter-like protein 1 OS=Homo sapiens OX=9606 GN=SLC44A1 PE=1 SV=1
R.TLN[+2026.687]SSGLPFGSYTFEK.D	HexNAc(2)Hex(10)	N[+2027]	340.66	>sp|Q9UHN6|CEIP2_HUMAN Cell surface hyaluronidase OS=Homo sapiens OX=9606 GN=CEMIP2 PE=1 SV=1
R.GDPSVISVN[+1702.581]GTDFTFR.S	HexNAc(2)Hex(8)	N[+1703]	437	>sp|Q9UHN6|CEIP2_HUMAN Cell surface hyaluronidase OS=Homo sapiens OX=9606 GN=CEMIP2 PE=1 SV=1
K.DMSDGFISN[+1540.529]LTIQR.Q	HexNAc(2)Hex(7)	N[+1541]	386.01	>sp|P13674|P4HA1_HUMAN Prolyl 4-hydroxylase subunit alpha-1 OS=Homo sapiens OX=9606 GN=P4HA1 PE=1 SV=2
K.DMSDGFISN[+1864.634]LTIQR.Q	HexNAc(2)Hex(9)	N[+1865]	419.04	>sp|P13674|P4HA1_HUMAN Prolyl 4-hydroxylase subunit alpha-1 OS=Homo sapiens OX=9606 GN=P4HA1 PE=1 SV=2
K.DMSDGFISN[+1702.581]LTIQR.Q	HexNAc(2)Hex(8)	N[+1703]	502.67	>sp|P13674|P4HA1_HUMAN Prolyl 4-hydroxylase subunit alpha-1 OS=Homo sapiens OX=9606 GN=P4HA1 PE=1 SV=2
K.DMSDGFISN[+1378.476]LTIQR.Q	HexNAc(2)Hex(6)	N[+1378]	594.77	>sp|P13674|P4HA1_HUMAN Prolyl 4-hydroxylase subunit alpha-1 OS=Homo sapiens OX=9606 GN=P4HA1 PE=1 SV=2
K.LLN[+1540.529]GSQR.V	HexNAc(2)Hex(7)	N[+1541]	304.16	>sp|Q32P28|P3H1_HUMAN Prolyl 3-hydroxylase 1 OS=Homo sapiens OX=9606 GN=P3H1 PE=1 SV=2
K.LLN[+1216.423]GSQR.V	HexNAc(2)Hex(5)	N[+1216]	337.81	>sp|Q32P28|P3H1_HUMAN Prolyl 3-hydroxylase 1 OS=Homo sapiens OX=9606 GN=P3H1 PE=1 SV=2
K.LLN[+1054.370]GSQR.V	HexNAc(2)Hex(4)	N[+1054]	338.16	>sp|Q32P28|P3H1_HUMAN Prolyl 3-hydroxylase 1 OS=Homo sapiens OX=9606 GN=P3H1 PE=1 SV=2
K.VPLQSAHLYYN[+1378.476]VTEK.V	HexNAc(2)Hex(6)	N[+1378]	310.11	>sp|Q32P28|P3H1_HUMAN Prolyl 3-hydroxylase 1 OS=Homo sapiens OX=9606 GN=P3H1 PE=1 SV=2
K.VPLQSAHLYYN[+1864.634]VTEK.V	HexNAc(2)Hex(9)	N[+1865]	341.67	>sp|Q32P28|P3H1_HUMAN Prolyl 3-hydroxylase 1 OS=Homo sapiens OX=9606 GN=P3H1 PE=1 SV=2
K.VPLQSAHLYYN[+1540.529]VTEK.V	HexNAc(2)Hex(7)	N[+1541]	344.11	>sp|Q32P28|P3H1_HUMAN Prolyl 3-hydroxylase 1 OS=Homo sapiens OX=9606 GN=P3H1 PE=1 SV=2
K.VPLQSAHLYYN[+1702.581]VTEK.V	HexNAc(2)Hex(8)	N[+1703]	393.29	>sp|Q32P28|P3H1_HUMAN Prolyl 3-hydroxylase 1 OS=Homo sapiens OX=9606 GN=P3H1 PE=1 SV=2
R.FLVTAPGIIRPGGN[+1378.476]VTIGVELLEHC[+57.021]PSQVTVK.A	HexNAc(2)Hex(6)	C[+57], N[+1378]	598.13	>sp|Q6YHK3|CD109_HUMAN CD109 antigen OS=Homo sapiens OX=9606 GN=CD109 PE=1 SV=2
R.PGGN[+1540.529]VTIGVELLEHC[+57.021]PSQVTVK.A	HexNAc(2)Hex(7)	C[+57], N[+1541]	306.41	>sp|Q6YHK3|CD109_HUMAN CD109 antigen OS=Homo sapiens OX=9606 GN=CD109 PE=1 SV=2
R.PGGN[+1702.581]VTIGVELLEHC[+57.021]PSQVTVK.A	HexNAc(2)Hex(8)	C[+57], N[+1703]	385.78	>sp|Q6YHK3|CD109_HUMAN CD109 antigen OS=Homo sapiens OX=9606 GN=CD109 PE=1 SV=2
R.PGGN[+1704.635]VTIGVELLEHC[+57.021]PSQVTVK.A	HexNAc(6)Hex(3)	C[+57], N[+1705]	390.44	>sp|Q6YHK3|CD109_HUMAN CD109 antigen OS=Homo sapiens OX=9606 GN=CD109 PE=1 SV=2
R.PGGN[+1378.476]VTIGVELLEHC[+57.021]PSQVTVK.A	HexNAc(2)Hex(6)	C[+57], N[+1378]	416.47	>sp|Q6YHK3|CD109_HUMAN CD109 antigen OS=Homo sapiens OX=9606 GN=CD109 PE=1 SV=2
R.PGGN[+1864.634]VTIGVELLEHC[+57.021]PSQVTVK.A	HexNAc(2)Hex(9)	C[+57], N[+1865]	441.76	>sp|Q6YHK3|CD109_HUMAN CD109 antigen OS=Homo sapiens OX=9606 GN=CD109 PE=1 SV=2
R.TQDEILFSN[+1864.634]STR.L	HexNAc(2)Hex(9)	N[+1865]	445.28	>sp|Q6YHK3|CD109_HUMAN CD109 antigen OS=Homo sapiens OX=9606 GN=CD109 PE=1 SV=2
R.TQDEILFSN[+1378.476]STR.L	HexNAc(2)Hex(6)	N[+1378]	687.65	>sp|Q6YHK3|CD109_HUMAN CD109 antigen OS=Homo sapiens OX=9606 GN=CD109 PE=1 SV=2
K.HLN[+1702.581]GTITAK.Y	HexNAc(2)Hex(8)	N[+1703]	309.28	>sp|Q6YHK3|CD109_HUMAN CD109 antigen OS=Homo sapiens OX=9606 GN=CD109 PE=1 SV=2
K.INGSAN[+1702.581]FSFNDEEMK.N	HexNAc(2)Hex(8)	N[+1703]	622.2	>sp|Q6YHK3|CD109_HUMAN CD109 antigen OS=Homo sapiens OX=9606 GN=CD109 PE=1 SV=2
R.N[+1702.581]VSTNVFFK.Q	HexNAc(2)Hex(8)	N[+1703]	313.37	>sp|Q6YHK3|CD109_HUMAN CD109 antigen OS=Homo sapiens OX=9606 GN=CD109 PE=1 SV=2
R.N[+1864.634]VSTNVFFK.Q	HexNAc(2)Hex(9)	N[+1865]	403.51	>sp|Q6YHK3|CD109_HUMAN CD109 antigen OS=Homo sapiens OX=9606 GN=CD109 PE=1 SV=2
K.IN[+2350.830]YTVPQSGTFK.I	HexNAc(4)Hex(5)Fuc(1)NeuAc(2)	N[+2351]	350.03	>sp|Q6YHK3|CD109_HUMAN CD109 antigen OS=Homo sapiens OX=9606 GN=CD109 PE=1 SV=2
K.IN[+1702.581]YTVPQSGTFK.I	HexNAc(2)Hex(8)	N[+1703]	423.36	>sp|Q6YHK3|CD109_HUMAN CD109 antigen OS=Homo sapiens OX=9606 GN=CD109 PE=1 SV=2
K.IN[+1540.529]YTVPQSGTFK.I	HexNAc(2)Hex(7)	N[+1541]	509.95	>sp|Q6YHK3|CD109_HUMAN CD109 antigen OS=Homo sapiens OX=9606 GN=CD109 PE=1 SV=2
K.IN[+1864.634]YTVPQSGTFK.I	HexNAc(2)Hex(9)	N[+1865]	560.68	>sp|Q6YHK3|CD109_HUMAN CD109 antigen OS=Homo sapiens OX=9606 GN=CD109 PE=1 SV=2
R.GISDN[+1864.634]YTLALITYALSSVGSPK.A	HexNAc(2)Hex(9)	N[+1865]	312.03	>sp|Q6YHK3|CD109_HUMAN CD109 antigen OS=Homo sapiens OX=9606 GN=CD109 PE=1 SV=2
R.GISDN[+1540.529]YTLALITYALSSVGSPK.A	HexNAc(2)Hex(7)	N[+1541]	443.7	>sp|Q6YHK3|CD109_HUMAN CD109 antigen OS=Homo sapiens OX=9606 GN=CD109 PE=1 SV=2
R.GISDN[+1378.476]YTLALITYALSSVGSPK.A	HexNAc(2)Hex(6)	N[+1378]	507.65	>sp|Q6YHK3|CD109_HUMAN CD109 antigen OS=Homo sapiens OX=9606 GN=CD109 PE=1 SV=2
R.GISDN[+1702.581]YTLALITYALSSVGSPK.A	HexNAc(2)Hex(8)	N[+1703]	537.83	>sp|Q6YHK3|CD109_HUMAN CD109 antigen OS=Homo sapiens OX=9606 GN=CD109 PE=1 SV=2
K.LNLYLDSVN[+1710.598]ETQFC[+57.021]VNIPAVR.N	HexNAc(3)Hex(5)NeuAc(1)	C[+57], N[+1711]	326.14	>sp|Q6YHK3|CD109_HUMAN CD109 antigen OS=Homo sapiens OX=9606 GN=CD109 PE=1 SV=2
K.LNLYLDSVN[+2059.735]ETQFC[+57.021]VNIPAVR.N	HexNAc(4)Hex(5)Fuc(1)NeuAc(1)	C[+57], N[+2060]	428.69	>sp|Q6YHK3|CD109_HUMAN CD109 antigen OS=Homo sapiens OX=9606 GN=CD109 PE=1 SV=2
K.LNLYLDSVN[+1540.529]ETQFC[+57.021]VNIPAVR.N	HexNAc(2)Hex(7)	C[+57], N[+1541]	737.48	>sp|Q6YHK3|CD109_HUMAN CD109 antigen OS=Homo sapiens OX=9606 GN=CD109 PE=1 SV=2
R.YHYN[+1702.581]GTFEDGK.K	HexNAc(2)Hex(8)	N[+1703]	399.27	>sp|Q96AY3|FKB10_HUMAN Peptidyl-prolyl cis-trans isomerase FKBP10 OS=Homo sapiens OX=9606 GN=FKBP10 PE=1 SV=1
R.YHYN[+1540.529]GTFEDGK.K	HexNAc(2)Hex(7)	N[+1541]	510	>sp|Q96AY3|FKB10_HUMAN Peptidyl-prolyl cis-trans isomerase FKBP10 OS=Homo sapiens OX=9606 GN=FKBP10 PE=1 SV=1
R.YHYN[+1378.476]GTFEDGKK.F	HexNAc(2)Hex(6)	N[+1378]	308.51	>sp|Q96AY3|FKB10_HUMAN Peptidyl-prolyl cis-trans isomerase FKBP10 OS=Homo sapiens OX=9606 GN=FKBP10 PE=1 SV=1
R.YHYN[+1702.581]GTFEDGKK.F	HexNAc(2)Hex(8)	N[+1703]	342.94	>sp|Q96AY3|FKB10_HUMAN Peptidyl-prolyl cis-trans isomerase FKBP10 OS=Homo sapiens OX=9606 GN=FKBP10 PE=1 SV=1
R.YHYN[+1540.529]GTFEDGKK.F	HexNAc(2)Hex(7)	N[+1541]	344.69	>sp|Q96AY3|FKB10_HUMAN Peptidyl-prolyl cis-trans isomerase FKBP10 OS=Homo sapiens OX=9606 GN=FKBP10 PE=1 SV=1
R.YHYN[+1702.581]GTLLDGTSFDTSYSK.G	HexNAc(2)Hex(8)	N[+1703]	435.34	>sp|Q96AY3|FKB10_HUMAN Peptidyl-prolyl cis-trans isomerase FKBP10 OS=Homo sapiens OX=9606 GN=FKBP10 PE=1 SV=1
R.YHYN[+1540.529]GTLLDGTSFDTSYSK.G	HexNAc(2)Hex(7)	N[+1541]	542.93	>sp|Q96AY3|FKB10_HUMAN Peptidyl-prolyl cis-trans isomerase FKBP10 OS=Homo sapiens OX=9606 GN=FKBP10 PE=1 SV=1
R.YHYN[+1864.634]GTLLDGTSFDTSYSK.G	HexNAc(2)Hex(9)	N[+1865]	570.46	>sp|Q96AY3|FKB10_HUMAN Peptidyl-prolyl cis-trans isomerase FKBP10 OS=Homo sapiens OX=9606 GN=FKBP10 PE=1 SV=1
R.YHYN[+1702.581]GSLMDGTLFDSSYSR.N	HexNAc(2)Hex(8)	N[+1703]	469.7	>sp|Q96AY3|FKB10_HUMAN Peptidyl-prolyl cis-trans isomerase FKBP10 OS=Homo sapiens OX=9606 GN=FKBP10 PE=1 SV=1
R.YHYN[+1864.634]GSLMDGTLFDSSYSR.N	HexNAc(2)Hex(9)	N[+1865]	684.22	>sp|Q96AY3|FKB10_HUMAN Peptidyl-prolyl cis-trans isomerase FKBP10 OS=Homo sapiens OX=9606 GN=FKBP10 PE=1 SV=1
R.N[+1702.581]VTHLLQQELTEAQK.G	HexNAc(2)Hex(8)	N[+1703]	312.31	>sp|Q10589|BST2_HUMAN Bone marrow stromal antigen 2 OS=Homo sapiens OX=9606 GN=BST2 PE=1 SV=1
K.GFQDVEAQAATC[+57.021]N[+2350.830]HTVMALMASLDAEK.A	HexNAc(4)Hex(5)Fuc(1)NeuAc(2)	C[+57], N[+2351]	383.22	>sp|Q10589|BST2_HUMAN Bone marrow stromal antigen 2 OS=Homo sapiens OX=9606 GN=BST2 PE=1 SV=1
K.GFQDVEAQAATC[+57.021]N[+1540.529]HTVMALMASLDAEK.A	HexNAc(2)Hex(7)	C[+57], N[+1541]	547.2	>sp|Q10589|BST2_HUMAN Bone marrow stromal antigen 2 OS=Homo sapiens OX=9606 GN=BST2 PE=1 SV=1
K.GFQDVEAQAATC[+57.021]N[+1864.634]HTVMALMASLDAEK.A	HexNAc(2)Hex(9)	C[+57], N[+1865]	647.26	>sp|Q10589|BST2_HUMAN Bone marrow stromal antigen 2 OS=Homo sapiens OX=9606 GN=BST2 PE=1 SV=1
R.N[+1216.423]HTYNTYIGQGYIIPGMDQGLQGAC[+57.021]MGER.R	HexNAc(2)Hex(5)	C[+57], N[+1216]	336.54	>sp|Q96AY3|FKB10_HUMAN Peptidyl-prolyl cis-trans isomerase FKBP10 OS=Homo sapiens OX=9606 GN=FKBP10 PE=1 SV=1
R.N[+1540.529]HTYNTYIGQGYIIPGMDQGLQGAC[+57.021]MGER.R	HexNAc(2)Hex(7)	C[+57], N[+1541]	367.03	>sp|Q96AY3|FKB10_HUMAN Peptidyl-prolyl cis-trans isomerase FKBP10 OS=Homo sapiens OX=9606 GN=FKBP10 PE=1 SV=1
R.N[+1378.476]HTYNTYIGQGYIIPGMDQGLQGAC[+57.021]MGER.R	HexNAc(2)Hex(6)	C[+57], N[+1378]	451.61	>sp|Q96AY3|FKB10_HUMAN Peptidyl-prolyl cis-trans isomerase FKBP10 OS=Homo sapiens OX=9606 GN=FKBP10 PE=1 SV=1
R.N[+1702.581]HTYNTYIGQGYIIPGMDQGLQGAC[+57.021]MGER.R	HexNAc(2)Hex(8)	C[+57], N[+1703]	561.82	>sp|Q96AY3|FKB10_HUMAN Peptidyl-prolyl cis-trans isomerase FKBP10 OS=Homo sapiens OX=9606 GN=FKBP10 PE=1 SV=1
R.ITIPPHLAYGEN[+1378.476]GTGDKIPGSAVLIFNVHVIDFHNPADVVEIR.T	HexNAc(2)Hex(6)	N[+1378]	310.98	>sp|Q96AY3|FKB10_HUMAN Peptidyl-prolyl cis-trans isomerase FKBP10 OS=Homo sapiens OX=9606 GN=FKBP10 PE=1 SV=1
R.YHYN[+1540.529]C[+57.021]SLLDGTQLFTSHDYGAPQEATLGANK.V	HexNAc(2)Hex(7)	C[+57], N[+1541]	330.34	>sp|Q96AY3|FKB10_HUMAN Peptidyl-prolyl cis-trans isomerase FKBP10 OS=Homo sapiens OX=9606 GN=FKBP10 PE=1 SV=1
R.YHYN[+1864.634]C[+57.021]SLLDGTQLFTSHDYGAPQEATLGANK.V	HexNAc(2)Hex(9)	C[+57], N[+1865]	449.75	>sp|Q96AY3|FKB10_HUMAN Peptidyl-prolyl cis-trans isomerase FKBP10 OS=Homo sapiens OX=9606 GN=FKBP10 PE=1 SV=1
R.YHYN[+1702.581]C[+57.021]SLLDGTQLFTSHDYGAPQEATLGANK.V	HexNAc(2)Hex(8)	C[+57], N[+1703]	609.94	>sp|Q96AY3|FKB10_HUMAN Peptidyl-prolyl cis-trans isomerase FKBP10 OS=Homo sapiens OX=9606 GN=FKBP10 PE=1 SV=1
R.YHYN[+1378.476]C[+57.021]SLLDGTQLFTSHDYGAPQEATLGANK.V	HexNAc(2)Hex(6)	C[+57], N[+1378]	716.73	>sp|Q96AY3|FKB10_HUMAN Peptidyl-prolyl cis-trans isomerase FKBP10 OS=Homo sapiens OX=9606 GN=FKBP10 PE=1 SV=1
R.ESN[+1378.476]ITVLIK.L	HexNAc(2)Hex(6)	N[+1378]	424.89	>sp|Q9H5V8|CDCP1_HUMAN CUB domain-containing protein 1 OS=Homo sapiens OX=9606 GN=CDCP1 PE=1 SV=3
K.NIDC[+57.021]MSGPC[+57.021]PFGEVQLQPSTSLLPTLN[+1702.581]R.T	HexNAc(2)Hex(8)	C[+57]*2, N[+1703]	446.98	>sp|Q9H5V8|CDCP1_HUMAN CUB domain-containing protein 1 OS=Homo sapiens OX=9606 GN=CDCP1 PE=1 SV=3
K.QPGNMAGNFN[+1702.581]LSLQGC[+57.021]DQDAQSPGILR.L	HexNAc(2)Hex(8)	C[+57], N[+1703]	617.33	>sp|Q9H5V8|CDCP1_HUMAN CUB domain-containing protein 1 OS=Homo sapiens OX=9606 GN=CDCP1 PE=1 SV=3
K.LQQHTHEKPC[+57.021]N[+1540.529]TSFSYLVASAIPSQDLYFGSFC[+57.021]PGGSIK.Q	HexNAc(2)Hex(7)	C[+57]*2, N[+1541]	342.78	>sp|Q9H5V8|CDCP1_HUMAN CUB domain-containing protein 1 OS=Homo sapiens OX=9606 GN=CDCP1 PE=1 SV=3
K.QN[+1702.581]ISVTLR.T	HexNAc(2)Hex(8)	N[+1703]	306.22	>sp|Q9H5V8|CDCP1_HUMAN CUB domain-containing protein 1 OS=Homo sapiens OX=9606 GN=CDCP1 PE=1 SV=3
K.QN[+1540.529]ISVTLR.T	HexNAc(2)Hex(7)	N[+1541]	353.01	>sp|Q9H5V8|CDCP1_HUMAN CUB domain-containing protein 1 OS=Homo sapiens OX=9606 GN=CDCP1 PE=1 SV=3
R.GLPSLTSVSWN[+1864.634]ISVPR.D	HexNAc(2)Hex(9)	N[+1865]	667.57	>sp|Q9H5V8|CDCP1_HUMAN CUB domain-containing protein 1 OS=Homo sapiens OX=9606 GN=CDCP1 PE=1 SV=3
R.TDDEVVQREEEAIQLDGLN[+1378.476]ASQIR.E	HexNAc(2)Hex(6)	N[+1378]	303.65	>sp|P14625|ENPL_HUMAN Endoplasmin OS=Homo sapiens OX=9606 GN=HSP90B1 PE=1 SV=1
R.TDDEVVQREEEAIQLDGLN[+1702.581]ASQIR.E	HexNAc(2)Hex(8)	N[+1703]	321.7	>sp|P14625|ENPL_HUMAN Endoplasmin OS=Homo sapiens OX=9606 GN=HSP90B1 PE=1 SV=1
R.TDDEVVQREEEAIQLDGLN[+1540.529]ASQIR.E	HexNAc(2)Hex(7)	N[+1541]	344.18	>sp|P14625|ENPL_HUMAN Endoplasmin OS=Homo sapiens OX=9606 GN=HSP90B1 PE=1 SV=1
R.EEEAIQLDGLN[+1378.476]ASQIR.E	HexNAc(2)Hex(6)	N[+1378]	525.04	>sp|P14625|ENPL_HUMAN Endoplasmin OS=Homo sapiens OX=9606 GN=HSP90B1 PE=1 SV=1
K.HNN[+1054.370]DTQHIWESDSNEFSVIADPR.G	HexNAc(2)Hex(4)	N[+1054]	304.45	>sp|P14625|ENPL_HUMAN Endoplasmin OS=Homo sapiens OX=9606 GN=HSP90B1 PE=1 SV=1
K.HNN[+1864.634]DTQHIWESDSNEFSVIADPR.G	HexNAc(2)Hex(9)	N[+1865]	311.15	>sp|P14625|ENPL_HUMAN Endoplasmin OS=Homo sapiens OX=9606 GN=HSP90B1 PE=1 SV=1
K.HNN[+1216.423]DTQHIWESDSNEFSVIADPR.G	HexNAc(2)Hex(5)	N[+1216]	326.34	>sp|P14625|ENPL_HUMAN Endoplasmin OS=Homo sapiens OX=9606 GN=HSP90B1 PE=1 SV=1
K.HNN[+1702.581]DTQHIWESDSNEFSVIADPR.G	HexNAc(2)Hex(8)	N[+1703]	337.96	>sp|P14625|ENPL_HUMAN Endoplasmin OS=Homo sapiens OX=9606 GN=HSP90B1 PE=1 SV=1
K.HNN[+1378.476]DTQHIWESDSNEFSVIADPR.G	HexNAc(2)Hex(6)	N[+1378]	349.36	>sp|P14625|ENPL_HUMAN Endoplasmin OS=Homo sapiens OX=9606 GN=HSP90B1 PE=1 SV=1
K.HNN[+1540.529]DTQHIWESDSNEFSVIADPR.G	HexNAc(2)Hex(7)	N[+1541]	355.78	>sp|P14625|ENPL_HUMAN Endoplasmin OS=Homo sapiens OX=9606 GN=HSP90B1 PE=1 SV=1
K.HNN[+1704.635]DTQHIWESDSNEFSVIADPR.G	HexNAc(6)Hex(3)	N[+1705]	477.37	>sp|P14625|ENPL_HUMAN Endoplasmin OS=Homo sapiens OX=9606 GN=HSP90B1 PE=1 SV=1
R.KPDPAEQQN[+2350.830]VTQVAHSPQGYNTAR.E	HexNAc(4)Hex(5)Fuc(1)NeuAc(2)	N[+2351]	419.91	>sp|O00461|GOLI4_HUMAN Golgi integral membrane protein 4 OS=Homo sapiens OX=9606 GN=GOLIM4 PE=1 SV=1
K.YKNIGAKLVQDVAN[+1784.634]NTNEEAGDGTTTATVLAR.S	HexNAc(4)Hex(6)	N[+1785]	363.55	>sp|P10809|CH60_HUMAN 60 kDa heat shock protein, mitochondrial OS=Homo sapiens OX=9606 GN=HSPD1 PE=1 SV=2
R.SQPN[+1581.555]HTPAGPPGPSSNPVSNGKETRR.S	HexNAc(3)Hex(6)	N[+1582]	304.86	>sp|Q9BQ15|SOSB1_HUMAN SOSS complex subunit B1 OS=Homo sapiens OX=9606 GN=NABP2 PE=1 SV=1
K.LKELPGVC[+57.021]N[+1702.581]ETMMALWEEC[+57.021]KPC[+57.021]LK.Q	HexNAc(2)Hex(8)	C[+57]*3, N[+1703]	482.36	>sp|P10909|CLUS_HUMAN Clusterin OS=Homo sapiens OX=9606 GN=CLU PE=1 SV=1
K.LKELPGVC[+57.021]N[+1864.634]ETMMALWEEC[+57.021]KPC[+57.021]LK.Q	HexNAc(2)Hex(9)	C[+57]*3, N[+1865]	631.01	>sp|P10909|CLUS_HUMAN Clusterin OS=Homo sapiens OX=9606 GN=CLU PE=1 SV=1
K.ELPGVC[+57.021]N[+1864.634]ETMMALWEEC[+57.021]KPC[+57.021]LK.Q	HexNAc(2)Hex(9)	C[+57]*3, N[+1865]	380.69	>sp|P10909|CLUS_HUMAN Clusterin OS=Homo sapiens OX=9606 GN=CLU PE=1 SV=1
K.ELPGVC[+57.021]N[+2026.687]ETMMALWEEC[+57.021]KPC[+57.021]LK.Q	HexNAc(2)Hex(10)	C[+57]*3, N[+2027]	479.87	>sp|P10909|CLUS_HUMAN Clusterin OS=Homo sapiens OX=9606 GN=CLU PE=1 SV=1
K.ELPGVC[+57.021]N[+1702.581]ETMMALWEEC[+57.021]KPC[+57.021]LK.Q	HexNAc(2)Hex(8)	C[+57]*3, N[+1703]	540.48	>sp|P10909|CLUS_HUMAN Clusterin OS=Homo sapiens OX=9606 GN=CLU PE=1 SV=1
R.QLEEFLN[+2026.687]QSSPFYFWMNGDR.I	HexNAc(2)Hex(10)	N[+2027]	703.43	>sp|P10909|CLUS_HUMAN Clusterin OS=Homo sapiens OX=9606 GN=CLU PE=1 SV=1
K.MLN[+1378.476]TSSLLEQLNEQFNWVSR.L	HexNAc(2)Hex(6)	N[+1378]	326.08	>sp|P10909|CLUS_HUMAN Clusterin OS=Homo sapiens OX=9606 GN=CLU PE=1 SV=1
K.MLN[+2059.735]TSSLLEQLNEQFNWVSR.L	HexNAc(4)Hex(5)Fuc(1)NeuAc(1)	N[+2060]	353.76	>sp|P10909|CLUS_HUMAN Clusterin OS=Homo sapiens OX=9606 GN=CLU PE=1 SV=1
K.MLN[+1540.529]TSSLLEQLNEQFNWVSR.L	HexNAc(2)Hex(7)	N[+1541]	493.79	>sp|P10909|CLUS_HUMAN Clusterin OS=Homo sapiens OX=9606 GN=CLU PE=1 SV=1
R.GIKQESTQHILNPN[+2059.735]TSLNSNNFQILHSSHPQGNYSNSK.L	HexNAc(4)Hex(5)Fuc(1)NeuAc(1)	N[+2060]	454.94	>sp|Q3L8U1|CHD9_HUMAN Chromodomain-helicase-DNA-binding protein 9 OS=Homo sapiens OX=9606 GN=CHD9 PE=1 SV=2
K.MLN[+1702.581]TSSLLEQLNEQFNWVSR.L	HexNAc(2)Hex(8)	N[+1703]	519.23	>sp|P10909|CLUS_HUMAN Clusterin OS=Homo sapiens OX=9606 GN=CLU PE=1 SV=1
K.MLN[+2026.687]TSSLLEQLNEQFNWVSR.L	HexNAc(2)Hex(10)	N[+2027]	609.5	>sp|P10909|CLUS_HUMAN Clusterin OS=Homo sapiens OX=9606 GN=CLU PE=1 SV=1
K.MLN[+1864.634]TSSLLEQLNEQFNWVSR.L	HexNAc(2)Hex(9)	N[+1865]	684	>sp|P10909|CLUS_HUMAN Clusterin OS=Homo sapiens OX=9606 GN=CLU PE=1 SV=1
R.LAN[+1864.634]LTQGEDQYYLR.V	HexNAc(2)Hex(9)	N[+1865]	312.07	>sp|P10909|CLUS_HUMAN Clusterin OS=Homo sapiens OX=9606 GN=CLU PE=1 SV=1
R.LAN[+1444.534]LTQGEDQYYLR.V	HexNAc(4)Hex(3)Fuc(1)	N[+1445]	335.36	>sp|P10909|CLUS_HUMAN Clusterin OS=Homo sapiens OX=9606 GN=CLU PE=1 SV=1
R.LAN[+1702.581]LTQGEDQYYLR.V	HexNAc(2)Hex(8)	N[+1703]	442.52	>sp|P10909|CLUS_HUMAN Clusterin OS=Homo sapiens OX=9606 GN=CLU PE=1 SV=1
R.LAN[+1647.613]LTQGEDQYYLR.V	HexNAc(5)Hex(3)Fuc(1)	N[+1648]	456.05	>sp|P10909|CLUS_HUMAN Clusterin OS=Homo sapiens OX=9606 GN=CLU PE=1 SV=1
R.LAN[+2026.687]LTQGEDQYYLR.V	HexNAc(2)Hex(10)	N[+2027]	554.82	>sp|P10909|CLUS_HUMAN Clusterin OS=Homo sapiens OX=9606 GN=CLU PE=1 SV=1
R.LAN[+1540.529]LTQGEDQYYLR.V	HexNAc(2)Hex(7)	N[+1541]	621.21	>sp|P10909|CLUS_HUMAN Clusterin OS=Homo sapiens OX=9606 GN=CLU PE=1 SV=1
R.LAN[+1378.476]LTQGEDQYYLR.V	HexNAc(2)Hex(6)	N[+1378]	645.55	>sp|P10909|CLUS_HUMAN Clusterin OS=Homo sapiens OX=9606 GN=CLU PE=1 SV=1
R.DIVSSDFLSN[+2350.830]MSMDFQNHLGSC[+57.021]QK.C	HexNAc(4)Hex(5)Fuc(1)NeuAc(2)	C[+57], N[+2351]	344.07	>sp|P00533|EGFR_HUMAN Epidermal growth factor receptor OS=Homo sapiens OX=9606 GN=EGFR PE=1 SV=2
R.DIVSSDFLSN[+1378.476]MSMDFQNHLGSC[+57.021]QK.C	HexNAc(2)Hex(6)	C[+57], N[+1378]	364.59	>sp|P00533|EGFR_HUMAN Epidermal growth factor receptor OS=Homo sapiens OX=9606 GN=EGFR PE=1 SV=2
K.DSLSIN[+1378.476]ATNIK.H	HexNAc(2)Hex(6)	N[+1378]	338.43	>sp|P00533|EGFR_HUMAN Epidermal growth factor receptor OS=Homo sapiens OX=9606 GN=EGFR PE=1 SV=2
K.DSLSIN[+1540.529]ATNIK.H	HexNAc(2)Hex(7)	N[+1541]	352.19	>sp|P00533|EGFR_HUMAN Epidermal growth factor receptor OS=Homo sapiens OX=9606 GN=EGFR PE=1 SV=2
K.DSLSIN[+1702.581]ATNIK.H	HexNAc(2)Hex(8)	N[+1703]	439.13	>sp|P00533|EGFR_HUMAN Epidermal growth factor receptor OS=Homo sapiens OX=9606 GN=EGFR PE=1 SV=2
K.N[+1378.476]C[+57.021]TSISGDLHILPVAFR.G	HexNAc(2)Hex(6)	C[+57], N[+1378]	306.38	>sp|P00533|EGFR_HUMAN Epidermal growth factor receptor OS=Homo sapiens OX=9606 GN=EGFR PE=1 SV=2
K.N[+1054.370]C[+57.021]TSISGDLHILPVAFR.G	HexNAc(2)Hex(4)	C[+57], N[+1054]	410.78	>sp|P00533|EGFR_HUMAN Epidermal growth factor receptor OS=Homo sapiens OX=9606 GN=EGFR PE=1 SV=2
K.N[+1864.634]C[+57.021]TSISGDLHILPVAFR.G	HexNAc(2)Hex(9)	C[+57], N[+1865]	658.08	>sp|P00533|EGFR_HUMAN Epidermal growth factor receptor OS=Homo sapiens OX=9606 GN=EGFR PE=1 SV=2
K.N[+1540.529]C[+57.021]TSISGDLHILPVAFR.G	HexNAc(2)Hex(7)	C[+57], N[+1541]	658.87	>sp|P00533|EGFR_HUMAN Epidermal growth factor receptor OS=Homo sapiens OX=9606 GN=EGFR PE=1 SV=2
K.N[+1702.581]C[+57.021]TSISGDLHILPVAFR.G	HexNAc(2)Hex(8)	C[+57], N[+1703]	857.41	>sp|P00533|EGFR_HUMAN Epidermal growth factor receptor OS=Homo sapiens OX=9606 GN=EGFR PE=1 SV=2
K.EITGFLLIQAWPEN[+2350.830]R.T	HexNAc(4)Hex(5)Fuc(1)NeuAc(2)	N[+2351]	409.94	>sp|P00533|EGFR_HUMAN Epidermal growth factor receptor OS=Homo sapiens OX=9606 GN=EGFR PE=1 SV=2
R.EFVENSEC[+57.021]IQC[+57.021]HPEC[+57.021]LPQAMN[+1702.581]ITC[+57.021]TGR.G	HexNAc(2)Hex(8)	C[+57]*4, N[+1703]	465.34	>sp|P00533|EGFR_HUMAN Epidermal growth factor receptor OS=Homo sapiens OX=9606 GN=EGFR PE=1 SV=2
K.TC[+57.021]PAGVMGEN[+2059.735]NTLVWK.Y	HexNAc(4)Hex(5)Fuc(1)NeuAc(1)	C[+57], N[+2060]	306.97	>sp|P00533|EGFR_HUMAN Epidermal growth factor receptor OS=Homo sapiens OX=9606 GN=EGFR PE=1 SV=2
K.TC[+57.021]PAGVMGEN[+1768.640]NTLVWK.Y	HexNAc(4)Hex(5)Fuc(1)	C[+57], N[+1769]	377.54	>sp|P00533|EGFR_HUMAN Epidermal growth factor receptor OS=Homo sapiens OX=9606 GN=EGFR PE=1 SV=2
K.TC[+57.021]PAGVMGEN[+1864.634]NTLVWK.Y	HexNAc(2)Hex(9)	C[+57], N[+1865]	505.35	>sp|P00533|EGFR_HUMAN Epidermal growth factor receptor OS=Homo sapiens OX=9606 GN=EGFR PE=1 SV=2
K.YADAGHVC[+57.021]HLC[+57.021]HPN[+1540.529]C[+57.021]TYGC[+57.021]TGPGLEGC[+57.021]PTNGPK.I	HexNAc(2)Hex(7)	C[+57]*5, N[+1541]	377.64	>sp|P00533|EGFR_HUMAN Epidermal growth factor receptor OS=Homo sapiens OX=9606 GN=EGFR PE=1 SV=2
K.YADAGHVC[+57.021]HLC[+57.021]HPN[+1702.581]C[+57.021]TYGC[+57.021]TGPGLEGC[+57.021]PTNGPK.I	HexNAc(2)Hex(8)	C[+57]*5, N[+1703]	509.07	>sp|P00533|EGFR_HUMAN Epidermal growth factor receptor OS=Homo sapiens OX=9606 GN=EGFR PE=1 SV=2
K.GQTEIQVNC[+57.021]PPAVTEN[+1872.651]K.T	HexNAc(3)Hex(6)NeuAc(1)	C[+57], N[+1873]	431.3	>sp|Q16563|SYPL1_HUMAN Synaptophysin-like protein 1 OS=Homo sapiens OX=9606 GN=SYPL1 PE=1 SV=1
K.GQTEIQVNC[+57.021]PPAVTEN[+1710.598]K.T	HexNAc(3)Hex(5)NeuAc(1)	C[+57], N[+1711]	444.4	>sp|Q16563|SYPL1_HUMAN Synaptophysin-like protein 1 OS=Homo sapiens OX=9606 GN=SYPL1 PE=1 SV=1
K.GQTEIQVNC[+57.021]PPAVTEN[+1378.476]K.T	HexNAc(2)Hex(6)	C[+57], N[+1378]	696.01	>sp|Q16563|SYPL1_HUMAN Synaptophysin-like protein 1 OS=Homo sapiens OX=9606 GN=SYPL1 PE=1 SV=1
K.GQTEIQVNC[+57.021]PPAVTEN[+1540.529]K.T	HexNAc(2)Hex(7)	C[+57], N[+1541]	719.15	>sp|Q16563|SYPL1_HUMAN Synaptophysin-like protein 1 OS=Homo sapiens OX=9606 GN=SYPL1 PE=1 SV=1
R.YC[+57.021]NLEGPPIN[+1540.529]SSVFK.E	HexNAc(2)Hex(7)	C[+57], N[+1541]	420.88	>sp|Q17RY6|LY6K_HUMAN Lymphocyte antigen 6K OS=Homo sapiens OX=9606 GN=LY6K PE=1 SV=2
R.YC[+57.021]NLEGPPIN[+1702.581]SSVFK.E	HexNAc(2)Hex(8)	C[+57], N[+1703]	457.43	>sp|Q17RY6|LY6K_HUMAN Lymphocyte antigen 6K OS=Homo sapiens OX=9606 GN=LY6K PE=1 SV=2
R.YC[+57.021]NLEGPPIN[+2026.687]SSVFK.E	HexNAc(2)Hex(10)	C[+57], N[+2027]	483.19	>sp|Q17RY6|LY6K_HUMAN Lymphocyte antigen 6K OS=Homo sapiens OX=9606 GN=LY6K PE=1 SV=2
R.YC[+57.021]NLEGPPIN[+1864.634]SSVFK.E	HexNAc(2)Hex(9)	C[+57], N[+1865]	620.67	>sp|Q17RY6|LY6K_HUMAN Lymphocyte antigen 6K OS=Homo sapiens OX=9606 GN=LY6K PE=1 SV=2
K.HTNMN[+1702.581]LTQLK.V	HexNAc(2)Hex(8)	N[+1703]	449.24	>sp|Q15165|PON2_HUMAN Serum paraoxonase/arylesterase 2 OS=Homo sapiens OX=9606 GN=PON2 PE=1 SV=4
K.EIFVAN[+1702.581]GTQGK.L	HexNAc(2)Hex(8)	N[+1703]	415.11	>sp|O95297|MPZL1_HUMAN Myelin protein zero-like protein 1 OS=Homo sapiens OX=9606 GN=MPZL1 PE=1 SV=1
K.DASINIENMQFIHN[+1710.598]GTYIC[+57.021]DVK.N	HexNAc(3)Hex(5)NeuAc(1)	C[+57], N[+1711]	411.38	>sp|O95297|MPZL1_HUMAN Myelin protein zero-like protein 1 OS=Homo sapiens OX=9606 GN=MPZL1 PE=1 SV=1
K.DASINIENMQFIHN[+1872.651]GTYIC[+57.021]DVK.N	HexNAc(3)Hex(6)NeuAc(1)	C[+57], N[+1873]	442.41	>sp|O95297|MPZL1_HUMAN Myelin protein zero-like protein 1 OS=Homo sapiens OX=9606 GN=MPZL1 PE=1 SV=1
K.DASINIENMQFIHN[+1913.677]GTYIC[+57.021]DVK.N	HexNAc(4)Hex(5)NeuAc(1)	C[+57], N[+1914]	465.06	>sp|O95297|MPZL1_HUMAN Myelin protein zero-like protein 1 OS=Homo sapiens OX=9606 GN=MPZL1 PE=1 SV=1
K.DASINIENMQFIHN[+1540.529]GTYIC[+57.021]DVK.N	HexNAc(2)Hex(7)	C[+57], N[+1541]	468.64	>sp|O95297|MPZL1_HUMAN Myelin protein zero-like protein 1 OS=Homo sapiens OX=9606 GN=MPZL1 PE=1 SV=1
R.PSPLFPLN[+1378.476]GSHDLGIILQR.I	HexNAc(2)Hex(6)	N[+1378]	587.17	>sp|Q02388|CO7A1_HUMAN Collagen alpha-1(VII) chain OS=Homo sapiens OX=9606 GN=COL7A1 PE=1 SV=2
R.N[+1540.529]YTLWR.V	HexNAc(2)Hex(7)	N[+1541]	337.08	>sp|Q9UBR2|CATZ_HUMAN Cathepsin Z OS=Homo sapiens OX=9606 GN=CTSZ PE=1 SV=1
R.N[+1378.476]YTLWR.V	HexNAc(2)Hex(6)	N[+1378]	406.25	>sp|Q9UBR2|CATZ_HUMAN Cathepsin Z OS=Homo sapiens OX=9606 GN=CTSZ PE=1 SV=1
R.PSPLFPLN[+1702.581]GSHDLGIILQR.I	HexNAc(2)Hex(8)	N[+1703]	621.21	>sp|Q02388|CO7A1_HUMAN Collagen alpha-1(VII) chain OS=Homo sapiens OX=9606 GN=COL7A1 PE=1 SV=2
K.LN[+1378.476]ASLPALLLIR.L	HexNAc(2)Hex(6)	N[+1378]	359.42	>sp|Q15904|VAS1_HUMAN V-type proton ATPase subunit S1 OS=Homo sapiens OX=9606 GN=ATP6AP1 PE=1 SV=2
K.LN[+1702.581]ASLPALLLIR.L	HexNAc(2)Hex(8)	N[+1703]	691.39	>sp|Q15904|VAS1_HUMAN V-type proton ATPase subunit S1 OS=Homo sapiens OX=9606 GN=ATP6AP1 PE=1 SV=2
K.QPVSPVIHPPVSYN[+1864.634]DTAPR.I	HexNAc(2)Hex(9)	N[+1865]	310.2	>sp|Q15904|VAS1_HUMAN V-type proton ATPase subunit S1 OS=Homo sapiens OX=9606 GN=ATP6AP1 PE=1 SV=2
R.ILFWAQN[+1702.581]FSVAYK.D	HexNAc(2)Hex(8)	N[+1703]	499.09	>sp|Q15904|VAS1_HUMAN V-type proton ATPase subunit S1 OS=Homo sapiens OX=9606 GN=ATP6AP1 PE=1 SV=2
R.ILFWAQN[+1540.529]FSVAYK.D	HexNAc(2)Hex(7)	N[+1541]	689.2	>sp|Q15904|VAS1_HUMAN V-type proton ATPase subunit S1 OS=Homo sapiens OX=9606 GN=ATP6AP1 PE=1 SV=2
K.GTILGLDLQN[+1702.581]C[+57.021]SLEDPGPNFHQAHTTVIIDLQANPLK.G	HexNAc(2)Hex(8)	C[+57], N[+1703]	534.8	>sp|Q6UW56|ARAID_HUMAN All-trans retinoic acid-induced differentiation factor OS=Homo sapiens OX=9606 GN=ATRAID PE=1 SV=2
R.LVQAEYWHDPIKEDVYRN[+1038.375]HSIFLADINQER.G	HexNAc(2)Hex(3)Fuc(1)	N[+1038]	435.97	>sp|P50897|PPT1_HUMAN Palmitoyl-protein thioesterase 1 OS=Homo sapiens OX=9606 GN=PPT1 PE=1 SV=1
K.EDVYRN[+1038.375]HSIFLADINQER.G	HexNAc(2)Hex(3)Fuc(1)	N[+1038]	491.44	>sp|P50897|PPT1_HUMAN Palmitoyl-protein thioesterase 1 OS=Homo sapiens OX=9606 GN=PPT1 PE=1 SV=1
R.N[+2391.857]HSIFLADINQER.G	HexNAc(5)Hex(4)Fuc(1)NeuAc(2)	N[+2392]	301.6	>sp|P50897|PPT1_HUMAN Palmitoyl-protein thioesterase 1 OS=Homo sapiens OX=9606 GN=PPT1 PE=1 SV=1
R.N[+1403.507]HSIFLADINQER.G	HexNAc(3)Hex(4)Fuc(1)	N[+1404]	335.67	>sp|P50897|PPT1_HUMAN Palmitoyl-protein thioesterase 1 OS=Homo sapiens OX=9606 GN=PPT1 PE=1 SV=1
K.GTILGLDLQN[+1378.476]C[+57.021]SLEDPGPNFHQAHTTVIIDLQANPLK.G	HexNAc(2)Hex(6)	C[+57], N[+1378]	1015.12	>sp|Q6UW56|ARAID_HUMAN All-trans retinoic acid-induced differentiation factor OS=Homo sapiens OX=9606 GN=ATRAID PE=1 SV=2
R.N[+1216.423]HSIFLADINQER.G	HexNAc(2)Hex(5)	N[+1216]	337.12	>sp|P50897|PPT1_HUMAN Palmitoyl-protein thioesterase 1 OS=Homo sapiens OX=9606 GN=PPT1 PE=1 SV=1
R.N[+2026.687]HSIFLADINQER.G	HexNAc(2)Hex(10)	N[+2027]	380.65	>sp|P50897|PPT1_HUMAN Palmitoyl-protein thioesterase 1 OS=Homo sapiens OX=9606 GN=PPT1 PE=1 SV=1
R.N[+1694.603]HSIFLADINQER.G	HexNAc(3)Hex(4)Fuc(1)NeuAc(1)	N[+1695]	388.12	>sp|P50897|PPT1_HUMAN Palmitoyl-protein thioesterase 1 OS=Homo sapiens OX=9606 GN=PPT1 PE=1 SV=1
R.N[+1864.634]HSIFLADINQER.G	HexNAc(2)Hex(9)	N[+1865]	398.21	>sp|P50897|PPT1_HUMAN Palmitoyl-protein thioesterase 1 OS=Homo sapiens OX=9606 GN=PPT1 PE=1 SV=1
R.N[+1378.476]HSIFLADINQER.G	HexNAc(2)Hex(6)	N[+1378]	412.98	>sp|P50897|PPT1_HUMAN Palmitoyl-protein thioesterase 1 OS=Homo sapiens OX=9606 GN=PPT1 PE=1 SV=1
R.N[+1540.529]HSIFLADINQER.G	HexNAc(2)Hex(7)	N[+1541]	514.44	>sp|P50897|PPT1_HUMAN Palmitoyl-protein thioesterase 1 OS=Homo sapiens OX=9606 GN=PPT1 PE=1 SV=1
R.N[+1038.375]HSIFLADINQER.G	HexNAc(2)Hex(3)Fuc(1)	N[+1038]	526.01	>sp|P50897|PPT1_HUMAN Palmitoyl-protein thioesterase 1 OS=Homo sapiens OX=9606 GN=PPT1 PE=1 SV=1
R.N[+1702.581]HSIFLADINQER.G	HexNAc(2)Hex(8)	N[+1703]	536.32	>sp|P50897|PPT1_HUMAN Palmitoyl-protein thioesterase 1 OS=Homo sapiens OX=9606 GN=PPT1 PE=1 SV=1
K.FLN[+1897.682]DSIVDPVDSEWFGFYR.S	HexNAc(4)Hex(4)Fuc(1)NeuAc(1)	N[+1898]	300.56	>sp|P50897|PPT1_HUMAN Palmitoyl-protein thioesterase 1 OS=Homo sapiens OX=9606 GN=PPT1 PE=1 SV=1
K.FLN[+1694.603]DSIVDPVDSEWFGFYR.S	HexNAc(3)Hex(4)Fuc(1)NeuAc(1)	N[+1695]	312.08	>sp|P50897|PPT1_HUMAN Palmitoyl-protein thioesterase 1 OS=Homo sapiens OX=9606 GN=PPT1 PE=1 SV=1
R.VFPYISVMVNN[+1702.581]GSLSYDHSK.D	HexNAc(2)Hex(8)	N[+1703]	305.72	>sp|Q12907|LMAN2_HUMAN Vesicular integral-membrane protein VIP36 OS=Homo sapiens OX=9606 GN=LMAN2 PE=1 SV=1
R.VFPYISVMVNN[+1647.613]GSLSYDHSK.D	HexNAc(5)Hex(3)Fuc(1)	N[+1648]	322.21	>sp|Q12907|LMAN2_HUMAN Vesicular integral-membrane protein VIP36 OS=Homo sapiens OX=9606 GN=LMAN2 PE=1 SV=1
K.FLN[+2059.735]DSIVDPVDSEWFGFYR.S	HexNAc(4)Hex(5)Fuc(1)NeuAc(1)	N[+2060]	330.99	>sp|P50897|PPT1_HUMAN Palmitoyl-protein thioesterase 1 OS=Homo sapiens OX=9606 GN=PPT1 PE=1 SV=1
R.VFPYISVMVNN[+1444.534]GSLSYDHSK.D	HexNAc(4)Hex(3)Fuc(1)	N[+1445]	496.4	>sp|Q12907|LMAN2_HUMAN Vesicular integral-membrane protein VIP36 OS=Homo sapiens OX=9606 GN=LMAN2 PE=1 SV=1
R.VFPYISVMVNN[+1606.587]GSLSYDHSK.D	HexNAc(4)Hex(4)Fuc(1)	N[+1607]	505.89	>sp|Q12907|LMAN2_HUMAN Vesicular integral-membrane protein VIP36 OS=Homo sapiens OX=9606 GN=LMAN2 PE=1 SV=1
K.FLN[+1864.634]DSIVDPVDSEWFGFYR.S	HexNAc(2)Hex(9)	N[+1865]	379.51	>sp|P50897|PPT1_HUMAN Palmitoyl-protein thioesterase 1 OS=Homo sapiens OX=9606 GN=PPT1 PE=1 SV=1
K.FLN[+2026.687]DSIVDPVDSEWFGFYR.S	HexNAc(2)Hex(10)	N[+2027]	389.21	>sp|P50897|PPT1_HUMAN Palmitoyl-protein thioesterase 1 OS=Homo sapiens OX=9606 GN=PPT1 PE=1 SV=1
K.FLN[+2350.830]DSIVDPVDSEWFGFYR.S	HexNAc(4)Hex(5)Fuc(1)NeuAc(2)	N[+2351]	419.29	>sp|P50897|PPT1_HUMAN Palmitoyl-protein thioesterase 1 OS=Homo sapiens OX=9606 GN=PPT1 PE=1 SV=1
K.FLN[+1403.507]DSIVDPVDSEWFGFYR.S	HexNAc(3)Hex(4)Fuc(1)	N[+1404]	500.83	>sp|P50897|PPT1_HUMAN Palmitoyl-protein thioesterase 1 OS=Homo sapiens OX=9606 GN=PPT1 PE=1 SV=1
K.FLN[+1378.476]DSIVDPVDSEWFGFYR.S	HexNAc(2)Hex(6)	N[+1378]	530.49	>sp|P50897|PPT1_HUMAN Palmitoyl-protein thioesterase 1 OS=Homo sapiens OX=9606 GN=PPT1 PE=1 SV=1
K.FLN[+1702.581]DSIVDPVDSEWFGFYR.S	HexNAc(2)Hex(8)	N[+1703]	632.59	>sp|P50897|PPT1_HUMAN Palmitoyl-protein thioesterase 1 OS=Homo sapiens OX=9606 GN=PPT1 PE=1 SV=1
K.FLN[+1540.529]DSIVDPVDSEWFGFYR.S	HexNAc(2)Hex(7)	N[+1541]	881.41	>sp|P50897|PPT1_HUMAN Palmitoyl-protein thioesterase 1 OS=Homo sapiens OX=9606 GN=PPT1 PE=1 SV=1
K.VFKPPSSTEALN[+1540.529]DSQEFPFPETPTK.V	HexNAc(2)Hex(7)	N[+1541]	312.72	>sp|Q4ZIN3|MBRL_HUMAN Membralin OS=Homo sapiens OX=9606 GN=TMEM259 PE=1 SV=1
K.VFKPPSSTEALN[+1378.476]DSQEFPFPETPTK.V	HexNAc(2)Hex(6)	N[+1378]	334.13	>sp|Q4ZIN3|MBRL_HUMAN Membralin OS=Homo sapiens OX=9606 GN=TMEM259 PE=1 SV=1
K.VFKPPSSTEALN[+1702.581]DSQEFPFPETPTK.V	HexNAc(2)Hex(8)	N[+1703]	362.07	>sp|Q4ZIN3|MBRL_HUMAN Membralin OS=Homo sapiens OX=9606 GN=TMEM259 PE=1 SV=1
K.VFKPPSSTEALN[+1866.688]DSQEFPFPETPTK.V	HexNAc(6)Hex(4)	N[+1867]	372.55	>sp|Q4ZIN3|MBRL_HUMAN Membralin OS=Homo sapiens OX=9606 GN=TMEM259 PE=1 SV=1
R.NFILDQTN[+2457.877]VSAAAQR.R	HexNAc(5)Hex(8)Fuc(1)	N[+2458]	369.29	>sp|Q00839|HNRPU_HUMAN Heterogeneous nuclear ribonucleoprotein U OS=Homo sapiens OX=9606 GN=HNRNPU PE=1 SV=6
K.WGHN[+1378.476]ITEFQQR.F	HexNAc(2)Hex(6)	N[+1378]	544.33	>sp|Q96HE7|ERO1A_HUMAN ERO1-like protein alpha OS=Homo sapiens OX=9606 GN=ERO1A PE=1 SV=2
K.WGHN[+1864.634]ITEFQQR.F	HexNAc(2)Hex(9)	N[+1865]	580.77	>sp|Q96HE7|ERO1A_HUMAN ERO1-like protein alpha OS=Homo sapiens OX=9606 GN=ERO1A PE=1 SV=2
K.WGHN[+1540.529]ITEFQQR.F	HexNAc(2)Hex(7)	N[+1541]	597.96	>sp|Q96HE7|ERO1A_HUMAN ERO1-like protein alpha OS=Homo sapiens OX=9606 GN=ERO1A PE=1 SV=2
K.WGHN[+1702.581]ITEFQQR.F	HexNAc(2)Hex(8)	N[+1703]	609.04	>sp|Q96HE7|ERO1A_HUMAN ERO1-like protein alpha OS=Homo sapiens OX=9606 GN=ERO1A PE=1 SV=2
K.ALSPN[+1378.476]STISSAPK.D	HexNAc(2)Hex(6)	N[+1378]	578.33	>sp|Q9UH99|SUN2_HUMAN SUN domain-containing protein 2 OS=Homo sapiens OX=9606 GN=SUN2 PE=1 SV=3
K.ALSPN[+1540.529]STISSAPK.D	HexNAc(2)Hex(7)	N[+1541]	579.96	>sp|Q9UH99|SUN2_HUMAN SUN domain-containing protein 2 OS=Homo sapiens OX=9606 GN=SUN2 PE=1 SV=3
K.ALSPN[+1702.581]STISSAPK.D	HexNAc(2)Hex(8)	N[+1703]	695.93	>sp|Q9UH99|SUN2_HUMAN SUN domain-containing protein 2 OS=Homo sapiens OX=9606 GN=SUN2 PE=1 SV=3
K.HMLALAPN[+1540.529]STAR.R	HexNAc(2)Hex(7)	N[+1541]	519.2	>sp|Q92508|PIEZ1_HUMAN Piezo-type mechanosensitive ion channel component 1 OS=Homo sapiens OX=9606 GN=PIEZO1 PE=1 SV=4
K.HMLALAPN[+1702.581]STAR.R	HexNAc(2)Hex(8)	N[+1703]	563.74	>sp|Q92508|PIEZ1_HUMAN Piezo-type mechanosensitive ion channel component 1 OS=Homo sapiens OX=9606 GN=PIEZO1 PE=1 SV=4
K.HMLALAPN[+1378.476]STAR.R	HexNAc(2)Hex(6)	N[+1378]	608.14	>sp|Q92508|PIEZ1_HUMAN Piezo-type mechanosensitive ion channel component 1 OS=Homo sapiens OX=9606 GN=PIEZO1 PE=1 SV=4
M.[+42.011]SSAAEPPPPPPPESAPSKPAASIASGGSN[+2110.793]SSNK.G	HexNAc(8)Hex(3)	.[42], N[+2111]	506.22	>sp|O60264|SMCA5_HUMAN SWI/SNF-related matrix-associated actin-dependent regulator of chromatin subfamily A member 5 OS=Homo sapiens OX=9606 GN=SMARCA5 PE=1 SV=1
K.HLLEN[+1768.640]STASVSEAER.K	HexNAc(4)Hex(5)Fuc(1)	N[+1769]	344.77	>sp|P42892|ECE1_HUMAN Endothelin-converting enzyme 1 OS=Homo sapiens OX=9606 GN=ECE1 PE=1 SV=2
K.HLLEN[+1540.529]STASVSEAER.K	HexNAc(2)Hex(7)	N[+1541]	528.43	>sp|P42892|ECE1_HUMAN Endothelin-converting enzyme 1 OS=Homo sapiens OX=9606 GN=ECE1 PE=1 SV=2
K.HLLEN[+1702.581]STASVSEAER.K	HexNAc(2)Hex(8)	N[+1703]	676.75	>sp|P42892|ECE1_HUMAN Endothelin-converting enzyme 1 OS=Homo sapiens OX=9606 GN=ECE1 PE=1 SV=2
K.HLLEN[+1378.476]STASVSEAER.K	HexNAc(2)Hex(6)	N[+1378]	699.9	>sp|P42892|ECE1_HUMAN Endothelin-converting enzyme 1 OS=Homo sapiens OX=9606 GN=ECE1 PE=1 SV=2
K.VDFWHSDQC[+57.021]NMIN[+1702.581]GTSGQMWPPFMTPESSLEFYSPEAC[+57.021]R.S	HexNAc(2)Hex(8)	C[+57]*2, N[+1703]	385.83	>sp|Q8WTV0|SCRB1_HUMAN Scavenger receptor class B member 1 OS=Homo sapiens OX=9606 GN=SCARB1 PE=1 SV=1
K.VDFWHSDQC[+57.021]NMIN[+1704.635]GTSGQMWPPFMTPESSLEFYSPEAC[+57.021]R.S	HexNAc(6)Hex(3)	C[+57]*2, N[+1705]	404.76	>sp|Q8WTV0|SCRB1_HUMAN Scavenger receptor class B member 1 OS=Homo sapiens OX=9606 GN=SCARB1 PE=1 SV=1
K.VDFWHSDQC[+57.021]NMIN[+1540.529]GTSGQMWPPFMTPESSLEFYSPEAC[+57.021]R.S	HexNAc(2)Hex(7)	C[+57]*2, N[+1541]	406.4	>sp|Q8WTV0|SCRB1_HUMAN Scavenger receptor class B member 1 OS=Homo sapiens OX=9606 GN=SCARB1 PE=1 SV=1
K.VDFWHSDQC[+57.021]NMIN[+1864.634]GTSGQMWPPFMTPESSLEFYSPEAC[+57.021]R.S	HexNAc(2)Hex(9)	C[+57]*2, N[+1865]	445.9	>sp|Q8WTV0|SCRB1_HUMAN Scavenger receptor class B member 1 OS=Homo sapiens OX=9606 GN=SCARB1 PE=1 SV=1
K.VDFWHSDQC[+57.021]NMIN[+1704.635]GTSGQM[+15.995]WPPFMTPESSLEFYSPEAC[+57.021]R.S	HexNAc(6)Hex(3)	C[+57]*2, M[+16], N[+1705]	575	>sp|Q8WTV0|SCRB1_HUMAN Scavenger receptor class B member 1 OS=Homo sapiens OX=9606 GN=SCARB1 PE=1 SV=1
R.FSAPLFLSHPHFLNADPVLAEAVTGLHPNQEAHSLFLDIHPVTGIPMN[+1864.634]C[+57.021]SVK.L	HexNAc(2)Hex(9)	C[+57], N[+1865]	351.68	>sp|Q8WTV0|SCRB1_HUMAN Scavenger receptor class B member 1 OS=Homo sapiens OX=9606 GN=SCARB1 PE=1 SV=1
K.HIQPIC[+57.021]LQASTFEFEN[+1540.529]R.T	HexNAc(2)Hex(7)	C[+57], N[+1541]	379.9	>sp|Q9Y6M0|TEST_HUMAN Testisin OS=Homo sapiens OX=9606 GN=PRSS21 PE=1 SV=1
K.HIQPIC[+57.021]LQASTFEFEN[+1702.581]R.T	HexNAc(2)Hex(8)	C[+57], N[+1703]	384.61	>sp|Q9Y6M0|TEST_HUMAN Testisin OS=Homo sapiens OX=9606 GN=PRSS21 PE=1 SV=1
K.HIQPIC[+57.021]LQASTFEFEN[+1864.634]R.T	HexNAc(2)Hex(9)	C[+57], N[+1865]	492.32	>sp|Q9Y6M0|TEST_HUMAN Testisin OS=Homo sapiens OX=9606 GN=PRSS21 PE=1 SV=1
K.EDEALPSPHTLQEVQVAIIN[+1702.581]NSMC[+57.021]NHLFLK.Y	HexNAc(2)Hex(8)	C[+57], N[+1703]	596.85	>sp|Q9Y6M0|TEST_HUMAN Testisin OS=Homo sapiens OX=9606 GN=PRSS21 PE=1 SV=1
K.EDEALPSPHTLQEVQVAIIN[+1864.634]NSMC[+57.021]NHLFLK.Y	HexNAc(2)Hex(9)	C[+57], N[+1865]	599.11	>sp|Q9Y6M0|TEST_HUMAN Testisin OS=Homo sapiens OX=9606 GN=PRSS21 PE=1 SV=1
R.SNPEPTGYN[+1540.529]WSTTMGPLPPFAVAQGAQLLIR.P	HexNAc(2)Hex(7)	N[+1541]	431.22	>sp|P15151|PVR_HUMAN Poliovirus receptor OS=Homo sapiens OX=9606 GN=PVR PE=1 SV=2
R.SNPEPTGYN[+1378.476]WSTTMGPLPPFAVAQGAQLLIR.P	HexNAc(2)Hex(6)	N[+1378]	471.85	>sp|P15151|PVR_HUMAN Poliovirus receptor OS=Homo sapiens OX=9606 GN=PVR PE=1 SV=2
R.ALGFEN[+1038.375]ATQALGR.A	HexNAc(2)Hex(3)Fuc(1)	N[+1038]	368.56	>sp|Q08380|LG3BP_HUMAN Galectin-3-binding protein OS=Homo sapiens OX=9606 GN=LGALS3BP PE=1 SV=1
R.ALGFEN[+1864.634]ATQALGR.A	HexNAc(2)Hex(9)	N[+1865]	513.1	>sp|Q08380|LG3BP_HUMAN Galectin-3-binding protein OS=Homo sapiens OX=9606 GN=LGALS3BP PE=1 SV=1
R.ALGFEN[+1540.529]ATQALGR.A	HexNAc(2)Hex(7)	N[+1541]	539.81	>sp|Q08380|LG3BP_HUMAN Galectin-3-binding protein OS=Homo sapiens OX=9606 GN=LGALS3BP PE=1 SV=1
R.ALGFEN[+1702.581]ATQALGR.A	HexNAc(2)Hex(8)	N[+1703]	597.85	>sp|Q08380|LG3BP_HUMAN Galectin-3-binding protein OS=Homo sapiens OX=9606 GN=LGALS3BP PE=1 SV=1
R.ALGFEN[+1378.476]ATQALGR.A	HexNAc(2)Hex(6)	N[+1378]	724.11	>sp|Q08380|LG3BP_HUMAN Galectin-3-binding protein OS=Homo sapiens OX=9606 GN=LGALS3BP PE=1 SV=1
R.DAGVVC[+57.021]TN[+1378.476]ETR.S	HexNAc(2)Hex(6)	C[+57], N[+1378]	353.49	>sp|Q08380|LG3BP_HUMAN Galectin-3-binding protein OS=Homo sapiens OX=9606 GN=LGALS3BP PE=1 SV=1
R.DAGVVC[+57.021]TN[+1540.529]ETR.S	HexNAc(2)Hex(7)	C[+57], N[+1541]	395.66	>sp|Q08380|LG3BP_HUMAN Galectin-3-binding protein OS=Homo sapiens OX=9606 GN=LGALS3BP PE=1 SV=1
R.DAGVVC[+57.021]TN[+1702.581]ETR.S	HexNAc(2)Hex(8)	C[+57], N[+1703]	549.62	>sp|Q08380|LG3BP_HUMAN Galectin-3-binding protein OS=Homo sapiens OX=9606 GN=LGALS3BP PE=1 SV=1
R.DAGVVC[+57.021]TN[+1864.634]ETR.S	HexNAc(2)Hex(9)	C[+57], N[+1865]	585.73	>sp|Q08380|LG3BP_HUMAN Galectin-3-binding protein OS=Homo sapiens OX=9606 GN=LGALS3BP PE=1 SV=1
K.EPGSN[+1864.634]VTMSVDAEC[+57.021]VPMVR.D	HexNAc(2)Hex(9)	C[+57], N[+1865]	440.39	>sp|Q08380|LG3BP_HUMAN Galectin-3-binding protein OS=Homo sapiens OX=9606 GN=LGALS3BP PE=1 SV=1
K.EPGSN[+1702.581]VTMSVDAEC[+57.021]VPMVR.D	HexNAc(2)Hex(8)	C[+57], N[+1703]	536.05	>sp|Q08380|LG3BP_HUMAN Galectin-3-binding protein OS=Homo sapiens OX=9606 GN=LGALS3BP PE=1 SV=1
K.EPGSN[+1866.688]VTMSVDAEC[+57.021]VPMVR.D	HexNAc(6)Hex(4)	C[+57], N[+1867]	577.62	>sp|Q08380|LG3BP_HUMAN Galectin-3-binding protein OS=Homo sapiens OX=9606 GN=LGALS3BP PE=1 SV=1
K.GLN[+1216.423]LTEDTYKPR.I	HexNAc(2)Hex(5)	N[+1216]	414.95	>sp|Q08380|LG3BP_HUMAN Galectin-3-binding protein OS=Homo sapiens OX=9606 GN=LGALS3BP PE=1 SV=1
K.GLN[+1702.581]LTEDTYKPR.I	HexNAc(2)Hex(8)	N[+1703]	445.41	>sp|Q08380|LG3BP_HUMAN Galectin-3-binding protein OS=Homo sapiens OX=9606 GN=LGALS3BP PE=1 SV=1
K.GLN[+1864.634]LTEDTYKPR.I	HexNAc(2)Hex(9)	N[+1865]	447.47	>sp|Q08380|LG3BP_HUMAN Galectin-3-binding protein OS=Homo sapiens OX=9606 GN=LGALS3BP PE=1 SV=1
K.GLN[+2026.687]LTEDTYKPR.I	HexNAc(2)Hex(10)	N[+2027]	482	>sp|Q08380|LG3BP_HUMAN Galectin-3-binding protein OS=Homo sapiens OX=9606 GN=LGALS3BP PE=1 SV=1
K.GLN[+1038.375]LTEDTYKPR.I	HexNAc(2)Hex(3)Fuc(1)	N[+1038]	526.06	>sp|Q08380|LG3BP_HUMAN Galectin-3-binding protein OS=Homo sapiens OX=9606 GN=LGALS3BP PE=1 SV=1
K.GLN[+1378.476]LTEDTYKPR.I	HexNAc(2)Hex(6)	N[+1378]	692.66	>sp|Q08380|LG3BP_HUMAN Galectin-3-binding protein OS=Homo sapiens OX=9606 GN=LGALS3BP PE=1 SV=1
K.AAIPSALDTN[+1378.476]SSK.S	HexNAc(2)Hex(6)	N[+1378]	327.81	>sp|Q08380|LG3BP_HUMAN Galectin-3-binding protein OS=Homo sapiens OX=9606 GN=LGALS3BP PE=1 SV=1
K.AAIPSALDTN[+1540.529]SSK.S	HexNAc(2)Hex(7)	N[+1541]	451.32	>sp|Q08380|LG3BP_HUMAN Galectin-3-binding protein OS=Homo sapiens OX=9606 GN=LGALS3BP PE=1 SV=1
K.AAIPSALDTN[+2026.687]SSK.S	HexNAc(2)Hex(10)	N[+2027]	476.29	>sp|Q08380|LG3BP_HUMAN Galectin-3-binding protein OS=Homo sapiens OX=9606 GN=LGALS3BP PE=1 SV=1
K.AAIPSALDTN[+1702.581]SSK.S	HexNAc(2)Hex(8)	N[+1703]	480.7	>sp|Q08380|LG3BP_HUMAN Galectin-3-binding protein OS=Homo sapiens OX=9606 GN=LGALS3BP PE=1 SV=1
K.AAIPSALDTN[+1864.634]SSK.S	HexNAc(2)Hex(9)	N[+1865]	512.87	>sp|Q08380|LG3BP_HUMAN Galectin-3-binding protein OS=Homo sapiens OX=9606 GN=LGALS3BP PE=1 SV=1
K.N[+2481.889]ISSAQIVGPGPKPEASAK.L	HexNAc(6)Hex(6)NeuAc(1)	N[+2482]	415.79	>sp|P53990|IST1_HUMAN IST1 homolog OS=Homo sapiens OX=9606 GN=IST1 PE=1 SV=1
R.TVIRPFYLTN[+1864.634]SSGVD.-	HexNAc(2)Hex(9)	N[+1865]	397.15	>sp|Q08380|LG3BP_HUMAN Galectin-3-binding protein OS=Homo sapiens OX=9606 GN=LGALS3BP PE=1 SV=1
R.SLLEFN[+1038.375]TTVSC[+57.021]DQQGTNHR.V	HexNAc(2)Hex(3)Fuc(1)	C[+57], N[+1038]	651.31	>sp|P11717|MPRI_HUMAN Cation-independent mannose-6-phosphate receptor OS=Homo sapiens OX=9606 GN=IGF2R PE=1 SV=3
K.TN[+1540.529]ITLVC[+57.021]KPGDLESAPVLR.T	HexNAc(2)Hex(7)	C[+57], N[+1541]	439.68	>sp|P11717|MPRI_HUMAN Cation-independent mannose-6-phosphate receptor OS=Homo sapiens OX=9606 GN=IGF2R PE=1 SV=3
K.TN[+1864.634]ITLVC[+57.021]KPGDLESAPVLR.T	HexNAc(2)Hex(9)	C[+57], N[+1865]	442.53	>sp|P11717|MPRI_HUMAN Cation-independent mannose-6-phosphate receptor OS=Homo sapiens OX=9606 GN=IGF2R PE=1 SV=3
K.TN[+1702.581]ITLVC[+57.021]KPGDLESAPVLR.T	HexNAc(2)Hex(8)	C[+57], N[+1703]	577.11	>sp|P11717|MPRI_HUMAN Cation-independent mannose-6-phosphate receptor OS=Homo sapiens OX=9606 GN=IGF2R PE=1 SV=3
K.TN[+1378.476]ITLVC[+57.021]KPGDLESAPVLR.T	HexNAc(2)Hex(6)	C[+57], N[+1378]	663.48	>sp|P11717|MPRI_HUMAN Cation-independent mannose-6-phosphate receptor OS=Homo sapiens OX=9606 GN=IGF2R PE=1 SV=3
R.HGNLYDLKPLGLN[+2350.830]DTIVSAGEYTYYFR.V	HexNAc(4)Hex(5)Fuc(1)NeuAc(2)	N[+2351]	308.71	>sp|P11717|MPRI_HUMAN Cation-independent mannose-6-phosphate receptor OS=Homo sapiens OX=9606 GN=IGF2R PE=1 SV=3
R.HGNLYDLKPLGLN[+1038.375]DTIVSAGEYTYYFR.V	HexNAc(2)Hex(3)Fuc(1)	N[+1038]	768.5	>sp|P11717|MPRI_HUMAN Cation-independent mannose-6-phosphate receptor OS=Homo sapiens OX=9606 GN=IGF2R PE=1 SV=3
K.MN[+1864.634]FTGGDTC[+57.021]HK.V	HexNAc(2)Hex(9)	C[+57], N[+1865]	458.96	>sp|P11717|MPRI_HUMAN Cation-independent mannose-6-phosphate receptor OS=Homo sapiens OX=9606 GN=IGF2R PE=1 SV=3
K.MN[+1702.581]FTGGDTC[+57.021]HK.V	HexNAc(2)Hex(8)	C[+57], N[+1703]	554.15	>sp|P11717|MPRI_HUMAN Cation-independent mannose-6-phosphate receptor OS=Homo sapiens OX=9606 GN=IGF2R PE=1 SV=3
R.N[+1710.598]GSSIVDLSPLIHR.T	HexNAc(3)Hex(5)NeuAc(1)	N[+1711]	302.97	>sp|P11717|MPRI_HUMAN Cation-independent mannose-6-phosphate receptor OS=Homo sapiens OX=9606 GN=IGF2R PE=1 SV=3
R.N[+1872.651]GSSIVDLSPLIHR.T	HexNAc(3)Hex(6)NeuAc(1)	N[+1873]	317.01	>sp|P11717|MPRI_HUMAN Cation-independent mannose-6-phosphate receptor OS=Homo sapiens OX=9606 GN=IGF2R PE=1 SV=3
R.N[+2350.830]GSSIVDLSPLIHR.T	HexNAc(4)Hex(5)Fuc(1)NeuAc(2)	N[+2351]	319.56	>sp|P11717|MPRI_HUMAN Cation-independent mannose-6-phosphate receptor OS=Homo sapiens OX=9606 GN=IGF2R PE=1 SV=3
R.N[+1864.634]GSSIVDLSPLIHR.T	HexNAc(2)Hex(9)	N[+1865]	398.06	>sp|P11717|MPRI_HUMAN Cation-independent mannose-6-phosphate receptor OS=Homo sapiens OX=9606 GN=IGF2R PE=1 SV=3
R.N[+1378.476]GSSIVDLSPLIHR.T	HexNAc(2)Hex(6)	N[+1378]	492.66	>sp|P11717|MPRI_HUMAN Cation-independent mannose-6-phosphate receptor OS=Homo sapiens OX=9606 GN=IGF2R PE=1 SV=3
K.HFN[+2204.772]YTSLIAFHC[+57.021]K.R	HexNAc(4)Hex(5)NeuAc(2)	C[+57], N[+2205]	355.24	>sp|P11717|MPRI_HUMAN Cation-independent mannose-6-phosphate receptor OS=Homo sapiens OX=9606 GN=IGF2R PE=1 SV=3
R.MDGC[+57.021]TLTDEQLLYSFN[+1913.677]LSSLSTSTFK.V	HexNAc(4)Hex(5)NeuAc(1)	C[+57], N[+1914]	327.23	>sp|P11717|MPRI_HUMAN Cation-independent mannose-6-phosphate receptor OS=Homo sapiens OX=9606 GN=IGF2R PE=1 SV=3
R.MDGC[+57.021]TLTDEQLLYSFN[+1378.476]LSSLSTSTFK.V	HexNAc(2)Hex(6)	C[+57], N[+1378]	500.92	>sp|P11717|MPRI_HUMAN Cation-independent mannose-6-phosphate receptor OS=Homo sapiens OX=9606 GN=IGF2R PE=1 SV=3
R.AAC[+57.021]AVKPQEVQMVN[+2350.830]GTITNPINGK.S	HexNAc(4)Hex(5)Fuc(1)NeuAc(2)	C[+57], N[+2351]	456.11	>sp|P11717|MPRI_HUMAN Cation-independent mannose-6-phosphate receptor OS=Homo sapiens OX=9606 GN=IGF2R PE=1 SV=3
K.N[+1540.529]ASSEYSGTYSC[+57.021]TVR.N	HexNAc(2)Hex(7)	C[+57], N[+1541]	666.81	>sp|P78310|CXAR_HUMAN Coxsackievirus and adenovirus receptor OS=Homo sapiens OX=9606 GN=CXADR PE=1 SV=1
R.GHEVEDVDLELFN[+1864.634]TSVQLQPPTTAPGPETAAFIER.L	HexNAc(2)Hex(9)	N[+1865]	307.7	>sp|Q5UCC4|EMC10_HUMAN ER membrane protein complex subunit 10 OS=Homo sapiens OX=9606 GN=EMC10 PE=1 SV=1
R.GHEVEDVDLELFN[+1378.476]TSVQLQPPTTAPGPETAAFIER.L	HexNAc(2)Hex(6)	N[+1378]	357.02	>sp|Q5UCC4|EMC10_HUMAN ER membrane protein complex subunit 10 OS=Homo sapiens OX=9606 GN=EMC10 PE=1 SV=1
R.GHEVEDVDLELFN[+1702.581]TSVQLQPPTTAPGPETAAFIER.L	HexNAc(2)Hex(8)	N[+1703]	627.46	>sp|Q5UCC4|EMC10_HUMAN ER membrane protein complex subunit 10 OS=Homo sapiens OX=9606 GN=EMC10 PE=1 SV=1
K.LN[+1864.634]DTYVNVGLYSTK.T	HexNAc(2)Hex(9)	N[+1865]	396.3	>sp|O14524|NEMP1_HUMAN Nuclear envelope integral membrane protein 1 OS=Homo sapiens OX=9606 GN=NEMP1 PE=1 SV=2
K.LN[+1702.581]DTYVNVGLYSTK.T	HexNAc(2)Hex(8)	N[+1703]	559.9	>sp|O14524|NEMP1_HUMAN Nuclear envelope integral membrane protein 1 OS=Homo sapiens OX=9606 GN=NEMP1 PE=1 SV=2
R.SNLDPSNVDSLFYAAQASQALSGC[+57.021]EISISN[+1038.375]ETK.D	HexNAc(2)Hex(3)Fuc(1)	C[+57], N[+1038]	328.04	>sp|P04844|RPN2_HUMAN Dolichyl-diphosphooligosaccharide--protein glycosyltransferase subunit 2 OS=Homo sapiens OX=9606 GN=RPN2 PE=1 SV=3
R.SNLDPSNVDSLFYAAQASQALSGC[+57.021]EISISN[+1216.423]ETK.D	HexNAc(2)Hex(5)	C[+57], N[+1216]	369.36	>sp|P04844|RPN2_HUMAN Dolichyl-diphosphooligosaccharide--protein glycosyltransferase subunit 2 OS=Homo sapiens OX=9606 GN=RPN2 PE=1 SV=3
R.SNLDPSNVDSLFYAAQASQALSGC[+57.021]EISISN[+1378.476]ETK.D	HexNAc(2)Hex(6)	C[+57], N[+1378]	657.12	>sp|P04844|RPN2_HUMAN Dolichyl-diphosphooligosaccharide--protein glycosyltransferase subunit 2 OS=Homo sapiens OX=9606 GN=RPN2 PE=1 SV=3
R.YNQETPMEIC[+57.021]LN[+1864.634]GTPALAYLASAPPPLC[+57.021]PSGR.T	HexNAc(2)Hex(9)	C[+57]*2, N[+1865]	339.43	>sp|Q8IV08|PLD3_HUMAN 5'-3' exonuclease PLD3 OS=Homo sapiens OX=9606 GN=PLD3 PE=1 SV=1
R.YNQETPMEIC[+57.021]LN[+1702.581]GTPALAYLASAPPPLC[+57.021]PSGR.T	HexNAc(2)Hex(8)	C[+57]*2, N[+1703]	386.83	>sp|Q8IV08|PLD3_HUMAN 5'-3' exonuclease PLD3 OS=Homo sapiens OX=9606 GN=PLD3 PE=1 SV=1
R.YNQETPMEIC[+57.021]LN[+1540.529]GTPALAYLASAPPPLC[+57.021]PSGR.T	HexNAc(2)Hex(7)	C[+57]*2, N[+1541]	453.92	>sp|Q8IV08|PLD3_HUMAN 5'-3' exonuclease PLD3 OS=Homo sapiens OX=9606 GN=PLD3 PE=1 SV=1
R.DN[+1038.375]HTHSDIQVK.L	HexNAc(2)Hex(3)Fuc(1)	N[+1038]	573.77	>sp|Q8IV08|PLD3_HUMAN 5'-3' exonuclease PLD3 OS=Homo sapiens OX=9606 GN=PLD3 PE=1 SV=1
K.QDILN[+892.317]NSLTTLSQDITK.V	HexNAc(2)Hex(3)	N[+892]	498.7	>sp|Q70UQ0|IKIP_HUMAN Inhibitor of nuclear factor kappa-B kinase-interacting protein OS=Homo sapiens OX=9606 GN=IKBIP PE=1 SV=1
K.QDILN[+1216.423]NSLTTLSQDITK.V	HexNAc(2)Hex(5)	N[+1216]	673.43	>sp|Q70UQ0|IKIP_HUMAN Inhibitor of nuclear factor kappa-B kinase-interacting protein OS=Homo sapiens OX=9606 GN=IKBIP PE=1 SV=1
K.QDILN[+1378.476]NSLTTLSQDITK.V	HexNAc(2)Hex(6)	N[+1378]	966.82	>sp|Q70UQ0|IKIP_HUMAN Inhibitor of nuclear factor kappa-B kinase-interacting protein OS=Homo sapiens OX=9606 GN=IKBIP PE=1 SV=1
K.TVLTPATNHMGN[+1864.634]VTFTIPANR.E	HexNAc(2)Hex(9)	N[+1865]	310.82	>sp|P01024|CO3_HUMAN Complement C3 OS=Homo sapiens OX=9606 GN=C3 PE=1 SV=2
K.TVLTPATNHMGN[+1702.581]VTFTIPANR.E	HexNAc(2)Hex(8)	N[+1703]	508.44	>sp|P01024|CO3_HUMAN Complement C3 OS=Homo sapiens OX=9606 GN=C3 PE=1 SV=2
K.ISN[+1702.581]LTIVQAEIK.D	HexNAc(2)Hex(8)	N[+1703]	408.89	>sp|Q70UQ0|IKIP_HUMAN Inhibitor of nuclear factor kappa-B kinase-interacting protein OS=Homo sapiens OX=9606 GN=IKBIP PE=1 SV=1
K.ISN[+1378.476]LTIVQAEIK.D	HexNAc(2)Hex(6)	N[+1378]	527.02	>sp|Q70UQ0|IKIP_HUMAN Inhibitor of nuclear factor kappa-B kinase-interacting protein OS=Homo sapiens OX=9606 GN=IKBIP PE=1 SV=1
K.TVLTPATNHMGN[+1540.529]VTFTIPANR.E	HexNAc(2)Hex(7)	N[+1541]	702.5	>sp|P01024|CO3_HUMAN Complement C3 OS=Homo sapiens OX=9606 GN=C3 PE=1 SV=2
R.VIYN[+1378.476]LTEK.G	HexNAc(2)Hex(6)	N[+1378]	310.19	>sp|Q969V3|NCLN_HUMAN Nicalin OS=Homo sapiens OX=9606 GN=NCLN PE=1 SV=2
R.VIYN[+1216.423]LTEK.G	HexNAc(2)Hex(5)	N[+1216]	320.14	>sp|Q969V3|NCLN_HUMAN Nicalin OS=Homo sapiens OX=9606 GN=NCLN PE=1 SV=2
R.VIYN[+1784.634]LTEK.G	HexNAc(4)Hex(6)	N[+1785]	328.98	>sp|Q969V3|NCLN_HUMAN Nicalin OS=Homo sapiens OX=9606 GN=NCLN PE=1 SV=2
R.VIYN[+1095.397]LTEK.G	HexNAc(3)Hex(3)	N[+1095]	338.36	>sp|Q969V3|NCLN_HUMAN Nicalin OS=Homo sapiens OX=9606 GN=NCLN PE=1 SV=2
R.VIYN[+1540.529]LTEK.G	HexNAc(2)Hex(7)	N[+1541]	348.71	>sp|Q969V3|NCLN_HUMAN Nicalin OS=Homo sapiens OX=9606 GN=NCLN PE=1 SV=2
R.VIYN[+1702.581]LTEK.G	HexNAc(2)Hex(8)	N[+1703]	359.87	>sp|Q969V3|NCLN_HUMAN Nicalin OS=Homo sapiens OX=9606 GN=NCLN PE=1 SV=2
R.VIYN[+1298.476]LTEK.G	HexNAc(4)Hex(3)	N[+1298]	397.93	>sp|Q969V3|NCLN_HUMAN Nicalin OS=Homo sapiens OX=9606 GN=NCLN PE=1 SV=2
R.VIYN[+1054.370]LTEK.G	HexNAc(2)Hex(4)	N[+1054]	421	>sp|Q969V3|NCLN_HUMAN Nicalin OS=Homo sapiens OX=9606 GN=NCLN PE=1 SV=2
R.GSRTN[+1702.581]LSYSR.S	HexNAc(2)Hex(8)	N[+1703]	312.08	>sp|Q9BYW2|SETD2_HUMAN Histone-lysine N-methyltransferase SETD2 OS=Homo sapiens OX=9606 GN=SETD2 PE=1 SV=3
R.N[+1540.529]TTFNVESTK.K	HexNAc(2)Hex(7)	N[+1541]	306.8	>sp|P56199|ITA1_HUMAN Integrin alpha-1 OS=Homo sapiens OX=9606 GN=ITGA1 PE=1 SV=2
R.N[+1702.581]TTFNVESTK.K	HexNAc(2)Hex(8)	N[+1703]	399.1	>sp|P56199|ITA1_HUMAN Integrin alpha-1 OS=Homo sapiens OX=9606 GN=ITGA1 PE=1 SV=2
R.YN[+1864.634]HTGQVIIYR.M	HexNAc(2)Hex(9)	N[+1865]	556.78	>sp|P56199|ITA1_HUMAN Integrin alpha-1 OS=Homo sapiens OX=9606 GN=ITGA1 PE=1 SV=2
R.YN[+1702.581]HTGQVIIYR.M	HexNAc(2)Hex(8)	N[+1703]	603.28	>sp|P56199|ITA1_HUMAN Integrin alpha-1 OS=Homo sapiens OX=9606 GN=ITGA1 PE=1 SV=2
K.WQMN[+1710.598]FTVR.Y	HexNAc(3)Hex(5)NeuAc(1)	N[+1711]	307.36	>sp|P13473|LAMP2_HUMAN Lysosome-associated membrane glycoprotein 2 OS=Homo sapiens OX=9606 GN=LAMP2 PE=1 SV=2
K.WQMN[+1540.529]FTVR.Y	HexNAc(2)Hex(7)	N[+1541]	445.22	>sp|P13473|LAMP2_HUMAN Lysosome-associated membrane glycoprotein 2 OS=Homo sapiens OX=9606 GN=LAMP2 PE=1 SV=2
K.VYVYALN[+1378.476]QTR.F	HexNAc(2)Hex(6)	N[+1378]	544.45	>sp|P56199|ITA1_HUMAN Integrin alpha-1 OS=Homo sapiens OX=9606 GN=ITGA1 PE=1 SV=2
K.TVTISDHGTVTYN[+1038.375]GSIC[+57.021]GDDQNGPK.I	HexNAc(2)Hex(3)Fuc(1)	C[+57], N[+1038]	352.67	>sp|P13473|LAMP2_HUMAN Lysosome-associated membrane glycoprotein 2 OS=Homo sapiens OX=9606 GN=LAMP2 PE=1 SV=2
K.IAVQFGPGFSWIAN[+2861.000]FTK.A	HexNAc(5)Hex(6)NeuAc(3)	N[+2861]	412.9	>sp|P13473|LAMP2_HUMAN Lysosome-associated membrane glycoprotein 2 OS=Homo sapiens OX=9606 GN=LAMP2 PE=1 SV=2
R.SQNDKFN[+1540.529]VSLTVK.N	HexNAc(2)Hex(7)	N[+1541]	368.51	>sp|P56199|ITA1_HUMAN Integrin alpha-1 OS=Homo sapiens OX=9606 GN=ITGA1 PE=1 SV=2
R.SQNDKFN[+1702.581]VSLTVK.N	HexNAc(2)Hex(8)	N[+1703]	378.33	>sp|P56199|ITA1_HUMAN Integrin alpha-1 OS=Homo sapiens OX=9606 GN=ITGA1 PE=1 SV=2
K.VASVININPN[+2059.735]TTHSTGSC[+57.021]R.S	HexNAc(4)Hex(5)Fuc(1)NeuAc(1)	C[+57], N[+2060]	342.11	>sp|P13473|LAMP2_HUMAN Lysosome-associated membrane glycoprotein 2 OS=Homo sapiens OX=9606 GN=LAMP2 PE=1 SV=2
R.VMYTTQGGGEAWGISVLNPN[+1378.476]K.T	HexNAc(2)Hex(6)	N[+1378]	330.9	>sp|P34810|CD68_HUMAN Macrosialin OS=Homo sapiens OX=9606 GN=CD68 PE=1 SV=2
K.VASVININPN[+2424.867]TTHSTGSC[+57.021]R.S	HexNAc(5)Hex(6)Fuc(1)NeuAc(1)	C[+57], N[+2425]	393.06	>sp|P13473|LAMP2_HUMAN Lysosome-associated membrane glycoprotein 2 OS=Homo sapiens OX=9606 GN=LAMP2 PE=1 SV=2
R.DLQAPLGQSFSC[+57.021]SN[+2026.687]SSIILSPAVHLDLLSLR.L	HexNAc(2)Hex(10)	C[+57], N[+2027]	531.74	>sp|P34810|CD68_HUMAN Macrosialin OS=Homo sapiens OX=9606 GN=CD68 PE=1 SV=2
K.DSC[+57.021]ESNHN[+1702.581]ITC[+57.021]K.V	HexNAc(2)Hex(8)	C[+57]*2, N[+1703]	462.63	>sp|P56199|ITA1_HUMAN Integrin alpha-1 OS=Homo sapiens OX=9606 GN=ITGA1 PE=1 SV=2
R.DLQAPLGQSFSC[+57.021]SN[+1864.634]SSIILSPAVHLDLLSLR.L	HexNAc(2)Hex(9)	C[+57], N[+1865]	906.49	>sp|P34810|CD68_HUMAN Macrosialin OS=Homo sapiens OX=9606 GN=CD68 PE=1 SV=2
K.VASVININPN[+2350.830]TTHSTGSC[+57.021]R.S	HexNAc(4)Hex(5)Fuc(1)NeuAc(2)	C[+57], N[+2351]	403.52	>sp|P13473|LAMP2_HUMAN Lysosome-associated membrane glycoprotein 2 OS=Homo sapiens OX=9606 GN=LAMP2 PE=1 SV=2
K.VASVININPN[+1694.603]TTHSTGSC[+57.021]R.S	HexNAc(3)Hex(4)Fuc(1)NeuAc(1)	C[+57], N[+1695]	406.37	>sp|P13473|LAMP2_HUMAN Lysosome-associated membrane glycoprotein 2 OS=Homo sapiens OX=9606 GN=LAMP2 PE=1 SV=2
K.VASVININPN[+1038.375]TTHSTGSC[+57.021]R.S	HexNAc(2)Hex(3)Fuc(1)	C[+57], N[+1038]	431.96	>sp|P13473|LAMP2_HUMAN Lysosome-associated membrane glycoprotein 2 OS=Homo sapiens OX=9606 GN=LAMP2 PE=1 SV=2
K.VASVININPN[+1872.651]TTHSTGSC[+57.021]R.S	HexNAc(3)Hex(6)NeuAc(1)	C[+57], N[+1873]	441.72	>sp|P13473|LAMP2_HUMAN Lysosome-associated membrane glycoprotein 2 OS=Homo sapiens OX=9606 GN=LAMP2 PE=1 SV=2
K.VASVININPN[+1768.640]TTHSTGSC[+57.021]R.S	HexNAc(4)Hex(5)Fuc(1)	C[+57], N[+1769]	517.21	>sp|P13473|LAMP2_HUMAN Lysosome-associated membrane glycoprotein 2 OS=Homo sapiens OX=9606 GN=LAMP2 PE=1 SV=2
K.VASVININPN[+1565.560]TTHSTGSC[+57.021]R.S	HexNAc(3)Hex(5)Fuc(1)	C[+57], N[+1566]	531.48	>sp|P13473|LAMP2_HUMAN Lysosome-associated membrane glycoprotein 2 OS=Homo sapiens OX=9606 GN=LAMP2 PE=1 SV=2
K.VASVININPN[+2018.708]TTHSTGSC[+57.021]R.S	HexNAc(3)Hex(6)Fuc(1)NeuAc(1)	C[+57], N[+2019]	612.83	>sp|P13473|LAMP2_HUMAN Lysosome-associated membrane glycoprotein 2 OS=Homo sapiens OX=9606 GN=LAMP2 PE=1 SV=2
K.VASVININPN[+1540.529]TTHSTGSC[+57.021]R.S	HexNAc(2)Hex(7)	C[+57], N[+1541]	616.08	>sp|P13473|LAMP2_HUMAN Lysosome-associated membrane glycoprotein 2 OS=Homo sapiens OX=9606 GN=LAMP2 PE=1 SV=2
K.VASVININPN[+1378.476]TTHSTGSC[+57.021]R.S	HexNAc(2)Hex(6)	C[+57], N[+1378]	699.46	>sp|P13473|LAMP2_HUMAN Lysosome-associated membrane glycoprotein 2 OS=Homo sapiens OX=9606 GN=LAMP2 PE=1 SV=2
R.SEN[+1702.581]ASLVLSSSNQK.R	HexNAc(2)Hex(8)	N[+1703]	920.05	>sp|P56199|ITA1_HUMAN Integrin alpha-1 OS=Homo sapiens OX=9606 GN=ITGA1 PE=1 SV=2
R.LN[+1913.677]SSTIK.Y	HexNAc(4)Hex(5)NeuAc(1)	N[+1914]	334.36	>sp|P13473|LAMP2_HUMAN Lysosome-associated membrane glycoprotein 2 OS=Homo sapiens OX=9606 GN=LAMP2 PE=1 SV=2
R.VQPFN[+1913.677]VTQGK.Y	HexNAc(4)Hex(5)NeuAc(1)	N[+1914]	306.18	>sp|P13473|LAMP2_HUMAN Lysosome-associated membrane glycoprotein 2 OS=Homo sapiens OX=9606 GN=LAMP2 PE=1 SV=2
R.VQPFN[+1216.423]VTQGK.Y	HexNAc(2)Hex(5)	N[+1216]	365.55	>sp|P13473|LAMP2_HUMAN Lysosome-associated membrane glycoprotein 2 OS=Homo sapiens OX=9606 GN=LAMP2 PE=1 SV=2
R.VQPFN[+1872.651]VTQGK.Y	HexNAc(3)Hex(6)NeuAc(1)	N[+1873]	367	>sp|P13473|LAMP2_HUMAN Lysosome-associated membrane glycoprotein 2 OS=Homo sapiens OX=9606 GN=LAMP2 PE=1 SV=2
R.VQPFN[+1710.598]VTQGK.Y	HexNAc(3)Hex(5)NeuAc(1)	N[+1711]	408.46	>sp|P13473|LAMP2_HUMAN Lysosome-associated membrane glycoprotein 2 OS=Homo sapiens OX=9606 GN=LAMP2 PE=1 SV=2
R.VQPFN[+1378.476]VTQGK.Y	HexNAc(2)Hex(6)	N[+1378]	409.65	>sp|P13473|LAMP2_HUMAN Lysosome-associated membrane glycoprotein 2 OS=Homo sapiens OX=9606 GN=LAMP2 PE=1 SV=2
R.VQPFN[+1540.529]VTQGK.Y	HexNAc(2)Hex(7)	N[+1541]	503.71	>sp|P13473|LAMP2_HUMAN Lysosome-associated membrane glycoprotein 2 OS=Homo sapiens OX=9606 GN=LAMP2 PE=1 SV=2
R.VQPFN[+1702.581]VTQGK.Y	HexNAc(2)Hex(8)	N[+1703]	538.16	>sp|P13473|LAMP2_HUMAN Lysosome-associated membrane glycoprotein 2 OS=Homo sapiens OX=9606 GN=LAMP2 PE=1 SV=2
R.VYN[+2457.877]VTQHAVGIVVNK.Q	HexNAc(5)Hex(8)Fuc(1)	N[+2458]	576.81	>sp|P46778|RL21_HUMAN 60S ribosomal protein L21 OS=Homo sapiens OX=9606 GN=RPL21 PE=1 SV=2
R.VLGQSSSKPAAAATGPPPGN[+1622.582]TSSTQK.W	HexNAc(4)Hex(5)	N[+1623]	580.6	>sp|Q9H2P0|ADNP_HUMAN Activity-dependent neuroprotector homeobox protein OS=Homo sapiens OX=9606 GN=ADNP PE=1 SV=1
K.TILPAAAQDVYYRDEIGN[+1378.476]VSTSHLLILDDSVEMEIRPR.F	HexNAc(2)Hex(6)	N[+1378]	377	>sp|P04843|RPN1_HUMAN Dolichyl-diphosphooligosaccharide--protein glycosyltransferase subunit 1 OS=Homo sapiens OX=9606 GN=RPN1 PE=1 SV=1
K.TILPAAAQDVYYRDEIGN[+1702.581]VSTSHLLILDDSVEMEIRPR.F	HexNAc(2)Hex(8)	N[+1703]	388.7	>sp|P04843|RPN1_HUMAN Dolichyl-diphosphooligosaccharide--protein glycosyltransferase subunit 1 OS=Homo sapiens OX=9606 GN=RPN1 PE=1 SV=1
K.TILPAAAQDVYYRDEIGN[+1540.529]VSTSHLLILDDSVEMEIRPR.F	HexNAc(2)Hex(7)	N[+1541]	463.83	>sp|P04843|RPN1_HUMAN Dolichyl-diphosphooligosaccharide--protein glycosyltransferase subunit 1 OS=Homo sapiens OX=9606 GN=RPN1 PE=1 SV=1
K.TILPAAAQDVYYRDEIGN[+1216.423]VSTSHLLILDDSVEMEIRPR.F	HexNAc(2)Hex(5)	N[+1216]	712.23	>sp|P04843|RPN1_HUMAN Dolichyl-diphosphooligosaccharide--protein glycosyltransferase subunit 1 OS=Homo sapiens OX=9606 GN=RPN1 PE=1 SV=1
R.DSGIWINGFDYTGISHITPHIPEIN[+1702.581]DSIR.A	HexNAc(2)Hex(8)	N[+1703]	310.62	>sp|Q7Z2K6|ERMP1_HUMAN Endoplasmic reticulum metallopeptidase 1 OS=Homo sapiens OX=9606 GN=ERMP1 PE=1 SV=2
R.DSGIWINGFDYTGISHITPHIPEIN[+1540.529]DSIR.A	HexNAc(2)Hex(7)	N[+1541]	312.72	>sp|Q7Z2K6|ERMP1_HUMAN Endoplasmic reticulum metallopeptidase 1 OS=Homo sapiens OX=9606 GN=ERMP1 PE=1 SV=2
R.DEIGN[+1540.529]VSTSHLLILDDSVEMEIRPR.F	HexNAc(2)Hex(7)	N[+1541]	556.09	>sp|P04843|RPN1_HUMAN Dolichyl-diphosphooligosaccharide--protein glycosyltransferase subunit 1 OS=Homo sapiens OX=9606 GN=RPN1 PE=1 SV=1
R.DEIGN[+1702.581]VSTSHLLILDDSVEMEIRPR.F	HexNAc(2)Hex(8)	N[+1703]	655.31	>sp|P04843|RPN1_HUMAN Dolichyl-diphosphooligosaccharide--protein glycosyltransferase subunit 1 OS=Homo sapiens OX=9606 GN=RPN1 PE=1 SV=1
R.DEIGN[+1378.476]VSTSHLLILDDSVEM[+15.995]EIRPR.F	HexNAc(2)Hex(6)	M[+16], N[+1378]	539.67	>sp|P04843|RPN1_HUMAN Dolichyl-diphosphooligosaccharide--protein glycosyltransferase subunit 1 OS=Homo sapiens OX=9606 GN=RPN1 PE=1 SV=1
R.DEGSPAAGEVLN[+1702.581]HSDHHPILFLSNLVEGTYTFHLK.V	HexNAc(2)Hex(8)	N[+1703]	651.19	>sp|Q8IZA0|K319L_HUMAN Dyslexia-associated protein KIAA0319-like protein OS=Homo sapiens OX=9606 GN=KIAA0319L PE=1 SV=2
R.ALEVNTVTC[+57.021]QLN[+1702.581]C[+57.021]SDHGHC[+57.021]DSFTK.R	HexNAc(2)Hex(8)	C[+57]*3, N[+1703]	589.65	>sp|Q8IZA0|K319L_HUMAN Dyslexia-associated protein KIAA0319-like protein OS=Homo sapiens OX=9606 GN=KIAA0319L PE=1 SV=2
R.ALEVNTVTC[+57.021]QLN[+1540.529]C[+57.021]SDHGHC[+57.021]DSFTK.R	HexNAc(2)Hex(7)	C[+57]*3, N[+1541]	638.15	>sp|Q8IZA0|K319L_HUMAN Dyslexia-associated protein KIAA0319-like protein OS=Homo sapiens OX=9606 GN=KIAA0319L PE=1 SV=2
R.SEQLVN[+1378.476]FTGK.A	HexNAc(2)Hex(6)	N[+1378]	357.2	>sp|Q9BVX2|T106C_HUMAN Transmembrane protein 106C OS=Homo sapiens OX=9606 GN=TMEM106C PE=1 SV=1
R.SEQLVN[+1540.529]FTGK.A	HexNAc(2)Hex(7)	N[+1541]	396.75	>sp|Q9BVX2|T106C_HUMAN Transmembrane protein 106C OS=Homo sapiens OX=9606 GN=TMEM106C PE=1 SV=1
R.SAEFFN[+1702.581]YTVR.T	HexNAc(2)Hex(8)	N[+1703]	301.99	>sp|O60568|PLOD3_HUMAN Multifunctional procollagen lysine hydroxylase and glycosyltransferase LH3 OS=Homo sapiens OX=9606 GN=PLOD3 PE=1 SV=1
R.SAEFFN[+1864.634]YTVR.T	HexNAc(2)Hex(9)	N[+1865]	339.55	>sp|O60568|PLOD3_HUMAN Multifunctional procollagen lysine hydroxylase and glycosyltransferase LH3 OS=Homo sapiens OX=9606 GN=PLOD3 PE=1 SV=1
R.SAEFFN[+1378.476]YTVR.T	HexNAc(2)Hex(6)	N[+1378]	520.76	>sp|O60568|PLOD3_HUMAN Multifunctional procollagen lysine hydroxylase and glycosyltransferase LH3 OS=Homo sapiens OX=9606 GN=PLOD3 PE=1 SV=1
K.EQYIHEN[+1702.581]YSR.A	HexNAc(2)Hex(8)	N[+1703]	347.22	>sp|O60568|PLOD3_HUMAN Multifunctional procollagen lysine hydroxylase and glycosyltransferase LH3 OS=Homo sapiens OX=9606 GN=PLOD3 PE=1 SV=1
K.EQYIHEN[+1540.529]YSR.A	HexNAc(2)Hex(7)	N[+1541]	362.41	>sp|O60568|PLOD3_HUMAN Multifunctional procollagen lysine hydroxylase and glycosyltransferase LH3 OS=Homo sapiens OX=9606 GN=PLOD3 PE=1 SV=1
K.EQYIHEN[+1378.476]YSR.A	HexNAc(2)Hex(6)	N[+1378]	454.59	>sp|O60568|PLOD3_HUMAN Multifunctional procollagen lysine hydroxylase and glycosyltransferase LH3 OS=Homo sapiens OX=9606 GN=PLOD3 PE=1 SV=1
K.EQYIHEN[+1864.634]YSR.A	HexNAc(2)Hex(9)	N[+1865]	489.29	>sp|O60568|PLOD3_HUMAN Multifunctional procollagen lysine hydroxylase and glycosyltransferase LH3 OS=Homo sapiens OX=9606 GN=PLOD3 PE=1 SV=1
R.KFLQKHLN[+1866.688]ASNPTEPATIIFTAAR.E	HexNAc(6)Hex(4)	N[+1867]	378.44	>sp|Q8NFQ8|TOIP2_HUMAN Torsin-1A-interacting protein 2 OS=Homo sapiens OX=9606 GN=TOR1AIP2 PE=1 SV=1
K.HLN[+1702.581]ASNPTEPATIIFTAAR.E	HexNAc(2)Hex(8)	N[+1703]	363.34	>sp|Q8NFQ8|TOIP2_HUMAN Torsin-1A-interacting protein 2 OS=Homo sapiens OX=9606 GN=TOR1AIP2 PE=1 SV=1
K.HLN[+1540.529]ASNPTEPATIIFTAAR.E	HexNAc(2)Hex(7)	N[+1541]	423.26	>sp|Q8NFQ8|TOIP2_HUMAN Torsin-1A-interacting protein 2 OS=Homo sapiens OX=9606 GN=TOR1AIP2 PE=1 SV=1
K.HLN[+1864.634]ASNPTEPATIIFTAAR.E	HexNAc(2)Hex(9)	N[+1865]	536.59	>sp|Q8NFQ8|TOIP2_HUMAN Torsin-1A-interacting protein 2 OS=Homo sapiens OX=9606 GN=TOR1AIP2 PE=1 SV=1
K.HLN[+1378.476]ASNPTEPATIIFTAAR.E	HexNAc(2)Hex(6)	N[+1378]	784.47	>sp|Q8NFQ8|TOIP2_HUMAN Torsin-1A-interacting protein 2 OS=Homo sapiens OX=9606 GN=TOR1AIP2 PE=1 SV=1
K.KFLKPYTLEEQKN[+1727.613]LTVC[+57.021]PDGALFEQK.G	HexNAc(3)Hex(6)Fuc(1)	C[+57], N[+1728]	321.03	>sp|P54709|AT1B3_HUMAN Sodium/potassium-transporting ATPase subunit beta-3 OS=Homo sapiens OX=9606 GN=ATP1B3 PE=1 SV=1
K.FLKPYTLEEQKN[+2059.735]LTVC[+57.021]PDGALFEQK.G	HexNAc(4)Hex(5)Fuc(1)NeuAc(1)	C[+57], N[+2060]	304.98	>sp|P54709|AT1B3_HUMAN Sodium/potassium-transporting ATPase subunit beta-3 OS=Homo sapiens OX=9606 GN=ATP1B3 PE=1 SV=1
K.FLKPYTLEEQKN[+2350.830]LTVC[+57.021]PDGALFEQK.G	HexNAc(4)Hex(5)Fuc(1)NeuAc(2)	C[+57], N[+2351]	307.43	>sp|P54709|AT1B3_HUMAN Sodium/potassium-transporting ATPase subunit beta-3 OS=Homo sapiens OX=9606 GN=ATP1B3 PE=1 SV=1
K.FLKPYTLEEQKN[+1704.635]LTVC[+57.021]PDGALFEQK.G	HexNAc(6)Hex(3)	C[+57], N[+1705]	322.38	>sp|P54709|AT1B3_HUMAN Sodium/potassium-transporting ATPase subunit beta-3 OS=Homo sapiens OX=9606 GN=ATP1B3 PE=1 SV=1
K.FLKPYTLEEQKN[+1565.560]LTVC[+57.021]PDGALFEQK.G	HexNAc(3)Hex(5)Fuc(1)	C[+57], N[+1566]	333.74	>sp|P54709|AT1B3_HUMAN Sodium/potassium-transporting ATPase subunit beta-3 OS=Homo sapiens OX=9606 GN=ATP1B3 PE=1 SV=1
K.FLKPYTLEEQKN[+1768.640]LTVC[+57.021]PDGALFEQK.G	HexNAc(4)Hex(5)Fuc(1)	C[+57], N[+1769]	357.2	>sp|P54709|AT1B3_HUMAN Sodium/potassium-transporting ATPase subunit beta-3 OS=Homo sapiens OX=9606 GN=ATP1B3 PE=1 SV=1
K.FLKPYTLEEQKN[+1540.529]LTVC[+57.021]PDGALFEQK.G	HexNAc(2)Hex(7)	C[+57], N[+1541]	365.75	>sp|P54709|AT1B3_HUMAN Sodium/potassium-transporting ATPase subunit beta-3 OS=Homo sapiens OX=9606 GN=ATP1B3 PE=1 SV=1
K.FLKPYTLEEQKN[+1378.476]LTVC[+57.021]PDGALFEQK.G	HexNAc(2)Hex(6)	C[+57], N[+1378]	378.08	>sp|P54709|AT1B3_HUMAN Sodium/potassium-transporting ATPase subunit beta-3 OS=Homo sapiens OX=9606 GN=ATP1B3 PE=1 SV=1
K.FLKPYTLEEQKN[+2026.687]LTVC[+57.021]PDGALFEQK.G	HexNAc(2)Hex(10)	C[+57], N[+2027]	476.64	>sp|P54709|AT1B3_HUMAN Sodium/potassium-transporting ATPase subunit beta-3 OS=Homo sapiens OX=9606 GN=ATP1B3 PE=1 SV=1
K.FLKPYTLEEQKN[+1864.634]LTVC[+57.021]PDGALFEQK.G	HexNAc(2)Hex(9)	C[+57], N[+1865]	487.56	>sp|P54709|AT1B3_HUMAN Sodium/potassium-transporting ATPase subunit beta-3 OS=Homo sapiens OX=9606 GN=ATP1B3 PE=1 SV=1
K.FLKPYTLEEQKN[+1702.581]LTVC[+57.021]PDGALFEQK.G	HexNAc(2)Hex(8)	C[+57], N[+1703]	651.32	>sp|P54709|AT1B3_HUMAN Sodium/potassium-transporting ATPase subunit beta-3 OS=Homo sapiens OX=9606 GN=ATP1B3 PE=1 SV=1
K.N[+1378.476]LTVC[+57.021]PDGALFEQK.G	HexNAc(2)Hex(6)	C[+57], N[+1378]	331.92	>sp|P54709|AT1B3_HUMAN Sodium/potassium-transporting ATPase subunit beta-3 OS=Homo sapiens OX=9606 GN=ATP1B3 PE=1 SV=1
K.N[+1702.581]LTVC[+57.021]PDGALFEQK.G	HexNAc(2)Hex(8)	C[+57], N[+1703]	487.48	>sp|P54709|AT1B3_HUMAN Sodium/potassium-transporting ATPase subunit beta-3 OS=Homo sapiens OX=9606 GN=ATP1B3 PE=1 SV=1
K.N[+1540.529]LTVC[+57.021]PDGALFEQK.G	HexNAc(2)Hex(7)	C[+57], N[+1541]	709.06	>sp|P54709|AT1B3_HUMAN Sodium/potassium-transporting ATPase subunit beta-3 OS=Homo sapiens OX=9606 GN=ATP1B3 PE=1 SV=1
K.LHVGYLQPLVAVQVSFAPN[+2059.735]NTGK.E	HexNAc(4)Hex(5)Fuc(1)NeuAc(1)	N[+2060]	404.23	>sp|P54709|AT1B3_HUMAN Sodium/potassium-transporting ATPase subunit beta-3 OS=Homo sapiens OX=9606 GN=ATP1B3 PE=1 SV=1
K.LHVGYLQPLVAVQVSFAPN[+2350.830]NTGK.E	HexNAc(4)Hex(5)Fuc(1)NeuAc(2)	N[+2351]	419.08	>sp|P54709|AT1B3_HUMAN Sodium/potassium-transporting ATPase subunit beta-3 OS=Homo sapiens OX=9606 GN=ATP1B3 PE=1 SV=1
R.AISRTNENDPAKHGDQHEGQHYN[+3517.228]ISPQDLETVFPHGLPPR.F	HexNAc(6)Hex(7)NeuAc(4)	N[+3517]	370.24	>sp|P51398|RT29_HUMAN 28S ribosomal protein S29, mitochondrial OS=Homo sapiens OX=9606 GN=DAP3 PE=1 SV=1
K.HGDQHEGQHYN[+2133.772]ISPQDLETVFPHGLPPR.F	HexNAc(5)Hex(6)Fuc(1)	N[+2134]	641.48	>sp|P51398|RT29_HUMAN 28S ribosomal protein S29, mitochondrial OS=Homo sapiens OX=9606 GN=DAP3 PE=1 SV=1
R.YGEN[+2350.830]NSLSVEGFR.K	HexNAc(4)Hex(5)Fuc(1)NeuAc(2)	N[+2351]	364.79	>sp|Q13433|S39A6_HUMAN Zinc transporter ZIP6 OS=Homo sapiens OX=9606 GN=SLC39A6 PE=1 SV=3
K.LLTSHGMGIQVPLN[+1378.476]ATEFNYLC[+57.021]PAIINQIDAR.S	HexNAc(2)Hex(6)	C[+57], N[+1378]	336.61	>sp|Q13433|S39A6_HUMAN Zinc transporter ZIP6 OS=Homo sapiens OX=9606 GN=SLC39A6 PE=1 SV=3
K.LLTSHGMGIQVPLN[+1540.529]ATEFNYLC[+57.021]PAIINQIDAR.S	HexNAc(2)Hex(7)	C[+57], N[+1541]	338.34	>sp|Q13433|S39A6_HUMAN Zinc transporter ZIP6 OS=Homo sapiens OX=9606 GN=SLC39A6 PE=1 SV=3
K.LLTSHGMGIQVPLN[+1216.423]ATEFNYLC[+57.021]PAIINQIDAR.S	HexNAc(2)Hex(5)	C[+57], N[+1216]	369.19	>sp|Q13433|S39A6_HUMAN Zinc transporter ZIP6 OS=Homo sapiens OX=9606 GN=SLC39A6 PE=1 SV=3
R.PGSSDINVAPGEQGPDQEETNTLVAN[+1298.476]TSNSNGLK.L	HexNAc(4)Hex(3)	N[+1298]	337.74	>sp|Q9Y6M5|ZNT1_HUMAN Zinc transporter 1 OS=Homo sapiens OX=9606 GN=SLC30A1 PE=1 SV=3
K.SGTIFDNFLITNDEAYAEEFGN[+1540.529]ETWGVTK.A	HexNAc(2)Hex(7)	N[+1541]	312.3	>sp|P27797|CALR_HUMAN Calreticulin OS=Homo sapiens OX=9606 GN=CALR PE=1 SV=1
K.SGTIFDNFLITNDEAYAEEFGN[+1241.454]ETWGVTK.A	HexNAc(3)Hex(3)Fuc(1)	N[+1241]	517.11	>sp|P27797|CALR_HUMAN Calreticulin OS=Homo sapiens OX=9606 GN=CALR PE=1 SV=1
K.SGTIFDNFLITNDEAYAEEFGN[+1216.423]ETWGVTK.A	HexNAc(2)Hex(5)	N[+1216]	645.81	>sp|P27797|CALR_HUMAN Calreticulin OS=Homo sapiens OX=9606 GN=CALR PE=1 SV=1
K.SGTIFDNFLITNDEAYAEEFGN[+1378.476]ETWGVTK.A	HexNAc(2)Hex(6)	N[+1378]	672.5	>sp|P27797|CALR_HUMAN Calreticulin OS=Homo sapiens OX=9606 GN=CALR PE=1 SV=1
K.ALMVLTEEPLLYIPPPPC[+57.021]QPLIN[+2026.687]TTESLR.L	HexNAc(2)Hex(10)	C[+57], N[+2027]	351.58	>sp|P18850|ATF6A_HUMAN Cyclic AMP-dependent transcription factor ATF-6 alpha OS=Homo sapiens OX=9606 GN=ATF6 PE=1 SV=3
R.DHLLLPATTHN[+1864.634]K.T	HexNAc(2)Hex(9)	N[+1865]	575.13	>sp|P18850|ATF6A_HUMAN Cyclic AMP-dependent transcription factor ATF-6 alpha OS=Homo sapiens OX=9606 GN=ATF6 PE=1 SV=3
K.ILLTC[+57.021]SLN[+2424.867]DSATEVTGHR.W	HexNAc(5)Hex(6)Fuc(1)NeuAc(1)	C[+57], N[+2425]	302.49	>sp|P35613|BASI_HUMAN Basigin OS=Homo sapiens OX=9606 GN=BSG PE=1 SV=2
K.ILLTC[+57.021]SLN[+2350.830]DSATEVTGHR.W	HexNAc(4)Hex(5)Fuc(1)NeuAc(2)	C[+57], N[+2351]	307.95	>sp|P35613|BASI_HUMAN Basigin OS=Homo sapiens OX=9606 GN=BSG PE=1 SV=2
K.ILLTC[+57.021]SLN[+1444.534]DSATEVTGHR.W	HexNAc(4)Hex(3)Fuc(1)	C[+57], N[+1445]	334.63	>sp|P35613|BASI_HUMAN Basigin OS=Homo sapiens OX=9606 GN=BSG PE=1 SV=2
K.ILLTC[+57.021]SLN[+1768.640]DSATEVTGHR.W	HexNAc(4)Hex(5)Fuc(1)	C[+57], N[+1769]	339.56	>sp|P35613|BASI_HUMAN Basigin OS=Homo sapiens OX=9606 GN=BSG PE=1 SV=2
K.ILLTC[+57.021]SLN[+1864.634]DSATEVTGHR.W	HexNAc(2)Hex(9)	C[+57], N[+1865]	382.78	>sp|P35613|BASI_HUMAN Basigin OS=Homo sapiens OX=9606 GN=BSG PE=1 SV=2
K.ILLTC[+57.021]SLN[+1216.423]DSATEVTGHR.W	HexNAc(2)Hex(5)	C[+57], N[+1216]	384.05	>sp|P35613|BASI_HUMAN Basigin OS=Homo sapiens OX=9606 GN=BSG PE=1 SV=2
K.ILLTC[+57.021]SLN[+2059.735]DSATEVTGHR.W	HexNAc(4)Hex(5)Fuc(1)NeuAc(1)	C[+57], N[+2060]	447.11	>sp|P35613|BASI_HUMAN Basigin OS=Homo sapiens OX=9606 GN=BSG PE=1 SV=2
K.ILLTC[+57.021]SLN[+2026.687]DSATEVTGHR.W	HexNAc(2)Hex(10)	C[+57], N[+2027]	534.49	>sp|P35613|BASI_HUMAN Basigin OS=Homo sapiens OX=9606 GN=BSG PE=1 SV=2
K.ILLTC[+57.021]SLN[+1378.476]DSATEVTGHR.W	HexNAc(2)Hex(6)	C[+57], N[+1378]	680.74	>sp|P35613|BASI_HUMAN Basigin OS=Homo sapiens OX=9606 GN=BSG PE=1 SV=2
R.AN[+1704.635]TSALAVPSPVSNSASAR.H	HexNAc(6)Hex(3)	N[+1705]	382.93	>sp|P55268|LAMB2_HUMAN Laminin subunit beta-2 OS=Homo sapiens OX=9606 GN=LAMB2 PE=1 SV=2
K.ILLTC[+57.021]SLN[+1540.529]DSATEVTGHR.W	HexNAc(2)Hex(7)	C[+57], N[+1541]	762.66	>sp|P35613|BASI_HUMAN Basigin OS=Homo sapiens OX=9606 GN=BSG PE=1 SV=2
K.ILLTC[+57.021]SLN[+1702.581]DSATEVTGHR.W	HexNAc(2)Hex(8)	C[+57], N[+1703]	774.26	>sp|P35613|BASI_HUMAN Basigin OS=Homo sapiens OX=9606 GN=BSG PE=1 SV=2
K.ALMN[+1702.581]GSESR.F	HexNAc(2)Hex(8)	N[+1703]	363.62	>sp|P35613|BASI_HUMAN Basigin OS=Homo sapiens OX=9606 GN=BSG PE=1 SV=2
K.ALMN[+1378.476]GSESR.F	HexNAc(2)Hex(6)	N[+1378]	486.65	>sp|P35613|BASI_HUMAN Basigin OS=Homo sapiens OX=9606 GN=BSG PE=1 SV=2
R.FWLPEN[+1378.476]VSWADLEGPADGYGYPR.G	HexNAc(2)Hex(6)	N[+1378]	554.1	>sp|Q8N5B7|CERS5_HUMAN Ceramide synthase 5 OS=Homo sapiens OX=9606 GN=CERS5 PE=1 SV=1
R.FWLPEN[+1216.423]VSWADLEGPADGYGYPR.G	HexNAc(2)Hex(5)	N[+1216]	781.82	>sp|Q8N5B7|CERS5_HUMAN Ceramide synthase 5 OS=Homo sapiens OX=9606 GN=CERS5 PE=1 SV=1
R.QSPSFKLSLSSGTKTN[+1589.571]LTSQSSTTNLPGSPGSPGSPGSPGSPGSVPK.N	HexNAc(4)Hex(3)NeuAc(1)	N[+1590]	624.73	>sp|Q6IN85|P4R3A_HUMAN Serine/threonine-protein phosphatase 4 regulatory subunit 3A OS=Homo sapiens OX=9606 GN=PPP4R3A PE=1 SV=1
R.VFPYISAMVNN[+1540.529]GSLSYDHER.D	HexNAc(2)Hex(7)	N[+1541]	302.27	>sp|Q9H0V9|LMA2L_HUMAN VIP36-like protein OS=Homo sapiens OX=9606 GN=LMAN2L PE=1 SV=1
R.VFPYISAMVNN[+1702.581]GSLSYDHER.D	HexNAc(2)Hex(8)	N[+1703]	412.62	>sp|Q9H0V9|LMA2L_HUMAN VIP36-like protein OS=Homo sapiens OX=9606 GN=LMAN2L PE=1 SV=1
R.VFPYISAMVNN[+1378.476]GSLSYDHER.D	HexNAc(2)Hex(6)	N[+1378]	580.71	>sp|Q9H0V9|LMA2L_HUMAN VIP36-like protein OS=Homo sapiens OX=9606 GN=LMAN2L PE=1 SV=1
R.PGAMN[+1702.581]FSYSPLLR.E	HexNAc(2)Hex(8)	N[+1703]	434.29	>sp|O15230|LAMA5_HUMAN Laminin subunit alpha-5 OS=Homo sapiens OX=9606 GN=LAMA5 PE=1 SV=8
R.PGAMN[+1864.634]FSYSPLLR.E	HexNAc(2)Hex(9)	N[+1865]	501.57	>sp|O15230|LAMA5_HUMAN Laminin subunit alpha-5 OS=Homo sapiens OX=9606 GN=LAMA5 PE=1 SV=8
R.VWQGHAN[+1864.634]ASFC[+57.021]PHGYGC[+57.021]R.T	HexNAc(2)Hex(9)	C[+57]*2, N[+1865]	734.25	>sp|O15230|LAMA5_HUMAN Laminin subunit alpha-5 OS=Homo sapiens OX=9606 GN=LAMA5 PE=1 SV=8
R.LN[+1378.476]ASIADLQSQLR.S	HexNAc(2)Hex(6)	N[+1378]	473.94	>sp|O15230|LAMA5_HUMAN Laminin subunit alpha-5 OS=Homo sapiens OX=9606 GN=LAMA5 PE=1 SV=8
R.TLSELMSQTGHLGLAN[+1378.476]ASAPSGEQLLR.T	HexNAc(2)Hex(6)	N[+1378]	355.4	>sp|O15230|LAMA5_HUMAN Laminin subunit alpha-5 OS=Homo sapiens OX=9606 GN=LAMA5 PE=1 SV=8
R.TLSELMSQTGHLGLAN[+1864.634]ASAPSGEQLLR.T	HexNAc(2)Hex(9)	N[+1865]	567	>sp|O15230|LAMA5_HUMAN Laminin subunit alpha-5 OS=Homo sapiens OX=9606 GN=LAMA5 PE=1 SV=8
R.TLSELMSQTGHLGLAN[+1702.581]ASAPSGEQLLR.T	HexNAc(2)Hex(8)	N[+1703]	719.9	>sp|O15230|LAMA5_HUMAN Laminin subunit alpha-5 OS=Homo sapiens OX=9606 GN=LAMA5 PE=1 SV=8
R.GN[+1702.581]ITEYQC[+57.021]HQYITK.M	HexNAc(2)Hex(8)	C[+57], N[+1703]	730.39	>sp|Q92896|GSLG1_HUMAN Golgi apparatus protein 1 OS=Homo sapiens OX=9606 GN=GLG1 PE=1 SV=2
R.DN[+1702.581]ATLQATLHAAR.D	HexNAc(2)Hex(8)	N[+1703]	481.63	>sp|O15230|LAMA5_HUMAN Laminin subunit alpha-5 OS=Homo sapiens OX=9606 GN=LAMA5 PE=1 SV=8
R.LC[+57.021]HTHGWN[+2350.830]ETSEFMPQGAVFSC[+57.021]LYR.H	HexNAc(4)Hex(5)Fuc(1)NeuAc(2)	C[+57]*2, N[+2351]	404.93	>sp|Q92896|GSLG1_HUMAN Golgi apparatus protein 1 OS=Homo sapiens OX=9606 GN=GLG1 PE=1 SV=2
R.DN[+1864.634]ATLQATLHAAR.D	HexNAc(2)Hex(9)	N[+1865]	488.53	>sp|O15230|LAMA5_HUMAN Laminin subunit alpha-5 OS=Homo sapiens OX=9606 GN=LAMA5 PE=1 SV=8
R.GVHN[+1864.634]ASLALSASIGR.V	HexNAc(2)Hex(9)	N[+1865]	443.62	>sp|O15230|LAMA5_HUMAN Laminin subunit alpha-5 OS=Homo sapiens OX=9606 GN=LAMA5 PE=1 SV=8
R.GVHN[+1702.581]ASLALSASIGR.V	HexNAc(2)Hex(8)	N[+1703]	564.63	>sp|O15230|LAMA5_HUMAN Laminin subunit alpha-5 OS=Homo sapiens OX=9606 GN=LAMA5 PE=1 SV=8
R.LLLGGLPESGTIYN[+1540.529]FSGC[+57.021]ISNVFVQR.L	HexNAc(2)Hex(7)	C[+57], N[+1541]	581.45	>sp|O15230|LAMA5_HUMAN Laminin subunit alpha-5 OS=Homo sapiens OX=9606 GN=LAMA5 PE=1 SV=8
R.VFDLQQNLGSVN[+1702.581]VSTGC[+57.021]APALQAQTPGLGPR.G	HexNAc(2)Hex(8)	C[+57], N[+1703]	677.04	>sp|O15230|LAMA5_HUMAN Laminin subunit alpha-5 OS=Homo sapiens OX=9606 GN=LAMA5 PE=1 SV=8
R.VLEAVN[+1540.529]GTDAR.L	HexNAc(2)Hex(7)	N[+1541]	438.79	>sp|O60487|MPZL2_HUMAN Myelin protein zero-like protein 2 OS=Homo sapiens OX=9606 GN=MPZL2 PE=1 SV=1
R.VSWDGNPERYDASILLWKLQFDDN[+1378.476]GTYTC[+57.021]QVK.N	HexNAc(2)Hex(6)	C[+57], N[+1378]	333.82	>sp|O60487|MPZL2_HUMAN Myelin protein zero-like protein 2 OS=Homo sapiens OX=9606 GN=MPZL2 PE=1 SV=1
K.LQFDDN[+1702.581]GTYTC[+57.021]QVK.N	HexNAc(2)Hex(8)	C[+57], N[+1703]	508.33	>sp|O60487|MPZL2_HUMAN Myelin protein zero-like protein 2 OS=Homo sapiens OX=9606 GN=MPZL2 PE=1 SV=1
K.LQFDDN[+1540.529]GTYTC[+57.021]QVK.N	HexNAc(2)Hex(7)	C[+57], N[+1541]	735.6	>sp|O60487|MPZL2_HUMAN Myelin protein zero-like protein 2 OS=Homo sapiens OX=9606 GN=MPZL2 PE=1 SV=1
K.YYN[+1038.375]YTLSINGK.A	HexNAc(2)Hex(3)Fuc(1)	N[+1038]	383.86	>sp|P15586|GNS_HUMAN N-acetylglucosamine-6-sulfatase OS=Homo sapiens OX=9606 GN=GNS PE=1 SV=3
K.TPMTN[+1540.529]SSIQFLDNAFR.K	HexNAc(2)Hex(7)	N[+1541]	611.33	>sp|P15586|GNS_HUMAN N-acetylglucosamine-6-sulfatase OS=Homo sapiens OX=9606 GN=GNS PE=1 SV=3
K.TPMTN[+1702.581]SSIQFLDNAFR.K	HexNAc(2)Hex(8)	N[+1703]	731.53	>sp|P15586|GNS_HUMAN N-acetylglucosamine-6-sulfatase OS=Homo sapiens OX=9606 GN=GNS PE=1 SV=3
R.GPGIKPN[+1540.529]QTSK.M	HexNAc(2)Hex(7)	N[+1541]	396.82	>sp|P15586|GNS_HUMAN N-acetylglucosamine-6-sulfatase OS=Homo sapiens OX=9606 GN=GNS PE=1 SV=3
R.GASN[+1540.529]LTWR.S	HexNAc(2)Hex(7)	N[+1541]	313.29	>sp|P15586|GNS_HUMAN N-acetylglucosamine-6-sulfatase OS=Homo sapiens OX=9606 GN=GNS PE=1 SV=3
R.TALWVATDHNMDN[+1540.529]TSTVLR.E	HexNAc(2)Hex(7)	N[+1541]	398.22	>sp|Q8NBJ5|GT251_HUMAN Procollagen galactosyltransferase 1 OS=Homo sapiens OX=9606 GN=COLGALT1 PE=1 SV=1
R.TALWVATDHNMDN[+1702.581]TSTVLR.E	HexNAc(2)Hex(8)	N[+1703]	398.86	>sp|Q8NBJ5|GT251_HUMAN Procollagen galactosyltransferase 1 OS=Homo sapiens OX=9606 GN=COLGALT1 PE=1 SV=1
R.TALWVATDHNMDN[+1378.476]TSTVLR.E	HexNAc(2)Hex(6)	N[+1378]	457.58	>sp|Q8NBJ5|GT251_HUMAN Procollagen galactosyltransferase 1 OS=Homo sapiens OX=9606 GN=COLGALT1 PE=1 SV=1
R.TALWVATDHNMDN[+1864.634]TSTVLR.E	HexNAc(2)Hex(9)	N[+1865]	569.38	>sp|Q8NBJ5|GT251_HUMAN Procollagen galactosyltransferase 1 OS=Homo sapiens OX=9606 GN=COLGALT1 PE=1 SV=1
R.TALWVATDHNM[+15.995]DN[+1702.581]TSTVLR.E	HexNAc(2)Hex(8)	M[+16], N[+1703]	319.65	>sp|Q8NBJ5|GT251_HUMAN Procollagen galactosyltransferase 1 OS=Homo sapiens OX=9606 GN=COLGALT1 PE=1 SV=1
K.FLTEVEKN[+1378.476]ATALYHVEAFK.T	HexNAc(2)Hex(6)	N[+1378]	622.31	>sp|Q9UNW1|MINP1_HUMAN Multiple inositol polyphosphate phosphatase 1 OS=Homo sapiens OX=9606 GN=MINPP1 PE=1 SV=1
R.ALQAQEIEC[+57.021]RLVEAVDGKAMN[+1702.581]TSQVEALGIQMLPGYR.D	HexNAc(2)Hex(8)	C[+57], N[+1703]	312.37	>sp|Q8NBJ5|GT251_HUMAN Procollagen galactosyltransferase 1 OS=Homo sapiens OX=9606 GN=COLGALT1 PE=1 SV=1
K.AMN[+2555.925]TSQVEALGIQMLPGYR.D	HexNAc(7)Hex(7)	N[+2556]	342.97	>sp|Q8NBJ5|GT251_HUMAN Procollagen galactosyltransferase 1 OS=Homo sapiens OX=9606 GN=COLGALT1 PE=1 SV=1
K.AMN[+1540.529]TSQVEALGIQMLPGYR.D	HexNAc(2)Hex(7)	N[+1541]	442.24	>sp|Q8NBJ5|GT251_HUMAN Procollagen galactosyltransferase 1 OS=Homo sapiens OX=9606 GN=COLGALT1 PE=1 SV=1
K.AMN[+1702.581]TSQVEALGIQMLPGYR.D	HexNAc(2)Hex(8)	N[+1703]	562.7	>sp|Q8NBJ5|GT251_HUMAN Procollagen galactosyltransferase 1 OS=Homo sapiens OX=9606 GN=COLGALT1 PE=1 SV=1
K.AMN[+1216.423]TSQVEALGIQMLPGYR.D	HexNAc(2)Hex(5)	N[+1216]	718.9	>sp|Q8NBJ5|GT251_HUMAN Procollagen galactosyltransferase 1 OS=Homo sapiens OX=9606 GN=COLGALT1 PE=1 SV=1
K.AMN[+1378.476]TSQVEALGIQMLPGYR.D	HexNAc(2)Hex(6)	N[+1378]	736.5	>sp|Q8NBJ5|GT251_HUMAN Procollagen galactosyltransferase 1 OS=Homo sapiens OX=9606 GN=COLGALT1 PE=1 SV=1
K.AMN[+1054.370]TSQVEALGIQMLPGYR.D	HexNAc(2)Hex(4)	N[+1054]	815.41	>sp|Q8NBJ5|GT251_HUMAN Procollagen galactosyltransferase 1 OS=Homo sapiens OX=9606 GN=COLGALT1 PE=1 SV=1
K.N[+1378.476]ITIVTGAPR.H	HexNAc(2)Hex(6)	N[+1378]	311.44	>sp|P26006|ITA3_HUMAN Integrin alpha-3 OS=Homo sapiens OX=9606 GN=ITGA3 PE=1 SV=5
K.N[+1216.423]ITIVTGAPR.H	HexNAc(2)Hex(5)	N[+1216]	316.43	>sp|P26006|ITA3_HUMAN Integrin alpha-3 OS=Homo sapiens OX=9606 GN=ITGA3 PE=1 SV=5
R.SLDAYPILNQAQALEN[+1702.581]HTEVQFQK.E	HexNAc(2)Hex(8)	N[+1703]	545.19	>sp|P26006|ITA3_HUMAN Integrin alpha-3 OS=Homo sapiens OX=9606 GN=ITGA3 PE=1 SV=5
R.SLDAYPILNQAQALEN[+1864.634]HTEVQFQK.E	HexNAc(2)Hex(9)	N[+1865]	559.46	>sp|P26006|ITA3_HUMAN Integrin alpha-3 OS=Homo sapiens OX=9606 GN=ITGA3 PE=1 SV=5
R.SLDAYPILNQAQALEN[+1540.529]HTEVQFQK.E	HexNAc(2)Hex(7)	N[+1541]	579.26	>sp|P26006|ITA3_HUMAN Integrin alpha-3 OS=Homo sapiens OX=9606 GN=ITGA3 PE=1 SV=5
K.LLLSIN[+1702.581]VTNTR.T	HexNAc(2)Hex(8)	N[+1703]	402.44	>sp|P26006|ITA3_HUMAN Integrin alpha-3 OS=Homo sapiens OX=9606 GN=ITGA3 PE=1 SV=5
R.AHC[+57.021]VWLEC[+57.021]PIPDAPVVTN[+2569.905]VTVK.A	HexNAc(5)Hex(6)NeuAc(2)	C[+57]*2, N[+2570]	309.38	>sp|P26006|ITA3_HUMAN Integrin alpha-3 OS=Homo sapiens OX=9606 GN=ITGA3 PE=1 SV=5
R.AHC[+57.021]VWLEC[+57.021]PIPDAPVVTN[+1864.634]VTVK.A	HexNAc(2)Hex(9)	C[+57]*2, N[+1865]	310.92	>sp|P26006|ITA3_HUMAN Integrin alpha-3 OS=Homo sapiens OX=9606 GN=ITGA3 PE=1 SV=5
R.AHC[+57.021]VWLEC[+57.021]PIPDAPVVTN[+2278.809]VTVK.A	HexNAc(5)Hex(6)NeuAc(1)	C[+57]*2, N[+2279]	323.25	>sp|P26006|ITA3_HUMAN Integrin alpha-3 OS=Homo sapiens OX=9606 GN=ITGA3 PE=1 SV=5
R.AHC[+57.021]VWLEC[+57.021]PIPDAPVVTN[+1540.529]VTVK.A	HexNAc(2)Hex(7)	C[+57]*2, N[+1541]	370.02	>sp|P26006|ITA3_HUMAN Integrin alpha-3 OS=Homo sapiens OX=9606 GN=ITGA3 PE=1 SV=5
R.AHC[+57.021]VWLEC[+57.021]PIPDAPVVTN[+1987.714]VTVK.A	HexNAc(5)Hex(6)	C[+57]*2, N[+1988]	372.77	>sp|P26006|ITA3_HUMAN Integrin alpha-3 OS=Homo sapiens OX=9606 GN=ITGA3 PE=1 SV=5
R.AHC[+57.021]VWLEC[+57.021]PIPDAPVVTN[+1702.581]VTVK.A	HexNAc(2)Hex(8)	C[+57]*2, N[+1703]	414.04	>sp|P26006|ITA3_HUMAN Integrin alpha-3 OS=Homo sapiens OX=9606 GN=ITGA3 PE=1 SV=5
R.AHC[+57.021]VWLEC[+57.021]PIPDAPVVTN[+1913.677]VTVK.A	HexNAc(4)Hex(5)NeuAc(1)	C[+57]*2, N[+1914]	468.2	>sp|P26006|ITA3_HUMAN Integrin alpha-3 OS=Homo sapiens OX=9606 GN=ITGA3 PE=1 SV=5
R.AHC[+57.021]VWLEC[+57.021]PIPDAPVVTN[+1622.582]VTVK.A	HexNAc(4)Hex(5)	C[+57]*2, N[+1623]	485.77	>sp|P26006|ITA3_HUMAN Integrin alpha-3 OS=Homo sapiens OX=9606 GN=ITGA3 PE=1 SV=5
R.N[+892.317]VTHHVSVTK.Q	HexNAc(2)Hex(3)	N[+892]	342.73	>sp|O94901|SUN1_HUMAN SUN domain-containing protein 1 OS=Homo sapiens OX=9606 GN=SUN1 PE=1 SV=3
R.N[+1054.370]VTHHVSVTK.Q	HexNAc(2)Hex(4)	N[+1054]	475.1	>sp|O94901|SUN1_HUMAN SUN domain-containing protein 1 OS=Homo sapiens OX=9606 GN=SUN1 PE=1 SV=3
R.N[+1378.476]VTHHVSVTK.Q	HexNAc(2)Hex(6)	N[+1378]	489.96	>sp|O94901|SUN1_HUMAN SUN domain-containing protein 1 OS=Homo sapiens OX=9606 GN=SUN1 PE=1 SV=3
K.TLSPTGN[+1540.529]ISSAPK.D	HexNAc(2)Hex(7)	N[+1541]	330.08	>sp|O94901|SUN1_HUMAN SUN domain-containing protein 1 OS=Homo sapiens OX=9606 GN=SUN1 PE=1 SV=3
R.VWN[+1702.581]STFIEDYR.D	HexNAc(2)Hex(8)	N[+1703]	487.28	>sp|P26006|ITA3_HUMAN Integrin alpha-3 OS=Homo sapiens OX=9606 GN=ITGA3 PE=1 SV=5
R.VWN[+1864.634]STFIEDYR.D	HexNAc(2)Hex(9)	N[+1865]	539.62	>sp|P26006|ITA3_HUMAN Integrin alpha-3 OS=Homo sapiens OX=9606 GN=ITGA3 PE=1 SV=5
K.TLSPTGN[+1702.581]ISSAPK.D	HexNAc(2)Hex(8)	N[+1703]	413.7	>sp|O94901|SUN1_HUMAN SUN domain-containing protein 1 OS=Homo sapiens OX=9606 GN=SUN1 PE=1 SV=3
R.VWN[+1864.634]STFIEDYRDFDR.V	HexNAc(2)Hex(9)	N[+1865]	301.2	>sp|P26006|ITA3_HUMAN Integrin alpha-3 OS=Homo sapiens OX=9606 GN=ITGA3 PE=1 SV=5
R.VWN[+1702.581]STFIEDYRDFDR.V	HexNAc(2)Hex(8)	N[+1703]	317.21	>sp|P26006|ITA3_HUMAN Integrin alpha-3 OS=Homo sapiens OX=9606 GN=ITGA3 PE=1 SV=5
K.SNAPLVN[+1501.555]VTLYYEALC[+57.021]GGC[+57.021]R.A	HexNAc(5)Hex(3)	C[+57]*2, N[+1502]	391.6	>sp|P13284|GILT_HUMAN Gamma-interferon-inducible lysosomal thiol reductase OS=Homo sapiens OX=9606 GN=IFI30 PE=1 SV=3
K.SNAPLVN[+1702.581]VTLYYEALC[+57.021]GGC[+57.021]R.A	HexNAc(2)Hex(8)	C[+57]*2, N[+1703]	794.6	>sp|P13284|GILT_HUMAN Gamma-interferon-inducible lysosomal thiol reductase OS=Homo sapiens OX=9606 GN=IFI30 PE=1 SV=3
K.SNAPLVN[+1540.529]VTLYYEALC[+57.021]GGC[+57.021]R.A	HexNAc(2)Hex(7)	C[+57]*2, N[+1541]	813.68	>sp|P13284|GILT_HUMAN Gamma-interferon-inducible lysosomal thiol reductase OS=Homo sapiens OX=9606 GN=IFI30 PE=1 SV=3
R.AN[+1702.581]TSALAVPSPVSNSASAR.H	HexNAc(2)Hex(8)	N[+1703]	593.83	>sp|P55268|LAMB2_HUMAN Laminin subunit beta-2 OS=Homo sapiens OX=9606 GN=LAMB2 PE=1 SV=2
R.TSIPTINMEN[+1378.476]K.T	HexNAc(2)Hex(6)	N[+1378]	300.02	>sp|P26006|ITA3_HUMAN Integrin alpha-3 OS=Homo sapiens OX=9606 GN=ITGA3 PE=1 SV=5
R.TSIPTINMEN[+1710.598]K.T	HexNAc(3)Hex(5)NeuAc(1)	N[+1711]	344.03	>sp|P26006|ITA3_HUMAN Integrin alpha-3 OS=Homo sapiens OX=9606 GN=ITGA3 PE=1 SV=5
R.TSIPTINMEN[+1540.529]K.T	HexNAc(2)Hex(7)	N[+1541]	380.58	>sp|P26006|ITA3_HUMAN Integrin alpha-3 OS=Homo sapiens OX=9606 GN=ITGA3 PE=1 SV=5
K.YSVAN[+1378.476]DTGFVDIPK.Q	HexNAc(2)Hex(6)	N[+1378]	719.91	>sp|P07711|CATL1_HUMAN Procathepsin L OS=Homo sapiens OX=9606 GN=CTSL PE=1 SV=2
K.YSVAN[+1540.529]DTGFVDIPK.Q	HexNAc(2)Hex(7)	N[+1541]	545.91	>sp|P07711|CATL1_HUMAN Procathepsin L OS=Homo sapiens OX=9606 GN=CTSL PE=1 SV=2
K.YSVAN[+1702.581]DTGFVDIPK.Q	HexNAc(2)Hex(8)	N[+1703]	572.47	>sp|P07711|CATL1_HUMAN Procathepsin L OS=Homo sapiens OX=9606 GN=CTSL PE=1 SV=2
R.TDYN[+892.317]ASVSVPDSSGPER.I	HexNAc(2)Hex(3)	N[+892]	527.45	>sp|P61978|HNRPK_HUMAN Heterogeneous nuclear ribonucleoprotein K OS=Homo sapiens OX=9606 GN=HNRNPK PE=1 SV=1
K.GSLSYLN[+1378.476]VTR.K	HexNAc(2)Hex(6)	N[+1378]	309.62	>sp|P07339|CATD_HUMAN Cathepsin D OS=Homo sapiens OX=9606 GN=CTSD PE=1 SV=1
K.GSLSYLN[+1540.529]VTR.K	HexNAc(2)Hex(7)	N[+1541]	332.35	>sp|P07339|CATD_HUMAN Cathepsin D OS=Homo sapiens OX=9606 GN=CTSD PE=1 SV=1
K.GSLSYLN[+1038.375]VTR.K	HexNAc(2)Hex(3)Fuc(1)	N[+1038]	374.5	>sp|P07339|CATD_HUMAN Cathepsin D OS=Homo sapiens OX=9606 GN=CTSD PE=1 SV=1
K.GSLSYLN[+1702.581]VTR.K	HexNAc(2)Hex(8)	N[+1703]	386.5	>sp|P07339|CATD_HUMAN Cathepsin D OS=Homo sapiens OX=9606 GN=CTSD PE=1 SV=1
R.IAPASN[+1864.634]VSHTVVLR.P	HexNAc(2)Hex(9)	N[+1865]	382.65	>sp|P43308|SSRB_HUMAN Translocon-associated protein subunit beta OS=Homo sapiens OX=9606 GN=SSR2 PE=1 SV=1
R.IAPASN[+1702.581]VSHTVVLR.P	HexNAc(2)Hex(8)	N[+1703]	436.32	>sp|P43308|SSRB_HUMAN Translocon-associated protein subunit beta OS=Homo sapiens OX=9606 GN=SSR2 PE=1 SV=1
R.IAPASN[+1702.581]VSHTVVLRPLK.A	HexNAc(2)Hex(8)	N[+1703]	308.82	>sp|P43308|SSRB_HUMAN Translocon-associated protein subunit beta OS=Homo sapiens OX=9606 GN=SSR2 PE=1 SV=1
R.IAPASN[+1864.634]VSHTVVLRPLK.A	HexNAc(2)Hex(9)	N[+1865]	310.93	>sp|P43308|SSRB_HUMAN Translocon-associated protein subunit beta OS=Homo sapiens OX=9606 GN=SSR2 PE=1 SV=1
R.IAPASN[+2026.687]VSHTVVLRPLK.A	HexNAc(2)Hex(10)	N[+2027]	345.21	>sp|P43308|SSRB_HUMAN Translocon-associated protein subunit beta OS=Homo sapiens OX=9606 GN=SSR2 PE=1 SV=1
R.IAPASN[+1378.476]VSHTVVLRPLK.A	HexNAc(2)Hex(6)	N[+1378]	360.41	>sp|P43308|SSRB_HUMAN Translocon-associated protein subunit beta OS=Homo sapiens OX=9606 GN=SSR2 PE=1 SV=1
R.IAPASN[+1540.529]VSHTVVLRPLK.A	HexNAc(2)Hex(7)	N[+1541]	361.15	>sp|P43308|SSRB_HUMAN Translocon-associated protein subunit beta OS=Homo sapiens OX=9606 GN=SSR2 PE=1 SV=1
R.IAPASN[+1216.423]VSHTVVLRPLK.A	HexNAc(2)Hex(5)	N[+1216]	400.68	>sp|P43308|SSRB_HUMAN Translocon-associated protein subunit beta OS=Homo sapiens OX=9606 GN=SSR2 PE=1 SV=1
K.AGYFN[+1216.423]FTSATITYLAQEDGPVVIGSTSAPGQGGILAQR.E	HexNAc(2)Hex(5)	N[+1216]	318.37	>sp|P43308|SSRB_HUMAN Translocon-associated protein subunit beta OS=Homo sapiens OX=9606 GN=SSR2 PE=1 SV=1
K.AGYFN[+1444.534]FTSATITYLAQEDGPVVIGSTSAPGQGGILAQR.E	HexNAc(4)Hex(3)Fuc(1)	N[+1445]	340.71	>sp|P43308|SSRB_HUMAN Translocon-associated protein subunit beta OS=Homo sapiens OX=9606 GN=SSR2 PE=1 SV=1
K.AGYFN[+1378.476]FTSATITYLAQEDGPVVIGSTSAPGQGGILAQR.E	HexNAc(2)Hex(6)	N[+1378]	437.2	>sp|P43308|SSRB_HUMAN Translocon-associated protein subunit beta OS=Homo sapiens OX=9606 GN=SSR2 PE=1 SV=1
K.AGYFN[+1702.581]FTSATITYLAQEDGPVVIGSTSAPGQGGILAQR.E	HexNAc(2)Hex(8)	N[+1703]	526.2	>sp|P43308|SSRB_HUMAN Translocon-associated protein subunit beta OS=Homo sapiens OX=9606 GN=SSR2 PE=1 SV=1
K.AGYFN[+1540.529]FTSATITYLAQEDGPVVIGSTSAPGQGGILAQR.E	HexNAc(2)Hex(7)	N[+1541]	847.39	>sp|P43308|SSRB_HUMAN Translocon-associated protein subunit beta OS=Homo sapiens OX=9606 GN=SSR2 PE=1 SV=1
K.NN[+2715.963]HTASILDR.M	HexNAc(5)Hex(6)Fuc(1)NeuAc(2)	N[+2716]	308.42	>sp|P08962|CD63_HUMAN CD63 antigen OS=Homo sapiens OX=9606 GN=CD63 PE=1 SV=2
K.NN[+2498.904]HTASILDR.M	HexNAc(6)Hex(7)Fuc(1)	N[+2499]	313.5	>sp|P08962|CD63_HUMAN CD63 antigen OS=Homo sapiens OX=9606 GN=CD63 PE=1 SV=2
K.NN[+2789.999]HTASILDR.M	HexNAc(6)Hex(7)Fuc(1)NeuAc(1)	N[+2790]	328.64	>sp|P08962|CD63_HUMAN CD63 antigen OS=Homo sapiens OX=9606 GN=CD63 PE=1 SV=2
K.NN[+2424.867]HTASILDR.M	HexNAc(5)Hex(6)Fuc(1)NeuAc(1)	N[+2425]	331.17	>sp|P08962|CD63_HUMAN CD63 antigen OS=Homo sapiens OX=9606 GN=CD63 PE=1 SV=2
K.NN[+2350.830]HTASILDR.M	HexNAc(4)Hex(5)Fuc(1)NeuAc(2)	N[+2351]	335.69	>sp|P08962|CD63_HUMAN CD63 antigen OS=Homo sapiens OX=9606 GN=CD63 PE=1 SV=2
K.NN[+1540.529]HTASILDR.M	HexNAc(2)Hex(7)	N[+1541]	356.19	>sp|P08962|CD63_HUMAN CD63 antigen OS=Homo sapiens OX=9606 GN=CD63 PE=1 SV=2
K.NN[+2133.772]HTASILDR.M	HexNAc(5)Hex(6)Fuc(1)	N[+2134]	359.94	>sp|P08962|CD63_HUMAN CD63 antigen OS=Homo sapiens OX=9606 GN=CD63 PE=1 SV=2
K.NN[+2059.735]HTASILDR.M	HexNAc(4)Hex(5)Fuc(1)NeuAc(1)	N[+2060]	383.37	>sp|P08962|CD63_HUMAN CD63 antigen OS=Homo sapiens OX=9606 GN=CD63 PE=1 SV=2
K.NN[+1378.476]HTASILDR.M	HexNAc(2)Hex(6)	N[+1378]	394.21	>sp|P08962|CD63_HUMAN CD63 antigen OS=Homo sapiens OX=9606 GN=CD63 PE=1 SV=2
K.NN[+1872.651]HTASILDR.M	HexNAc(3)Hex(6)NeuAc(1)	N[+1873]	403.53	>sp|P08962|CD63_HUMAN CD63 antigen OS=Homo sapiens OX=9606 GN=CD63 PE=1 SV=2
K.NN[+1702.581]HTASILDR.M	HexNAc(2)Hex(8)	N[+1703]	415.13	>sp|P08962|CD63_HUMAN CD63 antigen OS=Homo sapiens OX=9606 GN=CD63 PE=1 SV=2
K.NN[+1897.682]HTASILDR.M	HexNAc(4)Hex(4)Fuc(1)NeuAc(1)	N[+1898]	440.54	>sp|P08962|CD63_HUMAN CD63 antigen OS=Homo sapiens OX=9606 GN=CD63 PE=1 SV=2
K.NN[+1710.598]HTASILDR.M	HexNAc(3)Hex(5)NeuAc(1)	N[+1711]	446.46	>sp|P08962|CD63_HUMAN CD63 antigen OS=Homo sapiens OX=9606 GN=CD63 PE=1 SV=2
K.NN[+2026.687]HTASILDR.M	HexNAc(2)Hex(10)	N[+2027]	446.75	>sp|P08962|CD63_HUMAN CD63 antigen OS=Homo sapiens OX=9606 GN=CD63 PE=1 SV=2
K.NN[+1694.603]HTASILDR.M	HexNAc(3)Hex(4)Fuc(1)NeuAc(1)	N[+1695]	457.72	>sp|P08962|CD63_HUMAN CD63 antigen OS=Homo sapiens OX=9606 GN=CD63 PE=1 SV=2
K.NN[+2864.036]HTASILDR.M	HexNAc(7)Hex(8)Fuc(1)	N[+2864]	526.7	>sp|P08962|CD63_HUMAN CD63 antigen OS=Homo sapiens OX=9606 GN=CD63 PE=1 SV=2
K.NN[+1864.634]HTASILDR.M	HexNAc(2)Hex(9)	N[+1865]	538	>sp|P08962|CD63_HUMAN CD63 antigen OS=Homo sapiens OX=9606 GN=CD63 PE=1 SV=2
K.NN[+1038.375]HTASILDR.M	HexNAc(2)Hex(3)Fuc(1)	N[+1038]	648.81	>sp|P08962|CD63_HUMAN CD63 antigen OS=Homo sapiens OX=9606 GN=CD63 PE=1 SV=2
K.C[+57.021]C[+57.021]GAAN[+1540.529]YTDWEK.I	HexNAc(2)Hex(7)	C[+57]*2, N[+1541]	417.44	>sp|P08962|CD63_HUMAN CD63 antigen OS=Homo sapiens OX=9606 GN=CD63 PE=1 SV=2
K.C[+57.021]C[+57.021]GAAN[+1378.476]YTDWEK.I	HexNAc(2)Hex(6)	C[+57]*2, N[+1378]	546.64	>sp|P08962|CD63_HUMAN CD63 antigen OS=Homo sapiens OX=9606 GN=CD63 PE=1 SV=2
K.QVLSYGQN[+1702.581]LSFSFR.V	HexNAc(2)Hex(8)	N[+1703]	393.81	>sp|P11047|LAMC1_HUMAN Laminin subunit gamma-1 OS=Homo sapiens OX=9606 GN=LAMC1 PE=1 SV=3
K.QVLSYGQN[+1864.634]LSFSFR.V	HexNAc(2)Hex(9)	N[+1865]	491.94	>sp|P11047|LAMC1_HUMAN Laminin subunit gamma-1 OS=Homo sapiens OX=9606 GN=LAMC1 PE=1 SV=3
K.LLNN[+1864.634]LTSIK.I	HexNAc(2)Hex(9)	N[+1865]	473.6	>sp|P11047|LAMC1_HUMAN Laminin subunit gamma-1 OS=Homo sapiens OX=9606 GN=LAMC1 PE=1 SV=3
K.LLNN[+1702.581]LTSIK.I	HexNAc(2)Hex(8)	N[+1703]	495.89	>sp|P11047|LAMC1_HUMAN Laminin subunit gamma-1 OS=Homo sapiens OX=9606 GN=LAMC1 PE=1 SV=3
R.VN[+1702.581]NTLSSQISR.L	HexNAc(2)Hex(8)	N[+1703]	486.07	>sp|P11047|LAMC1_HUMAN Laminin subunit gamma-1 OS=Homo sapiens OX=9606 GN=LAMC1 PE=1 SV=3
R.VN[+1540.529]NTLSSQISR.L	HexNAc(2)Hex(7)	N[+1541]	571.78	>sp|P11047|LAMC1_HUMAN Laminin subunit gamma-1 OS=Homo sapiens OX=9606 GN=LAMC1 PE=1 SV=3
R.VN[+1378.476]NTLSSQISR.L	HexNAc(2)Hex(6)	N[+1378]	660.82	>sp|P11047|LAMC1_HUMAN Laminin subunit gamma-1 OS=Homo sapiens OX=9606 GN=LAMC1 PE=1 SV=3
K.TAN[+2393.873]DTSTEAYNLLLR.T	HexNAc(7)Hex(6)	N[+2394]	351.51	>sp|P11047|LAMC1_HUMAN Laminin subunit gamma-1 OS=Homo sapiens OX=9606 GN=LAMC1 PE=1 SV=3
K.TAN[+1378.476]DTSTEAYNLLLR.T	HexNAc(2)Hex(6)	N[+1378]	359.11	>sp|P11047|LAMC1_HUMAN Laminin subunit gamma-1 OS=Homo sapiens OX=9606 GN=LAMC1 PE=1 SV=3
K.TAN[+1702.581]DTSTEAYNLLLR.T	HexNAc(2)Hex(8)	N[+1703]	480.57	>sp|P11047|LAMC1_HUMAN Laminin subunit gamma-1 OS=Homo sapiens OX=9606 GN=LAMC1 PE=1 SV=3
R.TLAGEN[+1540.529]QTAFEIEELNR.K	HexNAc(2)Hex(7)	N[+1541]	330.07	>sp|P11047|LAMC1_HUMAN Laminin subunit gamma-1 OS=Homo sapiens OX=9606 GN=LAMC1 PE=1 SV=3
R.TLAGEN[+1702.581]QTAFEIEELNR.K	HexNAc(2)Hex(8)	N[+1703]	609.14	>sp|P11047|LAMC1_HUMAN Laminin subunit gamma-1 OS=Homo sapiens OX=9606 GN=LAMC1 PE=1 SV=3
K.SVNLFGSGWN[+1702.581]VSAMYSSSHPPAEHK.K	HexNAc(2)Hex(8)	N[+1703]	525.88	>sp|Q9Y487|VPP2_HUMAN V-type proton ATPase 116 kDa subunit a2 OS=Homo sapiens OX=9606 GN=ATP6V0A2 PE=1 SV=2
K.N[+1702.581]ISQDLEK.Q	HexNAc(2)Hex(8)	N[+1703]	316.41	>sp|P11047|LAMC1_HUMAN Laminin subunit gamma-1 OS=Homo sapiens OX=9606 GN=LAMC1 PE=1 SV=3
K.SVNLFGSGWN[+1864.634]VSAMYSSSHPPAEHK.K	HexNAc(2)Hex(9)	N[+1865]	758.31	>sp|Q9Y487|VPP2_HUMAN V-type proton ATPase 116 kDa subunit a2 OS=Homo sapiens OX=9606 GN=ATP6V0A2 PE=1 SV=2
R.KIPAIN[+1540.529]QTITEANEK.T	HexNAc(2)Hex(7)	N[+1541]	396.28	>sp|P11047|LAMC1_HUMAN Laminin subunit gamma-1 OS=Homo sapiens OX=9606 GN=LAMC1 PE=1 SV=3
R.KIPAIN[+1378.476]QTITEANEK.T	HexNAc(2)Hex(6)	N[+1378]	504.13	>sp|P11047|LAMC1_HUMAN Laminin subunit gamma-1 OS=Homo sapiens OX=9606 GN=LAMC1 PE=1 SV=3
R.YHYN[+1540.529]GTFLDGTLFDSSHNR.M	HexNAc(2)Hex(7)	N[+1541]	361.12	>sp|O95302|FKBP9_HUMAN Peptidyl-prolyl cis-trans isomerase FKBP9 OS=Homo sapiens OX=9606 GN=FKBP9 PE=1 SV=2
R.YHYN[+1378.476]GTFLDGTLFDSSHNR.M	HexNAc(2)Hex(6)	N[+1378]	367.09	>sp|O95302|FKBP9_HUMAN Peptidyl-prolyl cis-trans isomerase FKBP9 OS=Homo sapiens OX=9606 GN=FKBP9 PE=1 SV=2
R.YHYN[+1864.634]GTFLDGTLFDSSHNR.M	HexNAc(2)Hex(9)	N[+1865]	607.3	>sp|O95302|FKBP9_HUMAN Peptidyl-prolyl cis-trans isomerase FKBP9 OS=Homo sapiens OX=9606 GN=FKBP9 PE=1 SV=2
R.YHYN[+1702.581]GTFLDGTLFDSSHNR.M	HexNAc(2)Hex(8)	N[+1703]	608.1	>sp|O95302|FKBP9_HUMAN Peptidyl-prolyl cis-trans isomerase FKBP9 OS=Homo sapiens OX=9606 GN=FKBP9 PE=1 SV=2
R.YHYN[+1702.581]GTLLDGTLFDSSYSR.N	HexNAc(2)Hex(8)	N[+1703]	446.47	>sp|O95302|FKBP9_HUMAN Peptidyl-prolyl cis-trans isomerase FKBP9 OS=Homo sapiens OX=9606 GN=FKBP9 PE=1 SV=2
R.YHYN[+1864.634]GTLLDGTLFDSSYSR.N	HexNAc(2)Hex(9)	N[+1865]	626	>sp|O95302|FKBP9_HUMAN Peptidyl-prolyl cis-trans isomerase FKBP9 OS=Homo sapiens OX=9606 GN=FKBP9 PE=1 SV=2
K.GDYLKYHYN[+2921.058]ASLLDGTLLDSTWNLGK.T	HexNAc(8)Hex(8)	N[+2921]	328.57	>sp|O95302|FKBP9_HUMAN Peptidyl-prolyl cis-trans isomerase FKBP9 OS=Homo sapiens OX=9606 GN=FKBP9 PE=1 SV=2
K.YHYN[+1864.634]ASLLDGTLLDSTWNLGK.T	HexNAc(2)Hex(9)	N[+1865]	440.5	>sp|O95302|FKBP9_HUMAN Peptidyl-prolyl cis-trans isomerase FKBP9 OS=Homo sapiens OX=9606 GN=FKBP9 PE=1 SV=2
K.YHYN[+1702.581]ASLLDGTLLDSTWNLGK.T	HexNAc(2)Hex(8)	N[+1703]	628.88	>sp|O95302|FKBP9_HUMAN Peptidyl-prolyl cis-trans isomerase FKBP9 OS=Homo sapiens OX=9606 GN=FKBP9 PE=1 SV=2
K.YHYN[+1540.529]ASLLDGTLLDSTWNLGK.T	HexNAc(2)Hex(7)	N[+1541]	667.78	>sp|O95302|FKBP9_HUMAN Peptidyl-prolyl cis-trans isomerase FKBP9 OS=Homo sapiens OX=9606 GN=FKBP9 PE=1 SV=2
K.YHYN[+1378.476]ASLLDGTLLDSTWNLGK.T	HexNAc(2)Hex(6)	N[+1378]	736.39	>sp|O95302|FKBP9_HUMAN Peptidyl-prolyl cis-trans isomerase FKBP9 OS=Homo sapiens OX=9606 GN=FKBP9 PE=1 SV=2
R.LLEFDSTN[+2059.735]VSDTAAKPLGR.P	HexNAc(4)Hex(5)Fuc(1)NeuAc(1)	N[+2060]	302.52	>sp|Q8WWB7|GLMP_HUMAN Glycosylated lysosomal membrane protein OS=Homo sapiens OX=9606 GN=GLMP PE=1 SV=1
R.LLEFDSTN[+1702.581]VSDTAAKPLGR.P	HexNAc(2)Hex(8)	N[+1703]	370.65	>sp|Q8WWB7|GLMP_HUMAN Glycosylated lysosomal membrane protein OS=Homo sapiens OX=9606 GN=GLMP PE=1 SV=1
R.LLEFDSTN[+1378.476]VSDTAAKPLGR.P	HexNAc(2)Hex(6)	N[+1378]	442.38	>sp|Q8WWB7|GLMP_HUMAN Glycosylated lysosomal membrane protein OS=Homo sapiens OX=9606 GN=GLMP PE=1 SV=1
R.LLEFDSTN[+1540.529]VSDTAAKPLGR.P	HexNAc(2)Hex(7)	N[+1541]	535.26	>sp|Q8WWB7|GLMP_HUMAN Glycosylated lysosomal membrane protein OS=Homo sapiens OX=9606 GN=GLMP PE=1 SV=1
R.PAANLVC[+57.021]LSGMN[+1864.634]GSTLWSSLLPEEAR.D	HexNAc(2)Hex(9)	C[+57], N[+1865]	615.12	>sp|A2RU67|F234B_HUMAN Protein FAM234B OS=Homo sapiens OX=9606 GN=FAM234B PE=1 SV=1
R.PAANLVC[+57.021]LSGMN[+1702.581]GSTLWSSLLPEEAR.D	HexNAc(2)Hex(8)	C[+57], N[+1703]	754.84	>sp|A2RU67|F234B_HUMAN Protein FAM234B OS=Homo sapiens OX=9606 GN=FAM234B PE=1 SV=1
R.PAANLVC[+57.021]LSGM[+15.995]N[+1704.635]GSTLWSSLLPEEAR.D	HexNAc(6)Hex(3)	C[+57], M[+16], N[+1705]	360.03	>sp|A2RU67|F234B_HUMAN Protein FAM234B OS=Homo sapiens OX=9606 GN=FAM234B PE=1 SV=1
R.N[+1540.529]C[+57.021]SAAPQPEPAAGLASYPELR.L	HexNAc(2)Hex(7)	C[+57], N[+1541]	365.15	>sp|O75718|CRTAP_HUMAN Cartilage-associated protein OS=Homo sapiens OX=9606 GN=CRTAP PE=1 SV=1
R.N[+1378.476]C[+57.021]SAAPQPEPAAGLASYPELR.L	HexNAc(2)Hex(6)	C[+57], N[+1378]	516.99	>sp|O75718|CRTAP_HUMAN Cartilage-associated protein OS=Homo sapiens OX=9606 GN=CRTAP PE=1 SV=1
R.N[+1864.634]C[+57.021]SAAPQPEPAAGLASYPELR.L	HexNAc(2)Hex(9)	C[+57], N[+1865]	693.48	>sp|O75718|CRTAP_HUMAN Cartilage-associated protein OS=Homo sapiens OX=9606 GN=CRTAP PE=1 SV=1
R.N[+1702.581]C[+57.021]SAAPQPEPAAGLASYPELR.L	HexNAc(2)Hex(8)	C[+57], N[+1703]	697.72	>sp|O75718|CRTAP_HUMAN Cartilage-associated protein OS=Homo sapiens OX=9606 GN=CRTAP PE=1 SV=1
R.DTWGLSDEHFQPRPEAVQFFN[+1702.581]VTTLQK.E	HexNAc(2)Hex(8)	N[+1703]	338.05	>sp|O75718|CRTAP_HUMAN Cartilage-associated protein OS=Homo sapiens OX=9606 GN=CRTAP PE=1 SV=1
R.DTWGLSDEHFQPRPEAVQFFN[+1540.529]VTTLQK.E	HexNAc(2)Hex(7)	N[+1541]	507.79	>sp|O75718|CRTAP_HUMAN Cartilage-associated protein OS=Homo sapiens OX=9606 GN=CRTAP PE=1 SV=1
R.LLSTANYN[+1378.476]TSHYNNDLWQIFENPVDWK.E	HexNAc(2)Hex(6)	N[+1378]	336.78	>sp|O00469|PLOD2_HUMAN Procollagen-lysine,2-oxoglutarate 5-dioxygenase 2 OS=Homo sapiens OX=9606 GN=PLOD2 PE=1 SV=2
R.LLSTANYN[+1540.529]TSHYNNDLWQIFENPVDWK.E	HexNAc(2)Hex(7)	N[+1541]	346.39	>sp|O00469|PLOD2_HUMAN Procollagen-lysine,2-oxoglutarate 5-dioxygenase 2 OS=Homo sapiens OX=9606 GN=PLOD2 PE=1 SV=2
R.DTWGLSDEHFQPRPEAVQFFN[+1864.634]VTTLQK.E	HexNAc(2)Hex(9)	N[+1865]	568.11	>sp|O75718|CRTAP_HUMAN Cartilage-associated protein OS=Homo sapiens OX=9606 GN=CRTAP PE=1 SV=1
R.LLSTANYN[+1864.634]TSHYNNDLWQIFENPVDWK.E	HexNAc(2)Hex(9)	N[+1865]	545	>sp|O00469|PLOD2_HUMAN Procollagen-lysine,2-oxoglutarate 5-dioxygenase 2 OS=Homo sapiens OX=9606 GN=PLOD2 PE=1 SV=2
R.YN[+1540.529]C[+57.021]SIESPR.K	HexNAc(2)Hex(7)	C[+57], N[+1541]	438.11	>sp|O00469|PLOD2_HUMAN Procollagen-lysine,2-oxoglutarate 5-dioxygenase 2 OS=Homo sapiens OX=9606 GN=PLOD2 PE=1 SV=2
R.PEAVQFFN[+1702.581]VTTLQK.E	HexNAc(2)Hex(8)	N[+1703]	575.11	>sp|O75718|CRTAP_HUMAN Cartilage-associated protein OS=Homo sapiens OX=9606 GN=CRTAP PE=1 SV=1
R.YN[+1378.476]C[+57.021]SIESPR.K	HexNAc(2)Hex(6)	C[+57], N[+1378]	440.41	>sp|O00469|PLOD2_HUMAN Procollagen-lysine,2-oxoglutarate 5-dioxygenase 2 OS=Homo sapiens OX=9606 GN=PLOD2 PE=1 SV=2
R.DTWGLSDEHFQPRPEAVQFFN[+1378.476]VTTLQK.E	HexNAc(2)Hex(6)	N[+1378]	711.27	>sp|O75718|CRTAP_HUMAN Cartilage-associated protein OS=Homo sapiens OX=9606 GN=CRTAP PE=1 SV=1
R.PEAVQFFN[+1378.476]VTTLQK.E	HexNAc(2)Hex(6)	N[+1378]	599.86	>sp|O75718|CRTAP_HUMAN Cartilage-associated protein OS=Homo sapiens OX=9606 GN=CRTAP PE=1 SV=1
K.KKPTPIQLNPAPDGSAVN[+1095.397]GTSSAETNLEALQK.K	HexNAc(3)Hex(3)	N[+1095]	513.41	>sp|Q02750|MP2K1_HUMAN Dual specificity mitogen-activated protein kinase kinase 1 OS=Homo sapiens OX=9606 GN=MAP2K1 PE=1 SV=2
K.YGC[+57.021]C[+57.021]PMPN[+1241.454]ATC[+57.021]C[+57.021]SDHLHC[+57.021]C[+57.021]PQDTVC[+57.021]DLIQSK.C	HexNAc(3)Hex(3)Fuc(1)	C[+57]*7, N[+1241]	412.26	>sp|P28799|GRN_HUMAN Progranulin OS=Homo sapiens OX=9606 GN=GRN PE=1 SV=2
K.YGC[+57.021]C[+57.021]PMPN[+1038.375]ATC[+57.021]C[+57.021]SDHLHC[+57.021]C[+57.021]PQDTVC[+57.021]DLIQSK.C	HexNAc(2)Hex(3)Fuc(1)	C[+57]*7, N[+1038]	415.35	>sp|P28799|GRN_HUMAN Progranulin OS=Homo sapiens OX=9606 GN=GRN PE=1 SV=2
K.YGC[+57.021]C[+57.021]PMPN[+1702.581]ATC[+57.021]C[+57.021]SDHLHC[+57.021]C[+57.021]PQDTVC[+57.021]DLIQSK.C	HexNAc(2)Hex(8)	C[+57]*7, N[+1703]	492.11	>sp|P28799|GRN_HUMAN Progranulin OS=Homo sapiens OX=9606 GN=GRN PE=1 SV=2
K.YGC[+57.021]C[+57.021]PMPN[+892.317]ATC[+57.021]C[+57.021]SDHLHC[+57.021]C[+57.021]PQDTVC[+57.021]DLIQSK.C	HexNAc(2)Hex(3)	C[+57]*7, N[+892]	940.41	>sp|P28799|GRN_HUMAN Progranulin OS=Homo sapiens OX=9606 GN=GRN PE=1 SV=2
K.EN[+1702.581]ATTDLLTK.L	HexNAc(2)Hex(8)	N[+1703]	407.18	>sp|P28799|GRN_HUMAN Progranulin OS=Homo sapiens OX=9606 GN=GRN PE=1 SV=2
K.EN[+1864.634]ATTDLLTK.L	HexNAc(2)Hex(9)	N[+1865]	441.52	>sp|P28799|GRN_HUMAN Progranulin OS=Homo sapiens OX=9606 GN=GRN PE=1 SV=2
K.DVEC[+57.021]GEGHFC[+57.021]HDN[+1038.375]QTC[+57.021]C[+57.021]R.D	HexNAc(2)Hex(3)Fuc(1)	C[+57]*4, N[+1038]	325.25	>sp|P28799|GRN_HUMAN Progranulin OS=Homo sapiens OX=9606 GN=GRN PE=1 SV=2
K.DVEC[+57.021]GEGHFC[+57.021]HDN[+1702.581]QTC[+57.021]C[+57.021]R.D	HexNAc(2)Hex(8)	C[+57]*4, N[+1703]	382.76	>sp|P28799|GRN_HUMAN Progranulin OS=Homo sapiens OX=9606 GN=GRN PE=1 SV=2
K.DVEC[+57.021]GEGHFC[+57.021]HDN[+1378.476]QTC[+57.021]C[+57.021]R.D	HexNAc(2)Hex(6)	C[+57]*4, N[+1378]	450.79	>sp|P28799|GRN_HUMAN Progranulin OS=Homo sapiens OX=9606 GN=GRN PE=1 SV=2
R.QN[+2059.735]SSSAQGSSSNSGGGSGIPQPPPGMSFYAAK.R	HexNAc(4)Hex(5)Fuc(1)NeuAc(1)	N[+2060]	577.64	>sp|Q5VYK3|ECM29_HUMAN Proteasome adapter and scaffold protein ECM29 OS=Homo sapiens OX=9606 GN=ECPAS PE=1 SV=2
K.DGSDEPGTAAC[+57.021]PN[+1378.476]GSFHC[+57.021]TNTGYKPLYIPSNR.V	HexNAc(2)Hex(6)	C[+57]*2, N[+1378]	385.6	>sp|P14314|GLU2B_HUMAN Glucosidase 2 subunit beta OS=Homo sapiens OX=9606 GN=PRKCSH PE=1 SV=2
K.YEQGTGC[+57.021]WQGPN[+1378.476]R.S	HexNAc(2)Hex(6)	C[+57], N[+1378]	325.1	>sp|P14314|GLU2B_HUMAN Glucosidase 2 subunit beta OS=Homo sapiens OX=9606 GN=PRKCSH PE=1 SV=2
R.KIYIPLN[+1864.634]K.T	HexNAc(2)Hex(9)	N[+1865]	381.44	>sp|Q92542|NICA_HUMAN Nicastrin OS=Homo sapiens OX=9606 GN=NCSTN PE=1 SV=2
R.KIYIPLN[+1702.581]K.T	HexNAc(2)Hex(8)	N[+1703]	474.65	>sp|Q92542|NICA_HUMAN Nicastrin OS=Homo sapiens OX=9606 GN=NCSTN PE=1 SV=2
K.IYIPLN[+1702.581]K.T	HexNAc(2)Hex(8)	N[+1703]	334.66	>sp|Q92542|NICA_HUMAN Nicastrin OS=Homo sapiens OX=9606 GN=NCSTN PE=1 SV=2
K.IYIPLN[+1540.529]K.T	HexNAc(2)Hex(7)	N[+1541]	340.98	>sp|Q92542|NICA_HUMAN Nicastrin OS=Homo sapiens OX=9606 GN=NCSTN PE=1 SV=2
K.IYIPLN[+1378.476]K.T	HexNAc(2)Hex(6)	N[+1378]	372.17	>sp|Q92542|NICA_HUMAN Nicastrin OS=Homo sapiens OX=9606 GN=NCSTN PE=1 SV=2
K.IYIPLN[+1864.634]K.T	HexNAc(2)Hex(9)	N[+1865]	435.91	>sp|Q92542|NICA_HUMAN Nicastrin OS=Homo sapiens OX=9606 GN=NCSTN PE=1 SV=2
R.LLN[+1540.529]ATHQIGC[+57.021]QSSISGDTGVIHVVEK.E	HexNAc(2)Hex(7)	C[+57], N[+1541]	439.28	>sp|Q92542|NICA_HUMAN Nicastrin OS=Homo sapiens OX=9606 GN=NCSTN PE=1 SV=2
R.LLN[+1864.634]ATHQIGC[+57.021]QSSISGDTGVIHVVEK.E	HexNAc(2)Hex(9)	C[+57], N[+1865]	603.88	>sp|Q92542|NICA_HUMAN Nicastrin OS=Homo sapiens OX=9606 GN=NCSTN PE=1 SV=2
R.LLN[+1702.581]ATHQIGC[+57.021]QSSISGDTGVIHVVEK.E	HexNAc(2)Hex(8)	C[+57], N[+1703]	724.47	>sp|Q92542|NICA_HUMAN Nicastrin OS=Homo sapiens OX=9606 GN=NCSTN PE=1 SV=2
K.PIN[+1540.529]TTGTLKPDDR.V	HexNAc(2)Hex(7)	N[+1541]	468.37	>sp|Q92542|NICA_HUMAN Nicastrin OS=Homo sapiens OX=9606 GN=NCSTN PE=1 SV=2
R.TSLELWMHTDPVSQKN[+1864.634]ESVR.N	HexNAc(2)Hex(9)	N[+1865]	350	>sp|Q92542|NICA_HUMAN Nicastrin OS=Homo sapiens OX=9606 GN=NCSTN PE=1 SV=2
R.N[+1378.476]ISGVVLADHSGAFHNK.Y	HexNAc(2)Hex(6)	N[+1378]	301.62	>sp|Q92542|NICA_HUMAN Nicastrin OS=Homo sapiens OX=9606 GN=NCSTN PE=1 SV=2
R.N[+1540.529]ISGVVLADHSGAFHNK.Y	HexNAc(2)Hex(7)	N[+1541]	440.34	>sp|Q92542|NICA_HUMAN Nicastrin OS=Homo sapiens OX=9606 GN=NCSTN PE=1 SV=2
R.N[+1864.634]ISGVVLADHSGAFHNK.Y	HexNAc(2)Hex(9)	N[+1865]	532.04	>sp|Q92542|NICA_HUMAN Nicastrin OS=Homo sapiens OX=9606 GN=NCSTN PE=1 SV=2
R.N[+1702.581]ISGVVLADHSGAFHNK.Y	HexNAc(2)Hex(8)	N[+1703]	556.64	>sp|Q92542|NICA_HUMAN Nicastrin OS=Homo sapiens OX=9606 GN=NCSTN PE=1 SV=2
K.AN[+1864.634]NSWFQSILR.Q	HexNAc(2)Hex(9)	N[+1865]	422.39	>sp|Q92542|NICA_HUMAN Nicastrin OS=Homo sapiens OX=9606 GN=NCSTN PE=1 SV=2
K.AN[+1702.581]NSWFQSILR.Q	HexNAc(2)Hex(8)	N[+1703]	543.12	>sp|Q92542|NICA_HUMAN Nicastrin OS=Homo sapiens OX=9606 GN=NCSTN PE=1 SV=2
K.VPSENKDLYEYSWVQGPLHSN[+1702.581]ETDR.L	HexNAc(2)Hex(8)	N[+1703]	350.79	>sp|Q92542|NICA_HUMAN Nicastrin OS=Homo sapiens OX=9606 GN=NCSTN PE=1 SV=2
K.APLPPPEYPN[+2350.793]QSVPETTPLNQDTMGEYTPLRDEDPNAPPYQPPPPFTAPMEGK.G	HexNAc(2)Hex(12)	N[+2351]	585.94	>sp|Q14118|DAG1_HUMAN Dystroglycan OS=Homo sapiens OX=9606 GN=DAG1 PE=1 SV=2
R.YPQDYQFYIQN[+1864.634]FTALPLNTVVPPQR.Q	HexNAc(2)Hex(9)	N[+1865]	329.09	>sp|P43307|SSRA_HUMAN Translocon-associated protein subunit alpha OS=Homo sapiens OX=9606 GN=SSR1 PE=1 SV=3
R.YPQDYQFYIQN[+1907.714]FTALPLNTVVPPQR.Q	HexNAc(7)Hex(3)	N[+1908]	341.32	>sp|P43307|SSRA_HUMAN Translocon-associated protein subunit alpha OS=Homo sapiens OX=9606 GN=SSR1 PE=1 SV=3
R.YPQDYQFYIQN[+1704.635]FTALPLNTVVPPQR.Q	HexNAc(6)Hex(3)	N[+1705]	391.22	>sp|P43307|SSRA_HUMAN Translocon-associated protein subunit alpha OS=Homo sapiens OX=9606 GN=SSR1 PE=1 SV=3
R.YPQDYQFYIQN[+1702.581]FTALPLNTVVPPQR.Q	HexNAc(2)Hex(8)	N[+1703]	392.87	>sp|P43307|SSRA_HUMAN Translocon-associated protein subunit alpha OS=Homo sapiens OX=9606 GN=SSR1 PE=1 SV=3
R.YPQDYQFYIQN[+1378.476]FTALPLNTVVPPQR.Q	HexNAc(2)Hex(6)	N[+1378]	393.33	>sp|P43307|SSRA_HUMAN Translocon-associated protein subunit alpha OS=Homo sapiens OX=9606 GN=SSR1 PE=1 SV=3
R.YPQDYQFYIQN[+1540.529]FTALPLNTVVPPQR.Q	HexNAc(2)Hex(7)	N[+1541]	456.5	>sp|P43307|SSRA_HUMAN Translocon-associated protein subunit alpha OS=Homo sapiens OX=9606 GN=SSR1 PE=1 SV=3
R.YPQDYQFYIQN[+2026.687]FTALPLNTVVPPQR.Q	HexNAc(2)Hex(10)	N[+2027]	533.69	>sp|P43307|SSRA_HUMAN Translocon-associated protein subunit alpha OS=Homo sapiens OX=9606 GN=SSR1 PE=1 SV=3
R.YPQDYQFYIQN[+1866.688]FTALPLNTVVPPQR.Q	HexNAc(6)Hex(4)	N[+1867]	606.9	>sp|P43307|SSRA_HUMAN Translocon-associated protein subunit alpha OS=Homo sapiens OX=9606 GN=SSR1 PE=1 SV=3
K.DLNGNVFQDAVFN[+1702.581]QTVTVIER.E	HexNAc(2)Hex(8)	N[+1703]	353.61	>sp|P43307|SSRA_HUMAN Translocon-associated protein subunit alpha OS=Homo sapiens OX=9606 GN=SSR1 PE=1 SV=3
K.DLNGNVFQDAVFN[+1378.476]QTVTVIER.E	HexNAc(2)Hex(6)	N[+1378]	354.91	>sp|P43307|SSRA_HUMAN Translocon-associated protein subunit alpha OS=Homo sapiens OX=9606 GN=SSR1 PE=1 SV=3
K.DLNGNVFQDAVFN[+1864.634]QTVTVIER.E	HexNAc(2)Hex(9)	N[+1865]	398.57	>sp|P43307|SSRA_HUMAN Translocon-associated protein subunit alpha OS=Homo sapiens OX=9606 GN=SSR1 PE=1 SV=3
K.DLNGNVFQDAVFN[+1540.529]QTVTVIER.E	HexNAc(2)Hex(7)	N[+1541]	612	>sp|P43307|SSRA_HUMAN Translocon-associated protein subunit alpha OS=Homo sapiens OX=9606 GN=SSR1 PE=1 SV=3
R.VMSWWDYGYQIAGMAN[+2026.687]R.T	HexNAc(2)Hex(10)	N[+2027]	418.12	>sp|Q8TCJ2|STT3B_HUMAN Dolichyl-diphosphooligosaccharide--protein glycosyltransferase subunit STT3B OS=Homo sapiens OX=9606 GN=STT3B PE=1 SV=1
R.VMSWWDYGYQIAGMAN[+1864.634]R.T	HexNAc(2)Hex(9)	N[+1865]	649.24	>sp|Q8TCJ2|STT3B_HUMAN Dolichyl-diphosphooligosaccharide--protein glycosyltransferase subunit STT3B OS=Homo sapiens OX=9606 GN=STT3B PE=1 SV=1
R.VMSWWDYGYQIAGMAN[+1702.581]R.T	HexNAc(2)Hex(8)	N[+1703]	793.95	>sp|Q8TCJ2|STT3B_HUMAN Dolichyl-diphosphooligosaccharide--protein glycosyltransferase subunit STT3B OS=Homo sapiens OX=9606 GN=STT3B PE=1 SV=1
R.TTLVDNNTWN[+1864.634]NSHIALVGK.A	HexNAc(2)Hex(9)	N[+1865]	335.49	>sp|Q8TCJ2|STT3B_HUMAN Dolichyl-diphosphooligosaccharide--protein glycosyltransferase subunit STT3B OS=Homo sapiens OX=9606 GN=STT3B PE=1 SV=1
R.TTLVDNNTWN[+1540.529]NSHIALVGK.A	HexNAc(2)Hex(7)	N[+1541]	414.54	>sp|Q8TCJ2|STT3B_HUMAN Dolichyl-diphosphooligosaccharide--protein glycosyltransferase subunit STT3B OS=Homo sapiens OX=9606 GN=STT3B PE=1 SV=1
R.TTLVDNNTWN[+2026.687]NSHIALVGK.A	HexNAc(2)Hex(10)	N[+2027]	672.9	>sp|Q8TCJ2|STT3B_HUMAN Dolichyl-diphosphooligosaccharide--protein glycosyltransferase subunit STT3B OS=Homo sapiens OX=9606 GN=STT3B PE=1 SV=1
R.TTLVDNNTWN[+1702.581]NSHIALVGK.A	HexNAc(2)Hex(8)	N[+1703]	758.64	>sp|Q8TCJ2|STT3B_HUMAN Dolichyl-diphosphooligosaccharide--protein glycosyltransferase subunit STT3B OS=Homo sapiens OX=9606 GN=STT3B PE=1 SV=1
K.AMSSN[+1702.581]ETAAYK.I	HexNAc(2)Hex(8)	N[+1703]	304.25	>sp|Q8TCJ2|STT3B_HUMAN Dolichyl-diphosphooligosaccharide--protein glycosyltransferase subunit STT3B OS=Homo sapiens OX=9606 GN=STT3B PE=1 SV=1
K.AMSSN[+1864.634]ETAAYK.I	HexNAc(2)Hex(9)	N[+1865]	484.61	>sp|Q8TCJ2|STT3B_HUMAN Dolichyl-diphosphooligosaccharide--protein glycosyltransferase subunit STT3B OS=Homo sapiens OX=9606 GN=STT3B PE=1 SV=1
R.GNVISSHGNPILLN[+1378.476]SSIPEDPSIK.A	HexNAc(2)Hex(6)	N[+1378]	449.13	>sp|P21589|5NTD_HUMAN 5'-nucleotidase OS=Homo sapiens OX=9606 GN=NT5E PE=1 SV=1
R.GNVISSHGNPILLN[+1540.529]SSIPEDPSIK.A	HexNAc(2)Hex(7)	N[+1541]	456.74	>sp|P21589|5NTD_HUMAN 5'-nucleotidase OS=Homo sapiens OX=9606 GN=NT5E PE=1 SV=1
R.GNVISSHGNPILLN[+1702.581]SSIPEDPSIK.A	HexNAc(2)Hex(8)	N[+1703]	547.94	>sp|P21589|5NTD_HUMAN 5'-nucleotidase OS=Homo sapiens OX=9606 GN=NT5E PE=1 SV=1
R.N[+1378.476]VTWK.L	HexNAc(2)Hex(6)	N[+1378]	302.14	>sp|P50454|SERPH_HUMAN Serpin H1 OS=Homo sapiens OX=9606 GN=SERPINH1 PE=1 SV=2
R.N[+1540.529]VTWK.L	HexNAc(2)Hex(7)	N[+1541]	318.24	>sp|P50454|SERPH_HUMAN Serpin H1 OS=Homo sapiens OX=9606 GN=SERPINH1 PE=1 SV=2
R.N[+1864.634]VTWK.L	HexNAc(2)Hex(9)	N[+1865]	345.35	>sp|P50454|SERPH_HUMAN Serpin H1 OS=Homo sapiens OX=9606 GN=SERPINH1 PE=1 SV=2
R.N[+1702.581]VTWK.L	HexNAc(2)Hex(8)	N[+1703]	369.27	>sp|P50454|SERPH_HUMAN Serpin H1 OS=Homo sapiens OX=9606 GN=SERPINH1 PE=1 SV=2
R.N[+1216.423]VTWK.L	HexNAc(2)Hex(5)	N[+1216]	399.64	>sp|P50454|SERPH_HUMAN Serpin H1 OS=Homo sapiens OX=9606 GN=SERPINH1 PE=1 SV=2
R.ISFLIGSDSTHVIPGESPFN[+1702.581]K.S	HexNAc(2)Hex(8)	N[+1703]	620.37	>sp|Q9P273|TEN3_HUMAN Teneurin-3 OS=Homo sapiens OX=9606 GN=TENM3 PE=2 SV=3
R.LTN[+1702.581]VTFPTGVVTNLHGDMDK.A	HexNAc(2)Hex(8)	N[+1703]	353.2	>sp|Q9P273|TEN3_HUMAN Teneurin-3 OS=Homo sapiens OX=9606 GN=TENM3 PE=2 SV=3
R.LTN[+1864.634]VTFPTGVVTNLHGDMDK.A	HexNAc(2)Hex(9)	N[+1865]	361.92	>sp|Q9P273|TEN3_HUMAN Teneurin-3 OS=Homo sapiens OX=9606 GN=TENM3 PE=2 SV=3
K.LQGLENWGQDPGVSAN[+1378.476]ASK.A	HexNAc(2)Hex(6)	N[+1378]	321.88	>sp|Q96AQ6|PBIP1_HUMAN Pre-B-cell leukemia transcription factor-interacting protein 1 OS=Homo sapiens OX=9606 GN=PBXIP1 PE=1 SV=1
K.LQGLENWGQDPGVSAN[+1216.423]ASK.A	HexNAc(2)Hex(5)	N[+1216]	449.51	>sp|Q96AQ6|PBIP1_HUMAN Pre-B-cell leukemia transcription factor-interacting protein 1 OS=Homo sapiens OX=9606 GN=PBXIP1 PE=1 SV=1
K.LQGLENWGQDPGVSAN[+1702.581]ASK.A	HexNAc(2)Hex(8)	N[+1703]	577.37	>sp|Q96AQ6|PBIP1_HUMAN Pre-B-cell leukemia transcription factor-interacting protein 1 OS=Homo sapiens OX=9606 GN=PBXIP1 PE=1 SV=1
R.AGPN[+1241.454]GTLFVADAYK.G	HexNAc(3)Hex(3)Fuc(1)	N[+1241]	372.5	>sp|Q9HDC9|APMAP_HUMAN Adipocyte plasma membrane-associated protein OS=Homo sapiens OX=9606 GN=APMAP PE=1 SV=2
R.AGPN[+1216.423]GTLFVADAYK.G	HexNAc(2)Hex(5)	N[+1216]	406.23	>sp|Q9HDC9|APMAP_HUMAN Adipocyte plasma membrane-associated protein OS=Homo sapiens OX=9606 GN=APMAP PE=1 SV=2
R.AGPN[+1378.476]GTLFVADAYK.G	HexNAc(2)Hex(6)	N[+1378]	442.92	>sp|Q9HDC9|APMAP_HUMAN Adipocyte plasma membrane-associated protein OS=Homo sapiens OX=9606 GN=APMAP PE=1 SV=2
R.AGPN[+1054.370]GTLFVADAYK.G	HexNAc(2)Hex(4)	N[+1054]	455.96	>sp|Q9HDC9|APMAP_HUMAN Adipocyte plasma membrane-associated protein OS=Homo sapiens OX=9606 GN=APMAP PE=1 SV=2
R.AGPN[+1444.534]GTLFVADAYK.G	HexNAc(4)Hex(3)Fuc(1)	N[+1445]	539.83	>sp|Q9HDC9|APMAP_HUMAN Adipocyte plasma membrane-associated protein OS=Homo sapiens OX=9606 GN=APMAP PE=1 SV=2
R.AGPN[+1540.529]GTLFVADAYK.G	HexNAc(2)Hex(7)	N[+1541]	575.54	>sp|Q9HDC9|APMAP_HUMAN Adipocyte plasma membrane-associated protein OS=Homo sapiens OX=9606 GN=APMAP PE=1 SV=2
R.AGPN[+1702.581]GTLFVADAYK.G	HexNAc(2)Hex(8)	N[+1703]	648.56	>sp|Q9HDC9|APMAP_HUMAN Adipocyte plasma membrane-associated protein OS=Homo sapiens OX=9606 GN=APMAP PE=1 SV=2
K.N[+1702.581]MSFVNDLTVTQDGR.K	HexNAc(2)Hex(8)	N[+1703]	330.16	>sp|Q9HDC9|APMAP_HUMAN Adipocyte plasma membrane-associated protein OS=Homo sapiens OX=9606 GN=APMAP PE=1 SV=2
K.N[+1540.529]MSFVNDLTVTQDGR.K	HexNAc(2)Hex(7)	N[+1541]	709.64	>sp|Q9HDC9|APMAP_HUMAN Adipocyte plasma membrane-associated protein OS=Homo sapiens OX=9606 GN=APMAP PE=1 SV=2
K.N[+1378.476]MSFVNDLTVTQDGR.K	HexNAc(2)Hex(6)	N[+1378]	803.64	>sp|Q9HDC9|APMAP_HUMAN Adipocyte plasma membrane-associated protein OS=Homo sapiens OX=9606 GN=APMAP PE=1 SV=2
K.DVQIIVFPEDGIHGFN[+1378.476]FTR.T	HexNAc(2)Hex(6)	N[+1378]	440.9	>sp|P43251|BTD_HUMAN Biotinidase OS=Homo sapiens OX=9606 GN=BTD PE=1 SV=2
K.DVQIIVFPEDGIHGFN[+1702.581]FTR.T	HexNAc(2)Hex(8)	N[+1703]	491.22	>sp|P43251|BTD_HUMAN Biotinidase OS=Homo sapiens OX=9606 GN=BTD PE=1 SV=2
K.NPVGLIGAEN[+1378.476]ATGETDPSHSK.F	HexNAc(2)Hex(6)	N[+1378]	626.29	>sp|P43251|BTD_HUMAN Biotinidase OS=Homo sapiens OX=9606 GN=BTD PE=1 SV=2
K.WNVNAPPTFHSEMMYDN[+1378.476]FTLVPVWGK.E	HexNAc(2)Hex(6)	N[+1378]	451	>sp|P43251|BTD_HUMAN Biotinidase OS=Homo sapiens OX=9606 GN=BTD PE=1 SV=2
R.LN[+2350.830]GSSLHLEWSAPLESGGR.E	HexNAc(4)Hex(5)Fuc(1)NeuAc(2)	N[+2351]	364.65	>sp|P54760|EPHB4_HUMAN Ephrin type-B receptor 4 OS=Homo sapiens OX=9606 GN=EPHB4 PE=1 SV=2
R.LN[+2350.793]GSSLHLEWSAPLESGGR.E	HexNAc(2)Hex(12)	N[+2351]	368.98	>sp|P54760|EPHB4_HUMAN Ephrin type-B receptor 4 OS=Homo sapiens OX=9606 GN=EPHB4 PE=1 SV=2
K.LLHALGGDDFLGMLN[+2026.687]R.T	HexNAc(2)Hex(10)	N[+2027]	370.08	>sp|Q9UHG3|PCYOX_HUMAN Prenylcysteine oxidase 1 OS=Homo sapiens OX=9606 GN=PCYOX1 PE=1 SV=3
K.LLHALGGDDFLGMLN[+1378.476]R.T	HexNAc(2)Hex(6)	N[+1378]	484.27	>sp|Q9UHG3|PCYOX_HUMAN Prenylcysteine oxidase 1 OS=Homo sapiens OX=9606 GN=PCYOX1 PE=1 SV=3
K.LLHALGGDDFLGMLN[+1702.581]R.T	HexNAc(2)Hex(8)	N[+1703]	531.61	>sp|Q9UHG3|PCYOX_HUMAN Prenylcysteine oxidase 1 OS=Homo sapiens OX=9606 GN=PCYOX1 PE=1 SV=3
K.LLHALGGDDFLGMLN[+1864.634]R.T	HexNAc(2)Hex(9)	N[+1865]	564.87	>sp|Q9UHG3|PCYOX_HUMAN Prenylcysteine oxidase 1 OS=Homo sapiens OX=9606 GN=PCYOX1 PE=1 SV=3
K.LLHALGGDDFLGMLN[+1540.529]R.T	HexNAc(2)Hex(7)	N[+1541]	666.02	>sp|Q9UHG3|PCYOX_HUMAN Prenylcysteine oxidase 1 OS=Homo sapiens OX=9606 GN=PCYOX1 PE=1 SV=3
K.LLHALGGDDFLGM[+15.995]LN[+1702.581]R.T	HexNAc(2)Hex(8)	M[+16], N[+1703]	410.33	>sp|Q9UHG3|PCYOX_HUMAN Prenylcysteine oxidase 1 OS=Homo sapiens OX=9606 GN=PCYOX1 PE=1 SV=3
K.MSN[+1378.476]ITFLNFDPPIEEFHQYYQHIVTTLVK.G	HexNAc(2)Hex(6)	N[+1378]	597.97	>sp|Q9UHG3|PCYOX_HUMAN Prenylcysteine oxidase 1 OS=Homo sapiens OX=9606 GN=PCYOX1 PE=1 SV=3
K.GELN[+1702.581]TSIFSSR.P	HexNAc(2)Hex(8)	N[+1703]	350.55	>sp|Q9UHG3|PCYOX_HUMAN Prenylcysteine oxidase 1 OS=Homo sapiens OX=9606 GN=PCYOX1 PE=1 SV=3
K.GELN[+1864.634]TSIFSSR.P	HexNAc(2)Hex(9)	N[+1865]	385.51	>sp|Q9UHG3|PCYOX_HUMAN Prenylcysteine oxidase 1 OS=Homo sapiens OX=9606 GN=PCYOX1 PE=1 SV=3
K.GELN[+1540.529]TSIFSSR.P	HexNAc(2)Hex(7)	N[+1541]	417.2	>sp|Q9UHG3|PCYOX_HUMAN Prenylcysteine oxidase 1 OS=Homo sapiens OX=9606 GN=PCYOX1 PE=1 SV=3
K.GELN[+1702.581]TSIFSSRPIDK.F	HexNAc(2)Hex(8)	N[+1703]	334.08	>sp|Q9UHG3|PCYOX_HUMAN Prenylcysteine oxidase 1 OS=Homo sapiens OX=9606 GN=PCYOX1 PE=1 SV=3
K.GELN[+1540.529]TSIFSSRPIDK.F	HexNAc(2)Hex(7)	N[+1541]	339.09	>sp|Q9UHG3|PCYOX_HUMAN Prenylcysteine oxidase 1 OS=Homo sapiens OX=9606 GN=PCYOX1 PE=1 SV=3
K.GELN[+1378.476]TSIFSSRPIDK.F	HexNAc(2)Hex(6)	N[+1378]	353.57	>sp|Q9UHG3|PCYOX_HUMAN Prenylcysteine oxidase 1 OS=Homo sapiens OX=9606 GN=PCYOX1 PE=1 SV=3
R.AEC[+57.021]C[+57.021]ASGNIDTAWSN[+1702.581]LTHPGNK.I	HexNAc(2)Hex(8)	C[+57]*2, N[+1703]	384.9	>sp|O95633|FSTL3_HUMAN Follistatin-related protein 3 OS=Homo sapiens OX=9606 GN=FSTL3 PE=1 SV=1
R.AAPC[+57.021]PVPSSPGQELC[+57.021]GNNN[+1702.581]VTYISSC[+57.021]HMR.Q	HexNAc(2)Hex(8)	C[+57]*3, N[+1703]	573.21	>sp|O95633|FSTL3_HUMAN Follistatin-related protein 3 OS=Homo sapiens OX=9606 GN=FSTL3 PE=1 SV=1
R.AAPC[+57.021]PVPSSPGQELC[+57.021]GNNN[+1864.634]VTYISSC[+57.021]HMR.Q	HexNAc(2)Hex(9)	C[+57]*3, N[+1865]	599.09	>sp|O95633|FSTL3_HUMAN Follistatin-related protein 3 OS=Homo sapiens OX=9606 GN=FSTL3 PE=1 SV=1
R.N[+1702.581]ETHSIC[+57.021]TAC[+57.021]DESC[+57.021]K.T	HexNAc(2)Hex(8)	C[+57]*3, N[+1703]	408.8	>sp|Q6UXH1|CREL2_HUMAN Protein disulfide isomerase CRELD2 OS=Homo sapiens OX=9606 GN=CRELD2 PE=1 SV=1
R.N[+1540.529]ETHSIC[+57.021]TAC[+57.021]DESC[+57.021]K.T	HexNAc(2)Hex(7)	C[+57]*3, N[+1541]	436.93	>sp|Q6UXH1|CREL2_HUMAN Protein disulfide isomerase CRELD2 OS=Homo sapiens OX=9606 GN=CRELD2 PE=1 SV=1
R.N[+1378.476]ETHSIC[+57.021]TAC[+57.021]DESC[+57.021]K.T	HexNAc(2)Hex(6)	C[+57]*3, N[+1378]	590.47	>sp|Q6UXH1|CREL2_HUMAN Protein disulfide isomerase CRELD2 OS=Homo sapiens OX=9606 GN=CRELD2 PE=1 SV=1
K.N[+1702.581]ATALYHVEAFK.T	HexNAc(2)Hex(8)	N[+1703]	385.41	>sp|Q9UNW1|MINP1_HUMAN Multiple inositol polyphosphate phosphatase 1 OS=Homo sapiens OX=9606 GN=MINPP1 PE=1 SV=1
K.N[+1378.476]ATALYHVEAFK.T	HexNAc(2)Hex(6)	N[+1378]	466.02	>sp|Q9UNW1|MINP1_HUMAN Multiple inositol polyphosphate phosphatase 1 OS=Homo sapiens OX=9606 GN=MINPP1 PE=1 SV=1
R.TVLEN[+1702.581]STSYEEAK.N	HexNAc(2)Hex(8)	N[+1703]	733.69	>sp|Q13510|ASAH1_HUMAN Acid ceramidase OS=Homo sapiens OX=9606 GN=ASAH1 PE=1 SV=5
K.ILAPAYFILGGN[+1540.529]QSGEGC[+57.021]VITR.D	HexNAc(2)Hex(7)	C[+57], N[+1541]	744.73	>sp|Q13510|ASAH1_HUMAN Acid ceramidase OS=Homo sapiens OX=9606 GN=ASAH1 PE=1 SV=5
R.ALAGLVYN[+1540.529]ASGSEHC[+57.021]YDIYR.L	HexNAc(2)Hex(7)	C[+57], N[+1541]	671.09	>sp|Q9UHL4|DPP2_HUMAN Dipeptidyl peptidase 2 OS=Homo sapiens OX=9606 GN=DPP7 PE=1 SV=3
R.N[+1702.581]LSASVIAVTIQGGAHHLDLR.A	HexNAc(2)Hex(8)	N[+1703]	768.18	>sp|Q9UHL4|DPP2_HUMAN Dipeptidyl peptidase 2 OS=Homo sapiens OX=9606 GN=DPP7 PE=1 SV=3
M.LQTLYDYFWWERLWLPVN[+1403.507]LTWADLEDR.D	HexNAc(3)Hex(4)Fuc(1)	N[+1404]	321.67	>sp|Q96G23|CERS2_HUMAN Ceramide synthase 2 OS=Homo sapiens OX=9606 GN=CERS2 PE=1 SV=1
R.LWLPVN[+1647.613]LTWADLEDR.D	HexNAc(5)Hex(3)Fuc(1)	N[+1648]	363.84	>sp|Q96G23|CERS2_HUMAN Ceramide synthase 2 OS=Homo sapiens OX=9606 GN=CERS2 PE=1 SV=1
R.LWLPVN[+1444.534]LTWADLEDR.D	HexNAc(4)Hex(3)Fuc(1)	N[+1445]	464.57	>sp|Q96G23|CERS2_HUMAN Ceramide synthase 2 OS=Homo sapiens OX=9606 GN=CERS2 PE=1 SV=1
R.LWLPVN[+1378.476]LTWADLEDR.D	HexNAc(2)Hex(6)	N[+1378]	478.81	>sp|Q96G23|CERS2_HUMAN Ceramide synthase 2 OS=Homo sapiens OX=9606 GN=CERS2 PE=1 SV=1
R.LWLPVN[+1216.423]LTWADLEDR.D	HexNAc(2)Hex(5)	N[+1216]	540.59	>sp|Q96G23|CERS2_HUMAN Ceramide synthase 2 OS=Homo sapiens OX=9606 GN=CERS2 PE=1 SV=1
R.LWLPVN[+1540.529]LTWADLEDR.D	HexNAc(2)Hex(7)	N[+1541]	578.85	>sp|Q96G23|CERS2_HUMAN Ceramide synthase 2 OS=Homo sapiens OX=9606 GN=CERS2 PE=1 SV=1
R.LWLPVN[+1864.634]LTWADLEDR.D	HexNAc(2)Hex(9)	N[+1865]	593.76	>sp|Q96G23|CERS2_HUMAN Ceramide synthase 2 OS=Homo sapiens OX=9606 GN=CERS2 PE=1 SV=1
R.LWLPVN[+1702.581]LTWADLEDR.D	HexNAc(2)Hex(8)	N[+1703]	891.23	>sp|Q96G23|CERS2_HUMAN Ceramide synthase 2 OS=Homo sapiens OX=9606 GN=CERS2 PE=1 SV=1
R.LWLPVN[+1540.529]LTWADLEDRDGR.V	HexNAc(2)Hex(7)	N[+1541]	303.01	>sp|Q96G23|CERS2_HUMAN Ceramide synthase 2 OS=Homo sapiens OX=9606 GN=CERS2 PE=1 SV=1
R.LWLPVN[+1444.534]LTWADLEDRDGR.V	HexNAc(4)Hex(3)Fuc(1)	N[+1445]	320.64	>sp|Q96G23|CERS2_HUMAN Ceramide synthase 2 OS=Homo sapiens OX=9606 GN=CERS2 PE=1 SV=1
R.LWLPVN[+1216.423]LTWADLEDRDGR.V	HexNAc(2)Hex(5)	N[+1216]	327.75	>sp|Q96G23|CERS2_HUMAN Ceramide synthase 2 OS=Homo sapiens OX=9606 GN=CERS2 PE=1 SV=1
R.LWLPVN[+1702.581]LTWADLEDRDGR.V	HexNAc(2)Hex(8)	N[+1703]	333.85	>sp|Q96G23|CERS2_HUMAN Ceramide synthase 2 OS=Homo sapiens OX=9606 GN=CERS2 PE=1 SV=1
R.LWLPVN[+2772.984]LTWADLEDRDGR.V	HexNAc(6)Hex(6)NeuAc(2)	N[+2773]	336.77	>sp|Q96G23|CERS2_HUMAN Ceramide synthase 2 OS=Homo sapiens OX=9606 GN=CERS2 PE=1 SV=1
R.LWLPVN[+1378.476]LTWADLEDRDGR.V	HexNAc(2)Hex(6)	N[+1378]	350.65	>sp|Q96G23|CERS2_HUMAN Ceramide synthase 2 OS=Homo sapiens OX=9606 GN=CERS2 PE=1 SV=1
R.HPDAVAWAN[+1540.529]LTNAIR.E	HexNAc(2)Hex(7)	N[+1541]	327.71	>sp|Q8NHP8|PLBL2_HUMAN Putative phospholipase B-like 2 OS=Homo sapiens OX=9606 GN=PLBD2 PE=1 SV=2
R.HPDAVAWAN[+1378.476]LTNAIR.E	HexNAc(2)Hex(6)	N[+1378]	331.97	>sp|Q8NHP8|PLBL2_HUMAN Putative phospholipase B-like 2 OS=Homo sapiens OX=9606 GN=PLBD2 PE=1 SV=2
R.N[+1540.529]QSLVQDMDSMVR.L	HexNAc(2)Hex(7)	N[+1541]	363.72	>sp|Q8NHP8|PLBL2_HUMAN Putative phospholipase B-like 2 OS=Homo sapiens OX=9606 GN=PLBD2 PE=1 SV=2
R.SDLNPAN[+1038.375]GSYPFQALR.Q	HexNAc(2)Hex(3)Fuc(1)	N[+1038]	569.33	>sp|Q8NHP8|PLBL2_HUMAN Putative phospholipase B-like 2 OS=Homo sapiens OX=9606 GN=PLBD2 PE=1 SV=2
K.TLSPTGN[+1378.476]ISSAPK.D	HexNAc(2)Hex(6)	N[+1378]	460.89	>sp|O94901|SUN1_HUMAN SUN domain-containing protein 1 OS=Homo sapiens OX=9606 GN=SUN1 PE=1 SV=3
K.ILFYNVVVENLDKPSSSELHSIPAPAN[+1378.476]STK.L	HexNAc(2)Hex(6)	N[+1378]	492.44	>sp|Q99650|OSMR_HUMAN Oncostatin-M-specific receptor subunit beta OS=Homo sapiens OX=9606 GN=OSMR PE=1 SV=1
R.ARPSQFPEQSSSAQQN[+1501.555]GSVSDISPVQAAK.K	HexNAc(5)Hex(3)	N[+1502]	316.99	>sp|O00139|KIF2A_HUMAN Kinesin-like protein KIF2A OS=Homo sapiens OX=9606 GN=KIF2A PE=1 SV=3
R.LLN[+2350.830]TTDVYLLPSLNPDGFER.A	HexNAc(4)Hex(5)Fuc(1)NeuAc(2)	N[+2351]	350.32	>sp|O75976|CBPD_HUMAN Carboxypeptidase D OS=Homo sapiens OX=9606 GN=CPD PE=1 SV=2
R.LLN[+2059.735]TTDVYLLPSLNPDGFER.A	HexNAc(4)Hex(5)Fuc(1)NeuAc(1)	N[+2060]	395.7	>sp|O75976|CBPD_HUMAN Carboxypeptidase D OS=Homo sapiens OX=9606 GN=CPD PE=1 SV=2
R.N[+1378.476]NSNNFDLNR.N	HexNAc(2)Hex(6)	N[+1378]	356.12	>sp|O75976|CBPD_HUMAN Carboxypeptidase D OS=Homo sapiens OX=9606 GN=CPD PE=1 SV=2
R.N[+1540.529]NSNNFDLNR.N	HexNAc(2)Hex(7)	N[+1541]	367.53	>sp|O75976|CBPD_HUMAN Carboxypeptidase D OS=Homo sapiens OX=9606 GN=CPD PE=1 SV=2
R.GILN[+1702.581]ATISVAEINHPVTTYK.T	HexNAc(2)Hex(8)	N[+1703]	535.79	>sp|O75976|CBPD_HUMAN Carboxypeptidase D OS=Homo sapiens OX=9606 GN=CPD PE=1 SV=2
R.GILN[+1540.529]ATISVAEINHPVTTYK.T	HexNAc(2)Hex(7)	N[+1541]	630.22	>sp|O75976|CBPD_HUMAN Carboxypeptidase D OS=Homo sapiens OX=9606 GN=CPD PE=1 SV=2
K.DLN[+1540.529]ETIHYMYK.H	HexNAc(2)Hex(7)	N[+1541]	432.59	>sp|Q99538|LGMN_HUMAN Legumain OS=Homo sapiens OX=9606 GN=LGMN PE=1 SV=1
K.DLN[+1702.581]ETIHYMYK.H	HexNAc(2)Hex(8)	N[+1703]	437.64	>sp|Q99538|LGMN_HUMAN Legumain OS=Homo sapiens OX=9606 GN=LGMN PE=1 SV=1
R.GLVMNYPHITN[+2756.989]LTNLGQSTEYR.H	HexNAc(6)Hex(5)Fuc(1)NeuAc(2)	N[+2757]	612.55	>sp|O75976|CBPD_HUMAN Carboxypeptidase D OS=Homo sapiens OX=9606 GN=CPD PE=1 SV=2
R.GLVMNYPHITN[+1702.581]LTNLGQSTEYR.H	HexNAc(2)Hex(8)	N[+1703]	618.97	>sp|O75976|CBPD_HUMAN Carboxypeptidase D OS=Homo sapiens OX=9606 GN=CPD PE=1 SV=2
R.GLVMNYPHITN[+1540.529]LTNLGQSTEYR.H	HexNAc(2)Hex(7)	N[+1541]	710.7	>sp|O75976|CBPD_HUMAN Carboxypeptidase D OS=Homo sapiens OX=9606 GN=CPD PE=1 SV=2
R.HIWSLEISNKPN[+1768.640]VSEPEEPK.I	HexNAc(4)Hex(5)Fuc(1)	N[+1769]	331.24	>sp|O75976|CBPD_HUMAN Carboxypeptidase D OS=Homo sapiens OX=9606 GN=CPD PE=1 SV=2
R.HIWSLEISNKPN[+2059.735]VSEPEEPK.I	HexNAc(4)Hex(5)Fuc(1)NeuAc(1)	N[+2060]	405.81	>sp|O75976|CBPD_HUMAN Carboxypeptidase D OS=Homo sapiens OX=9606 GN=CPD PE=1 SV=2
R.HIWSLEISNKPN[+1540.529]VSEPEEPK.I	HexNAc(2)Hex(7)	N[+1541]	459.33	>sp|O75976|CBPD_HUMAN Carboxypeptidase D OS=Homo sapiens OX=9606 GN=CPD PE=1 SV=2
R.HIWSLEISNKPN[+1864.634]VSEPEEPK.I	HexNAc(2)Hex(9)	N[+1865]	514.44	>sp|O75976|CBPD_HUMAN Carboxypeptidase D OS=Homo sapiens OX=9606 GN=CPD PE=1 SV=2
K.KADIFIN[+1540.529]GSQLGEDFIQLHK.L	HexNAc(2)Hex(7)	N[+1541]	431.16	>sp|Q9Y251|HPSE_HUMAN Heparanase OS=Homo sapiens OX=9606 GN=HPSE PE=1 SV=2
R.YKEGDLTLYAINLHN[+1038.375]VTK.Y	HexNAc(2)Hex(3)Fuc(1)	N[+1038]	600.73	>sp|Q9Y251|HPSE_HUMAN Heparanase OS=Homo sapiens OX=9606 GN=HPSE PE=1 SV=2
K.EGDLTLYAINLHN[+1038.375]VTK.Y	HexNAc(2)Hex(3)Fuc(1)	N[+1038]	650.04	>sp|Q9Y251|HPSE_HUMAN Heparanase OS=Homo sapiens OX=9606 GN=HPSE PE=1 SV=2
K.VN[+1540.529]ETEMDIAK.H	HexNAc(2)Hex(7)	N[+1541]	414.24	>sp|O75629|CREG1_HUMAN Protein CREG1 OS=Homo sapiens OX=9606 GN=CREG1 PE=1 SV=1
K.LN[+2204.772]ITNIWVLDYFGGPK.I	HexNAc(4)Hex(5)NeuAc(2)	N[+2205]	321.67	>sp|O75629|CREG1_HUMAN Protein CREG1 OS=Homo sapiens OX=9606 GN=CREG1 PE=1 SV=1
K.LN[+1913.677]ITNIWVLDYFGGPK.I	HexNAc(4)Hex(5)NeuAc(1)	N[+1914]	338.48	>sp|O75629|CREG1_HUMAN Protein CREG1 OS=Homo sapiens OX=9606 GN=CREG1 PE=1 SV=1
K.LN[+1702.581]ITNIWVLDYFGGPK.I	HexNAc(2)Hex(8)	N[+1703]	453.47	>sp|O75629|CREG1_HUMAN Protein CREG1 OS=Homo sapiens OX=9606 GN=CREG1 PE=1 SV=1
K.LN[+1257.449]ITNIWVLDYFGGPK.I	HexNAc(3)Hex(4)	N[+1257]	547.25	>sp|O75629|CREG1_HUMAN Protein CREG1 OS=Homo sapiens OX=9606 GN=CREG1 PE=1 SV=1
K.LN[+1864.634]ITNIWVLDYFGGPK.I	HexNAc(2)Hex(9)	N[+1865]	646.66	>sp|O75629|CREG1_HUMAN Protein CREG1 OS=Homo sapiens OX=9606 GN=CREG1 PE=1 SV=1
K.LN[+1548.545]ITNIWVLDYFGGPK.I	HexNAc(3)Hex(4)NeuAc(1)	N[+1549]	681.35	>sp|O75629|CREG1_HUMAN Protein CREG1 OS=Homo sapiens OX=9606 GN=CREG1 PE=1 SV=1
K.LN[+1378.476]ITNIWVLDYFGGPK.I	HexNAc(2)Hex(6)	N[+1378]	733.84	>sp|O75629|CREG1_HUMAN Protein CREG1 OS=Homo sapiens OX=9606 GN=CREG1 PE=1 SV=1
K.LN[+1540.529]ITNIWVLDYFGGPK.I	HexNAc(2)Hex(7)	N[+1541]	825.8	>sp|O75629|CREG1_HUMAN Protein CREG1 OS=Homo sapiens OX=9606 GN=CREG1 PE=1 SV=1
K.IVTPEEYYN[+1378.476]VTV.Q	HexNAc(2)Hex(6)	N[+1378]	301.66	>sp|O75629|CREG1_HUMAN Protein CREG1 OS=Homo sapiens OX=9606 GN=CREG1 PE=1 SV=1
K.IVTPEEYYN[+1540.529]VTV.Q	HexNAc(2)Hex(7)	N[+1541]	347.18	>sp|O75629|CREG1_HUMAN Protein CREG1 OS=Homo sapiens OX=9606 GN=CREG1 PE=1 SV=1
K.GSQWSDIEEFC[+57.021]N[+892.317]R.S	HexNAc(2)Hex(3)	C[+57], N[+892]	346.71	>sp|P08174|DAF_HUMAN Complement decay-accelerating factor OS=Homo sapiens OX=9606 GN=CD55 PE=1 SV=4
K.GSQWSDIEEFC[+57.021]N[+1378.476]R.S	HexNAc(2)Hex(6)	C[+57], N[+1378]	500.66	>sp|P08174|DAF_HUMAN Complement decay-accelerating factor OS=Homo sapiens OX=9606 GN=CD55 PE=1 SV=4
K.GSQWSDIEEFC[+57.021]N[+2204.772]R.S	HexNAc(4)Hex(5)NeuAc(2)	C[+57], N[+2205]	527.12	>sp|P08174|DAF_HUMAN Complement decay-accelerating factor OS=Homo sapiens OX=9606 GN=CD55 PE=1 SV=4
K.GSQWSDIEEFC[+57.021]N[+1864.634]R.S	HexNAc(2)Hex(9)	C[+57], N[+1865]	602.92	>sp|P08174|DAF_HUMAN Complement decay-accelerating factor OS=Homo sapiens OX=9606 GN=CD55 PE=1 SV=4
K.GSQWSDIEEFC[+57.021]N[+1540.529]R.S	HexNAc(2)Hex(7)	C[+57], N[+1541]	625.51	>sp|P08174|DAF_HUMAN Complement decay-accelerating factor OS=Homo sapiens OX=9606 GN=CD55 PE=1 SV=4
K.GSQWSDIEEFC[+57.021]N[+1702.581]R.S	HexNAc(2)Hex(8)	C[+57], N[+1703]	745.35	>sp|P08174|DAF_HUMAN Complement decay-accelerating factor OS=Homo sapiens OX=9606 GN=CD55 PE=1 SV=4
R.VTNSNANAASPLIVAGYN[+1702.581]VSGSVR.S	HexNAc(2)Hex(8)	N[+1703]	344.16	>sp|Q15155|NOMO1_HUMAN Nodal modulator 1 OS=Homo sapiens OX=9606 GN=NOMO1 PE=1 SV=5
R.VTNSNANAASPLIVAGYN[+1864.634]VSGSVR.S	HexNAc(2)Hex(9)	N[+1865]	644.49	>sp|Q15155|NOMO1_HUMAN Nodal modulator 1 OS=Homo sapiens OX=9606 GN=NOMO1 PE=1 SV=5
R.DC[+57.021]PGN[+1540.529]WTWPENSQQTPMC[+57.021]QAWGNPLPELK.C	HexNAc(2)Hex(7)	C[+57]*2, N[+1541]	561.52	>sp|P05362|ICAM1_HUMAN Intercellular adhesion molecule 1 OS=Homo sapiens OX=9606 GN=ICAM1 PE=1 SV=2
R.LEN[+1864.634]ITTGTYTIHAQK.E	HexNAc(2)Hex(9)	N[+1865]	432.65	>sp|Q15155|NOMO1_HUMAN Nodal modulator 1 OS=Homo sapiens OX=9606 GN=NOMO1 PE=1 SV=5
R.LEN[+1216.423]ITTGTYTIHAQK.E	HexNAc(2)Hex(5)	N[+1216]	627.91	>sp|Q15155|NOMO1_HUMAN Nodal modulator 1 OS=Homo sapiens OX=9606 GN=NOMO1 PE=1 SV=5
R.LEN[+1540.529]ITTGTYTIHAQK.E	HexNAc(2)Hex(7)	N[+1541]	757.73	>sp|Q15155|NOMO1_HUMAN Nodal modulator 1 OS=Homo sapiens OX=9606 GN=NOMO1 PE=1 SV=5
R.LEN[+1378.476]ITTGTYTIHAQK.E	HexNAc(2)Hex(6)	N[+1378]	784.12	>sp|Q15155|NOMO1_HUMAN Nodal modulator 1 OS=Homo sapiens OX=9606 GN=NOMO1 PE=1 SV=5
R.LEN[+1702.581]ITTGTYTIHAQK.E	HexNAc(2)Hex(8)	N[+1703]	853.78	>sp|Q15155|NOMO1_HUMAN Nodal modulator 1 OS=Homo sapiens OX=9606 GN=NOMO1 PE=1 SV=5
R.ENVGIYN[+1702.581]LSK.G	HexNAc(2)Hex(8)	N[+1703]	308.46	>sp|Q15155|NOMO1_HUMAN Nodal modulator 1 OS=Homo sapiens OX=9606 GN=NOMO1 PE=1 SV=5
R.ENVGIYN[+1864.634]LSK.G	HexNAc(2)Hex(9)	N[+1865]	315.22	>sp|Q15155|NOMO1_HUMAN Nodal modulator 1 OS=Homo sapiens OX=9606 GN=NOMO1 PE=1 SV=5
R.ENVGIYN[+2864.036]LSK.G	HexNAc(7)Hex(8)Fuc(1)	N[+2864]	326.92	>sp|Q15155|NOMO1_HUMAN Nodal modulator 1 OS=Homo sapiens OX=9606 GN=NOMO1 PE=1 SV=5
R.ENVGIYN[+1540.529]LSK.G	HexNAc(2)Hex(7)	N[+1541]	416.86	>sp|Q15155|NOMO1_HUMAN Nodal modulator 1 OS=Homo sapiens OX=9606 GN=NOMO1 PE=1 SV=5
R.ENVGIYN[+1378.476]LSK.G	HexNAc(2)Hex(6)	N[+1378]	480.3	>sp|Q15155|NOMO1_HUMAN Nodal modulator 1 OS=Homo sapiens OX=9606 GN=NOMO1 PE=1 SV=5
K.GTEVN[+1038.375]TTVIGENDPIDEVQGFLFGK.L	HexNAc(2)Hex(3)Fuc(1)	N[+1038]	357.52	>sp|Q9NYU2|UGGG1_HUMAN UDP-glucose:glycoprotein glucosyltransferase 1 OS=Homo sapiens OX=9606 GN=UGGT1 PE=1 SV=3
K.GTEVN[+1216.423]TTVIGENDPIDEVQGFLFGK.L	HexNAc(2)Hex(5)	N[+1216]	445.92	>sp|Q9NYU2|UGGG1_HUMAN UDP-glucose:glycoprotein glucosyltransferase 1 OS=Homo sapiens OX=9606 GN=UGGT1 PE=1 SV=3
K.GTEVN[+1702.581]TTVIGENDPIDEVQGFLFGK.L	HexNAc(2)Hex(8)	N[+1703]	620.19	>sp|Q9NYU2|UGGG1_HUMAN UDP-glucose:glycoprotein glucosyltransferase 1 OS=Homo sapiens OX=9606 GN=UGGT1 PE=1 SV=3
K.VVAN[+1864.634]GTGTQGQLK.V	HexNAc(2)Hex(9)	N[+1865]	637.03	>sp|P08236|BGLR_HUMAN Beta-glucuronidase OS=Homo sapiens OX=9606 GN=GUSB PE=1 SV=2
K.VVAN[+2026.687]GTGTQGQLK.V	HexNAc(2)Hex(10)	N[+2027]	703.27	>sp|P08236|BGLR_HUMAN Beta-glucuronidase OS=Homo sapiens OX=9606 GN=GUSB PE=1 SV=2
R.HLYTTTGGETDFTN[+1864.634]VTSLR.G	HexNAc(2)Hex(9)	N[+1865]	543.34	>sp|Q99523|SORT_HUMAN Sortilin OS=Homo sapiens OX=9606 GN=SORT1 PE=1 SV=3
R.HLYTTTGGETDFTN[+2026.687]VTSLR.G	HexNAc(2)Hex(10)	N[+2027]	597.21	>sp|Q99523|SORT_HUMAN Sortilin OS=Homo sapiens OX=9606 GN=SORT1 PE=1 SV=3
K.AVLVNN[+2350.830]ITTGER.L	HexNAc(4)Hex(5)Fuc(1)NeuAc(2)	N[+2351]	378.06	>sp|Q8NBJ4|GOLM1_HUMAN Golgi membrane protein 1 OS=Homo sapiens OX=9606 GN=GOLM1 PE=1 SV=1
K.AVLVNN[+1702.581]ITTGER.L	HexNAc(2)Hex(8)	N[+1703]	552.33	>sp|Q8NBJ4|GOLM1_HUMAN Golgi membrane protein 1 OS=Homo sapiens OX=9606 GN=GOLM1 PE=1 SV=1
K.PLGLAN[+1540.529]DTDHYFLR.Y	HexNAc(2)Hex(7)	N[+1541]	313.73	>sp|Q969N2|PIGT_HUMAN GPI transamidase component PIG-T OS=Homo sapiens OX=9606 GN=PIGT PE=1 SV=1
K.PLGLAN[+1702.581]DTDHYFLR.Y	HexNAc(2)Hex(8)	N[+1703]	343.42	>sp|Q969N2|PIGT_HUMAN GPI transamidase component PIG-T OS=Homo sapiens OX=9606 GN=PIGT PE=1 SV=1
K.PLGLAN[+1378.476]DTDHYFLR.Y	HexNAc(2)Hex(6)	N[+1378]	441.37	>sp|Q969N2|PIGT_HUMAN GPI transamidase component PIG-T OS=Homo sapiens OX=9606 GN=PIGT PE=1 SV=1
R.VYVDITTYNQDN[+1378.476]ETLEVHPPPTTTYQDVILGTR.K	HexNAc(2)Hex(6)	N[+1378]	454.67	>sp|Q969N2|PIGT_HUMAN GPI transamidase component PIG-T OS=Homo sapiens OX=9606 GN=PIGT PE=1 SV=1
R.VYVDITTYNQDN[+3448.243]ETLEVHPPPTTTYQDVILGTR.K	HexNAc(9)Hex(10)	N[+3448]	464.71	>sp|Q969N2|PIGT_HUMAN GPI transamidase component PIG-T OS=Homo sapiens OX=9606 GN=PIGT PE=1 SV=1
R.KTYAIYDLLDTAMIN[+1378.476]NSR.N	HexNAc(2)Hex(6)	N[+1378]	333.07	>sp|Q969N2|PIGT_HUMAN GPI transamidase component PIG-T OS=Homo sapiens OX=9606 GN=PIGT PE=1 SV=1
K.TYAIYDLLDTAMIN[+1378.476]NSR.N	HexNAc(2)Hex(6)	N[+1378]	380.95	>sp|Q969N2|PIGT_HUMAN GPI transamidase component PIG-T OS=Homo sapiens OX=9606 GN=PIGT PE=1 SV=1
K.TYAIYDLLDTAMIN[+1864.634]NSR.N	HexNAc(2)Hex(9)	N[+1865]	410.37	>sp|Q969N2|PIGT_HUMAN GPI transamidase component PIG-T OS=Homo sapiens OX=9606 GN=PIGT PE=1 SV=1
K.TYAIYDLLDTAMIN[+1540.529]NSR.N	HexNAc(2)Hex(7)	N[+1541]	573.72	>sp|Q969N2|PIGT_HUMAN GPI transamidase component PIG-T OS=Homo sapiens OX=9606 GN=PIGT PE=1 SV=1
K.TYAIYDLLDTAMIN[+1216.423]NSR.N	HexNAc(2)Hex(5)	N[+1216]	673.64	>sp|Q969N2|PIGT_HUMAN GPI transamidase component PIG-T OS=Homo sapiens OX=9606 GN=PIGT PE=1 SV=1
K.N[+1378.476]VSC[+57.021]LWC[+57.021]NTNK.A	HexNAc(2)Hex(6)	C[+57]*2, N[+1378]	314.94	>sp|P53801|PTTG_HUMAN Pituitary tumor-transforming gene 1 protein-interacting protein OS=Homo sapiens OX=9606 GN=PTTG1IP PE=1 SV=1
K.N[+1540.529]VSC[+57.021]LWC[+57.021]NTNK.A	HexNAc(2)Hex(7)	C[+57]*2, N[+1541]	536.68	>sp|P53801|PTTG_HUMAN Pituitary tumor-transforming gene 1 protein-interacting protein OS=Homo sapiens OX=9606 GN=PTTG1IP PE=1 SV=1
K.N[+1702.581]VSC[+57.021]LWC[+57.021]NTNK.A	HexNAc(2)Hex(8)	C[+57]*2, N[+1703]	555.72	>sp|P53801|PTTG_HUMAN Pituitary tumor-transforming gene 1 protein-interacting protein OS=Homo sapiens OX=9606 GN=PTTG1IP PE=1 SV=1
R.ELLLDFAN[+1710.598]SSAELTGC[+57.021]LVR.S	HexNAc(3)Hex(5)NeuAc(1)	C[+57], N[+1711]	308.42	>sp|Q86WC4|OSTM1_HUMAN Osteopetrosis-associated transmembrane protein 1 OS=Homo sapiens OX=9606 GN=OSTM1 PE=1 SV=1
R.ELLLDFAN[+1378.476]SSAELTGC[+57.021]LVR.S	HexNAc(2)Hex(6)	C[+57], N[+1378]	351.21	>sp|Q86WC4|OSTM1_HUMAN Osteopetrosis-associated transmembrane protein 1 OS=Homo sapiens OX=9606 GN=OSTM1 PE=1 SV=1
R.ELLLDFAN[+1419.502]SSAELTGC[+57.021]LVR.S	HexNAc(3)Hex(5)	C[+57], N[+1420]	439.12	>sp|Q86WC4|OSTM1_HUMAN Osteopetrosis-associated transmembrane protein 1 OS=Homo sapiens OX=9606 GN=OSTM1 PE=1 SV=1
K.AEPGTHLC[+57.021]IDVEDAMN[+1864.634]ITR.K	HexNAc(2)Hex(9)	C[+57], N[+1865]	410	>sp|Q86WC4|OSTM1_HUMAN Osteopetrosis-associated transmembrane protein 1 OS=Homo sapiens OX=9606 GN=OSTM1 PE=1 SV=1
K.DADAC[+57.021]N[+1913.677]ATNWIEYMFNK.D	HexNAc(4)Hex(5)NeuAc(1)	C[+57], N[+1914]	394.55	>sp|O15118|NPC1_HUMAN NPC intracellular cholesterol transporter 1 OS=Homo sapiens OX=9606 GN=NPC1 PE=1 SV=2
K.DADAC[+57.021]N[+1702.581]ATNWIEYMFNK.D	HexNAc(2)Hex(8)	C[+57], N[+1703]	456.17	>sp|O15118|NPC1_HUMAN NPC intracellular cholesterol transporter 1 OS=Homo sapiens OX=9606 GN=NPC1 PE=1 SV=2
K.DNGQAPFTITPVFSDFPVHGMEPMNN[+1702.581]ATK.G	HexNAc(2)Hex(8)	N[+1703]	469.52	>sp|O15118|NPC1_HUMAN NPC intracellular cholesterol transporter 1 OS=Homo sapiens OX=9606 GN=NPC1 PE=1 SV=2
K.NPN[+1702.581]LTISFTAER.S	HexNAc(2)Hex(8)	N[+1703]	322.79	>sp|O15118|NPC1_HUMAN NPC intracellular cholesterol transporter 1 OS=Homo sapiens OX=9606 GN=NPC1 PE=1 SV=2
K.SSFAPPHFPVC[+57.021]MLGN[+1702.581]R.T	HexNAc(2)Hex(8)	C[+57], N[+1703]	331.03	>sp|Q9UHW9|S12A6_HUMAN Solute carrier family 12 member 6 OS=Homo sapiens OX=9606 GN=SLC12A6 PE=1 SV=2
-.[+42.011]MN[+1378.476]MSVLTLQEYEFEK.Q	HexNAc(2)Hex(6)	.[42], N[+1378]	554.69	>sp|Q9H5J4|ELOV6_HUMAN Elongation of very long chain fatty acids protein 6 OS=Homo sapiens OX=9606 GN=ELOVL6 PE=1 SV=1
K.N[+1444.534]ATYGYVLDDPDPDDGFNYK.Q	HexNAc(4)Hex(3)Fuc(1)	N[+1445]	312.87	>sp|O43852|CALU_HUMAN Calumenin OS=Homo sapiens OX=9606 GN=CALU PE=1 SV=2
K.N[+1241.454]ATYGYVLDDPDPDDGFNYK.Q	HexNAc(3)Hex(3)Fuc(1)	N[+1241]	320.82	>sp|O43852|CALU_HUMAN Calumenin OS=Homo sapiens OX=9606 GN=CALU PE=1 SV=2
K.N[+1216.423]ATYGYVLDDPDPDDGFNYK.Q	HexNAc(2)Hex(5)	N[+1216]	518.64	>sp|O43852|CALU_HUMAN Calumenin OS=Homo sapiens OX=9606 GN=CALU PE=1 SV=2
K.N[+1647.613]ATYGYVLDDPDPDDGFNYK.Q	HexNAc(5)Hex(3)Fuc(1)	N[+1648]	523.75	>sp|O43852|CALU_HUMAN Calumenin OS=Homo sapiens OX=9606 GN=CALU PE=1 SV=2
K.N[+1378.476]ATYGYVLDDPDPDDGFNYK.Q	HexNAc(2)Hex(6)	N[+1378]	565.15	>sp|O43852|CALU_HUMAN Calumenin OS=Homo sapiens OX=9606 GN=CALU PE=1 SV=2
K.N[+2596.952]ATYGYVLDDPDPDDGFNYK.Q	HexNAc(8)Hex(6)	N[+2597]	978.2	>sp|O43852|CALU_HUMAN Calumenin OS=Homo sapiens OX=9606 GN=CALU PE=1 SV=2
K.C[+57.021]NMIN[+2026.687]GTDGDSFHPLITK.D	HexNAc(2)Hex(10)	C[+57], N[+2027]	303.69	>sp|Q14108|SCRB2_HUMAN Lysosome membrane protein 2 OS=Homo sapiens OX=9606 GN=SCARB2 PE=1 SV=2
K.C[+57.021]NMIN[+1540.529]GTDGDSFHPLITK.D	HexNAc(2)Hex(7)	C[+57], N[+1541]	313.14	>sp|Q14108|SCRB2_HUMAN Lysosome membrane protein 2 OS=Homo sapiens OX=9606 GN=SCARB2 PE=1 SV=2
K.C[+57.021]NMIN[+1864.634]GTDGDSFHPLITK.D	HexNAc(2)Hex(9)	C[+57], N[+1865]	412.26	>sp|Q14108|SCRB2_HUMAN Lysosome membrane protein 2 OS=Homo sapiens OX=9606 GN=SCARB2 PE=1 SV=2
K.C[+57.021]NMIN[+1702.581]GTDGDSFHPLITK.D	HexNAc(2)Hex(8)	C[+57], N[+1703]	442.62	>sp|Q14108|SCRB2_HUMAN Lysosome membrane protein 2 OS=Homo sapiens OX=9606 GN=SCARB2 PE=1 SV=2
R.TMVFPVMYLN[+2026.687]ESVHIDK.E	HexNAc(2)Hex(10)	N[+2027]	548.02	>sp|Q14108|SCRB2_HUMAN Lysosome membrane protein 2 OS=Homo sapiens OX=9606 GN=SCARB2 PE=1 SV=2
R.TMVFPVMYLN[+1864.634]ESVHIDK.E	HexNAc(2)Hex(9)	N[+1865]	659.77	>sp|Q14108|SCRB2_HUMAN Lysosome membrane protein 2 OS=Homo sapiens OX=9606 GN=SCARB2 PE=1 SV=2
R.TMVFPVMYLN[+1864.634]ESVHIDKETASR.L	HexNAc(2)Hex(9)	N[+1865]	429.89	>sp|Q14108|SCRB2_HUMAN Lysosome membrane protein 2 OS=Homo sapiens OX=9606 GN=SCARB2 PE=1 SV=2
R.TMVFPVMYLN[+2026.687]ESVHIDKETASR.L	HexNAc(2)Hex(10)	N[+2027]	550.2	>sp|Q14108|SCRB2_HUMAN Lysosome membrane protein 2 OS=Homo sapiens OX=9606 GN=SCARB2 PE=1 SV=2
R.WC[+57.021]PQNSSC[+57.021]VN[+2350.830]ATAC[+57.021]R.C	HexNAc(4)Hex(5)Fuc(1)NeuAc(2)	C[+57]*3, N[+2351]	354.44	>sp|P48960|AGRE5_HUMAN Adhesion G protein-coupled receptor E5 OS=Homo sapiens OX=9606 GN=ADGRE5 PE=1 SV=4
R.TM[+15.995]VFPVMYLN[+1864.634]ESVHIDKETASR.L	HexNAc(2)Hex(9)	M[+16], N[+1865]	342.3	>sp|Q14108|SCRB2_HUMAN Lysosome membrane protein 2 OS=Homo sapiens OX=9606 GN=SCARB2 PE=1 SV=2
R.GDKN[+2059.735]VTMGQSSAR.M	HexNAc(4)Hex(5)Fuc(1)NeuAc(1)	N[+2060]	361.17	>sp|P48960|AGRE5_HUMAN Adhesion G protein-coupled receptor E5 OS=Homo sapiens OX=9606 GN=ADGRE5 PE=1 SV=4
R.LSAVNSIFLSHN[+1378.476]NTK.E	HexNAc(2)Hex(6)	N[+1378]	310.76	>sp|P48960|AGRE5_HUMAN Adhesion G protein-coupled receptor E5 OS=Homo sapiens OX=9606 GN=ADGRE5 PE=1 SV=4
R.KVEVEPLN[+2350.830]STAVHVYWK.L	HexNAc(4)Hex(5)Fuc(1)NeuAc(2)	N[+2351]	301.54	>sp|P10586|PTPRF_HUMAN Receptor-type tyrosine-protein phosphatase F OS=Homo sapiens OX=9606 GN=PTPRF PE=1 SV=2
K.VVMDIPYELWN[+1540.529]ETSAEVADLK.K	HexNAc(2)Hex(7)	N[+1541]	315.61	>sp|Q9BT09|CNPY3_HUMAN Protein canopy homolog 3 OS=Homo sapiens OX=9606 GN=CNPY3 PE=1 SV=1
K.VVMDIPYELWN[+1216.423]ETSAEVADLK.K	HexNAc(2)Hex(5)	N[+1216]	491.68	>sp|Q9BT09|CNPY3_HUMAN Protein canopy homolog 3 OS=Homo sapiens OX=9606 GN=CNPY3 PE=1 SV=1
K.VVMDIPYELWN[+1702.581]ETSAEVADLK.K	HexNAc(2)Hex(8)	N[+1703]	533.5	>sp|Q9BT09|CNPY3_HUMAN Protein canopy homolog 3 OS=Homo sapiens OX=9606 GN=CNPY3 PE=1 SV=1
K.VVMDIPYELWN[+1378.476]ETSAEVADLK.K	HexNAc(2)Hex(6)	N[+1378]	573.36	>sp|Q9BT09|CNPY3_HUMAN Protein canopy homolog 3 OS=Homo sapiens OX=9606 GN=CNPY3 PE=1 SV=1
R.DMN[+1540.529]QTLGDNITVK.M	HexNAc(2)Hex(7)	N[+1541]	565.47	>sp|Q8TCT8|SPP2A_HUMAN Signal peptide peptidase-like 2A OS=Homo sapiens OX=9606 GN=SPPL2A PE=1 SV=2
R.DMN[+1702.581]QTLGDNITVK.M	HexNAc(2)Hex(8)	N[+1703]	729.99	>sp|Q8TCT8|SPP2A_HUMAN Signal peptide peptidase-like 2A OS=Homo sapiens OX=9606 GN=SPPL2A PE=1 SV=2
K.VVMDIPYELWN[+1702.581]ETSAEVADLKK.Q	HexNAc(2)Hex(8)	N[+1703]	463.45	>sp|Q9BT09|CNPY3_HUMAN Protein canopy homolog 3 OS=Homo sapiens OX=9606 GN=CNPY3 PE=1 SV=1
K.VVMDIPYELWN[+1241.454]ETSAEVADLKK.Q	HexNAc(3)Hex(3)Fuc(1)	N[+1241]	467.07	>sp|Q9BT09|CNPY3_HUMAN Protein canopy homolog 3 OS=Homo sapiens OX=9606 GN=CNPY3 PE=1 SV=1
K.VVMDIPYELWN[+1216.423]ETSAEVADLKK.Q	HexNAc(2)Hex(5)	N[+1216]	501.64	>sp|Q9BT09|CNPY3_HUMAN Protein canopy homolog 3 OS=Homo sapiens OX=9606 GN=CNPY3 PE=1 SV=1
K.VVMDIPYELWN[+1540.529]ETSAEVADLKK.Q	HexNAc(2)Hex(7)	N[+1541]	590.37	>sp|Q9BT09|CNPY3_HUMAN Protein canopy homolog 3 OS=Homo sapiens OX=9606 GN=CNPY3 PE=1 SV=1
K.VVMDIPYELWN[+1378.476]ETSAEVADLKK.Q	HexNAc(2)Hex(6)	N[+1378]	639.04	>sp|Q9BT09|CNPY3_HUMAN Protein canopy homolog 3 OS=Homo sapiens OX=9606 GN=CNPY3 PE=1 SV=1
R.GIDIHGVPYVIN[+1864.634]VTLPDEK.Q	HexNAc(2)Hex(9)	N[+1865]	308.98	>sp|Q92499|DDX1_HUMAN ATP-dependent RNA helicase DDX1 OS=Homo sapiens OX=9606 GN=DDX1 PE=1 SV=2
R.N[+1864.634]ATASLWSGPGLEDR.G	HexNAc(2)Hex(9)	N[+1865]	443.09	>sp|Q13751|LAMB3_HUMAN Laminin subunit beta-3 OS=Homo sapiens OX=9606 GN=LAMB3 PE=1 SV=1
K.EGNPFGPFWDQFHVSFN[+1702.581]K.S	HexNAc(2)Hex(8)	N[+1703]	524.76	>sp|Q9H488|OFUT1_HUMAN GDP-fucose protein O-fucosyltransferase 1 OS=Homo sapiens OX=9606 GN=POFUT1 PE=1 SV=1
K.EGNPFGPFWDQFHVSFN[+1378.476]K.S	HexNAc(2)Hex(6)	N[+1378]	581.36	>sp|Q9H488|OFUT1_HUMAN GDP-fucose protein O-fucosyltransferase 1 OS=Homo sapiens OX=9606 GN=POFUT1 PE=1 SV=1
K.ELDLTC[+57.021]N[+1378.476]ITTDR.A	HexNAc(2)Hex(6)	C[+57], N[+1378]	461.37	>sp|Q9P2B2|FPRP_HUMAN Prostaglandin F2 receptor negative regulator OS=Homo sapiens OX=9606 GN=PTGFRN PE=1 SV=2
K.VAEAVSSPAGVGVTWLEPDYQVYLN[+2350.830]ASK.V	HexNAc(4)Hex(5)Fuc(1)NeuAc(2)	N[+2351]	386.08	>sp|Q9P2B2|FPRP_HUMAN Prostaglandin F2 receptor negative regulator OS=Homo sapiens OX=9606 GN=PTGFRN PE=1 SV=2
R.N[+1378.476]NSWVK.S	HexNAc(2)Hex(6)	N[+1378]	357.25	>sp|Q9P2B2|FPRP_HUMAN Prostaglandin F2 receptor negative regulator OS=Homo sapiens OX=9606 GN=PTGFRN PE=1 SV=2
K.KPQDQGLN[+1864.634]HTC[+57.021]NYYLQPEEDVTIGVWHTVPAVWWK.N	HexNAc(2)Hex(9)	C[+57], N[+1865]	504.05	>sp|Q8N2K0|ABD12_HUMAN Lysophosphatidylserine lipase ABHD12 OS=Homo sapiens OX=9606 GN=ABHD12 PE=1 SV=2
K.KPQDQGLN[+1702.581]HTC[+57.021]NYYLQPEEDVTIGVWHTVPAVWWK.N	HexNAc(2)Hex(8)	C[+57], N[+1703]	644.92	>sp|Q8N2K0|ABD12_HUMAN Lysophosphatidylserine lipase ABHD12 OS=Homo sapiens OX=9606 GN=ABHD12 PE=1 SV=2
R.TALFPDLLAQGN[+1710.598]ASLR.L	HexNAc(3)Hex(5)NeuAc(1)	N[+1711]	365.34	>sp|Q5ZPR3|CD276_HUMAN CD276 antigen OS=Homo sapiens OX=9606 GN=CD276 PE=1 SV=1
R.TALFPDLLAQGN[+1540.529]ASLR.L	HexNAc(2)Hex(7)	N[+1541]	675.75	>sp|Q5ZPR3|CD276_HUMAN CD276 antigen OS=Homo sapiens OX=9606 GN=CD276 PE=1 SV=1
R.VVLGAN[+2059.735]GTYSC[+57.021]LVR.N	HexNAc(4)Hex(5)Fuc(1)NeuAc(1)	C[+57], N[+2060]	312.51	>sp|Q5ZPR3|CD276_HUMAN CD276 antigen OS=Homo sapiens OX=9606 GN=CD276 PE=1 SV=1
R.VFPYISVMVNN[+2350.830]GSLSYDHSK.D	HexNAc(4)Hex(5)Fuc(1)NeuAc(2)	N[+2351]	478.06	>sp|Q12907|LMAN2_HUMAN Vesicular integral-membrane protein VIP36 OS=Homo sapiens OX=9606 GN=LMAN2 PE=1 SV=1
K.AN[+1540.529]LTWSVK.H	HexNAc(2)Hex(7)	N[+1541]	303.05	>sp|O00754|MA2B1_HUMAN Lysosomal alpha-mannosidase OS=Homo sapiens OX=9606 GN=MAN2B1 PE=1 SV=3
R.VFPYISVMVNN[+1897.682]GSLSYDHSK.D	HexNAc(4)Hex(4)Fuc(1)NeuAc(1)	N[+1898]	514.84	>sp|Q12907|LMAN2_HUMAN Vesicular integral-membrane protein VIP36 OS=Homo sapiens OX=9606 GN=LMAN2 PE=1 SV=1
R.N[+1540.529]LSAPVTLNLR.D	HexNAc(2)Hex(7)	N[+1541]	319.09	>sp|O00754|MA2B1_HUMAN Lysosomal alpha-mannosidase OS=Homo sapiens OX=9606 GN=MAN2B1 PE=1 SV=3
R.FPPAAPPAEPVTVFPSMLNVAANHPN[+1864.634]ASTVGLVLPPAAGAGGSR.L	HexNAc(2)Hex(9)	N[+1865]	372.65	>sp|Q9Y4D7|PLXD1_HUMAN Plexin-D1 OS=Homo sapiens OX=9606 GN=PLXND1 PE=1 SV=3
R.FPPAAPPAEPVTVFPSMLNVAANHPN[+1702.581]ASTVGLVLPPAAGAGGSR.L	HexNAc(2)Hex(8)	N[+1703]	437.25	>sp|Q9Y4D7|PLXD1_HUMAN Plexin-D1 OS=Homo sapiens OX=9606 GN=PLXND1 PE=1 SV=3
R.FPPAAPPAEPVTVFPSMLNVAANHPN[+1704.635]ASTVGLVLPPAAGAGGSR.L	HexNAc(6)Hex(3)	N[+1705]	496.52	>sp|Q9Y4D7|PLXD1_HUMAN Plexin-D1 OS=Homo sapiens OX=9606 GN=PLXND1 PE=1 SV=3
K.AN[+1702.581]FTIYDC[+57.021]SR.T	HexNAc(2)Hex(8)	C[+57], N[+1703]	392.28	>sp|Q9Y4D7|PLXD1_HUMAN Plexin-D1 OS=Homo sapiens OX=9606 GN=PLXND1 PE=1 SV=3
R.FHMVQN[+1540.529]VSMAVHHIGR.E	HexNAc(2)Hex(7)	N[+1541]	429.66	>sp|Q9Y4D7|PLXD1_HUMAN Plexin-D1 OS=Homo sapiens OX=9606 GN=PLXND1 PE=1 SV=3
R.ALNYYPQN[+1540.529]ITMK.W	HexNAc(2)Hex(7)	N[+1541]	358.13	>sp|Q30201|HFE_HUMAN Hereditary hemochromatosis protein OS=Homo sapiens OX=9606 GN=HFE PE=1 SV=1
R.ALNYYPQN[+1702.581]ITMK.W	HexNAc(2)Hex(8)	N[+1703]	663.73	>sp|Q30201|HFE_HUMAN Hereditary hemochromatosis protein OS=Homo sapiens OX=9606 GN=HFE PE=1 SV=1
K.N[+1378.476]QSVPLSC[+57.021]C[+57.021]R.E	HexNAc(2)Hex(6)	C[+57]*2, N[+1378]	517.7	>sp|O60637|TSN3_HUMAN Tetraspanin-3 OS=Homo sapiens OX=9606 GN=TSPAN3 PE=2 SV=1
R.IVVN[+1540.529]VSDTNDHAPWFTASSYK.G	HexNAc(2)Hex(7)	N[+1541]	408.8	>sp|Q14517|FAT1_HUMAN Protocadherin Fat 1 OS=Homo sapiens OX=9606 GN=FAT1 PE=1 SV=2
K.TGALTVQN[+1702.581]TTQLR.S	HexNAc(2)Hex(8)	N[+1703]	555.94	>sp|Q14517|FAT1_HUMAN Protocadherin Fat 1 OS=Homo sapiens OX=9606 GN=FAT1 PE=1 SV=2
R.LVQLFPN[+1540.529]DTSLK.N	HexNAc(2)Hex(7)	N[+1541]	323.65	>sp|Q12797|ASPH_HUMAN Aspartyl/asparaginyl beta-hydroxylase OS=Homo sapiens OX=9606 GN=ASPH PE=1 SV=3
R.LVQLFPN[+1702.581]DTSLK.N	HexNAc(2)Hex(8)	N[+1703]	336.2	>sp|Q12797|ASPH_HUMAN Aspartyl/asparaginyl beta-hydroxylase OS=Homo sapiens OX=9606 GN=ASPH PE=1 SV=3
R.EAVAEC[+57.021]LNHN[+1378.476]LTIFFDVK.G	HexNAc(2)Hex(6)	C[+57], N[+1378]	617.8	>sp|Q9NZC3|GDE1_HUMAN Glycerophosphodiester phosphodiesterase 1 OS=Homo sapiens OX=9606 GN=GDE1 PE=1 SV=1
K.MYMEFPQLYN[+1540.529]NSVVC[+57.021]SFLPEVIYK.M	HexNAc(2)Hex(7)	C[+57], N[+1541]	320.36	>sp|Q9NZC3|GDE1_HUMAN Glycerophosphodiester phosphodiesterase 1 OS=Homo sapiens OX=9606 GN=GDE1 PE=1 SV=1
K.MYMEFPQLYN[+1702.581]NSVVC[+57.021]SFLPEVIYK.M	HexNAc(2)Hex(8)	C[+57], N[+1703]	378.91	>sp|Q9NZC3|GDE1_HUMAN Glycerophosphodiester phosphodiesterase 1 OS=Homo sapiens OX=9606 GN=GDE1 PE=1 SV=1
R.LVQLFPN[+1241.454]DTSLK.N	HexNAc(3)Hex(3)Fuc(1)	N[+1241]	337.57	>sp|Q12797|ASPH_HUMAN Aspartyl/asparaginyl beta-hydroxylase OS=Homo sapiens OX=9606 GN=ASPH PE=1 SV=3
R.LVQLFPN[+1216.423]DTSLK.N	HexNAc(2)Hex(5)	N[+1216]	359.13	>sp|Q12797|ASPH_HUMAN Aspartyl/asparaginyl beta-hydroxylase OS=Homo sapiens OX=9606 GN=ASPH PE=1 SV=3
R.LVQLFPN[+1378.476]DTSLK.N	HexNAc(2)Hex(6)	N[+1378]	439.38	>sp|Q12797|ASPH_HUMAN Aspartyl/asparaginyl beta-hydroxylase OS=Homo sapiens OX=9606 GN=ASPH PE=1 SV=3
R.LVQLFPN[+1864.634]DTSLK.N	HexNAc(2)Hex(9)	N[+1865]	492.03	>sp|Q12797|ASPH_HUMAN Aspartyl/asparaginyl beta-hydroxylase OS=Homo sapiens OX=9606 GN=ASPH PE=1 SV=3
R.FINYN[+1702.581]QTVSR.M	HexNAc(2)Hex(8)	N[+1703]	592.14	>sp|Q8N766|EMC1_HUMAN ER membrane protein complex subunit 1 OS=Homo sapiens OX=9606 GN=EMC1 PE=1 SV=1
R.FINYN[+1864.634]QTVSR.M	HexNAc(2)Hex(9)	N[+1865]	664.46	>sp|Q8N766|EMC1_HUMAN ER membrane protein complex subunit 1 OS=Homo sapiens OX=9606 GN=EMC1 PE=1 SV=1
K.LLPAFN[+1702.581]TTSGLPYPR.I	HexNAc(2)Hex(8)	N[+1703]	503.23	>sp|Q9BZQ6|EDEM3_HUMAN ER degradation-enhancing alpha-mannosidase-like protein 3 OS=Homo sapiens OX=9606 GN=EDEM3 PE=1 SV=2
K.LLPAFN[+1378.476]TTSGLPYPR.I	HexNAc(2)Hex(6)	N[+1378]	701.69	>sp|Q9BZQ6|EDEM3_HUMAN ER degradation-enhancing alpha-mannosidase-like protein 3 OS=Homo sapiens OX=9606 GN=EDEM3 PE=1 SV=2
K.LKVPESENN[+1702.581]K.T	HexNAc(2)Hex(8)	N[+1703]	308.35	>sp|Q5JRA6|TGO1_HUMAN Transport and Golgi organization protein 1 homolog OS=Homo sapiens OX=9606 GN=MIA3 PE=1 SV=1
K.LKVPESENN[+1540.529]K.T	HexNAc(2)Hex(7)	N[+1541]	345	>sp|Q5JRA6|TGO1_HUMAN Transport and Golgi organization protein 1 homolog OS=Homo sapiens OX=9606 GN=MIA3 PE=1 SV=1
K.LKVPESENN[+1378.476]K.T	HexNAc(2)Hex(6)	N[+1378]	378.55	>sp|Q5JRA6|TGO1_HUMAN Transport and Golgi organization protein 1 homolog OS=Homo sapiens OX=9606 GN=MIA3 PE=1 SV=1
K.TSN[+1702.581]SSQVSNEQDKIDAYK.L	HexNAc(2)Hex(8)	N[+1703]	461	>sp|Q5JRA6|TGO1_HUMAN Transport and Golgi organization protein 1 homolog OS=Homo sapiens OX=9606 GN=MIA3 PE=1 SV=1
K.TSN[+1378.476]SSQVSNEQDKIDAYK.L	HexNAc(2)Hex(6)	N[+1378]	614.01	>sp|Q5JRA6|TGO1_HUMAN Transport and Golgi organization protein 1 homolog OS=Homo sapiens OX=9606 GN=MIA3 PE=1 SV=1
R.KIQQESLGSAPLMGDDHPN[+1702.581]ASR.D	HexNAc(2)Hex(8)	N[+1703]	424.57	>sp|Q5JRA6|TGO1_HUMAN Transport and Golgi organization protein 1 homolog OS=Homo sapiens OX=9606 GN=MIA3 PE=1 SV=1
K.IQQESLGSAPLMGDDHPN[+1702.581]ASR.D	HexNAc(2)Hex(8)	N[+1703]	322.25	>sp|Q5JRA6|TGO1_HUMAN Transport and Golgi organization protein 1 homolog OS=Homo sapiens OX=9606 GN=MIA3 PE=1 SV=1
K.IQQESLGSAPLMGDDHPN[+1378.476]ASR.D	HexNAc(2)Hex(6)	N[+1378]	633.06	>sp|Q5JRA6|TGO1_HUMAN Transport and Golgi organization protein 1 homolog OS=Homo sapiens OX=9606 GN=MIA3 PE=1 SV=1
R.YHGFLN[+1038.375]TSYHR.Q	HexNAc(2)Hex(3)Fuc(1)	N[+1038]	477.9	>sp|P11117|PPAL_HUMAN Lysosomal acid phosphatase OS=Homo sapiens OX=9606 GN=ACP2 PE=1 SV=3
R.FNPN[+2350.830]ISWQPIPVHTVPITEDR.L	HexNAc(4)Hex(5)Fuc(1)NeuAc(2)	N[+2351]	362.24	>sp|P11117|PPAL_HUMAN Lysosomal acid phosphatase OS=Homo sapiens OX=9606 GN=ACP2 PE=1 SV=3
R.FNPN[+1694.603]ISWQPIPVHTVPITEDR.L	HexNAc(3)Hex(4)Fuc(1)NeuAc(1)	N[+1695]	559.06	>sp|P11117|PPAL_HUMAN Lysosomal acid phosphatase OS=Homo sapiens OX=9606 GN=ACP2 PE=1 SV=3
R.FNPN[+1038.375]ISWQPIPVHTVPITEDR.L	HexNAc(2)Hex(3)Fuc(1)	N[+1038]	790.06	>sp|P11117|PPAL_HUMAN Lysosomal acid phosphatase OS=Homo sapiens OX=9606 GN=ACP2 PE=1 SV=3
R.YEQLQN[+1702.581]ETR.Q	HexNAc(2)Hex(8)	N[+1703]	515.5	>sp|P11117|PPAL_HUMAN Lysosomal acid phosphatase OS=Homo sapiens OX=9606 GN=ACP2 PE=1 SV=3
R.KN[+1864.634]LTLMATTSQLPK.L	HexNAc(2)Hex(9)	N[+1865]	328.25	>sp|P11117|PPAL_HUMAN Lysosomal acid phosphatase OS=Homo sapiens OX=9606 GN=ACP2 PE=1 SV=3
R.KN[+1540.529]LTLMATTSQLPK.L	HexNAc(2)Hex(7)	N[+1541]	447.46	>sp|P11117|PPAL_HUMAN Lysosomal acid phosphatase OS=Homo sapiens OX=9606 GN=ACP2 PE=1 SV=3
K.N[+1702.581]LTLMATTSQLPK.L	HexNAc(2)Hex(8)	N[+1703]	348.6	>sp|P11117|PPAL_HUMAN Lysosomal acid phosphatase OS=Homo sapiens OX=9606 GN=ACP2 PE=1 SV=3
R.N[+1540.529]ESDKAPWPLSLPGC[+57.021]PHR.C	HexNAc(2)Hex(7)	C[+57], N[+1541]	404.29	>sp|P11117|PPAL_HUMAN Lysosomal acid phosphatase OS=Homo sapiens OX=9606 GN=ACP2 PE=1 SV=3
R.N[+1378.476]ESDKAPWPLSLPGC[+57.021]PHR.C	HexNAc(2)Hex(6)	C[+57], N[+1378]	566.39	>sp|P11117|PPAL_HUMAN Lysosomal acid phosphatase OS=Homo sapiens OX=9606 GN=ACP2 PE=1 SV=3
R.N[+1702.581]ESDKAPWPLSLPGC[+57.021]PHR.C	HexNAc(2)Hex(8)	C[+57], N[+1703]	579.53	>sp|P11117|PPAL_HUMAN Lysosomal acid phosphatase OS=Homo sapiens OX=9606 GN=ACP2 PE=1 SV=3
R.AC[+57.021]VAGFTN[+1702.581]ITFHPQNK.G	HexNAc(2)Hex(8)	C[+57], N[+1703]	447.95	>sp|Q12913|PTPRJ_HUMAN Receptor-type tyrosine-protein phosphatase eta OS=Homo sapiens OX=9606 GN=PTPRJ PE=1 SV=3
R.AC[+57.021]VAGFTN[+1540.529]ITFHPQNK.G	HexNAc(2)Hex(7)	C[+57], N[+1541]	565.77	>sp|Q12913|PTPRJ_HUMAN Receptor-type tyrosine-protein phosphatase eta OS=Homo sapiens OX=9606 GN=PTPRJ PE=1 SV=3
R.AC[+57.021]VAGFTN[+1378.476]ITFHPQNK.G	HexNAc(2)Hex(6)	C[+57], N[+1378]	575.17	>sp|Q12913|PTPRJ_HUMAN Receptor-type tyrosine-protein phosphatase eta OS=Homo sapiens OX=9606 GN=PTPRJ PE=1 SV=3
K.SYAGFLTVN[+1378.476]K.T	HexNAc(2)Hex(6)	N[+1378]	312.57	>sp|Q9H3G5|CPVL_HUMAN Probable serine carboxypeptidase CPVL OS=Homo sapiens OX=9606 GN=CPVL PE=1 SV=2
K.SYAGFLTVN[+1540.529]K.T	HexNAc(2)Hex(7)	N[+1541]	466.18	>sp|Q9H3G5|CPVL_HUMAN Probable serine carboxypeptidase CPVL OS=Homo sapiens OX=9606 GN=CPVL PE=1 SV=2
K.LLDGDLTSDPSYFQN[+1548.545]VTGC[+57.021]SNYYNFLR.C	HexNAc(3)Hex(4)NeuAc(1)	C[+57], N[+1549]	444.62	>sp|Q9H3G5|CPVL_HUMAN Probable serine carboxypeptidase CPVL OS=Homo sapiens OX=9606 GN=CPVL PE=1 SV=2
K.LLDGDLTSDPSYFQN[+1378.476]VTGC[+57.021]SNYYNFLR.C	HexNAc(2)Hex(6)	C[+57], N[+1378]	758.16	>sp|Q9H3G5|CPVL_HUMAN Probable serine carboxypeptidase CPVL OS=Homo sapiens OX=9606 GN=CPVL PE=1 SV=2
K.LLDGDLTSDPSYFQN[+1540.529]VTGC[+57.021]SNYYNFLR.C	HexNAc(2)Hex(7)	C[+57], N[+1541]	795.71	>sp|Q9H3G5|CPVL_HUMAN Probable serine carboxypeptidase CPVL OS=Homo sapiens OX=9606 GN=CPVL PE=1 SV=2
R.QAIHVGN[+1378.476]QTFNDGTIVEK.Y	HexNAc(2)Hex(6)	N[+1378]	310.39	>sp|Q9H3G5|CPVL_HUMAN Probable serine carboxypeptidase CPVL OS=Homo sapiens OX=9606 GN=CPVL PE=1 SV=2
R.QAIHVGN[+1540.529]QTFNDGTIVEK.Y	HexNAc(2)Hex(7)	N[+1541]	368.19	>sp|Q9H3G5|CPVL_HUMAN Probable serine carboxypeptidase CPVL OS=Homo sapiens OX=9606 GN=CPVL PE=1 SV=2
R.QAIHVGN[+1702.581]QTFNDGTIVEK.Y	HexNAc(2)Hex(8)	N[+1703]	470.38	>sp|Q9H3G5|CPVL_HUMAN Probable serine carboxypeptidase CPVL OS=Homo sapiens OX=9606 GN=CPVL PE=1 SV=2
R.QAIHVGN[+1216.423]QTFNDGTIVEK.Y	HexNAc(2)Hex(5)	N[+1216]	539.04	>sp|Q9H3G5|CPVL_HUMAN Probable serine carboxypeptidase CPVL OS=Homo sapiens OX=9606 GN=CPVL PE=1 SV=2
K.LVAN[+1378.476]ESVPFETSC[+57.021]R.Y	HexNAc(2)Hex(6)	C[+57], N[+1378]	605.04	>sp|Q9NXG6|P4HTM_HUMAN Transmembrane prolyl 4-hydroxylase OS=Homo sapiens OX=9606 GN=P4HTM PE=1 SV=2
R.DFQHLLN[+1864.634]R.T	HexNAc(2)Hex(9)	N[+1865]	311.27	>sp|Q13444|ADA15_HUMAN Disintegrin and metalloproteinase domain-containing protein 15 OS=Homo sapiens OX=9606 GN=ADAM15 PE=1 SV=4
R.YHQPGHEAVTSAVDQLQQEFHC[+57.021]C[+57.021]GSN[+1913.677]NSQDWR.D	HexNAc(4)Hex(5)NeuAc(1)	C[+57]*2, N[+1914]	307.02	>sp|P48509|CD151_HUMAN CD151 antigen OS=Homo sapiens OX=9606 GN=CD151 PE=1 SV=3
R.YHQPGHEAVTSAVDQLQQEFHC[+57.021]C[+57.021]GSN[+1378.476]NSQDWR.D	HexNAc(2)Hex(6)	C[+57]*2, N[+1378]	325.07	>sp|P48509|CD151_HUMAN CD151 antigen OS=Homo sapiens OX=9606 GN=CD151 PE=1 SV=3
R.YHQPGHEAVTSAVDQLQQEFHC[+57.021]C[+57.021]GSN[+1540.529]NSQDWR.D	HexNAc(2)Hex(7)	C[+57]*2, N[+1541]	382.08	>sp|P48509|CD151_HUMAN CD151 antigen OS=Homo sapiens OX=9606 GN=CD151 PE=1 SV=3
R.YHQPGHEAVTSAVDQLQQEFHC[+57.021]C[+57.021]GSN[+1702.581]NSQDWR.D	HexNAc(2)Hex(8)	C[+57]*2, N[+1703]	474.62	>sp|P48509|CD151_HUMAN CD151 antigen OS=Homo sapiens OX=9606 GN=CD151 PE=1 SV=3
R.EQIN[+2026.687]ITLDHR.C	HexNAc(2)Hex(10)	N[+2027]	349.02	>sp|Q02809|PLOD1_HUMAN Procollagen-lysine,2-oxoglutarate 5-dioxygenase 1 OS=Homo sapiens OX=9606 GN=PLOD1 PE=1 SV=2
R.EQIN[+1864.634]ITLDHR.C	HexNAc(2)Hex(9)	N[+1865]	408.98	>sp|Q02809|PLOD1_HUMAN Procollagen-lysine,2-oxoglutarate 5-dioxygenase 1 OS=Homo sapiens OX=9606 GN=PLOD1 PE=1 SV=2
R.EQIN[+1378.476]ITLDHR.C	HexNAc(2)Hex(6)	N[+1378]	568.05	>sp|Q02809|PLOD1_HUMAN Procollagen-lysine,2-oxoglutarate 5-dioxygenase 1 OS=Homo sapiens OX=9606 GN=PLOD1 PE=1 SV=2
K.YIHQN[+1702.581]YTK.A	HexNAc(2)Hex(8)	N[+1703]	377.91	>sp|Q02809|PLOD1_HUMAN Procollagen-lysine,2-oxoglutarate 5-dioxygenase 1 OS=Homo sapiens OX=9606 GN=PLOD1 PE=1 SV=2
K.LEN[+1216.423]LSSSEMGYTATLTR.T	HexNAc(2)Hex(5)	N[+1216]	539.68	>sp|P10253|LYAG_HUMAN Lysosomal alpha-glucosidase OS=Homo sapiens OX=9606 GN=GAA PE=1 SV=4
K.LEN[+1378.476]LSSSEMGYTATLTR.T	HexNAc(2)Hex(6)	N[+1378]	861.22	>sp|P10253|LYAG_HUMAN Lysosomal alpha-glucosidase OS=Homo sapiens OX=9606 GN=GAA PE=1 SV=4
K.LEN[+1540.529]LSSSEMGYTATLTR.T	HexNAc(2)Hex(7)	N[+1541]	896.34	>sp|P10253|LYAG_HUMAN Lysosomal alpha-glucosidase OS=Homo sapiens OX=9606 GN=GAA PE=1 SV=4
R.QVVEN[+892.317]MTR.A	HexNAc(2)Hex(3)	N[+892]	319.56	>sp|P10253|LYAG_HUMAN Lysosomal alpha-glucosidase OS=Homo sapiens OX=9606 GN=GAA PE=1 SV=4
R.RGVFITN[+2424.867]ETGQPLIGK.V	HexNAc(5)Hex(6)Fuc(1)NeuAc(1)	N[+2425]	377.84	>sp|P10253|LYAG_HUMAN Lysosomal alpha-glucosidase OS=Homo sapiens OX=9606 GN=GAA PE=1 SV=4
R.GVFITN[+1540.529]ETGQPLIGK.V	HexNAc(2)Hex(7)	N[+1541]	564.52	>sp|P10253|LYAG_HUMAN Lysosomal alpha-glucosidase OS=Homo sapiens OX=9606 GN=GAA PE=1 SV=4
R.N[+1038.375]NTIVNELVR.V	HexNAc(2)Hex(3)Fuc(1)	N[+1038]	341.59	>sp|P10253|LYAG_HUMAN Lysosomal alpha-glucosidase OS=Homo sapiens OX=9606 GN=GAA PE=1 SV=4
K.VTVLGVATAPQQVLSNGVPVSN[+1038.375]FTYSPDTK.V	HexNAc(2)Hex(3)Fuc(1)	N[+1038]	425.63	>sp|P10253|LYAG_HUMAN Lysosomal alpha-glucosidase OS=Homo sapiens OX=9606 GN=GAA PE=1 SV=4
R.QTMIDFLQN[+1864.634]HTEGSRPPAC[+57.021]PR.L	HexNAc(2)Hex(9)	C[+57], N[+1865]	302.48	>sp|Q6ZRP7|QSOX2_HUMAN Sulfhydryl oxidase 2 OS=Homo sapiens OX=9606 GN=QSOX2 PE=1 SV=3
R.QTMIDFLQN[+1702.581]HTEGSRPPAC[+57.021]PR.L	HexNAc(2)Hex(8)	C[+57], N[+1703]	322.79	>sp|Q6ZRP7|QSOX2_HUMAN Sulfhydryl oxidase 2 OS=Homo sapiens OX=9606 GN=QSOX2 PE=1 SV=3
K.LGVSSVPSC[+57.021]YLIYPN[+2350.830]GSHGLINVVKPLR.A	HexNAc(4)Hex(5)Fuc(1)NeuAc(2)	C[+57], N[+2351]	322.94	>sp|Q6ZRP7|QSOX2_HUMAN Sulfhydryl oxidase 2 OS=Homo sapiens OX=9606 GN=QSOX2 PE=1 SV=3
K.LGVSSVPSC[+57.021]YLIYPN[+2059.735]GSHGLINVVKPLR.A	HexNAc(4)Hex(5)Fuc(1)NeuAc(1)	C[+57], N[+2060]	344.09	>sp|Q6ZRP7|QSOX2_HUMAN Sulfhydryl oxidase 2 OS=Homo sapiens OX=9606 GN=QSOX2 PE=1 SV=3
K.VMSWWDYGYQITAMAN[+1702.581]R.T	HexNAc(2)Hex(8)	N[+1703]	446.08	>sp|P46977|STT3A_HUMAN Dolichyl-diphosphooligosaccharide--protein glycosyltransferase subunit STT3A OS=Homo sapiens OX=9606 GN=STT3A PE=1 SV=2
K.VMSWWDYGYQITAMAN[+2026.687]R.T	HexNAc(2)Hex(10)	N[+2027]	571.65	>sp|P46977|STT3A_HUMAN Dolichyl-diphosphooligosaccharide--protein glycosyltransferase subunit STT3A OS=Homo sapiens OX=9606 GN=STT3A PE=1 SV=2
K.VMSWWDYGYQITAMAN[+1864.634]R.T	HexNAc(2)Hex(9)	N[+1865]	706.12	>sp|P46977|STT3A_HUMAN Dolichyl-diphosphooligosaccharide--protein glycosyltransferase subunit STT3A OS=Homo sapiens OX=9606 GN=STT3A PE=1 SV=2
R.TILVDNNTWN[+1540.529]NTHISR.V	HexNAc(2)Hex(7)	N[+1541]	302.97	>sp|P46977|STT3A_HUMAN Dolichyl-diphosphooligosaccharide--protein glycosyltransferase subunit STT3A OS=Homo sapiens OX=9606 GN=STT3A PE=1 SV=2
R.TILVDNNTWN[+1702.581]NTHISR.V	HexNAc(2)Hex(8)	N[+1703]	371.83	>sp|P46977|STT3A_HUMAN Dolichyl-diphosphooligosaccharide--protein glycosyltransferase subunit STT3A OS=Homo sapiens OX=9606 GN=STT3A PE=1 SV=2
R.TILVDNNTWN[+1378.476]NTHISR.V	HexNAc(2)Hex(6)	N[+1378]	467.25	>sp|P46977|STT3A_HUMAN Dolichyl-diphosphooligosaccharide--protein glycosyltransferase subunit STT3A OS=Homo sapiens OX=9606 GN=STT3A PE=1 SV=2
R.TILVDNNTWN[+1864.634]NTHISR.V	HexNAc(2)Hex(9)	N[+1865]	595.7	>sp|P46977|STT3A_HUMAN Dolichyl-diphosphooligosaccharide--protein glycosyltransferase subunit STT3A OS=Homo sapiens OX=9606 GN=STT3A PE=1 SV=2
K.GPLANPIWN[+1702.581]VTGFTGR.D	HexNAc(2)Hex(8)	N[+1703]	330.85	>sp|Q15262|PTPRK_HUMAN Receptor-type tyrosine-protein phosphatase kappa OS=Homo sapiens OX=9606 GN=PTPRK PE=1 SV=2
K.GPLANPIWN[+1540.529]VTGFTGR.D	HexNAc(2)Hex(7)	N[+1541]	768.93	>sp|Q15262|PTPRK_HUMAN Receptor-type tyrosine-protein phosphatase kappa OS=Homo sapiens OX=9606 GN=PTPRK PE=1 SV=2
K.APQHVVNHLPPYTN[+1378.476]VSLK.M	HexNAc(2)Hex(6)	N[+1378]	356.37	>sp|Q15262|PTPRK_HUMAN Receptor-type tyrosine-protein phosphatase kappa OS=Homo sapiens OX=9606 GN=PTPRK PE=1 SV=2
K.YFN[+1702.581]YTVK.V	HexNAc(2)Hex(8)	N[+1703]	348.71	>sp|O00469|PLOD2_HUMAN Procollagen-lysine,2-oxoglutarate 5-dioxygenase 2 OS=Homo sapiens OX=9606 GN=PLOD2 PE=1 SV=2
R.EAIN[+1702.581]ITLDHK.C	HexNAc(2)Hex(8)	N[+1703]	360.81	>sp|O00469|PLOD2_HUMAN Procollagen-lysine,2-oxoglutarate 5-dioxygenase 2 OS=Homo sapiens OX=9606 GN=PLOD2 PE=1 SV=2
R.DVN[+1702.581]C[+57.021]SVMGPQEK.K	HexNAc(2)Hex(8)	C[+57], N[+1703]	357.45	>sp|P53634|CATC_HUMAN Dipeptidyl peptidase 1 OS=Homo sapiens OX=9606 GN=CTSC PE=1 SV=2
R.DVN[+1038.375]C[+57.021]SVMGPQEK.K	HexNAc(2)Hex(3)Fuc(1)	C[+57], N[+1038]	447.78	>sp|P53634|CATC_HUMAN Dipeptidyl peptidase 1 OS=Homo sapiens OX=9606 GN=CTSC PE=1 SV=2
R.DVN[+1378.476]C[+57.021]SVMGPQEK.K	HexNAc(2)Hex(6)	C[+57], N[+1378]	492.78	>sp|P53634|CATC_HUMAN Dipeptidyl peptidase 1 OS=Homo sapiens OX=9606 GN=CTSC PE=1 SV=2
R.DVN[+1540.529]C[+57.021]SVMGPQEK.K	HexNAc(2)Hex(7)	C[+57], N[+1541]	629.97	>sp|P53634|CATC_HUMAN Dipeptidyl peptidase 1 OS=Homo sapiens OX=9606 GN=CTSC PE=1 SV=2
K.VTTYC[+57.021]N[+1540.529]ETMTGWVHDVLGR.N	HexNAc(2)Hex(7)	C[+57], N[+1541]	617.83	>sp|P53634|CATC_HUMAN Dipeptidyl peptidase 1 OS=Homo sapiens OX=9606 GN=CTSC PE=1 SV=2
K.VTTYC[+57.021]N[+1378.476]ETMTGWVHDVLGR.N	HexNAc(2)Hex(6)	C[+57], N[+1378]	742.84	>sp|P53634|CATC_HUMAN Dipeptidyl peptidase 1 OS=Homo sapiens OX=9606 GN=CTSC PE=1 SV=2
K.LGIYADVGN[+1038.375]K.T	HexNAc(2)Hex(3)Fuc(1)	N[+1038]	308.66	>sp|P06280|AGAL_HUMAN Alpha-galactosidase A OS=Homo sapiens OX=9606 GN=GLA PE=1 SV=1
K.HMSLALN[+1540.529]R.T	HexNAc(2)Hex(7)	N[+1541]	340.64	>sp|P06280|AGAL_HUMAN Alpha-galactosidase A OS=Homo sapiens OX=9606 GN=GLA PE=1 SV=1
R.ILTN[+2059.735]NSQTPILSPQEVVSC[+57.021]SQYAQGC[+57.021]EGGFPYLIAGK.Y	HexNAc(4)Hex(5)Fuc(1)NeuAc(1)	C[+57]*2, N[+2060]	436.79	>sp|P53634|CATC_HUMAN Dipeptidyl peptidase 1 OS=Homo sapiens OX=9606 GN=CTSC PE=1 SV=2
R.ILTN[+2350.830]NSQTPILSPQEVVSC[+57.021]SQYAQGC[+57.021]EGGFPYLIAGK.Y	HexNAc(4)Hex(5)Fuc(1)NeuAc(2)	C[+57]*2, N[+2351]	438.35	>sp|P53634|CATC_HUMAN Dipeptidyl peptidase 1 OS=Homo sapiens OX=9606 GN=CTSC PE=1 SV=2
K.HMSLALN[+1702.581]R.T	HexNAc(2)Hex(8)	N[+1703]	429.1	>sp|P06280|AGAL_HUMAN Alpha-galactosidase A OS=Homo sapiens OX=9606 GN=GLA PE=1 SV=1
K.HMSLALN[+1378.476]R.T	HexNAc(2)Hex(6)	N[+1378]	471.58	>sp|P06280|AGAL_HUMAN Alpha-galactosidase A OS=Homo sapiens OX=9606 GN=GLA PE=1 SV=1
R.N[+1704.635]ISDGFDGIPDNVDAALALPAHSYSGR.E	HexNAc(6)Hex(3)	N[+1705]	375.75	>sp|P04004|VTNC_HUMAN Vitronectin OS=Homo sapiens OX=9606 GN=VTN PE=1 SV=1
K.IFIFN[+1864.634]QTGIEAK.K	HexNAc(2)Hex(9)	N[+1865]	461.81	>sp|Q96J42|TXD15_HUMAN Thioredoxin domain-containing protein 15 OS=Homo sapiens OX=9606 GN=TXNDC15 PE=1 SV=1
K.IFIFN[+1702.581]QTGIEAK.K	HexNAc(2)Hex(8)	N[+1703]	581.35	>sp|Q96J42|TXD15_HUMAN Thioredoxin domain-containing protein 15 OS=Homo sapiens OX=9606 GN=TXNDC15 PE=1 SV=1
K.FN[+1864.634]FSK.P	HexNAc(2)Hex(9)	N[+1865]	305.68	>sp|Q09666|AHNK_HUMAN Neuroblast differentiation-associated protein AHNAK OS=Homo sapiens OX=9606 GN=AHNAK PE=1 SV=2
R.DSPVLPVTLQC[+57.021]N[+1768.640]LTSSSHTLTYSYWTK.N	HexNAc(4)Hex(5)Fuc(1)	C[+57], N[+1769]	331.99	>sp|Q9Y639|NPTN_HUMAN Neuroplastin OS=Homo sapiens OX=9606 GN=NPTN PE=1 SV=2
K.AN[+1702.581]ATIEVK.A	HexNAc(2)Hex(8)	N[+1703]	426.08	>sp|Q9Y639|NPTN_HUMAN Neuroplastin OS=Homo sapiens OX=9606 GN=NPTN PE=1 SV=2
K.PKPPKN[+1702.581]ESLETYPVMK.Y	HexNAc(2)Hex(8)	N[+1703]	353.11	>sp|P05026|AT1B1_HUMAN Sodium/potassium-transporting ATPase subunit beta-1 OS=Homo sapiens OX=9606 GN=ATP1B1 PE=1 SV=1
K.PKPPKN[+1378.476]ESLETYPVMK.Y	HexNAc(2)Hex(6)	N[+1378]	403.82	>sp|P05026|AT1B1_HUMAN Sodium/potassium-transporting ATPase subunit beta-1 OS=Homo sapiens OX=9606 GN=ATP1B1 PE=1 SV=1
K.YLQPLLAVQFTN[+1702.581]LTMDTEIR.I	HexNAc(2)Hex(8)	N[+1703]	304.45	>sp|P05026|AT1B1_HUMAN Sodium/potassium-transporting ATPase subunit beta-1 OS=Homo sapiens OX=9606 GN=ATP1B1 PE=1 SV=1
R.WN[+1864.634]C[+57.021]STVDNTSVFGR.V	HexNAc(2)Hex(9)	C[+57], N[+1865]	526.29	>sp|P41221|WNT5A_HUMAN Protein Wnt-5a OS=Homo sapiens OX=9606 GN=WNT5A PE=1 SV=2
R.WN[+1702.581]C[+57.021]STVDNTSVFGR.V	HexNAc(2)Hex(8)	C[+57], N[+1703]	618.28	>sp|P41221|WNT5A_HUMAN Protein Wnt-5a OS=Homo sapiens OX=9606 GN=WNT5A PE=1 SV=2
K.NAC[+57.021]C[+57.021]STN[+2059.735]TSQEAHK.D	HexNAc(4)Hex(5)Fuc(1)NeuAc(1)	C[+57]*2, N[+2060]	415.82	>sp|P15328|FOLR1_HUMAN Folate receptor alpha OS=Homo sapiens OX=9606 GN=FOLR1 PE=1 SV=3
K.NAC[+57.021]C[+57.021]STN[+2350.830]TSQEAHKDVSYLYR.F	HexNAc(4)Hex(5)Fuc(1)NeuAc(2)	C[+57]*2, N[+2351]	304.62	>sp|P15328|FOLR1_HUMAN Folate receptor alpha OS=Homo sapiens OX=9606 GN=FOLR1 PE=1 SV=3
K.GWN[+1864.634]WTSGFNK.C	HexNAc(2)Hex(9)	N[+1865]	343.63	>sp|P15328|FOLR1_HUMAN Folate receptor alpha OS=Homo sapiens OX=9606 GN=FOLR1 PE=1 SV=3
K.GWN[+2026.687]WTSGFNK.C	HexNAc(2)Hex(10)	N[+2027]	355.8	>sp|P15328|FOLR1_HUMAN Folate receptor alpha OS=Homo sapiens OX=9606 GN=FOLR1 PE=1 SV=3
R.LNPGN[+1540.529]YTAR.I	HexNAc(2)Hex(7)	N[+1541]	344.14	>sp|P08069|IGF1R_HUMAN Insulin-like growth factor 1 receptor OS=Homo sapiens OX=9606 GN=IGF1R PE=1 SV=1
R.LNPGNYTARIQATSLSGN[+1987.714]GSWTDPVFFYVQAK.T	HexNAc(5)Hex(6)	N[+1988]	312.42	>sp|P08069|IGF1R_HUMAN Insulin-like growth factor 1 receptor OS=Homo sapiens OX=9606 GN=IGF1R PE=1 SV=1
R.IQATSLSGN[+1913.677]GSWTDPVFFYVQAK.T	HexNAc(4)Hex(5)NeuAc(1)	N[+1914]	382.82	>sp|P08069|IGF1R_HUMAN Insulin-like growth factor 1 receptor OS=Homo sapiens OX=9606 GN=IGF1R PE=1 SV=1
R.IQATSLSGN[+1872.651]GSWTDPVFFYVQAK.T	HexNAc(3)Hex(6)NeuAc(1)	N[+1873]	613.22	>sp|P08069|IGF1R_HUMAN Insulin-like growth factor 1 receptor OS=Homo sapiens OX=9606 GN=IGF1R PE=1 SV=1
K.AFN[+2350.830]STLPTMAQMEK.A	HexNAc(4)Hex(5)Fuc(1)NeuAc(2)	N[+2351]	300.7	>sp|P16070|CD44_HUMAN CD44 antigen OS=Homo sapiens OX=9606 GN=CD44 PE=1 SV=3
K.AFN[+3007.058]STLPTMAQMEK.A	HexNAc(5)Hex(6)Fuc(1)NeuAc(3)	N[+3007]	305.51	>sp|P16070|CD44_HUMAN CD44 antigen OS=Homo sapiens OX=9606 GN=CD44 PE=1 SV=3
K.AFN[+2204.772]STLPTMAQMEK.A	HexNAc(4)Hex(5)NeuAc(2)	N[+2205]	335.02	>sp|P16070|CD44_HUMAN CD44 antigen OS=Homo sapiens OX=9606 GN=CD44 PE=1 SV=3
K.AFN[+1702.581]STLPTMAQMEK.A	HexNAc(2)Hex(8)	N[+1703]	573.84	>sp|P16070|CD44_HUMAN CD44 antigen OS=Homo sapiens OX=9606 GN=CD44 PE=1 SV=3
R.LNAIN[+1702.581]ITSALDR.G	HexNAc(2)Hex(8)	N[+1703]	344.86	>sp|O43556|SGCE_HUMAN Epsilon-sarcoglycan OS=Homo sapiens OX=9606 GN=SGCE PE=1 SV=6
K.LDSFGPINPTLN[+1540.529]TTYSFLTTFFK.E	HexNAc(2)Hex(7)	N[+1541]	329.08	>sp|P07686|HEXB_HUMAN Beta-hexosaminidase subunit beta OS=Homo sapiens OX=9606 GN=HEXB PE=1 SV=3
K.EPSAAAPTGAGGVAPGSGN[+2221.788]NSGGPSLLVPLPVNPPSSPTPSFSDAK.A	HexNAc(4)Hex(6)Fuc(1)NeuAc(1)	N[+2222]	489.46	>sp|O75175|CNOT3_HUMAN CCR4-NOT transcription complex subunit 3 OS=Homo sapiens OX=9606 GN=CNOT3 PE=1 SV=1
R.DIYTFDGALN[+1540.529]K.S	HexNAc(2)Hex(7)	N[+1541]	587.66	>sp|Q08722|CD47_HUMAN Leukocyte surface antigen CD47 OS=Homo sapiens OX=9606 GN=CD47 PE=1 SV=1
K.SDAVSHTGN[+2059.735]YTC[+57.021]EVTELTR.E	HexNAc(4)Hex(5)Fuc(1)NeuAc(1)	C[+57], N[+2060]	385.88	>sp|Q08722|CD47_HUMAN Leukocyte surface antigen CD47 OS=Homo sapiens OX=9606 GN=CD47 PE=1 SV=1
K.SDAVSHTGN[+1565.560]YTC[+57.021]EVTELTR.E	HexNAc(3)Hex(5)Fuc(1)	C[+57], N[+1566]	415.22	>sp|Q08722|CD47_HUMAN Leukocyte surface antigen CD47 OS=Homo sapiens OX=9606 GN=CD47 PE=1 SV=1
R.YSLN[+1378.476]VTYNYPVHYFDGR.K	HexNAc(2)Hex(6)	N[+1378]	458.84	>sp|Q9NV96|CC50A_HUMAN Cell cycle control protein 50A OS=Homo sapiens OX=9606 GN=TMEM30A PE=1 SV=1
R.YSLN[+1540.529]VTYNYPVHYFDGR.K	HexNAc(2)Hex(7)	N[+1541]	634.63	>sp|Q9NV96|CC50A_HUMAN Cell cycle control protein 50A OS=Homo sapiens OX=9606 GN=TMEM30A PE=1 SV=1
K.DSSGN[+1702.581]ETHFTGNEVGFFKPISC[+57.021]R.N	HexNAc(2)Hex(8)	C[+57], N[+1703]	622.04	>sp|Q9BX74|TM2D1_HUMAN TM2 domain-containing protein 1 OS=Homo sapiens OX=9606 GN=TM2D1 PE=1 SV=1
K.AN[+2350.830]TSQPGVLQGGAVYLC[+57.021]PWGASPTQC[+57.021]TPIEFDSK.G	HexNAc(4)Hex(5)Fuc(1)NeuAc(2)	C[+57]*2, N[+2351]	422.73	>sp|P08648|ITA5_HUMAN Integrin alpha-5 OS=Homo sapiens OX=9606 GN=ITGA5 PE=1 SV=2
R.TEKEPLSDPVGTC[+57.021]YLSTDN[+2059.735]FTR.I	HexNAc(4)Hex(5)Fuc(1)NeuAc(1)	C[+57], N[+2060]	312.97	>sp|P08648|ITA5_HUMAN Integrin alpha-5 OS=Homo sapiens OX=9606 GN=ITGA5 PE=1 SV=2
K.LSPIHIALN[+1864.634]FSLDPQAPVDSHGLRPALHYQSK.S	HexNAc(2)Hex(9)	N[+1865]	622.5	>sp|P08648|ITA5_HUMAN Integrin alpha-5 OS=Homo sapiens OX=9606 GN=ITGA5 PE=1 SV=2
K.LSPIHIALN[+1702.581]FSLDPQAPVDSHGLRPALHYQSK.S	HexNAc(2)Hex(8)	N[+1703]	794.18	>sp|P08648|ITA5_HUMAN Integrin alpha-5 OS=Homo sapiens OX=9606 GN=ITGA5 PE=1 SV=2
K.NALN[+1702.581]LTFHAQNVGEGGAYEAELR.V	HexNAc(2)Hex(8)	N[+1703]	504.97	>sp|P08648|ITA5_HUMAN Integrin alpha-5 OS=Homo sapiens OX=9606 GN=ITGA5 PE=1 SV=2
K.NALN[+1540.529]LTFHAQNVGEGGAYEAELR.V	HexNAc(2)Hex(7)	N[+1541]	595.01	>sp|P08648|ITA5_HUMAN Integrin alpha-5 OS=Homo sapiens OX=9606 GN=ITGA5 PE=1 SV=2
R.VTGLN[+2350.830]C[+57.021]TTNHPINPK.G	HexNAc(4)Hex(5)Fuc(1)NeuAc(2)	C[+57], N[+2351]	303.99	>sp|P08648|ITA5_HUMAN Integrin alpha-5 OS=Homo sapiens OX=9606 GN=ITGA5 PE=1 SV=2
R.IN[+3866.365]ISEGNC[+57.021]PER.I	HexNAc(7)Hex(7)Fuc(1)NeuAc(4)	C[+57], N[+3866]	303.45	>sp|Q15365|PCBP1_HUMAN Poly(rC)-binding protein 1 OS=Homo sapiens OX=9606 GN=PCBP1 PE=1 SV=2
R.VIDLWDLAQSAN[+1378.476]LTDK.E	HexNAc(2)Hex(6)	N[+1378]	782.35	>sp|P30533|AMRP_HUMAN Alpha-2-macroglobulin receptor-associated protein OS=Homo sapiens OX=9606 GN=LRPAP1 PE=1 SV=1
R.VIDLWDLAQSAN[+1444.534]LTDKELEAFR.E	HexNAc(4)Hex(3)Fuc(1)	N[+1445]	305.08	>sp|P30533|AMRP_HUMAN Alpha-2-macroglobulin receptor-associated protein OS=Homo sapiens OX=9606 GN=LRPAP1 PE=1 SV=1
R.VIDLWDLAQSAN[+1378.476]LTDKELEAFR.E	HexNAc(2)Hex(6)	N[+1378]	451.64	>sp|P30533|AMRP_HUMAN Alpha-2-macroglobulin receptor-associated protein OS=Homo sapiens OX=9606 GN=LRPAP1 PE=1 SV=1
R.VIDLWDLAQSAN[+1241.454]LTDKELEAFREELK.H	HexNAc(3)Hex(3)Fuc(1)	N[+1241]	336.33	>sp|P30533|AMRP_HUMAN Alpha-2-macroglobulin receptor-associated protein OS=Homo sapiens OX=9606 GN=LRPAP1 PE=1 SV=1
R.VIDLWDLAQSAN[+1647.613]LTDKELEAFREELK.H	HexNAc(5)Hex(3)Fuc(1)	N[+1648]	356.07	>sp|P30533|AMRP_HUMAN Alpha-2-macroglobulin receptor-associated protein OS=Homo sapiens OX=9606 GN=LRPAP1 PE=1 SV=1
R.VIDLWDLAQSAN[+1540.529]LTDKELEAFREELK.H	HexNAc(2)Hex(7)	N[+1541]	379.43	>sp|P30533|AMRP_HUMAN Alpha-2-macroglobulin receptor-associated protein OS=Homo sapiens OX=9606 GN=LRPAP1 PE=1 SV=1
R.VIDLWDLAQSAN[+1378.476]LTDKELEAFREELK.H	HexNAc(2)Hex(6)	N[+1378]	556.25	>sp|P30533|AMRP_HUMAN Alpha-2-macroglobulin receptor-associated protein OS=Homo sapiens OX=9606 GN=LRPAP1 PE=1 SV=1
R.VIDLWDLAQSAN[+1216.423]LTDKELEAFREELK.H	HexNAc(2)Hex(5)	N[+1216]	585.6	>sp|P30533|AMRP_HUMAN Alpha-2-macroglobulin receptor-associated protein OS=Homo sapiens OX=9606 GN=LRPAP1 PE=1 SV=1
K.DLNEDDHHHEC[+57.021]LN[+2059.735]VTQLLK.Y	HexNAc(4)Hex(5)Fuc(1)NeuAc(1)	C[+57], N[+2060]	310.56	>sp|Q9ULF5|S39AA_HUMAN Zinc transporter ZIP10 OS=Homo sapiens OX=9606 GN=SLC39A10 PE=1 SV=2
R.AN[+1540.529]HSGAVVLLK.R	HexNAc(2)Hex(7)	N[+1541]	342.56	>sp|P23229|ITA6_HUMAN Integrin alpha-6 OS=Homo sapiens OX=9606 GN=ITGA6 PE=1 SV=5
R.AN[+1378.476]HSGAVVLLK.R	HexNAc(2)Hex(6)	N[+1378]	454.46	>sp|P23229|ITA6_HUMAN Integrin alpha-6 OS=Homo sapiens OX=9606 GN=ITGA6 PE=1 SV=5
K.VIDGMTVVHSIELQATDGHDRPLTN[+1378.476]C[+57.021]SIINSGK.I	HexNAc(2)Hex(6)	C[+57], N[+1378]	322.55	>sp|P45877|PPIC_HUMAN Peptidyl-prolyl cis-trans isomerase C OS=Homo sapiens OX=9606 GN=PPIC PE=1 SV=1
K.VIDGMTVVHSIELQATDGHDRPLTN[+1444.534]C[+57.021]SIINSGK.I	HexNAc(4)Hex(3)Fuc(1)	C[+57], N[+1445]	327.26	>sp|P45877|PPIC_HUMAN Peptidyl-prolyl cis-trans isomerase C OS=Homo sapiens OX=9606 GN=PPIC PE=1 SV=1
K.VIDGMTVVHSIELQATDGHDRPLTN[+1702.581]C[+57.021]SIINSGK.I	HexNAc(2)Hex(8)	C[+57], N[+1703]	403.34	>sp|P45877|PPIC_HUMAN Peptidyl-prolyl cis-trans isomerase C OS=Homo sapiens OX=9606 GN=PPIC PE=1 SV=1
R.AN[+1702.581]HSGAVVLLK.R	HexNAc(2)Hex(8)	N[+1703]	596.74	>sp|P23229|ITA6_HUMAN Integrin alpha-6 OS=Homo sapiens OX=9606 GN=ITGA6 PE=1 SV=5
K.YQTLN[+1378.476]C[+57.021]SVNVNC[+57.021]VNIR.C	HexNAc(2)Hex(6)	C[+57]*2, N[+1378]	325.16	>sp|P23229|ITA6_HUMAN Integrin alpha-6 OS=Homo sapiens OX=9606 GN=ITGA6 PE=1 SV=5
K.YQTLN[+1540.529]C[+57.021]SVNVNC[+57.021]VNIR.C	HexNAc(2)Hex(7)	C[+57]*2, N[+1541]	793.52	>sp|P23229|ITA6_HUMAN Integrin alpha-6 OS=Homo sapiens OX=9606 GN=ITGA6 PE=1 SV=5
R.LWN[+1702.581]STFLEEYSK.L	HexNAc(2)Hex(8)	N[+1703]	460.39	>sp|P23229|ITA6_HUMAN Integrin alpha-6 OS=Homo sapiens OX=9606 GN=ITGA6 PE=1 SV=5
R.LWN[+1864.634]STFLEEYSK.L	HexNAc(2)Hex(9)	N[+1865]	623.77	>sp|P23229|ITA6_HUMAN Integrin alpha-6 OS=Homo sapiens OX=9606 GN=ITGA6 PE=1 SV=5
K.LM[+15.995]IWDTRSNN[+3165.164]TSKPSHSVDAHTAEVNC[+57.021]LSFNPYSEFILATGSADK.T	HexNAc(10)Hex(7)	C[+57], M[+16], N[+3165]	332.8	>sp|Q09028|RBBP4_HUMAN Histone-binding protein RBBP4 OS=Homo sapiens OX=9606 GN=RBBP4 PE=1 SV=3
R.LGLTPEATN[+2350.830]ASLLGC[+57.021]MEDLSVNGQR.R	HexNAc(4)Hex(5)Fuc(1)NeuAc(2)	C[+57], N[+2351]	490.73	>sp|Q6UVK1|CSPG4_HUMAN Chondroitin sulfate proteoglycan 4 OS=Homo sapiens OX=9606 GN=CSPG4 PE=1 SV=2
R.LAQGSAMPILPAN[+1378.476]LSVETNAVGQDVSVLFR.V	HexNAc(2)Hex(6)	N[+1378]	333.09	>sp|Q6UVK1|CSPG4_HUMAN Chondroitin sulfate proteoglycan 4 OS=Homo sapiens OX=9606 GN=CSPG4 PE=1 SV=2
R.VQGN[+1378.476]STLLHITDLQAR.D	HexNAc(2)Hex(6)	N[+1378]	409.59	>sp|O75054|IGSF3_HUMAN Immunoglobulin superfamily member 3 OS=Homo sapiens OX=9606 GN=IGSF3 PE=2 SV=3
R.TLTLVENKPIQLN[+1702.581]C[+57.021]SVK.S	HexNAc(2)Hex(8)	C[+57], N[+1703]	421.39	>sp|O75054|IGSF3_HUMAN Immunoglobulin superfamily member 3 OS=Homo sapiens OX=9606 GN=IGSF3 PE=2 SV=3
R.TLTLVENKPIQLN[+1540.529]C[+57.021]SVK.S	HexNAc(2)Hex(7)	C[+57], N[+1541]	430.85	>sp|O75054|IGSF3_HUMAN Immunoglobulin superfamily member 3 OS=Homo sapiens OX=9606 GN=IGSF3 PE=2 SV=3
K.DLGPEYEGIFN[+1702.581]TSLQWILENGK.D	HexNAc(2)Hex(8)	N[+1703]	344.36	>sp|Q9Y2U8|MAN1_HUMAN Inner nuclear membrane protein Man1 OS=Homo sapiens OX=9606 GN=LEMD3 PE=1 SV=2
K.DLGPEYEGIFN[+1378.476]TSLQWILENGK.D	HexNAc(2)Hex(6)	N[+1378]	773.23	>sp|Q9Y2U8|MAN1_HUMAN Inner nuclear membrane protein Man1 OS=Homo sapiens OX=9606 GN=LEMD3 PE=1 SV=2
K.AGKPSAAAASVSTQHGSILQLN[+1378.476]DTLEEK.E	HexNAc(2)Hex(6)	N[+1378]	340.85	>sp|Q68CP4|HGNAT_HUMAN Heparan-alpha-glucosaminide N-acetyltransferase OS=Homo sapiens OX=9606 GN=HGSNAT PE=1 SV=2
K.AGKPSAAAASVSTQHGSILQLN[+1540.529]DTLEEK.E	HexNAc(2)Hex(7)	N[+1541]	638.67	>sp|Q68CP4|HGNAT_HUMAN Heparan-alpha-glucosaminide N-acetyltransferase OS=Homo sapiens OX=9606 GN=HGSNAT PE=1 SV=2
K.GYFYIPPLATHTIC[+57.021]DRN[+2350.830]HTWLPVSDDAC[+57.021]YR.E	HexNAc(4)Hex(5)Fuc(1)NeuAc(2)	C[+57]*2, N[+2351]	382.21	>sp|P15529|MCP_HUMAN Membrane cofactor protein OS=Homo sapiens OX=9606 GN=CD46 PE=1 SV=3
K.GYFYIPPLATHTIC[+57.021]DRN[+3007.058]HTWLPVSDDAC[+57.021]YR.E	HexNAc(5)Hex(6)Fuc(1)NeuAc(3)	C[+57]*2, N[+3007]	392.92	>sp|P15529|MCP_HUMAN Membrane cofactor protein OS=Homo sapiens OX=9606 GN=CD46 PE=1 SV=3
K.GFYLDGSDTIVC[+57.021]DSN[+2350.830]STWDPPVPK.C	HexNAc(4)Hex(5)Fuc(1)NeuAc(2)	C[+57], N[+2351]	372.96	>sp|P15529|MCP_HUMAN Membrane cofactor protein OS=Homo sapiens OX=9606 GN=CD46 PE=1 SV=3
R.GDGFGGNDNFGRGGN[+1946.687]FSGRGGFGGSC[+57.021]GGGGYGGSGDGYNGFGNDGSNFGGGGSYNDFGNYNNQSSNFGPMK.G	HexNAc(4)Hex(7)	C[+57], N[+1947]	345.16	>sp|Q32P51|RA1L2_HUMAN Heterogeneous nuclear ribonucleoprotein A1-like 2 OS=Homo sapiens OX=9606 GN=HNRNPA1L2 PE=2 SV=2
K.TVAQN[+2350.830]YSSVTHLHSIGK.S	HexNAc(4)Hex(5)Fuc(1)NeuAc(2)	N[+2351]	303.43	>sp|P14384|CBPM_HUMAN Carboxypeptidase M OS=Homo sapiens OX=9606 GN=CPM PE=1 SV=2
K.TVAQN[+2059.735]YSSVTHLHSIGK.S	HexNAc(4)Hex(5)Fuc(1)NeuAc(1)	N[+2060]	501.83	>sp|P14384|CBPM_HUMAN Carboxypeptidase M OS=Homo sapiens OX=9606 GN=CPM PE=1 SV=2
R.ELLLHLIDYLVTSDGKDPEITNLIN[+2059.735]STR.I	HexNAc(4)Hex(5)Fuc(1)NeuAc(1)	N[+2060]	358.34	>sp|P14384|CBPM_HUMAN Carboxypeptidase M OS=Homo sapiens OX=9606 GN=CPM PE=1 SV=2
R.NFPDAFEYNN[+2059.735]VSR.Q	HexNAc(4)Hex(5)Fuc(1)NeuAc(1)	N[+2060]	315.57	>sp|P14384|CBPM_HUMAN Carboxypeptidase M OS=Homo sapiens OX=9606 GN=CPM PE=1 SV=2
R.IQGEEIVFHDLN[+1702.581]LTAHGISHC[+57.021]PTC[+57.021]R.D	HexNAc(2)Hex(8)	C[+57]*2, N[+1703]	350.84	>sp|P98160|PGBM_HUMAN Basement membrane-specific heparan sulfate proteoglycan core protein OS=Homo sapiens OX=9606 GN=HSPG2 PE=1 SV=4
K.YGEYYLLLLPGSYIIN[+1702.581]VTVPGHDPHITK.V	HexNAc(2)Hex(8)	N[+1703]	372.71	>sp|P14384|CBPM_HUMAN Carboxypeptidase M OS=Homo sapiens OX=9606 GN=CPM PE=1 SV=2
K.YGEYYLLLLPGSYIIN[+1864.634]VTVPGHDPHITK.V	HexNAc(2)Hex(9)	N[+1865]	396.23	>sp|P14384|CBPM_HUMAN Carboxypeptidase M OS=Homo sapiens OX=9606 GN=CPM PE=1 SV=2
K.YGEYYLLLLPGSYIIN[+1540.529]VTVPGHDPHITK.V	HexNAc(2)Hex(7)	N[+1541]	572.29	>sp|P14384|CBPM_HUMAN Carboxypeptidase M OS=Homo sapiens OX=9606 GN=CPM PE=1 SV=2
K.SQN[+1378.476]FSALK.K	HexNAc(2)Hex(6)	N[+1378]	427.66	>sp|P14384|CBPM_HUMAN Carboxypeptidase M OS=Homo sapiens OX=9606 GN=CPM PE=1 SV=2
R.GHAHLAALVNHESYN[+1872.651]FSHR.I	HexNAc(3)Hex(6)NeuAc(1)	N[+1873]	353.16	>sp|Q96RQ1|ERGI2_HUMAN Endoplasmic reticulum-Golgi intermediate compartment protein 2 OS=Homo sapiens OX=9606 GN=ERGIC2 PE=1 SV=2
R.GHAHLAALVNHESYN[+1710.598]FSHR.I	HexNAc(3)Hex(5)NeuAc(1)	N[+1711]	454.74	>sp|Q96RQ1|ERGI2_HUMAN Endoplasmic reticulum-Golgi intermediate compartment protein 2 OS=Homo sapiens OX=9606 GN=ERGIC2 PE=1 SV=2
K.GRDIYTFDGALN[+1540.529]K.S	HexNAc(2)Hex(7)	N[+1541]	379.5	>sp|Q08722|CD47_HUMAN Leukocyte surface antigen CD47 OS=Homo sapiens OX=9606 GN=CD47 PE=1 SV=1
R.DIYTFDGALN[+1378.476]K.S	HexNAc(2)Hex(6)	N[+1378]	459.09	>sp|Q08722|CD47_HUMAN Leukocyte surface antigen CD47 OS=Homo sapiens OX=9606 GN=CD47 PE=1 SV=1
R.DIYTFDGALN[+1702.581]K.S	HexNAc(2)Hex(8)	N[+1703]	479.06	>sp|Q08722|CD47_HUMAN Leukocyte surface antigen CD47 OS=Homo sapiens OX=9606 GN=CD47 PE=1 SV=1
K.N[+1702.581]FTALIPGTTVEILDGDSK.N	HexNAc(2)Hex(8)	N[+1703]	614.4	>sp|P18084|ITB5_HUMAN Integrin beta-5 OS=Homo sapiens OX=9606 GN=ITGB5 PE=1 SV=1
R.DC[+57.021]VEC[+57.021]LLLHSGKPDN[+1702.581]QTC[+57.021]HSLC[+57.021]R.D	HexNAc(2)Hex(8)	C[+57]*4, N[+1703]	375.78	>sp|P18084|ITB5_HUMAN Integrin beta-5 OS=Homo sapiens OX=9606 GN=ITGB5 PE=1 SV=1
K.NYFHYN[+1038.375]QSYPPTYNVK.D	HexNAc(2)Hex(3)Fuc(1)	N[+1038]	468.8	>sp|P38571|LICH_HUMAN Lysosomal acid lipase/cholesteryl ester hydrolase OS=Homo sapiens OX=9606 GN=LIPA PE=1 SV=2
K.SDAVSHTGN[+1378.476]YTC[+57.021]EVTELTR.E	HexNAc(2)Hex(6)	C[+57], N[+1378]	620.89	>sp|Q08722|CD47_HUMAN Leukocyte surface antigen CD47 OS=Homo sapiens OX=9606 GN=CD47 PE=1 SV=1
K.SDAVSHTGN[+1540.529]YTC[+57.021]EVTELTR.E	HexNAc(2)Hex(7)	C[+57], N[+1541]	716.52	>sp|Q08722|CD47_HUMAN Leukocyte surface antigen CD47 OS=Homo sapiens OX=9606 GN=CD47 PE=1 SV=1
K.LGIYADMGN[+1540.529]FTC[+57.021]MGYPGTTLDK.V	HexNAc(2)Hex(7)	C[+57], N[+1541]	454.43	>sp|P17050|NAGAB_HUMAN Alpha-N-acetylgalactosaminidase OS=Homo sapiens OX=9606 GN=NAGA PE=1 SV=2
K.MAAALN[+1702.581]ATGR.P	HexNAc(2)Hex(8)	N[+1703]	308.41	>sp|P17050|NAGAB_HUMAN Alpha-N-acetylgalactosaminidase OS=Homo sapiens OX=9606 GN=NAGA PE=1 SV=2
K.MAAALN[+1378.476]ATGR.P	HexNAc(2)Hex(6)	N[+1378]	404.21	>sp|P17050|NAGAB_HUMAN Alpha-N-acetylgalactosaminidase OS=Homo sapiens OX=9606 GN=NAGA PE=1 SV=2
K.MAAALN[+1540.529]ATGR.P	HexNAc(2)Hex(7)	N[+1541]	420.26	>sp|P17050|NAGAB_HUMAN Alpha-N-acetylgalactosaminidase OS=Homo sapiens OX=9606 GN=NAGA PE=1 SV=2
K.MAAALN[+2026.687]ATGR.P	HexNAc(2)Hex(10)	N[+2027]	447.94	>sp|P17050|NAGAB_HUMAN Alpha-N-acetylgalactosaminidase OS=Homo sapiens OX=9606 GN=NAGA PE=1 SV=2
K.MAAALN[+1864.634]ATGR.P	HexNAc(2)Hex(9)	N[+1865]	454.46	>sp|P17050|NAGAB_HUMAN Alpha-N-acetylgalactosaminidase OS=Homo sapiens OX=9606 GN=NAGA PE=1 SV=2
R.VN[+2026.687]YSLLADIC[+57.021]NLWR.N	HexNAc(2)Hex(10)	C[+57], N[+2027]	332.21	>sp|P17050|NAGAB_HUMAN Alpha-N-acetylgalactosaminidase OS=Homo sapiens OX=9606 GN=NAGA PE=1 SV=2
R.VN[+1864.634]YSLLADIC[+57.021]NLWR.N	HexNAc(2)Hex(9)	C[+57], N[+1865]	423.2	>sp|P17050|NAGAB_HUMAN Alpha-N-acetylgalactosaminidase OS=Homo sapiens OX=9606 GN=NAGA PE=1 SV=2
R.VN[+1378.476]YSLLADIC[+57.021]NLWR.N	HexNAc(2)Hex(6)	C[+57], N[+1378]	513.41	>sp|P17050|NAGAB_HUMAN Alpha-N-acetylgalactosaminidase OS=Homo sapiens OX=9606 GN=NAGA PE=1 SV=2
R.VN[+1540.529]YSLLADIC[+57.021]NLWR.N	HexNAc(2)Hex(7)	C[+57], N[+1541]	714.28	>sp|P17050|NAGAB_HUMAN Alpha-N-acetylgalactosaminidase OS=Homo sapiens OX=9606 GN=NAGA PE=1 SV=2
K.LNLQTSTSIPN[+2350.830]VTEMK.T	HexNAc(4)Hex(5)Fuc(1)NeuAc(2)	N[+2351]	310.34	>sp|P17301|ITA2_HUMAN Integrin alpha-2 OS=Homo sapiens OX=9606 GN=ITGA2 PE=1 SV=1
K.TN[+1864.634]MSLGLILTR.N	HexNAc(2)Hex(9)	N[+1865]	346.3	>sp|P17301|ITA2_HUMAN Integrin alpha-2 OS=Homo sapiens OX=9606 GN=ITGA2 PE=1 SV=1
K.TN[+1702.581]MSLGLILTR.N	HexNAc(2)Hex(8)	N[+1703]	436.78	>sp|P17301|ITA2_HUMAN Integrin alpha-2 OS=Homo sapiens OX=9606 GN=ITGA2 PE=1 SV=1
R.YFFN[+2204.772]VSDEAALLEK.A	HexNAc(4)Hex(5)NeuAc(2)	N[+2205]	365.74	>sp|P17301|ITA2_HUMAN Integrin alpha-2 OS=Homo sapiens OX=9606 GN=ITGA2 PE=1 SV=1
R.YFFN[+1378.476]VSDEAALLEK.A	HexNAc(2)Hex(6)	N[+1378]	529.16	>sp|P17301|ITA2_HUMAN Integrin alpha-2 OS=Homo sapiens OX=9606 GN=ITGA2 PE=1 SV=1
K.QAFDQILQDRN[+1702.581]HSSYLGYSVAAISTGESTHFVAGAPR.A	HexNAc(2)Hex(8)	N[+1703]	596.12	>sp|P17301|ITA2_HUMAN Integrin alpha-2 OS=Homo sapiens OX=9606 GN=ITGA2 PE=1 SV=1
R.N[+1702.581]HSSYLGYSVAAISTGESTHFVAGAPR.A	HexNAc(2)Hex(8)	N[+1703]	361.77	>sp|P17301|ITA2_HUMAN Integrin alpha-2 OS=Homo sapiens OX=9606 GN=ITGA2 PE=1 SV=1
K.GEYFVN[+1702.581]VTTR.I	HexNAc(2)Hex(8)	N[+1703]	398.26	>sp|P17301|ITA2_HUMAN Integrin alpha-2 OS=Homo sapiens OX=9606 GN=ITGA2 PE=1 SV=1
K.GEYFVN[+1540.529]VTTR.I	HexNAc(2)Hex(7)	N[+1541]	406.49	>sp|P17301|ITA2_HUMAN Integrin alpha-2 OS=Homo sapiens OX=9606 GN=ITGA2 PE=1 SV=1
R.RMELSMGPIQAN[+1704.635]HTGTGLLLTLQPEQK.F	HexNAc(6)Hex(3)	N[+1705]	484.66	>sp|P04062|GLCM_HUMAN Lysosomal acid glucosylceramidase OS=Homo sapiens OX=9606 GN=GBA PE=1 SV=3
R.MELSMGPIQAN[+1540.529]HTGTGLLLTLQPEQK.F	HexNAc(2)Hex(7)	N[+1541]	300.22	>sp|P04062|GLCM_HUMAN Lysosomal acid glucosylceramidase OS=Homo sapiens OX=9606 GN=GBA PE=1 SV=3
R.MELSMGPIQAN[+1864.634]HTGTGLLLTLQPEQK.F	HexNAc(2)Hex(9)	N[+1865]	357.85	>sp|P04062|GLCM_HUMAN Lysosomal acid glucosylceramidase OS=Homo sapiens OX=9606 GN=GBA PE=1 SV=3
R.MELSMGPIQAN[+1702.581]HTGTGLLLTLQPEQK.F	HexNAc(2)Hex(8)	N[+1703]	387.48	>sp|P04062|GLCM_HUMAN Lysosomal acid glucosylceramidase OS=Homo sapiens OX=9606 GN=GBA PE=1 SV=3
R.MELSMGPIQAN[+2350.830]HTGTGLLLTLQPEQK.F	HexNAc(4)Hex(5)Fuc(1)NeuAc(2)	N[+2351]	397.97	>sp|P04062|GLCM_HUMAN Lysosomal acid glucosylceramidase OS=Homo sapiens OX=9606 GN=GBA PE=1 SV=3
R.TYTYADTPDDFQLHN[+1864.634]FSLPEEDTK.L	HexNAc(2)Hex(9)	N[+1865]	498.3	>sp|P04062|GLCM_HUMAN Lysosomal acid glucosylceramidase OS=Homo sapiens OX=9606 GN=GBA PE=1 SV=3
R.TYTYADTPDDFQLHN[+1378.476]FSLPEEDTK.L	HexNAc(2)Hex(6)	N[+1378]	541.76	>sp|P04062|GLCM_HUMAN Lysosomal acid glucosylceramidase OS=Homo sapiens OX=9606 GN=GBA PE=1 SV=3
R.TYTYADTPDDFQLHN[+2026.687]FSLPEEDTK.L	HexNAc(2)Hex(10)	N[+2027]	675.77	>sp|P04062|GLCM_HUMAN Lysosomal acid glucosylceramidase OS=Homo sapiens OX=9606 GN=GBA PE=1 SV=3
R.DLGPTLAN[+1864.634]STHHNVR.L	HexNAc(2)Hex(9)	N[+1865]	303.66	>sp|P04062|GLCM_HUMAN Lysosomal acid glucosylceramidase OS=Homo sapiens OX=9606 GN=GBA PE=1 SV=3
R.DLGPTLAN[+1702.581]STHHNVR.L	HexNAc(2)Hex(8)	N[+1703]	320.33	>sp|P04062|GLCM_HUMAN Lysosomal acid glucosylceramidase OS=Homo sapiens OX=9606 GN=GBA PE=1 SV=3
R.DLGPTLAN[+2026.687]STHHNVR.L	HexNAc(2)Hex(10)	N[+2027]	500.38	>sp|P04062|GLCM_HUMAN Lysosomal acid glucosylceramidase OS=Homo sapiens OX=9606 GN=GBA PE=1 SV=3
K.C[+57.021]IPVMEAQEYIAN[+1378.476]VTSSSSAK.F	HexNAc(2)Hex(6)	C[+57], N[+1378]	530.28	>sp|Q8NC56|LEMD2_HUMAN LEM domain-containing protein 2 OS=Homo sapiens OX=9606 GN=LEMD2 PE=1 SV=1
K.GHHVSQEPWN[+1378.476]SSITLTSQAGAVFQSFAK.F	HexNAc(2)Hex(6)	N[+1378]	572.88	>sp|O00115|DNS2A_HUMAN Deoxyribonuclease-2-alpha OS=Homo sapiens OX=9606 GN=DNASE2 PE=1 SV=2
K.TYN[+1702.581]VTDDK.Y	HexNAc(2)Hex(8)	N[+1703]	310.88	>sp|Q14432|PDE3A_HUMAN cGMP-inhibited 3',5'-cyclic phosphodiesterase A OS=Homo sapiens OX=9606 GN=PDE3A PE=1 SV=3
R.AYWPDVIHSFPN[+1378.476]R.S	HexNAc(2)Hex(6)	N[+1378]	438.33	>sp|O00584|RNT2_HUMAN Ribonuclease T2 OS=Homo sapiens OX=9606 GN=RNASET2 PE=1 SV=2
R.AYWPDVIHSFPN[+1540.529]R.S	HexNAc(2)Hex(7)	N[+1541]	518.14	>sp|O00584|RNT2_HUMAN Ribonuclease T2 OS=Homo sapiens OX=9606 GN=RNASET2 PE=1 SV=2
R.LPADC[+57.021]IDC[+57.021]TTN[+1540.529]FSC[+57.021]TYGK.P	HexNAc(2)Hex(7)	C[+57]*3, N[+1541]	327.16	>sp|Q9BRN9|TM2D3_HUMAN TM2 domain-containing protein 3 OS=Homo sapiens OX=9606 GN=TM2D3 PE=2 SV=2
K.NFIIN[+1702.581]MTC[+57.021]R.F	HexNAc(2)Hex(8)	C[+57], N[+1703]	455.18	>sp|Q9BRN9|TM2D3_HUMAN TM2 domain-containing protein 3 OS=Homo sapiens OX=9606 GN=TM2D3 PE=2 SV=2
R.KQPSPTPGN[+1704.635]ATGGPLPVSAASQAHQASHQPLYLNHP.-	HexNAc(6)Hex(3)	N[+1705]	766.2	>sp|Q99941|ATF6B_HUMAN Cyclic AMP-dependent transcription factor ATF-6 beta OS=Homo sapiens OX=9606 GN=ATF6B PE=1 SV=2
R.KQPSPTPGN[+1702.581]ATGGPLPVSAASQAHQASHQPLYLNHP.-	HexNAc(2)Hex(8)	N[+1703]	775.36	>sp|Q99941|ATF6B_HUMAN Cyclic AMP-dependent transcription factor ATF-6 beta OS=Homo sapiens OX=9606 GN=ATF6B PE=1 SV=2
R.AFSN[+1540.529]SSYVLNPTTGELVFDPLSASDTGEYSC[+57.021]EAR.N	HexNAc(2)Hex(7)	C[+57], N[+1541]	665.07	>sp|Q9Y624|JAM1_HUMAN Junctional adhesion molecule A OS=Homo sapiens OX=9606 GN=F11R PE=1 SV=1

## Sheet: 10% ACN
Peptide < ProteinMetrics Confidential >	Glycans NHFAGNa	Modification Type(s)	Score	Protein Name
K.EELGVTVYQSPHSGSFTITGN[+2350.830]NSNFAQR.F	HexNAc(4)Hex(5)Fuc(1)NeuAc(2)	N[+2351]	355.75	>sp|P32004|L1CAM_HUMAN Neural cell adhesion molecule L1 OS=Homo sapiens OX=9606 GN=L1CAM PE=1 SV=2
K.EELGVTVYQSPHSGSFTITGN[+1864.634]NSNFAQR.F	HexNAc(2)Hex(9)	N[+1865]	633.84	>sp|P32004|L1CAM_HUMAN Neural cell adhesion molecule L1 OS=Homo sapiens OX=9606 GN=L1CAM PE=1 SV=2
K.EELGVTVYQSPHSGSFTITGN[+1702.581]NSNFAQR.F	HexNAc(2)Hex(8)	N[+1703]	716.73	>sp|P32004|L1CAM_HUMAN Neural cell adhesion molecule L1 OS=Homo sapiens OX=9606 GN=L1CAM PE=1 SV=2
K.QDERVTMGQNGNLYFANVLTSDN[+2262.814]HSDYIC[+57.021]HAHFPGTR.T	HexNAc(5)Hex(5)Fuc(1)NeuAc(1)	C[+57], N[+2263]	472.25	>sp|P32004|L1CAM_HUMAN Neural cell adhesion molecule L1 OS=Homo sapiens OX=9606 GN=L1CAM PE=1 SV=2
R.VTMGQNGNLYFANVLTSDN[+2059.735]HSDYIC[+57.021]HAHFPGTR.T	HexNAc(4)Hex(5)Fuc(1)NeuAc(1)	C[+57], N[+2060]	302.58	>sp|P32004|L1CAM_HUMAN Neural cell adhesion molecule L1 OS=Homo sapiens OX=9606 GN=L1CAM PE=1 SV=2
R.VTMGQNGNLYFANVLTSDN[+1378.476]HSDYIC[+57.021]HAHFPGTR.T	HexNAc(2)Hex(6)	C[+57], N[+1378]	303.61	>sp|P32004|L1CAM_HUMAN Neural cell adhesion molecule L1 OS=Homo sapiens OX=9606 GN=L1CAM PE=1 SV=2
R.VTMGQNGNLYFANVLTSDN[+1704.635]HSDYIC[+57.021]HAHFPGTR.T	HexNAc(6)Hex(3)	C[+57], N[+1705]	310.5	>sp|P32004|L1CAM_HUMAN Neural cell adhesion molecule L1 OS=Homo sapiens OX=9606 GN=L1CAM PE=1 SV=2
R.VTMGQNGNLYFANVLTSDN[+2715.963]HSDYIC[+57.021]HAHFPGTR.T	HexNAc(5)Hex(6)Fuc(1)NeuAc(2)	C[+57], N[+2716]	319.51	>sp|P32004|L1CAM_HUMAN Neural cell adhesion molecule L1 OS=Homo sapiens OX=9606 GN=L1CAM PE=1 SV=2
R.VTMGQNGNLYFANVLTSDN[+2026.687]HSDYIC[+57.021]HAHFPGTR.T	HexNAc(2)Hex(10)	C[+57], N[+2027]	321.45	>sp|P32004|L1CAM_HUMAN Neural cell adhesion molecule L1 OS=Homo sapiens OX=9606 GN=L1CAM PE=1 SV=2
R.VTMGQNGNLYFANVLTSDN[+1540.529]HSDYIC[+57.021]HAHFPGTR.T	HexNAc(2)Hex(7)	C[+57], N[+1541]	345.1	>sp|P32004|L1CAM_HUMAN Neural cell adhesion molecule L1 OS=Homo sapiens OX=9606 GN=L1CAM PE=1 SV=2
R.VTMGQNGNLYFANVLTSDN[+1702.581]HSDYIC[+57.021]HAHFPGTR.T	HexNAc(2)Hex(8)	C[+57], N[+1703]	350.85	>sp|P32004|L1CAM_HUMAN Neural cell adhesion molecule L1 OS=Homo sapiens OX=9606 GN=L1CAM PE=1 SV=2
R.VTMGQNGNLYFANVLTSDN[+2350.830]HSDYIC[+57.021]HAHFPGTR.T	HexNAc(4)Hex(5)Fuc(1)NeuAc(2)	C[+57], N[+2351]	357.76	>sp|P32004|L1CAM_HUMAN Neural cell adhesion molecule L1 OS=Homo sapiens OX=9606 GN=L1CAM PE=1 SV=2
R.VTMGQNGNLYFANVLTSDN[+3007.058]HSDYIC[+57.021]HAHFPGTR.T	HexNAc(5)Hex(6)Fuc(1)NeuAc(3)	C[+57], N[+3007]	390.48	>sp|P32004|L1CAM_HUMAN Neural cell adhesion molecule L1 OS=Homo sapiens OX=9606 GN=L1CAM PE=1 SV=2
R.VTMGQNGNLYFANVLTSDN[+1866.688]HSDYIC[+57.021]HAHFPGTR.T	HexNAc(6)Hex(4)	C[+57], N[+1867]	542.31	>sp|P32004|L1CAM_HUMAN Neural cell adhesion molecule L1 OS=Homo sapiens OX=9606 GN=L1CAM PE=1 SV=2
R.VTMGQNGNLYFANVLTSDN[+1864.634]HSDYIC[+57.021]HAHFPGTR.T	HexNAc(2)Hex(9)	C[+57], N[+1865]	567.1	>sp|P32004|L1CAM_HUMAN Neural cell adhesion molecule L1 OS=Homo sapiens OX=9606 GN=L1CAM PE=1 SV=2
R.FTFTSHTPGDHQIC[+57.021]LHSN[+1702.581]STR.M	HexNAc(2)Hex(8)	C[+57], N[+1703]	532.54	>sp|Q7Z7H5|TMED4_HUMAN Transmembrane emp24 domain-containing protein 4 OS=Homo sapiens OX=9606 GN=TMED4 PE=1 SV=1
R.FTFTSHTPGDHQIC[+57.021]LHSN[+1540.529]STR.M	HexNAc(2)Hex(7)	C[+57], N[+1541]	588.93	>sp|Q7Z7H5|TMED4_HUMAN Transmembrane emp24 domain-containing protein 4 OS=Homo sapiens OX=9606 GN=TMED4 PE=1 SV=1
R.FTFTSHTPGDHQIC[+57.021]LHSN[+1378.476]STR.M	HexNAc(2)Hex(6)	C[+57], N[+1378]	658.04	>sp|Q7Z7H5|TMED4_HUMAN Transmembrane emp24 domain-containing protein 4 OS=Homo sapiens OX=9606 GN=TMED4 PE=1 SV=1
K.PRLLFPTN[+1809.666]SSSHLVALQGQPLVLEC[+57.021]IAEGFPTPTIK.W	HexNAc(5)Hex(4)Fuc(1)	C[+57], N[+1810]	342.5	>sp|P32004|L1CAM_HUMAN Neural cell adhesion molecule L1 OS=Homo sapiens OX=9606 GN=L1CAM PE=1 SV=2
R.LLFPTN[+2350.830]SSSHLVALQGQPLVLEC[+57.021]IAEGFPTPTIK.W	HexNAc(4)Hex(5)Fuc(1)NeuAc(2)	C[+57], N[+2351]	300.58	>sp|P32004|L1CAM_HUMAN Neural cell adhesion molecule L1 OS=Homo sapiens OX=9606 GN=L1CAM PE=1 SV=2
R.LLFPTN[+1864.634]SSSHLVALQGQPLVLEC[+57.021]IAEGFPTPTIK.W	HexNAc(2)Hex(9)	C[+57], N[+1865]	302.7	>sp|P32004|L1CAM_HUMAN Neural cell adhesion molecule L1 OS=Homo sapiens OX=9606 GN=L1CAM PE=1 SV=2
R.LLFPTN[+2026.687]SSSHLVALQGQPLVLEC[+57.021]IAEGFPTPTIK.W	HexNAc(2)Hex(10)	C[+57], N[+2027]	315.88	>sp|P32004|L1CAM_HUMAN Neural cell adhesion molecule L1 OS=Homo sapiens OX=9606 GN=L1CAM PE=1 SV=2
R.LLFPTN[+2715.963]SSSHLVALQGQPLVLEC[+57.021]IAEGFPTPTIK.W	HexNAc(5)Hex(6)Fuc(1)NeuAc(2)	C[+57], N[+2716]	324.45	>sp|P32004|L1CAM_HUMAN Neural cell adhesion molecule L1 OS=Homo sapiens OX=9606 GN=L1CAM PE=1 SV=2
R.LLFPTN[+3007.058]SSSHLVALQGQPLVLEC[+57.021]IAEGFPTPTIK.W	HexNAc(5)Hex(6)Fuc(1)NeuAc(3)	C[+57], N[+3007]	357.16	>sp|P32004|L1CAM_HUMAN Neural cell adhesion molecule L1 OS=Homo sapiens OX=9606 GN=L1CAM PE=1 SV=2
R.LLFPTN[+2059.735]SSSHLVALQGQPLVLEC[+57.021]IAEGFPTPTIK.W	HexNAc(4)Hex(5)Fuc(1)NeuAc(1)	C[+57], N[+2060]	358.82	>sp|P32004|L1CAM_HUMAN Neural cell adhesion molecule L1 OS=Homo sapiens OX=9606 GN=L1CAM PE=1 SV=2
R.LLFPTN[+1702.581]SSSHLVALQGQPLVLEC[+57.021]IAEGFPTPTIK.W	HexNAc(2)Hex(8)	C[+57], N[+1703]	376.14	>sp|P32004|L1CAM_HUMAN Neural cell adhesion molecule L1 OS=Homo sapiens OX=9606 GN=L1CAM PE=1 SV=2
R.LLFPTN[+1540.529]SSSHLVALQGQPLVLEC[+57.021]IAEGFPTPTIK.W	HexNAc(2)Hex(7)	C[+57], N[+1541]	399.03	>sp|P32004|L1CAM_HUMAN Neural cell adhesion molecule L1 OS=Homo sapiens OX=9606 GN=L1CAM PE=1 SV=2
R.LLFPTN[+1727.613]SSSHLVALQGQPLVLEC[+57.021]IAEGFPTPTIK.W	HexNAc(3)Hex(6)Fuc(1)	C[+57], N[+1728]	421.6	>sp|P32004|L1CAM_HUMAN Neural cell adhesion molecule L1 OS=Homo sapiens OX=9606 GN=L1CAM PE=1 SV=2
R.LLFPTN[+1378.476]SSSHLVALQGQPLVLEC[+57.021]IAEGFPTPTIK.W	HexNAc(2)Hex(6)	C[+57], N[+1378]	510.78	>sp|P32004|L1CAM_HUMAN Neural cell adhesion molecule L1 OS=Homo sapiens OX=9606 GN=L1CAM PE=1 SV=2
R.VTYQNHN[+2204.772]K.T	HexNAc(4)Hex(5)NeuAc(2)	N[+2205]	306.27	>sp|P32004|L1CAM_HUMAN Neural cell adhesion molecule L1 OS=Homo sapiens OX=9606 GN=L1CAM PE=1 SV=2
K.ILTADN[+3663.286]QTYMAVQGSTAYLLC[+57.021]K.A	HexNAc(6)Hex(7)Fuc(1)NeuAc(4)	C[+57], N[+3663]	317.27	>sp|P32004|L1CAM_HUMAN Neural cell adhesion molecule L1 OS=Homo sapiens OX=9606 GN=L1CAM PE=1 SV=2
K.ILTADN[+1702.581]QTYMAVQGSTAYLLC[+57.021]K.A	HexNAc(2)Hex(8)	C[+57], N[+1703]	359.72	>sp|P32004|L1CAM_HUMAN Neural cell adhesion molecule L1 OS=Homo sapiens OX=9606 GN=L1CAM PE=1 SV=2
R.FFPYAN[+1581.555]GTLGIR.D	HexNAc(3)Hex(6)	N[+1582]	340.96	>sp|P32004|L1CAM_HUMAN Neural cell adhesion molecule L1 OS=Homo sapiens OX=9606 GN=L1CAM PE=1 SV=2
R.FFPYAN[+1216.423]GTLGIR.D	HexNAc(2)Hex(5)	N[+1216]	355.42	>sp|P32004|L1CAM_HUMAN Neural cell adhesion molecule L1 OS=Homo sapiens OX=9606 GN=L1CAM PE=1 SV=2
R.FFPYAN[+1540.529]GTLGIR.D	HexNAc(2)Hex(7)	N[+1541]	362.29	>sp|P32004|L1CAM_HUMAN Neural cell adhesion molecule L1 OS=Homo sapiens OX=9606 GN=L1CAM PE=1 SV=2
R.FFPYAN[+2026.687]GTLGIR.D	HexNAc(2)Hex(10)	N[+2027]	366.33	>sp|P32004|L1CAM_HUMAN Neural cell adhesion molecule L1 OS=Homo sapiens OX=9606 GN=L1CAM PE=1 SV=2
R.FFPYAN[+1702.581]GTLGIR.D	HexNAc(2)Hex(8)	N[+1703]	387.13	>sp|P32004|L1CAM_HUMAN Neural cell adhesion molecule L1 OS=Homo sapiens OX=9606 GN=L1CAM PE=1 SV=2
R.FFPYAN[+1419.502]GTLGIR.D	HexNAc(3)Hex(5)	N[+1420]	431.66	>sp|P32004|L1CAM_HUMAN Neural cell adhesion molecule L1 OS=Homo sapiens OX=9606 GN=L1CAM PE=1 SV=2
R.FFPYAN[+1378.476]GTLGIR.D	HexNAc(2)Hex(6)	N[+1378]	432.61	>sp|P32004|L1CAM_HUMAN Neural cell adhesion molecule L1 OS=Homo sapiens OX=9606 GN=L1CAM PE=1 SV=2
R.FFPYAN[+1864.634]GTLGIR.D	HexNAc(2)Hex(9)	N[+1865]	541.66	>sp|P32004|L1CAM_HUMAN Neural cell adhesion molecule L1 OS=Homo sapiens OX=9606 GN=L1CAM PE=1 SV=2
R.DLQAN[+1864.634]DTGR.Y	HexNAc(2)Hex(9)	N[+1865]	354.61	>sp|P32004|L1CAM_HUMAN Neural cell adhesion molecule L1 OS=Homo sapiens OX=9606 GN=L1CAM PE=1 SV=2
R.DLQAN[+1702.581]DTGR.Y	HexNAc(2)Hex(8)	N[+1703]	378.78	>sp|P32004|L1CAM_HUMAN Neural cell adhesion molecule L1 OS=Homo sapiens OX=9606 GN=L1CAM PE=1 SV=2
R.LVIHSLDYSDQGN[+1540.529]YSC[+57.021]VASTELDVVESR.A	HexNAc(2)Hex(7)	C[+57], N[+1541]	310.71	>sp|P32004|L1CAM_HUMAN Neural cell adhesion molecule L1 OS=Homo sapiens OX=9606 GN=L1CAM PE=1 SV=2
R.LVIHSLDYSDQGN[+1378.476]YSC[+57.021]VASTELDVVESR.A	HexNAc(2)Hex(6)	C[+57], N[+1378]	375.16	>sp|P32004|L1CAM_HUMAN Neural cell adhesion molecule L1 OS=Homo sapiens OX=9606 GN=L1CAM PE=1 SV=2
K.VPGN[+1702.581]QTSTTLK.L	HexNAc(2)Hex(8)	N[+1703]	416.98	>sp|P32004|L1CAM_HUMAN Neural cell adhesion molecule L1 OS=Homo sapiens OX=9606 GN=L1CAM PE=1 SV=2
K.GEGN[+3007.058]ETTNMVITWKPLR.W	HexNAc(5)Hex(6)Fuc(1)NeuAc(3)	N[+3007]	304.48	>sp|P32004|L1CAM_HUMAN Neural cell adhesion molecule L1 OS=Homo sapiens OX=9606 GN=L1CAM PE=1 SV=2
K.GEGN[+1540.529]ETTNMVITWKPLR.W	HexNAc(2)Hex(7)	N[+1541]	325.8	>sp|P32004|L1CAM_HUMAN Neural cell adhesion molecule L1 OS=Homo sapiens OX=9606 GN=L1CAM PE=1 SV=2
K.GEGN[+2059.735]ETTNMVITWKPLR.W	HexNAc(4)Hex(5)Fuc(1)NeuAc(1)	N[+2060]	342.32	>sp|P32004|L1CAM_HUMAN Neural cell adhesion molecule L1 OS=Homo sapiens OX=9606 GN=L1CAM PE=1 SV=2
K.GEGN[+1864.634]ETTNMVITWKPLR.W	HexNAc(2)Hex(9)	N[+1865]	372.62	>sp|P32004|L1CAM_HUMAN Neural cell adhesion molecule L1 OS=Homo sapiens OX=9606 GN=L1CAM PE=1 SV=2
K.GEGN[+1378.476]ETTNMVITWKPLR.W	HexNAc(2)Hex(6)	N[+1378]	381.3	>sp|P32004|L1CAM_HUMAN Neural cell adhesion molecule L1 OS=Homo sapiens OX=9606 GN=L1CAM PE=1 SV=2
K.GEGN[+1702.581]ETTNMVITWKPLR.W	HexNAc(2)Hex(8)	N[+1703]	386.43	>sp|P32004|L1CAM_HUMAN Neural cell adhesion molecule L1 OS=Homo sapiens OX=9606 GN=L1CAM PE=1 SV=2
K.FAEIN[+1540.529]GSALC[+57.021]SYNLKPSEYTTSPK.S	HexNAc(2)Hex(7)	C[+57], N[+1541]	542.69	>sp|Q8WWI5|CTL1_HUMAN Choline transporter-like protein 1 OS=Homo sapiens OX=9606 GN=SLC44A1 PE=1 SV=1
K.FAEIN[+1378.476]GSALC[+57.021]SYNLKPSEYTTSPK.S	HexNAc(2)Hex(6)	C[+57], N[+1378]	627.88	>sp|Q8WWI5|CTL1_HUMAN Choline transporter-like protein 1 OS=Homo sapiens OX=9606 GN=SLC44A1 PE=1 SV=1
R.PQGTRGPWQEQIVSDPFLVVSN[+2465.894]TSTFVPYEIK.V	HexNAc(6)Hex(5)Fuc(1)NeuAc(1)	N[+2466]	305.17	>sp|P32004|L1CAM_HUMAN Neural cell adhesion molecule L1 OS=Homo sapiens OX=9606 GN=L1CAM PE=1 SV=2
K.FAEIN[+1702.581]GSALC[+57.021]SYNLKPSEYTTSPK.S	HexNAc(2)Hex(8)	C[+57], N[+1703]	696.57	>sp|Q8WWI5|CTL1_HUMAN Choline transporter-like protein 1 OS=Homo sapiens OX=9606 GN=SLC44A1 PE=1 SV=1
R.C[+57.021]APVN[+1702.581]ISC[+57.021]YAK.F	HexNAc(2)Hex(8)	C[+57]*2, N[+1703]	489.39	>sp|Q8WWI5|CTL1_HUMAN Choline transporter-like protein 1 OS=Homo sapiens OX=9606 GN=SLC44A1 PE=1 SV=1
R.C[+57.021]APVN[+1540.529]ISC[+57.021]YAK.F	HexNAc(2)Hex(7)	C[+57]*2, N[+1541]	521.2	>sp|Q8WWI5|CTL1_HUMAN Choline transporter-like protein 1 OS=Homo sapiens OX=9606 GN=SLC44A1 PE=1 SV=1
R.GPWQEQIVSDPFLVVSN[+3007.058]TSTFVPYEIK.V	HexNAc(5)Hex(6)Fuc(1)NeuAc(3)	N[+3007]	337.36	>sp|P32004|L1CAM_HUMAN Neural cell adhesion molecule L1 OS=Homo sapiens OX=9606 GN=L1CAM PE=1 SV=2
R.GPWQEQIVSDPFLVVSN[+2059.735]TSTFVPYEIK.V	HexNAc(4)Hex(5)Fuc(1)NeuAc(1)	N[+2060]	362.8	>sp|P32004|L1CAM_HUMAN Neural cell adhesion molecule L1 OS=Homo sapiens OX=9606 GN=L1CAM PE=1 SV=2
R.GPWQEQIVSDPFLVVSN[+2350.830]TSTFVPYEIK.V	HexNAc(4)Hex(5)Fuc(1)NeuAc(2)	N[+2351]	396.88	>sp|P32004|L1CAM_HUMAN Neural cell adhesion molecule L1 OS=Homo sapiens OX=9606 GN=L1CAM PE=1 SV=2
R.GPWQEQIVSDPFLVVSN[+1378.476]TSTFVPYEIK.V	HexNAc(2)Hex(6)	N[+1378]	480.11	>sp|P32004|L1CAM_HUMAN Neural cell adhesion molecule L1 OS=Homo sapiens OX=9606 GN=L1CAM PE=1 SV=2
R.GPWQEQIVSDPFLVVSN[+1540.529]TSTFVPYEIK.V	HexNAc(2)Hex(7)	N[+1541]	516.99	>sp|P32004|L1CAM_HUMAN Neural cell adhesion molecule L1 OS=Homo sapiens OX=9606 GN=L1CAM PE=1 SV=2
R.GPWQEQIVSDPFLVVSN[+1702.581]TSTFVPYEIK.V	HexNAc(2)Hex(8)	N[+1703]	709.69	>sp|P32004|L1CAM_HUMAN Neural cell adhesion molecule L1 OS=Homo sapiens OX=9606 GN=L1CAM PE=1 SV=2
R.GPWQEQIVSDPFLVVSN[+1864.634]TSTFVPYEIK.V	HexNAc(2)Hex(9)	N[+1865]	753.03	>sp|P32004|L1CAM_HUMAN Neural cell adhesion molecule L1 OS=Homo sapiens OX=9606 GN=L1CAM PE=1 SV=2
K.GPEPQVTIGYSGEDYPQAIPELEGIEILN[+1768.640]SSAVLVK.W	HexNAc(4)Hex(5)Fuc(1)	N[+1769]	341.92	>sp|P32004|L1CAM_HUMAN Neural cell adhesion molecule L1 OS=Homo sapiens OX=9606 GN=L1CAM PE=1 SV=2
K.GPEPQVTIGYSGEDYPQAIPELEGIEILN[+1216.423]SSAVLVK.W	HexNAc(2)Hex(5)	N[+1216]	349.26	>sp|P32004|L1CAM_HUMAN Neural cell adhesion molecule L1 OS=Homo sapiens OX=9606 GN=L1CAM PE=1 SV=2
K.GPEPQVTIGYSGEDYPQAIPELEGIEILN[+1581.555]SSAVLVK.W	HexNAc(3)Hex(6)	N[+1582]	354.15	>sp|P32004|L1CAM_HUMAN Neural cell adhesion molecule L1 OS=Homo sapiens OX=9606 GN=L1CAM PE=1 SV=2
K.GPEPQVTIGYSGEDYPQAIPELEGIEILN[+1694.603]SSAVLVK.W	HexNAc(3)Hex(4)Fuc(1)NeuAc(1)	N[+1695]	355.54	>sp|P32004|L1CAM_HUMAN Neural cell adhesion molecule L1 OS=Homo sapiens OX=9606 GN=L1CAM PE=1 SV=2
K.GPEPQVTIGYSGEDYPQAIPELEGIEILN[+1540.529]SSAVLVK.W	HexNAc(2)Hex(7)	N[+1541]	565.47	>sp|P32004|L1CAM_HUMAN Neural cell adhesion molecule L1 OS=Homo sapiens OX=9606 GN=L1CAM PE=1 SV=2
K.GPEPQVTIGYSGEDYPQAIPELEGIEILN[+1378.476]SSAVLVK.W	HexNAc(2)Hex(6)	N[+1378]	569.61	>sp|P32004|L1CAM_HUMAN Neural cell adhesion molecule L1 OS=Homo sapiens OX=9606 GN=L1CAM PE=1 SV=2
R.YFYLQAVNSEGQN[+1864.634]LTR.S	HexNAc(2)Hex(9)	N[+1865]	350.19	>sp|Q7Z4H8|PLGT3_HUMAN Protein O-glucosyltransferase 3 OS=Homo sapiens OX=9606 GN=POGLUT3 PE=1 SV=2
K.VN[+1702.581]GTPSPIPIISWC[+57.021]GSLDSR.D	HexNAc(2)Hex(8)	C[+57], N[+1703]	634.94	>sp|Q7Z4H8|PLGT3_HUMAN Protein O-glucosyltransferase 3 OS=Homo sapiens OX=9606 GN=POGLUT3 PE=1 SV=2
R.GVTNDLLSIQGNTGPSWIN[+1378.476]K.T	HexNAc(2)Hex(6)	N[+1378]	359.82	>sp|Q7Z4H8|PLGT3_HUMAN Protein O-glucosyltransferase 3 OS=Homo sapiens OX=9606 GN=POGLUT3 PE=1 SV=2
R.GYN[+1540.529]VTYWR.E	HexNAc(2)Hex(7)	N[+1541]	319.61	>sp|P32004|L1CAM_HUMAN Neural cell adhesion molecule L1 OS=Homo sapiens OX=9606 GN=L1CAM PE=1 SV=2
R.GYN[+1702.581]VTYWR.E	HexNAc(2)Hex(8)	N[+1703]	357.16	>sp|P32004|L1CAM_HUMAN Neural cell adhesion molecule L1 OS=Homo sapiens OX=9606 GN=L1CAM PE=1 SV=2
R.GYN[+1378.476]VTYWR.E	HexNAc(2)Hex(6)	N[+1378]	370.56	>sp|P32004|L1CAM_HUMAN Neural cell adhesion molecule L1 OS=Homo sapiens OX=9606 GN=L1CAM PE=1 SV=2
R.GYN[+1864.634]VTYWR.E	HexNAc(2)Hex(9)	N[+1865]	372.47	>sp|P32004|L1CAM_HUMAN Neural cell adhesion molecule L1 OS=Homo sapiens OX=9606 GN=L1CAM PE=1 SV=2
K.DHVVVPAN[+2059.735]TTSVILSGLR.P	HexNAc(4)Hex(5)Fuc(1)NeuAc(1)	N[+2060]	405.97	>sp|P32004|L1CAM_HUMAN Neural cell adhesion molecule L1 OS=Homo sapiens OX=9606 GN=L1CAM PE=1 SV=2
K.DHVVVPAN[+2059.735]TTSVILSGLRPYSSYHLEVQAFNGR.G	HexNAc(4)Hex(5)Fuc(1)NeuAc(1)	N[+2060]	320.64	>sp|P32004|L1CAM_HUMAN Neural cell adhesion molecule L1 OS=Homo sapiens OX=9606 GN=L1CAM PE=1 SV=2
K.DHVVVPAN[+2350.830]TTSVILSGLRPYSSYHLEVQAFNGR.G	HexNAc(4)Hex(5)Fuc(1)NeuAc(2)	N[+2351]	431.41	>sp|P32004|L1CAM_HUMAN Neural cell adhesion molecule L1 OS=Homo sapiens OX=9606 GN=L1CAM PE=1 SV=2
R.GSGPASEFTFSTPEGVPGHPEALHLEC[+57.021]QSN[+2350.830]TSLLLR.W	HexNAc(4)Hex(5)Fuc(1)NeuAc(2)	C[+57], N[+2351]	323.03	>sp|P32004|L1CAM_HUMAN Neural cell adhesion molecule L1 OS=Homo sapiens OX=9606 GN=L1CAM PE=1 SV=2
R.GSGPASEFTFSTPEGVPGHPEALHLEC[+57.021]QSN[+1768.640]TSLLLR.W	HexNAc(4)Hex(5)Fuc(1)	C[+57], N[+1769]	330.08	>sp|P32004|L1CAM_HUMAN Neural cell adhesion molecule L1 OS=Homo sapiens OX=9606 GN=L1CAM PE=1 SV=2
R.GSGPASEFTFSTPEGVPGHPEALHLEC[+57.021]QSN[+2424.867]TSLLLR.W	HexNAc(5)Hex(6)Fuc(1)NeuAc(1)	C[+57], N[+2425]	336.98	>sp|P32004|L1CAM_HUMAN Neural cell adhesion molecule L1 OS=Homo sapiens OX=9606 GN=L1CAM PE=1 SV=2
R.GSGPASEFTFSTPEGVPGHPEALHLEC[+57.021]QSN[+2059.735]TSLLLR.W	HexNAc(4)Hex(5)Fuc(1)NeuAc(1)	C[+57], N[+2060]	350.2	>sp|P32004|L1CAM_HUMAN Neural cell adhesion molecule L1 OS=Homo sapiens OX=9606 GN=L1CAM PE=1 SV=2
R.GSGPASEFTFSTPEGVPGHPEALHLEC[+57.021]QSN[+1864.634]TSLLLR.W	HexNAc(2)Hex(9)	C[+57], N[+1865]	543.18	>sp|P32004|L1CAM_HUMAN Neural cell adhesion molecule L1 OS=Homo sapiens OX=9606 GN=L1CAM PE=1 SV=2
R.GSGPASEFTFSTPEGVPGHPEALHLEC[+57.021]QSN[+1540.529]TSLLLR.W	HexNAc(2)Hex(7)	C[+57], N[+1541]	553.1	>sp|P32004|L1CAM_HUMAN Neural cell adhesion molecule L1 OS=Homo sapiens OX=9606 GN=L1CAM PE=1 SV=2
R.GSGPASEFTFSTPEGVPGHPEALHLEC[+57.021]QSN[+1702.581]TSLLLR.W	HexNAc(2)Hex(8)	C[+57], N[+1703]	685.11	>sp|P32004|L1CAM_HUMAN Neural cell adhesion molecule L1 OS=Homo sapiens OX=9606 GN=L1CAM PE=1 SV=2
R.THN[+2424.867]LTDLSPHLR.Y	HexNAc(5)Hex(6)Fuc(1)NeuAc(1)	N[+2425]	300	>sp|P32004|L1CAM_HUMAN Neural cell adhesion molecule L1 OS=Homo sapiens OX=9606 GN=L1CAM PE=1 SV=2
R.THN[+2026.687]LTDLSPHLR.Y	HexNAc(2)Hex(10)	N[+2027]	300.67	>sp|P32004|L1CAM_HUMAN Neural cell adhesion molecule L1 OS=Homo sapiens OX=9606 GN=L1CAM PE=1 SV=2
R.THN[+2059.735]LTDLSPHLR.Y	HexNAc(4)Hex(5)Fuc(1)NeuAc(1)	N[+2060]	301.34	>sp|P32004|L1CAM_HUMAN Neural cell adhesion molecule L1 OS=Homo sapiens OX=9606 GN=L1CAM PE=1 SV=2
R.THN[+1622.582]LTDLSPHLR.Y	HexNAc(4)Hex(5)	N[+1623]	302.67	>sp|P32004|L1CAM_HUMAN Neural cell adhesion molecule L1 OS=Homo sapiens OX=9606 GN=L1CAM PE=1 SV=2
R.THN[+2350.830]LTDLSPHLR.Y	HexNAc(4)Hex(5)Fuc(1)NeuAc(2)	N[+2351]	305.59	>sp|P32004|L1CAM_HUMAN Neural cell adhesion molecule L1 OS=Homo sapiens OX=9606 GN=L1CAM PE=1 SV=2
R.THN[+2715.963]LTDLSPHLR.Y	HexNAc(5)Hex(6)Fuc(1)NeuAc(2)	N[+2716]	307.03	>sp|P32004|L1CAM_HUMAN Neural cell adhesion molecule L1 OS=Homo sapiens OX=9606 GN=L1CAM PE=1 SV=2
R.THN[+1710.598]LTDLSPHLR.Y	HexNAc(3)Hex(5)NeuAc(1)	N[+1711]	309.86	>sp|P32004|L1CAM_HUMAN Neural cell adhesion molecule L1 OS=Homo sapiens OX=9606 GN=L1CAM PE=1 SV=2
R.THN[+1702.581]LTDLSPHLR.Y	HexNAc(2)Hex(8)	N[+1703]	313.82	>sp|P32004|L1CAM_HUMAN Neural cell adhesion molecule L1 OS=Homo sapiens OX=9606 GN=L1CAM PE=1 SV=2
R.THN[+1540.529]LTDLSPHLR.Y	HexNAc(2)Hex(7)	N[+1541]	356.13	>sp|P32004|L1CAM_HUMAN Neural cell adhesion molecule L1 OS=Homo sapiens OX=9606 GN=L1CAM PE=1 SV=2
R.THN[+1768.640]LTDLSPHLR.Y	HexNAc(4)Hex(5)Fuc(1)	N[+1769]	357.48	>sp|P32004|L1CAM_HUMAN Neural cell adhesion molecule L1 OS=Homo sapiens OX=9606 GN=L1CAM PE=1 SV=2
R.THN[+1971.719]LTDLSPHLR.Y	HexNAc(5)Hex(5)Fuc(1)	N[+1972]	374.14	>sp|P32004|L1CAM_HUMAN Neural cell adhesion molecule L1 OS=Homo sapiens OX=9606 GN=L1CAM PE=1 SV=2
R.THN[+1565.560]LTDLSPHLR.Y	HexNAc(3)Hex(5)Fuc(1)	N[+1566]	374.42	>sp|P32004|L1CAM_HUMAN Neural cell adhesion molecule L1 OS=Homo sapiens OX=9606 GN=L1CAM PE=1 SV=2
R.THN[+2204.772]LTDLSPHLR.Y	HexNAc(4)Hex(5)NeuAc(2)	N[+2205]	374.63	>sp|P32004|L1CAM_HUMAN Neural cell adhesion molecule L1 OS=Homo sapiens OX=9606 GN=L1CAM PE=1 SV=2
R.THN[+1581.555]LTDLSPHLR.Y	HexNAc(3)Hex(6)	N[+1582]	411.74	>sp|P32004|L1CAM_HUMAN Neural cell adhesion molecule L1 OS=Homo sapiens OX=9606 GN=L1CAM PE=1 SV=2
R.THN[+1913.677]LTDLSPHLR.Y	HexNAc(4)Hex(5)NeuAc(1)	N[+1914]	415.69	>sp|P32004|L1CAM_HUMAN Neural cell adhesion molecule L1 OS=Homo sapiens OX=9606 GN=L1CAM PE=1 SV=2
R.THN[+1864.634]LTDLSPHLR.Y	HexNAc(2)Hex(9)	N[+1865]	449.39	>sp|P32004|L1CAM_HUMAN Neural cell adhesion molecule L1 OS=Homo sapiens OX=9606 GN=L1CAM PE=1 SV=2
R.THN[+1216.423]LTDLSPHLR.Y	HexNAc(2)Hex(5)	N[+1216]	488.86	>sp|P32004|L1CAM_HUMAN Neural cell adhesion molecule L1 OS=Homo sapiens OX=9606 GN=L1CAM PE=1 SV=2
R.THN[+1872.651]LTDLSPHLR.Y	HexNAc(3)Hex(6)NeuAc(1)	N[+1873]	489.38	>sp|P32004|L1CAM_HUMAN Neural cell adhesion molecule L1 OS=Homo sapiens OX=9606 GN=L1CAM PE=1 SV=2
R.THN[+1378.476]LTDLSPHLR.Y	HexNAc(2)Hex(6)	N[+1378]	534.05	>sp|P32004|L1CAM_HUMAN Neural cell adhesion molecule L1 OS=Homo sapiens OX=9606 GN=L1CAM PE=1 SV=2
R.THN[+1727.613]LTDLSPHLR.Y	HexNAc(3)Hex(6)Fuc(1)	N[+1728]	571.76	>sp|P32004|L1CAM_HUMAN Neural cell adhesion molecule L1 OS=Homo sapiens OX=9606 GN=L1CAM PE=1 SV=2
K.GGASLSPQYVSYN[+2424.867]QSSYTQWDLQPDTDYEIHLFK.E	HexNAc(5)Hex(6)Fuc(1)NeuAc(1)	N[+2425]	315.81	>sp|P32004|L1CAM_HUMAN Neural cell adhesion molecule L1 OS=Homo sapiens OX=9606 GN=L1CAM PE=1 SV=2
K.GGASLSPQYVSYN[+1710.598]QSSYTQWDLQPDTDYEIHLFK.E	HexNAc(3)Hex(5)NeuAc(1)	N[+1711]	355.56	>sp|P32004|L1CAM_HUMAN Neural cell adhesion molecule L1 OS=Homo sapiens OX=9606 GN=L1CAM PE=1 SV=2
K.GGASLSPQYVSYN[+1378.476]QSSYTQWDLQPDTDYEIHLFK.E	HexNAc(2)Hex(6)	N[+1378]	510.64	>sp|P32004|L1CAM_HUMAN Neural cell adhesion molecule L1 OS=Homo sapiens OX=9606 GN=L1CAM PE=1 SV=2
K.NMTFDLPSDATVVLN[+2756.989]R.S	HexNAc(6)Hex(5)Fuc(1)NeuAc(2)	N[+2757]	366.47	>sp|P11279|LAMP1_HUMAN Lysosome-associated membrane glycoprotein 1 OS=Homo sapiens OX=9606 GN=LAMP1 PE=1 SV=3
K.NMTFDLPSDATVVLN[+3081.095]R.S	HexNAc(6)Hex(7)Fuc(1)NeuAc(2)	N[+3081]	412.31	>sp|P11279|LAMP1_HUMAN Lysosome-associated membrane glycoprotein 1 OS=Homo sapiens OX=9606 GN=LAMP1 PE=1 SV=3
K.NMTFDLPSDATVVLN[+2919.042]R.S	HexNAc(6)Hex(6)Fuc(1)NeuAc(2)	N[+2919]	435.51	>sp|P11279|LAMP1_HUMAN Lysosome-associated membrane glycoprotein 1 OS=Homo sapiens OX=9606 GN=LAMP1 PE=1 SV=3
K.N[+1378.476]MTFDLPSDATVVLNR.S	HexNAc(2)Hex(6)	N[+1378]	555.23	>sp|P11279|LAMP1_HUMAN Lysosome-associated membrane glycoprotein 1 OS=Homo sapiens OX=9606 GN=LAMP1 PE=1 SV=3
K.NMTFDLPSDATVVLN[+1540.529]R.S	HexNAc(2)Hex(7)	N[+1541]	698.5	>sp|P11279|LAMP1_HUMAN Lysosome-associated membrane glycoprotein 1 OS=Homo sapiens OX=9606 GN=LAMP1 PE=1 SV=3
R.SSC[+57.021]GKEN[+3081.095]TSDPSLVIAFGR.G	HexNAc(6)Hex(7)Fuc(1)NeuAc(2)	C[+57], N[+3081]	307.07	>sp|P11279|LAMP1_HUMAN Lysosome-associated membrane glycoprotein 1 OS=Homo sapiens OX=9606 GN=LAMP1 PE=1 SV=3
R.SSC[+57.021]GKEN[+3007.058]TSDPSLVIAFGR.G	HexNAc(5)Hex(6)Fuc(1)NeuAc(3)	C[+57], N[+3007]	312.25	>sp|P11279|LAMP1_HUMAN Lysosome-associated membrane glycoprotein 1 OS=Homo sapiens OX=9606 GN=LAMP1 PE=1 SV=3
R.SSC[+57.021]GKEN[+2059.735]TSDPSLVIAFGR.G	HexNAc(4)Hex(5)Fuc(1)NeuAc(1)	C[+57], N[+2060]	319.6	>sp|P11279|LAMP1_HUMAN Lysosome-associated membrane glycoprotein 1 OS=Homo sapiens OX=9606 GN=LAMP1 PE=1 SV=3
R.SSC[+57.021]GKEN[+1694.603]TSDPSLVIAFGR.G	HexNAc(3)Hex(4)Fuc(1)NeuAc(1)	C[+57], N[+1695]	336.07	>sp|P11279|LAMP1_HUMAN Lysosome-associated membrane glycoprotein 1 OS=Homo sapiens OX=9606 GN=LAMP1 PE=1 SV=3
R.SSC[+57.021]GKEN[+2350.830]TSDPSLVIAFGR.G	HexNAc(4)Hex(5)Fuc(1)NeuAc(2)	C[+57], N[+2351]	348.58	>sp|P11279|LAMP1_HUMAN Lysosome-associated membrane glycoprotein 1 OS=Homo sapiens OX=9606 GN=LAMP1 PE=1 SV=3
R.SSC[+57.021]GKEN[+1241.454]TSDPSLVIAFGR.G	HexNAc(3)Hex(3)Fuc(1)	C[+57], N[+1241]	471.23	>sp|P11279|LAMP1_HUMAN Lysosome-associated membrane glycoprotein 1 OS=Homo sapiens OX=9606 GN=LAMP1 PE=1 SV=3
R.SSC[+57.021]GKEN[+1038.375]TSDPSLVIAFGR.G	HexNAc(2)Hex(3)Fuc(1)	C[+57], N[+1038]	482.42	>sp|P11279|LAMP1_HUMAN Lysosome-associated membrane glycoprotein 1 OS=Homo sapiens OX=9606 GN=LAMP1 PE=1 SV=3
K.EN[+1038.375]TSDPSLVIAFGR.G	HexNAc(2)Hex(3)Fuc(1)	N[+1038]	353.96	>sp|P11279|LAMP1_HUMAN Lysosome-associated membrane glycoprotein 1 OS=Homo sapiens OX=9606 GN=LAMP1 PE=1 SV=3
K.EN[+2350.830]TSDPSLVIAFGR.G	HexNAc(4)Hex(5)Fuc(1)NeuAc(2)	N[+2351]	399.22	>sp|P11279|LAMP1_HUMAN Lysosome-associated membrane glycoprotein 1 OS=Homo sapiens OX=9606 GN=LAMP1 PE=1 SV=3
K.EN[+1864.634]TSDPSLVIAFGR.G	HexNAc(2)Hex(9)	N[+1865]	515.12	>sp|P11279|LAMP1_HUMAN Lysosome-associated membrane glycoprotein 1 OS=Homo sapiens OX=9606 GN=LAMP1 PE=1 SV=3
K.EN[+1702.581]TSDPSLVIAFGR.G	HexNAc(2)Hex(8)	N[+1703]	647.45	>sp|P11279|LAMP1_HUMAN Lysosome-associated membrane glycoprotein 1 OS=Homo sapiens OX=9606 GN=LAMP1 PE=1 SV=3
K.EN[+1540.529]TSDPSLVIAFGR.G	HexNAc(2)Hex(7)	N[+1541]	665.15	>sp|P11279|LAMP1_HUMAN Lysosome-associated membrane glycoprotein 1 OS=Homo sapiens OX=9606 GN=LAMP1 PE=1 SV=3
K.EN[+1378.476]TSDPSLVIAFGR.G	HexNAc(2)Hex(6)	N[+1378]	697.52	>sp|P11279|LAMP1_HUMAN Lysosome-associated membrane glycoprotein 1 OS=Homo sapiens OX=9606 GN=LAMP1 PE=1 SV=3
R.GHTLTLN[+1378.476]FTR.N	HexNAc(2)Hex(6)	N[+1378]	319.86	>sp|P11279|LAMP1_HUMAN Lysosome-associated membrane glycoprotein 1 OS=Homo sapiens OX=9606 GN=LAMP1 PE=1 SV=3
R.GHTLTLN[+1216.423]FTR.N	HexNAc(2)Hex(5)	N[+1216]	351.56	>sp|P11279|LAMP1_HUMAN Lysosome-associated membrane glycoprotein 1 OS=Homo sapiens OX=9606 GN=LAMP1 PE=1 SV=3
R.GHTLTLN[+1872.651]FTR.N	HexNAc(3)Hex(6)NeuAc(1)	N[+1873]	360.11	>sp|P11279|LAMP1_HUMAN Lysosome-associated membrane glycoprotein 1 OS=Homo sapiens OX=9606 GN=LAMP1 PE=1 SV=3
R.GHTLTLN[+1864.634]FTR.N	HexNAc(2)Hex(9)	N[+1865]	369.63	>sp|P11279|LAMP1_HUMAN Lysosome-associated membrane glycoprotein 1 OS=Homo sapiens OX=9606 GN=LAMP1 PE=1 SV=3
R.GHTLTLN[+1710.598]FTR.N	HexNAc(3)Hex(5)NeuAc(1)	N[+1711]	374.91	>sp|P11279|LAMP1_HUMAN Lysosome-associated membrane glycoprotein 1 OS=Homo sapiens OX=9606 GN=LAMP1 PE=1 SV=3
R.GHTLTLN[+1702.581]FTR.N	HexNAc(2)Hex(8)	N[+1703]	386.61	>sp|P11279|LAMP1_HUMAN Lysosome-associated membrane glycoprotein 1 OS=Homo sapiens OX=9606 GN=LAMP1 PE=1 SV=3
R.GHTLTLN[+1540.529]FTR.N	HexNAc(2)Hex(7)	N[+1541]	406.15	>sp|P11279|LAMP1_HUMAN Lysosome-associated membrane glycoprotein 1 OS=Homo sapiens OX=9606 GN=LAMP1 PE=1 SV=3
R.KDN[+1694.603]TTVTR.L	HexNAc(3)Hex(4)Fuc(1)NeuAc(1)	N[+1695]	325.54	>sp|P11279|LAMP1_HUMAN Lysosome-associated membrane glycoprotein 1 OS=Homo sapiens OX=9606 GN=LAMP1 PE=1 SV=3
K.GNYDFVQAMIVNN[+1702.581]HTSLDVEEAAAVR.A	HexNAc(2)Hex(8)	N[+1703]	767.35	>sp|Q6PIU2|NCEH1_HUMAN Neutral cholesterol ester hydrolase 1 OS=Homo sapiens OX=9606 GN=NCEH1 PE=1 SV=3
R.LN[+1540.529]WTSLLPASFTK.N	HexNAc(2)Hex(7)	N[+1541]	732.68	>sp|Q6PIU2|NCEH1_HUMAN Neutral cholesterol ester hydrolase 1 OS=Homo sapiens OX=9606 GN=NCEH1 PE=1 SV=3
R.LN[+1378.476]WTSLLPASFTK.N	HexNAc(2)Hex(6)	N[+1378]	908.5	>sp|Q6PIU2|NCEH1_HUMAN Neutral cholesterol ester hydrolase 1 OS=Homo sapiens OX=9606 GN=NCEH1 PE=1 SV=3
K.EIFVAN[+1540.529]GTQGK.L	HexNAc(2)Hex(7)	N[+1541]	379.36	>sp|O95297|MPZL1_HUMAN Myelin protein zero-like protein 1 OS=Homo sapiens OX=9606 GN=MPZL1 PE=1 SV=1
K.EIFVAN[+1702.581]GTQGK.L	HexNAc(2)Hex(8)	N[+1703]	457.69	>sp|O95297|MPZL1_HUMAN Myelin protein zero-like protein 1 OS=Homo sapiens OX=9606 GN=MPZL1 PE=1 SV=1
R.LLNINPN[+2059.735]K.T	HexNAc(4)Hex(5)Fuc(1)NeuAc(1)	N[+2060]	304.79	>sp|P11279|LAMP1_HUMAN Lysosome-associated membrane glycoprotein 1 OS=Homo sapiens OX=9606 GN=LAMP1 PE=1 SV=3
R.LLNINPN[+1565.560]K.T	HexNAc(3)Hex(5)Fuc(1)	N[+1566]	309.24	>sp|P11279|LAMP1_HUMAN Lysosome-associated membrane glycoprotein 1 OS=Homo sapiens OX=9606 GN=LAMP1 PE=1 SV=3
R.LLNINPN[+1872.651]K.T	HexNAc(3)Hex(6)NeuAc(1)	N[+1873]	309.94	>sp|P11279|LAMP1_HUMAN Lysosome-associated membrane glycoprotein 1 OS=Homo sapiens OX=9606 GN=LAMP1 PE=1 SV=3
R.LLNINPN[+1702.581]K.T	HexNAc(2)Hex(8)	N[+1703]	336.53	>sp|P11279|LAMP1_HUMAN Lysosome-associated membrane glycoprotein 1 OS=Homo sapiens OX=9606 GN=LAMP1 PE=1 SV=3
R.LLNINPN[+1694.603]K.T	HexNAc(3)Hex(4)Fuc(1)NeuAc(1)	N[+1695]	341.57	>sp|P11279|LAMP1_HUMAN Lysosome-associated membrane glycoprotein 1 OS=Homo sapiens OX=9606 GN=LAMP1 PE=1 SV=3
R.LLNINPN[+1581.555]K.T	HexNAc(3)Hex(6)	N[+1582]	364.33	>sp|P11279|LAMP1_HUMAN Lysosome-associated membrane glycoprotein 1 OS=Homo sapiens OX=9606 GN=LAMP1 PE=1 SV=3
R.LLNINPN[+1768.640]K.T	HexNAc(4)Hex(5)Fuc(1)	N[+1769]	369.22	>sp|P11279|LAMP1_HUMAN Lysosome-associated membrane glycoprotein 1 OS=Homo sapiens OX=9606 GN=LAMP1 PE=1 SV=3
R.LLNINPN[+1419.502]K.T	HexNAc(3)Hex(5)	N[+1420]	370.04	>sp|P11279|LAMP1_HUMAN Lysosome-associated membrane glycoprotein 1 OS=Homo sapiens OX=9606 GN=LAMP1 PE=1 SV=3
R.LLNINPN[+1216.423]K.T	HexNAc(2)Hex(5)	N[+1216]	375.14	>sp|P11279|LAMP1_HUMAN Lysosome-associated membrane glycoprotein 1 OS=Homo sapiens OX=9606 GN=LAMP1 PE=1 SV=3
R.LLNINPN[+2018.708]K.T	HexNAc(3)Hex(6)Fuc(1)NeuAc(1)	N[+2019]	380.61	>sp|P11279|LAMP1_HUMAN Lysosome-associated membrane glycoprotein 1 OS=Homo sapiens OX=9606 GN=LAMP1 PE=1 SV=3
R.LLNINPN[+1727.613]K.T	HexNAc(3)Hex(6)Fuc(1)	N[+1728]	399.48	>sp|P11279|LAMP1_HUMAN Lysosome-associated membrane glycoprotein 1 OS=Homo sapiens OX=9606 GN=LAMP1 PE=1 SV=3
R.LLNINPN[+1540.529]K.T	HexNAc(2)Hex(7)	N[+1541]	401.53	>sp|P11279|LAMP1_HUMAN Lysosome-associated membrane glycoprotein 1 OS=Homo sapiens OX=9606 GN=LAMP1 PE=1 SV=3
R.LLNINPN[+1378.476]K.T	HexNAc(2)Hex(6)	N[+1378]	406.53	>sp|P11279|LAMP1_HUMAN Lysosome-associated membrane glycoprotein 1 OS=Homo sapiens OX=9606 GN=LAMP1 PE=1 SV=3
R.LLNINPN[+1864.634]K.T	HexNAc(2)Hex(9)	N[+1865]	423.13	>sp|P11279|LAMP1_HUMAN Lysosome-associated membrane glycoprotein 1 OS=Homo sapiens OX=9606 GN=LAMP1 PE=1 SV=3
R.LLNINPN[+1054.370]K.T	HexNAc(2)Hex(4)	N[+1054]	446.4	>sp|P11279|LAMP1_HUMAN Lysosome-associated membrane glycoprotein 1 OS=Homo sapiens OX=9606 GN=LAMP1 PE=1 SV=3
R.LLNINPN[+892.317]K.T	HexNAc(2)Hex(3)	N[+892]	454.46	>sp|P11279|LAMP1_HUMAN Lysosome-associated membrane glycoprotein 1 OS=Homo sapiens OX=9606 GN=LAMP1 PE=1 SV=3
R.LLNINPN[+2026.687]K.T	HexNAc(2)Hex(10)	N[+2027]	457.32	>sp|P11279|LAMP1_HUMAN Lysosome-associated membrane glycoprotein 1 OS=Homo sapiens OX=9606 GN=LAMP1 PE=1 SV=3
K.VTRKDGN[+2424.867]ASGTTLLEALDC[+57.021]ILPPTRPTDK.P	HexNAc(5)Hex(6)Fuc(1)NeuAc(1)	C[+57], N[+2425]	451.46	>sp|P68104|EF1A1_HUMAN Elongation factor 1-alpha 1 OS=Homo sapiens OX=9606 GN=EEF1A1 PE=1 SV=1
K.ERVVRPDSELGERPPEDN[+1257.449]QSFQYDHEAFLGK.E	HexNAc(3)Hex(4)	N[+1257]	325.04	>sp|Q15293|RCN1_HUMAN Reticulocalbin-1 OS=Homo sapiens OX=9606 GN=RCN1 PE=1 SV=1
K.YFN[+1702.581]YTVK.V	HexNAc(2)Hex(8)	N[+1703]	361.58	>sp|O00469|PLOD2_HUMAN Procollagen-lysine,2-oxoglutarate 5-dioxygenase 2 OS=Homo sapiens OX=9606 GN=PLOD2 PE=1 SV=2
R.EAIN[+1702.581]ITLDHK.C	HexNAc(2)Hex(8)	N[+1703]	332.37	>sp|O00469|PLOD2_HUMAN Procollagen-lysine,2-oxoglutarate 5-dioxygenase 2 OS=Homo sapiens OX=9606 GN=PLOD2 PE=1 SV=2
R.EAIN[+1864.634]ITLDHK.C	HexNAc(2)Hex(9)	N[+1865]	333.74	>sp|O00469|PLOD2_HUMAN Procollagen-lysine,2-oxoglutarate 5-dioxygenase 2 OS=Homo sapiens OX=9606 GN=PLOD2 PE=1 SV=2
R.LAVTN[+1702.581]TTMTGTVLK.M	HexNAc(2)Hex(8)	N[+1703]	654.95	>sp|Q13586|STIM1_HUMAN Stromal interaction molecule 1 OS=Homo sapiens OX=9606 GN=STIM1 PE=1 SV=3
R.LLSTANYN[+1864.634]TSHYNNDLWQIFENPVDWK.E	HexNAc(2)Hex(9)	N[+1865]	486.73	>sp|O00469|PLOD2_HUMAN Procollagen-lysine,2-oxoglutarate 5-dioxygenase 2 OS=Homo sapiens OX=9606 GN=PLOD2 PE=1 SV=2
R.LLSTANYN[+1378.476]TSHYNNDLWQIFENPVDWK.E	HexNAc(2)Hex(6)	N[+1378]	655.75	>sp|O00469|PLOD2_HUMAN Procollagen-lysine,2-oxoglutarate 5-dioxygenase 2 OS=Homo sapiens OX=9606 GN=PLOD2 PE=1 SV=2
R.YN[+1378.476]C[+57.021]SIESPR.K	HexNAc(2)Hex(6)	C[+57], N[+1378]	322.89	>sp|O00469|PLOD2_HUMAN Procollagen-lysine,2-oxoglutarate 5-dioxygenase 2 OS=Homo sapiens OX=9606 GN=PLOD2 PE=1 SV=2
R.YN[+1864.634]C[+57.021]SIESPR.K	HexNAc(2)Hex(9)	C[+57], N[+1865]	464.34	>sp|O00469|PLOD2_HUMAN Procollagen-lysine,2-oxoglutarate 5-dioxygenase 2 OS=Homo sapiens OX=9606 GN=PLOD2 PE=1 SV=2
R.YN[+1702.581]C[+57.021]SIESPR.K	HexNAc(2)Hex(8)	C[+57], N[+1703]	487.11	>sp|O00469|PLOD2_HUMAN Procollagen-lysine,2-oxoglutarate 5-dioxygenase 2 OS=Homo sapiens OX=9606 GN=PLOD2 PE=1 SV=2
R.VVRPDSELGERPPEDN[+1444.534]QSFQYDHEAFLGK.E	HexNAc(4)Hex(3)Fuc(1)	N[+1445]	306.15	>sp|Q15293|RCN1_HUMAN Reticulocalbin-1 OS=Homo sapiens OX=9606 GN=RCN1 PE=1 SV=1
R.VVRPDSELGERPPEDN[+1647.613]QSFQYDHEAFLGK.E	HexNAc(5)Hex(3)Fuc(1)	N[+1648]	324.72	>sp|Q15293|RCN1_HUMAN Reticulocalbin-1 OS=Homo sapiens OX=9606 GN=RCN1 PE=1 SV=1
R.VVRPDSELGERPPEDN[+1362.481]QSFQYDHEAFLGK.E	HexNAc(2)Hex(5)Fuc(1)	N[+1362]	325.58	>sp|Q15293|RCN1_HUMAN Reticulocalbin-1 OS=Homo sapiens OX=9606 GN=RCN1 PE=1 SV=1
R.VVRPDSELGERPPEDN[+1241.454]QSFQYDHEAFLGK.E	HexNAc(3)Hex(3)Fuc(1)	N[+1241]	332.47	>sp|Q15293|RCN1_HUMAN Reticulocalbin-1 OS=Homo sapiens OX=9606 GN=RCN1 PE=1 SV=1
R.VVRPDSELGERPPEDN[+1200.428]QSFQYDHEAFLGK.E	HexNAc(2)Hex(4)Fuc(1)	N[+1200]	335.72	>sp|Q15293|RCN1_HUMAN Reticulocalbin-1 OS=Homo sapiens OX=9606 GN=RCN1 PE=1 SV=1
R.VVRPDSELGERPPEDN[+1216.423]QSFQYDHEAFLGK.E	HexNAc(2)Hex(5)	N[+1216]	335.82	>sp|Q15293|RCN1_HUMAN Reticulocalbin-1 OS=Homo sapiens OX=9606 GN=RCN1 PE=1 SV=1
R.VVRPDSELGERPPEDN[+1606.587]QSFQYDHEAFLGK.E	HexNAc(4)Hex(4)Fuc(1)	N[+1607]	343.54	>sp|Q15293|RCN1_HUMAN Reticulocalbin-1 OS=Homo sapiens OX=9606 GN=RCN1 PE=1 SV=1
R.VVRPDSELGERPPEDN[+1565.560]QSFQYDHEAFLGK.E	HexNAc(3)Hex(5)Fuc(1)	N[+1566]	347.86	>sp|Q15293|RCN1_HUMAN Reticulocalbin-1 OS=Homo sapiens OX=9606 GN=RCN1 PE=1 SV=1
R.VVRPDSELGERPPEDN[+1897.682]QSFQYDHEAFLGK.E	HexNAc(4)Hex(4)Fuc(1)NeuAc(1)	N[+1898]	356.11	>sp|Q15293|RCN1_HUMAN Reticulocalbin-1 OS=Homo sapiens OX=9606 GN=RCN1 PE=1 SV=1
R.VVRPDSELGERPPEDN[+1378.476]QSFQYDHEAFLGK.E	HexNAc(2)Hex(6)	N[+1378]	360.29	>sp|Q15293|RCN1_HUMAN Reticulocalbin-1 OS=Homo sapiens OX=9606 GN=RCN1 PE=1 SV=1
R.VVRPDSELGERPPEDN[+1702.581]QSFQYDHEAFLGK.E	HexNAc(2)Hex(8)	N[+1703]	410.52	>sp|Q15293|RCN1_HUMAN Reticulocalbin-1 OS=Homo sapiens OX=9606 GN=RCN1 PE=1 SV=1
R.VVRPDSELGERPPEDN[+1864.634]QSFQYDHEAFLGK.E	HexNAc(2)Hex(9)	N[+1865]	412.8	>sp|Q15293|RCN1_HUMAN Reticulocalbin-1 OS=Homo sapiens OX=9606 GN=RCN1 PE=1 SV=1
R.VVRPDSELGERPPEDN[+1540.529]QSFQYDHEAFLGK.E	HexNAc(2)Hex(7)	N[+1541]	419.13	>sp|Q15293|RCN1_HUMAN Reticulocalbin-1 OS=Homo sapiens OX=9606 GN=RCN1 PE=1 SV=1
R.VVRPDSELGERPPEDN[+1694.603]QSFQYDHEAFLGK.E	HexNAc(3)Hex(4)Fuc(1)NeuAc(1)	N[+1695]	442.44	>sp|Q15293|RCN1_HUMAN Reticulocalbin-1 OS=Homo sapiens OX=9606 GN=RCN1 PE=1 SV=1
R.VVRPDSELGERPPEDN[+1403.507]QSFQYDHEAFLGK.E	HexNAc(3)Hex(4)Fuc(1)	N[+1404]	467.95	>sp|Q15293|RCN1_HUMAN Reticulocalbin-1 OS=Homo sapiens OX=9606 GN=RCN1 PE=1 SV=1
R.VVRPDSELGERPPEDN[+1038.375]QSFQYDHEAFLGK.E	HexNAc(2)Hex(3)Fuc(1)	N[+1038]	537.56	>sp|Q15293|RCN1_HUMAN Reticulocalbin-1 OS=Homo sapiens OX=9606 GN=RCN1 PE=1 SV=1
R.VVRPDSELGERPPEDN[+1054.370]QSFQYDHEAFLGK.E	HexNAc(2)Hex(4)	N[+1054]	560.1	>sp|Q15293|RCN1_HUMAN Reticulocalbin-1 OS=Homo sapiens OX=9606 GN=RCN1 PE=1 SV=1
R.VVRPDSELGERPPEDN[+1378.476]QSFQYDHEAFLGKEDSK.T	HexNAc(2)Hex(6)	N[+1378]	300.57	>sp|Q15293|RCN1_HUMAN Reticulocalbin-1 OS=Homo sapiens OX=9606 GN=RCN1 PE=1 SV=1
R.VVRPDSELGERPPEDN[+1419.502]QSFQYDHEAFLGKEDSK.T	HexNAc(3)Hex(5)	N[+1420]	346.34	>sp|Q15293|RCN1_HUMAN Reticulocalbin-1 OS=Homo sapiens OX=9606 GN=RCN1 PE=1 SV=1
R.VVRPDSELGERPPEDN[+1647.613]QSFQYDHEAFLGKEDSK.T	HexNAc(5)Hex(3)Fuc(1)	N[+1648]	377.81	>sp|Q15293|RCN1_HUMAN Reticulocalbin-1 OS=Homo sapiens OX=9606 GN=RCN1 PE=1 SV=1
R.VVRPDSELGERPPEDN[+1444.534]QSFQYDHEAFLGKEDSK.T	HexNAc(4)Hex(3)Fuc(1)	N[+1445]	384.18	>sp|Q15293|RCN1_HUMAN Reticulocalbin-1 OS=Homo sapiens OX=9606 GN=RCN1 PE=1 SV=1
R.VVRPDSELGERPPEDN[+1216.423]QSFQYDHEAFLGKEDSK.T	HexNAc(2)Hex(5)	N[+1216]	401.44	>sp|Q15293|RCN1_HUMAN Reticulocalbin-1 OS=Homo sapiens OX=9606 GN=RCN1 PE=1 SV=1
R.VVRPDSELGERPPEDN[+1704.635]QSFQYDHEAFLGKEDSK.T	HexNAc(6)Hex(3)	N[+1705]	418.3	>sp|Q15293|RCN1_HUMAN Reticulocalbin-1 OS=Homo sapiens OX=9606 GN=RCN1 PE=1 SV=1
R.VVRPDSELGERPPEDN[+1702.581]QSFQYDHEAFLGKEDSK.T	HexNAc(2)Hex(8)	N[+1703]	438.49	>sp|Q15293|RCN1_HUMAN Reticulocalbin-1 OS=Homo sapiens OX=9606 GN=RCN1 PE=1 SV=1
R.VVRPDSELGERPPEDN[+1038.375]QSFQYDHEAFLGKEDSK.T	HexNAc(2)Hex(3)Fuc(1)	N[+1038]	539.12	>sp|Q15293|RCN1_HUMAN Reticulocalbin-1 OS=Homo sapiens OX=9606 GN=RCN1 PE=1 SV=1
R.VVRPDSELGERPPEDN[+1241.454]QSFQYDHEAFLGKEDSK.T	HexNAc(3)Hex(3)Fuc(1)	N[+1241]	586.52	>sp|Q15293|RCN1_HUMAN Reticulocalbin-1 OS=Homo sapiens OX=9606 GN=RCN1 PE=1 SV=1
R.VVRPDSELGERPPEDN[+1540.529]QSFQYDHEAFLGKEDSK.T	HexNAc(2)Hex(7)	N[+1541]	624.61	>sp|Q15293|RCN1_HUMAN Reticulocalbin-1 OS=Homo sapiens OX=9606 GN=RCN1 PE=1 SV=1
R.PDSELGERPPEDN[+2475.926]QSFQYDHEAFLGK.E	HexNAc(9)Hex(4)	N[+2476]	304.82	>sp|Q15293|RCN1_HUMAN Reticulocalbin-1 OS=Homo sapiens OX=9606 GN=RCN1 PE=1 SV=1
K.KDFEDLYTPVN[+3007.058]GSIVIVR.A	HexNAc(5)Hex(6)Fuc(1)NeuAc(3)	N[+3007]	317.44	>sp|P02786|TFR1_HUMAN Transferrin receptor protein 1 OS=Homo sapiens OX=9606 GN=TFRC PE=1 SV=2
K.KDFEDLYTPVN[+2715.963]GSIVIVR.A	HexNAc(5)Hex(6)Fuc(1)NeuAc(2)	N[+2716]	323.26	>sp|P02786|TFR1_HUMAN Transferrin receptor protein 1 OS=Homo sapiens OX=9606 GN=TFRC PE=1 SV=2
K.KDFEDLYTPVN[+2717.978]GSIVIVR.A	HexNAc(7)Hex(8)	N[+2718]	352.6	>sp|P02786|TFR1_HUMAN Transferrin receptor protein 1 OS=Homo sapiens OX=9606 GN=TFRC PE=1 SV=2
K.KDFEDLYTPVN[+1768.640]GSIVIVR.A	HexNAc(4)Hex(5)Fuc(1)	N[+1769]	367.28	>sp|P02786|TFR1_HUMAN Transferrin receptor protein 1 OS=Homo sapiens OX=9606 GN=TFRC PE=1 SV=2
K.KDFEDLYTPVN[+2350.830]GSIVIVR.A	HexNAc(4)Hex(5)Fuc(1)NeuAc(2)	N[+2351]	383.16	>sp|P02786|TFR1_HUMAN Transferrin receptor protein 1 OS=Homo sapiens OX=9606 GN=TFRC PE=1 SV=2
K.KDFEDLYTPVN[+1540.529]GSIVIVR.A	HexNAc(2)Hex(7)	N[+1541]	394.73	>sp|P02786|TFR1_HUMAN Transferrin receptor protein 1 OS=Homo sapiens OX=9606 GN=TFRC PE=1 SV=2
K.KDFEDLYTPVN[+2352.846]GSIVIVR.A	HexNAc(6)Hex(7)	N[+2353]	395.46	>sp|P02786|TFR1_HUMAN Transferrin receptor protein 1 OS=Homo sapiens OX=9606 GN=TFRC PE=1 SV=2
K.KDFEDLYTPVN[+2026.687]GSIVIVR.A	HexNAc(2)Hex(10)	N[+2027]	422.33	>sp|P02786|TFR1_HUMAN Transferrin receptor protein 1 OS=Homo sapiens OX=9606 GN=TFRC PE=1 SV=2
K.KDFEDLYTPVN[+2059.735]GSIVIVR.A	HexNAc(4)Hex(5)Fuc(1)NeuAc(1)	N[+2060]	469.15	>sp|P02786|TFR1_HUMAN Transferrin receptor protein 1 OS=Homo sapiens OX=9606 GN=TFRC PE=1 SV=2
K.KDFEDLYTPVN[+1864.634]GSIVIVR.A	HexNAc(2)Hex(9)	N[+1865]	511.62	>sp|P02786|TFR1_HUMAN Transferrin receptor protein 1 OS=Homo sapiens OX=9606 GN=TFRC PE=1 SV=2
K.KDFEDLYTPVN[+1702.581]GSIVIVR.A	HexNAc(2)Hex(8)	N[+1703]	617.92	>sp|P02786|TFR1_HUMAN Transferrin receptor protein 1 OS=Homo sapiens OX=9606 GN=TFRC PE=1 SV=2
K.DMSDGFISN[+1864.634]LTIQR.Q	HexNAc(2)Hex(9)	N[+1865]	541.31	>sp|P13674|P4HA1_HUMAN Prolyl 4-hydroxylase subunit alpha-1 OS=Homo sapiens OX=9606 GN=P4HA1 PE=1 SV=2
K.DMSDGFISN[+1702.581]LTIQR.Q	HexNAc(2)Hex(8)	N[+1703]	542.21	>sp|P13674|P4HA1_HUMAN Prolyl 4-hydroxylase subunit alpha-1 OS=Homo sapiens OX=9606 GN=P4HA1 PE=1 SV=2
K.DMSDGFISN[+1378.476]LTIQR.Q	HexNAc(2)Hex(6)	N[+1378]	572.11	>sp|P13674|P4HA1_HUMAN Prolyl 4-hydroxylase subunit alpha-1 OS=Homo sapiens OX=9606 GN=P4HA1 PE=1 SV=2
K.DFEDLYTPVN[+2059.735]GSIVIVR.A	HexNAc(4)Hex(5)Fuc(1)NeuAc(1)	N[+2060]	307.68	>sp|P02786|TFR1_HUMAN Transferrin receptor protein 1 OS=Homo sapiens OX=9606 GN=TFRC PE=1 SV=2
K.DFEDLYTPVN[+3007.058]GSIVIVR.A	HexNAc(5)Hex(6)Fuc(1)NeuAc(3)	N[+3007]	311.76	>sp|P02786|TFR1_HUMAN Transferrin receptor protein 1 OS=Homo sapiens OX=9606 GN=TFRC PE=1 SV=2
K.DFEDLYTPVN[+2424.867]GSIVIVR.A	HexNAc(5)Hex(6)Fuc(1)NeuAc(1)	N[+2425]	321.35	>sp|P02786|TFR1_HUMAN Transferrin receptor protein 1 OS=Homo sapiens OX=9606 GN=TFRC PE=1 SV=2
K.DFEDLYTPVN[+2715.963]GSIVIVR.A	HexNAc(5)Hex(6)Fuc(1)NeuAc(2)	N[+2716]	398.98	>sp|P02786|TFR1_HUMAN Transferrin receptor protein 1 OS=Homo sapiens OX=9606 GN=TFRC PE=1 SV=2
K.DFEDLYTPVN[+1702.581]GSIVIVR.A	HexNAc(2)Hex(8)	N[+1703]	494.39	>sp|P02786|TFR1_HUMAN Transferrin receptor protein 1 OS=Homo sapiens OX=9606 GN=TFRC PE=1 SV=2
K.DFEDLYTPVN[+1864.634]GSIVIVR.A	HexNAc(2)Hex(9)	N[+1865]	526.12	>sp|P02786|TFR1_HUMAN Transferrin receptor protein 1 OS=Homo sapiens OX=9606 GN=TFRC PE=1 SV=2
K.DFEDLYTPVN[+2350.830]GSIVIVR.A	HexNAc(4)Hex(5)Fuc(1)NeuAc(2)	N[+2351]	528.78	>sp|P02786|TFR1_HUMAN Transferrin receptor protein 1 OS=Homo sapiens OX=9606 GN=TFRC PE=1 SV=2
R.RPPLAELAALN[+1540.529]LSGSR.L	HexNAc(2)Hex(7)	N[+1541]	312.77	>sp|Q13641|TPBG_HUMAN Trophoblast glycoprotein OS=Homo sapiens OX=9606 GN=TPBG PE=1 SV=1
R.RPPLAELAALN[+1702.581]LSGSR.L	HexNAc(2)Hex(8)	N[+1703]	315.57	>sp|Q13641|TPBG_HUMAN Trophoblast glycoprotein OS=Homo sapiens OX=9606 GN=TPBG PE=1 SV=1
R.HLDLSN[+1540.529]NSLVSLTYVSFR.N	HexNAc(2)Hex(7)	N[+1541]	669.93	>sp|Q13641|TPBG_HUMAN Trophoblast glycoprotein OS=Homo sapiens OX=9606 GN=TPBG PE=1 SV=1
R.HLDLSN[+1378.476]NSLVSLTYVSFR.N	HexNAc(2)Hex(6)	N[+1378]	716.25	>sp|Q13641|TPBG_HUMAN Trophoblast glycoprotein OS=Homo sapiens OX=9606 GN=TPBG PE=1 SV=1
K.FPIVNAELSFFGHAHLGTGDPYTPGFPSFN[+1540.529]HTQFPPSR.S	HexNAc(2)Hex(7)	N[+1541]	332.44	>sp|P02786|TFR1_HUMAN Transferrin receptor protein 1 OS=Homo sapiens OX=9606 GN=TFRC PE=1 SV=2
K.FPIVNAELSFFGHAHLGTGDPYTPGFPSFN[+892.317]HTQFPPSR.S	HexNAc(2)Hex(3)	N[+892]	355.01	>sp|P02786|TFR1_HUMAN Transferrin receptor protein 1 OS=Homo sapiens OX=9606 GN=TFRC PE=1 SV=2
K.FPIVNAELSFFGHAHLGTGDPYTPGFPSFN[+1378.476]HTQFPPSR.S	HexNAc(2)Hex(6)	N[+1378]	578.98	>sp|P02786|TFR1_HUMAN Transferrin receptor protein 1 OS=Homo sapiens OX=9606 GN=TFRC PE=1 SV=2
R.KQNNGAFN[+1702.581]ETLFR.N	HexNAc(2)Hex(8)	N[+1703]	304.96	>sp|P02786|TFR1_HUMAN Transferrin receptor protein 1 OS=Homo sapiens OX=9606 GN=TFRC PE=1 SV=2
R.KQNNGAFN[+2026.687]ETLFR.N	HexNAc(2)Hex(10)	N[+2027]	315.12	>sp|P02786|TFR1_HUMAN Transferrin receptor protein 1 OS=Homo sapiens OX=9606 GN=TFRC PE=1 SV=2
R.KQNNGAFN[+1864.634]ETLFR.N	HexNAc(2)Hex(9)	N[+1865]	350.73	>sp|P02786|TFR1_HUMAN Transferrin receptor protein 1 OS=Homo sapiens OX=9606 GN=TFRC PE=1 SV=2
R.KQNNGAFN[+1540.529]ETLFR.N	HexNAc(2)Hex(7)	N[+1541]	387.66	>sp|P02786|TFR1_HUMAN Transferrin receptor protein 1 OS=Homo sapiens OX=9606 GN=TFRC PE=1 SV=2
K.QNNGAFN[+1540.529]ETLFR.N	HexNAc(2)Hex(7)	N[+1541]	328.72	>sp|P02786|TFR1_HUMAN Transferrin receptor protein 1 OS=Homo sapiens OX=9606 GN=TFRC PE=1 SV=2
K.QNNGAFN[+1702.581]ETLFR.N	HexNAc(2)Hex(8)	N[+1703]	349.19	>sp|P02786|TFR1_HUMAN Transferrin receptor protein 1 OS=Homo sapiens OX=9606 GN=TFRC PE=1 SV=2
K.QNNGAFN[+1378.476]ETLFR.N	HexNAc(2)Hex(6)	N[+1378]	361.79	>sp|P02786|TFR1_HUMAN Transferrin receptor protein 1 OS=Homo sapiens OX=9606 GN=TFRC PE=1 SV=2
K.QNNGAFN[+2026.687]ETLFR.N	HexNAc(2)Hex(10)	N[+2027]	398.97	>sp|P02786|TFR1_HUMAN Transferrin receptor protein 1 OS=Homo sapiens OX=9606 GN=TFRC PE=1 SV=2
K.QNNGAFN[+1864.634]ETLFR.N	HexNAc(2)Hex(9)	N[+1865]	586.71	>sp|P02786|TFR1_HUMAN Transferrin receptor protein 1 OS=Homo sapiens OX=9606 GN=TFRC PE=1 SV=2
R.YN[+1702.581]C[+57.021]SIR.A	HexNAc(2)Hex(8)	C[+57], N[+1703]	338.74	>sp|Q02809|PLOD1_HUMAN Procollagen-lysine,2-oxoglutarate 5-dioxygenase 1 OS=Homo sapiens OX=9606 GN=PLOD1 PE=1 SV=2
K.GIPGFGNTGN[+2262.814]ISGAPVTYPSAGAQGVNNTASGNNSR.E	HexNAc(5)Hex(5)Fuc(1)NeuAc(1)	N[+2263]	390.93	>sp|Q86XP3|DDX42_HUMAN ATP-dependent RNA helicase DDX42 OS=Homo sapiens OX=9606 GN=DDX42 PE=1 SV=1
R.N[+1864.634]VTWK.L	HexNAc(2)Hex(9)	N[+1865]	403.47	>sp|P50454|SERPH_HUMAN Serpin H1 OS=Homo sapiens OX=9606 GN=SERPINH1 PE=1 SV=2
R.N[+1702.581]VTWK.L	HexNAc(2)Hex(8)	N[+1703]	404.62	>sp|P50454|SERPH_HUMAN Serpin H1 OS=Homo sapiens OX=9606 GN=SERPINH1 PE=1 SV=2
R.N[+1378.476]VTWK.L	HexNAc(2)Hex(6)	N[+1378]	406.82	>sp|P50454|SERPH_HUMAN Serpin H1 OS=Homo sapiens OX=9606 GN=SERPINH1 PE=1 SV=2
R.N[+1216.423]VTWK.L	HexNAc(2)Hex(5)	N[+1216]	420.3	>sp|P50454|SERPH_HUMAN Serpin H1 OS=Homo sapiens OX=9606 GN=SERPINH1 PE=1 SV=2
K.HIQPIC[+57.021]LQASTFEFEN[+2026.687]R.T	HexNAc(2)Hex(10)	C[+57], N[+2027]	372.18	>sp|Q9Y6M0|TEST_HUMAN Testisin OS=Homo sapiens OX=9606 GN=PRSS21 PE=1 SV=1
K.HIQPIC[+57.021]LQASTFEFEN[+1864.634]R.T	HexNAc(2)Hex(9)	C[+57], N[+1865]	421.96	>sp|Q9Y6M0|TEST_HUMAN Testisin OS=Homo sapiens OX=9606 GN=PRSS21 PE=1 SV=1
K.HIQPIC[+57.021]LQASTFEFEN[+1540.529]R.T	HexNAc(2)Hex(7)	C[+57], N[+1541]	428.3	>sp|Q9Y6M0|TEST_HUMAN Testisin OS=Homo sapiens OX=9606 GN=PRSS21 PE=1 SV=1
K.EDEALPSPHTLQEVQVAIIN[+2026.687]NSMC[+57.021]NHLFLK.Y	HexNAc(2)Hex(10)	C[+57], N[+2027]	380.94	>sp|Q9Y6M0|TEST_HUMAN Testisin OS=Homo sapiens OX=9606 GN=PRSS21 PE=1 SV=1
K.EDEALPSPHTLQEVQVAIIN[+1702.581]NSMC[+57.021]NHLFLK.Y	HexNAc(2)Hex(8)	C[+57], N[+1703]	383.88	>sp|Q9Y6M0|TEST_HUMAN Testisin OS=Homo sapiens OX=9606 GN=PRSS21 PE=1 SV=1
K.EDEALPSPHTLQEVQVAIIN[+1864.634]NSMC[+57.021]NHLFLK.Y	HexNAc(2)Hex(9)	C[+57], N[+1865]	545.81	>sp|Q9Y6M0|TEST_HUMAN Testisin OS=Homo sapiens OX=9606 GN=PRSS21 PE=1 SV=1
R.PNRPGVYTN[+1864.634]ISHHFEWIQK.L	HexNAc(2)Hex(9)	N[+1865]	347.05	>sp|Q9Y6M0|TEST_HUMAN Testisin OS=Homo sapiens OX=9606 GN=PRSS21 PE=1 SV=1
R.IC[+57.021]PQGYTC[+57.021]C[+57.021]TSEMEENLAN[+2350.830]R.S	HexNAc(4)Hex(5)Fuc(1)NeuAc(2)	C[+57]*3, N[+2351]	362.25	>sp|P35052|GPC1_HUMAN Glypican-1 OS=Homo sapiens OX=9606 GN=GPC1 PE=1 SV=2
R.SFDDHFQHLLN[+1540.529]DSER.T	HexNAc(2)Hex(7)	N[+1541]	331.28	>sp|P35052|GPC1_HUMAN Glypican-1 OS=Homo sapiens OX=9606 GN=GPC1 PE=1 SV=2
R.SFDDHFQHLLN[+1378.476]DSER.T	HexNAc(2)Hex(6)	N[+1378]	337.13	>sp|P35052|GPC1_HUMAN Glypican-1 OS=Homo sapiens OX=9606 GN=GPC1 PE=1 SV=2
R.SFDDHFQHLLN[+1864.634]DSER.T	HexNAc(2)Hex(9)	N[+1865]	425.11	>sp|P35052|GPC1_HUMAN Glypican-1 OS=Homo sapiens OX=9606 GN=GPC1 PE=1 SV=2
R.SFDDHFQHLLN[+1216.423]DSER.T	HexNAc(2)Hex(5)	N[+1216]	606.59	>sp|P35052|GPC1_HUMAN Glypican-1 OS=Homo sapiens OX=9606 GN=GPC1 PE=1 SV=2
R.YNQETPMEIC[+57.021]LN[+1864.634]GTPALAYLASAPPPLC[+57.021]PSGR.T	HexNAc(2)Hex(9)	C[+57]*2, N[+1865]	417.54	>sp|Q8IV08|PLD3_HUMAN 5'-3' exonuclease PLD3 OS=Homo sapiens OX=9606 GN=PLD3 PE=1 SV=1
R.YNQETPMEIC[+57.021]LN[+1540.529]GTPALAYLASAPPPLC[+57.021]PSGR.T	HexNAc(2)Hex(7)	C[+57]*2, N[+1541]	481.9	>sp|Q8IV08|PLD3_HUMAN 5'-3' exonuclease PLD3 OS=Homo sapiens OX=9606 GN=PLD3 PE=1 SV=1
R.YNQETPMEIC[+57.021]LN[+1702.581]GTPALAYLASAPPPLC[+57.021]PSGR.T	HexNAc(2)Hex(8)	C[+57]*2, N[+1703]	495.39	>sp|Q8IV08|PLD3_HUMAN 5'-3' exonuclease PLD3 OS=Homo sapiens OX=9606 GN=PLD3 PE=1 SV=1
R.YNQETPM[+15.995]EIC[+57.021]LN[+1704.635]GTPALAYLASAPPPLC[+57.021]PSGR.T	HexNAc(6)Hex(3)	C[+57]*2, M[+16], N[+1705]	530.03	>sp|Q8IV08|PLD3_HUMAN 5'-3' exonuclease PLD3 OS=Homo sapiens OX=9606 GN=PLD3 PE=1 SV=1
R.DN[+1403.507]HTHSDIQVK.L	HexNAc(3)Hex(4)Fuc(1)	N[+1404]	372.49	>sp|Q8IV08|PLD3_HUMAN 5'-3' exonuclease PLD3 OS=Homo sapiens OX=9606 GN=PLD3 PE=1 SV=1
R.N[+1702.581]ATASLWSGPGLEDR.G	HexNAc(2)Hex(8)	N[+1703]	423.24	>sp|Q13751|LAMB3_HUMAN Laminin subunit beta-3 OS=Homo sapiens OX=9606 GN=LAMB3 PE=1 SV=1
K.TVAQN[+2059.735]YSSVTHLHSIGK.S	HexNAc(4)Hex(5)Fuc(1)NeuAc(1)	N[+2060]	301.55	>sp|P14384|CBPM_HUMAN Carboxypeptidase M OS=Homo sapiens OX=9606 GN=CPM PE=1 SV=2
K.TVAQN[+2350.830]YSSVTHLHSIGK.S	HexNAc(4)Hex(5)Fuc(1)NeuAc(2)	N[+2351]	306.5	>sp|P14384|CBPM_HUMAN Carboxypeptidase M OS=Homo sapiens OX=9606 GN=CPM PE=1 SV=2
K.TVAQN[+1768.640]YSSVTHLHSIGK.S	HexNAc(4)Hex(5)Fuc(1)	N[+1769]	352.98	>sp|P14384|CBPM_HUMAN Carboxypeptidase M OS=Homo sapiens OX=9606 GN=CPM PE=1 SV=2
K.TVAQN[+2026.687]YSSVTHLHSIGK.S	HexNAc(2)Hex(10)	N[+2027]	396.52	>sp|P14384|CBPM_HUMAN Carboxypeptidase M OS=Homo sapiens OX=9606 GN=CPM PE=1 SV=2
K.TVAQN[+1864.634]YSSVTHLHSIGK.S	HexNAc(2)Hex(9)	N[+1865]	456.1	>sp|P14384|CBPM_HUMAN Carboxypeptidase M OS=Homo sapiens OX=9606 GN=CPM PE=1 SV=2
K.TVAQN[+1702.581]YSSVTHLHSIGK.S	HexNAc(2)Hex(8)	N[+1703]	478.04	>sp|P14384|CBPM_HUMAN Carboxypeptidase M OS=Homo sapiens OX=9606 GN=CPM PE=1 SV=2
R.NFPDAFEYNN[+2059.735]VSR.Q	HexNAc(4)Hex(5)Fuc(1)NeuAc(1)	N[+2060]	302.17	>sp|P14384|CBPM_HUMAN Carboxypeptidase M OS=Homo sapiens OX=9606 GN=CPM PE=1 SV=2
K.SQN[+1540.529]FSALK.K	HexNAc(2)Hex(7)	N[+1541]	422.25	>sp|P14384|CBPM_HUMAN Carboxypeptidase M OS=Homo sapiens OX=9606 GN=CPM PE=1 SV=2
K.SQN[+1378.476]FSALKK.D	HexNAc(2)Hex(6)	N[+1378]	382.56	>sp|P14384|CBPM_HUMAN Carboxypeptidase M OS=Homo sapiens OX=9606 GN=CPM PE=1 SV=2
K.GTEVN[+1540.529]TTVIGENDPIDEVQGFLFGK.L	HexNAc(2)Hex(7)	N[+1541]	311.07	>sp|Q9NYU2|UGGG1_HUMAN UDP-glucose:glycoprotein glucosyltransferase 1 OS=Homo sapiens OX=9606 GN=UGGT1 PE=1 SV=3
K.GTEVN[+1702.581]TTVIGENDPIDEVQGFLFGK.L	HexNAc(2)Hex(8)	N[+1703]	318.44	>sp|Q9NYU2|UGGG1_HUMAN UDP-glucose:glycoprotein glucosyltransferase 1 OS=Homo sapiens OX=9606 GN=UGGT1 PE=1 SV=3
K.GTEVN[+1216.423]TTVIGENDPIDEVQGFLFGK.L	HexNAc(2)Hex(5)	N[+1216]	415.73	>sp|Q9NYU2|UGGG1_HUMAN UDP-glucose:glycoprotein glucosyltransferase 1 OS=Homo sapiens OX=9606 GN=UGGT1 PE=1 SV=3
K.GTEVN[+1378.476]TTVIGENDPIDEVQGFLFGK.L	HexNAc(2)Hex(6)	N[+1378]	469.17	>sp|Q9NYU2|UGGG1_HUMAN UDP-glucose:glycoprotein glucosyltransferase 1 OS=Homo sapiens OX=9606 GN=UGGT1 PE=1 SV=3
K.YYN[+1038.375]YTLSINGK.A	HexNAc(2)Hex(3)Fuc(1)	N[+1038]	352.86	>sp|P15586|GNS_HUMAN N-acetylglucosamine-6-sulfatase OS=Homo sapiens OX=9606 GN=GNS PE=1 SV=3
K.TPMTN[+1378.476]SSIQFLDNAFR.K	HexNAc(2)Hex(6)	N[+1378]	383.72	>sp|P15586|GNS_HUMAN N-acetylglucosamine-6-sulfatase OS=Homo sapiens OX=9606 GN=GNS PE=1 SV=3
K.TPMTN[+1540.529]SSIQFLDNAFR.K	HexNAc(2)Hex(7)	N[+1541]	792.55	>sp|P15586|GNS_HUMAN N-acetylglucosamine-6-sulfatase OS=Homo sapiens OX=9606 GN=GNS PE=1 SV=3
K.TPMTN[+1702.581]SSIQFLDNAFR.K	HexNAc(2)Hex(8)	N[+1703]	800.42	>sp|P15586|GNS_HUMAN N-acetylglucosamine-6-sulfatase OS=Homo sapiens OX=9606 GN=GNS PE=1 SV=3
R.GPGIKPN[+1540.529]QTSK.M	HexNAc(2)Hex(7)	N[+1541]	425.52	>sp|P15586|GNS_HUMAN N-acetylglucosamine-6-sulfatase OS=Homo sapiens OX=9606 GN=GNS PE=1 SV=3
K.DVVTAAGDMLKDN[+1038.375]ATEEEILVYLEK.T	HexNAc(2)Hex(3)Fuc(1)	N[+1038]	318.15	>sp|P07602|SAP_HUMAN Prosaposin OS=Homo sapiens OX=9606 GN=PSAP PE=1 SV=2
K.DVVTAAGDMLKDN[+1768.640]ATEEEILVYLEK.T	HexNAc(4)Hex(5)Fuc(1)	N[+1769]	323.9	>sp|P07602|SAP_HUMAN Prosaposin OS=Homo sapiens OX=9606 GN=PSAP PE=1 SV=2
K.DVVTAAGDMLKDN[+1694.603]ATEEEILVYLEK.T	HexNAc(3)Hex(4)Fuc(1)NeuAc(1)	N[+1695]	397.9	>sp|P07602|SAP_HUMAN Prosaposin OS=Homo sapiens OX=9606 GN=PSAP PE=1 SV=2
K.DVVTAAGDMLKDN[+1403.507]ATEEEILVYLEK.T	HexNAc(3)Hex(4)Fuc(1)	N[+1404]	466.16	>sp|P07602|SAP_HUMAN Prosaposin OS=Homo sapiens OX=9606 GN=PSAP PE=1 SV=2
K.DN[+1378.476]ATEEEILVYLEK.T	HexNAc(2)Hex(6)	N[+1378]	560.28	>sp|P07602|SAP_HUMAN Prosaposin OS=Homo sapiens OX=9606 GN=PSAP PE=1 SV=2
K.TC[+57.021]DWLPKPN[+2059.735]MSASC[+57.021]K.E	HexNAc(4)Hex(5)Fuc(1)NeuAc(1)	C[+57]*2, N[+2060]	316.73	>sp|P07602|SAP_HUMAN Prosaposin OS=Homo sapiens OX=9606 GN=PSAP PE=1 SV=2
K.TC[+57.021]DWLPKPN[+1694.603]MSASC[+57.021]K.E	HexNAc(3)Hex(4)Fuc(1)NeuAc(1)	C[+57]*2, N[+1695]	348.37	>sp|P07602|SAP_HUMAN Prosaposin OS=Homo sapiens OX=9606 GN=PSAP PE=1 SV=2
K.TC[+57.021]DWLPKPN[+2350.830]MSASC[+57.021]K.E	HexNAc(4)Hex(5)Fuc(1)NeuAc(2)	C[+57]*2, N[+2351]	384.4	>sp|P07602|SAP_HUMAN Prosaposin OS=Homo sapiens OX=9606 GN=PSAP PE=1 SV=2
K.TC[+57.021]DWLPKPN[+1540.529]MSASC[+57.021]K.E	HexNAc(2)Hex(7)	C[+57]*2, N[+1541]	387.42	>sp|P07602|SAP_HUMAN Prosaposin OS=Homo sapiens OX=9606 GN=PSAP PE=1 SV=2
K.TC[+57.021]DWLPKPN[+1702.581]MSASC[+57.021]K.E	HexNAc(2)Hex(8)	C[+57]*2, N[+1703]	389.93	>sp|P07602|SAP_HUMAN Prosaposin OS=Homo sapiens OX=9606 GN=PSAP PE=1 SV=2
K.TC[+57.021]DWLPKPN[+1864.634]MSASC[+57.021]K.E	HexNAc(2)Hex(9)	C[+57]*2, N[+1865]	411.4	>sp|P07602|SAP_HUMAN Prosaposin OS=Homo sapiens OX=9606 GN=PSAP PE=1 SV=2
K.TC[+57.021]DWLPKPN[+1403.507]MSASC[+57.021]K.E	HexNAc(3)Hex(4)Fuc(1)	C[+57]*2, N[+1404]	420.87	>sp|P07602|SAP_HUMAN Prosaposin OS=Homo sapiens OX=9606 GN=PSAP PE=1 SV=2
K.EQYIHEN[+1378.476]YSR.A	HexNAc(2)Hex(6)	N[+1378]	457.94	>sp|O60568|PLOD3_HUMAN Multifunctional procollagen lysine hydroxylase and glycosyltransferase LH3 OS=Homo sapiens OX=9606 GN=PLOD3 PE=1 SV=1
K.EQYIHEN[+1702.581]YSR.A	HexNAc(2)Hex(8)	N[+1703]	472.41	>sp|O60568|PLOD3_HUMAN Multifunctional procollagen lysine hydroxylase and glycosyltransferase LH3 OS=Homo sapiens OX=9606 GN=PLOD3 PE=1 SV=1
K.EQYIHEN[+1864.634]YSR.A	HexNAc(2)Hex(9)	N[+1865]	526.19	>sp|O60568|PLOD3_HUMAN Multifunctional procollagen lysine hydroxylase and glycosyltransferase LH3 OS=Homo sapiens OX=9606 GN=PLOD3 PE=1 SV=1
K.TC[+57.021]DWLPKPN[+1038.375]MSASC[+57.021]K.E	HexNAc(2)Hex(3)Fuc(1)	C[+57]*2, N[+1038]	453.63	>sp|P07602|SAP_HUMAN Prosaposin OS=Homo sapiens OX=9606 GN=PSAP PE=1 SV=2
K.TC[+57.021]DWLPKPN[+892.317]MSASC[+57.021]K.E	HexNAc(2)Hex(3)	C[+57]*2, N[+892]	486.92	>sp|P07602|SAP_HUMAN Prosaposin OS=Homo sapiens OX=9606 GN=PSAP PE=1 SV=2
K.TC[+57.021]DWLPKPN[+1216.423]MSASC[+57.021]K.E	HexNAc(2)Hex(5)	C[+57]*2, N[+1216]	538.64	>sp|P07602|SAP_HUMAN Prosaposin OS=Homo sapiens OX=9606 GN=PSAP PE=1 SV=2
K.TC[+57.021]DWLPKPN[+1200.428]MSASC[+57.021]K.E	HexNAc(2)Hex(4)Fuc(1)	C[+57]*2, N[+1200]	557.6	>sp|P07602|SAP_HUMAN Prosaposin OS=Homo sapiens OX=9606 GN=PSAP PE=1 SV=2
K.LVALAVIDEKN[+1702.581]TSVEHTR.L	HexNAc(2)Hex(8)	N[+1703]	455.83	>sp|Q96JJ7|TMX3_HUMAN Protein disulfide-isomerase TMX3 OS=Homo sapiens OX=9606 GN=TMX3 PE=1 SV=2
K.LVALAVIDEKN[+1540.529]TSVEHTR.L	HexNAc(2)Hex(7)	N[+1541]	477.57	>sp|Q96JJ7|TMX3_HUMAN Protein disulfide-isomerase TMX3 OS=Homo sapiens OX=9606 GN=TMX3 PE=1 SV=2
K.TGEAN[+1540.529]LTQIYLQEALDFIK.R	HexNAc(2)Hex(7)	N[+1541]	585.36	>sp|P34059|GALNS_HUMAN N-acetylgalactosamine-6-sulfatase OS=Homo sapiens OX=9606 GN=GALNS PE=1 SV=1
R.QGIDFC[+57.021]PGQN[+1540.529]VSGVTTHNLEDHTK.L	HexNAc(2)Hex(7)	C[+57], N[+1541]	495.93	>sp|P34059|GALNS_HUMAN N-acetylgalactosamine-6-sulfatase OS=Homo sapiens OX=9606 GN=GALNS PE=1 SV=1
R.QGIDFC[+57.021]PGQN[+1702.581]VSGVTTHNLEDHTK.L	HexNAc(2)Hex(8)	C[+57], N[+1703]	657.32	>sp|P34059|GALNS_HUMAN N-acetylgalactosamine-6-sulfatase OS=Homo sapiens OX=9606 GN=GALNS PE=1 SV=1
K.TC[+57.021]DWLPKPN[+1038.375]M[+15.995]SASC[+57.021]K.E	HexNAc(2)Hex(3)Fuc(1)	C[+57]*2, M[+16], N[+1038]	349.27	>sp|P07602|SAP_HUMAN Prosaposin OS=Homo sapiens OX=9606 GN=PSAP PE=1 SV=2
R.SKPQPKDNGDVC[+57.021]QDC[+57.021]IQMVTDIQTAVRTN[+3165.164]STFVQALVEHVK.E	HexNAc(10)Hex(7)	C[+57]*2, N[+3165]	301.15	>sp|P07602|SAP_HUMAN Prosaposin OS=Homo sapiens OX=9606 GN=PSAP PE=1 SV=2
R.DSGIWINGFDYTGISHITPHIPEIN[+1702.581]DSIR.A	HexNAc(2)Hex(8)	N[+1703]	316.79	>sp|Q7Z2K6|ERMP1_HUMAN Endoplasmic reticulum metallopeptidase 1 OS=Homo sapiens OX=9606 GN=ERMP1 PE=1 SV=2
R.DSGIWINGFDYTGISHITPHIPEIN[+1540.529]DSIR.A	HexNAc(2)Hex(7)	N[+1541]	323.7	>sp|Q7Z2K6|ERMP1_HUMAN Endoplasmic reticulum metallopeptidase 1 OS=Homo sapiens OX=9606 GN=ERMP1 PE=1 SV=2
R.DSGIWINGFDYTGISHITPHIPEIN[+1378.476]DSIR.A	HexNAc(2)Hex(6)	N[+1378]	377.6	>sp|Q7Z2K6|ERMP1_HUMAN Endoplasmic reticulum metallopeptidase 1 OS=Homo sapiens OX=9606 GN=ERMP1 PE=1 SV=2
R.DSGIWINGFDYTGISHITPHIPEIN[+1864.634]DSIR.A	HexNAc(2)Hex(9)	N[+1865]	439.54	>sp|Q7Z2K6|ERMP1_HUMAN Endoplasmic reticulum metallopeptidase 1 OS=Homo sapiens OX=9606 GN=ERMP1 PE=1 SV=2
K.GSTLSQWSLGN[+1702.581]GTPVTSK.G	HexNAc(2)Hex(8)	N[+1703]	631.74	>sp|Q7Z2K6|ERMP1_HUMAN Endoplasmic reticulum metallopeptidase 1 OS=Homo sapiens OX=9606 GN=ERMP1 PE=1 SV=2
R.TN[+1702.581]STFVQALVEHVK.E	HexNAc(2)Hex(8)	N[+1703]	310.17	>sp|P07602|SAP_HUMAN Prosaposin OS=Homo sapiens OX=9606 GN=PSAP PE=1 SV=2
R.TN[+1362.481]STFVQALVEHVK.E	HexNAc(2)Hex(5)Fuc(1)	N[+1362]	319.3	>sp|P07602|SAP_HUMAN Prosaposin OS=Homo sapiens OX=9606 GN=PSAP PE=1 SV=2
R.TN[+1403.507]STFVQALVEHVK.E	HexNAc(3)Hex(4)Fuc(1)	N[+1404]	321.09	>sp|P07602|SAP_HUMAN Prosaposin OS=Homo sapiens OX=9606 GN=PSAP PE=1 SV=2
R.TN[+1038.375]STFVQALVEHVK.E	HexNAc(2)Hex(3)Fuc(1)	N[+1038]	352.7	>sp|P07602|SAP_HUMAN Prosaposin OS=Homo sapiens OX=9606 GN=PSAP PE=1 SV=2
R.TN[+1540.529]STFVQALVEHVK.E	HexNAc(2)Hex(7)	N[+1541]	362.53	>sp|P07602|SAP_HUMAN Prosaposin OS=Homo sapiens OX=9606 GN=PSAP PE=1 SV=2
R.TN[+2350.830]STFVQALVEHVK.E	HexNAc(4)Hex(5)Fuc(1)NeuAc(2)	N[+2351]	428.47	>sp|P07602|SAP_HUMAN Prosaposin OS=Homo sapiens OX=9606 GN=PSAP PE=1 SV=2
R.TN[+1864.634]STFVQALVEHVK.E	HexNAc(2)Hex(9)	N[+1865]	443.52	>sp|P07602|SAP_HUMAN Prosaposin OS=Homo sapiens OX=9606 GN=PSAP PE=1 SV=2
R.TN[+1216.423]STFVQALVEHVK.E	HexNAc(2)Hex(5)	N[+1216]	633.53	>sp|P07602|SAP_HUMAN Prosaposin OS=Homo sapiens OX=9606 GN=PSAP PE=1 SV=2
R.TN[+1200.428]STFVQALVEHVK.E	HexNAc(2)Hex(4)Fuc(1)	N[+1200]	675.43	>sp|P07602|SAP_HUMAN Prosaposin OS=Homo sapiens OX=9606 GN=PSAP PE=1 SV=2
K.PGN[+1864.634]LSRPPPVVVPHQPR.L	HexNAc(2)Hex(9)	N[+1865]	440.26	>sp|Q9BU23|LMF2_HUMAN Lipase maturation factor 2 OS=Homo sapiens OX=9606 GN=LMF2 PE=1 SV=2
R.SAN[+1540.529]STLAQALHWTR.S	HexNAc(2)Hex(7)	N[+1541]	302.48	>sp|Q9BU23|LMF2_HUMAN Lipase maturation factor 2 OS=Homo sapiens OX=9606 GN=LMF2 PE=1 SV=2
R.SAN[+1702.581]STLAQALHWTR.S	HexNAc(2)Hex(8)	N[+1703]	716.07	>sp|Q9BU23|LMF2_HUMAN Lipase maturation factor 2 OS=Homo sapiens OX=9606 GN=LMF2 PE=1 SV=2
R.GVTNDLLSIQGNTGPSWIN[+1702.581]K.T	HexNAc(2)Hex(8)	N[+1703]	824.94	>sp|Q7Z4H8|PLGT3_HUMAN Protein O-glucosyltransferase 3 OS=Homo sapiens OX=9606 GN=POGLUT3 PE=1 SV=2
R.TN[+1241.454]STFVQALVEHVKEEC[+57.021]DR.L	HexNAc(3)Hex(3)Fuc(1)	C[+57], N[+1241]	432.89	>sp|P07602|SAP_HUMAN Prosaposin OS=Homo sapiens OX=9606 GN=PSAP PE=1 SV=2
R.TN[+1702.581]STFVQALVEHVKEEC[+57.021]DR.L	HexNAc(2)Hex(8)	C[+57], N[+1703]	458.11	>sp|P07602|SAP_HUMAN Prosaposin OS=Homo sapiens OX=9606 GN=PSAP PE=1 SV=2
R.TN[+1038.375]STFVQALVEHVKEEC[+57.021]DR.L	HexNAc(2)Hex(3)Fuc(1)	C[+57], N[+1038]	594.96	>sp|P07602|SAP_HUMAN Prosaposin OS=Homo sapiens OX=9606 GN=PSAP PE=1 SV=2
K.FYATN[+1540.529]DTEVAQSNFEALQDFFR.L	HexNAc(2)Hex(7)	N[+1541]	617.96	>sp|P10619|PPGB_HUMAN Lysosomal protective protein OS=Homo sapiens OX=9606 GN=CTSA PE=1 SV=2
R.MDPPC[+57.021]TN[+1378.476]TTAASTYLNNPYVR.K	HexNAc(2)Hex(6)	C[+57], N[+1378]	302.99	>sp|P10619|PPGB_HUMAN Lysosomal protective protein OS=Homo sapiens OX=9606 GN=CTSA PE=1 SV=2
R.MDPPC[+57.021]TN[+1540.529]TTAASTYLNNPYVR.K	HexNAc(2)Hex(7)	C[+57], N[+1541]	324.6	>sp|P10619|PPGB_HUMAN Lysosomal protective protein OS=Homo sapiens OX=9606 GN=CTSA PE=1 SV=2
K.LIDNN[+1038.375]K.T	HexNAc(2)Hex(3)Fuc(1)	N[+1038]	378.77	>sp|P07602|SAP_HUMAN Prosaposin OS=Homo sapiens OX=9606 GN=PSAP PE=1 SV=2
K.LIDNN[+1362.481]KTEK.E	HexNAc(2)Hex(5)Fuc(1)	N[+1362]	445.15	>sp|P07602|SAP_HUMAN Prosaposin OS=Homo sapiens OX=9606 GN=PSAP PE=1 SV=2
K.LIDNN[+1038.375]KTEK.E	HexNAc(2)Hex(3)Fuc(1)	N[+1038]	532.57	>sp|P07602|SAP_HUMAN Prosaposin OS=Homo sapiens OX=9606 GN=PSAP PE=1 SV=2
K.N[+1378.476]STKQEILAALEK.G	HexNAc(2)Hex(6)	N[+1378]	303.91	>sp|P07602|SAP_HUMAN Prosaposin OS=Homo sapiens OX=9606 GN=PSAP PE=1 SV=2
K.SC[+57.021]GEC[+57.021]IQAGPNC[+57.021]GWC[+57.021]TN[+1702.581]STFLQEGMPTSAR.C	HexNAc(2)Hex(8)	C[+57]*4, N[+1703]	356.3	>sp|P05556|ITB1_HUMAN Integrin beta-1 OS=Homo sapiens OX=9606 GN=ITGB1 PE=1 SV=2
K.SC[+57.021]GEC[+57.021]IQAGPNC[+57.021]GWC[+57.021]TN[+1378.476]STFLQEGMPTSAR.C	HexNAc(2)Hex(6)	C[+57]*4, N[+1378]	479.28	>sp|P05556|ITB1_HUMAN Integrin beta-1 OS=Homo sapiens OX=9606 GN=ITGB1 PE=1 SV=2
K.SC[+57.021]GEC[+57.021]IQAGPNC[+57.021]GWC[+57.021]TN[+1540.529]STFLQEGMPTSAR.C	HexNAc(2)Hex(7)	C[+57]*4, N[+1541]	587.19	>sp|P05556|ITB1_HUMAN Integrin beta-1 OS=Homo sapiens OX=9606 GN=ITGB1 PE=1 SV=2
K.SC[+57.021]GEC[+57.021]IQAGPNC[+57.021]GWC[+57.021]TN[+1864.634]STFLQEGMPTSAR.C	HexNAc(2)Hex(9)	C[+57]*4, N[+1865]	641.86	>sp|P05556|ITB1_HUMAN Integrin beta-1 OS=Homo sapiens OX=9606 GN=ITGB1 PE=1 SV=2
K.LRNPC[+57.021]TSEQN[+1540.529]C[+57.021]TSPFSYK.N	HexNAc(2)Hex(7)	C[+57]*2, N[+1541]	343.14	>sp|P05556|ITB1_HUMAN Integrin beta-1 OS=Homo sapiens OX=9606 GN=ITGB1 PE=1 SV=2
K.LRNPC[+57.021]TSEQN[+1702.581]C[+57.021]TSPFSYK.N	HexNAc(2)Hex(8)	C[+57]*2, N[+1703]	407.9	>sp|P05556|ITB1_HUMAN Integrin beta-1 OS=Homo sapiens OX=9606 GN=ITGB1 PE=1 SV=2
K.LRNPC[+57.021]TSEQN[+1378.476]C[+57.021]TSPFSYK.N	HexNAc(2)Hex(6)	C[+57]*2, N[+1378]	445.38	>sp|P05556|ITB1_HUMAN Integrin beta-1 OS=Homo sapiens OX=9606 GN=ITGB1 PE=1 SV=2
R.NPC[+57.021]TSEQN[+1702.581]C[+57.021]TSPFSYK.N	HexNAc(2)Hex(8)	C[+57]*2, N[+1703]	684.32	>sp|P05556|ITB1_HUMAN Integrin beta-1 OS=Homo sapiens OX=9606 GN=ITGB1 PE=1 SV=2
R.NPC[+57.021]TSEQN[+1864.634]C[+57.021]TSPFSYK.N	HexNAc(2)Hex(9)	C[+57]*2, N[+1865]	726.89	>sp|P05556|ITB1_HUMAN Integrin beta-1 OS=Homo sapiens OX=9606 GN=ITGB1 PE=1 SV=2
R.NPC[+57.021]TSEQN[+1378.476]C[+57.021]TSPFSYK.N	HexNAc(2)Hex(6)	C[+57]*2, N[+1378]	741.06	>sp|P05556|ITB1_HUMAN Integrin beta-1 OS=Homo sapiens OX=9606 GN=ITGB1 PE=1 SV=2
R.NPC[+57.021]TSEQN[+2026.687]C[+57.021]TSPFSYK.N	HexNAc(2)Hex(10)	C[+57]*2, N[+2027]	755.92	>sp|P05556|ITB1_HUMAN Integrin beta-1 OS=Homo sapiens OX=9606 GN=ITGB1 PE=1 SV=2
R.NPC[+57.021]TSEQN[+1540.529]C[+57.021]TSPFSYK.N	HexNAc(2)Hex(7)	C[+57]*2, N[+1541]	875.02	>sp|P05556|ITB1_HUMAN Integrin beta-1 OS=Homo sapiens OX=9606 GN=ITGB1 PE=1 SV=2
K.C[+57.021]HEGN[+1216.423]GTFEC[+57.021]GAC[+57.021]R.C	HexNAc(2)Hex(5)	C[+57]*3, N[+1216]	557.73	>sp|P05556|ITB1_HUMAN Integrin beta-1 OS=Homo sapiens OX=9606 GN=ITGB1 PE=1 SV=2
K.C[+57.021]HEGN[+1702.581]GTFEC[+57.021]GAC[+57.021]R.C	HexNAc(2)Hex(8)	C[+57]*3, N[+1703]	580.54	>sp|P05556|ITB1_HUMAN Integrin beta-1 OS=Homo sapiens OX=9606 GN=ITGB1 PE=1 SV=2
K.C[+57.021]HEGN[+1540.529]GTFEC[+57.021]GAC[+57.021]R.C	HexNAc(2)Hex(7)	C[+57]*3, N[+1541]	597.28	>sp|P05556|ITB1_HUMAN Integrin beta-1 OS=Homo sapiens OX=9606 GN=ITGB1 PE=1 SV=2
K.C[+57.021]HEGN[+1378.476]GTFEC[+57.021]GAC[+57.021]R.C	HexNAc(2)Hex(6)	C[+57]*3, N[+1378]	736.67	>sp|P05556|ITB1_HUMAN Integrin beta-1 OS=Homo sapiens OX=9606 GN=ITGB1 PE=1 SV=2
K.KDTC[+57.021]TQEC[+57.021]SYFN[+1702.581]ITK.V	HexNAc(2)Hex(8)	C[+57]*2, N[+1703]	303.66	>sp|P05556|ITB1_HUMAN Integrin beta-1 OS=Homo sapiens OX=9606 GN=ITGB1 PE=1 SV=2
K.KDTC[+57.021]TQEC[+57.021]SYFN[+2350.830]ITK.V	HexNAc(4)Hex(5)Fuc(1)NeuAc(2)	C[+57]*2, N[+2351]	327.37	>sp|P05556|ITB1_HUMAN Integrin beta-1 OS=Homo sapiens OX=9606 GN=ITGB1 PE=1 SV=2
K.KDTC[+57.021]TQEC[+57.021]SYFN[+1540.529]ITK.V	HexNAc(2)Hex(7)	C[+57]*2, N[+1541]	400.49	>sp|P05556|ITB1_HUMAN Integrin beta-1 OS=Homo sapiens OX=9606 GN=ITGB1 PE=1 SV=2
K.KDTC[+57.021]TQEC[+57.021]SYFN[+1864.634]ITK.V	HexNAc(2)Hex(9)	C[+57]*2, N[+1865]	433.52	>sp|P05556|ITB1_HUMAN Integrin beta-1 OS=Homo sapiens OX=9606 GN=ITGB1 PE=1 SV=2
K.KDTC[+57.021]TQEC[+57.021]SYFN[+1378.476]ITK.V	HexNAc(2)Hex(6)	C[+57]*2, N[+1378]	466.29	>sp|P05556|ITB1_HUMAN Integrin beta-1 OS=Homo sapiens OX=9606 GN=ITGB1 PE=1 SV=2
K.DTC[+57.021]TQEC[+57.021]SYFN[+1378.476]ITK.V	HexNAc(2)Hex(6)	C[+57]*2, N[+1378]	401.56	>sp|P05556|ITB1_HUMAN Integrin beta-1 OS=Homo sapiens OX=9606 GN=ITGB1 PE=1 SV=2
K.DTC[+57.021]TQEC[+57.021]SYFN[+1540.529]ITK.V	HexNAc(2)Hex(7)	C[+57]*2, N[+1541]	432.68	>sp|P05556|ITB1_HUMAN Integrin beta-1 OS=Homo sapiens OX=9606 GN=ITGB1 PE=1 SV=2
K.DTC[+57.021]TQEC[+57.021]SYFN[+1702.581]ITK.V	HexNAc(2)Hex(8)	C[+57]*2, N[+1703]	459.63	>sp|P05556|ITB1_HUMAN Integrin beta-1 OS=Homo sapiens OX=9606 GN=ITGB1 PE=1 SV=2
R.VN[+1702.581]FTLEASEGC[+57.021]YR.W	HexNAc(2)Hex(8)	C[+57], N[+1703]	534.59	>sp|Q8TEM1|PO210_HUMAN Nuclear pore membrane glycoprotein 210 OS=Homo sapiens OX=9606 GN=NUP210 PE=1 SV=3
R.VN[+1864.634]FTLEASEGC[+57.021]YR.W	HexNAc(2)Hex(9)	C[+57], N[+1865]	600.49	>sp|Q8TEM1|PO210_HUMAN Nuclear pore membrane glycoprotein 210 OS=Homo sapiens OX=9606 GN=NUP210 PE=1 SV=3
R.M[+15.995]QGASRLPN[+892.317]STIYVVEPGYLGFTVHPGDR.W	HexNAc(2)Hex(3)	M[+16], N[+892]	324.45	>sp|Q8TEM1|PO210_HUMAN Nuclear pore membrane glycoprotein 210 OS=Homo sapiens OX=9606 GN=NUP210 PE=1 SV=3
R.LPN[+1702.581]STIYVVEPGYLGFTVHPGDR.W	HexNAc(2)Hex(8)	N[+1703]	334.03	>sp|Q8TEM1|PO210_HUMAN Nuclear pore membrane glycoprotein 210 OS=Homo sapiens OX=9606 GN=NUP210 PE=1 SV=3
R.LPN[+1540.529]STIYVVEPGYLGFTVHPGDR.W	HexNAc(2)Hex(7)	N[+1541]	505.52	>sp|Q8TEM1|PO210_HUMAN Nuclear pore membrane glycoprotein 210 OS=Homo sapiens OX=9606 GN=NUP210 PE=1 SV=3
R.LPN[+1864.634]STIYVVEPGYLGFTVHPGDR.W	HexNAc(2)Hex(9)	N[+1865]	619.12	>sp|Q8TEM1|PO210_HUMAN Nuclear pore membrane glycoprotein 210 OS=Homo sapiens OX=9606 GN=NUP210 PE=1 SV=3
R.LPN[+1378.476]STIYVVEPGYLGFTVHPGDR.W	HexNAc(2)Hex(6)	N[+1378]	957.26	>sp|Q8TEM1|PO210_HUMAN Nuclear pore membrane glycoprotein 210 OS=Homo sapiens OX=9606 GN=NUP210 PE=1 SV=3
R.IETVLPAEFFEVLSSSQN[+1864.634]GSYHR.I	HexNAc(2)Hex(9)	N[+1865]	481.16	>sp|Q8TEM1|PO210_HUMAN Nuclear pore membrane glycoprotein 210 OS=Homo sapiens OX=9606 GN=NUP210 PE=1 SV=3
K.FFQN[+1540.529]VTAEDTDSIGLALFAPHSSR.N	HexNAc(2)Hex(7)	N[+1541]	394.79	>sp|Q8TEM1|PO210_HUMAN Nuclear pore membrane glycoprotein 210 OS=Homo sapiens OX=9606 GN=NUP210 PE=1 SV=3
K.FFQN[+1216.423]VTAEDTDSIGLALFAPHSSR.N	HexNAc(2)Hex(5)	N[+1216]	593.13	>sp|Q8TEM1|PO210_HUMAN Nuclear pore membrane glycoprotein 210 OS=Homo sapiens OX=9606 GN=NUP210 PE=1 SV=3
K.FFQN[+1378.476]VTAEDTDSIGLALFAPHSSR.N	HexNAc(2)Hex(6)	N[+1378]	821.34	>sp|Q8TEM1|PO210_HUMAN Nuclear pore membrane glycoprotein 210 OS=Homo sapiens OX=9606 GN=NUP210 PE=1 SV=3
K.FFQN[+1702.581]VTAEDTDSIGLALFAPHSSR.N	HexNAc(2)Hex(8)	N[+1703]	1117.97	>sp|Q8TEM1|PO210_HUMAN Nuclear pore membrane glycoprotein 210 OS=Homo sapiens OX=9606 GN=NUP210 PE=1 SV=3
R.N[+1378.476]YTLWR.V	HexNAc(2)Hex(6)	N[+1378]	307.4	>sp|Q9UBR2|CATZ_HUMAN Cathepsin Z OS=Homo sapiens OX=9606 GN=CTSZ PE=1 SV=1
R.RFDN[+1864.634]FSSLSIQWESTRPVLASIEPELPMQLVSQDDESGQK.K	HexNAc(2)Hex(9)	N[+1865]	454.93	>sp|Q8TEM1|PO210_HUMAN Nuclear pore membrane glycoprotein 210 OS=Homo sapiens OX=9606 GN=NUP210 PE=1 SV=3
R.RFDN[+1864.634]FSSLSIQWESTRPVLASIEPELPMQLVSQDDESGQKK.L	HexNAc(2)Hex(9)	N[+1865]	685.56	>sp|Q8TEM1|PO210_HUMAN Nuclear pore membrane glycoprotein 210 OS=Homo sapiens OX=9606 GN=NUP210 PE=1 SV=3
K.TLTN[+1378.476]QTEAELATPEGIYERPVDYLPER.D	HexNAc(2)Hex(6)	N[+1378]	464.84	>sp|O15460|P4HA2_HUMAN Prolyl 4-hydroxylase subunit alpha-2 OS=Homo sapiens OX=9606 GN=P4HA2 PE=1 SV=1
R.EGSGYFFLN[+1540.529]TSTADVVK.V	HexNAc(2)Hex(7)	N[+1541]	308.8	>sp|Q8TEM1|PO210_HUMAN Nuclear pore membrane glycoprotein 210 OS=Homo sapiens OX=9606 GN=NUP210 PE=1 SV=3
R.EGSGYFFLN[+2878.015]TSTADVVK.V	HexNAc(5)Hex(7)Fuc(1)NeuAc(2)	N[+2878]	596.91	>sp|Q8TEM1|PO210_HUMAN Nuclear pore membrane glycoprotein 210 OS=Homo sapiens OX=9606 GN=NUP210 PE=1 SV=3
R.EGSGYFFLN[+1864.634]TSTADVVK.V	HexNAc(2)Hex(9)	N[+1865]	674.62	>sp|Q8TEM1|PO210_HUMAN Nuclear pore membrane glycoprotein 210 OS=Homo sapiens OX=9606 GN=NUP210 PE=1 SV=3
R.EGSGYFFLN[+1702.581]TSTADVVK.V	HexNAc(2)Hex(8)	N[+1703]	766.64	>sp|Q8TEM1|PO210_HUMAN Nuclear pore membrane glycoprotein 210 OS=Homo sapiens OX=9606 GN=NUP210 PE=1 SV=3
R.EGSGYFFLN[+1378.476]TSTADVVK.V	HexNAc(2)Hex(6)	N[+1378]	779.33	>sp|Q8TEM1|PO210_HUMAN Nuclear pore membrane glycoprotein 210 OS=Homo sapiens OX=9606 GN=NUP210 PE=1 SV=3
K.TLTN[+1540.529]QTEAELATPEGIYERPVDYLPER.D	HexNAc(2)Hex(7)	N[+1541]	611.92	>sp|O15460|P4HA2_HUMAN Prolyl 4-hydroxylase subunit alpha-2 OS=Homo sapiens OX=9606 GN=P4HA2 PE=1 SV=1
K.GPTN[+1864.634]NTC[+57.021]VVR.T	HexNAc(2)Hex(9)	C[+57], N[+1865]	371.98	>sp|Q8TEM1|PO210_HUMAN Nuclear pore membrane glycoprotein 210 OS=Homo sapiens OX=9606 GN=NUP210 PE=1 SV=3
K.GPTN[+1702.581]NTC[+57.021]VVR.T	HexNAc(2)Hex(8)	C[+57], N[+1703]	425.67	>sp|Q8TEM1|PO210_HUMAN Nuclear pore membrane glycoprotein 210 OS=Homo sapiens OX=9606 GN=NUP210 PE=1 SV=3
K.GPTN[+1378.476]NTC[+57.021]VVR.T	HexNAc(2)Hex(6)	C[+57], N[+1378]	483.96	>sp|Q8TEM1|PO210_HUMAN Nuclear pore membrane glycoprotein 210 OS=Homo sapiens OX=9606 GN=NUP210 PE=1 SV=3
K.GPTN[+1540.529]NTC[+57.021]VVR.T	HexNAc(2)Hex(7)	C[+57], N[+1541]	511.95	>sp|Q8TEM1|PO210_HUMAN Nuclear pore membrane glycoprotein 210 OS=Homo sapiens OX=9606 GN=NUP210 PE=1 SV=3
R.GHEVEDVDLELFN[+1540.529]TSVQLQPPTTAPGPETAAFIER.L	HexNAc(2)Hex(7)	N[+1541]	627.98	>sp|Q5UCC4|EMC10_HUMAN ER membrane protein complex subunit 10 OS=Homo sapiens OX=9606 GN=EMC10 PE=1 SV=1
R.GHEVEDVDLELFN[+1378.476]TSVQLQPPTTAPGPETAAFIER.L	HexNAc(2)Hex(6)	N[+1378]	645.08	>sp|Q5UCC4|EMC10_HUMAN ER membrane protein complex subunit 10 OS=Homo sapiens OX=9606 GN=EMC10 PE=1 SV=1
R.GHEVEDVDLELFN[+1702.581]TSVQLQPPTTAPGPETAAFIER.L	HexNAc(2)Hex(8)	N[+1703]	655.49	>sp|Q5UCC4|EMC10_HUMAN ER membrane protein complex subunit 10 OS=Homo sapiens OX=9606 GN=EMC10 PE=1 SV=1
R.ALSN[+1702.581]ISLR.L	HexNAc(2)Hex(8)	N[+1703]	345.94	>sp|O15031|PLXB2_HUMAN Plexin-B2 OS=Homo sapiens OX=9606 GN=PLXNB2 PE=1 SV=3
K.SC[+57.021]VAVTSAQPQN[+2204.772]MSR.R	HexNAc(4)Hex(5)NeuAc(2)	C[+57], N[+2205]	378.69	>sp|O15031|PLXB2_HUMAN Plexin-B2 OS=Homo sapiens OX=9606 GN=PLXNB2 PE=1 SV=3
K.SC[+57.021]VAVTSAQPQN[+1864.634]MSR.R	HexNAc(2)Hex(9)	C[+57], N[+1865]	659.89	>sp|O15031|PLXB2_HUMAN Plexin-B2 OS=Homo sapiens OX=9606 GN=PLXNB2 PE=1 SV=3
K.SC[+57.021]VAVTSAQPQN[+1702.581]MSR.R	HexNAc(2)Hex(8)	C[+57], N[+1703]	701.43	>sp|O15031|PLXB2_HUMAN Plexin-B2 OS=Homo sapiens OX=9606 GN=PLXNB2 PE=1 SV=3
K.SC[+57.021]VAVTSAQPQN[+1378.476]MSR.R	HexNAc(2)Hex(6)	C[+57], N[+1378]	806.35	>sp|O15031|PLXB2_HUMAN Plexin-B2 OS=Homo sapiens OX=9606 GN=PLXNB2 PE=1 SV=3
K.LSHDAN[+1702.581]ETLPLHLYVK.S	HexNAc(2)Hex(8)	N[+1703]	302.84	>sp|O15031|PLXB2_HUMAN Plexin-B2 OS=Homo sapiens OX=9606 GN=PLXNB2 PE=1 SV=3
K.LSHDAN[+1864.634]ETLPLHLYVK.S	HexNAc(2)Hex(9)	N[+1865]	308.01	>sp|O15031|PLXB2_HUMAN Plexin-B2 OS=Homo sapiens OX=9606 GN=PLXNB2 PE=1 SV=3
K.LSHDAN[+2059.735]ETLPLHLYVK.S	HexNAc(4)Hex(5)Fuc(1)NeuAc(1)	N[+2060]	309	>sp|O15031|PLXB2_HUMAN Plexin-B2 OS=Homo sapiens OX=9606 GN=PLXNB2 PE=1 SV=3
K.LSHDAN[+1540.529]ETLPLHLYVK.S	HexNAc(2)Hex(7)	N[+1541]	382.92	>sp|O15031|PLXB2_HUMAN Plexin-B2 OS=Homo sapiens OX=9606 GN=PLXNB2 PE=1 SV=3
K.LHVTLYN[+1702.581]C[+57.021]SFGR.S	HexNAc(2)Hex(8)	C[+57], N[+1703]	310.53	>sp|O15031|PLXB2_HUMAN Plexin-B2 OS=Homo sapiens OX=9606 GN=PLXNB2 PE=1 SV=3
K.LHVTLYN[+1540.529]C[+57.021]SFGR.S	HexNAc(2)Hex(7)	C[+57], N[+1541]	352.07	>sp|O15031|PLXB2_HUMAN Plexin-B2 OS=Homo sapiens OX=9606 GN=PLXNB2 PE=1 SV=3
K.LHVTLYN[+2026.687]C[+57.021]SFGR.S	HexNAc(2)Hex(10)	C[+57], N[+2027]	361.04	>sp|O15031|PLXB2_HUMAN Plexin-B2 OS=Homo sapiens OX=9606 GN=PLXNB2 PE=1 SV=3
K.LHVTLYN[+1378.476]C[+57.021]SFGR.S	HexNAc(2)Hex(6)	C[+57], N[+1378]	474.85	>sp|O15031|PLXB2_HUMAN Plexin-B2 OS=Homo sapiens OX=9606 GN=PLXNB2 PE=1 SV=3
K.LHVTLYN[+1864.634]C[+57.021]SFGR.S	HexNAc(2)Hex(9)	C[+57], N[+1865]	521.18	>sp|O15031|PLXB2_HUMAN Plexin-B2 OS=Homo sapiens OX=9606 GN=PLXNB2 PE=1 SV=3
R.C[+57.021]VYEALC[+57.021]N[+2350.830]TTSEC[+57.021]PPPVITR.I	HexNAc(4)Hex(5)Fuc(1)NeuAc(2)	C[+57]*3, N[+2351]	377.29	>sp|O15031|PLXB2_HUMAN Plexin-B2 OS=Homo sapiens OX=9606 GN=PLXNB2 PE=1 SV=3
R.AFEPLRSFASGGRSIN[+2481.889]VTGQGFSLIQR.F	HexNAc(6)Hex(6)NeuAc(1)	N[+2482]	302.85	>sp|O15031|PLXB2_HUMAN Plexin-B2 OS=Homo sapiens OX=9606 GN=PLXNB2 PE=1 SV=3
R.SIN[+1702.581]VTGQGFSLIQR.F	HexNAc(2)Hex(8)	N[+1703]	457.11	>sp|O15031|PLXB2_HUMAN Plexin-B2 OS=Homo sapiens OX=9606 GN=PLXNB2 PE=1 SV=3
R.SIN[+1864.634]VTGQGFSLIQR.F	HexNAc(2)Hex(9)	N[+1865]	603.58	>sp|O15031|PLXB2_HUMAN Plexin-B2 OS=Homo sapiens OX=9606 GN=PLXNB2 PE=1 SV=3
K.LN[+1702.581]LTTDPK.F	HexNAc(2)Hex(8)	N[+1703]	438.04	>sp|Q92896|GSLG1_HUMAN Golgi apparatus protein 1 OS=Homo sapiens OX=9606 GN=GLG1 PE=1 SV=2
R.GN[+2350.830]ITEYQC[+57.021]HQYITK.M	HexNAc(4)Hex(5)Fuc(1)NeuAc(2)	C[+57], N[+2351]	371.1	>sp|Q92896|GSLG1_HUMAN Golgi apparatus protein 1 OS=Homo sapiens OX=9606 GN=GLG1 PE=1 SV=2
R.EAESLQPMTVVGTDYVFHN[+1540.529]DTK.V	HexNAc(2)Hex(7)	N[+1541]	379.83	>sp|O15031|PLXB2_HUMAN Plexin-B2 OS=Homo sapiens OX=9606 GN=PLXNB2 PE=1 SV=3
R.EAESLQPMTVVGTDYVFHN[+1864.634]DTK.V	HexNAc(2)Hex(9)	N[+1865]	391.96	>sp|O15031|PLXB2_HUMAN Plexin-B2 OS=Homo sapiens OX=9606 GN=PLXNB2 PE=1 SV=3
R.EAESLQPMTVVGTDYVFHN[+1378.476]DTK.V	HexNAc(2)Hex(6)	N[+1378]	682.12	>sp|O15031|PLXB2_HUMAN Plexin-B2 OS=Homo sapiens OX=9606 GN=PLXNB2 PE=1 SV=3
K.VVFLSPAVPEEPEAYN[+2059.735]LTVLIEMDGHR.A	HexNAc(4)Hex(5)Fuc(1)NeuAc(1)	N[+2060]	378.31	>sp|O15031|PLXB2_HUMAN Plexin-B2 OS=Homo sapiens OX=9606 GN=PLXNB2 PE=1 SV=3
K.VVFLSPAVPEEPEAYN[+1864.634]LTVLIEMDGHR.A	HexNAc(2)Hex(9)	N[+1865]	471.05	>sp|O15031|PLXB2_HUMAN Plexin-B2 OS=Homo sapiens OX=9606 GN=PLXNB2 PE=1 SV=3
K.VVFLSPAVPEEPEAYN[+1866.688]LTVLIEMDGHR.A	HexNAc(6)Hex(4)	N[+1867]	479.34	>sp|O15031|PLXB2_HUMAN Plexin-B2 OS=Homo sapiens OX=9606 GN=PLXNB2 PE=1 SV=3
K.VVFLSPAVPEEPEAYN[+1540.529]LTVLIEMDGHR.A	HexNAc(2)Hex(7)	N[+1541]	485.87	>sp|O15031|PLXB2_HUMAN Plexin-B2 OS=Homo sapiens OX=9606 GN=PLXNB2 PE=1 SV=3
K.VVFLSPAVPEEPEAYN[+1702.581]LTVLIEMDGHR.A	HexNAc(2)Hex(8)	N[+1703]	561.69	>sp|O15031|PLXB2_HUMAN Plexin-B2 OS=Homo sapiens OX=9606 GN=PLXNB2 PE=1 SV=3
R.TEAGAFEYVPDPTFEN[+2059.735]FTGGVK.K	HexNAc(4)Hex(5)Fuc(1)NeuAc(1)	N[+2060]	479.89	>sp|O15031|PLXB2_HUMAN Plexin-B2 OS=Homo sapiens OX=9606 GN=PLXNB2 PE=1 SV=3
K.GQTEIQVNC[+57.021]PPAVTEN[+1872.651]K.T	HexNAc(3)Hex(6)NeuAc(1)	C[+57], N[+1873]	355.96	>sp|Q16563|SYPL1_HUMAN Synaptophysin-like protein 1 OS=Homo sapiens OX=9606 GN=SYPL1 PE=1 SV=1
K.GQTEIQVNC[+57.021]PPAVTEN[+1540.529]K.T	HexNAc(2)Hex(7)	C[+57], N[+1541]	390.62	>sp|Q16563|SYPL1_HUMAN Synaptophysin-like protein 1 OS=Homo sapiens OX=9606 GN=SYPL1 PE=1 SV=1
K.GQTEIQVNC[+57.021]PPAVTEN[+1378.476]K.T	HexNAc(2)Hex(6)	C[+57], N[+1378]	703.1	>sp|Q16563|SYPL1_HUMAN Synaptophysin-like protein 1 OS=Homo sapiens OX=9606 GN=SYPL1 PE=1 SV=1
R.WC[+57.021]PQNSSC[+57.021]VN[+2350.830]ATAC[+57.021]R.C	HexNAc(4)Hex(5)Fuc(1)NeuAc(2)	C[+57]*3, N[+2351]	420.24	>sp|P48960|AGRE5_HUMAN Adhesion G protein-coupled receptor E5 OS=Homo sapiens OX=9606 GN=ADGRE5 PE=1 SV=4
R.GDKN[+2059.735]VTMGQSSAR.M	HexNAc(4)Hex(5)Fuc(1)NeuAc(1)	N[+2060]	351.4	>sp|P48960|AGRE5_HUMAN Adhesion G protein-coupled receptor E5 OS=Homo sapiens OX=9606 GN=ADGRE5 PE=1 SV=4
R.LSAVNSIFLSHN[+1378.476]NTK.E	HexNAc(2)Hex(6)	N[+1378]	627.19	>sp|P48960|AGRE5_HUMAN Adhesion G protein-coupled receptor E5 OS=Homo sapiens OX=9606 GN=ADGRE5 PE=1 SV=4
K.C[+57.021]GLSQSQGN[+2059.735]LSHVDWFSVHK.E	HexNAc(4)Hex(5)Fuc(1)NeuAc(1)	C[+57], N[+2060]	308.14	>sp|P43121|MUC18_HUMAN Cell surface glycoprotein MUC18 OS=Homo sapiens OX=9606 GN=MCAM PE=1 SV=2
K.C[+57.021]GLSQSQGN[+2350.830]LSHVDWFSVHK.E	HexNAc(4)Hex(5)Fuc(1)NeuAc(2)	C[+57], N[+2351]	313.21	>sp|P43121|MUC18_HUMAN Cell surface glycoprotein MUC18 OS=Homo sapiens OX=9606 GN=MCAM PE=1 SV=2
K.C[+57.021]GLSQSQGN[+1702.581]LSHVDWFSVHK.E	HexNAc(2)Hex(8)	C[+57], N[+1703]	397.11	>sp|P43121|MUC18_HUMAN Cell surface glycoprotein MUC18 OS=Homo sapiens OX=9606 GN=MCAM PE=1 SV=2
K.C[+57.021]GLSQSQGN[+1378.476]LSHVDWFSVHK.E	HexNAc(2)Hex(6)	C[+57], N[+1378]	580.65	>sp|P43121|MUC18_HUMAN Cell surface glycoprotein MUC18 OS=Homo sapiens OX=9606 GN=MCAM PE=1 SV=2
R.C[+57.021]VASVPSIPGLN[+1913.677]R.T	HexNAc(4)Hex(5)NeuAc(1)	C[+57], N[+1914]	320.77	>sp|P43121|MUC18_HUMAN Cell surface glycoprotein MUC18 OS=Homo sapiens OX=9606 GN=MCAM PE=1 SV=2
R.C[+57.021]VASVPSIPGLN[+2204.772]R.T	HexNAc(4)Hex(5)NeuAc(2)	C[+57], N[+2205]	357.15	>sp|P43121|MUC18_HUMAN Cell surface glycoprotein MUC18 OS=Homo sapiens OX=9606 GN=MCAM PE=1 SV=2
K.ENMVLN[+1864.634]LSC[+57.021]EASGHPR.P	HexNAc(2)Hex(9)	C[+57], N[+1865]	306.99	>sp|P43121|MUC18_HUMAN Cell surface glycoprotein MUC18 OS=Homo sapiens OX=9606 GN=MCAM PE=1 SV=2
R.SNPEPTGYN[+2350.830]WSTTMGPLPPFAVAQGAQLLIR.P	HexNAc(4)Hex(5)Fuc(1)NeuAc(2)	N[+2351]	302.93	>sp|P15151|PVR_HUMAN Poliovirus receptor OS=Homo sapiens OX=9606 GN=PVR PE=1 SV=2
R.SNPEPTGYN[+1378.476]WSTTMGPLPPFAVAQGAQLLIR.P	HexNAc(2)Hex(6)	N[+1378]	357.69	>sp|P15151|PVR_HUMAN Poliovirus receptor OS=Homo sapiens OX=9606 GN=PVR PE=1 SV=2
R.SNPEPTGYN[+1540.529]WSTTMGPLPPFAVAQGAQLLIR.P	HexNAc(2)Hex(7)	N[+1541]	377.02	>sp|P15151|PVR_HUMAN Poliovirus receptor OS=Homo sapiens OX=9606 GN=PVR PE=1 SV=2
R.VFGSQN[+1540.529]LTTVK.L	HexNAc(2)Hex(7)	N[+1541]	355.97	>sp|Q9Y4L1|HYOU1_HUMAN Hypoxia up-regulated protein 1 OS=Homo sapiens OX=9606 GN=HYOU1 PE=1 SV=1
R.VFGSQN[+1378.476]LTTVK.L	HexNAc(2)Hex(6)	N[+1378]	449.47	>sp|Q9Y4L1|HYOU1_HUMAN Hypoxia up-regulated protein 1 OS=Homo sapiens OX=9606 GN=HYOU1 PE=1 SV=1
R.VFGSQN[+1864.634]LTTVK.L	HexNAc(2)Hex(9)	N[+1865]	583.56	>sp|Q9Y4L1|HYOU1_HUMAN Hypoxia up-regulated protein 1 OS=Homo sapiens OX=9606 GN=HYOU1 PE=1 SV=1
R.SNPEPTGYN[+2059.735]WSTTMGPLPPFAVAQGAQLLIR.P	HexNAc(4)Hex(5)Fuc(1)NeuAc(1)	N[+2060]	423.79	>sp|P15151|PVR_HUMAN Poliovirus receptor OS=Homo sapiens OX=9606 GN=PVR PE=1 SV=2
K.EN[+1378.476]GTDTVQEEEESPAEGSKDEPGEQVELKEEAEAPVEDGSQPPPPEPK.G	HexNAc(2)Hex(6)	N[+1378]	316.12	>sp|Q9Y4L1|HYOU1_HUMAN Hypoxia up-regulated protein 1 OS=Homo sapiens OX=9606 GN=HYOU1 PE=1 SV=1
K.EN[+1702.581]GTDTVQEEEESPAEGSKDEPGEQVELKEEAEAPVEDGSQPPPPEPK.G	HexNAc(2)Hex(8)	N[+1703]	488.96	>sp|Q9Y4L1|HYOU1_HUMAN Hypoxia up-regulated protein 1 OS=Homo sapiens OX=9606 GN=HYOU1 PE=1 SV=1
R.LSALDNLLN[+1702.581]HSSMFLK.G	HexNAc(2)Hex(8)	N[+1703]	312.46	>sp|Q9Y4L1|HYOU1_HUMAN Hypoxia up-regulated protein 1 OS=Homo sapiens OX=9606 GN=HYOU1 PE=1 SV=1
R.LSALDNLLN[+1864.634]HSSMFLK.G	HexNAc(2)Hex(9)	N[+1865]	336.13	>sp|Q9Y4L1|HYOU1_HUMAN Hypoxia up-regulated protein 1 OS=Homo sapiens OX=9606 GN=HYOU1 PE=1 SV=1
R.LSALDNLLN[+1378.476]HSSMFLK.G	HexNAc(2)Hex(6)	N[+1378]	376.27	>sp|Q9Y4L1|HYOU1_HUMAN Hypoxia up-regulated protein 1 OS=Homo sapiens OX=9606 GN=HYOU1 PE=1 SV=1
R.LSALDNLLN[+1216.423]HSSMFLK.G	HexNAc(2)Hex(5)	N[+1216]	507.46	>sp|Q9Y4L1|HYOU1_HUMAN Hypoxia up-regulated protein 1 OS=Homo sapiens OX=9606 GN=HYOU1 PE=1 SV=1
R.LSALDNLLN[+1540.529]HSSMFLK.G	HexNAc(2)Hex(7)	N[+1541]	526.52	>sp|Q9Y4L1|HYOU1_HUMAN Hypoxia up-regulated protein 1 OS=Homo sapiens OX=9606 GN=HYOU1 PE=1 SV=1
K.VIN[+1378.476]ETWAWK.N	HexNAc(2)Hex(6)	N[+1378]	369.64	>sp|Q9Y4L1|HYOU1_HUMAN Hypoxia up-regulated protein 1 OS=Homo sapiens OX=9606 GN=HYOU1 PE=1 SV=1
K.VIN[+1702.581]ETWAWK.N	HexNAc(2)Hex(8)	N[+1703]	446.6	>sp|Q9Y4L1|HYOU1_HUMAN Hypoxia up-regulated protein 1 OS=Homo sapiens OX=9606 GN=HYOU1 PE=1 SV=1
K.VIN[+1054.370]ETWAWK.N	HexNAc(2)Hex(4)	N[+1054]	448.22	>sp|Q9Y4L1|HYOU1_HUMAN Hypoxia up-regulated protein 1 OS=Homo sapiens OX=9606 GN=HYOU1 PE=1 SV=1
K.VIN[+1540.529]ETWAWK.N	HexNAc(2)Hex(7)	N[+1541]	456.98	>sp|Q9Y4L1|HYOU1_HUMAN Hypoxia up-regulated protein 1 OS=Homo sapiens OX=9606 GN=HYOU1 PE=1 SV=1
K.VIN[+1864.634]ETWAWK.N	HexNAc(2)Hex(9)	N[+1865]	575.47	>sp|Q9Y4L1|HYOU1_HUMAN Hypoxia up-regulated protein 1 OS=Homo sapiens OX=9606 GN=HYOU1 PE=1 SV=1
K.N[+1378.476]ATLAEQAK.L	HexNAc(2)Hex(6)	N[+1378]	343.42	>sp|Q9Y4L1|HYOU1_HUMAN Hypoxia up-regulated protein 1 OS=Homo sapiens OX=9606 GN=HYOU1 PE=1 SV=1
K.N[+1540.529]ATLAEQAK.L	HexNAc(2)Hex(7)	N[+1541]	384.4	>sp|Q9Y4L1|HYOU1_HUMAN Hypoxia up-regulated protein 1 OS=Homo sapiens OX=9606 GN=HYOU1 PE=1 SV=1
K.N[+1864.634]ATLAEQAK.L	HexNAc(2)Hex(9)	N[+1865]	391.97	>sp|Q9Y4L1|HYOU1_HUMAN Hypoxia up-regulated protein 1 OS=Homo sapiens OX=9606 GN=HYOU1 PE=1 SV=1
K.N[+1702.581]ATLAEQAK.L	HexNAc(2)Hex(8)	N[+1703]	511.39	>sp|Q9Y4L1|HYOU1_HUMAN Hypoxia up-regulated protein 1 OS=Homo sapiens OX=9606 GN=HYOU1 PE=1 SV=1
K.ALSPN[+1540.529]STISSAPK.D	HexNAc(2)Hex(7)	N[+1541]	478.23	>sp|Q9UH99|SUN2_HUMAN SUN domain-containing protein 2 OS=Homo sapiens OX=9606 GN=SUN2 PE=1 SV=3
R.AEPPLN[+1216.423]ASASDQGEK.V	HexNAc(2)Hex(5)	N[+1216]	533.93	>sp|Q9Y4L1|HYOU1_HUMAN Hypoxia up-regulated protein 1 OS=Homo sapiens OX=9606 GN=HYOU1 PE=1 SV=1
R.AEPPLN[+1540.529]ASASDQGEK.V	HexNAc(2)Hex(7)	N[+1541]	629.4	>sp|Q9Y4L1|HYOU1_HUMAN Hypoxia up-regulated protein 1 OS=Homo sapiens OX=9606 GN=HYOU1 PE=1 SV=1
R.AEPPLN[+1702.581]ASASDQGEK.V	HexNAc(2)Hex(8)	N[+1703]	687.14	>sp|Q9Y4L1|HYOU1_HUMAN Hypoxia up-regulated protein 1 OS=Homo sapiens OX=9606 GN=HYOU1 PE=1 SV=1
R.AEPPLN[+1378.476]ASASDQGEK.V	HexNAc(2)Hex(6)	N[+1378]	717.94	>sp|Q9Y4L1|HYOU1_HUMAN Hypoxia up-regulated protein 1 OS=Homo sapiens OX=9606 GN=HYOU1 PE=1 SV=1
K.ALSPN[+1378.476]STISSAPK.D	HexNAc(2)Hex(6)	N[+1378]	541.05	>sp|Q9UH99|SUN2_HUMAN SUN domain-containing protein 2 OS=Homo sapiens OX=9606 GN=SUN2 PE=1 SV=3
K.ALSPN[+1702.581]STISSAPK.D	HexNAc(2)Hex(8)	N[+1703]	633.01	>sp|Q9UH99|SUN2_HUMAN SUN domain-containing protein 2 OS=Homo sapiens OX=9606 GN=SUN2 PE=1 SV=3
K.GTILGLDLQN[+1702.581]C[+57.021]SLEDPGPNFHQAHTTVIIDLQANPLK.G	HexNAc(2)Hex(8)	C[+57], N[+1703]	319.99	>sp|Q6UW56|ARAID_HUMAN All-trans retinoic acid-induced differentiation factor OS=Homo sapiens OX=9606 GN=ATRAID PE=1 SV=2
K.GTILGLDLQN[+1378.476]C[+57.021]SLEDPGPNFHQAHTTVIIDLQANPLK.G	HexNAc(2)Hex(6)	C[+57], N[+1378]	591.73	>sp|Q6UW56|ARAID_HUMAN All-trans retinoic acid-induced differentiation factor OS=Homo sapiens OX=9606 GN=ATRAID PE=1 SV=2
K.NLC[+57.021]N[+1378.476]NTGDPEMC[+57.021]PENGSC[+57.021]VPDGPGLLQC[+57.021]VC[+57.021]ADGFHGYK.C	HexNAc(2)Hex(6)	C[+57]*5, N[+1378]	931.96	>sp|Q6UW56|ARAID_HUMAN All-trans retinoic acid-induced differentiation factor OS=Homo sapiens OX=9606 GN=ATRAID PE=1 SV=2
R.HPDAVAWAN[+1378.476]LTNAIR.E	HexNAc(2)Hex(6)	N[+1378]	373.97	>sp|Q8NHP8|PLBL2_HUMAN Putative phospholipase B-like 2 OS=Homo sapiens OX=9606 GN=PLBD2 PE=1 SV=2
R.HPDAVAWAN[+1540.529]LTNAIR.E	HexNAc(2)Hex(7)	N[+1541]	437.9	>sp|Q8NHP8|PLBL2_HUMAN Putative phospholipase B-like 2 OS=Homo sapiens OX=9606 GN=PLBD2 PE=1 SV=2
R.RN[+1540.529]QSLVQDMDSMVR.L	HexNAc(2)Hex(7)	N[+1541]	321.03	>sp|Q8NHP8|PLBL2_HUMAN Putative phospholipase B-like 2 OS=Homo sapiens OX=9606 GN=PLBD2 PE=1 SV=2
R.N[+1702.581]QSLVQDMDSMVR.L	HexNAc(2)Hex(8)	N[+1703]	420.52	>sp|Q8NHP8|PLBL2_HUMAN Putative phospholipase B-like 2 OS=Homo sapiens OX=9606 GN=PLBD2 PE=1 SV=2
R.N[+1540.529]QSLVQDMDSMVR.L	HexNAc(2)Hex(7)	N[+1541]	488.19	>sp|Q8NHP8|PLBL2_HUMAN Putative phospholipase B-like 2 OS=Homo sapiens OX=9606 GN=PLBD2 PE=1 SV=2
R.SDLNPAN[+1038.375]GSYPFQALR.Q	HexNAc(2)Hex(3)Fuc(1)	N[+1038]	326.87	>sp|Q8NHP8|PLBL2_HUMAN Putative phospholipase B-like 2 OS=Homo sapiens OX=9606 GN=PLBD2 PE=1 SV=2
R.HEGQEPFLQWLMLLSN[+1540.529]ESALPHVHTVSYGDDEDSLSSAYIQR.V	HexNAc(2)Hex(7)	N[+1541]	304.6	>sp|O14773|TPP1_HUMAN Tripeptidyl-peptidase 1 OS=Homo sapiens OX=9606 GN=TPP1 PE=1 SV=2
K.FLSSSPHLPPSSYFN[+1038.375]ASGR.A	HexNAc(2)Hex(3)Fuc(1)	N[+1038]	303.9	>sp|O14773|TPP1_HUMAN Tripeptidyl-peptidase 1 OS=Homo sapiens OX=9606 GN=TPP1 PE=1 SV=2
K.FLSSSPHLPPSSYFN[+1548.545]ASGR.A	HexNAc(3)Hex(4)NeuAc(1)	N[+1549]	309.48	>sp|O14773|TPP1_HUMAN Tripeptidyl-peptidase 1 OS=Homo sapiens OX=9606 GN=TPP1 PE=1 SV=2
K.FLSSSPHLPPSSYFN[+1913.677]ASGR.A	HexNAc(4)Hex(5)NeuAc(1)	N[+1914]	318.79	>sp|O14773|TPP1_HUMAN Tripeptidyl-peptidase 1 OS=Homo sapiens OX=9606 GN=TPP1 PE=1 SV=2
K.FLSSSPHLPPSSYFN[+892.317]ASGR.A	HexNAc(2)Hex(3)	N[+892]	352.35	>sp|O14773|TPP1_HUMAN Tripeptidyl-peptidase 1 OS=Homo sapiens OX=9606 GN=TPP1 PE=1 SV=2
R.N[+1702.581]ETHSIC[+57.021]TAC[+57.021]DESC[+57.021]K.T	HexNAc(2)Hex(8)	C[+57]*3, N[+1703]	439.38	>sp|Q6UXH1|CREL2_HUMAN Protein disulfide isomerase CRELD2 OS=Homo sapiens OX=9606 GN=CRELD2 PE=1 SV=1
R.N[+1540.529]ETHSIC[+57.021]TAC[+57.021]DESC[+57.021]K.T	HexNAc(2)Hex(7)	C[+57]*3, N[+1541]	441.64	>sp|Q6UXH1|CREL2_HUMAN Protein disulfide isomerase CRELD2 OS=Homo sapiens OX=9606 GN=CRELD2 PE=1 SV=1
R.N[+1378.476]ETHSIC[+57.021]TAC[+57.021]DESC[+57.021]K.T	HexNAc(2)Hex(6)	C[+57]*3, N[+1378]	653.27	>sp|Q6UXH1|CREL2_HUMAN Protein disulfide isomerase CRELD2 OS=Homo sapiens OX=9606 GN=CRELD2 PE=1 SV=1
R.TALFPDLLAQGN[+1913.677]ASLR.L	HexNAc(4)Hex(5)NeuAc(1)	N[+1914]	314.2	>sp|Q5ZPR3|CD276_HUMAN CD276 antigen OS=Homo sapiens OX=9606 GN=CD276 PE=1 SV=1
R.TALFPDLLAQGN[+1378.476]ASLR.L	HexNAc(2)Hex(6)	N[+1378]	382.15	>sp|Q5ZPR3|CD276_HUMAN CD276 antigen OS=Homo sapiens OX=9606 GN=CD276 PE=1 SV=1
R.VVLGAN[+2059.735]GTYSC[+57.021]LVR.N	HexNAc(4)Hex(5)Fuc(1)NeuAc(1)	C[+57], N[+2060]	406.85	>sp|Q5ZPR3|CD276_HUMAN CD276 antigen OS=Homo sapiens OX=9606 GN=CD276 PE=1 SV=1
R.TALFPDLLAQGN[+1710.598]ASLR.L	HexNAc(3)Hex(5)NeuAc(1)	N[+1711]	502.44	>sp|Q5ZPR3|CD276_HUMAN CD276 antigen OS=Homo sapiens OX=9606 GN=CD276 PE=1 SV=1
R.TALFPDLLAQGN[+1540.529]ASLR.L	HexNAc(2)Hex(7)	N[+1541]	521.68	>sp|Q5ZPR3|CD276_HUMAN CD276 antigen OS=Homo sapiens OX=9606 GN=CD276 PE=1 SV=1
K.TVTISDHGTVTYN[+1038.375]GSIC[+57.021]GDDQNGPK.I	HexNAc(2)Hex(3)Fuc(1)	C[+57], N[+1038]	366.4	>sp|P13473|LAMP2_HUMAN Lysosome-associated membrane glycoprotein 2 OS=Homo sapiens OX=9606 GN=LAMP2 PE=1 SV=2
K.VASVININPN[+1710.598]TTHSTGSC[+57.021]R.S	HexNAc(3)Hex(5)NeuAc(1)	C[+57], N[+1711]	303.94	>sp|P13473|LAMP2_HUMAN Lysosome-associated membrane glycoprotein 2 OS=Homo sapiens OX=9606 GN=LAMP2 PE=1 SV=2
K.VASVININPN[+2424.867]TTHSTGSC[+57.021]R.S	HexNAc(5)Hex(6)Fuc(1)NeuAc(1)	C[+57], N[+2425]	310.23	>sp|P13473|LAMP2_HUMAN Lysosome-associated membrane glycoprotein 2 OS=Homo sapiens OX=9606 GN=LAMP2 PE=1 SV=2
K.VASVININPN[+2715.963]TTHSTGSC[+57.021]R.S	HexNAc(5)Hex(6)Fuc(1)NeuAc(2)	C[+57], N[+2716]	332.6	>sp|P13473|LAMP2_HUMAN Lysosome-associated membrane glycoprotein 2 OS=Homo sapiens OX=9606 GN=LAMP2 PE=1 SV=2
K.VASVININPN[+2459.931]TTHSTGSC[+57.021]R.S	HexNAc(9)Hex(3)Fuc(1)	C[+57], N[+2460]	334.4	>sp|P13473|LAMP2_HUMAN Lysosome-associated membrane glycoprotein 2 OS=Homo sapiens OX=9606 GN=LAMP2 PE=1 SV=2
K.VASVININPN[+2133.772]TTHSTGSC[+57.021]R.S	HexNAc(5)Hex(6)Fuc(1)	C[+57], N[+2134]	336	>sp|P13473|LAMP2_HUMAN Lysosome-associated membrane glycoprotein 2 OS=Homo sapiens OX=9606 GN=LAMP2 PE=1 SV=2
K.VASVININPN[+2498.904]TTHSTGSC[+57.021]R.S	HexNAc(6)Hex(7)Fuc(1)	C[+57], N[+2499]	338.75	>sp|P13473|LAMP2_HUMAN Lysosome-associated membrane glycoprotein 2 OS=Homo sapiens OX=9606 GN=LAMP2 PE=1 SV=2
K.VASVININPN[+1727.613]TTHSTGSC[+57.021]R.S	HexNAc(3)Hex(6)Fuc(1)	C[+57], N[+1728]	371.54	>sp|P13473|LAMP2_HUMAN Lysosome-associated membrane glycoprotein 2 OS=Homo sapiens OX=9606 GN=LAMP2 PE=1 SV=2
K.VASVININPN[+2059.735]TTHSTGSC[+57.021]R.S	HexNAc(4)Hex(5)Fuc(1)NeuAc(1)	C[+57], N[+2060]	372.1	>sp|P13473|LAMP2_HUMAN Lysosome-associated membrane glycoprotein 2 OS=Homo sapiens OX=9606 GN=LAMP2 PE=1 SV=2
K.VASVININPN[+1565.560]TTHSTGSC[+57.021]R.S	HexNAc(3)Hex(5)Fuc(1)	C[+57], N[+1566]	381.79	>sp|P13473|LAMP2_HUMAN Lysosome-associated membrane glycoprotein 2 OS=Homo sapiens OX=9606 GN=LAMP2 PE=1 SV=2
K.VASVININPN[+2350.830]TTHSTGSC[+57.021]R.S	HexNAc(4)Hex(5)Fuc(1)NeuAc(2)	C[+57], N[+2351]	405.13	>sp|P13473|LAMP2_HUMAN Lysosome-associated membrane glycoprotein 2 OS=Homo sapiens OX=9606 GN=LAMP2 PE=1 SV=2
K.VASVININPN[+1540.529]TTHSTGSC[+57.021]R.S	HexNAc(2)Hex(7)	C[+57], N[+1541]	424.7	>sp|P13473|LAMP2_HUMAN Lysosome-associated membrane glycoprotein 2 OS=Homo sapiens OX=9606 GN=LAMP2 PE=1 SV=2
K.VASVININPN[+2018.708]TTHSTGSC[+57.021]R.S	HexNAc(3)Hex(6)Fuc(1)NeuAc(1)	C[+57], N[+2019]	450.97	>sp|P13473|LAMP2_HUMAN Lysosome-associated membrane glycoprotein 2 OS=Homo sapiens OX=9606 GN=LAMP2 PE=1 SV=2
K.VASVININPN[+1694.603]TTHSTGSC[+57.021]R.S	HexNAc(3)Hex(4)Fuc(1)NeuAc(1)	C[+57], N[+1695]	457.31	>sp|P13473|LAMP2_HUMAN Lysosome-associated membrane glycoprotein 2 OS=Homo sapiens OX=9606 GN=LAMP2 PE=1 SV=2
K.VASVININPN[+1872.651]TTHSTGSC[+57.021]R.S	HexNAc(3)Hex(6)NeuAc(1)	C[+57], N[+1873]	459.77	>sp|P13473|LAMP2_HUMAN Lysosome-associated membrane glycoprotein 2 OS=Homo sapiens OX=9606 GN=LAMP2 PE=1 SV=2
K.VASVININPN[+1768.640]TTHSTGSC[+57.021]R.S	HexNAc(4)Hex(5)Fuc(1)	C[+57], N[+1769]	468.06	>sp|P13473|LAMP2_HUMAN Lysosome-associated membrane glycoprotein 2 OS=Homo sapiens OX=9606 GN=LAMP2 PE=1 SV=2
K.VASVININPN[+1702.581]TTHSTGSC[+57.021]R.S	HexNAc(2)Hex(8)	C[+57], N[+1703]	516.4	>sp|P13473|LAMP2_HUMAN Lysosome-associated membrane glycoprotein 2 OS=Homo sapiens OX=9606 GN=LAMP2 PE=1 SV=2
K.VASVININPN[+1864.634]TTHSTGSC[+57.021]R.S	HexNAc(2)Hex(9)	C[+57], N[+1865]	593.44	>sp|P13473|LAMP2_HUMAN Lysosome-associated membrane glycoprotein 2 OS=Homo sapiens OX=9606 GN=LAMP2 PE=1 SV=2
K.VASVININPN[+1378.476]TTHSTGSC[+57.021]R.S	HexNAc(2)Hex(6)	C[+57], N[+1378]	674.06	>sp|P13473|LAMP2_HUMAN Lysosome-associated membrane glycoprotein 2 OS=Homo sapiens OX=9606 GN=LAMP2 PE=1 SV=2
K.VASVININPN[+1038.375]TTHSTGSC[+57.021]R.S	HexNAc(2)Hex(3)Fuc(1)	C[+57], N[+1038]	719.65	>sp|P13473|LAMP2_HUMAN Lysosome-associated membrane glycoprotein 2 OS=Homo sapiens OX=9606 GN=LAMP2 PE=1 SV=2
R.VQPFN[+1864.634]VTQGK.Y	HexNAc(2)Hex(9)	N[+1865]	304.91	>sp|P13473|LAMP2_HUMAN Lysosome-associated membrane glycoprotein 2 OS=Homo sapiens OX=9606 GN=LAMP2 PE=1 SV=2
R.VQPFN[+1216.423]VTQGK.Y	HexNAc(2)Hex(5)	N[+1216]	305.94	>sp|P13473|LAMP2_HUMAN Lysosome-associated membrane glycoprotein 2 OS=Homo sapiens OX=9606 GN=LAMP2 PE=1 SV=2
R.VQPFN[+1768.640]VTQGK.Y	HexNAc(4)Hex(5)Fuc(1)	N[+1769]	327.65	>sp|P13473|LAMP2_HUMAN Lysosome-associated membrane glycoprotein 2 OS=Homo sapiens OX=9606 GN=LAMP2 PE=1 SV=2
R.VQPFN[+1913.677]VTQGK.Y	HexNAc(4)Hex(5)NeuAc(1)	N[+1914]	336.36	>sp|P13473|LAMP2_HUMAN Lysosome-associated membrane glycoprotein 2 OS=Homo sapiens OX=9606 GN=LAMP2 PE=1 SV=2
R.VQPFN[+1702.581]VTQGK.Y	HexNAc(2)Hex(8)	N[+1703]	358.87	>sp|P13473|LAMP2_HUMAN Lysosome-associated membrane glycoprotein 2 OS=Homo sapiens OX=9606 GN=LAMP2 PE=1 SV=2
R.VQPFN[+1872.651]VTQGK.Y	HexNAc(3)Hex(6)NeuAc(1)	N[+1873]	378.85	>sp|P13473|LAMP2_HUMAN Lysosome-associated membrane glycoprotein 2 OS=Homo sapiens OX=9606 GN=LAMP2 PE=1 SV=2
R.VQPFN[+1710.598]VTQGK.Y	HexNAc(3)Hex(5)NeuAc(1)	N[+1711]	387.03	>sp|P13473|LAMP2_HUMAN Lysosome-associated membrane glycoprotein 2 OS=Homo sapiens OX=9606 GN=LAMP2 PE=1 SV=2
R.VQPFN[+2059.735]VTQGK.Y	HexNAc(4)Hex(5)Fuc(1)NeuAc(1)	N[+2060]	393.24	>sp|P13473|LAMP2_HUMAN Lysosome-associated membrane glycoprotein 2 OS=Homo sapiens OX=9606 GN=LAMP2 PE=1 SV=2
R.VQPFN[+1540.529]VTQGK.Y	HexNAc(2)Hex(7)	N[+1541]	416.6	>sp|P13473|LAMP2_HUMAN Lysosome-associated membrane glycoprotein 2 OS=Homo sapiens OX=9606 GN=LAMP2 PE=1 SV=2
R.VQPFN[+1378.476]VTQGK.Y	HexNAc(2)Hex(6)	N[+1378]	465.16	>sp|P13473|LAMP2_HUMAN Lysosome-associated membrane glycoprotein 2 OS=Homo sapiens OX=9606 GN=LAMP2 PE=1 SV=2
K.IN[+2350.830]ATDADEPNTLNSK.I	HexNAc(4)Hex(5)Fuc(1)NeuAc(2)	N[+2351]	328.27	>sp|Q14126|DSG2_HUMAN Desmoglein-2 OS=Homo sapiens OX=9606 GN=DSG2 PE=1 SV=2
K.IN[+2059.735]ATDADEPNTLNSK.I	HexNAc(4)Hex(5)Fuc(1)NeuAc(1)	N[+2060]	375.31	>sp|Q14126|DSG2_HUMAN Desmoglein-2 OS=Homo sapiens OX=9606 GN=DSG2 PE=1 SV=2
R.YHYN[+1702.581]GTFEDGK.K	HexNAc(2)Hex(8)	N[+1703]	474.37	>sp|Q96AY3|FKB10_HUMAN Peptidyl-prolyl cis-trans isomerase FKBP10 OS=Homo sapiens OX=9606 GN=FKBP10 PE=1 SV=1
R.YHYN[+1378.476]GTFEDGKK.F	HexNAc(2)Hex(6)	N[+1378]	480.13	>sp|Q96AY3|FKB10_HUMAN Peptidyl-prolyl cis-trans isomerase FKBP10 OS=Homo sapiens OX=9606 GN=FKBP10 PE=1 SV=1
R.YHYN[+1540.529]GTLLDGTSFDTSYSK.G	HexNAc(2)Hex(7)	N[+1541]	341.65	>sp|Q96AY3|FKB10_HUMAN Peptidyl-prolyl cis-trans isomerase FKBP10 OS=Homo sapiens OX=9606 GN=FKBP10 PE=1 SV=1
R.YHYN[+1702.581]GTLLDGTSFDTSYSK.G	HexNAc(2)Hex(8)	N[+1703]	407.43	>sp|Q96AY3|FKB10_HUMAN Peptidyl-prolyl cis-trans isomerase FKBP10 OS=Homo sapiens OX=9606 GN=FKBP10 PE=1 SV=1
R.YHYN[+1864.634]GTLLDGTSFDTSYSK.G	HexNAc(2)Hex(9)	N[+1865]	623.26	>sp|Q96AY3|FKB10_HUMAN Peptidyl-prolyl cis-trans isomerase FKBP10 OS=Homo sapiens OX=9606 GN=FKBP10 PE=1 SV=1
R.YHYN[+1702.581]GSLMDGTLFDSSYSR.N	HexNAc(2)Hex(8)	N[+1703]	412.04	>sp|Q96AY3|FKB10_HUMAN Peptidyl-prolyl cis-trans isomerase FKBP10 OS=Homo sapiens OX=9606 GN=FKBP10 PE=1 SV=1
R.YHYN[+1540.529]GSLMDGTLFDSSYSR.N	HexNAc(2)Hex(7)	N[+1541]	570.03	>sp|Q96AY3|FKB10_HUMAN Peptidyl-prolyl cis-trans isomerase FKBP10 OS=Homo sapiens OX=9606 GN=FKBP10 PE=1 SV=1
R.YHYN[+1864.634]GSLMDGTLFDSSYSR.N	HexNAc(2)Hex(9)	N[+1865]	692.7	>sp|Q96AY3|FKB10_HUMAN Peptidyl-prolyl cis-trans isomerase FKBP10 OS=Homo sapiens OX=9606 GN=FKBP10 PE=1 SV=1
R.N[+1216.423]HTYNTYIGQGYIIPGMDQGLQGAC[+57.021]MGER.R	HexNAc(2)Hex(5)	C[+57], N[+1216]	366	>sp|Q96AY3|FKB10_HUMAN Peptidyl-prolyl cis-trans isomerase FKBP10 OS=Homo sapiens OX=9606 GN=FKBP10 PE=1 SV=1
R.N[+1702.581]HTYNTYIGQGYIIPGMDQGLQGAC[+57.021]MGER.R	HexNAc(2)Hex(8)	C[+57], N[+1703]	380.12	>sp|Q96AY3|FKB10_HUMAN Peptidyl-prolyl cis-trans isomerase FKBP10 OS=Homo sapiens OX=9606 GN=FKBP10 PE=1 SV=1
R.N[+1540.529]HTYNTYIGQGYIIPGMDQGLQGAC[+57.021]MGER.R	HexNAc(2)Hex(7)	C[+57], N[+1541]	382.08	>sp|Q96AY3|FKB10_HUMAN Peptidyl-prolyl cis-trans isomerase FKBP10 OS=Homo sapiens OX=9606 GN=FKBP10 PE=1 SV=1
R.N[+1864.634]HTYNTYIGQGYIIPGMDQGLQGAC[+57.021]MGER.R	HexNAc(2)Hex(9)	C[+57], N[+1865]	415.41	>sp|Q96AY3|FKB10_HUMAN Peptidyl-prolyl cis-trans isomerase FKBP10 OS=Homo sapiens OX=9606 GN=FKBP10 PE=1 SV=1
R.N[+1378.476]HTYNTYIGQGYIIPGMDQGLQGAC[+57.021]MGER.R	HexNAc(2)Hex(6)	C[+57], N[+1378]	461.03	>sp|Q96AY3|FKB10_HUMAN Peptidyl-prolyl cis-trans isomerase FKBP10 OS=Homo sapiens OX=9606 GN=FKBP10 PE=1 SV=1
R.YHYN[+1702.581]C[+57.021]SLLDGTQLFTSHDYGAPQEATLGANK.V	HexNAc(2)Hex(8)	C[+57], N[+1703]	421.27	>sp|Q96AY3|FKB10_HUMAN Peptidyl-prolyl cis-trans isomerase FKBP10 OS=Homo sapiens OX=9606 GN=FKBP10 PE=1 SV=1
R.YHYN[+1864.634]C[+57.021]SLLDGTQLFTSHDYGAPQEATLGANK.V	HexNAc(2)Hex(9)	C[+57], N[+1865]	462.82	>sp|Q96AY3|FKB10_HUMAN Peptidyl-prolyl cis-trans isomerase FKBP10 OS=Homo sapiens OX=9606 GN=FKBP10 PE=1 SV=1
R.YHYN[+1540.529]C[+57.021]SLLDGTQLFTSHDYGAPQEATLGANK.V	HexNAc(2)Hex(7)	C[+57], N[+1541]	474.93	>sp|Q96AY3|FKB10_HUMAN Peptidyl-prolyl cis-trans isomerase FKBP10 OS=Homo sapiens OX=9606 GN=FKBP10 PE=1 SV=1
R.YHYN[+1378.476]C[+57.021]SLLDGTQLFTSHDYGAPQEATLGANK.V	HexNAc(2)Hex(6)	C[+57], N[+1378]	788.23	>sp|Q96AY3|FKB10_HUMAN Peptidyl-prolyl cis-trans isomerase FKBP10 OS=Homo sapiens OX=9606 GN=FKBP10 PE=1 SV=1
K.LGIYADMGN[+1540.529]FTC[+57.021]MGYPGTTLDK.V	HexNAc(2)Hex(7)	C[+57], N[+1541]	367.68	>sp|P17050|NAGAB_HUMAN Alpha-N-acetylgalactosaminidase OS=Homo sapiens OX=9606 GN=NAGA PE=1 SV=2
K.MAAALN[+1702.581]ATGR.P	HexNAc(2)Hex(8)	N[+1703]	309.59	>sp|P17050|NAGAB_HUMAN Alpha-N-acetylgalactosaminidase OS=Homo sapiens OX=9606 GN=NAGA PE=1 SV=2
K.MAAALN[+1378.476]ATGR.P	HexNAc(2)Hex(6)	N[+1378]	364.45	>sp|P17050|NAGAB_HUMAN Alpha-N-acetylgalactosaminidase OS=Homo sapiens OX=9606 GN=NAGA PE=1 SV=2
K.MAAALN[+1540.529]ATGR.P	HexNAc(2)Hex(7)	N[+1541]	502.47	>sp|P17050|NAGAB_HUMAN Alpha-N-acetylgalactosaminidase OS=Homo sapiens OX=9606 GN=NAGA PE=1 SV=2
R.VN[+1864.634]YSLLADIC[+57.021]NLWR.N	HexNAc(2)Hex(9)	C[+57], N[+1865]	323.42	>sp|P17050|NAGAB_HUMAN Alpha-N-acetylgalactosaminidase OS=Homo sapiens OX=9606 GN=NAGA PE=1 SV=2
R.VN[+1378.476]YSLLADIC[+57.021]NLWR.N	HexNAc(2)Hex(6)	C[+57], N[+1378]	640.29	>sp|P17050|NAGAB_HUMAN Alpha-N-acetylgalactosaminidase OS=Homo sapiens OX=9606 GN=NAGA PE=1 SV=2
K.ESHTLQVILGC[+57.021]EMQEDN[+2059.735]STEGYWK.Y	HexNAc(4)Hex(5)Fuc(1)NeuAc(1)	C[+57], N[+2060]	436.5	>sp|Q30201|HFE_HUMAN Hereditary hemochromatosis protein OS=Homo sapiens OX=9606 GN=HFE PE=1 SV=1
R.ALNYYPQN[+1540.529]ITMK.W	HexNAc(2)Hex(7)	N[+1541]	406.88	>sp|Q30201|HFE_HUMAN Hereditary hemochromatosis protein OS=Homo sapiens OX=9606 GN=HFE PE=1 SV=1
R.ALNYYPQN[+1378.476]ITMK.W	HexNAc(2)Hex(6)	N[+1378]	584.81	>sp|Q30201|HFE_HUMAN Hereditary hemochromatosis protein OS=Homo sapiens OX=9606 GN=HFE PE=1 SV=1
R.ALNYYPQN[+1702.581]ITMK.W	HexNAc(2)Hex(8)	N[+1703]	592.46	>sp|Q30201|HFE_HUMAN Hereditary hemochromatosis protein OS=Homo sapiens OX=9606 GN=HFE PE=1 SV=1
-.MSSAAEPPPPPPPESAPSKPAASIASGGSN[+2012.745]SSNK.G	HexNAc(6)Hex(4)Fuc(1)	N[+2013]	498.43	>sp|O60264|SMCA5_HUMAN SWI/SNF-related matrix-associated actin-dependent regulator of chromatin subfamily A member 5 OS=Homo sapiens OX=9606 GN=SMARCA5 PE=1 SV=1
K.TN[+1864.634]MSLGLILTR.N	HexNAc(2)Hex(9)	N[+1865]	453.9	>sp|P17301|ITA2_HUMAN Integrin alpha-2 OS=Homo sapiens OX=9606 GN=ITGA2 PE=1 SV=1
R.YFFN[+2204.772]VSDEAALLEK.A	HexNAc(4)Hex(5)NeuAc(2)	N[+2205]	348.55	>sp|P17301|ITA2_HUMAN Integrin alpha-2 OS=Homo sapiens OX=9606 GN=ITGA2 PE=1 SV=1
R.N[+1702.581]HSSYLGYSVAAISTGESTHFVAGAPR.A	HexNAc(2)Hex(8)	N[+1703]	367.31	>sp|P17301|ITA2_HUMAN Integrin alpha-2 OS=Homo sapiens OX=9606 GN=ITGA2 PE=1 SV=1
K.GEYFVN[+1702.581]VTTR.I	HexNAc(2)Hex(8)	N[+1703]	351.63	>sp|P17301|ITA2_HUMAN Integrin alpha-2 OS=Homo sapiens OX=9606 GN=ITGA2 PE=1 SV=1
K.GEYFVN[+1540.529]VTTR.I	HexNAc(2)Hex(7)	N[+1541]	409.84	>sp|P17301|ITA2_HUMAN Integrin alpha-2 OS=Homo sapiens OX=9606 GN=ITGA2 PE=1 SV=1
R.YC[+57.021]NLEGPPIN[+1864.634]SSVFK.E	HexNAc(2)Hex(9)	C[+57], N[+1865]	484.13	>sp|Q17RY6|LY6K_HUMAN Lymphocyte antigen 6K OS=Homo sapiens OX=9606 GN=LY6K PE=1 SV=2
R.YC[+57.021]NLEGPPIN[+1702.581]SSVFK.E	HexNAc(2)Hex(8)	C[+57], N[+1703]	512.79	>sp|Q17RY6|LY6K_HUMAN Lymphocyte antigen 6K OS=Homo sapiens OX=9606 GN=LY6K PE=1 SV=2
R.YC[+57.021]NLEGPPIN[+2026.687]SSVFK.E	HexNAc(2)Hex(10)	C[+57], N[+2027]	552.05	>sp|Q17RY6|LY6K_HUMAN Lymphocyte antigen 6K OS=Homo sapiens OX=9606 GN=LY6K PE=1 SV=2
K.QQNQYQASYN[+1216.423]QSFSSQPHQVEQTELQQEQLQTVVGTYHGSPDQSHQVTGNHQQPPQQNTGFPR.S	HexNAc(2)Hex(5)	N[+1216]	342.47	>sp|Q14444|CAPR1_HUMAN Caprin-1 OS=Homo sapiens OX=9606 GN=CAPRIN1 PE=1 SV=2
R.N[+1702.581]VTHLLQQELTEAQK.G	HexNAc(2)Hex(8)	N[+1703]	623.05	>sp|Q10589|BST2_HUMAN Bone marrow stromal antigen 2 OS=Homo sapiens OX=9606 GN=BST2 PE=1 SV=1
K.GFQDVEAQAATC[+57.021]N[+2350.830]HTVMALMASLDAEK.A	HexNAc(4)Hex(5)Fuc(1)NeuAc(2)	C[+57], N[+2351]	356.98	>sp|Q10589|BST2_HUMAN Bone marrow stromal antigen 2 OS=Homo sapiens OX=9606 GN=BST2 PE=1 SV=1
K.GFQDVEAQAATC[+57.021]N[+1540.529]HTVMALMASLDAEK.A	HexNAc(2)Hex(7)	C[+57], N[+1541]	449.72	>sp|Q10589|BST2_HUMAN Bone marrow stromal antigen 2 OS=Homo sapiens OX=9606 GN=BST2 PE=1 SV=1
K.GFQDVEAQAATC[+57.021]N[+1864.634]HTVMALMASLDAEK.A	HexNAc(2)Hex(9)	C[+57], N[+1865]	485.61	>sp|Q10589|BST2_HUMAN Bone marrow stromal antigen 2 OS=Homo sapiens OX=9606 GN=BST2 PE=1 SV=1
K.WGHN[+1864.634]ITEFQQR.F	HexNAc(2)Hex(9)	N[+1865]	318.28	>sp|Q96HE7|ERO1A_HUMAN ERO1-like protein alpha OS=Homo sapiens OX=9606 GN=ERO1A PE=1 SV=2
K.WGHN[+1540.529]ITEFQQR.F	HexNAc(2)Hex(7)	N[+1541]	408.01	>sp|Q96HE7|ERO1A_HUMAN ERO1-like protein alpha OS=Homo sapiens OX=9606 GN=ERO1A PE=1 SV=2
K.WGHN[+1702.581]ITEFQQR.F	HexNAc(2)Hex(8)	N[+1703]	529.64	>sp|Q96HE7|ERO1A_HUMAN ERO1-like protein alpha OS=Homo sapiens OX=9606 GN=ERO1A PE=1 SV=2
K.WGHN[+1378.476]ITEFQQR.F	HexNAc(2)Hex(6)	N[+1378]	563.31	>sp|Q96HE7|ERO1A_HUMAN ERO1-like protein alpha OS=Homo sapiens OX=9606 GN=ERO1A PE=1 SV=2
R.WN[+2026.687]C[+57.021]STVDNTSVFGR.V	HexNAc(2)Hex(10)	C[+57], N[+2027]	520.79	>sp|P41221|WNT5A_HUMAN Protein Wnt-5a OS=Homo sapiens OX=9606 GN=WNT5A PE=1 SV=2
R.WN[+1702.581]C[+57.021]STVDNTSVFGR.V	HexNAc(2)Hex(8)	C[+57], N[+1703]	633.55	>sp|P41221|WNT5A_HUMAN Protein Wnt-5a OS=Homo sapiens OX=9606 GN=WNT5A PE=1 SV=2
R.WN[+1864.634]C[+57.021]STVDNTSVFGR.V	HexNAc(2)Hex(9)	C[+57], N[+1865]	675.27	>sp|P41221|WNT5A_HUMAN Protein Wnt-5a OS=Homo sapiens OX=9606 GN=WNT5A PE=1 SV=2
K.DASINIENMQFIHN[+1710.598]GTYIC[+57.021]DVK.N	HexNAc(3)Hex(5)NeuAc(1)	C[+57], N[+1711]	335.23	>sp|O95297|MPZL1_HUMAN Myelin protein zero-like protein 1 OS=Homo sapiens OX=9606 GN=MPZL1 PE=1 SV=1
K.DASINIENMQFIHN[+1540.529]GTYIC[+57.021]DVK.N	HexNAc(2)Hex(7)	C[+57], N[+1541]	369.16	>sp|O95297|MPZL1_HUMAN Myelin protein zero-like protein 1 OS=Homo sapiens OX=9606 GN=MPZL1 PE=1 SV=1
K.DASINIENMQFIHN[+1913.677]GTYIC[+57.021]DVK.N	HexNAc(4)Hex(5)NeuAc(1)	C[+57], N[+1914]	427.91	>sp|O95297|MPZL1_HUMAN Myelin protein zero-like protein 1 OS=Homo sapiens OX=9606 GN=MPZL1 PE=1 SV=1
R.VIDLWDLAQSAN[+1378.476]LTDKELEAFR.E	HexNAc(2)Hex(6)	N[+1378]	600.24	>sp|P30533|AMRP_HUMAN Alpha-2-macroglobulin receptor-associated protein OS=Homo sapiens OX=9606 GN=LRPAP1 PE=1 SV=1
R.VIDLWDLAQSAN[+1241.454]LTDKELEAFREELK.H	HexNAc(3)Hex(3)Fuc(1)	N[+1241]	300.73	>sp|P30533|AMRP_HUMAN Alpha-2-macroglobulin receptor-associated protein OS=Homo sapiens OX=9606 GN=LRPAP1 PE=1 SV=1
R.VIDLWDLAQSAN[+1702.581]LTDKELEAFREELK.H	HexNAc(2)Hex(8)	N[+1703]	311.16	>sp|P30533|AMRP_HUMAN Alpha-2-macroglobulin receptor-associated protein OS=Homo sapiens OX=9606 GN=LRPAP1 PE=1 SV=1
R.VIDLWDLAQSAN[+1216.423]LTDKELEAFREELK.H	HexNAc(2)Hex(5)	N[+1216]	331.77	>sp|P30533|AMRP_HUMAN Alpha-2-macroglobulin receptor-associated protein OS=Homo sapiens OX=9606 GN=LRPAP1 PE=1 SV=1
R.VIDLWDLAQSAN[+1378.476]LTDKELEAFREELK.H	HexNAc(2)Hex(6)	N[+1378]	433.61	>sp|P30533|AMRP_HUMAN Alpha-2-macroglobulin receptor-associated protein OS=Homo sapiens OX=9606 GN=LRPAP1 PE=1 SV=1
K.VDFWHSDQC[+57.021]NMIN[+1702.581]GTSGQMWPPFMTPESSLEFYSPEAC[+57.021]R.S	HexNAc(2)Hex(8)	C[+57]*2, N[+1703]	479.85	>sp|Q8WTV0|SCRB1_HUMAN Scavenger receptor class B member 1 OS=Homo sapiens OX=9606 GN=SCARB1 PE=1 SV=1
K.VDFWHSDQC[+57.021]NMIN[+1727.613]GTSGQM[+15.995]WPPFMTPESSLEFYSPEAC[+57.021]R.S	HexNAc(3)Hex(6)Fuc(1)	C[+57]*2, M[+16], N[+1728]	319.04	>sp|Q8WTV0|SCRB1_HUMAN Scavenger receptor class B member 1 OS=Homo sapiens OX=9606 GN=SCARB1 PE=1 SV=1
R.SLLEFN[+1038.375]TTVSC[+57.021]DQQGTNHR.V	HexNAc(2)Hex(3)Fuc(1)	C[+57], N[+1038]	716.45	>sp|P11717|MPRI_HUMAN Cation-independent mannose-6-phosphate receptor OS=Homo sapiens OX=9606 GN=IGF2R PE=1 SV=3
R.MSVINFEC[+57.021]N[+1864.634]K.T	HexNAc(2)Hex(9)	C[+57], N[+1865]	313.07	>sp|P11717|MPRI_HUMAN Cation-independent mannose-6-phosphate receptor OS=Homo sapiens OX=9606 GN=IGF2R PE=1 SV=3
K.TN[+1378.476]ITLVC[+57.021]KPGDLESAPVLR.T	HexNAc(2)Hex(6)	C[+57], N[+1378]	461.63	>sp|P11717|MPRI_HUMAN Cation-independent mannose-6-phosphate receptor OS=Homo sapiens OX=9606 GN=IGF2R PE=1 SV=3
K.TN[+1702.581]ITLVC[+57.021]KPGDLESAPVLR.T	HexNAc(2)Hex(8)	C[+57], N[+1703]	561.82	>sp|P11717|MPRI_HUMAN Cation-independent mannose-6-phosphate receptor OS=Homo sapiens OX=9606 GN=IGF2R PE=1 SV=3
K.TN[+1540.529]ITLVC[+57.021]KPGDLESAPVLR.T	HexNAc(2)Hex(7)	C[+57], N[+1541]	587.17	>sp|P11717|MPRI_HUMAN Cation-independent mannose-6-phosphate receptor OS=Homo sapiens OX=9606 GN=IGF2R PE=1 SV=3
K.TN[+1864.634]ITLVC[+57.021]KPGDLESAPVLR.T	HexNAc(2)Hex(9)	C[+57], N[+1865]	660.63	>sp|P11717|MPRI_HUMAN Cation-independent mannose-6-phosphate receptor OS=Homo sapiens OX=9606 GN=IGF2R PE=1 SV=3
R.DAGVGFPEYQEEDN[+2350.830]STYNFR.W	HexNAc(4)Hex(5)Fuc(1)NeuAc(2)	N[+2351]	382.82	>sp|P11717|MPRI_HUMAN Cation-independent mannose-6-phosphate receptor OS=Homo sapiens OX=9606 GN=IGF2R PE=1 SV=3
R.HGNLYDLKPLGLN[+2350.830]DTIVSAGEYTYYFR.V	HexNAc(4)Hex(5)Fuc(1)NeuAc(2)	N[+2351]	499.39	>sp|P11717|MPRI_HUMAN Cation-independent mannose-6-phosphate receptor OS=Homo sapiens OX=9606 GN=IGF2R PE=1 SV=3
R.HGNLYDLKPLGLN[+1038.375]DTIVSAGEYTYYFR.V	HexNAc(2)Hex(3)Fuc(1)	N[+1038]	703.83	>sp|P11717|MPRI_HUMAN Cation-independent mannose-6-phosphate receptor OS=Homo sapiens OX=9606 GN=IGF2R PE=1 SV=3
K.MN[+1702.581]FTGGDTC[+57.021]HK.V	HexNAc(2)Hex(8)	C[+57], N[+1703]	376.02	>sp|P11717|MPRI_HUMAN Cation-independent mannose-6-phosphate receptor OS=Homo sapiens OX=9606 GN=IGF2R PE=1 SV=3
K.MN[+1864.634]FTGGDTC[+57.021]HK.V	HexNAc(2)Hex(9)	C[+57], N[+1865]	392.44	>sp|P11717|MPRI_HUMAN Cation-independent mannose-6-phosphate receptor OS=Homo sapiens OX=9606 GN=IGF2R PE=1 SV=3
K.MN[+1540.529]FTGGDTC[+57.021]HK.V	HexNAc(2)Hex(7)	C[+57], N[+1541]	519.48	>sp|P11717|MPRI_HUMAN Cation-independent mannose-6-phosphate receptor OS=Homo sapiens OX=9606 GN=IGF2R PE=1 SV=3
R.N[+1702.581]GSSIVDLSPLIHR.T	HexNAc(2)Hex(8)	N[+1703]	343.02	>sp|P11717|MPRI_HUMAN Cation-independent mannose-6-phosphate receptor OS=Homo sapiens OX=9606 GN=IGF2R PE=1 SV=3
R.N[+1378.476]GSSIVDLSPLIHR.T	HexNAc(2)Hex(6)	N[+1378]	353.08	>sp|P11717|MPRI_HUMAN Cation-independent mannose-6-phosphate receptor OS=Homo sapiens OX=9606 GN=IGF2R PE=1 SV=3
R.N[+1540.529]GSSIVDLSPLIHR.T	HexNAc(2)Hex(7)	N[+1541]	376.01	>sp|P11717|MPRI_HUMAN Cation-independent mannose-6-phosphate receptor OS=Homo sapiens OX=9606 GN=IGF2R PE=1 SV=3
K.HFN[+2204.772]YTSLIAFHC[+57.021]K.R	HexNAc(4)Hex(5)NeuAc(2)	C[+57], N[+2205]	316.63	>sp|P11717|MPRI_HUMAN Cation-independent mannose-6-phosphate receptor OS=Homo sapiens OX=9606 GN=IGF2R PE=1 SV=3
R.MDGC[+57.021]TLTDEQLLYSFN[+1378.476]LSSLSTSTFK.V	HexNAc(2)Hex(6)	C[+57], N[+1378]	385.22	>sp|P11717|MPRI_HUMAN Cation-independent mannose-6-phosphate receptor OS=Homo sapiens OX=9606 GN=IGF2R PE=1 SV=3
R.KFLQKHLN[+1987.714]ASNPTEPATIIFTAAR.E	HexNAc(5)Hex(6)	N[+1988]	325.59	>sp|Q8NFQ8|TOIP2_HUMAN Torsin-1A-interacting protein 2 OS=Homo sapiens OX=9606 GN=TOR1AIP2 PE=1 SV=1
R.KFLQKHLN[+1866.688]ASNPTEPATIIFTAAR.E	HexNAc(6)Hex(4)	N[+1867]	399.19	>sp|Q8NFQ8|TOIP2_HUMAN Torsin-1A-interacting protein 2 OS=Homo sapiens OX=9606 GN=TOR1AIP2 PE=1 SV=1
K.HLN[+1540.529]ASNPTEPATIIFTAAR.E	HexNAc(2)Hex(7)	N[+1541]	483.73	>sp|Q8NFQ8|TOIP2_HUMAN Torsin-1A-interacting protein 2 OS=Homo sapiens OX=9606 GN=TOR1AIP2 PE=1 SV=1
K.HLN[+1864.634]ASNPTEPATIIFTAAR.E	HexNAc(2)Hex(9)	N[+1865]	529.81	>sp|Q8NFQ8|TOIP2_HUMAN Torsin-1A-interacting protein 2 OS=Homo sapiens OX=9606 GN=TOR1AIP2 PE=1 SV=1
K.HLN[+1702.581]ASNPTEPATIIFTAAR.E	HexNAc(2)Hex(8)	N[+1703]	575.47	>sp|Q8NFQ8|TOIP2_HUMAN Torsin-1A-interacting protein 2 OS=Homo sapiens OX=9606 GN=TOR1AIP2 PE=1 SV=1
K.HLN[+1378.476]ASNPTEPATIIFTAAR.E	HexNAc(2)Hex(6)	N[+1378]	830.4	>sp|Q8NFQ8|TOIP2_HUMAN Torsin-1A-interacting protein 2 OS=Homo sapiens OX=9606 GN=TOR1AIP2 PE=1 SV=1
K.QISYN[+4393.550]YSDLDQSNVTEETPEGEEHHPVADTENKENEVEEVKEEGPK.E	HexNAc(8)Hex(9)Fuc(1)NeuAc(4)	N[+4394]	512.79	>sp|Q8NC51|PAIRB_HUMAN Plasminogen activator inhibitor 1 RNA-binding protein OS=Homo sapiens OX=9606 GN=SERBP1 PE=1 SV=2
R.DIVSSDFLSN[+2350.830]MSMDFQNHLGSC[+57.021]QK.C	HexNAc(4)Hex(5)Fuc(1)NeuAc(2)	C[+57], N[+2351]	328.75	>sp|P00533|EGFR_HUMAN Epidermal growth factor receptor OS=Homo sapiens OX=9606 GN=EGFR PE=1 SV=2
R.DIVSSDFLSN[+2059.735]MSMDFQNHLGSC[+57.021]QK.C	HexNAc(4)Hex(5)Fuc(1)NeuAc(1)	C[+57], N[+2060]	347.82	>sp|P00533|EGFR_HUMAN Epidermal growth factor receptor OS=Homo sapiens OX=9606 GN=EGFR PE=1 SV=2
R.DIVSSDFLSN[+1378.476]MSMDFQNHLGSC[+57.021]QK.C	HexNAc(2)Hex(6)	C[+57], N[+1378]	420.13	>sp|P00533|EGFR_HUMAN Epidermal growth factor receptor OS=Homo sapiens OX=9606 GN=EGFR PE=1 SV=2
K.DSLSIN[+1540.529]ATNIK.H	HexNAc(2)Hex(7)	N[+1541]	317.63	>sp|P00533|EGFR_HUMAN Epidermal growth factor receptor OS=Homo sapiens OX=9606 GN=EGFR PE=1 SV=2
K.DSLSIN[+1702.581]ATNIK.H	HexNAc(2)Hex(8)	N[+1703]	331.39	>sp|P00533|EGFR_HUMAN Epidermal growth factor receptor OS=Homo sapiens OX=9606 GN=EGFR PE=1 SV=2
K.DSLSIN[+1864.634]ATNIK.H	HexNAc(2)Hex(9)	N[+1865]	338.22	>sp|P00533|EGFR_HUMAN Epidermal growth factor receptor OS=Homo sapiens OX=9606 GN=EGFR PE=1 SV=2
K.DSLSIN[+1378.476]ATNIK.H	HexNAc(2)Hex(6)	N[+1378]	435.34	>sp|P00533|EGFR_HUMAN Epidermal growth factor receptor OS=Homo sapiens OX=9606 GN=EGFR PE=1 SV=2
K.N[+1378.476]C[+57.021]TSISGDLHILPVAFR.G	HexNAc(2)Hex(6)	C[+57], N[+1378]	380.33	>sp|P00533|EGFR_HUMAN Epidermal growth factor receptor OS=Homo sapiens OX=9606 GN=EGFR PE=1 SV=2
K.N[+1540.529]C[+57.021]TSISGDLHILPVAFR.G	HexNAc(2)Hex(7)	C[+57], N[+1541]	393.35	>sp|P00533|EGFR_HUMAN Epidermal growth factor receptor OS=Homo sapiens OX=9606 GN=EGFR PE=1 SV=2
K.N[+1864.634]C[+57.021]TSISGDLHILPVAFR.G	HexNAc(2)Hex(9)	C[+57], N[+1865]	667.69	>sp|P00533|EGFR_HUMAN Epidermal growth factor receptor OS=Homo sapiens OX=9606 GN=EGFR PE=1 SV=2
K.N[+1702.581]C[+57.021]TSISGDLHILPVAFR.G	HexNAc(2)Hex(8)	C[+57], N[+1703]	779.38	>sp|P00533|EGFR_HUMAN Epidermal growth factor receptor OS=Homo sapiens OX=9606 GN=EGFR PE=1 SV=2
R.EFVENSEC[+57.021]IQC[+57.021]HPEC[+57.021]LPQAMN[+1702.581]ITC[+57.021]TGR.G	HexNAc(2)Hex(8)	C[+57]*4, N[+1703]	513.3	>sp|P00533|EGFR_HUMAN Epidermal growth factor receptor OS=Homo sapiens OX=9606 GN=EGFR PE=1 SV=2
K.TC[+57.021]PAGVMGEN[+1864.634]NTLVWK.Y	HexNAc(2)Hex(9)	C[+57], N[+1865]	304.91	>sp|P00533|EGFR_HUMAN Epidermal growth factor receptor OS=Homo sapiens OX=9606 GN=EGFR PE=1 SV=2
K.TC[+57.021]PAGVMGEN[+2350.830]NTLVWK.Y	HexNAc(4)Hex(5)Fuc(1)NeuAc(2)	C[+57], N[+2351]	314.47	>sp|P00533|EGFR_HUMAN Epidermal growth factor receptor OS=Homo sapiens OX=9606 GN=EGFR PE=1 SV=2
K.TC[+57.021]PAGVMGEN[+2059.735]NTLVWK.Y	HexNAc(4)Hex(5)Fuc(1)NeuAc(1)	C[+57], N[+2060]	575.73	>sp|P00533|EGFR_HUMAN Epidermal growth factor receptor OS=Homo sapiens OX=9606 GN=EGFR PE=1 SV=2
K.YADAGHVC[+57.021]HLC[+57.021]HPN[+1702.581]C[+57.021]TYGC[+57.021]TGPGLEGC[+57.021]PTNGPK.I	HexNAc(2)Hex(8)	C[+57]*5, N[+1703]	498.05	>sp|P00533|EGFR_HUMAN Epidermal growth factor receptor OS=Homo sapiens OX=9606 GN=EGFR PE=1 SV=2
K.YADAGHVC[+57.021]HLC[+57.021]HPN[+1540.529]C[+57.021]TYGC[+57.021]TGPGLEGC[+57.021]PTNGPK.I	HexNAc(2)Hex(7)	C[+57]*5, N[+1541]	528.2	>sp|P00533|EGFR_HUMAN Epidermal growth factor receptor OS=Homo sapiens OX=9606 GN=EGFR PE=1 SV=2
R.ALGFEN[+2026.687]ATQALGR.A	HexNAc(2)Hex(10)	N[+2027]	455.15	>sp|Q08380|LG3BP_HUMAN Galectin-3-binding protein OS=Homo sapiens OX=9606 GN=LGALS3BP PE=1 SV=1
R.ALGFEN[+1864.634]ATQALGR.A	HexNAc(2)Hex(9)	N[+1865]	515.53	>sp|Q08380|LG3BP_HUMAN Galectin-3-binding protein OS=Homo sapiens OX=9606 GN=LGALS3BP PE=1 SV=1
R.ALGFEN[+1540.529]ATQALGR.A	HexNAc(2)Hex(7)	N[+1541]	630.65	>sp|Q08380|LG3BP_HUMAN Galectin-3-binding protein OS=Homo sapiens OX=9606 GN=LGALS3BP PE=1 SV=1
R.ALGFEN[+1702.581]ATQALGR.A	HexNAc(2)Hex(8)	N[+1703]	861.24	>sp|Q08380|LG3BP_HUMAN Galectin-3-binding protein OS=Homo sapiens OX=9606 GN=LGALS3BP PE=1 SV=1
R.DAGVVC[+57.021]TN[+1540.529]ETR.S	HexNAc(2)Hex(7)	C[+57], N[+1541]	348.03	>sp|Q08380|LG3BP_HUMAN Galectin-3-binding protein OS=Homo sapiens OX=9606 GN=LGALS3BP PE=1 SV=1
R.DAGVVC[+57.021]TN[+1702.581]ETR.S	HexNAc(2)Hex(8)	C[+57], N[+1703]	548.22	>sp|Q08380|LG3BP_HUMAN Galectin-3-binding protein OS=Homo sapiens OX=9606 GN=LGALS3BP PE=1 SV=1
R.DAGVVC[+57.021]TN[+1864.634]ETR.S	HexNAc(2)Hex(9)	C[+57], N[+1865]	573.37	>sp|Q08380|LG3BP_HUMAN Galectin-3-binding protein OS=Homo sapiens OX=9606 GN=LGALS3BP PE=1 SV=1
K.EPGSN[+1864.634]VTMSVDAEC[+57.021]VPMVR.D	HexNAc(2)Hex(9)	C[+57], N[+1865]	455.7	>sp|Q08380|LG3BP_HUMAN Galectin-3-binding protein OS=Homo sapiens OX=9606 GN=LGALS3BP PE=1 SV=1
K.EPGSN[+1378.476]VTMSVDAEC[+57.021]VPMVR.D	HexNAc(2)Hex(6)	C[+57], N[+1378]	558.56	>sp|Q08380|LG3BP_HUMAN Galectin-3-binding protein OS=Homo sapiens OX=9606 GN=LGALS3BP PE=1 SV=1
K.EPGSN[+1702.581]VTMSVDAEC[+57.021]VPMVR.D	HexNAc(2)Hex(8)	C[+57], N[+1703]	611.14	>sp|Q08380|LG3BP_HUMAN Galectin-3-binding protein OS=Homo sapiens OX=9606 GN=LGALS3BP PE=1 SV=1
K.GLN[+1444.534]LTEDTYKPR.I	HexNAc(4)Hex(3)Fuc(1)	N[+1445]	365.02	>sp|Q08380|LG3BP_HUMAN Galectin-3-binding protein OS=Homo sapiens OX=9606 GN=LGALS3BP PE=1 SV=1
K.GLN[+1702.581]LTEDTYKPR.I	HexNAc(2)Hex(8)	N[+1703]	410.37	>sp|Q08380|LG3BP_HUMAN Galectin-3-binding protein OS=Homo sapiens OX=9606 GN=LGALS3BP PE=1 SV=1
K.GLN[+1216.423]LTEDTYKPR.I	HexNAc(2)Hex(5)	N[+1216]	415.86	>sp|Q08380|LG3BP_HUMAN Galectin-3-binding protein OS=Homo sapiens OX=9606 GN=LGALS3BP PE=1 SV=1
K.GLN[+1540.529]LTEDTYKPR.I	HexNAc(2)Hex(7)	N[+1541]	476.12	>sp|Q08380|LG3BP_HUMAN Galectin-3-binding protein OS=Homo sapiens OX=9606 GN=LGALS3BP PE=1 SV=1
K.GLN[+2026.687]LTEDTYKPR.I	HexNAc(2)Hex(10)	N[+2027]	477.93	>sp|Q08380|LG3BP_HUMAN Galectin-3-binding protein OS=Homo sapiens OX=9606 GN=LGALS3BP PE=1 SV=1
K.GLN[+1864.634]LTEDTYKPR.I	HexNAc(2)Hex(9)	N[+1865]	495.3	>sp|Q08380|LG3BP_HUMAN Galectin-3-binding protein OS=Homo sapiens OX=9606 GN=LGALS3BP PE=1 SV=1
K.GLN[+1038.375]LTEDTYKPR.I	HexNAc(2)Hex(3)Fuc(1)	N[+1038]	556.38	>sp|Q08380|LG3BP_HUMAN Galectin-3-binding protein OS=Homo sapiens OX=9606 GN=LGALS3BP PE=1 SV=1
K.GLN[+1378.476]LTEDTYKPR.I	HexNAc(2)Hex(6)	N[+1378]	562.4	>sp|Q08380|LG3BP_HUMAN Galectin-3-binding protein OS=Homo sapiens OX=9606 GN=LGALS3BP PE=1 SV=1
K.AAIPSALDTN[+1702.581]SSK.S	HexNAc(2)Hex(8)	N[+1703]	300.19	>sp|Q08380|LG3BP_HUMAN Galectin-3-binding protein OS=Homo sapiens OX=9606 GN=LGALS3BP PE=1 SV=1
K.AAIPSALDTN[+1378.476]SSK.S	HexNAc(2)Hex(6)	N[+1378]	386.4	>sp|Q08380|LG3BP_HUMAN Galectin-3-binding protein OS=Homo sapiens OX=9606 GN=LGALS3BP PE=1 SV=1
K.AAIPSALDTN[+1864.634]SSK.S	HexNAc(2)Hex(9)	N[+1865]	388.8	>sp|Q08380|LG3BP_HUMAN Galectin-3-binding protein OS=Homo sapiens OX=9606 GN=LGALS3BP PE=1 SV=1
K.AAIPSALDTN[+2026.687]SSK.S	HexNAc(2)Hex(10)	N[+2027]	446.29	>sp|Q08380|LG3BP_HUMAN Galectin-3-binding protein OS=Homo sapiens OX=9606 GN=LGALS3BP PE=1 SV=1
R.DIENLKDASSFLAEWQN[+2059.735]ITK.G	HexNAc(4)Hex(5)Fuc(1)NeuAc(1)	N[+2060]	437.04	>sp|P08195|4F2_HUMAN 4F2 cell-surface antigen heavy chain OS=Homo sapiens OX=9606 GN=SLC3A2 PE=1 SV=3
K.DASSFLAEWQN[+2059.735]ITK.G	HexNAc(4)Hex(5)Fuc(1)NeuAc(1)	N[+2060]	305.68	>sp|P08195|4F2_HUMAN 4F2 cell-surface antigen heavy chain OS=Homo sapiens OX=9606 GN=SLC3A2 PE=1 SV=3
K.DASSFLAEWQN[+2350.830]ITK.G	HexNAc(4)Hex(5)Fuc(1)NeuAc(2)	N[+2351]	332.14	>sp|P08195|4F2_HUMAN 4F2 cell-surface antigen heavy chain OS=Homo sapiens OX=9606 GN=SLC3A2 PE=1 SV=3
K.YSVAN[+1378.476]DTGFVDIPK.Q	HexNAc(2)Hex(6)	N[+1378]	476.86	>sp|P07711|CATL1_HUMAN Procathepsin L OS=Homo sapiens OX=9606 GN=CTSL PE=1 SV=2
K.DASSFLAEWQN[+2424.867]ITK.G	HexNAc(5)Hex(6)Fuc(1)NeuAc(1)	N[+2425]	388.33	>sp|P08195|4F2_HUMAN 4F2 cell-surface antigen heavy chain OS=Homo sapiens OX=9606 GN=SLC3A2 PE=1 SV=3
K.DASSFLAEWQN[+1768.640]ITK.G	HexNAc(4)Hex(5)Fuc(1)	N[+1769]	418.4	>sp|P08195|4F2_HUMAN 4F2 cell-surface antigen heavy chain OS=Homo sapiens OX=9606 GN=SLC3A2 PE=1 SV=3
K.DASSFLAEWQN[+1864.634]ITK.G	HexNAc(2)Hex(9)	N[+1865]	474.16	>sp|P08195|4F2_HUMAN 4F2 cell-surface antigen heavy chain OS=Homo sapiens OX=9606 GN=SLC3A2 PE=1 SV=3
K.DASSFLAEWQN[+2026.687]ITK.G	HexNAc(2)Hex(10)	N[+2027]	550.92	>sp|P08195|4F2_HUMAN 4F2 cell-surface antigen heavy chain OS=Homo sapiens OX=9606 GN=SLC3A2 PE=1 SV=3
K.DASSFLAEWQN[+1702.581]ITK.G	HexNAc(2)Hex(8)	N[+1703]	671.2	>sp|P08195|4F2_HUMAN 4F2 cell-surface antigen heavy chain OS=Homo sapiens OX=9606 GN=SLC3A2 PE=1 SV=3
K.YSVAN[+1540.529]DTGFVDIPKQEK.A	HexNAc(2)Hex(7)	N[+1541]	312.71	>sp|P07711|CATL1_HUMAN Procathepsin L OS=Homo sapiens OX=9606 GN=CTSL PE=1 SV=2
R.LLIAGTN[+2026.687]SSDLQQILSLLESNK.D	HexNAc(2)Hex(10)	N[+2027]	312.21	>sp|P08195|4F2_HUMAN 4F2 cell-surface antigen heavy chain OS=Homo sapiens OX=9606 GN=SLC3A2 PE=1 SV=3
R.LLIAGTN[+2643.941]SSDLQQILSLLESNK.D	HexNAc(6)Hex(7)NeuAc(1)	N[+2644]	318.1	>sp|P08195|4F2_HUMAN 4F2 cell-surface antigen heavy chain OS=Homo sapiens OX=9606 GN=SLC3A2 PE=1 SV=3
R.LLIAGTN[+2278.809]SSDLQQILSLLESNK.D	HexNAc(5)Hex(6)NeuAc(1)	N[+2279]	328.95	>sp|P08195|4F2_HUMAN 4F2 cell-surface antigen heavy chain OS=Homo sapiens OX=9606 GN=SLC3A2 PE=1 SV=3
R.LLIAGTN[+2935.037]SSDLQQILSLLESNK.D	HexNAc(6)Hex(7)NeuAc(2)	N[+2935]	335.21	>sp|P08195|4F2_HUMAN 4F2 cell-surface antigen heavy chain OS=Homo sapiens OX=9606 GN=SLC3A2 PE=1 SV=3
R.LLIAGTN[+1540.529]SSDLQQILSLLESNK.D	HexNAc(2)Hex(7)	N[+1541]	383.02	>sp|P08195|4F2_HUMAN 4F2 cell-surface antigen heavy chain OS=Homo sapiens OX=9606 GN=SLC3A2 PE=1 SV=3
R.LLIAGTN[+2352.846]SSDLQQILSLLESNK.D	HexNAc(6)Hex(7)	N[+2353]	384.51	>sp|P08195|4F2_HUMAN 4F2 cell-surface antigen heavy chain OS=Homo sapiens OX=9606 GN=SLC3A2 PE=1 SV=3
R.LLIAGTN[+3009.074]SSDLQQILSLLESNK.D	HexNAc(7)Hex(8)NeuAc(1)	N[+3009]	427.35	>sp|P08195|4F2_HUMAN 4F2 cell-surface antigen heavy chain OS=Homo sapiens OX=9606 GN=SLC3A2 PE=1 SV=3
K.SLVTQYLN[+2789.999]ATGNR.W	HexNAc(6)Hex(7)Fuc(1)NeuAc(1)	N[+2790]	447.85	>sp|P08195|4F2_HUMAN 4F2 cell-surface antigen heavy chain OS=Homo sapiens OX=9606 GN=SLC3A2 PE=1 SV=3
[truncated: 908 more rows]

## Sheet: 20% ACN
Peptide < ProteinMetrics Confidential >	Glycans NHFAGNa	Modification Type(s)	Score	Protein Name
[truncated: 1,920 more rows]

## Sheet: 30% ACN
Peptide < ProteinMetrics Confidential >	Glycans NHFAGNa	Modification Type(s)	Score	Protein Name
[truncated: 1,642 more rows]

[truncated: 6 more sheets: 40% ACN, 0.5mg HILIC, 1mg HILIC, 2mg HILIC, 5mg HILIC, 10mg HILIC]
