# Supplementary material for: A New Strategy for High-Efficient Tandem Enrichment and Simultaneous Profiling of N-Glycopeptides and Phosphopeptides in Lung Cancer Tissue
Source: Front Mol Biosci. 2022 May 24;9:923363. doi: 10.3389/fmolb.2022.923363 (PMC9171396; doi:10.3389/fmolb.2022.923363)
Supplement: Supplementary file 7 [file Table10.XLSX]

## Sheet: Sheet1
Supplementary Table 9. Quantitative differential analysis and GO analysis of phosphosites from lung cancer and normal tissue
Quantitative differential analysis and GO analysis of phosphosites from lung cancer and normal tissue

## Sheet: differential analysis
Significant	-LOG(P-value)	Difference	Protein	Symbol color	Symbol type	Symbol size	Show label	Position	Localization prob	Cancer1	Cancer2	Cancer3	Normal1	Normal2	Normal3
	1.29844	3.42159	sp|O43303|CP110_HUMAN	Color2 [DarkGray]	1	4		257	1	22.1922	22.4284	22.4876	16.4875	20.2835	20.0724
	0.358027	-0.906865	sp|A1L170|CA226_HUMAN	Color2 [DarkGray]	1	4		222	0.997622	17.8902	21.12	18.0565	19.7782	19.8827	20.1264
	0.434835	-1.24452	sp|A1L170|CA226_HUMAN	Color2 [DarkGray]	1	4		223	0.911317	17.3	21.12	17.6337	19.7782	19.8827	20.1264
+	2.09788	2.40286	sp|A1L390|PKHG3_HUMAN	Color2 [DarkGray]	1	4		433	0.898216	17.9079	18.6462	19.0271	15.5172	16.7714	16.0841
	0.262657	1.35878	sp|A2AJT9|BCLA3_HUMAN	Color2 [DarkGray]	1	4		15	1	21.5859	21.091	17.4169	15.5223	19.8692	20.6259
	0.304598	1.33014	sp|A2AJT9|BCLA3_HUMAN	Color2 [DarkGray]	1	4		17	1	21.5859	21.091	17.9844	16.1758	19.8692	20.6259
	1.27306	3.29315	sp|A2RRP1|NBAS_HUMAN	Color2 [DarkGray]	1	4		473	0.896283	20.757	21.9372	20.6725	18.1037	19.6567	15.7268
+	2.16074	4.15524	sp|A2RRP1|NBAS_HUMAN	Color2 [DarkGray]	1	4		475	0.896283	21.6289	20.8693	20.6725	18.1037	17.1009	15.5004
	0.229904	0.676328	sp|A6NDB9|PALM3_HUMAN	Color2 [DarkGray]	1	4		375	1	19.923	18.63	19.5806	19.6317	19.9365	16.5364
	0.309956	-0.193093	sp|A6NFI3|ZN316_HUMAN	Color2 [DarkGray]	1	4		112	1	20.2536	20.0159	20.3759	19.979	20.474	20.7718
	2.3231	-1.2124	sp|B2RTY4|MYO9A_HUMAN	Color2 [DarkGray]	1	4		1299	0.845932	16.9019	17.3083	17.318	18.135	18.3356	18.6949
+	2.49323	2.72344	sp|B2RTY4|MYO9A_HUMAN	Color2 [DarkGray]	1	4		1733	0.994598	19.6715	19.5222	19.8565	17.7213	16.2714	16.8871
	0.142568	0.69489	sp|B2RUZ4|SMIM1_HUMAN	Color2 [DarkGray]	1	4		22	1	19.7526	20.2771	19.7397	20.6334	15.6581	21.3932
	0.0992731	-0.414068	sp|B2RUZ4|SMIM1_HUMAN	Color2 [DarkGray]	1	4		27	0.834428	17.9012	20.2771	19.7397	20.6334	17.1336	21.3932
	1.21847	3.21429	sp|Q99613|EIF3C_HUMAN	Color2 [DarkGray]	1	4		39	0.999973	22.7423	23.2169	23.0639	20.4263	17.4156	21.5383
	1.26008	1.45375	sp|Q99613|EIF3C_HUMAN	Color2 [DarkGray]	1	4		909	0.999938	21.3141	21.6847	21.4276	18.9614	20.5643	20.5395
+	2.57882	3.78169	sp|C9JI98|TM238_HUMAN	Color2 [DarkGray]	1	4		124	1	19.9966	20.1202	20.3358	17.1605	15.2897	16.6574
	2.36905	1.76645	sp|C9JLW8|MCRI1_HUMAN	Color2 [DarkGray]	1	4		21	0.852306	19.5215	19.8682	19.3442	17.5949	17.5101	18.3296
+	3.18244	3.69959	sp|Q8WWN9|ICEF1_HUMAN	Color2 [DarkGray]	1	4		411	0.999996	20.4082	20.8563	20.707	16.9985	16.3112	17.5631
+	4.66555	-3.72923	sp|H7BZ55|CRCC2_HUMAN	Color2 [DarkGray]	1	4		54	0.999996	17.8827	18.2012	18.0041	21.4952	21.8477	21.9328
	3.16756	-1.09856	sp|O00159|MYO1C_HUMAN	Color2 [DarkGray]	1	4		408	0.998052	20.5149	20.7899	20.8939	21.8646	21.7868	21.8429
	1.56901	2.03999	sp|O00161|SNP23_HUMAN	Color2 [DarkGray]	1	4		5	0.865225	17.8224	18.9495	17.9491	16.7933	16.5577	15.25
	1.93846	-0.873784	sp|O00192|ARVC_HUMAN	Color2 [DarkGray]	1	4		335	0.987736	21.1812	20.7782	21.1197	21.597	22.087	22.0164
	0.827327	2.79088	sp|O00193|SMAP_HUMAN	Color2 [DarkGray]	1	4		17	0.821982	22.0184	17.2149	20.9392	16.896	16.5139	18.3899
	1.96842	1.40306	sp|O00203|AP3B1_HUMAN	Color2 [DarkGray]	1	4		276	1	23.6092	22.841	23.4102	21.537	21.8535	22.2607
	0.787043	2.21872	sp|O00231|PSD11_HUMAN	Color2 [DarkGray]	1	4		14	0.999991	20.666	20.8504	18.6103	18.7302	19.0773	15.6632
	0.53506	-1.66093	sp|O00255|MEN1_HUMAN	Color2 [DarkGray]	1	4		492	1	21.739	17.7824	21.7597	21.4029	22.2805	22.5805
	1.94464	0.979305	sp|O00264|PGRC1_HUMAN	Color2 [DarkGray]	1	4		181	0.999999	27.7816	27.9359	27.9176	26.4972	26.9662	27.2338
	1.17541	0.555065	sp|O00264|PGRC1_HUMAN	Color2 [DarkGray]	1	4		57	0.99999	25.2138	25.4202	25.0492	24.4205	24.5425	25.055
	1.1935	2.9713	sp|O00273|DFFA_HUMAN	Color2 [DarkGray]	1	4		315	1	17.9357	21.069	17.6598	16.4591	16.1952	15.0963
+	3.30656	3.20324	sp|O00303|EIF3F_HUMAN	Color2 [DarkGray]	1	4		258	0.999997	20.1243	19.8326	20.0085	16.5419	16.4358	17.378
	1.54551	3.51263	sp|O00418|EF2K_HUMAN	Color2 [DarkGray]	1	4		18	1	21.0598	18.4623	21.0865	16.2064	16.0137	17.8506
	0.713076	2.08361	sp|O00443|P3C2A_HUMAN	Color2 [DarkGray]	1	4		338	0.999827	18.0639	20.8159	20.9238	17.0591	19.7465	16.747
	3.13284	-1.46216	sp|O00443|P3C2A_HUMAN	Color2 [DarkGray]	1	4		259	1	19.5713	19.8466	19.6044	20.8864	21.3274	21.1948
	0.458107	-0.363443	sp|O00470|MEIS1_HUMAN	Color2 [DarkGray]	1	4		196	0.894569	22.1655	21.4959	21.466	21.7314	21.9147	22.5716
	1.97654	3.69983	sp|O00499|BIN1_HUMAN	Color2 [DarkGray]	1	4		296	0.999854	22.9442	22.9718	22.4246	18.1425	18.434	20.6647
	2.16793	1.68377	sp|O00499|BIN1_HUMAN	Color2 [DarkGray]	1	4		298	0.999854	22.3338	22.6192	22.0965	20.0925	20.8707	21.035
	1.44711	2.17311	sp|O00499|BIN1_HUMAN	Color2 [DarkGray]	1	4		303	0.999438	21.7255	21.9972	21.077	18.1425	20.0703	20.0676
	1.45377	2.52656	sp|O00505|IMA4_HUMAN	Color2 [DarkGray]	1	4		60	0.994716	17.6535	20.4039	18.9174	16.2193	16.4712	16.7047
	1.39866	1.56522	sp|O00512|BCL9_HUMAN	Color2 [DarkGray]	1	4		102	0.990158	18.681	18.3844	18.685	16.075	17.8355	17.1442
+	2.90432	2.01645	sp|O00512|BCL9_HUMAN	Color2 [DarkGray]	1	4		104	0.990158	18.681	18.2893	18.685	16.2081	16.4694	16.9285
	1.91362	3.23274	sp|O00515|LAD1_HUMAN	Color2 [DarkGray]	1	4		177	1	20.224	18.3781	20.4771	17.0471	15.8683	16.4656
+	3.20098	4.54218	sp|O00515|LAD1_HUMAN	Color2 [DarkGray]	1	4		38	0.999508	21.4157	21.1197	21.3025	17.644	16.1523	16.415
+	3.77367	5.72797	sp|O00515|LAD1_HUMAN	Color2 [DarkGray]	1	4		394	0.962834	22.2572	22.3392	22.2616	15.7702	17.2033	16.7005
	1.41757	3.62814	sp|O00567|NOP56_HUMAN	Color2 [DarkGray]	1	4		569	1	21.7984	22.9802	22.7766	19.2192	20.67	16.7815
	1.0638	3.23983	sp|O00567|NOP56_HUMAN	Color2 [DarkGray]	1	4		570	1	22.9435	21.7948	21.5998	16.1865	20.67	19.7623
	0.896926	2.81421	sp|O00567|NOP56_HUMAN	Color2 [DarkGray]	1	4		563	0.98634	18.4836	22.2141	17.6076	17.263	16.6603	15.9394
	2.51433	-1.07414	sp|O00712|NFIB_HUMAN	Color2 [DarkGray]	1	4		312	0.947667	21.9719	21.6151	22.0233	22.7304	23.0784	23.0241
	1.20745	-1.55044	sp|O00712|NFIB_HUMAN	Color2 [DarkGray]	1	4		264	0.998305	21.8726	20.2564	20.0303	22.2309	22.5756	22.004
	0.318595	1.45273	sp|O00712|NFIB_HUMAN	Color2 [DarkGray]	1	4		265	0.996258	20.1207	20.2564	20.0303	20.4223	20.6746	14.9522
	0.0639997	0.241702	sp|O14497|ARI1A_HUMAN	Color2 [DarkGray]	1	4		696	0.995619	20.1302	20.0289	18.0916	19.9145	16.9487	20.6624
	0.282949	-0.916248	sp|O14497|ARI1A_HUMAN	Color2 [DarkGray]	1	4		702	0.858617	17.9245	18.8364	16.7854	19.9145	16.4409	19.9398
	0.900433	4.24781	sp|O14497|ARI1A_HUMAN	Color2 [DarkGray]	1	4		363	0.992673	22.0681	21.8824	22.2049	15.0496	16.2127	22.1495
	1.58298	2.39663	sp|O14545|TRAD1_HUMAN	Color2 [DarkGray]	1	4		409	0.997133	17.8814	18.9747	18.336	15.3943	17.2381	15.3698
	1.92926	4.96518	sp|O14545|TRAD1_HUMAN	Color2 [DarkGray]	1	4		415	0.837899	21.648	21.7269	21.7722	18.9954	15.401	15.8552
	0.933403	3.11516	sp|O14578|CTRO_HUMAN	Color2 [DarkGray]	1	4		1971	1	17.7442	17.598	22.0149	14.8943	16.2674	16.85
	2.14683	1.91074	sp|O14617|AP3D1_HUMAN	Color2 [DarkGray]	1	4		658	1	22.1878	22.1513	22.458	19.6807	20.4529	20.9311
+	2.82201	-4.95452	sp|O14639|ABLM1_HUMAN	Color2 [DarkGray]	1	4		422	1	19.6486	17.4357	18.5077	23.3886	23.5444	23.5226
+	3.26555	-4.59709	sp|O14639|ABLM1_HUMAN	Color2 [DarkGray]	1	4		426	1	19.0268	18.0191	17.4952	22.6317	22.8761	22.8247
	0.189948	-0.594886	sp|O14639|ABLM1_HUMAN	Color2 [DarkGray]	1	4		587	0.894164	18.6263	18.7722	18.1526	16.7845	19.8976	20.6538
	2.57759	-1.13878	sp|O14639|ABLM1_HUMAN	Color2 [DarkGray]	1	4		540	0.936152	18.3881	18.3768	18.4201	19.5732	19.8075	19.2206
+	2.30816	-5.94551	sp|O14639|ABLM1_HUMAN	Color2 [DarkGray]	1	4		452	0.993736	20.9983	19.0563	17.3648	24.8943	25.0368	25.3248
+	5.21639	-6.6111	sp|O14639|ABLM1_HUMAN	Color2 [DarkGray]	1	4		455	0.999824	17.915	17.7045	17.3139	24.1513	24.1311	24.4844
	0.0747107	0.289941	sp|O14639|ABLM1_HUMAN	Color2 [DarkGray]	1	4		655	0.999624	20.1831	20.4512	20.453	17.355	21.3254	21.5372
+	3.095	-3.45925	sp|O14639|ABLM1_HUMAN	Color2 [DarkGray]	1	4		431	0.999475	19.9224	19.6206	19.9225	23.3585	22.6121	23.8726
+	3.78754	-4.44088	sp|O14639|ABLM1_HUMAN	Color2 [DarkGray]	1	4		435	0.999287	17.7675	18.44	18.7808	22.6782	22.6121	23.0205
	0.0958605	0.74803	sp|O14639|ABLM1_HUMAN	Color2 [DarkGray]	1	4		352	0.787568	20.9926	17.6617	21.0503	17.7218	15.6189	24.1199
	1.78044	2.90816	sp|O14646|CHD1_HUMAN	Color2 [DarkGray]	1	4		215	0.999689	21.3132	21.1665	21.3967	16.9418	18.9084	19.3017
	1.69859	2.96844	sp|O14646|CHD1_HUMAN	Color2 [DarkGray]	1	4		216	0.999689	21.3132	21.1665	21.3967	16.7609	18.9084	19.3017
+	3.10178	2.54465	sp|O14647|CHD2_HUMAN	Color2 [DarkGray]	1	4		1369	1	22.3048	22.3293	22.383	19.2411	20.0445	20.0976
+	3.10178	2.54465	sp|O14647|CHD2_HUMAN	Color2 [DarkGray]	1	4		1373	1	22.3048	22.3293	22.383	19.2411	20.0445	20.0976
	2.23306	-1.92377	sp|O14681|EI24_HUMAN	Color2 [DarkGray]	1	4		46	0.973461	19.4539	18.7952	19.6394	20.7878	21.2134	21.6587
+	2.74355	3.13521	sp|O14683|P5I11_HUMAN	Color2 [DarkGray]	1	4		14	0.999988	25.8638	25.4563	25.9866	21.8864	22.7912	23.2235
+	3.22483	2.57388	sp|O14737|PDCD5_HUMAN	Color2 [DarkGray]	1	4		119	1	21.5937	21.1414	21.5676	18.4287	19.051	19.1014
+	2.46284	3.14742	sp|O14745|NHRF1_HUMAN	Color2 [DarkGray]	1	4		2	1	19.2282	19.5569	18.0004	15.4161	15.9873	15.9397
+	6.37648	9.27884	sp|O14745|NHRF1_HUMAN	Color2 [DarkGray]	1	4		290	0.973901	25.1408	24.9784	25.0871	15.6993	15.5998	16.0706
	1.64304	2.48395	sp|O14791|APOL1_HUMAN	Color2 [DarkGray]	1	4		311	0.986102	18.2866	17.8918	20.1009	16.2344	16.0998	16.4931
	1.03732	2.24377	sp|O14791|APOL1_HUMAN	Color2 [DarkGray]	1	4		314	0.999312	16.9349	17.5233	20.1009	15.5859	16.5275	15.7144
	1.24345	-1.29331	sp|O14795|UN13B_HUMAN	Color2 [DarkGray]	1	4		254	0.994594	19.2722	17.6871	18.8899	19.743	20.0949	19.8912
	0.012799	-0.00784047	sp|O14828|SCAM3_HUMAN	Color2 [DarkGray]	1	4		76	0.999972	22.3361	22.6477	22.13	22.1997	22.2931	22.6445
+	3.40016	3.56222	sp|O14974|MYPT1_HUMAN	Color2 [DarkGray]	1	4		507	0.986852	19.997	20.2492	20.0066	16.718	16.9432	15.905
+	2.8958	3.67761	sp|O14974|MYPT1_HUMAN	Color2 [DarkGray]	1	4		910	0.804307	20.7782	20.8855	20.6386	17.9215	16.38	16.9679
	0.836256	0.541816	sp|O15014|ZN609_HUMAN	Color2 [DarkGray]	1	4		576	0.999819	21.1862	20.2318	20.7576	20.0331	20.0985	20.4184
	0.836256	0.541816	sp|O15014|ZN609_HUMAN	Color2 [DarkGray]	1	4		578	0.992739	21.1862	20.2318	20.7576	20.0331	20.0985	20.4184
	1.24877	3.56636	sp|O15027|SC16A_HUMAN	Color2 [DarkGray]	1	4		1356	0.999966	22.527	20.982	22.3773	17.4174	20.8722	16.8977
	1.24849	4.38444	sp|O15027|SC16A_HUMAN	Color2 [DarkGray]	1	4		1359	0.998814	22.0404	22.1547	22.0326	15.3512	20.8722	16.8509
+	2.37377	5.03664	sp|O15042|SR140_HUMAN	Color2 [DarkGray]	1	4		67	0.998859	22.3103	22.1146	22.3587	15.5144	18.1499	18.0094
+	2.73521	-3.35493	sp|O15061|SYNEM_HUMAN	Color2 [DarkGray]	1	4		384	0.985114	19.2474	18.7046	17.7207	21.7212	22.0459	21.9703
	0.240231	1.36978	sp|O15061|SYNEM_HUMAN	Color2 [DarkGray]	1	4		1044	1	18.6481	18.6342	20.2099	15.2612	22.1464	15.9753
	1.64284	-1.31648	sp|O15061|SYNEM_HUMAN	Color2 [DarkGray]	1	4		1049	1	18.6481	19.4777	19.6613	20.2023	20.8255	20.7088
	0.769177	-1.90246	sp|O15068|MCF2L_HUMAN	Color2 [DarkGray]	1	4		589	0.999944	21.2122	17.7957	20.9578	21.4301	21.7912	22.4518
	3.10937	1.95192	sp|O15075|DCLK1_HUMAN	Color2 [DarkGray]	1	4		330	0.929966	20.0837	20.1517	19.9625	17.7886	18.0609	18.4926
	0.983005	2.00973	sp|O15075|DCLK1_HUMAN	Color2 [DarkGray]	1	4		332	0.979466	17.3514	19.4541	19.3765	15.4722	16.9273	17.7533
+	3.62227	2.51399	sp|O15075|DCLK1_HUMAN	Color2 [DarkGray]	1	4		337	0.766643	20.899	21.1879	20.9261	18.309	18.3126	18.8493
+	2.54523	6.1589	sp|O15075|DCLK1_HUMAN	Color2 [DarkGray]	1	4		352	0.952025	23.5221	23.4077	23.3973	19.1455	16.6126	16.0922
	0.547809	1.32339	sp|O15085|ARHGB_HUMAN	Color2 [DarkGray]	1	4		35	0.998108	19.294	17.1047	17.2337	15.2166	16.4645	17.981
	0.321441	1.39953	sp|O15085|ARHGB_HUMAN	Color2 [DarkGray]	1	4		271	0.99947	17.6604	20.7269	21.0616	15.5938	19.5504	20.1062
	2.51593	1.66194	sp|O15085|ARHGB_HUMAN	Color2 [DarkGray]	1	4		663	0.999995	20.1198	19.9504	19.5545	17.8991	18.1606	18.5792
	0.283949	1.94597	sp|O15127|SCAM2_HUMAN	Color2 [DarkGray]	1	4		319	1	26.3967	26.5761	20.8298	18.6182	24.7307	24.6159
	0.453138	3.32919	sp|O15127|SCAM2_HUMAN	Color2 [DarkGray]	1	4		320	1	20.9227	20.9259	26.4668	24.3972	18.1522	15.7785
	0.0418184	-0.122583	sp|O15164|TIF1A_HUMAN	Color2 [DarkGray]	1	4		1042	1	20.6531	17.6317	20.4997	19.4109	19.7175	20.0238
+	4.09289	3.04724	sp|O15173|PGRC2_HUMAN	Color2 [DarkGray]	1	4		104	1	21.0081	20.9083	20.8936	17.8641	17.5873	18.2169
	0.209325	0.791019	sp|O15231|ZN185_HUMAN	Color2 [DarkGray]	1	4		453	0.879482	18.81	20.3939	20.4867	20.3428	16.3921	20.5827
	1.23678	5.71644	sp|O15234|CASC3_HUMAN	Color2 [DarkGray]	1	4		148	0.999801	23.9407	24.0718	23.851	16.7282	15.4698	22.5162
	1.27382	2.38193	sp|O15258|RER1_HUMAN	Color2 [DarkGray]	1	4		2	0.999172	17.596	19.6977	19.5883	17.028	17.2242	15.484
	1.64949	3.68257	sp|O15258|RER1_HUMAN	Color2 [DarkGray]	1	4		95	0.837575	21.3979	20.271	20.7478	18.95	15.6746	16.7445
	0.359294	-1.4822	sp|O15400|STX7_HUMAN	Color2 [DarkGray]	1	4		129	0.998255	18.9555	18.5225	17.5057	16.6317	20.541	22.2575
+	3.07646	3.48186	sp|O15427|MOT4_HUMAN	Color2 [DarkGray]	1	4		436	1	21.3364	21.8002	21.7007	17.5573	18.041	18.7934
+	3.06403	2.87167	sp|O15438|MRP3_HUMAN	Color2 [DarkGray]	1	4		908	0.999602	21.0378	20.9864	21.846	18.2815	18.2369	18.7368
+	3.65739	2.73716	sp|O15438|MRP3_HUMAN	Color2 [DarkGray]	1	4		911	0.844051	21.0378	20.9864	21.4425	18.2815	18.2369	18.7368
	0.830817	1.29344	sp|O15541|R113A_HUMAN	Color2 [DarkGray]	1	4		6	1	19.1736	19.134	17.3176	16.638	17.1539	17.9529
	0.494031	0.727009	sp|O43150|ASAP2_HUMAN	Color2 [DarkGray]	1	4		701	1	18.859	17.7138	18.9452	17.3793	17.1767	18.7809
+	3.10986	2.2878	sp|O43159|RRP8_HUMAN	Color2 [DarkGray]	1	4		104	1	17.9897	18.0652	18.5304	15.5426	16.1004	16.0789
	0.388787	0.662009	sp|O43159|RRP8_HUMAN	Color2 [DarkGray]	1	4		106	1	17.8024	18.5537	17.2084	16.1953	17.1048	18.2784
+	3.48661	5.55397	sp|O43164|PJA2_HUMAN	Color2 [DarkGray]	1	4		253	0.999985	21.5898	21.6271	21.5966	15.1047	16.691	16.356
	1.14057	0.699618	sp|O43166|SI1L1_HUMAN	Color2 [DarkGray]	1	4		1734	0.879921	20.0751	19.4377	19.8663	18.6848	19.1606	19.4349
+	2.10879	2.07976	sp|O43166|SI1L1_HUMAN	Color2 [DarkGray]	1	4		1549	0.933821	19.0193	19.4515	18.2333	17.243	16.485	16.7368
	2.80709	1.92984	sp|O43166|SI1L1_HUMAN	Color2 [DarkGray]	1	4		1585	0.99965	21.0311	20.8763	21.0116	18.6828	18.9304	19.5163
+	3.13663	2.61805	sp|O43237|DC1L2_HUMAN	Color2 [DarkGray]	1	4		194	0.999999	20.76	21.4667	20.8339	18.3032	18.1737	18.7296
	1.64776	3.06998	sp|O43237|DC1L2_HUMAN	Color2 [DarkGray]	1	4		446	0.999362	20.3198	17.805	20.1787	15.9103	16.4682	16.7151
	2.85294	-1.45994	sp|O43294|TGFI1_HUMAN	Color2 [DarkGray]	1	4		418	1	18.3303	18.0888	18.1598	19.323	19.7402	19.8953
	1.43739	-2.66073	sp|O43294|TGFI1_HUMAN	Color2 [DarkGray]	1	4		137	0.999984	19.8933	18.3229	19.6512	20.7615	21.8744	23.2137
	0.899778	-3.35804	sp|O43294|TGFI1_HUMAN	Color2 [DarkGray]	1	4		141	0.821231	18.7778	22.2314	18.5718	23.8836	20.7569	25.0146
	0.543136	-2.99069	sp|O43294|TGFI1_HUMAN	Color2 [DarkGray]	1	4		143	0.994658	18.7778	18.3229	18.5718	16.7718	23.1659	24.7069
	0.155261	-0.457246	sp|O43306|ADCY6_HUMAN	Color2 [DarkGray]	1	4		576	1	17.3188	17.4272	17.51	15.688	18.7647	19.175
+	2.84649	2.55653	sp|O43310|CTIF_HUMAN	Color2 [DarkGray]	1	4		18	1	19.1334	19.8438	19.2121	17.2362	16.4207	16.8628
	4.88674	1.81971	sp|O43314|VIP2_HUMAN	Color2 [DarkGray]	1	4		1006	0.999998	19.0557	19.2038	19.2681	17.3237	17.4174	17.3274
	1.04274	1.26851	sp|O43314|VIP2_HUMAN	Color2 [DarkGray]	1	4		1016	0.892113	18.3098	17.4193	17.2633	17.0337	15.4803	16.6728
	1.25062	1.78014	sp|O43318|M3K7_HUMAN	Color2 [DarkGray]	1	4		389	0.999531	19.0067	18.7434	19.0585	17.6278	17.9898	15.8506
+	2.07814	3.22047	sp|O43318|M3K7_HUMAN	Color2 [DarkGray]	1	4		439	0.99297	20.6425	20.7814	20.5162	17.9828	18.1844	16.1116
	2.10223	1.95278	sp|O43395|PRPF3_HUMAN	Color2 [DarkGray]	1	4		619	1	22.6128	22.6201	22.6028	20.0558	20.5152	21.4064
+	2.03177	3.18861	sp|O43399|TPD54_HUMAN	Color2 [DarkGray]	1	4		12	1	20.8009	21.0003	20.5991	17.6662	18.7405	16.4278
	0.246785	1.68709	sp|O43399|TPD54_HUMAN	Color2 [DarkGray]	1	4		166	0.999998	24.3729	17.628	24.1686	17.3059	21.4776	22.3248
	0.681462	3.17852	sp|O43432|IF4G3_HUMAN	Color2 [DarkGray]	1	4		1156	0.978676	23.1642	18.5416	22.9808	15.4455	19.4511	20.2544
	1.24178	-1.46084	sp|O43491|E41L2_HUMAN	Color2 [DarkGray]	1	4		715	0.998222	18.8894	19.0218	17.3682	19.5954	19.9485	20.1181
	0.179255	-0.445286	sp|O43491|E41L2_HUMAN	Color2 [DarkGray]	1	4		718	0.976728	17.4399	17.8948	17.7914	16.2902	18.971	19.2007
	0.417809	1.08913	sp|O43491|E41L2_HUMAN	Color2 [DarkGray]	1	4		647	0.971314	17.8316	18.7731	18.3999	15.6297	16.8233	19.2842
	1.72791	-2.12705	sp|O43491|E41L2_HUMAN	Color2 [DarkGray]	1	4		15	0.948666	17.9235	19.377	17.7031	20.1059	20.5622	20.7167
+	3.42034	-3.78779	sp|O43491|E41L2_HUMAN	Color2 [DarkGray]	1	4		499	1	17.8855	18.9462	18.4708	21.9271	22.3038	22.435
+	4.13597	5.08676	sp|O43491|E41L2_HUMAN	Color2 [DarkGray]	1	4		87	0.986882	20.9186	21.1615	21.0535	16.2482	16.2553	15.3697
	0.110711	-0.834205	sp|O43493|TGON2_HUMAN	Color2 [DarkGray]	1	4		71	0.943301	18.0091	22.5556	17.4031	15.7772	22.3101	22.3832
	0.877838	2.61837	sp|O43493|TGON2_HUMAN	Color2 [DarkGray]	1	4		298	0.903076	20.4581	20.8532	20.4872	16.2333	16.9983	20.7118
	1.691	3.78158	sp|O43566|RGS14_HUMAN	Color2 [DarkGray]	1	4		203	0.999621	21.062	19.8173	21.0581	15.6654	18.6874	16.2397
+	2.93714	4.65299	sp|O43566|RGS14_HUMAN	Color2 [DarkGray]	1	4		288	0.998948	22.0669	22.1429	21.6092	16.2157	17.7841	17.8603
+	2.75588	3.35057	sp|O43566|RGS14_HUMAN	Color2 [DarkGray]	1	4		291	0.97593	20.0217	19.3762	20.0699	16.5312	17.1191	15.7658
+	2.47754	2.70688	sp|O43583|DENR_HUMAN	Color2 [DarkGray]	1	4		73	0.999992	18.9616	18.6729	19.3959	16.1125	17.0326	15.7646
	0.858037	1.55955	sp|O43719|HTSF1_HUMAN	Color2 [DarkGray]	1	4		579	1	20.1196	19.1549	20.1468	16.6922	18.9351	19.1154
	1.57624	4.58768	sp|O43719|HTSF1_HUMAN	Color2 [DarkGray]	1	4		624	1	21.7654	21.9803	22.0822	16.3332	15.731	20.0006
+	3.89967	2.1348	sp|O43719|HTSF1_HUMAN	Color2 [DarkGray]	1	4		702	1	21.7002	21.786	21.6911	19.3063	19.7227	19.7439
+	2.00111	2.30655	sp|O43719|HTSF1_HUMAN	Color2 [DarkGray]	1	4		642	1	21.9144	21.7526	21.8183	18.6543	19.5308	20.3807
	1.55476	2.65073	sp|O43752|STX6_HUMAN	Color2 [DarkGray]	1	4		2	1	18.2478	19.9188	18.4877	15.0725	16.9594	16.6701
+	2.38905	3.2255	sp|O43760|SNG2_HUMAN	Color2 [DarkGray]	1	4		3	0.999962	19.5664	19.7187	18.0869	15.5975	16.1521	15.9459
	0.616561	-2.84708	sp|O43765|SGTA_HUMAN	Color2 [DarkGray]	1	4		305	0.922655	17.8289	18.1637	24.2096	22.8049	22.9393	22.9992
+	3.49379	5.27045	sp|O43768|ENSA_HUMAN	Color2 [DarkGray]	1	4		2	1	21.4941	21.1341	21.6334	16.9809	15.9358	15.5335
+	2.68701	3.93541	sp|O43818|U3IP2_HUMAN	Color2 [DarkGray]	1	4		50	0.99297	20.8916	20.863	20.9528	17.8976	15.9872	17.0163
+	5.16781	4.07106	sp|O43818|U3IP2_HUMAN	Color2 [DarkGray]	1	4		51	0.99297	20.8916	20.863	20.9528	16.8982	16.5797	17.0163
+	7.37537	3.84006	sp|O43818|U3IP2_HUMAN	Color2 [DarkGray]	1	4		53	0.967818	20.8916	20.863	20.9528	17.0877	17.0831	17.0163
	1.08082	1.80657	sp|O43823|AKAP8_HUMAN	Color2 [DarkGray]	1	4		339	0.999999	17.8674	20.1002	18.2523	16.2397	17.0223	17.5382
	1.31165	2.17879	sp|O43823|AKAP8_HUMAN	Color2 [DarkGray]	1	4		323	1	19.902	20.1076	18.527	17.2521	16.3385	18.4096
	1.13474	1.67572	sp|O43823|AKAP8_HUMAN	Color2 [DarkGray]	1	4		328	1	19.902	20.1076	18.2117	17.2521	17.5325	18.4096
	0.548501	2.64174	sp|O43847|NRDC_HUMAN	Color2 [DarkGray]	1	4		94	0.852478	16.7562	23.1416	23.1332	18.1549	18.3603	18.5905
	0.218419	-0.847073	sp|O43896|KIF1C_HUMAN	Color2 [DarkGray]	1	4		674	0.997515	21.5469	16.889	21.2164	20.3959	20.926	20.8716
	0.207443	-0.767314	sp|O43896|KIF1C_HUMAN	Color2 [DarkGray]	1	4		676	0.990069	21.5469	17.1282	21.2164	20.3959	20.926	20.8716
	0.155554	0.423421	sp|O43933|PEX1_HUMAN	Color2 [DarkGray]	1	4		1181	0.95781	20.8876	17.5322	18.302	18.3894	18.404	18.658
	0.457334	1.19192	sp|O60231|DHX16_HUMAN	Color2 [DarkGray]	1	4		103	1	21.8033	22.0493	18.65	19.2664	19.5248	20.1357
	0.432077	1.21193	sp|O60231|DHX16_HUMAN	Color2 [DarkGray]	1	4		106	0.923277	21.8033	21.8636	18.3255	19.0468	19.345	19.9648
+	3.92102	2.97519	sp|O60231|DHX16_HUMAN	Color2 [DarkGray]	1	4		160	0.999372	21.8616	21.4911	22.089	18.662	19.0048	18.8494
	0.449252	0.222245	sp|O60238|BNI3L_HUMAN	Color2 [DarkGray]	1	4		166	0.998456	21.4502	21.7849	21.684	21.057	21.5028	21.6926
	0.761387	-1.36087	sp|O60256|KPRB_HUMAN	Color2 [DarkGray]	1	4		227	1	20.5489	18.1975	18.0849	19.9642	20.4002	20.5494
	0.0137482	0.0781848	sp|O60264|SMCA5_HUMAN	Color2 [DarkGray]	1	4		116	0.813326	18.2429	18.8727	21.0451	20.6804	21.2768	15.9689
	2.10191	1.46281	sp|O60271|JIP4_HUMAN	Color2 [DarkGray]	1	4		730	0.99302	22.9877	23.2767	22.8992	21.0982	21.6309	22.0462
	1.31332	1.00257	sp|O60271|JIP4_HUMAN	Color2 [DarkGray]	1	4		733	0.991293	22.835	23.0227	22.7036	21.2296	21.9012	22.4228
+	3.34045	4.34582	sp|O60292|SI1L3_HUMAN	Color2 [DarkGray]	1	4		1544	0.995023	20.2142	20.3851	20.2613	15.9702	15.2189	16.634
	1.25519	2.84376	sp|O60293|ZC3H1_HUMAN	Color2 [DarkGray]	1	4		1303	0.910906	19.0191	20.8806	18.1698	16.7448	15.201	17.5924
	1.09071	2.58057	sp|O60293|ZC3H1_HUMAN	Color2 [DarkGray]	1	4		1304	0.910906	18.317	20.8806	17.5137	17.2239	15.7651	15.9807
	0.556548	-0.399733	sp|O60315|ZEB2_HUMAN	Color2 [DarkGray]	1	4		1203	1	16.8336	17.2538	16.6569	17.2751	17.7913	16.8771
	0.970089	-0.936874	sp|O60315|ZEB2_HUMAN	Color2 [DarkGray]	1	4		784	0.991548	17.9771	19.5037	18.9998	19.6688	19.7637	19.8587
	0.39377	0.834031	sp|O60341|KDM1A_HUMAN	Color2 [DarkGray]	1	4		849	0.875988	17.7627	19.7869	18.2563	18.3204	18.5197	16.4637
	1.51191	5.17541	sp|O60343|TBCD4_HUMAN	Color2 [DarkGray]	1	4		588	1	21.4238	21.8001	21.4211	17.8542	13.2202	18.0444
	1.51191	5.17541	sp|O60343|TBCD4_HUMAN	Color2 [DarkGray]	1	4		591	1	21.4238	21.8001	21.4211	17.8542	13.2202	18.0444
	0.309359	-1.29843	sp|O60437|PEPL_HUMAN	Color2 [DarkGray]	1	4		14	0.998327	22.4434	17.4058	22.6297	22.0022	22.2216	22.1503
+	3.42522	-2.11524	sp|O60437|PEPL_HUMAN	Color2 [DarkGray]	1	4		887	1	18.4277	17.9171	18.1042	20.1626	20.1303	20.5018
+	2.57402	-2.40768	sp|O60437|PEPL_HUMAN	Color2 [DarkGray]	1	4		1657	1	18.9008	19.4301	18.5377	20.9532	21.3118	21.8267
	1.01597	-0.501426	sp|O60504|VINEX_HUMAN	Color2 [DarkGray]	1	4		544	0.999984	22.7212	22.0805	22.6389	22.7568	23.0545	23.1336
	1.01597	-0.501426	sp|O60504|VINEX_HUMAN	Color2 [DarkGray]	1	4		545	0.99948	22.7212	22.0805	22.6389	22.7568	23.0545	23.1336
	2.58012	-1.36667	sp|O60504|VINEX_HUMAN	Color2 [DarkGray]	1	4		530	0.846229	20.2762	20.8226	20.5672	21.7347	21.8575	22.1737
+	3.55446	2.29744	sp|O60664|PLIN3_HUMAN	Color2 [DarkGray]	1	4		241	0.994763	19.7184	19.679	19.6849	17.0951	17.343	17.7519
+	2.96894	3.82195	sp|O60664|PLIN3_HUMAN	Color2 [DarkGray]	1	4		130	0.999927	20.5092	20.3686	20.3577	17.4454	15.9223	16.4019
	1.32961	0.848514	sp|O60716|CTND1_HUMAN	Color2 [DarkGray]	1	4		346	1	22.5689	22.912	22.518	21.3238	21.8681	22.2614
	1.52688	-0.892564	sp|O60716|CTND1_HUMAN	Color2 [DarkGray]	1	4		349	1	23.0998	23.3335	23.0841	23.6578	23.9954	24.5418
	1.81839	-1.01907	sp|O60716|CTND1_HUMAN	Color2 [DarkGray]	1	4		352	1	22.737	22.989	22.6899	23.4843	23.7201	24.2687
	0.225546	0.602155	sp|O60716|CTND1_HUMAN	Color2 [DarkGray]	1	4		847	0.999924	18.384	16.6572	17.9803	15.7858	16.6136	18.8157
	3.16453	1.60359	sp|O60716|CTND1_HUMAN	Color2 [DarkGray]	1	4		920	1	20.2471	20.5927	20.3462	18.6351	18.6821	19.0582
	1.06666	-0.315036	sp|O60716|CTND1_HUMAN	Color2 [DarkGray]	1	4		899	1	20.5475	20.4689	20.256	20.5914	20.6763	20.9498
+	3.73699	-3.06022	sp|O60716|CTND1_HUMAN	Color2 [DarkGray]	1	4		861	0.95555	17.638	17.4802	17.8594	20.6477	20.4117	21.0988
+	3.62644	-2.54805	sp|O60716|CTND1_HUMAN	Color2 [DarkGray]	1	4		864	0.997823	18.1819	18.1122	18.22	20.6477	20.4117	21.0988
	1.59427	-0.940344	sp|O60716|CTND1_HUMAN	Color2 [DarkGray]	1	4		268	1	22.8512	22.205	22.631	23.1271	23.6142	23.7669
	2.12602	-0.983631	sp|O60716|CTND1_HUMAN	Color2 [DarkGray]	1	4		269	1	22.0581	21.5387	21.9682	22.649	22.8239	23.043
+	4.72736	3.91452	sp|O60749|SNX2_HUMAN	Color2 [DarkGray]	1	4		119	0.999152	20.8178	20.4944	20.8084	16.5755	17.0129	16.7888
	0.497327	2.43769	sp|O60762|DPM1_HUMAN	Color2 [DarkGray]	1	4		9	0.931261	23.896	24.026	24.053	23.3503	17.2932	24.0184
	0.482071	-2.56205	sp|O60763|USO1_HUMAN	Color2 [DarkGray]	1	4		48	0.999747	24.1337	23.5182	24.2744	28.5074	21.956	29.149
	0.257382	0.674003	sp|O60784|TOM1_HUMAN	Color2 [DarkGray]	1	4		355	0.999123	18.3328	18.6498	17.4391	18.2081	15.531	18.6606
+	3.98059	3.52168	sp|O60825|F262_HUMAN	Color2 [DarkGray]	1	4		483	0.998753	22.0832	21.5303	21.942	18.3323	18.6029	18.0552
	0.540392	1.6963	sp|O60832|DKC1_HUMAN	Color2 [DarkGray]	1	4		485	0.999927	20.5712	17.9084	18.3004	16.3069	19.4403	15.9439
	0.748134	3.93144	sp|O60832|DKC1_HUMAN	Color2 [DarkGray]	1	4		494	0.934539	24.6472	23.738	24.6763	22.5241	23.0958	15.6472
	3.11331	1.60573	sp|O60832|DKC1_HUMAN	Color2 [DarkGray]	1	4		513	1	22.8186	23.0861	23.1542	21.1386	21.6042	21.4989
+	3.21028	4.93304	sp|O60832|DKC1_HUMAN	Color2 [DarkGray]	1	4		451	1	25.3534	25.7542	25.4231	19.7426	20.5502	21.4388
+	3.21028	4.93304	sp|O60832|DKC1_HUMAN	Color2 [DarkGray]	1	4		453	1	25.3534	25.7542	25.4231	19.7426	20.5502	21.4388
	1.86759	6.01778	sp|O60832|DKC1_HUMAN	Color2 [DarkGray]	1	4		455	1	24.5976	24.9158	24.6677	16.6317	18.0573	21.4388
	1.02091	2.76708	sp|O60841|IF2P_HUMAN	Color2 [DarkGray]	1	4		588	0.941415	21.9337	19.0418	17.6365	16.9356	16.8755	16.4997
	0.775226	2.81413	sp|O60841|IF2P_HUMAN	Color2 [DarkGray]	1	4		589	0.944493	21.9337	17.0058	17.5541	15.9863	17.0808	14.9841
	0.815402	2.59394	sp|O60841|IF2P_HUMAN	Color2 [DarkGray]	1	4		591	0.944493	21.9337	16.9112	19.3644	17.2461	16.3551	16.8264
	1.55417	3.79115	sp|O60841|IF2P_HUMAN	Color2 [DarkGray]	1	4		595	0.984523	21.9337	18.3226	19.1001	15.791	16.4731	15.719
+	3.77144	4.48897	sp|O60841|IF2P_HUMAN	Color2 [DarkGray]	1	4		107	1	25.8725	25.3965	25.715	20.7902	20.9652	21.7616
+	4.07082	4.61788	sp|O60841|IF2P_HUMAN	Color2 [DarkGray]	1	4		113	1	25.9673	25.6341	25.7797	20.7162	21.166	21.6453
	1.43032	2.82496	sp|O60841|IF2P_HUMAN	Color2 [DarkGray]	1	4		164	1	20.4765	23.1453	20.4306	18.2244	18.4557	18.8976
	1.47587	5.28988	sp|O60841|IF2P_HUMAN	Color2 [DarkGray]	1	4		214	0.999999	26.516	26.6596	26.4199	17.932	22.6671	23.1268
+	3.25406	5.68499	sp|O60841|IF2P_HUMAN	Color2 [DarkGray]	1	4		135	0.863257	21.7226	20.856	21.0919	14.5745	15.7607	16.2803
+	3.25406	5.68499	sp|O60841|IF2P_HUMAN	Color2 [DarkGray]	1	4		137	0.964178	21.7226	20.856	21.0919	14.5745	15.7607	16.2803
	1.03612	0.600845	sp|O60885|BRD4_HUMAN	Color2 [DarkGray]	1	4		1117	1	20.5047	20.4134	20.4597	19.3425	19.9721	20.2606
+	2.02566	4.64966	sp|O60927|PP1RB_HUMAN	Color2 [DarkGray]	1	4		73	0.999895	21.2255	18.5702	21.1515	16.0226	16.2464	14.7292
	1.66501	4.12094	sp|O60927|PP1RB_HUMAN	Color2 [DarkGray]	1	4		74	0.999895	21.2255	18.0293	21.1515	16.2389	15.2374	16.5673
+	2.16191	4.59909	sp|O60927|PP1RB_HUMAN	Color2 [DarkGray]	1	4		77	0.999895	21.2255	19.0706	21.1515	16.3463	16.526	14.7781
	0.665972	1.65678	sp|O75113|N4BP1_HUMAN	Color2 [DarkGray]	1	4		288	0.995605	17.0857	20.3871	17.7652	17.7347	16.0241	16.5089
+	3.4898	4.40995	sp|O75122|CLAP2_HUMAN	Color2 [DarkGray]	1	4		370	0.95229	21.0679	21.0594	21.2684	15.9953	17.2564	16.9142
	0.507266	1.91639	sp|O75151|PHF2_HUMAN	Color2 [DarkGray]	1	4		899	1	21.901	21.2126	20.6961	16.127	20.7911	21.1424
	0.316882	1.36241	sp|O75151|PHF2_HUMAN	Color2 [DarkGray]	1	4		905	0.989096	20.8633	20.2824	20.5946	15.7196	20.7911	21.1424
	2.26459	1.16546	sp|O75152|ZC11A_HUMAN	Color2 [DarkGray]	1	4		290	0.999725	22.9009	23.0604	22.9739	21.5239	21.6983	22.2167
+	2.15533	2.7238	sp|O75179|ANR17_HUMAN	Color2 [DarkGray]	1	4		1709	0.999949	18.792	19.0357	18.9814	16.8263	16.6524	15.159
+	3.58337	4.34853	sp|O75179|ANR17_HUMAN	Color2 [DarkGray]	1	4		2059	0.999893	20.7029	19.7761	20.5039	16.2761	16.1105	15.5506
	0.305765	1.72806	sp|O75351|VPS4B_HUMAN	Color2 [DarkGray]	1	4		102	1	23.5033	22.4718	18.0377	16.4552	21.1508	21.2225
	1.89394	2.3164	sp|O75362|ZN217_HUMAN	Color2 [DarkGray]	1	4		407	0.976794	19.4436	19.8019	19.298	17.8265	17.5995	16.1684
+	2.14351	3.27096	sp|O75367|H2AY_HUMAN	Color2 [DarkGray]	1	4		170	0.999809	20.9802	21.1645	20.5737	16.3974	18.1369	18.3712
+	2.05788	3.32049	sp|O75367|H2AY_HUMAN	Color2 [DarkGray]	1	4		173	0.877503	20.9802	21.1645	20.5737	16.2488	18.1369	18.3712
	0.630572	1.13609	sp|O75376|NCOR1_HUMAN	Color2 [DarkGray]	1	4		1472	0.999712	18.5776	18.8138	18.1511	16.2237	17.026	18.8845
	1.73345	5.80467	sp|O75376|NCOR1_HUMAN	Color2 [DarkGray]	1	4		158	0.814588	23.1992	18.6316	23.0934	15.9233	15.5574	16.0295
	0.000654178	-0.00285467	sp|O75376|NCOR1_HUMAN	Color2 [DarkGray]	1	4		2120	1	17.6122	20.9378	18.7937	19.9402	17.0567	20.3553
	4.68212	1.53568	sp|O75382|TRIM3_HUMAN	Color2 [DarkGray]	1	4		7	1	22.1646	22.16	22.1271	20.4847	20.6685	20.6914
	2.6657	1.59282	sp|O75391|SPAG7_HUMAN	Color2 [DarkGray]	1	4		202	1	18.023	18.3322	17.8866	16.5798	16.751	16.1326
	0.728417	2.13252	sp|O75396|SC22B_HUMAN	Color2 [DarkGray]	1	4		175	0.855531	20.3791	20.8169	20.417	15.74	19.8124	19.6631
	1.09542	1.88119	sp|O75396|SC22B_HUMAN	Color2 [DarkGray]	1	4		177	0.895693	21.2554	18.8686	21.2796	18.5229	18.4326	18.8045
+	3.24205	3.66609	sp|O75396|SC22B_HUMAN	Color2 [DarkGray]	1	4		168	0.994586	19.6256	20.0778	20.0402	16.2643	16.8271	15.654
	0.397439	1.61731	sp|O75396|SC22B_HUMAN	Color2 [DarkGray]	1	4		137	0.999911	20.9727	20.7023	20.9306	15.894	20.2918	21.5679
+	2.45669	4.3971	sp|O75400|PR40A_HUMAN	Color2 [DarkGray]	1	4		935	0.901663	21.947	20.1154	21.2439	17.4403	15.8254	16.8493
+	2.85176	4.82471	sp|O75400|PR40A_HUMAN	Color2 [DarkGray]	1	4		938	0.985887	21.947	20.1154	21.2439	16.1575	15.8254	16.8493
	0.0427569	0.364097	sp|O75400|PR40A_HUMAN	Color2 [DarkGray]	1	4		883	1	17.8324	17.5583	21.2588	17.1876	23.6233	14.7463
	0.221131	-1.40342	sp|O75400|PR40A_HUMAN	Color2 [DarkGray]	1	4		885	1	18.7161	18.4587	21.2588	22.7263	23.6233	16.2944
	0.253716	-1.78846	sp|O75400|PR40A_HUMAN	Color2 [DarkGray]	1	4		888	1	17.6286	17.7197	21.2588	22.7263	23.6233	15.6229
+	4.66728	2.83914	sp|O75420|GGYF1_HUMAN	Color2 [DarkGray]	1	4		137	1	19.8103	19.9701	19.9875	16.8628	17.1967	17.1909
	2.62044	1.50645	sp|O75420|GGYF1_HUMAN	Color2 [DarkGray]	1	4		638	0.999667	20.9595	20.9679	20.9665	19.0445	19.7968	19.5332
	1.88762	1.51508	sp|O75475|PSIP1_HUMAN	Color2 [DarkGray]	1	4		129	0.999993	24.7522	24.3515	24.3753	23.5049	22.3696	23.0592
	0.399288	2.9154	sp|O75475|PSIP1_HUMAN	Color2 [DarkGray]	1	4		105	0.754418	24.5963	19.8543	20.1874	16.0523	15.8404	23.999
	0.221557	1.55663	sp|O75475|PSIP1_HUMAN	Color2 [DarkGray]	1	4		106	0.956601	20.1848	23.7701	24.484	23.6452	23.6598	16.4641
	0.0835564	0.679739	sp|O75475|PSIP1_HUMAN	Color2 [DarkGray]	1	4		273	0.970521	18.2862	23.1477	23.7795	16.4923	22.888	23.7939
	0.427862	1.17742	sp|O75475|PSIP1_HUMAN	Color2 [DarkGray]	1	4		275	0.998842	23.7889	23.1477	23.7795	20.1309	23.1134	23.9394
+	3.06776	2.38969	sp|O75494|SRS10_HUMAN	Color2 [DarkGray]	1	4		133	0.999997	24.8517	25.52	25.3909	22.6225	22.7772	23.1939
+	3.00138	2.50612	sp|O75494|SRS10_HUMAN	Color2 [DarkGray]	1	4		131	0.999999	24.6316	25.3773	25.245	22.3269	22.4853	22.9233
	0.550672	1.78037	sp|O75494|SRS10_HUMAN	Color2 [DarkGray]	1	4		129	0.999444	18.8769	22.9383	22.7158	18.7863	19.6893	20.7143
	3.07355	1.80883	sp|O75569|PRKRA_HUMAN	Color2 [DarkGray]	1	4		18	0.978629	23.7227	24.0743	24.0037	21.8055	22.1834	22.3852
	1.39097	-2.00181	sp|O75592|MYCB2_HUMAN	Color2 [DarkGray]	1	4		2319	1	20.1619	18.1882	20.0239	21.1268	21.3929	21.8597
	0.207778	-0.125551	sp|O75592|MYCB2_HUMAN	Color2 [DarkGray]	1	4		1624	0.908493	20.8258	20.4847	20.7959	20.4183	20.9809	21.0838
	3.34012	1.2962	sp|O75643|U520_HUMAN	Color2 [DarkGray]	1	4		225	1	22.0741	22.3025	22.0581	20.6716	20.9928	20.8817
	0.508992	0.721856	sp|O75676|KS6A4_HUMAN	Color2 [DarkGray]	1	4		347	0.996017	18.0712	20.1191	18.6822	18.0986	18.1097	18.4986
	2.10575	1.14637	sp|O75683|SURF6_HUMAN	Color2 [DarkGray]	1	4		138	1	18.4395	18.798	18.3628	17.0608	17.3828	17.7175
	0.118601	0.810582	sp|O75694|NU155_HUMAN	Color2 [DarkGray]	1	4		992	0.845945	22.3328	18.2667	22.2038	22.0044	22.4386	15.9286
+	4.31371	-5.25287	sp|O75781|PALM_HUMAN	Color2 [DarkGray]	1	4		152	0.982261	16.9954	17.2503	17.7609	22.2503	22.765	22.7499
	2.51012	-1.4128	sp|O75781|PALM_HUMAN	Color2 [DarkGray]	1	4		162	0.99577	17.6372	17.3388	17.1821	18.4663	18.8625	19.0677
	0.256773	0.518113	sp|O75909|CCNK_HUMAN	Color2 [DarkGray]	1	4		340	1	21.805	19.3893	21.5363	19.9337	20.4761	20.7664
+	3.7899	3.76831	sp|O75909|CCNK_HUMAN	Color2 [DarkGray]	1	4		324	0.999958	19.5674	18.9132	18.9359	15.6977	15.292	15.1219
+	4.40292	4.39716	sp|O75995|SASH3_HUMAN	Color2 [DarkGray]	1	4		27	0.999367	23.6342	23.6392	23.8037	18.9922	19.1784	19.7151
	0.0945872	0.445079	sp|O76021|RL1D1_HUMAN	Color2 [DarkGray]	1	4		361	0.985736	18.3888	17.9896	22.6693	17.8745	19.3226	20.5153
	0.820497	-0.544288	sp|O76024|WFS1_HUMAN	Color2 [DarkGray]	1	4		32	0.998418	19.6838	19.7427	19.972	19.775	20.4962	20.7601
	1.89999	-2.59555	sp|O76041|NEBL_HUMAN	Color2 [DarkGray]	1	4		953	0.999985	19.5282	18.1047	19.6141	21.277	21.3773	22.3794
	3.05959	1.39765	sp|O94804|STK10_HUMAN	Color2 [DarkGray]	1	4		438	1	22.8655	22.4885	22.6559	21.0749	21.2779	21.4641
+	2.17659	-2.11801	sp|O94819|KBTBB_HUMAN	Color2 [DarkGray]	1	4		310	0.999821	20.9295	19.717	20.5218	22.1413	22.5402	22.8408
+	2.62675	-2.76294	sp|O94819|KBTBB_HUMAN	Color2 [DarkGray]	1	4		314	0.981533	20.9295	19.717	20.5218	22.7894	23.2508	23.4169
	0.973028	4.43083	sp|O94826|TOM70_HUMAN	Color2 [DarkGray]	1	4		91	0.995902	18.1208	23.1512	21.7788	19.6043	14.8283	15.3258
	1.51929	-2.53196	sp|O94875|SRBS2_HUMAN	Color2 [DarkGray]	1	4		259	1	21.1099	23.0519	20.8389	23.5782	24.33	24.6885
+	2.45536	-3.93979	sp|O94875|SRBS2_HUMAN	Color2 [DarkGray]	1	4		294	0.992563	17.3322	17.5915	17.9674	22.7926	20.9376	20.9801
	0.00457934	-0.0249545	sp|O94875|SRBS2_HUMAN	Color2 [DarkGray]	1	4		298	0.895543	20.7137	20.742	20.7231	17.1828	22.5183	22.5526
	0.907018	-1.7928	sp|O94875|SRBS2_HUMAN	Color2 [DarkGray]	1	4		302	0.812025	22.7782	20.742	22.568	24.3209	22.5183	24.6274
	0.0217723	-0.0812594	sp|O94875|SRBS2_HUMAN	Color2 [DarkGray]	1	4		154	0.856879	19.0742	18.7289	19.2584	20.2195	16.6342	20.4515
	0.896057	2.15208	sp|O94880|PHF14_HUMAN	Color2 [DarkGray]	1	4		290	0.842622	19.9843	19.7379	18.1006	15.5733	16.9398	18.8534
	1.6203	1.35118	sp|O94880|PHF14_HUMAN	Color2 [DarkGray]	1	4		835	1	22.0619	21.6295	22.1542	20.0002	20.5949	21.197
	0.397191	0.920794	sp|O94885|SASH1_HUMAN	Color2 [DarkGray]	1	4		507	0.999765	20.1048	19.8226	20.0829	17.1552	19.78	20.3129
	0.995641	-0.513887	sp|O94885|SASH1_HUMAN	Color2 [DarkGray]	1	4		248	0.999476	19.7074	19.0068	19.2387	19.6522	20.0769	19.7655
	0.150382	0.073396	sp|O94885|SASH1_HUMAN	Color2 [DarkGray]	1	4		387	0.973655	19.6793	19.6439	19.7996	19.2842	19.8381	19.7802
	0.833375	2.19818	sp|O94913|PCF11_HUMAN	Color2 [DarkGray]	1	4		509	0.996558	20.1372	20.3867	16.9211	17.9024	16.2032	16.7448
	0.602402	1.96477	sp|O94913|PCF11_HUMAN	Color2 [DarkGray]	1	4		511	0.975631	20.1372	20.3867	16.1655	17.9024	16.1542	16.7385
	1.54976	4.53574	sp|O94913|PCF11_HUMAN	Color2 [DarkGray]	1	4		489	0.90663	23.0036	21.1523	22.9451	20.15	16.1117	17.2321
	1.57165	4.58734	sp|O94913|PCF11_HUMAN	Color2 [DarkGray]	1	4		494	1	23.0036	21.1523	22.9451	20.15	16.8779	16.3111
	0.20663	-0.191655	sp|O94915|FRYL_HUMAN	Color2 [DarkGray]	1	4		1978	0.993282	20.9057	20.2475	20.7224	20.304	20.8027	21.3439
	0.0189136	-0.142704	sp|O94929|ABLM3_HUMAN	Color2 [DarkGray]	1	4		372	0.999182	18.1885	18.9936	16.4207	15.0592	22.7467	16.225
	0.419186	-2.29499	sp|O94929|ABLM3_HUMAN	Color2 [DarkGray]	1	4		373	0.984605	17.5773	17.0675	17.2897	15.0592	22.7467	21.0136
+	4.30248	-3.63149	sp|O94929|ABLM3_HUMAN	Color2 [DarkGray]	1	4		388	0.967295	18.0876	17.693	17.9031	21.2392	21.5493	21.7896
+	3.19936	-3.63545	sp|O94929|ABLM3_HUMAN	Color2 [DarkGray]	1	4		503	1	19.6594	19.8272	18.8873	22.7623	22.9629	23.5552
+	2.27133	-4.04322	sp|O94929|ABLM3_HUMAN	Color2 [DarkGray]	1	4		504	1	19.6594	19.8272	17.6887	22.6155	23.1603	23.5292
	1.6864	-1.85104	sp|O94929|ABLM3_HUMAN	Color2 [DarkGray]	1	4		277	0.790088	17.0181	18.0667	17.1346	18.6182	19.2478	19.9065
	1.6864	-1.85104	sp|O94929|ABLM3_HUMAN	Color2 [DarkGray]	1	4		280	0.800755	17.0181	18.0667	17.1346	18.6182	19.2478	19.9065
	0.261479	-1.42627	sp|O94929|ABLM3_HUMAN	Color2 [DarkGray]	1	4		282	0.786233	15.878	16.618	18.9183	15.1512	18.5584	21.9835
	2.1417	-0.896104	sp|O94956|SO2B1_HUMAN	Color2 [DarkGray]	1	4		320	0.996956	19.5571	19.7561	19.9668	20.4225	20.666	20.8799
	0.806026	4.46247	sp|O94979|SC31A_HUMAN	Color2 [DarkGray]	1	4		799	1	24.0236	24.2456	24.0423	21.6314	14.5621	22.7306
+	4.68419	4.19648	sp|O94988|FA13A_HUMAN	Color2 [DarkGray]	1	4		597	0.994535	20.1833	19.8769	20.0808	15.7268	15.6615	16.1632
	0.416714	1.20319	sp|O94989|ARHGF_HUMAN	Color2 [DarkGray]	1	4		109	0.992729	18.4416	18.2872	18.306	19.5119	16.5154	15.3979
	1.42252	-1.70431	sp|O95049|ZO3_HUMAN	Color2 [DarkGray]	1	4		378	0.998433	19.4725	17.7593	17.8468	20.0572	20.1116	20.0227
	0.0770704	-0.259665	sp|O95049|ZO3_HUMAN	Color2 [DarkGray]	1	4		112	1	17.6713	20.8039	17.2348	18.0772	19.145	19.2668
	0.0409988	0.232768	sp|O95049|ZO3_HUMAN	Color2 [DarkGray]	1	4		203	1	20.0017	18.3691	20.3764	15.7364	20.6387	21.6738
	0.754975	2.0342	sp|O95049|ZO3_HUMAN	Color2 [DarkGray]	1	4		319	0.999995	20.2069	20.2233	18.1539	16.2791	16.6597	19.5426
	0.668477	2.12106	sp|O95049|ZO3_HUMAN	Color2 [DarkGray]	1	4		327	0.755969	20.2069	20.2233	17.7181	15.638	16.6046	19.5426
	0.736125	1.6351	sp|O95049|ZO3_HUMAN	Color2 [DarkGray]	1	4		856	0.779635	20.49	18.7073	20.3098	16.512	19.141	18.9488
+	3.29987	4.51892	sp|O95049|ZO3_HUMAN	Color2 [DarkGray]	1	4		346	0.999999	21.2419	20.4875	21.3024	16.8027	16.8829	15.7895
	1.32278	2.66359	sp|O95070|YIF1A_HUMAN	Color2 [DarkGray]	1	4		12	0.993905	17.7324	20.0387	17.9116	16.3536	16.5986	14.7398
	1.12312	4.68622	sp|O95071|UBR5_HUMAN	Color2 [DarkGray]	1	4		1549	0.999387	23.2062	17.3778	22.9962	15.6819	17.2517	16.588
	1.79613	3.65876	sp|O95155|UBE4B_HUMAN	Color2 [DarkGray]	1	4		105	0.998835	21.466	21.5921	21.621	16.155	18.3223	19.2255
	2.02622	0.920457	sp|O95171|SCEL_HUMAN	Color2 [DarkGray]	1	4		389	1	20.8325	21.1174	20.778	19.7047	19.9826	20.2794
	0.563364	0.801595	sp|O95171|SCEL_HUMAN	Color2 [DarkGray]	1	4		347	0.998919	18.127	19.784	19.1681	18.2339	17.516	18.9243
+	3.66212	2.39518	sp|O95171|SCEL_HUMAN	Color2 [DarkGray]	1	4		91	0.994268	21.9646	21.4123	21.8481	19.1825	19.399	19.4581
	0.981004	4.79591	sp|O95208|EPN2_HUMAN	Color2 [DarkGray]	1	4		173	0.933742	23.0699	22.971	22.9033	15.4188	22.7316	16.4061
+	4.26578	2.96639	sp|O95218|ZRAB2_HUMAN	Color2 [DarkGray]	1	4		120	0.997661	20.1958	20.5686	20.5943	17.2919	17.539	17.6286
+	2.95167	2.64074	sp|O95218|ZRAB2_HUMAN	Color2 [DarkGray]	1	4		153	1	26.3724	25.6607	26.1008	22.9356	23.5631	23.713
+	4.14868	3.04168	sp|O95218|ZRAB2_HUMAN	Color2 [DarkGray]	1	4		188	0.999992	23.4795	23.6701	23.469	20.2352	20.4503	20.8081
	0.217648	0.935816	sp|O95251|KAT7_HUMAN	Color2 [DarkGray]	1	4		50	0.931725	21.2475	17.9761	21.0775	20.3823	20.5297	16.5817
	0.553538	2.3057	sp|O95251|KAT7_HUMAN	Color2 [DarkGray]	1	4		57	0.812068	21.2475	17.6046	21.0775	20.3823	15.6281	17.0021
	0.0458861	0.15748	sp|O95297|MPZL1_HUMAN	Color2 [DarkGray]	1	4		210	0.962285	18.7863	19.4112	18.716	16.5282	19.6963	20.2166
	0.315171	1.26278	sp|O95297|MPZL1_HUMAN	Color2 [DarkGray]	1	4		219	0.892044	18.8012	20.6831	17.6326	16.2002	20.5203	16.6081
+	2.1678	2.62684	sp|O95297|MPZL1_HUMAN	Color2 [DarkGray]	1	4		221	0.942635	18.6605	18.6593	18.8561	16.6968	15.0905	16.5081
	0.0207136	-0.0632324	sp|O95359|TACC2_HUMAN	Color2 [DarkGray]	1	4		2226	1	18.2632	18.6455	19.5681	19.6957	19.9575	17.0133
	0.00608368	0.0369097	sp|O95365|ZBT7A_HUMAN	Color2 [DarkGray]	1	4		337	0.954132	22.0484	18.1174	17.6484	20.7919	20.5103	16.4013
	0.45081	-1.16177	sp|O95391|SLU7_HUMAN	Color2 [DarkGray]	1	4		215	1	18.5861	21.7035	18.2337	20.4624	20.8906	20.6556
	2.00953	1.68204	sp|O95400|CD2B2_HUMAN	Color2 [DarkGray]	1	4		49	1	22.9407	23.5766	22.6445	20.9571	21.3805	21.7782
	1.32458	4.58238	sp|O95400|CD2B2_HUMAN	Color2 [DarkGray]	1	4		194	0.850008	22.3604	23.0416	18.2598	17.5204	16.9671	15.4271
	0.964817	-0.446144	sp|O95425|SVIL_HUMAN	Color2 [DarkGray]	1	4		245	0.999995	22.7793	22.6617	22.6662	22.7992	23.1118	23.5347
	0.255368	0.20391	sp|O95425|SVIL_HUMAN	Color2 [DarkGray]	1	4		707	1	20.7587	20.5434	20.5489	19.9041	20.3631	20.972
	0.670334	2.05015	sp|O95425|SVIL_HUMAN	Color2 [DarkGray]	1	4		914	0.865324	18.2254	19.3694	20.6867	16.1557	16.2154	19.76
	1.21934	2.60776	sp|O95425|SVIL_HUMAN	Color2 [DarkGray]	1	4		261	0.939454	19.8341	20.137	19.8527	19.3297	16.2281	16.4427
	1.37862	-0.58658	sp|O95425|SVIL_HUMAN	Color2 [DarkGray]	1	4		263	0.990861	20.6266	20.891	20.409	20.9503	21.4114	21.3248
	1.11125	-0.541078	sp|O95425|SVIL_HUMAN	Color2 [DarkGray]	1	4		270	1	20.7697	21.0077	20.5315	21.2358	21.0376	21.6586
	1.42465	2.54156	sp|O95453|PARN_HUMAN	Color2 [DarkGray]	1	4		619	0.999392	20.0446	17.5312	19.8586	16.3295	16.9643	16.5159
	0.930326	3.08849	sp|O95453|PARN_HUMAN	Color2 [DarkGray]	1	4		557	0.996559	17.7883	22.4259	22.3928	17.4275	17.8485	18.0654
	1.12747	4.4799	sp|O95466|FMNL1_HUMAN	Color2 [DarkGray]	1	4		1031	1	22.7301	22.8114	22.5634	16.5962	16.1229	21.9461
	1.22699	0.705889	sp|O95466|FMNL1_HUMAN	Color2 [DarkGray]	1	4		624	1	24.9724	24.2518	24.8132	23.6578	24.0962	24.1656
	2.67144	-1.05747	sp|O95471|CLD7_HUMAN	Color2 [DarkGray]	1	4		206	0.988355	21.3394	21.0914	21.2601	22.0396	22.484	22.3397
	0.950932	-3.19372	sp|O95471|CLD7_HUMAN	Color2 [DarkGray]	1	4		207	0.776566	16.9871	18.0576	22.1176	21.9198	22.484	22.3397
	1.16696	2.95286	sp|O95544|NADK_HUMAN	Color2 [DarkGray]	1	4		46	0.877322	17.671	21.1656	21.3055	17.0512	17.0424	17.1899
+	4.39954	4.01934	sp|O95544|NADK_HUMAN	Color2 [DarkGray]	1	4		48	0.992502	19.8089	20.1582	20.2128	15.9054	15.8548	16.3618
	0.0628679	0.526373	sp|O95674|CDS2_HUMAN	Color2 [DarkGray]	1	4		33	0.946633	23.4179	17.6586	23.6681	16.7614	23.097	23.307
+	2.06821	4.0676	sp|O95685|PPR3D_HUMAN	Color2 [DarkGray]	1	4		74	1	23.3639	22.9955	23.1347	18.1407	18.384	20.7666
	1.68598	5.43083	sp|O95685|PPR3D_HUMAN	Color2 [DarkGray]	1	4		78	0.992452	23.1539	22.7176	22.9247	16.1567	15.9339	20.4132
	1.91244	1.7735	sp|O95696|BRD1_HUMAN	Color2 [DarkGray]	1	4		1052	0.844917	19.0526	17.7651	17.904	16.4712	16.4313	16.4987
	1.27596	1.50447	sp|O95696|BRD1_HUMAN	Color2 [DarkGray]	1	4		1055	1	17.5971	18.5561	17.7191	16.0082	17.3801	15.9705
+	2.47606	2.01234	sp|O95757|HS74L_HUMAN	Color2 [DarkGray]	1	4		74	0.999981	18.4327	18.4092	18.162	15.7196	16.7504	16.4969
	1.46836	2.71197	sp|O95758|PTBP3_HUMAN	Color2 [DarkGray]	1	4		56	0.97442	20.9123	18.9738	19.7204	16.5254	16.4994	18.4459
	0.227598	0.119473	sp|O95772|STR3N_HUMAN	Color2 [DarkGray]	1	4		39	0.999827	21.2479	20.8965	21.4169	20.8186	21.2905	21.0938
	1.57548	2.64213	sp|O95772|STR3N_HUMAN	Color2 [DarkGray]	1	4		193	1	18.6144	18.9999	18.7564	17.1269	14.6461	16.6714
	0.132977	-0.342148	sp|O95810|CAVN2_HUMAN	Color2 [DarkGray]	1	4		293	0.938093	18.0363	18.0456	17.8779	16.6445	18.4253	19.9165
	0.342106	0.111312	sp|O95817|BAG3_HUMAN	Color2 [DarkGray]	1	4		173	0.970964	23.5267	23.2099	23.4928	23.1726	23.2507	23.4721
	1.41915	3.44229	sp|O95831|AIFM1_HUMAN	Color2 [DarkGray]	1	4		268	0.997326	20.5704	20.8963	21.0611	19.6085	16.622	15.9703
+	3.01825	3.54461	sp|O95999|BCL10_HUMAN	Color2 [DarkGray]	1	4		138	1	22.9644	22.0748	22.984	18.6167	19.2125	19.5602
	0.241283	0.866707	sp|O96013|PAK4_HUMAN	Color2 [DarkGray]	1	4		104	1	19.0056	17.7168	20.8255	18.9047	19.844	16.1991
	1.82472	3.51029	sp|O96019|ACL6A_HUMAN	Color2 [DarkGray]	1	4		233	1	21.3016	20.8799	21.4061	19.3529	16.6353	17.0685
	0.610905	-0.277514	sp|P01008|ANT3_HUMAN	Color2 [DarkGray]	1	4		68	0.999996	23.9195	23.285	23.5854	23.6962	23.9747	23.9516
+	2.45685	4.51615	sp|P01024|CO3_HUMAN	Color2 [DarkGray]	1	4		672	1	21.2661	20.938	21.1813	18.0117	16.2391	15.586
	0.534568	1.13434	sp|P01042|KNG1_HUMAN	Color2 [DarkGray]	1	4		332	0.999996	25.4097	22.6527	25.1477	22.7587	23.1857	23.8628
+	3.5945	4.25231	sp|P01833|PIGR_HUMAN	Color2 [DarkGray]	1	4		673	1	25.144	24.6108	25.0403	20.0808	20.8674	21.09
	1.32308	3.59089	sp|P01833|PIGR_HUMAN	Color2 [DarkGray]	1	4		735	0.971383	20.4397	24.0424	20.2481	17.5664	17.8188	18.5723
+	4.88538	5.59015	sp|P01833|PIGR_HUMAN	Color2 [DarkGray]	1	4		682	0.998784	21.4784	21.7698	21.5409	15.6488	16.0455	16.3244
+	2.67846	2.9723	sp|P01833|PIGR_HUMAN	Color2 [DarkGray]	1	4		684	0.997003	19.7315	19.3221	19.1294	16.9761	16.596	15.694
	0.712458	2.96785	sp|P01889|HLAB_HUMAN	Color2 [DarkGray]	1	4		356	0.999855	23.9569	24.2567	23.1117	22.1797	17.1045	23.1376
	1.26912	1.14884	sp|P01889|HLAB_HUMAN	Color2 [DarkGray]	1	4		359	0.986295	23.3298	23.4212	23.1884	21.7048	21.7866	23.0015
	0.0295526	0.436444	sp|P02545|LMNA_HUMAN	Color2 [DarkGray]	1	4		403	0.866879	26.615	16.155	17.8122	15.8795	27.2782	16.1152
	0.142132	1.28443	sp|P02545|LMNA_HUMAN	Color2 [DarkGray]	1	4		404	0.980561	26.6209	17.8442	25.9654	25.7671	20.821	19.9891
	0.00511488	0.0730731	sp|P02545|LMNA_HUMAN	Color2 [DarkGray]	1	4		407	0.999841	26.615	16.8506	25.9654	25.7248	27.2782	16.2088
	0.500612	-1.04688	sp|P02545|LMNA_HUMAN	Color2 [DarkGray]	1	4		66	0.997211	16.9942	17.6538	17.5377	18.9591	19.6601	16.7071
	2.94562	-1.53785	sp|P02545|LMNA_HUMAN	Color2 [DarkGray]	1	4		390	0.999996	27.5689	27.7944	27.5699	28.9098	29.1462	29.4906
	3.69307	-1.58457	sp|P02545|LMNA_HUMAN	Color2 [DarkGray]	1	4		392	0.996544	27.6954	27.6347	27.7023	29.0549	29.2604	29.4709
	1.36652	1.54032	sp|P02545|LMNA_HUMAN	Color2 [DarkGray]	1	4		395	0.753008	16.9224	18.327	17.9857	16.8246	15.9761	15.8134
	0.29955	0.748314	sp|P02545|LMNA_HUMAN	Color2 [DarkGray]	1	4		5	0.961439	18.153	18.2055	17.9355	16.4682	19.3668	16.2141
	1.11479	2.9676	sp|P02545|LMNA_HUMAN	Color2 [DarkGray]	1	4		458	0.996092	20.5644	21.0686	20.4652	17.4745	15.7281	19.9929
	2.90873	-1.12403	sp|P02545|LMNA_HUMAN	Color2 [DarkGray]	1	4		12	1	20.9265	20.8146	20.8088	21.722	22.0288	22.1711
	0.20317	-0.714746	sp|P02545|LMNA_HUMAN	Color2 [DarkGray]	1	4		17	0.790658	17.6724	18.095	17.1663	15.6981	19.7122	19.6676
	3.97558	-1.89825	sp|P02545|LMNA_HUMAN	Color2 [DarkGray]	1	4		22	0.997821	24.2706	24.2279	24.3792	25.9825	26.2091	26.3809
	1.15775	-0.819699	sp|P02545|LMNA_HUMAN	Color2 [DarkGray]	1	4		632	0.999976	20.0145	20.332	19.9139	20.6995	20.5073	21.5128
	0.799635	1.96301	sp|P02545|LMNA_HUMAN	Color2 [DarkGray]	1	4		636	0.964753	20.2851	20.6208	20.1945	16.3249	18.6888	20.1977
	0.281698	0.517838	sp|P02545|LMNA_HUMAN	Color2 [DarkGray]	1	4		533	0.857692	18.1927	17.1925	17.6756	16.7818	18.4946	16.2308
	1.53406	-1.35478	sp|P02545|LMNA_HUMAN	Color2 [DarkGray]	1	4		94	0.999963	17.3185	18.234	18.6717	19.2698	19.4641	19.5547
+	5.20249	-2.37047	sp|P02671|FIBA_HUMAN	Color2 [DarkGray]	1	4		364	0.96371	23.9944	24.0595	24.1827	26.4893	26.346	26.5127
	0.344613	-1.99073	sp|P02730|B3AT_HUMAN	Color2 [DarkGray]	1	4		356	0.822025	18.1907	18.1656	18.2951	15.4381	22.2577	22.9278
	1.32038	4.90589	sp|P02794|FRIH_HUMAN	Color2 [DarkGray]	1	4		179	0.99984	21.6282	23.4765	17.5976	16.2183	15.9436	15.8228
	0.0139996	-0.0260436	sp|P04049|RAF1_HUMAN	Color2 [DarkGray]	1	4		43	0.999964	22.5095	20.8069	22.2585	21.2799	22.3197	22.0535
	0.540955	0.2443	sp|P04049|RAF1_HUMAN	Color2 [DarkGray]	1	4		621	0.999999	23.1277	23.1024	22.9387	22.5532	22.6994	23.1834
	0.451252	1.72201	sp|P04075|ALDOA_HUMAN	Color2 [DarkGray]	1	4		36	0.848911	20.7702	17.8087	20.8108	19.2862	19.4774	15.4601
+	4.52204	3.34048	sp|P04075|ALDOA_HUMAN	Color2 [DarkGray]	1	4		46	1	21.8919	21.8071	21.867	18.6239	18.206	18.7146
+	3.45293	-3.04733	sp|P04114|APOB_HUMAN	Color2 [DarkGray]	1	4		4048	0.999756	18.3511	17.9036	17.9946	20.6964	21.1995	21.4954
	0.240171	0.187521	sp|P04150|GCR_HUMAN	Color2 [DarkGray]	1	4		134	0.999368	21.44	20.6458	21.4467	20.6805	21.13	21.1595
	0.100579	-0.457668	sp|P04233|HG2A_HUMAN	Color2 [DarkGray]	1	4		8	1	17.4031	18.494	19.0672	20.499	20.1718	15.6665
	0.749147	3.11315	sp|P04439|HLAA_HUMAN	Color2 [DarkGray]	1	4		352	0.94086	22.9095	23.1839	18.3036	19.0553	19.7443	16.2581
+	2.96503	2.8543	sp|P04439|HLAA_HUMAN	Color2 [DarkGray]	1	4		356	0.995818	22.9095	23.8708	23.4214	20.2366	20.4997	20.9026
+	2.96503	2.8543	sp|P04439|HLAA_HUMAN	Color2 [DarkGray]	1	4		359	0.951804	22.9095	23.8708	23.4214	20.2366	20.4997	20.9026
+	4.69348	5.80486	sp|P04637|P53_HUMAN	Color2 [DarkGray]	1	4		315	0.854189	22.481	21.8586	22.5263	16.7289	16.4118	16.3106
	0.0528638	0.127314	sp|P04792|HSPB1_HUMAN	Color2 [DarkGray]	1	4		199	0.829664	20.2869	19.6622	17.613	18.6851	19.2369	19.2582
	0.192667	0.216602	sp|P04792|HSPB1_HUMAN	Color2 [DarkGray]	1	4		15	1	22.3242	21.1134	21.9805	21.4226	21.2894	22.0564
	1.86009	0.771385	sp|P04792|HSPB1_HUMAN	Color2 [DarkGray]	1	4		82	0.999974	28.4549	28.8143	28.6421	27.6258	27.824	28.1474
	0.612066	-1.54888	sp|P05023|AT1A1_HUMAN	Color2 [DarkGray]	1	4		16	1	21.6121	18.3534	21.6883	21.5291	22.3868	22.3845
+	4.58077	4.14084	sp|P05114|HMGN1_HUMAN	Color2 [DarkGray]	1	4		86	0.999549	22.1182	22.4488	21.8168	18.0624	18.0141	17.8847
+	4.0131	4.12825	sp|P05114|HMGN1_HUMAN	Color2 [DarkGray]	1	4		89	1	22.8833	23.3006	22.4767	18.7404	18.5717	18.9637
	0.195541	-1.43241	sp|P05114|HMGN1_HUMAN	Color2 [DarkGray]	1	4		7	0.998031	25.6444	17.2291	25.616	23.8062	24.2354	24.7452
	1.91239	4.82801	sp|P05114|HMGN1_HUMAN	Color2 [DarkGray]	1	4		99	0.999886	24.0602	23.242	23.7621	16.6937	19.8099	20.0768
	0.898112	2.33835	sp|P05204|HMGN2_HUMAN	Color2 [DarkGray]	1	4		29	1	18.3827	18.0708	21.6992	16.6664	17.757	16.7142
+	2.08468	2.96349	sp|P05386|RLA1_HUMAN	Color2 [DarkGray]	1	4		101	1	28.1924	29.547	28.1683	24.8766	25.9526	26.188
+	2.01717	2.92702	sp|P05386|RLA1_HUMAN	Color2 [DarkGray]	1	4		104	1	28.2028	29.5701	28.1772	24.8766	26.033	26.2594
	1.91269	5.08703	sp|Q8NHW5|RLA0L_HUMAN	Color2 [DarkGray]	1	4		304	1	23.353	25.1132	23.1219	16.825	19.4744	20.0276
	1.71671	5.36941	sp|Q8NHW5|RLA0L_HUMAN	Color2 [DarkGray]	1	4		307	1	23.353	25.1132	23.1219	15.9779	19.4744	20.0276
	2.93961	-1.29575	sp|P05412|JUN_HUMAN	Color2 [DarkGray]	1	4		73	1	19.4796	19.5848	19.5735	20.607	20.7906	21.1277
+	3.61198	4.15103	sp|P05455|LA_HUMAN	Color2 [DarkGray]	1	4		366	1	25.5999	24.7895	25.3691	20.6868	21.1261	21.4925
	0.865948	-0.331444	sp|P06241|FYN_HUMAN	Color2 [DarkGray]	1	4		21	1	22.3539	21.9367	22.5094	22.5068	22.6097	22.6778
	1.47074	4.46082	sp|P06454|PTMA_HUMAN	Color2 [DarkGray]	1	4		2	1	23.9012	24.0489	23.9972	20.6244	16.7298	21.2106
+	3.28269	3.8941	sp|P06454|PTMA_HUMAN	Color2 [DarkGray]	1	4		9	0.83522	21.2694	21.5895	21.6364	17.9402	17.9961	16.8767
+	2.88736	3.30575	sp|P06748|NPM_HUMAN	Color2 [DarkGray]	1	4		243	0.958051	19.3729	19.3014	19.4975	16.7165	16.2134	15.3247
+	2.6346	-2.70464	sp|P07197|NFM_HUMAN	Color2 [DarkGray]	1	4		628	1	17.261	18.2191	17.9487	20.3016	20.192	21.0491
	1.63128	-2.81531	sp|P07197|NFM_HUMAN	Color2 [DarkGray]	1	4		633	1	19.0382	17.5796	16.479	20.3016	20.192	21.0491
	1.76795	-2.4335	sp|P07197|NFM_HUMAN	Color2 [DarkGray]	1	4		667	0.999863	17.212	17.2532	18.2265	18.9846	20.2811	20.7265
	1.81534	-2.42292	sp|P07197|NFM_HUMAN	Color2 [DarkGray]	1	4		670	0.765621	18.0309	17.0443	17.6482	18.9846	20.2811	20.7265
	0.204233	-0.753754	sp|P07355|ANXA2_HUMAN	Color2 [DarkGray]	1	4		26	0.949611	17.6349	17.5684	16.8521	16.5081	16.9069	20.9018
+	3.78811	-4.44422	sp|P07359|GP1BA_HUMAN	Color2 [DarkGray]	1	4		629	1	17.8532	16.8509	17.7342	21.7856	21.9986	21.9868
+	4.42475	-3.44357	sp|P07359|GP1BA_HUMAN	Color2 [DarkGray]	1	4		632	1	18.7934	18.2804	18.3663	21.7856	21.9986	21.9868
	3.46375	1.99273	sp|P07900|HS90A_HUMAN	Color2 [DarkGray]	1	4		231	1	23.5374	23.3366	23.6575	21.3785	21.8147	21.3601
+	3.26391	3.14781	sp|P07900|HS90A_HUMAN	Color2 [DarkGray]	1	4		263	1	26.4903	26.5492	26.522	22.7725	23.5262	23.8193
	0.176844	-1.84437	sp|P07910|HNRPC_HUMAN	Color2 [DarkGray]	1	4		299	1	16.0484	25.6078	18.2782	24.0884	16.4296	24.9495
+	2.13243	2.63441	sp|P07910|HNRPC_HUMAN	Color2 [DarkGray]	1	4		253	1	21.5462	21.977	21.4329	18.0224	19.5253	19.5051
+	2.86183	2.74047	sp|P07910|HNRPC_HUMAN	Color2 [DarkGray]	1	4		260	1	22.2564	23.0202	22.2981	19.5833	20.2649	19.5051
	1.13057	4.77438	sp|P07948|LYN_HUMAN	Color2 [DarkGray]	1	4		13	0.999847	21.382	21.9073	22.2977	21.0159	15.3471	14.9008
	1.80944	3.63802	sp|P08238|HS90B_HUMAN	Color2 [DarkGray]	1	4		226	1	21.1066	21.9008	20.9046	19.2515	17.3841	16.3623
+	4.48331	2.47721	sp|P08238|HS90B_HUMAN	Color2 [DarkGray]	1	4		255	1	22.4687	22.4129	22.7279	19.9727	20.2002	20.005
	2.37905	1.66451	sp|P08238|HS90B_HUMAN	Color2 [DarkGray]	1	4		261	1	21.1648	20.3347	20.6531	18.7677	19.2579	19.1334
+	3.15761	6.10052	sp|P08240|SRPRA_HUMAN	Color2 [DarkGray]	1	4		296	0.998632	22.377	21.9017	22.4222	16.9942	16.482	14.9231
+	4.84603	6.24692	sp|P08240|SRPRA_HUMAN	Color2 [DarkGray]	1	4		297	0.998632	22.377	21.9017	22.4222	15.6419	16.0637	16.2545
+	3.40188	6.00643	sp|P08240|SRPRA_HUMAN	Color2 [DarkGray]	1	4		298	0.998591	22.377	21.9017	22.4222	16.4941	16.9698	15.2176
	1.81004	5.19101	sp|P08559|ODPA_HUMAN	Color2 [DarkGray]	1	4		232	0.927561	22.9235	23.0151	22.8923	18.9016	19.1622	15.1941
	1.16599	4.33915	sp|P08559|ODPA_HUMAN	Color2 [DarkGray]	1	4		293	0.992621	24.8685	22.5666	24.6757	16.5857	20.7136	21.794
+	3.66829	5.77012	sp|P08559|ODPA_HUMAN	Color2 [DarkGray]	1	4		300	0.999706	22.6048	22.5666	22.3187	16.5857	16.0417	17.5524
	2.46918	1.88733	sp|P08575|PTPRC_HUMAN	Color2 [DarkGray]	1	4		975	1	26.5943	27.0801	26.6833	24.5036	24.7927	25.3994
	0.710712	2.47164	sp|P08621|RU17_HUMAN	Color2 [DarkGray]	1	4		226	0.999999	18.2301	22.6776	22.742	18.6657	17.85	19.7192
	0.616358	-1.10959	sp|P08651|NFIC_HUMAN	Color2 [DarkGray]	1	4		339	0.975813	19.7116	19.5203	17.2914	19.6496	19.8131	20.3894
	1.06079	2.86248	sp|P08670|VIME_HUMAN	Color2 [DarkGray]	1	4		459	0.896811	21.4917	21.3057	21.21	19.5013	19.9621	15.9566
	0.854039	-1.3715	sp|P08670|VIME_HUMAN	Color2 [DarkGray]	1	4		339	1	20.0747	18.1174	19.9678	19.9837	21.2445	21.0461
	0.244331	-2.02208	sp|P08670|VIME_HUMAN	Color2 [DarkGray]	1	4		72	1	26.3462	26.5961	17.6358	26.7279	22.7254	27.191
	1.69201	-0.974805	sp|P08670|VIME_HUMAN	Color2 [DarkGray]	1	4		73	1	26.7708	26.3338	26.8345	27.2037	27.8379	27.8218
	3.16701	-1.48669	sp|P08670|VIME_HUMAN	Color2 [DarkGray]	1	4		214	1	21.7105	21.5649	21.9369	22.9989	23.341	23.3325
	0.945871	-0.865718	sp|P08670|VIME_HUMAN	Color2 [DarkGray]	1	4		325	0.874275	19.1796	19.1444	19.6365	19.9147	19.6738	20.9692
	0.715595	3.29249	sp|P08670|VIME_HUMAN	Color2 [DarkGray]	1	4		55	0.999952	23.1004	23.3584	23.0613	15.6989	21.6189	22.3248
	1.85497	1.02633	sp|P08670|VIME_HUMAN	Color2 [DarkGray]	1	4		29	0.997954	21.3988	20.7834	21.4721	19.9669	20.3189	20.2895
	1.80314	0.772313	sp|P09496|CLCA_HUMAN	Color2 [DarkGray]	1	4		105	0.981768	27.4931	27.5262	27.3588	26.3206	26.83	26.9105
+	3.53209	6.53759	sp|P09651|ROA1_HUMAN	Color2 [DarkGray]	1	4		95	0.999985	23.5478	22.5676	23.8462	16.9087	16.0424	17.3977
	1.0081	2.47825	sp|P09651|ROA1_HUMAN	Color2 [DarkGray]	1	4		368	0.97057	17.7158	20.811	17.576	16.1055	17.0796	15.4829
	1.40345	6.52249	sp|P09651|ROA1_HUMAN	Color2 [DarkGray]	1	4		4	0.950926	24.955	25.1185	18.7649	15.6769	16.0645	17.5296
+	3.3025	2.28858	sp|P09651|ROA1_HUMAN	Color2 [DarkGray]	1	4		6	1	27.596	26.9861	27.6298	24.977	25.1392	25.23
	0.22681	1.62799	sp|P09651|ROA1_HUMAN	Color2 [DarkGray]	1	4		2	0.993281	17.7759	21.3639	24.3557	21.689	21.5162	15.4064
+	2.22146	3.43354	sp|P0C1Z6|TFPT_HUMAN	Color2 [DarkGray]	1	4		249	0.993021	20.7872	20.7376	20.5142	15.9893	17.6655	18.0836
	1.92603	3.61745	sp|P0C1Z6|TFPT_HUMAN	Color2 [DarkGray]	1	4		252	0.999616	20.7872	20.7376	20.5142	15.4375	17.6655	18.0836
	1.32218	-0.803105	sp|P10412|H14_HUMAN	Color2 [DarkGray]	1	4		36	1	21.3352	21.3936	21.0867	21.5536	22.2251	22.446
	0.107279	-0.349013	sp|P10412|H14_HUMAN	Color2 [DarkGray]	1	4		102	0.955963	20.8607	17.8289	21.0378	19.1727	20.8255	20.7764
+	3.68822	6.1013	sp|P10451|OSTP_HUMAN	Color2 [DarkGray]	1	4		224	0.97307	22.4662	21.7133	22.6964	16.9215	15.8545	15.7961
	1.3066	5.09883	sp|P10451|OSTP_HUMAN	Color2 [DarkGray]	1	4		234	0.983771	23.3873	18.0144	23.4521	16.3719	17.1129	16.0726
+	2.84282	4.28058	sp|P10451|OSTP_HUMAN	Color2 [DarkGray]	1	4		308	0.986837	20.5907	20.587	20.7177	16.8731	15.2616	16.919
	1.22097	2.07461	sp|P10451|OSTP_HUMAN	Color2 [DarkGray]	1	4		310	0.850613	17.7661	17.4494	19.8349	16.8221	15.9064	16.098
	1.08754	3.67885	sp|P10451|OSTP_HUMAN	Color2 [DarkGray]	1	4		254	0.996138	22.1258	17.316	22.0356	16.7008	16.7756	16.9645
	1.30071	4.14403	sp|P10451|OSTP_HUMAN	Color2 [DarkGray]	1	4		263	0.974444	22.1258	17.8364	22.0356	16.5892	17.3109	15.6657
	1.8708	1.19732	sp|P10644|KAP0_HUMAN	Color2 [DarkGray]	1	4		83	1	24.3724	24.5624	24.3768	22.7901	23.1856	23.7439
	1.99304	3.14628	sp|P10909|CLUS_HUMAN	Color2 [DarkGray]	1	4		133	0.898357	19.6398	19.3236	19.6329	16.5495	15.1372	17.4707
	0.143806	-0.458996	sp|P11137|MTAP2_HUMAN	Color2 [DarkGray]	1	4		833	0.979072	17.909	17.3574	18.5691	19.3885	16.1473	19.6767
	3.42724	-1.22569	sp|P11171|EPB41_HUMAN	Color2 [DarkGray]	1	4		542	1	20.7188	21.0494	20.8484	21.9925	22.1291	22.1722
	0.0228943	0.217043	sp|P11277|SPTB1_HUMAN	Color2 [DarkGray]	1	4		2114	0.822375	20.0317	19.7365	20.1125	22.6327	13.4213	23.1756
	0.92026	3.67572	sp|P11388|TOP2A_HUMAN	Color2 [DarkGray]	1	4		1106	0.997492	19.1085	23.3564	17.5205	17.6555	15.638	15.6646
	1.83523	-2.3663	sp|P11532|DMD_HUMAN	Color2 [DarkGray]	1	4		3623	0.996505	18.827	20.7245	20.0713	22.0785	22.1197	22.5235
	1.17557	1.50077	sp|P11532|DMD_HUMAN	Color2 [DarkGray]	1	4		3624	0.923123	18.431	18.9718	18.5823	17.3485	16.0788	18.0553
+	4.11956	-3.48572	sp|P12111|CO6A3_HUMAN	Color2 [DarkGray]	1	4		1783	1	18.2958	18.6432	18.696	21.7049	22.2593	22.1281
	0.166889	-1.51225	sp|P12694|ODBA_HUMAN	Color2 [DarkGray]	1	4		337	0.988493	18.2031	18.3457	25.0671	24.2666	16.9484	24.9377
+	6.25302	3.46055	sp|P12694|ODBA_HUMAN	Color2 [DarkGray]	1	4		347	1	22.189	22.384	22.291	18.8167	18.7959	18.8699
	1.76124	2.56561	sp|P12956|XRCC6_HUMAN	Color2 [DarkGray]	1	4		477	0.926642	17.5868	19.7226	19.1433	16.425	16.3806	15.9503
	0.674066	3.43764	sp|P13611|CSPG2_HUMAN	Color2 [DarkGray]	1	4		2116	0.948615	24.6216	24.6248	24.4726	16.5084	23.3079	23.5898
	1.19403	0.475731	sp|P13611|CSPG2_HUMAN	Color2 [DarkGray]	1	4		2941	1	21.2357	21.1364	21.4652	20.5072	20.8466	21.0563
	0.648654	2.19682	sp|P13612|ITA4_HUMAN	Color2 [DarkGray]	1	4		1021	0.995677	20.8241	20.6399	20.9453	15.603	19.6173	20.5986
+	2.87679	3.21377	sp|P13796|PLSL_HUMAN	Color2 [DarkGray]	1	4		257	1	23.2607	23.0348	22.9957	19.1303	20.0616	20.4579
+	2.36075	2.8321	sp|P13796|PLSL_HUMAN	Color2 [DarkGray]	1	4		5	0.999962	22.3164	23.744	22.5065	19.6794	20.0463	20.3448
+	2.92743	2.87769	sp|P13797|PLST_HUMAN	Color2 [DarkGray]	1	4		339	1	19.4815	19.7541	19.7206	16.4089	17.4505	16.4638
	1.09423	1.33682	sp|P13798|ACPH_HUMAN	Color2 [DarkGray]	1	4		187	0.875976	17.441	18.7765	18.414	17.4487	17.1009	16.0714
	0.0497925	0.290655	sp|P13807|GYS1_HUMAN	Color2 [DarkGray]	1	4		653	0.915972	18.1363	17.6471	18.0851	15.4579	21.6531	15.8856
+	2.30396	2.17839	sp|P13807|GYS1_HUMAN	Color2 [DarkGray]	1	4		657	1	17.7116	18.1299	17.1959	15.4145	15.0661	16.0216
	1.83865	1.88137	sp|P13861|KAP2_HUMAN	Color2 [DarkGray]	1	4		78	1	24.4077	24.3033	23.9373	21.5477	22.4166	23.0399
	1.83865	1.88137	sp|P13861|KAP2_HUMAN	Color2 [DarkGray]	1	4		80	1	24.4077	24.3033	23.9373	21.5477	22.4166	23.0399
	2.00423	-1.87663	sp|P14209|CD99_HUMAN	Color2 [DarkGray]	1	4		168	1	18.7668	17.8315	18.4408	19.7169	20.1965	20.7556
	3.48674	1.75734	sp|P15056|BRAF_HUMAN	Color2 [DarkGray]	1	4		729	0.998946	23.2172	22.8388	23.1694	21.1262	21.4196	21.4075
	1.9876	2.9862	sp|P15408|FOSL2_HUMAN	Color2 [DarkGray]	1	4		200	1	20.5238	21.0148	20.7889	18.144	16.5502	18.6748
	0.729805	4.30044	sp|P15880|RS2_HUMAN	Color2 [DarkGray]	1	4		281	0.970955	23.4696	18.0122	23.1032	16.6842	13.989	21.0104
	0.568457	-1.60183	sp|P15924|DESP_HUMAN	Color2 [DarkGray]	1	4		22	1	17.4315	17.423	17.9788	16.7399	20.5852	20.3137
	0.545488	1.70044	sp|P16070|CD44_HUMAN	Color2 [DarkGray]	1	4		697	1	20.3891	19.7	18.4973	17.3614	15.9131	20.2106
	0.67737	1.15165	sp|P16070|CD44_HUMAN	Color2 [DarkGray]	1	4		686	1	19.0865	18.662	18.6277	18.0918	16.1612	18.6683
	0.753254	-1.63047	sp|P16070|CD44_HUMAN	Color2 [DarkGray]	1	4		706	1	18.6454	21.5136	21.5139	21.7515	22.1194	22.6934
	0.707833	1.32481	sp|P16104|H2AX_HUMAN	Color2 [DarkGray]	1	4		140	0.999757	21.4838	21.4285	18.945	19.1685	19.6322	19.0822
	1.14267	0.430185	sp|P16150|LEUK_HUMAN	Color2 [DarkGray]	1	4		355	1	21.7671	21.8707	21.6972	21.0962	21.277	21.6711
	1.87756	0.98075	sp|P16150|LEUK_HUMAN	Color2 [DarkGray]	1	4		291	0.999999	19.8537	20.3792	20.386	18.9386	19.2949	19.443
	1.59212	-3.88244	sp|P16157|ANK1_HUMAN	Color2 [DarkGray]	1	4		1686	0.999852	19.9199	16.6897	20.0226	22.3452	22.7825	23.1517
+	2.92322	-3.20118	sp|P16157|ANK1_HUMAN	Color2 [DarkGray]	1	4		4	0.999779	18.0819	17.0041	17.5257	20.44	20.5752	21.2001
	0.108967	-0.345198	sp|P16284|PECA1_HUMAN	Color2 [DarkGray]	1	4		647	1	16.9399	17.9352	18.6792	19.1274	16.1429	19.3195
+	3.97091	-2.41676	sp|P16284|PECA1_HUMAN	Color2 [DarkGray]	1	4		734	1	22.0377	21.6692	21.8305	24.0291	24.3809	24.3778
	0.382008	-2.50681	sp|P16284|PECA1_HUMAN	Color2 [DarkGray]	1	4		729	0.849387	17.1171	19.7874	18.0374	23.3617	15.5313	23.5694
+	5.50401	4.37739	sp|P16401|H15_HUMAN	Color2 [DarkGray]	1	4		2	0.939935	25.9854	26.2748	26.1489	21.6208	21.7489	21.9073
+	3.46535	5.9093	sp|P16401|H15_HUMAN	Color2 [DarkGray]	1	4		18	1	23.0647	22.9006	22.6991	17.3022	15.9805	17.6538
	1.00987	4.28891	sp|P16402|H13_HUMAN	Color2 [DarkGray]	1	4		2	0.882362	24.914	24.8772	24.8619	16.6104	22.6482	22.5278
	1.32218	-0.803105	sp|P16403|H12_HUMAN	Color2 [DarkGray]	1	4		36	1	21.3352	21.3936	21.0867	21.5536	22.2251	22.446
	0.61003	3.91505	sp|P16403|H12_HUMAN	Color2 [DarkGray]	1	4		2	0.97806	26.9544	27.1761	25.1575	26.537	17.1115	23.8942
	1.07592	3.22986	sp|P16455|MGMT_HUMAN	Color2 [DarkGray]	1	4		201	0.958306	17.0334	21.7236	18.4188	15.3584	16.1002	16.0276
	0.380564	-0.195559	sp|P16615|AT2A2_HUMAN	Color2 [DarkGray]	1	4		663	1	21.3268	21.4561	21.6175	21.3494	21.6062	22.0315
	1.17885	4.41238	sp|P16949|STMN1_HUMAN	Color2 [DarkGray]	1	4		63	1	22.4528	17.4505	22.8386	16.6079	16.9465	15.9503
	0.924847	-0.733268	sp|P17026|ZNF22_HUMAN	Color2 [DarkGray]	1	4		49	1	24.8824	23.7875	24.775	24.9634	25.3374	25.3438
	2.84424	0.915525	sp|P17029|ZKSC1_HUMAN	Color2 [DarkGray]	1	4		13	0.946534	20.7552	20.4716	20.8346	19.8203	19.6949	19.7997
+	3.90021	9.81276	sp|P17096|HMGA1_HUMAN	Color2 [DarkGray]	1	4		99	1	27.5579	27.273	27.4119	17.7077	16.4019	18.695
+	3.70029	6.64245	sp|P17096|HMGA1_HUMAN	Color2 [DarkGray]	1	4		102	1	28.1085	27.7761	27.9733	20.5172	21.179	22.2343
+	4.04571	6.52438	sp|P17096|HMGA1_HUMAN	Color2 [DarkGray]	1	4		103	1	28.0746	27.7871	27.9459	20.7457	21.3599	22.1289
	0.780696	2.76093	sp|P17096|HMGA1_HUMAN	Color2 [DarkGray]	1	4		2	0.992998	22.4009	17.9	22.4186	18.5323	18.9942	16.9101
	0.667851	2.05292	sp|P17152|TMM11_HUMAN	Color2 [DarkGray]	1	4		17	0.956194	18.4064	21.0457	17.1306	15.2555	17.3937	17.7746
+	2.08806	2.03008	sp|P17275|JUNB_HUMAN	Color2 [DarkGray]	1	4		259	1	20.6132	21.8165	21.4921	18.9836	19.165	19.683
	0.761669	1.44596	sp|P17275|JUNB_HUMAN	Color2 [DarkGray]	1	4		251	1	20.6132	18.4754	17.8688	17.1319	17.4528	18.0348
	0.0675089	-0.0695947	sp|P17342|ANPRC_HUMAN	Color2 [DarkGray]	1	4		533	1	20.7982	19.9742	20.5843	20.0144	20.6643	20.8867
	0.258295	-0.568307	sp|P17661|DESM_HUMAN	Color2 [DarkGray]	1	4		2	0.802921	18.3818	18.5741	17.371	19.3188	17.102	19.611
	0.413414	-1.73061	sp|P17661|DESM_HUMAN	Color2 [DarkGray]	1	4		68	0.999957	17.9958	16.2321	18.3234	20.5896	15.9518	21.2017
	1.71757	3.39575	sp|P17812|PYRG1_HUMAN	Color2 [DarkGray]	1	4		562	1	20.0908	18.2599	20.1988	17.3705	15.2919	15.6999
+	3.4959	5.15754	sp|P17812|PYRG1_HUMAN	Color2 [DarkGray]	1	4		574	0.890532	20.6323	21.0043	21.8837	15.9795	15.6068	16.4614
+	2.5242	4.69146	sp|P17812|PYRG1_HUMAN	Color2 [DarkGray]	1	4		575	0.895828	20.6323	22.2297	20.5663	17.2857	15.6068	16.4614
	1.58781	2.57405	sp|P17858|PFKAL_HUMAN	Color2 [DarkGray]	1	4		775	0.999995	20.2848	20.6214	20.5716	16.4971	18.2937	18.9648
	0.61154	2.02902	sp|P17987|TCPA_HUMAN	Color2 [DarkGray]	1	4		544	0.937946	18.736	21.8776	21.2765	19.5092	19.9496	16.3441
+	2.15089	2.46401	sp|P17987|TCPA_HUMAN	Color2 [DarkGray]	1	4		551	0.966647	18.7052	19.3006	19.1208	15.6887	17.1584	16.8874
	2.82585	1.43537	sp|P18031|PTN1_HUMAN	Color2 [DarkGray]	1	4		378	1	23.2015	23.0181	23.4514	21.5162	21.9334	21.9152
	0.0169549	0.0859	sp|P18206|VINC_HUMAN	Color2 [DarkGray]	1	4		272	0.946161	16.8303	19.4509	19.4658	19.7532	15.6325	20.1037
	2.18545	-0.661485	sp|P18206|VINC_HUMAN	Color2 [DarkGray]	1	4		290	0.999998	25.0011	25.0729	25.0262	25.5028	25.6511	25.9308
	0.0613874	0.528549	sp|P18206|VINC_HUMAN	Color2 [DarkGray]	1	4		345	0.981914	24.9156	24.0444	18.9086	20.5995	19.0246	26.6588
	0.281582	-2.67401	sp|P18206|VINC_HUMAN	Color2 [DarkGray]	1	4		346	0.999176	18.2154	18.463	24.837	26.155	26.5012	16.8813
	0.11664	0.503054	sp|P18206|VINC_HUMAN	Color2 [DarkGray]	1	4		721	1	19.9156	20.4018	20.2128	16.5974	20.7402	21.6834
	0.587704	-0.852086	sp|P18206|VINC_HUMAN	Color2 [DarkGray]	1	4		795	0.989113	18.1806	17.2227	18.3857	19.0865	17.7339	19.5248
	0.549035	3.75249	sp|P18583|SON_HUMAN	Color2 [DarkGray]	1	4		2029	1	25.7943	24.5315	25.8337	15.6468	24.5756	24.6796
	0.572157	3.24706	sp|P18583|SON_HUMAN	Color2 [DarkGray]	1	4		2031	1	25.7943	24.5315	25.8337	17.1631	24.5756	24.6796
	0.948777	5.36625	sp|P18583|SON_HUMAN	Color2 [DarkGray]	1	4		2009	1	20.6923	23.6713	23.8616	12.5076	19.5233	20.0956
	0.321519	1.26303	sp|P18583|SON_HUMAN	Color2 [DarkGray]	1	4		2011	1	18.9279	23.5084	23.7678	20.1625	20.866	21.3865
	0.826719	1.93673	sp|P18583|SON_HUMAN	Color2 [DarkGray]	1	4		2013	1	20.6923	23.6713	23.8616	20.1625	20.866	21.3865
	0.0207096	0.0158227	sp|P18583|SON_HUMAN	Color2 [DarkGray]	1	4		1769	0.998209	19.5782	19.7958	19.8254	19.3462	19.6327	20.173
	0.99421	2.98698	sp|P18583|SON_HUMAN	Color2 [DarkGray]	1	4		1948	1	18.5643	22.0276	22.2394	16.5196	18.2899	19.0608
	0.65842	2.57493	sp|P18583|SON_HUMAN	Color2 [DarkGray]	1	4		1950	0.99999	17.3281	22.0276	22.2394	16.5196	18.2899	19.0608
	0.439625	2.18384	sp|P18583|SON_HUMAN	Color2 [DarkGray]	1	4		1952	0.904143	16.1548	22.0276	22.2394	16.5196	18.2899	19.0608
	1.17889	-2.22836	sp|P18583|SON_HUMAN	Color2 [DarkGray]	1	4		283	0.833026	20.3267	17.5207	17.9382	21.1417	20.6294	20.6996
+	4.32014	3.45492	sp|P18615|NELFE_HUMAN	Color2 [DarkGray]	1	4		251	0.999723	20.8463	20.7254	20.7402	17.0254	17.275	17.6467
+	3.31901	3.68982	sp|P18615|NELFE_HUMAN	Color2 [DarkGray]	1	4		115	0.999994	24.4468	24.2456	24.4475	20.0074	20.9161	21.1469
	1.48674	3.43518	sp|P18615|NELFE_HUMAN	Color2 [DarkGray]	1	4		51	0.893499	21.2054	17.706	19.8588	16.7003	16.1952	15.5693
+	2.26058	2.68453	sp|P18754|RCC1_HUMAN	Color2 [DarkGray]	1	4		11	1	25.464	24.3262	25.2636	21.981	21.9953	23.0239
	0.313052	-1.44982	sp|P18887|XRCC1_HUMAN	Color2 [DarkGray]	1	4		447	0.82883	23.3285	17.9755	17.4418	20.9656	20.6865	21.4432
	1.68394	3.80939	sp|P19338|NUCL_HUMAN	Color2 [DarkGray]	1	4		580	0.998873	18.0423	20.6665	20.8769	15.2114	16.0952	16.8509
	1.11309	3.97161	sp|P19338|NUCL_HUMAN	Color2 [DarkGray]	1	4		145	1	18.3529	23.0177	22.515	15.7448	17.9687	18.2573
	0.967715	3.75828	sp|P19338|NUCL_HUMAN	Color2 [DarkGray]	1	4		153	1	17.8234	23.0177	22.515	15.8552	17.9687	18.2573
	0.873278	2.2486	sp|P19338|NUCL_HUMAN	Color2 [DarkGray]	1	4		67	0.976652	17.8517	21.4706	18.0568	17.3291	16.8083	16.4959
	0.696079	3.02692	sp|P19634|SL9A1_HUMAN	Color2 [DarkGray]	1	4		703	1	21.1117	21.4355	21.0011	16.5623	15.8183	22.0869
	1.76128	-0.957191	sp|P19634|SL9A1_HUMAN	Color2 [DarkGray]	1	4		693	0.999923	22.5163	21.8119	22.2839	22.9021	23.2774	23.3041
+	2.85095	4.09104	sp|P20042|IF2B_HUMAN	Color2 [DarkGray]	1	4		2	1	23.9693	24.789	23.8808	19.2579	20.5619	20.5462
	1.62218	3.87231	sp|P20042|IF2B_HUMAN	Color2 [DarkGray]	1	4		13	0.914414	20.8148	20.5094	17.4047	15.5713	15.7191	15.8216
	0.0966165	0.450694	sp|Q15661|TRYB1_HUMAN	Color2 [DarkGray]	1	4		224	0.999406	18.3433	17.1648	16.6324	15.362	15.3148	20.1115
+	4.4801	4.66928	sp|P20340|RAB6A_HUMAN	Color2 [DarkGray]	1	4		2	0.82888	20.7669	20.7819	20.5328	16.3617	15.6322	16.0798
	0.425953	1.83691	sp|P20700|LMNB1_HUMAN	Color2 [DarkGray]	1	4		23	0.864064	21.0405	20.3278	21.7246	20.8685	21.1108	15.6028
	1.04973	0.498022	sp|Q03252|LMNB2_HUMAN	Color2 [DarkGray]	1	4		405	0.999982	23.1724	23.2656	23.1066	22.3662	22.5831	23.1013
	0.861697	0.299017	sp|Q03252|LMNB2_HUMAN	Color2 [DarkGray]	1	4		407	0.991509	23.1955	22.778	23.0904	22.5204	22.8032	22.8433
+	4.44344	6.179	sp|P20810|ICAL_HUMAN	Color2 [DarkGray]	1	4		133	0.939555	22.0575	22.3594	22.2019	15.9469	15.5622	16.5728
	1.19502	3.2833	sp|Q9UQ88|CD11A_HUMAN	Color2 [DarkGray]	1	4		577	0.999943	22.2979	22.4679	22.4347	20.2293	20.5775	16.5439
	0.835652	1.73659	sp|Q9UQ88|CD11A_HUMAN	Color2 [DarkGray]	1	4		47	1	19.9604	20.1971	17.2922	17.8575	16.9971	17.3853
+	3.7763	7.86881	sp|Q9UQ88|CD11A_HUMAN	Color2 [DarkGray]	1	4		222	1	24.9209	24.8582	24.7098	17.936	15.9501	16.9963
+	4.41721	3.57706	sp|Q9UQ88|CD11A_HUMAN	Color2 [DarkGray]	1	4		422	1	19.4947	19.7316	19.3604	16.1912	15.6926	15.9717
	0.186856	-0.446178	sp|P21333|FLNA_HUMAN	Color2 [DarkGray]	1	4		11	0.99999	17.1573	18.4637	18.6393	17.0085	18.9828	19.6075
	0.611007	-2.15434	sp|P21333|FLNA_HUMAN	Color2 [DarkGray]	1	4		2152	1	16.9632	17.614	17.4983	17.2175	18.8069	22.5141
	0.0275484	0.152365	sp|P21333|FLNA_HUMAN	Color2 [DarkGray]	1	4		2158	0.983169	17.5759	18.5684	17.7482	16.0938	15.8697	21.4719
	0.505699	-0.294935	sp|P21333|FLNA_HUMAN	Color2 [DarkGray]	1	4		1459	1	21.2808	21.588	21.4474	21.4689	21.5209	22.2112
	0.160234	0.547668	sp|P21333|FLNA_HUMAN	Color2 [DarkGray]	1	4		2576	0.765567	18.2089	18.1985	18.2138	16.7411	20.1936	16.0435
	0.987048	1.21918	sp|P21359|NF1_HUMAN	Color2 [DarkGray]	1	4		2523	0.890685	19.1027	19.3285	19.4508	16.9594	18.4284	18.8367
	0.522358	1.83165	sp|P21730|C5AR1_HUMAN	Color2 [DarkGray]	1	4		327	0.986285	19.5661	20.4211	17.8576	16.5105	20.1012	15.7381
	0.415585	1.12596	sp|P21860|ERBB3_HUMAN	Color2 [DarkGray]	1	4		686	0.999993	17.6314	20.1685	19.239	16.9107	19.6501	17.1003
	0.293741	-1.26089	sp|P21980|TGM2_HUMAN	Color2 [DarkGray]	1	4		216	0.870394	16.7959	18.4712	17.7599	15.5977	20.5953	20.6167
	1.44942	4.51883	sp|P22059|OSBP1_HUMAN	Color2 [DarkGray]	1	4		190	1	22.7267	22.8347	22.8399	15.3959	19.5149	19.934
	1.29562	4.81227	sp|P22059|OSBP1_HUMAN	Color2 [DarkGray]	1	4		193	0.999991	22.7267	22.8347	22.8399	14.5156	19.5149	19.934
+	2.09055	2.14202	sp|P22059|OSBP1_HUMAN	Color2 [DarkGray]	1	4		382	0.882845	18.4842	18.4866	17.9089	16.3161	15.4016	16.7359
	0.892665	1.39841	sp|P22314|UBA1_HUMAN	Color2 [DarkGray]	1	4		46	1	17.2765	19.2525	17.199	16.1473	17.0753	16.3102
	0.697866	1.92002	sp|P22626|ROA2_HUMAN	Color2 [DarkGray]	1	4		212	1	17.7038	20.4399	20.3066	19.2205	16.207	17.2628
	0.233714	0.690441	sp|P23142|FBLN1_HUMAN	Color2 [DarkGray]	1	4		147	0.992795	19.5068	17.8929	19.295	19.1533	19.3472	16.1229
+	2.30224	2.9493	sp|P23193|TCEA1_HUMAN	Color2 [DarkGray]	1	4		100	1	25.6088	24.4844	25.5155	21.5002	22.5014	22.7591
	1.80728	-2.6836	sp|P23327|SRCH_HUMAN	Color2 [DarkGray]	1	4		311	0.852887	16.9463	18.1392	18.2635	19.6193	20.385	21.3956
	1.63787	1.9644	sp|P23381|SYWC_HUMAN	Color2 [DarkGray]	1	4		467	1	19.6948	19.6325	19.7916	18.4666	18.0863	16.6729
+	4.27609	-3.19245	sp|P23470|PTPRG_HUMAN	Color2 [DarkGray]	1	4		1182	0.985527	18.3766	18.1132	17.8454	21.1407	21.4201	21.3516
	0.158771	1.06505	sp|P23497|SP100_HUMAN	Color2 [DarkGray]	1	4		157	1	22.845	17.7717	22.8657	16.3802	21.8266	22.0804
	1.44071	3.50521	sp|P23497|SP100_HUMAN	Color2 [DarkGray]	1	4		407	0.999861	21.1816	21.1693	17.9711	17.2693	16.5529	15.9841
	1.62224	4.33724	sp|P23497|SP100_HUMAN	Color2 [DarkGray]	1	4		409	0.999782	21.1816	21.1693	17.6274	15.0344	15.9481	15.9841
	1.57388	4.1566	sp|P23497|SP100_HUMAN	Color2 [DarkGray]	1	4		410	0.999782	21.1816	21.1693	17.5524	15.5745	15.8749	15.9841
	0.163916	-0.84667	sp|P23528|COF1_HUMAN	Color2 [DarkGray]	1	4		3	0.999999	18.3885	17.1856	15.8692	15.204	17.413	21.3664
+	4.1369	5.26333	sp|P23588|IF4B_HUMAN	Color2 [DarkGray]	1	4		406	1	22.6502	23.0127	23.0419	17.5297	18.1791	17.2059
	0.0487737	-0.272296	sp|P23588|IF4B_HUMAN	Color2 [DarkGray]	1	4		497	0.999984	24.1324	18.4497	24.2325	22.3425	22.7293	22.5597
	0.0161584	-0.0611935	sp|P23588|IF4B_HUMAN	Color2 [DarkGray]	1	4		504	0.977395	21.5706	17.8395	21.5376	19.9579	20.5518	20.6217
	0.134345	0.292985	sp|P23588|IF4B_HUMAN	Color2 [DarkGray]	1	4		422	0.99832	23.7258	22.2309	21.8404	23.2818	21.3346	22.3017
	0.114634	-0.465281	sp|P23588|IF4B_HUMAN	Color2 [DarkGray]	1	4		425	0.96471	22.4106	22.2309	17.9032	21.251	21.3346	21.355
	1.50932	1.94266	sp|P23634|AT2B4_HUMAN	Color2 [DarkGray]	1	4		13	0.980245	16.8957	18.6869	17.0466	15.5095	15.9091	15.3826
+	2.98156	6.63408	sp|P24821|TENA_HUMAN	Color2 [DarkGray]	1	4		72	0.978092	21.9721	22.1969	22.051	14.7849	14.5471	16.9857
	0.262504	-1.60379	sp|P24821|TENA_HUMAN	Color2 [DarkGray]	1	4		705	0.9988	18.9154	17.3796	21.0221	16.3175	22.8671	22.944
	1.16491	2.31582	sp|P24928|RPB1_HUMAN	Color2 [DarkGray]	1	4		1861	0.908966	18.7363	20.4217	17.5232	15.8005	16.7444	17.1888
	0.56117	1.63027	sp|P24928|RPB1_HUMAN	Color2 [DarkGray]	1	4		1910	0.975051	20.9551	18.6991	17.7608	16.0738	19.0897	17.3606
	0.675453	-1.41335	sp|P24928|RPB1_HUMAN	Color2 [DarkGray]	1	4		1913	0.769897	17.4868	17.4429	17.8221	17.1198	19.7868	20.0852
	0.738824	0.753351	sp|P24928|RPB1_HUMAN	Color2 [DarkGray]	1	4		1875	0.781347	19.3809	17.8153	18.7208	17.8404	17.7168	18.0998
	1.0185	2.49891	sp|P25098|ARBK1_HUMAN	Color2 [DarkGray]	1	4		670	0.999927	19.9794	20.2346	16.9137	15.8214	16.4895	17.3201
+	2.89942	3.82553	sp|P25205|MCM3_HUMAN	Color2 [DarkGray]	1	4		672	0.999999	22.7461	21.2915	22.2052	18.0379	18.0599	18.6684
	4.31017	1.9161	sp|P25788|PSA3_HUMAN	Color2 [DarkGray]	1	4		250	1	28.6159	28.4471	28.5487	26.5538	26.5094	26.8002
+	3.19641	4.00816	sp|P26038|MOES_HUMAN	Color2 [DarkGray]	1	4		407	1	20.0794	20.4644	20.3327	16.0349	15.7536	17.0636
	0.963296	5.6402	sp|P35221|CTNA1_HUMAN	Color2 [DarkGray]	1	4		652	0.977509	24.4524	24.7919	24.5904	24.4288	16.6757	15.8096
	2.05905	-1.43023	sp|P35221|CTNA1_HUMAN	Color2 [DarkGray]	1	4		655	0.963993	23.4444	23.5782	23.5015	24.5476	24.7479	25.5193
	1.07629	1.68243	sp|P26368|U2AF2_HUMAN	Color2 [DarkGray]	1	4		79	1	23.9206	22.292	23.7524	20.8099	21.5047	22.6032
+	3.19592	4.77189	sp|P26368|U2AF2_HUMAN	Color2 [DarkGray]	1	4		2	1	24.2628	24.4035	24.0832	18.5112	19.916	20.0066
	3.21178	-1.82647	sp|P26678|PPLA_HUMAN	Color2 [DarkGray]	1	4		16	1	23.3342	23.4928	23.1874	24.873	25.1774	25.4433
	0.626369	-2.05292	sp|P27105|STOM_HUMAN	Color2 [DarkGray]	1	4		10	0.999944	18.2221	17.9645	17.5776	21.1945	21.6676	17.0609
+	2.14118	2.43964	sp|P27707|DCK_HUMAN	Color2 [DarkGray]	1	4		11	0.829569	19.4082	18.5832	20.1163	16.8003	17.3081	16.6804
	1.13947	4.0198	sp|P27708|PYR1_HUMAN	Color2 [DarkGray]	1	4		1859	1	22.7818	22.878	22.774	20.8387	20.0285	15.5072
	0.163059	-0.13159	sp|P27708|PYR1_HUMAN	Color2 [DarkGray]	1	4		1406	0.854742	18.9216	19.4641	19.2019	18.8913	19.3004	19.7907
	0.418515	0.749519	sp|P27816|MAP4_HUMAN	Color2 [DarkGray]	1	4		280	0.998646	21.0152	23.3063	21.3384	20.6104	21.4116	21.3894
	0.0502344	-0.169982	sp|P27816|MAP4_HUMAN	Color2 [DarkGray]	1	4		358	0.999529	22.3579	18.998	22.2785	20.6995	21.8822	21.5626
	1.29031	-1.14372	sp|P27816|MAP4_HUMAN	Color2 [DarkGray]	1	4		636	0.99999	20.4572	20.8641	20.7687	21.2747	21.6408	22.6057
	0.882564	3.40999	sp|P27816|MAP4_HUMAN	Color2 [DarkGray]	1	4		928	0.864686	22.1377	22.3114	17.2704	16.1816	18.5523	16.7557
+	3.20821	3.21466	sp|P27816|MAP4_HUMAN	Color2 [DarkGray]	1	4		941	0.861429	21.1036	21.4355	20.5726	17.4222	17.8953	18.1502
	1.27828	1.77513	sp|P27816|MAP4_HUMAN	Color2 [DarkGray]	1	4		825	0.908487	17.707	17.8692	17.586	17.22	15.1227	15.4942
	0.145171	0.0924918	sp|P27824|CALX_HUMAN	Color2 [DarkGray]	1	4		583	1	28.7861	28.9955	28.7929	28.3396	28.8455	29.1119
	2.0172	0.5369	sp|P27824|CALX_HUMAN	Color2 [DarkGray]	1	4		554	1	26.7259	26.9777	26.8132	26.1802	26.2516	26.4743
	0.127988	-0.137506	sp|P27824|CALX_HUMAN	Color2 [DarkGray]	1	4		564	0.999843	23.7754	22.6564	23.5584	23.1033	23.5302	23.7692
	1.69447	3.21182	sp|P28290|ITPI2_HUMAN	Color2 [DarkGray]	1	4		641	1	20.9978	19.4367	21.0129	18.6245	16.4409	16.7465
	1.50875	4.13363	sp|P28290|ITPI2_HUMAN	Color2 [DarkGray]	1	4		644	1	20.9978	19.4367	21.0129	18.6245	15.5427	14.8793
	0.746385	2.59126	sp|P28290|ITPI2_HUMAN	Color2 [DarkGray]	1	4		668	0.999227	21.6432	21.8043	21.956	20.5967	16.0358	20.9973
	0.556082	1.28178	sp|P28715|ERCC5_HUMAN	Color2 [DarkGray]	1	4		562	0.871632	19.1152	20.8942	17.6693	17.1589	18.0942	18.5803
	0.204477	0.652912	sp|P28715|ERCC5_HUMAN	Color2 [DarkGray]	1	4		563	0.953267	17.1099	20.8942	20.3932	18.1764	18.9513	19.311
	3.12026	1.46817	sp|P28715|ERCC5_HUMAN	Color2 [DarkGray]	1	4		384	0.933511	21.9404	22.0241	22.0204	20.2461	20.5481	20.7862
	0.311872	1.44841	sp|P29353|SHC1_HUMAN	Color2 [DarkGray]	1	4		139	0.999996	21.9171	18.3456	21.6046	20.1635	16.1998	21.1588
+	3.59724	-2.60674	sp|P29536|LMOD1_HUMAN	Color2 [DarkGray]	1	4		85	0.999997	20.9851	20.3694	20.9189	23.2022	23.4812	23.4102
	0.987058	-3.28265	sp|P29536|LMOD1_HUMAN	Color2 [DarkGray]	1	4		119	1	20.9203	18.6658	19.4034	22.7926	25.4625	20.5823
	1.19887	-4.42377	sp|P29536|LMOD1_HUMAN	Color2 [DarkGray]	1	4		135	0.999942	23.24	18.1058	23.1545	25.2301	26.4132	26.1284
	2.43002	1.08907	sp|P29590|PML_HUMAN	Color2 [DarkGray]	1	4		518	1	23.4464	23.9934	23.5612	22.6688	22.6167	22.4483
	2.43002	1.08907	sp|P29590|PML_HUMAN	Color2 [DarkGray]	1	4		527	1	23.4464	23.9934	23.5612	22.6688	22.6167	22.4483
+	2.08605	-6.36494	sp|P29590|PML_HUMAN	Color2 [DarkGray]	1	4		403	1	21.6988	17.6173	18.235	24.9458	25.7707	25.9295
	0.176028	-0.950691	sp|P29590|PML_HUMAN	Color2 [DarkGray]	1	4		504	0.99969	24.7478	17.8918	22.2347	22.0799	22.2078	23.4387
	0.733118	-4.4966	sp|P29590|PML_HUMAN	Color2 [DarkGray]	1	4		505	0.999706	24.7478	17.8636	27.2473	27.4704	27.8394	28.0387
	1.34192	-3.67006	sp|P29590|PML_HUMAN	Color2 [DarkGray]	1	4		512	0.848337	18.9716	18.0774	22.2001	22.9008	23.6202	23.7383
	0.193838	1.50382	sp|P29590|PML_HUMAN	Color2 [DarkGray]	1	4		8	1	22.0249	16.943	18.6659	14.423	15.9132	22.7863
	0.406792	0.243666	sp|P29590|PML_HUMAN	Color2 [DarkGray]	1	4		36	1	23.9213	23.734	23.8107	23.0839	23.7866	23.8645
	0.223779	-0.398918	sp|P29590|PML_HUMAN	Color2 [DarkGray]	1	4		38	0.999868	23.9213	23.734	21.8829	23.0839	23.7866	23.8645
	0.715711	2.78448	sp|P29590|PML_HUMAN	Color2 [DarkGray]	1	4		40	0.969928	22.0462	22.0896	23.8107	16.5068	21.4062	21.68
	1.9983	1.67075	sp|P29692|EF1D_HUMAN	Color2 [DarkGray]	1	4		133	0.999996	25.7137	24.9353	25.7549	23.5311	23.5702	24.2903
	0.755826	-0.482239	sp|P29966|MARCS_HUMAN	Color2 [DarkGray]	1	4		145	0.91097	21.7004	20.9282	21.6064	21.5885	21.9438	22.1494
	1.35827	-1.06867	sp|P29966|MARCS_HUMAN	Color2 [DarkGray]	1	4		118	0.967993	22.7728	23.2598	23.2353	23.6242	24.0834	24.7663
	0.819731	-2.78324	sp|P29966|MARCS_HUMAN	Color2 [DarkGray]	1	4		101	1	21.4682	16.9939	21.9081	22.7343	22.9422	23.0434
	0.483168	2.13115	sp|P29966|MARCS_HUMAN	Color2 [DarkGray]	1	4		170	0.999979	21.3994	21.8242	21.7332	20.8644	15.7464	21.9525
	1.13392	3.98644	sp|P30419|NMT1_HUMAN	Color2 [DarkGray]	1	4		47	1	23.3037	17.9464	19.1966	15.5227	16.6787	16.286
	1.34451	-0.811448	sp|P30511|HLAF_HUMAN	Color2 [DarkGray]	1	4		340	0.998585	22.7462	22.0299	22.6476	22.9462	23.4156	23.4963
+	2.136	4.09384	sp|P30566|PUR8_HUMAN	Color2 [DarkGray]	1	4		9	0.988682	20.2975	18.3227	20.6775	15.1172	15.556	16.3429
	0.607512	2.89732	sp|P31323|KAP3_HUMAN	Color2 [DarkGray]	1	4		114	0.999998	22.7193	22.9464	22.6999	22.019	22.0369	15.6177
+	2.26103	5.00704	sp|P31749|AKT1_HUMAN	Color2 [DarkGray]	1	4		124	0.762529	22.3338	22.8341	22.1949	16.5937	16.5077	19.2402
	1.50819	4.61119	sp|P31749|AKT1_HUMAN	Color2 [DarkGray]	1	4		126	0.946365	22.3338	18.0756	22.1949	15.8402	16.577	16.3535
+	2.70705	4.66888	sp|P31749|AKT1_HUMAN	Color2 [DarkGray]	1	4		129	0.945304	21.1978	21.9815	22.1949	16.5937	16.5077	18.2661
	0.694878	-0.953988	sp|P31930|QCR1_HUMAN	Color2 [DarkGray]	1	4		107	1	20.0776	18.0818	19.713	20.2397	20.4575	20.0371
	0.527421	1.09937	sp|P55795|HNRH2_HUMAN	Color2 [DarkGray]	1	4		104	0.984643	21.5799	24.3278	24.2216	21.9424	22.3145	22.5744
	0.351364	1.53227	sp|P31949|S10AB_HUMAN	Color2 [DarkGray]	1	4		6	0.98153	21.3452	17.8934	21.1215	15.7463	20.2514	19.7656
	1.62611	3.89126	sp|P32246|CCR1_HUMAN	Color2 [DarkGray]	1	4		352	0.992489	21.2036	21.4408	21.1208	19.529	16.0642	16.4983
	1.0064	2.16239	sp|P32519|ELF1_HUMAN	Color2 [DarkGray]	1	4		163	0.999967	20.8479	20.2784	20.5748	19.1856	19.5986	16.4297
+	3.23516	2.67462	sp|P33241|LSP1_HUMAN	Color2 [DarkGray]	1	4		204	0.999624	25.5181	25.1539	25.4718	22.2539	22.7734	23.0926
+	2.01666	3.62847	sp|P33241|LSP1_HUMAN	Color2 [DarkGray]	1	4		252	1	22.9379	25.3549	23.2621	19.8637	20.4695	20.3364
+	3.36995	3.34803	sp|P33241|LSP1_HUMAN	Color2 [DarkGray]	1	4		111	1	25.5934	25.3515	25.373	21.6721	21.9241	22.6778
	1.84376	3.47155	sp|P33241|LSP1_HUMAN	Color2 [DarkGray]	1	4		218	0.99998	20.3912	20.5839	18.2175	16.818	15.6001	16.3598
	1.77041	5.32363	sp|P33241|LSP1_HUMAN	Color2 [DarkGray]	1	4		208	1	22.9094	22.3885	22.63	15.7044	16.2675	19.9851
	1.24779	2.47197	sp|P33527|MRP1_HUMAN	Color2 [DarkGray]	1	4		915	0.971759	20.442	20.1107	20.0089	19.5379	17.0329	16.5749
	1.21019	-4.42311	sp|P35222|CTNB1_HUMAN	Color2 [DarkGray]	1	4		552	0.858021	17.7604	17.5035	22.4819	23.1137	23.0796	24.8218
	0.3769	-0.859846	sp|P35222|CTNB1_HUMAN	Color2 [DarkGray]	1	4		191	0.99996	17.9381	20.6841	20.5566	20.0064	20.568	21.1839
+	3.09234	5.1118	sp|P35251|RFC1_HUMAN	Color2 [DarkGray]	1	4		69	0.97845	20.9071	21.0361	20.9588	14.8287	15.9798	16.7581
+	3.09234	5.1118	sp|P35251|RFC1_HUMAN	Color2 [DarkGray]	1	4		71	0.974894	20.9071	21.0361	20.9588	14.8287	15.9798	16.7581
	0.843338	1.63283	sp|P35251|RFC1_HUMAN	Color2 [DarkGray]	1	4		156	1	19.9489	17.5378	20.4107	17.8223	17.7477	17.429
	0.489097	1.84333	sp|P35269|T2FA_HUMAN	Color2 [DarkGray]	1	4		385	0.996136	23.3019	18.1599	22.6371	19.9064	19.7199	18.9426
	0.0338612	-0.153612	sp|P35555|FBN1_HUMAN	Color2 [DarkGray]	1	4		2702	0.901388	22.7145	23.3494	18.5066	21.3608	21.6196	22.0509
	0.460614	-0.268099	sp|P35579|MYH9_HUMAN	Color2 [DarkGray]	1	4		1943	1	25.7403	25.9047	25.3991	25.5474	26.1925	26.1086
	0.214916	-0.779595	sp|P35580|MYH10_HUMAN	Color2 [DarkGray]	1	4		1935	0.959704	18.8698	17.3633	18.6693	20.3065	20.5078	16.4269
	1.28706	-2.70669	sp|P35580|MYH10_HUMAN	Color2 [DarkGray]	1	4		1937	0.924454	21.254	18.5081	21.5706	22.9197	23.0664	23.4666
	3.6996	-1.55937	sp|P35580|MYH10_HUMAN	Color2 [DarkGray]	1	4		1975	1	22.8012	22.543	22.6347	24.0468	24.2455	24.3647
+	2.09265	-4.6951	sp|P35611|ADDA_HUMAN	Color2 [DarkGray]	1	4		12	0.871813	21.0432	17.8467	18.9244	23.694	23.8564	24.3492
+	2.54538	-2.07896	sp|P35611|ADDA_HUMAN	Color2 [DarkGray]	1	4		586	1	18.2254	18.2184	18.9182	20.9172	20.1615	20.5202
+	2.76115	-3.47173	sp|P35611|ADDA_HUMAN	Color2 [DarkGray]	1	4		355	0.845192	19.4109	19.0519	19.5352	22.9751	21.9664	23.4717
+	3.62172	-2.64748	sp|P35611|ADDA_HUMAN	Color2 [DarkGray]	1	4		358	1	24.4302	23.8824	24.403	26.6554	26.9823	27.0203
	0.769159	2.51343	sp|P35611|ADDA_HUMAN	Color2 [DarkGray]	1	4		726	0.999998	21.9461	22.1791	22.0479	20.7091	21.362	16.5617
	0.0762093	0.429997	sp|P35612|ADDB_HUMAN	Color2 [DarkGray]	1	4		701	0.758471	20.1912	20.1241	20.1646	21.517	21.9053	15.7677
	1.63881	-1.19859	sp|P35612|ADDB_HUMAN	Color2 [DarkGray]	1	4		600	0.894373	18.6736	18.8456	17.9317	19.3243	19.8107	19.9117
	1.32496	0.888176	sp|P35658|NU214_HUMAN	Color2 [DarkGray]	1	4		678	0.998673	20.6279	20.2923	20.71	19.2057	19.5721	20.188
	2.35205	1.97071	sp|P35658|NU214_HUMAN	Color2 [DarkGray]	1	4		430	0.999471	21.116	20.4872	21.0368	18.5879	18.6779	19.4621
	1.02307	4.39629	sp|P35658|NU214_HUMAN	Color2 [DarkGray]	1	4		433	0.824843	22.7247	22.0829	22.7471	15.5102	16.7913	22.0643
+	3.06795	6.49805	sp|P35659|DEK_HUMAN	Color2 [DarkGray]	1	4		230	0.99539	21.785	22.114	21.9331	14.4233	16.8309	15.0837
+	4.98617	5.51387	sp|P35659|DEK_HUMAN	Color2 [DarkGray]	1	4		231	0.99539	21.785	22.114	21.9331	16.3819	16.7564	16.1522
+	4.73906	5.42954	sp|P35659|DEK_HUMAN	Color2 [DarkGray]	1	4		232	0.99539	21.785	22.114	21.9331	16.8279	16.5907	16.1248
+	3.35898	2.46799	sp|P35659|DEK_HUMAN	Color2 [DarkGray]	1	4		32	1	25.5817	25.0491	25.1041	22.463	22.9043	22.9636
	1.1022	2.36649	sp|P35659|DEK_HUMAN	Color2 [DarkGray]	1	4		301	1	20.214	20.1785	17.9026	15.839	17.2586	18.0981
	0.93616	2.17446	sp|P35659|DEK_HUMAN	Color2 [DarkGray]	1	4		303	1	20.214	20.1785	17.4952	16.0077	17.2586	18.0981
	0.645116	1.65828	sp|P35659|DEK_HUMAN	Color2 [DarkGray]	1	4		306	1	20.214	20.1785	16.8725	16.9334	17.2586	18.0981
	1.01349	1.93276	sp|P35659|DEK_HUMAN	Color2 [DarkGray]	1	4		307	1	20.214	20.1785	17.7156	16.9531	17.2586	18.0981
+	3.62832	-2.70206	sp|P35749|MYH11_HUMAN	Color2 [DarkGray]	1	4		638	0.975815	17.7033	17.3683	18.0994	20.358	20.5117	20.4075
+	3.4247	-2.06619	sp|P35749|MYH11_HUMAN	Color2 [DarkGray]	1	4		1954	1	23.3119	22.9574	23.4404	25.0752	25.3643	25.4688
+	3.23131	-3.15251	sp|P36382|CXA5_HUMAN	Color2 [DarkGray]	1	4		353	0.99999	17.0405	17.6677	18.0454	20.491	20.9037	20.8164
	3.07384	-1.41294	sp|P36382|CXA5_HUMAN	Color2 [DarkGray]	1	4		120	0.985694	19.2678	19.5152	19.3302	20.5435	20.786	21.0226
+	2.07922	2.66367	sp|P36915|GNL1_HUMAN	Color2 [DarkGray]	1	4		51	0.877456	24.118	23.1168	24.1747	20.4169	21.1024	21.8992
+	2.33286	-2.31915	sp|P37173|TGFR2_HUMAN	Color2 [DarkGray]	1	4		553	0.97503	17.8096	17.7231	17.444	19.2644	20.0591	20.6107
+	5.87686	3.8563	sp|P37802|TAGL2_HUMAN	Color2 [DarkGray]	1	4		163	1	27.0244	27.1092	26.9557	23.0322	23.232	23.2562
	0.552812	2.27289	sp|P37837|TALDO_HUMAN	Color2 [DarkGray]	1	4		3	0.934307	21.7226	18.4988	22.2144	15.8988	19.0562	20.6622
	0.614705	3.28239	sp|P37837|TALDO_HUMAN	Color2 [DarkGray]	1	4		4	0.905656	17.8361	24.7464	17.3929	16.2611	17.2347	16.6324
	3.10529	1.96757	sp|P38159|RBMX_HUMAN	Color2 [DarkGray]	1	4		208	0.999993	24.2966	24.5898	24.5099	22.1207	22.5949	22.7781
	0.354585	-0.623105	sp|P38159|RBMX_HUMAN	Color2 [DarkGray]	1	4		352	1	17.9356	18.0317	17.8742	17.1212	19.1471	19.4425
	0.804243	2.88403	sp|P38159|RBMX_HUMAN	Color2 [DarkGray]	1	4		88	0.795993	21.5556	21.0619	21.6584	20.1629	20.2151	15.2458
	1.90708	3.85462	sp|P38919|IF4A3_HUMAN	Color2 [DarkGray]	1	4		12	0.843382	20.2231	20.278	20.2756	17.529	14.6453	17.0384
+	2.64608	5.33771	sp|P40222|TXLNA_HUMAN	Color2 [DarkGray]	1	4		515	0.76015	21.3093	22.8419	20.5194	16.574	15.5091	16.5743
	0.747005	2.33677	sp|P40925|MDHC_HUMAN	Color2 [DarkGray]	1	4		241	0.772865	21.6938	20.883	21.319	20.3506	20.4069	16.1281
	0.00195375	-0.00458654	sp|P41208|CETN2_HUMAN	Color2 [DarkGray]	1	4		20	0.999982	20.049	19.4145	20.4209	19.6557	18.9251	21.3174
	0.576819	-1.7345	sp|P41212|ETV6_HUMAN	Color2 [DarkGray]	1	4		213	1	17.6206	18.3543	18.2075	17.2072	20.6349	21.5436
+	2.57397	2.66988	sp|P41227|NAA10_HUMAN	Color2 [DarkGray]	1	4		205	0.795821	19.3361	18.1765	19.391	16.4047	16.3206	16.1687
+	3.55466	3.31443	sp|Q6NXS1|IPP2B_HUMAN	Color2 [DarkGray]	1	4		121	0.999998	24.2836	24.4718	24.2623	20.5246	21.1049	21.445
+	3.24745	3.15087	sp|Q6NXS1|IPP2B_HUMAN	Color2 [DarkGray]	1	4		122	0.999998	24.0512	24.6091	24.2623	20.6602	21.2188	21.591
	2.14528	-1.41507	sp|P41440|S19A1_HUMAN	Color2 [DarkGray]	1	4		225	0.975727	18.2947	18.3585	17.7259	19.2088	19.5347	19.8807
	0.44817	2.5032	sp|P42167|LAP2B_HUMAN	Color2 [DarkGray]	1	4		156	0.793398	17.3299	23.0215	22.5541	17.3056	21.5602	16.53
	0.137212	0.189955	sp|P42167|LAP2B_HUMAN	Color2 [DarkGray]	1	4		66	0.999991	23.5754	23.4005	23.0092	22.493	22.8385	24.0839
	0.137212	0.189955	sp|P42167|LAP2B_HUMAN	Color2 [DarkGray]	1	4		67	0.999991	23.5754	23.4005	23.0092	22.493	22.8385	24.0839
+	3.9903	-3.56219	sp|P42167|LAP2B_HUMAN	Color2 [DarkGray]	1	4		385	0.973391	21.6434	21.4538	21.9538	24.889	25.4127	25.4358
+	2.97243	2.8413	sp|P42331|RHG25_HUMAN	Color2 [DarkGray]	1	4		487	0.999526	19.4601	19.4857	19.6167	16.4958	16.2188	17.3239
+	3.02425	2.06795	sp|P42356|PI4KA_HUMAN	Color2 [DarkGray]	1	4		257	0.907927	18.562	18.8437	18.6393	16.6938	16.1967	16.9506
	0.260426	-0.183924	sp|P42566|EPS15_HUMAN	Color2 [DarkGray]	1	4		790	1	20.3318	20.5799	20.1659	20.0536	20.6677	20.908
	0.260426	-0.183924	sp|P42566|EPS15_HUMAN	Color2 [DarkGray]	1	4		796	1	20.3318	20.5799	20.1659	20.0536	20.6677	20.908
+	4.52193	4.88421	sp|P42696|RBM34_HUMAN	Color2 [DarkGray]	1	4		14	1	21.886	21.2189	21.7515	16.5134	16.8618	16.8284
	1.14786	3.69426	sp|P42768|WASP_HUMAN	Color2 [DarkGray]	1	4		483	1	21.7972	22.3451	17.6629	16.2579	17.1745	17.29
	1.14376	3.69032	sp|P42768|WASP_HUMAN	Color2 [DarkGray]	1	4		484	1	21.7972	22.3451	17.6511	16.2579	17.1745	17.29
	1.67491	-3.11316	sp|P43121|MUC18_HUMAN	Color2 [DarkGray]	1	4		606	1	18.577	16.5856	16.8441	19.3845	20.6332	21.3285
	1.74716	0.741634	sp|P43243|MATR3_HUMAN	Color2 [DarkGray]	1	4		208	0.999961	20.3081	19.7317	20.1378	19.146	19.3968	19.4099
	3.88103	-1.73898	sp|P43243|MATR3_HUMAN	Color2 [DarkGray]	1	4		211	0.999939	18.4617	18.2559	18.0637	19.9343	20.0133	20.0506
	0.36112	-0.437932	sp|P43243|MATR3_HUMAN	Color2 [DarkGray]	1	4		598	0.999994	23.802	22.4078	23.2765	23.0771	23.6038	24.1193
	0.146065	-0.623938	sp|P43243|MATR3_HUMAN	Color2 [DarkGray]	1	4		604	0.975126	22.3667	22.4078	19.5633	24.6112	20.5524	21.0461
+	4.15513	3.50246	sp|P43490|NAMPT_HUMAN	Color2 [DarkGray]	1	4		472	0.993836	19.4004	19.3872	19.3106	15.5099	15.8646	16.2163
	0.183361	-0.823879	sp|P43699|NKX21_HUMAN	Color2 [DarkGray]	1	4		254	1	23.2932	18.6651	24.1305	22.9377	23.17	22.4526
	1.73061	2.76277	sp|P45973|CBX5_HUMAN	Color2 [DarkGray]	1	4		11	0.853154	18.4513	19.4574	17.9163	14.9477	15.7088	16.8802
+	3.35712	2.18303	sp|P45973|CBX5_HUMAN	Color2 [DarkGray]	1	4		12	0.853154	18.4513	18.0652	17.7457	15.8704	15.9358	15.907
	0.97812	0.822877	sp|P45973|CBX5_HUMAN	Color2 [DarkGray]	1	4		13	0.853154	18.4513	17.2646	17.7994	17.3961	16.8922	16.7584
+	3.03696	2.6539	sp|P45973|CBX5_HUMAN	Color2 [DarkGray]	1	4		14	0.853154	18.4513	18.2854	17.6538	15.2722	15.3247	15.8319
	1.70071	1.66884	sp|P46019|KPB2_HUMAN	Color2 [DarkGray]	1	4		729	0.999888	18.3852	17.3807	18.5883	16.21	16.2046	16.9331
+	2.75661	4.21041	sp|P46020|KPB1_HUMAN	Color2 [DarkGray]	1	4		758	1	21.0035	21.1526	21.1015	16.8465	15.9117	17.8682
	0.655041	0.862605	sp|P46100|ATRX_HUMAN	Color2 [DarkGray]	1	4		1996	0.829833	20.2837	20.3313	18.6016	19.0084	18.5246	19.0958
	0.743223	0.544194	sp|P46100|ATRX_HUMAN	Color2 [DarkGray]	1	4		849	1	23.2683	22.9151	23.5473	22.1448	22.8895	23.0638
	0.743223	0.544194	sp|P46100|ATRX_HUMAN	Color2 [DarkGray]	1	4		850	0.999998	23.2683	22.9151	23.5473	22.1448	22.8895	23.0638
	0.230562	-1.1943	sp|P46100|ATRX_HUMAN	Color2 [DarkGray]	1	4		1348	0.999314	23.3363	17.2058	23.2151	22.2579	22.2928	22.7894
	0.196467	-0.8765	sp|P46100|ATRX_HUMAN	Color2 [DarkGray]	1	4		1352	1	23.3363	18.1592	23.2151	22.2579	22.2928	22.7894
	1.96901	2.86922	sp|P46100|ATRX_HUMAN	Color2 [DarkGray]	1	4		1061	0.999996	20.5515	19.0768	20.1283	17.8556	17.0346	16.2587
+	4.00931	6.02651	sp|P46100|ATRX_HUMAN	Color2 [DarkGray]	1	4		675	0.980914	23.0336	22.9681	23.0323	17.7547	16.6127	16.5871
	1.26111	4.86318	sp|P46100|ATRX_HUMAN	Color2 [DarkGray]	1	4		677	0.999431	24.0747	24.0148	24.2066	20.594	15.6526	21.46
	0.165995	0.617775	sp|P46379|BAG6_HUMAN	Color2 [DarkGray]	1	4		964	0.990433	22.2069	22.5958	18.2339	20.1726	20.313	20.6978
	1.01172	1.35451	sp|P46379|BAG6_HUMAN	Color2 [DarkGray]	1	4		973	0.999931	22.7056	22.5958	21.0507	20.1726	20.8002	21.3158
	2.10343	1.89427	sp|P46783|RS10_HUMAN	Color2 [DarkGray]	1	4		146	0.874275	18.0078	18.127	17.5384	15.5586	15.7661	16.6657
	0.400678	-1.8441	sp|P46821|MAP1B_HUMAN	Color2 [DarkGray]	1	4		541	0.958768	23.8396	18.0624	23.9345	23.5203	24.0743	23.7743
+	3.77031	2.93675	sp|P46821|MAP1B_HUMAN	Color2 [DarkGray]	1	4		1852	0.972571	20.7253	20.8932	20.9475	17.547	17.9524	18.2564
	0.704737	-2.92991	sp|P46821|MAP1B_HUMAN	Color2 [DarkGray]	1	4		561	1	23.2743	17.6497	23.3274	23.9272	24.6922	24.4217
	0.742406	2.62326	sp|P46821|MAP1B_HUMAN	Color2 [DarkGray]	1	4		831	0.999697	22.2531	21.8874	22.093	16.2397	20.7454	21.3786
	0.76703	2.50314	sp|P46821|MAP1B_HUMAN	Color2 [DarkGray]	1	4		832	0.999569	22.2531	21.8874	22.093	16.6	20.7454	21.3786
	1.12203	2.32664	sp|P46821|MAP1B_HUMAN	Color2 [DarkGray]	1	4		1260	0.998988	20.6693	20.9539	20.3501	19.3001	19.281	16.4123
	2.03331	1.55601	sp|P46821|MAP1B_HUMAN	Color2 [DarkGray]	1	4		1265	0.999816	21.1275	21.51	20.9313	20.1946	19.281	19.4252
	0.173427	-0.140945	sp|P46821|MAP1B_HUMAN	Color2 [DarkGray]	1	4		1779	0.993822	19.3039	19.721	19.6784	19.1917	19.791	20.1435
	0.861963	-0.567735	sp|P46934|NEDD4_HUMAN	Color2 [DarkGray]	1	4		670	0.994076	20.163	19.957	20.5904	20.3255	21.1146	20.9735
	0.00335315	0.0217501	sp|P46937|YAP1_HUMAN	Color2 [DarkGray]	1	4		109	0.891787	18.4785	18.3417	16.9775	15.9486	15.7426	22.0412
+	3.21065	-2.4542	sp|P46939|UTRN_HUMAN	Color2 [DarkGray]	1	4		1405	0.922752	18.324	18.022	18.4597	20.2922	20.925	20.9511
	1.67758	3.24337	sp|P46940|IQGA1_HUMAN	Color2 [DarkGray]	1	4		2	1	19.6372	19.6957	17.3169	15.6551	14.9424	16.3222
+	3.3521	2.33078	sp|P47712|PA24A_HUMAN	Color2 [DarkGray]	1	4		727	0.999764	20.9061	21.5685	21.1682	18.6737	18.9782	18.9987
	0.595879	0.920144	sp|P47712|PA24A_HUMAN	Color2 [DarkGray]	1	4		729	0.972406	18.2902	19.3125	17.0107	17.4585	17.4766	16.9178
	1.82193	4.94053	sp|P47712|PA24A_HUMAN	Color2 [DarkGray]	1	4		434	0.997611	23.1555	21.2167	22.8399	15.493	17.8167	19.0807
	1.9887	4.70897	sp|P47712|PA24A_HUMAN	Color2 [DarkGray]	1	4		435	0.999572	23.1555	21.2167	22.8399	16.1877	17.8167	19.0807
	1.06598	1.61298	sp|P47712|PA24A_HUMAN	Color2 [DarkGray]	1	4		437	0.999875	26.0743	23.9918	25.8048	23.2005	23.663	24.1685
	1.22876	3.13066	sp|P47736|RPGP1_HUMAN	Color2 [DarkGray]	1	4		541	0.839973	20.6911	20.7856	17.4514	16.0076	17.4732	16.0553
	1.33524	3.05833	sp|P47736|RPGP1_HUMAN	Color2 [DarkGray]	1	4		542	0.9171	20.6911	20.7856	17.6589	17.0694	16.8358	16.0553
	0.460879	1.26192	sp|P47974|TISD_HUMAN	Color2 [DarkGray]	1	4		125	0.997445	19.1651	16.496	19.0715	15.4655	18.1594	17.3219
	0.88498	2.92847	sp|P48634|PRC2A_HUMAN	Color2 [DarkGray]	1	4		342	1	18.6941	23.3514	22.6603	18.4596	17.8416	19.6193
	0.468789	2.30832	sp|P48634|PRC2A_HUMAN	Color2 [DarkGray]	1	4		350	1	16.8336	23.3514	22.6603	18.4596	17.8416	19.6193
	1.88126	2.48607	sp|P48634|PRC2A_HUMAN	Color2 [DarkGray]	1	4		761	0.996629	20.5374	20.7038	20.5388	18.5713	16.9504	18.8
	0.786171	1.78148	sp|P48681|NEST_HUMAN	Color2 [DarkGray]	1	4		1409	1	21.1331	21.455	18.3775	17.9325	18.4686	19.2201
	0.796089	2.34134	sp|P48681|NEST_HUMAN	Color2 [DarkGray]	1	4		1418	1	22.5061	22.9322	21.6297	18.9701	18.4686	22.6053
+	2.73525	-3.26091	sp|P48681|NEST_HUMAN	Color2 [DarkGray]	1	4		1617	0.985564	18.1894	18.5282	17.0631	21.1132	21.2498	21.2004
	1.30483	-0.87037	sp|P48681|NEST_HUMAN	Color2 [DarkGray]	1	4		768	1	20.827	21.6928	21.0624	21.7389	22.1129	22.3415
	1.16513	0.567458	sp|P48960|AGRE5_HUMAN	Color2 [DarkGray]	1	4		831	0.998263	22.1617	22.5384	22.4519	21.4525	21.8606	22.1365
	3.01454	1.999	sp|P48960|AGRE5_HUMAN	Color2 [DarkGray]	1	4		818	0.77045	21.8023	21.4071	21.5016	19.3355	19.4162	19.9624
+	4.01183	5.0909	sp|P49006|MRP_HUMAN	Color2 [DarkGray]	1	4		22	1	22.6271	22.0101	22.506	17.6806	16.7849	17.405
+	4.26192	4.50576	sp|P49006|MRP_HUMAN	Color2 [DarkGray]	1	4		104	0.999998	21.8663	22.0189	22.3098	17.1908	17.5614	17.9256
	1.10225	3.87597	sp|Q8TDS4|HCAR2_HUMAN	Color2 [DarkGray]	1	4		328	0.994918	22.6094	22.8776	22.7085	15.5534	20.4436	20.5705
	0.665815	-1.40806	sp|P49023|PAXI_HUMAN	Color2 [DarkGray]	1	4		258	0.999987	20.3434	22.6362	22.0134	24.4098	22.3004	22.507
+	2.37475	-2.54772	sp|P49023|PAXI_HUMAN	Color2 [DarkGray]	1	4		261	0.920563	20.3434	20.0207	18.9297	22.2591	22.2158	22.462
	0.889847	-1.81616	sp|P49023|PAXI_HUMAN	Color2 [DarkGray]	1	4		106	0.919412	20.247	17.507	20.2436	20.6642	21.1929	21.589
	1.09638	2.95296	sp|P49354|FNTA_HUMAN	Color2 [DarkGray]	1	4		373	0.836946	20.079	21.2789	18.9622	17.042	15.3496	19.0696
	1.5468	1.62536	sp|P49407|ARRB1_HUMAN	Color2 [DarkGray]	1	4		412	0.999929	23.6105	22.1713	23.5974	21.3584	21.5096	21.6352
	1.72458	0.897765	sp|P49447|CY561_HUMAN	Color2 [DarkGray]	1	4		247	0.956014	20.125	19.7363	20.1249	18.7283	19.1663	19.3984
	0.924051	3.99107	sp|P49450|CENPA_HUMAN	Color2 [DarkGray]	1	4		17	0.998901	25.2274	25.1196	24.8894	23.521	22.6544	17.0878
	0.922597	3.99724	sp|P49450|CENPA_HUMAN	Color2 [DarkGray]	1	4		19	0.989998	25.2274	25.1196	24.8894	23.521	22.6544	17.0693
	1.3193	2.80113	sp|P49585|PCY1A_HUMAN	Color2 [DarkGray]	1	4		362	0.997078	21.611	21.8929	21.7874	19.7739	16.9915	20.1226
	0.0815591	0.0443268	sp|P49585|PCY1A_HUMAN	Color2 [DarkGray]	1	4		329	1	24.0699	23.5894	23.75	23.585	23.6779	24.0135
	0.0815591	0.0443268	sp|P49585|PCY1A_HUMAN	Color2 [DarkGray]	1	4		331	0.999244	24.0699	23.5894	23.75	23.585	23.6779	24.0135
	0.408291	1.37705	sp|P49585|PCY1A_HUMAN	Color2 [DarkGray]	1	4		315	0.999856	20.9302	21.5751	18.2932	20.3123	19.4449	16.9102
	0.392448	1.7018	sp|P49585|PCY1A_HUMAN	Color2 [DarkGray]	1	4		319	0.998913	20.9302	21.5751	17.9504	20.3123	19.4449	15.593
	1.8385	2.74766	sp|P49590|SYHM_HUMAN	Color2 [DarkGray]	1	4		67	1	19.9717	20.1385	19.9565	17.707	18.1436	15.973
	1.60319	3.99178	sp|P49736|MCM2_HUMAN	Color2 [DarkGray]	1	4		13	0.829949	17.5482	20.9755	20.6441	15.28	15.5317	16.3808
+	4.22987	5.25664	sp|P49736|MCM2_HUMAN	Color2 [DarkGray]	1	4		139	0.999982	22.9739	23.4524	23.2163	17.7431	17.6516	18.478
	0.751829	2.27184	sp|P49736|MCM2_HUMAN	Color2 [DarkGray]	1	4		27	0.810405	17.2363	21.2023	21.2283	17.4791	16.9865	18.3858
	0.606949	2.85705	sp|P49736|MCM2_HUMAN	Color2 [DarkGray]	1	4		40	0.855566	18.0804	22.5003	21.7534	21.0951	16.787	15.8809
	0.63259	1.91653	sp|P49736|MCM2_HUMAN	Color2 [DarkGray]	1	4		41	0.983444	21.7529	17.8054	18.4911	17.6754	18.3602	16.2643
	0.449472	0.341831	sp|P49756|RBM25_HUMAN	Color2 [DarkGray]	1	4		677	1	24.2661	23.4313	24.2312	23.3281	23.6202	23.9549
	0.437429	1.5844	sp|P49756|RBM25_HUMAN	Color2 [DarkGray]	1	4		583	1	21.1312	18.248	16.7804	18.8443	16.6599	15.9022
	1.36134	2.33817	sp|P49761|CLK3_HUMAN	Color2 [DarkGray]	1	4		224	0.996761	18.6995	17.8943	20.4174	16.3576	16.3725	17.2665
	1.13867	2.17732	sp|P49761|CLK3_HUMAN	Color2 [DarkGray]	1	4		226	0.996761	18.4409	17.5741	20.4174	16.3576	16.2763	17.2665
+	3.29929	2.37896	sp|P49790|NU153_HUMAN	Color2 [DarkGray]	1	4		192	0.999994	22.1205	22.6366	21.857	19.7932	19.8879	19.7961
	0.255634	0.758487	sp|P49790|NU153_HUMAN	Color2 [DarkGray]	1	4		522	0.818039	19.0061	18.1706	18.738	18.9704	19.0942	15.5745
	1.72529	2.39352	sp|P49792|RBP2_HUMAN	Color2 [DarkGray]	1	4		2454	0.999858	18.2594	19.8847	18.2596	16.9691	16.3773	15.8766
	0.17767	-0.752343	sp|P49792|RBP2_HUMAN	Color2 [DarkGray]	1	4		781	0.842494	16.4549	18.1467	21.8801	19.4428	19.4524	19.8435
	1.79864	1.29925	sp|P49792|RBP2_HUMAN	Color2 [DarkGray]	1	4		788	0.965985	20.0152	20.5433	20.4004	18.4561	19.3205	19.2847
+	3.43161	2.32905	sp|P49796|RGS3_HUMAN	Color2 [DarkGray]	1	4		806	0.863792	19.6231	19.9707	19.633	17.0687	17.5303	17.6407
	1.44408	0.591116	sp|P49848|TAF6_HUMAN	Color2 [DarkGray]	1	4		653	1	20.7482	20.4578	20.5702	19.6653	20.1173	20.2202
	1.18176	2.8173	sp|P50151|GBG10_HUMAN	Color2 [DarkGray]	1	4		6	0.984927	18.3458	17.6515	19.2345	14.156	17.5727	15.0511
	1.99902	3.07499	sp|P50479|PDLI4_HUMAN	Color2 [DarkGray]	1	4		112	0.965498	21.2497	21.4188	21.2194	18.1014	19.4287	17.1329
	0.451102	-2.57448	sp|P50552|VASP_HUMAN	Color2 [DarkGray]	1	4		239	1	25.2177	17.8549	25.1917	24.9577	25.5846	25.4456
	1.39488	0.878668	sp|P50613|CDK7_HUMAN	Color2 [DarkGray]	1	4		164	0.999991	22.7559	22.0572	22.725	21.2737	21.7394	21.8891
+	3.46217	5.33142	sp|P50851|LRBA_HUMAN	Color2 [DarkGray]	1	4		10	0.999282	21.4583	21.6773	21.6527	15.3582	16.5373	16.8986
+	5.47813	-3.82392	sp|P50895|BCAM_HUMAN	Color2 [DarkGray]	1	4		621	1	19.3006	19.5741	19.4249	23.1264	23.3565	23.2886
+	2.97967	4.54014	sp|P51116|FXR2_HUMAN	Color2 [DarkGray]	1	4		601	0.982614	21.7111	21.501	21.3557	17.9797	16.2063	16.7614
+	2.91898	5.46309	sp|P51116|FXR2_HUMAN	Color2 [DarkGray]	1	4		603	0.999842	21.7111	21.501	21.3557	14.9357	17.2151	16.0279
	0.138338	0.887464	sp|P51531|SMCA2_HUMAN	Color2 [DarkGray]	1	4		1377	1	21.0591	17.3044	17.3214	15.1389	16.2269	21.6567
	0.209766	0.887064	sp|P51531|SMCA2_HUMAN	Color2 [DarkGray]	1	4		1512	1	22.3037	17.5185	22.4934	19.6226	19.7865	20.2453
	0.249742	0.976636	sp|P51531|SMCA2_HUMAN	Color2 [DarkGray]	1	4		1516	1	22.3037	17.7872	22.4934	19.6226	19.7865	20.2453
	0.414819	1.2483	sp|P51531|SMCA2_HUMAN	Color2 [DarkGray]	1	4		1528	0.956719	22.3037	18.6022	22.4934	19.6226	19.7865	20.2453
	0.675749	2.15165	sp|P51532|SMCA4_HUMAN	Color2 [DarkGray]	1	4		1382	0.886897	21.2965	21.2318	17.813	18.5577	19.0912	16.2374
	0.76552	-3.40083	sp|P51608|MECP2_HUMAN	Color2 [DarkGray]	1	4		80	0.983048	23.792	17.6325	23.6649	24.66	25.2314	25.4005
	0.212322	0.556236	sp|P51610|HCFC1_HUMAN	Color2 [DarkGray]	1	4		598	0.843918	18.8316	19.314	17.1508	17.7771	16.5827	19.2678
	0.207196	-1.20744	sp|P51636|CAV2_HUMAN	Color2 [DarkGray]	1	4		36	1	17.9523	17.1487	18.3601	18.0354	15.7658	23.2822
+	2.55745	3.61219	sp|P51812|KS6A3_HUMAN	Color2 [DarkGray]	1	4		715	1	20.982	21.0618	20.9992	18.0872	16.3167	17.8026
	1.55204	1.26593	sp|P51812|KS6A3_HUMAN	Color2 [DarkGray]	1	4		415	0.999898	19.4166	19.728	19.4871	17.8929	17.9361	19.0049
+	3.84327	2.24766	sp|P51858|HDGF_HUMAN	Color2 [DarkGray]	1	4		165	1	23.5135	23.6738	23.7137	21.117	21.4212	21.6198
+	3.64984	-3.71041	sp|P51858|HDGF_HUMAN	Color2 [DarkGray]	1	4		132	1	21.0257	21.0657	21.0018	24.2145	24.7853	25.2247
+	3.64984	-3.71041	sp|P51858|HDGF_HUMAN	Color2 [DarkGray]	1	4		133	1	21.0257	21.0657	21.0018	24.2145	24.7853	25.2247
	1.76068	5.31564	sp|P51858|HDGF_HUMAN	Color2 [DarkGray]	1	4		202	0.969395	24.2078	23.4055	24.2618	19.4313	16.0484	20.4484
+	2.20907	2.77283	sp|P51858|HDGF_HUMAN	Color2 [DarkGray]	1	4		107	1	20.0061	20.2691	19.0023	17.4223	17.2569	16.2799
+	3.14889	5.05992	sp|P51991|ROA3_HUMAN	Color2 [DarkGray]	1	4		116	0.997699	21.3167	21.3226	21.7164	15.4026	16.6039	17.1696
	0.465449	3.39852	sp|P51991|ROA3_HUMAN	Color2 [DarkGray]	1	4		358	0.950379	24.758	24.8829	17.1113	22.5218	16.9709	17.0639
	2.24284	0.69899	sp|P52272|HNRPM_HUMAN	Color2 [DarkGray]	1	4		575	1	20.1366	20.1794	20.2859	19.272	19.6866	19.5463
	0.927112	2.83159	sp|P52272|HNRPM_HUMAN	Color2 [DarkGray]	1	4		528	1	21.0259	21.2074	21.1447	15.4495	19.5357	19.898
	0.239076	0.576185	sp|P52272|HNRPM_HUMAN	Color2 [DarkGray]	1	4		513	1	20.7447	17.9905	20.8818	19.0571	19.4311	19.4002
	2.7856	1.87281	sp|P52594|AGFG1_HUMAN	Color2 [DarkGray]	1	4		181	0.999095	22.8559	22.2163	22.808	20.4817	20.8519	20.9283
	1.76779	2.80903	sp|P52701|MSH6_HUMAN	Color2 [DarkGray]	1	4		227	0.99995	20.0351	18.144	20.1924	16.199	16.5898	17.1556
	1.14863	0.677522	sp|P52756|RBM5_HUMAN	Color2 [DarkGray]	1	4		59	0.999997	19.3378	18.8369	19.7679	18.7517	18.6411	18.5173
+	2.18395	5.41006	sp|P52926|HMGA2_HUMAN	Color2 [DarkGray]	1	4		101	0.939598	22.7056	20.4362	22.4993	17.931	16.0244	15.4556
+	2.39983	4.67973	sp|P52926|HMGA2_HUMAN	Color2 [DarkGray]	1	4		102	0.939598	22.7056	20.4362	22.4993	17.2997	16.633	17.6691
+	2.17146	5.0592	sp|P52926|HMGA2_HUMAN	Color2 [DarkGray]	1	4		105	1	22.7056	20.4362	22.4993	17.9823	15.6859	16.7954
	1.10065	3.11673	sp|P52926|HMGA2_HUMAN	Color2 [DarkGray]	1	4		44	0.999219	22.1292	18.6456	17.971	17.0828	15.9273	16.3855
	0.910919	3.66449	sp|P52943|CRIP2_HUMAN	Color2 [DarkGray]	1	4		115	0.991253	17.878	23.1473	23.296	17.1142	17.2539	18.9598
	1.03783	2.51553	sp|P52948|NUP98_HUMAN	Color2 [DarkGray]	1	4		623	0.992266	21.104	21.3183	21.334	16.4722	19.7079	20.0296
	3.68702	1.65216	sp|P52948|NUP98_HUMAN	Color2 [DarkGray]	1	4		888	1	25.04	24.8215	25.0255	23.1278	23.3065	23.4963
	1.37379	5.06614	sp|P53396|ACLY_HUMAN	Color2 [DarkGray]	1	4		481	0.989787	22.8082	23.1395	18.0957	15.3259	17.2583	16.2608
	2.36033	1.33808	sp|P53396|ACLY_HUMAN	Color2 [DarkGray]	1	4		455	0.999969	24.3117	23.7921	24.298	22.4999	23.0189	22.8689
+	2.49982	4.74223	sp|P53602|MVD1_HUMAN	Color2 [DarkGray]	1	4		96	0.99998	21.6807	21.8238	21.8564	18.5239	16.1405	16.47
+	2.20798	2.98755	sp|P53621|COPA_HUMAN	Color2 [DarkGray]	1	4		402	1	20.3739	21.7671	19.8988	17.6952	17.8314	17.5506
+	3.21421	3.48276	sp|P53621|COPA_HUMAN	Color2 [DarkGray]	1	4		173	0.999996	19.0708	19.6187	19.1493	16.3084	15.8505	15.2316
	1.04197	1.63013	sp|P53814|SMTN_HUMAN	Color2 [DarkGray]	1	4		514	0.995472	19.0319	17.0423	18.789	15.9315	16.805	17.2364
	1.34897	0.996056	sp|P54253|ATX1_HUMAN	Color2 [DarkGray]	1	4		406	0.993652	20.8114	19.8043	20.8637	19.4641	19.5266	19.5005
	1.44405	0.351124	sp|P54274|TERF1_HUMAN	Color2 [DarkGray]	1	4		11	0.998805	19.833	19.8777	19.8885	19.3036	19.5592	19.6831
	0.817313	1.86743	sp|P54646|AAPK2_HUMAN	Color2 [DarkGray]	1	4		491	0.863103	20.7295	17.9531	20.8247	17.821	17.2169	18.8672
	0.0615629	-0.285633	sp|P54727|RD23B_HUMAN	Color2 [DarkGray]	1	4		160	0.881999	20.1539	17.2591	18.1507	16.0998	19.8674	20.4533
+	3.7167	4.46403	sp|P55008|AIF1_HUMAN	Color2 [DarkGray]	1	4		39	0.996806	20.9673	20.65	21.1347	15.8382	16.7767	16.745
+	4.47411	4.83635	sp|P55042|RAD_HUMAN	Color2 [DarkGray]	1	4		39	1	21.2656	20.8139	21.3298	15.9825	16.571	16.3466
	0.807349	1.7141	sp|P55081|MFAP1_HUMAN	Color2 [DarkGray]	1	4		132	1	18.6276	21.2848	20.6179	17.3344	18.8621	19.1916
	0.43182	1.32392	sp|P55081|MFAP1_HUMAN	Color2 [DarkGray]	1	4		133	1	17.4571	21.2848	20.6179	17.3344	18.8621	19.1916
+	2.72138	-5.6657	sp|P55087|AQP4_HUMAN	Color2 [DarkGray]	1	4		276	0.999844	17.7039	19.9826	17.6302	23.9389	24.0791	24.2957
	0.765005	-2.03279	sp|P55087|AQP4_HUMAN	Color2 [DarkGray]	1	4		321	0.898381	17.2241	16.7048	17.2858	16.6869	20.2745	20.3516
	0.294014	0.836852	sp|P55196|AFAD_HUMAN	Color2 [DarkGray]	1	4		1275	1	23.782	22.169	23.7797	20.4017	23.0821	23.7364
	0.604819	-0.33271	sp|P55196|AFAD_HUMAN	Color2 [DarkGray]	1	4		1182	1	23.0664	23.2342	22.576	23.041	23.2819	23.5518
+	3.19205	3.93729	sp|P55196|AFAD_HUMAN	Color2 [DarkGray]	1	4		216	0.999368	19.9137	20.3059	20.1172	16.1315	15.5195	16.8738
	0.203168	0.812723	sp|P55196|AFAD_HUMAN	Color2 [DarkGray]	1	4		1083	0.986821	19.8664	20.3381	19.9922	16.1869	20.5897	20.9819
	4.74091	1.95627	sp|P55265|DSRAD_HUMAN	Color2 [DarkGray]	1	4		629	1	19.0266	18.9128	18.9327	16.8611	17.1123	17.0299
+	2.22387	-2.96249	sp|P55285|CADH6_HUMAN	Color2 [DarkGray]	1	4		786	0.857934	17.9976	19.3823	17.6437	21.0353	21.2673	21.6085
	0.87104	1.39891	sp|P55317|FOXA1_HUMAN	Color2 [DarkGray]	1	4		307	0.995036	21.2557	19.1208	21.0787	18.5411	19.1365	19.5809
+	3.17758	2.96214	sp|P55327|TPD52_HUMAN	Color2 [DarkGray]	1	4		176	0.9999	22.891	22.9334	23.2015	19.5929	19.9502	20.5964
	0.106937	-0.719315	sp|P55884|EIF3B_HUMAN	Color2 [DarkGray]	1	4		119	0.853849	18.16	22.7712	18.2008	16.661	22.304	22.325
	0.874478	1.64289	sp|Q9UKV0|HDAC9_HUMAN	Color2 [DarkGray]	1	4		220	0.999618	20.2787	20.2075	20.4193	19.2045	16.951	19.8214
	1.19271	1.72756	sp|P56747|CLD6_HUMAN	Color2 [DarkGray]	1	4		201	0.973876	17.4162	18.9119	17.8531	16.6295	17.0407	15.3282
	1.3293	2.85315	sp|P56747|CLD6_HUMAN	Color2 [DarkGray]	1	4		203	0.862412	20.0006	17.5384	20.0966	16.9389	16.8883	15.249
	0.973939	-2.62213	sp|P56856|CLD18_HUMAN	Color2 [DarkGray]	1	4		228	0.812254	17.9143	16.7063	17.3065	17.5078	21.0759	21.2098
+	4.1155	-3.51495	sp|P56856|CLD18_HUMAN	Color2 [DarkGray]	1	4		233	0.975638	18.3891	18.0773	17.7592	21.4063	21.7798	21.5844
	0.776714	-1.08267	sp|P56856|CLD18_HUMAN	Color2 [DarkGray]	1	4		253	0.837182	17.2512	18.9486	18.2382	18.6307	19.0343	20.0209
	0.120075	0.366357	sp|P57087|JAM2_HUMAN	Color2 [DarkGray]	1	4		286	0.949176	17.6726	18.499	17.7785	16.4224	19.7766	16.6521
+	2.16842	3.48007	sp|P57737|CORO7_HUMAN	Color2 [DarkGray]	1	4		462	0.993746	19.7303	19.7928	19.7248	17.2556	14.9739	16.5781
+	2.90745	2.61217	sp|P58004|SESN2_HUMAN	Color2 [DarkGray]	1	4		249	0.92957	19.2134	19.1913	19.5572	16.3978	16.423	17.3045
	1.75469	1.51933	sp|P60174|TPIS_HUMAN	Color2 [DarkGray]	1	4		212	0.808338	18.876	18.1173	17.6721	16.6681	17.0106	16.4288
	0.828823	1.07794	sp|P60468|SC61B_HUMAN	Color2 [DarkGray]	1	4		17	0.965404	24.8054	22.9347	24.4997	22.7972	22.8765	23.3322
	0.792528	2.51868	sp|P60709|ACTB_HUMAN	Color2 [DarkGray]	1	4		60	0.999978	20.326	20.413	19.9926	15.0288	20.0523	18.0944
	0.322261	0.899549	sp|P60709|ACTB_HUMAN	Color2 [DarkGray]	1	4		323	0.879543	19.009	18.1842	18.9445	18.5289	15.6273	19.2829
	0.996447	1.641	sp|P60981|DEST_HUMAN	Color2 [DarkGray]	1	4		3	1	18.7251	20.1174	19.7629	16.6095	18.3676	18.7053
	0.834293	-1.71943	sp|P61006|RAB8A_HUMAN	Color2 [DarkGray]	1	4		185	0.999884	17.6693	18.2221	20.484	19.7038	20.7471	21.0828
+	2.78411	2.89644	sp|P61244|MAX_HUMAN	Color2 [DarkGray]	1	4		2	1	21.7209	21.8814	21.5381	18.1962	18.7778	19.477
	1.97231	2.63713	sp|P61244|MAX_HUMAN	Color2 [DarkGray]	1	4		11	1	21.9033	22.0675	21.7767	18.1962	19.472	20.1679
	0.489174	1.24114	sp|P61247|RS3A_HUMAN	Color2 [DarkGray]	1	4		263	0.999899	21.0746	17.8491	21.1901	18.5296	18.8166	19.0442
+	2.81945	2.56635	sp|P61978|HNRPK_HUMAN	Color2 [DarkGray]	1	4		284	1	22.3298	22.9607	22.1885	19.6937	20.3921	19.6942
	1.29282	-0.615451	sp|P62070|RRAS2_HUMAN	Color2 [DarkGray]	1	4		186	0.998892	18.8199	19.067	18.9269	19.1815	19.5653	19.9134
+	3.50672	4.14582	sp|P62328|TYB4_HUMAN	Color2 [DarkGray]	1	4		2	1	21.5504	21.5839	21.6545	17.5719	17.9953	16.7842
	1.14626	0.591972	sp|P62750|RL23A_HUMAN	Color2 [DarkGray]	1	4		43	0.887138	23.0189	22.8067	22.9366	21.889	22.4055	22.6917
	0.247579	1.88656	sp|P62753|RS6_HUMAN	Color2 [DarkGray]	1	4		235	0.999994	23.6741	23.6044	23.5816	24.6121	24.8836	15.7048
	0.726289	-0.432711	sp|P62753|RS6_HUMAN	Color2 [DarkGray]	1	4		236	0.999953	25.3264	24.898	25.1919	25.7448	25.8756	25.0941
	0.158605	-0.139898	sp|P62753|RS6_HUMAN	Color2 [DarkGray]	1	4		240	0.915984	25.3264	24.898	25.1919	24.8663	25.8756	25.0941
	0.560506	1.40068	sp|P62888|RL30_HUMAN	Color2 [DarkGray]	1	4		10	0.999976	18.7889	20.2828	20.2632	19.3134	19.4253	16.3941
	1.27662	1.59077	sp|Q13595|TRA2A_HUMAN	Color2 [DarkGray]	1	4		260	1	27.8725	29.5298	27.7441	26.8942	26.8978	26.582
	1.29453	1.61354	sp|Q13595|TRA2A_HUMAN	Color2 [DarkGray]	1	4		262	0.999996	27.9061	29.5203	27.7051	26.873	26.8664	26.5514
	3.21024	1.58139	sp|P62995|TRA2B_HUMAN	Color2 [DarkGray]	1	4		2	1	25.6039	25.3016	25.8303	23.9204	24.0981	23.9731
	1.2758	2.17936	sp|P62995|TRA2B_HUMAN	Color2 [DarkGray]	1	4		4	1	18.4974	18.9707	17.4118	15.8079	15.1638	17.3701
	3.37322	1.78327	sp|P62995|TRA2B_HUMAN	Color2 [DarkGray]	1	4		14	1	24.6527	24.6752	25.1195	23.0564	23.1334	22.9079
	0.357933	-1.95845	sp|P62995|TRA2B_HUMAN	Color2 [DarkGray]	1	4		85	0.892801	18.0105	20.6448	20.4946	17.4691	23.4252	24.131
	0.151588	-1.25038	sp|P62995|TRA2B_HUMAN	Color2 [DarkGray]	1	4		87	0.936855	17.692	20.6448	20.4946	15.0264	23.4252	24.131
+	4.98147	3.21647	sp|P63165|SUMO1_HUMAN	Color2 [DarkGray]	1	4		2	1	23.6933	23.5326	23.4548	20.1568	20.4483	20.426
	1.80876	-3.33583	sp|P63218|GBG5_HUMAN	Color2 [DarkGray]	1	4		2	0.976247	19.9484	17.4751	17.5127	21.4467	21.7188	21.7781
	1.21788	-1.67223	sp|P63218|GBG5_HUMAN	Color2 [DarkGray]	1	4		6	0.96282	19.6339	19.8416	17.8555	20.519	20.846	20.9827
+	2.31356	3.34333	sp|P67809|YBOX1_HUMAN	Color2 [DarkGray]	1	4		314	0.874985	20.9367	20.9653	20.67	17.626	16.4493	18.4666
	0.842499	2.01943	sp|P67809|YBOX1_HUMAN	Color2 [DarkGray]	1	4		174	0.980245	18.0105	20.8712	17.5284	17.3349	16.9788	16.0382
	1.26526	3.45285	sp|P67809|YBOX1_HUMAN	Color2 [DarkGray]	1	4		176	0.995216	21.6162	19.4641	21.2623	17.1257	19.3151	15.5433
	0.478991	1.82196	sp|P67809|YBOX1_HUMAN	Color2 [DarkGray]	1	4		165	0.972591	23.8534	18.8111	23.6093	20.0659	20.1081	20.6338
	1.41816	3.42834	sp|P68402|PA1B2_HUMAN	Color2 [DarkGray]	1	4		2	0.98051	20.883	21.4941	18.3042	15.8638	16.7386	17.7939
	1.36225	-3.80322	sp|P69905|HBA_HUMAN	Color2 [DarkGray]	1	4		4	1	21.5649	18.1105	17.3474	22.5535	23.0038	22.8752
	0.532923	1.21504	sp|P78314|3BP2_HUMAN	Color2 [DarkGray]	1	4		416	0.999994	20.8368	17.83	20.8466	18.5675	18.7031	18.5977
+	4.52295	4.04118	sp|P78362|SRPK2_HUMAN	Color2 [DarkGray]	1	4		494	0.999753	22.8067	23.0035	22.6693	18.4958	18.7914	19.0689
+	4.86694	6.93552	sp|P78362|SRPK2_HUMAN	Color2 [DarkGray]	1	4		497	0.902273	22.6557	22.8841	22.6693	15.3222	15.867	16.2133
	0.473748	0.915943	sp|P78524|DEN2B_HUMAN	Color2 [DarkGray]	1	4		622	0.999945	19.8775	19.8981	17.9125	18.665	18.983	17.2923
	2.06041	1.70327	sp|P78536|ADA17_HUMAN	Color2 [DarkGray]	1	4		791	0.98912	19.889	20.292	20.1664	17.8703	18.343	19.0243
	0.64701	1.2344	sp|P78559|MAP1A_HUMAN	Color2 [DarkGray]	1	4		986	0.998635	18.2031	19.3482	19.5859	18.3895	16.3256	18.7189
	0.801851	-2.23011	sp|P78559|MAP1A_HUMAN	Color2 [DarkGray]	1	4		2019	0.885236	17.6537	18.3873	21.8103	21.3307	21.5	21.7109
	0.861174	0.242168	sp|P78559|MAP1A_HUMAN	Color2 [DarkGray]	1	4		2022	0.999863	21.6157	21.8422	21.8103	21.3307	21.5	21.7109
+	2.3445	-2.25312	sp|P78562|PHEX_HUMAN	Color2 [DarkGray]	1	4		7	0.860541	17.6529	18.8264	18.5231	20.2655	20.642	20.8543
	1.2087	-0.550461	sp|P78563|RED1_HUMAN	Color2 [DarkGray]	1	4		26	1	20.517	20.3983	20.8384	20.7976	21.3164	21.2911
	3.28529	1.72524	sp|P82094|TMF1_HUMAN	Color2 [DarkGray]	1	4		344	0.999594	22.5739	22.9369	22.894	20.8372	21.1377	21.2542
	1.02729	2.43274	sp|P84103|SRSF3_HUMAN	Color2 [DarkGray]	1	4		5	1	17.2015	20.5209	18.8872	17.5279	16.1406	15.6431
	0.162869	-0.922048	sp|P84103|SRSF3_HUMAN	Color2 [DarkGray]	1	4		148	0.933116	21.2856	16.1378	17.657	20.3618	16.3492	21.1356
	0.0979854	-0.576207	sp|P84103|SRSF3_HUMAN	Color2 [DarkGray]	1	4		150	0.948971	21.2856	17.9124	16.6194	20.3618	16.0486	21.1356
	0.548134	2.31828	sp|P85037|FOXK1_HUMAN	Color2 [DarkGray]	1	4		445	0.999994	19.4523	18.1401	22.1312	16.5142	20.4717	15.7828
	3.54407	1.07071	sp|P85037|FOXK1_HUMAN	Color2 [DarkGray]	1	4		101	1	22.2376	22.1743	22.3134	21.0102	21.2568	21.2462
+	3.54531	4.37776	sp|P85037|FOXK1_HUMAN	Color2 [DarkGray]	1	4		416	1	22.9558	22.5153	23.0012	18.2808	17.9698	19.0885
	2.49825	1.90473	sp|P85037|FOXK1_HUMAN	Color2 [DarkGray]	1	4		420	0.979922	22.9558	22.5153	23.0012	20.9206	20.4727	21.3649
	1.16544	1.01598	sp|P85037|FOXK1_HUMAN	Color2 [DarkGray]	1	4		428	0.999547	22.2283	21.2982	22.2795	20.9206	20.4727	21.3649
	1.73838	3.15444	sp|P85037|FOXK1_HUMAN	Color2 [DarkGray]	1	4		441	0.999993	21.3679	21.4916	19.8114	16.5085	18.2798	18.4193
+	3.17579	4.56073	sp|P98175|RBM10_HUMAN	Color2 [DarkGray]	1	4		736	0.999991	22.4576	22.9675	22.4865	17.3362	18.012	18.8812
+	3.92562	4.7901	sp|P98175|RBM10_HUMAN	Color2 [DarkGray]	1	4		738	1	22.4576	22.7119	22.4865	17.3362	17.5805	18.369
	1.6462	0.883902	sp|P98175|RBM10_HUMAN	Color2 [DarkGray]	1	4		723	0.999496	21.5321	21.0313	21.5863	20.216	20.4794	20.8027
	0.194843	0.581414	sp|Q00341|VIGLN_HUMAN	Color2 [DarkGray]	1	4		31	0.966082	20.927	17.123	18.2978	17.8293	18.1883	18.586
+	5.28634	3.02373	sp|Q00587|BORG5_HUMAN	Color2 [DarkGray]	1	4		192	0.994056	19.4076	19.4367	19.36	16.3779	16.5327	16.2225
	0.805821	2.49469	sp|Q00613|HSF1_HUMAN	Color2 [DarkGray]	1	4		363	0.850065	17.7339	16.9602	21.4136	15.4644	16.8487	16.3106
+	2.1599	2.17233	sp|Q00613|HSF1_HUMAN	Color2 [DarkGray]	1	4		303	1	21.8046	22.2668	21.5787	19.5012	19.1951	20.4368
+	3.46872	2.39605	sp|Q00613|HSF1_HUMAN	Color2 [DarkGray]	1	4		307	1	21.8046	21.537	21.5787	18.9363	19.1951	19.6009
	0.679426	3.53475	sp|Q00839|HNRPU_HUMAN	Color2 [DarkGray]	1	4		4	0.976949	26.9445	27.1116	27.105	25.7454	26.017	18.7944
	0.811881	-2.80768	sp|Q01082|SPTB2_HUMAN	Color2 [DarkGray]	1	4		2164	0.822775	24.1278	20.6754	20.5118	25.4295	22.4307	25.8778
+	3.31408	-2.75749	sp|Q01082|SPTB2_HUMAN	Color2 [DarkGray]	1	4		2165	0.993353	23.1782	23.8909	23.7561	26.1396	26.3067	26.6514
+	4.2351	-2.71598	sp|Q01082|SPTB2_HUMAN	Color2 [DarkGray]	1	4		2169	0.978476	23.5408	23.4133	23.3745	25.9412	26.1048	26.4306
	0.729497	1.57141	sp|Q01082|SPTB2_HUMAN	Color2 [DarkGray]	1	4		2128	0.936436	19.5618	19.4211	19.237	19.5683	16.1682	17.7691
	0.985084	-2.3889	sp|Q01082|SPTB2_HUMAN	Color2 [DarkGray]	1	4		825	1	17.5375	17.4847	17.5457	20.5802	17.6955	21.4589
	1.54723	-2.91391	sp|Q01082|SPTB2_HUMAN	Color2 [DarkGray]	1	4		2319	0.969272	19.8152	17.3417	19.7913	21.3342	22.1309	22.2248
+	2.33909	-4.72137	sp|Q01082|SPTB2_HUMAN	Color2 [DarkGray]	1	4		2102	0.999998	24.3838	21.9166	24.3178	27.9852	28.4198	28.3773
+	2.78864	-2.53128	sp|Q01082|SPTB2_HUMAN	Color2 [DarkGray]	1	4		2161	0.972045	24.0465	24.4769	23.5344	26.2766	26.4512	26.924
+	2.62782	2.46901	sp|Q01105|SET_HUMAN	Color2 [DarkGray]	1	4		7	1	21.2264	21.9453	20.7241	18.708	18.883	18.8977
+	2.74351	-4.88867	sp|Q01118|SCN7A_HUMAN	Color2 [DarkGray]	1	4		905	1	22.8815	21.0241	23.0753	27.0284	27.2055	27.413
	1.85626	-6.01986	sp|Q01118|SCN7A_HUMAN	Color2 [DarkGray]	1	4		906	1	22.5191	18.209	22.5165	26.9354	27.0654	27.3033
+	3.77181	-4.82309	sp|Q01118|SCN7A_HUMAN	Color2 [DarkGray]	1	4		911	1	19.5241	18.7135	19.0641	23.472	23.9069	24.3922
+	4.15344	-4.61016	sp|Q01118|SCN7A_HUMAN	Color2 [DarkGray]	1	4		914	1	18.5194	18.209	18.4521	22.5472	23.4261	23.0377
	1.10867	1.93348	sp|Q01130|SRSF2_HUMAN	Color2 [DarkGray]	1	4		206	1	23.2468	22.6765	21.1412	20.6723	19.4102	21.1816
	1.10867	1.93348	sp|Q01130|SRSF2_HUMAN	Color2 [DarkGray]	1	4		208	0.999999	23.2468	22.6765	21.1412	20.6723	19.4102	21.1816
	0.469905	2.1953	sp|Q01130|SRSF2_HUMAN	Color2 [DarkGray]	1	4		212	0.965578	22.6789	22.1583	17.888	19.658	16.0725	20.4087
+	2.95216	3.74863	sp|Q01130|SRSF2_HUMAN	Color2 [DarkGray]	1	4		189	0.999997	24.1641	24.7033	23.9772	21.3123	20.2112	20.0752
+	2.95216	3.74863	sp|Q01130|SRSF2_HUMAN	Color2 [DarkGray]	1	4		191	0.999942	24.1641	24.7033	23.9772	21.3123	20.2112	20.0752
+	2.27822	5.68174	sp|Q01130|SRSF2_HUMAN	Color2 [DarkGray]	1	4		187	0.999989	23.4747	23.6993	23.1752	19.7724	16.4501	17.0815
	3.3551	1.77442	sp|Q01130|SRSF2_HUMAN	Color2 [DarkGray]	1	4		26	0.850382	25.517	25.2394	25.6538	23.4699	23.7846	23.8326
+	3.36992	2.92009	sp|Q01433|AMPD2_HUMAN	Color2 [DarkGray]	1	4		168	1	23.3906	22.618	23.3251	19.9945	20.1926	20.3864
+	4.74104	3.66245	sp|Q01433|AMPD2_HUMAN	Color2 [DarkGray]	1	4		100	1	20.3681	20.7152	20.5012	16.8423	16.679	17.0757
+	4.88284	3.72528	sp|Q01433|AMPD2_HUMAN	Color2 [DarkGray]	1	4		190	0.999897	21.576	21.8318	21.5076	17.8222	17.7963	18.1212
	0.0824358	0.0454648	sp|Q01484|ANK2_HUMAN	Color2 [DarkGray]	1	4		31	0.920114	18.0654	18.3947	18.1384	17.9651	18.0089	18.4882
	0.177734	-1.10586	sp|Q01484|ANK2_HUMAN	Color2 [DarkGray]	1	4		3947	0.861624	21.3439	17.3564	18.5111	22.1009	22.3387	16.0894
	0.589271	2.86933	sp|Q01518|CAP1_HUMAN	Color2 [DarkGray]	1	4		308	0.834962	22.0953	17.7528	25.1779	18.8072	18.2841	19.3267
	0.812866	2.15262	sp|Q01518|CAP1_HUMAN	Color2 [DarkGray]	1	4		310	0.986117	22.0953	18.5832	22.1973	18.8072	18.2841	19.3267
	2.35226	1.76469	sp|Q01804|OTUD4_HUMAN	Color2 [DarkGray]	1	4		1023	0.999631	18.9448	18.6056	19.0059	17.5462	17.1318	16.5841
+	2.93398	2.18366	sp|Q01804|OTUD4_HUMAN	Color2 [DarkGray]	1	4		1024	0.999631	18.9448	18.6056	19.0059	16.4738	17.1318	16.3996
	1.03893	0.659385	sp|Q01831|XPC_HUMAN	Color2 [DarkGray]	1	4		883	0.99177	24.3709	24.5509	24.3547	23.3788	23.5827	24.3369
	1.03893	0.659385	sp|Q01831|XPC_HUMAN	Color2 [DarkGray]	1	4		884	0.99177	24.3709	24.5509	24.3547	23.3788	23.5827	24.3369
	2.97257	0.789544	sp|Q01970|PLCB3_HUMAN	Color2 [DarkGray]	1	4		537	1	21.1236	21.2893	21.2209	20.2763	20.4373	20.5517
+	2.54053	5.04123	sp|Q02108|GCYA1_HUMAN	Color2 [DarkGray]	1	4		58	1	22.0007	20.1284	22.1422	15.7664	16.1874	17.1938
	0.801659	-1.61781	sp|Q02818|NUCB1_HUMAN	Color2 [DarkGray]	1	4		369	0.910125	20.3508	17.3928	18.1921	19.8041	20.1592	20.8259
	0.938671	0.847602	sp|Q02880|TOP2B_HUMAN	Color2 [DarkGray]	1	4		1550	1	23.6112	22.5198	23.6616	22.1524	22.291	22.8064
	0.245459	-1.1593	sp|Q02880|TOP2B_HUMAN	Color2 [DarkGray]	1	4		1552	1	22.8689	17.48	23.1686	21.8981	22.291	22.8064
	1.89471	2.7833	sp|Q02880|TOP2B_HUMAN	Color2 [DarkGray]	1	4		1522	0.999956	21.3346	21.7769	21.4279	17.5724	18.8573	19.7598
	1.89471	2.7833	sp|Q02880|TOP2B_HUMAN	Color2 [DarkGray]	1	4		1524	0.981047	21.3346	21.7769	21.4279	17.5724	18.8573	19.7598
	0.113097	0.558304	sp|Q02952|AKA12_HUMAN	Color2 [DarkGray]	1	4		1587	0.823745	18.5527	19.9852	18.6712	17.2313	16.3668	21.9361
	1.80538	-4.35224	sp|Q02952|AKA12_HUMAN	Color2 [DarkGray]	1	4		598	0.948918	17.4407	17.1856	20.4227	22.2375	22.6386	23.2295
	0.070752	-0.413802	sp|Q02952|AKA12_HUMAN	Color2 [DarkGray]	1	4		219	0.999327	20.1297	18.9844	19.8451	16.0329	21.9813	22.1864
+	3.64033	-3.51457	sp|Q02952|AKA12_HUMAN	Color2 [DarkGray]	1	4		371	0.999955	19.4108	18.9158	19.7862	22.652	23.0494	22.9551
	1.31839	-2.20523	sp|Q02952|AKA12_HUMAN	Color2 [DarkGray]	1	4		627	1	21.7479	20.3576	19.6888	22.0654	22.5992	23.7454
	0.131664	0.723469	sp|Q02952|AKA12_HUMAN	Color2 [DarkGray]	1	4		629	1	19.7246	17.6982	19.6888	17.4605	15.521	21.9597
	0.279547	1.34402	sp|Q02952|AKA12_HUMAN	Color2 [DarkGray]	1	4		283	0.967465	20.3727	20.669	20.1328	17.1402	17.0993	22.9031
+	2.38495	-2.43135	sp|Q02952|AKA12_HUMAN	Color2 [DarkGray]	1	4		286	0.999942	20.887	21.1865	20.7676	22.7301	23.3188	24.0862
	0.0234516	0.207816	sp|Q02952|AKA12_HUMAN	Color2 [DarkGray]	1	4		1328	0.988813	22.2256	18.7469	18.201	16.3921	24.8514	17.3065
	0.197818	-1.59765	sp|Q02952|AKA12_HUMAN	Color2 [DarkGray]	1	4		1331	0.999364	17.3754	21.4883	22.0901	24.3984	16.4624	24.886
	0.0553272	0.290175	sp|Q03001|DYST_HUMAN	Color2 [DarkGray]	1	4		1382	0.892629	18.3365	17.8757	18.6772	16.6349	15.8192	21.5649
	0.281092	-1.16177	sp|Q03135|CAV1_HUMAN	Color2 [DarkGray]	1	4		37	1	16.6486	17.2294	16.7312	21.3315	16.1839	16.5791
+	3.28753	-3.34804	sp|Q03252|LMNB2_HUMAN	Color2 [DarkGray]	1	4		37	0.972384	21.1568	20.2667	20.1846	23.6991	23.9036	24.0495
	0.068853	0.494668	sp|Q03252|LMNB2_HUMAN	Color2 [DarkGray]	1	4		419	0.999734	21.4952	17.8485	18.3838	16.0093	23.1833	17.0509
	0.810081	-3.12984	sp|Q03252|LMNB2_HUMAN	Color2 [DarkGray]	1	4		420	0.973342	17.5612	18.1514	18.4275	22.8517	17.6398	23.0382
	1.25138	3.09942	sp|Q03252|LMNB2_HUMAN	Color2 [DarkGray]	1	4		421	0.757024	18.2853	17.9697	21.5489	15.7987	16.1916	16.5152
+	4.5309	-3.14211	sp|Q03252|LMNB2_HUMAN	Color2 [DarkGray]	1	4		422	0.91321	17.9289	18.0085	18.3594	21.2955	21.3206	21.1069
	1.31169	-2.7441	sp|Q03252|LMNB2_HUMAN	Color2 [DarkGray]	1	4		424	0.970021	20.0948	17.1647	20.0591	21.6145	21.8616	22.0748
	0.152152	-0.627946	sp|Q03252|LMNB2_HUMAN	Color2 [DarkGray]	1	4		426	0.778462	18.094	16.997	17.023	17.0359	20.9371	16.0248
	1.97425	3.32164	sp|Q04637|IF4G1_HUMAN	Color2 [DarkGray]	1	4		1209	0.999973	23.2476	25.0839	22.6859	20.5809	20.2936	20.1782
	1.11178	1.15056	sp|Q04637|IF4G1_HUMAN	Color2 [DarkGray]	1	4		1231	1	19.3107	18.2582	19.4279	17.2838	17.893	18.3684
	0.214368	1.23524	sp|Q04637|IF4G1_HUMAN	Color2 [DarkGray]	1	4		1185	0.982946	25.081	24.4371	18.114	20.7829	21.5819	21.5616
	1.92738	3.30671	sp|Q04637|IF4G1_HUMAN	Color2 [DarkGray]	1	4		1187	0.999968	22.9009	22.7208	24.8679	19.6319	20.2382	20.6994
	1.91259	2.71982	sp|Q04726|TLE3_HUMAN	Color2 [DarkGray]	1	4		203	0.950092	20.9491	20.849	21.0194	18.9812	18.6952	16.9815
	0.0677652	0.237719	sp|Q04726|TLE3_HUMAN	Color2 [DarkGray]	1	4		263	1	21.0057	17.9677	16.9522	18.438	18.1668	18.6077
	0.0235223	-0.0991096	sp|Q04726|TLE3_HUMAN	Color2 [DarkGray]	1	4		267	1	21.0057	16.2978	17.6116	18.438	18.1668	18.6077
	0.208548	0.700305	sp|Q05193|DYN1_HUMAN	Color2 [DarkGray]	1	4		774	0.771159	18.5334	18.4266	17.7889	20.0621	16.7074	15.8784
+	4.153	2.66672	sp|Q05209|PTN12_HUMAN	Color2 [DarkGray]	1	4		673	0.984902	19.3616	19.6451	19.3486	16.6555	17.0321	16.6676
	0.231775	0.946685	sp|Q05209|PTN12_HUMAN	Color2 [DarkGray]	1	4		435	1	21.2448	16.684	21.4572	18.1988	18.834	19.5132
+	2.36672	2.8583	sp|Q05209|PTN12_HUMAN	Color2 [DarkGray]	1	4		449	0.998666	19.0615	19.5833	19.123	15.5192	16.5925	17.0813
	1.55086	2.16073	sp|Q05519|SRS11_HUMAN	Color2 [DarkGray]	1	4		434	1	24.7089	22.8744	24.8514	21.8208	22.0652	22.0665
	0.249979	2.38375	sp|Q05519|SRS11_HUMAN	Color2 [DarkGray]	1	4		366	1	26.5795	18.452	26.7256	16.3308	23.8325	24.4425
	0.224456	2.13697	sp|Q05519|SRS11_HUMAN	Color2 [DarkGray]	1	4		368	1	26.5795	18.2242	26.7256	16.8433	23.8325	24.4425
	0.230385	2.29054	sp|Q05519|SRS11_HUMAN	Color2 [DarkGray]	1	4		370	1	26.5795	18.0635	26.7256	16.222	23.8325	24.4425
	0.25249	-0.137821	sp|Q05655|KPCD_HUMAN	Color2 [DarkGray]	1	4		645	0.997263	23.3016	23.3306	23.2073	23.0736	23.3712	23.8082
	2.4116	-1.29603	sp|Q05682|CALD1_HUMAN	Color2 [DarkGray]	1	4		789	0.999889	22.5513	22.0937	22.7487	23.582	23.9048	23.795
	0.209558	0.739359	sp|Q05D32|CTSL2_HUMAN	Color2 [DarkGray]	1	4		9	0.998042	17.9097	18.3981	20.4744	17.1017	17.039	20.4234
	1.85551	7.4823	sp|Q06210|GFPT1_HUMAN	Color2 [DarkGray]	1	4		261	0.973443	25.4097	25.5453	25.2897	16.079	16.2077	21.511
+	3.07675	2.32999	sp|Q06265|EXOS9_HUMAN	Color2 [DarkGray]	1	4		306	0.984094	20.1841	20.5315	20.2575	17.5978	18.4138	17.9715
	0.394293	-1.20783	sp|Q06587|RING1_HUMAN	Color2 [DarkGray]	1	4		229	0.956601	17.8693	18.5469	17.4632	20.201	16.6708	20.6311
	0.686785	3.15984	sp|Q07075|AMPE_HUMAN	Color2 [DarkGray]	1	4		9	1	24.1125	18.0938	17.7913	16.138	16.9346	17.4455
	1.30245	-3.6534	sp|Q07157|ZO1_HUMAN	Color2 [DarkGray]	1	4		166	1	21.8595	18.1432	21.648	23.1854	24.4927	24.9327
	1.27782	-3.7017	sp|Q07157|ZO1_HUMAN	Color2 [DarkGray]	1	4		168	1	21.8595	17.9983	21.648	23.1854	24.4927	24.9327
	0.122417	-0.0839532	sp|Q07157|ZO1_HUMAN	Color2 [DarkGray]	1	4		912	1	21.9584	21.8112	21.893	21.5966	21.8806	22.4372
	0.00180299	-0.01183	sp|Q07157|ZO1_HUMAN	Color2 [DarkGray]	1	4		1051	0.999928	20.3689	18.2943	17.9434	14.8744	20.8304	20.9373
	0.26536	-0.142608	sp|Q07157|ZO1_HUMAN	Color2 [DarkGray]	1	4		617	0.998685	23.5911	23.2193	23.6263	23.3116	23.9003	23.6527
	1.10607	-2.75046	sp|Q07157|ZO1_HUMAN	Color2 [DarkGray]	1	4		175	0.999997	21.0419	17.8038	21.1044	22.9181	23.3577	21.9256
	0.783383	-2.57086	sp|Q07157|ZO1_HUMAN	Color2 [DarkGray]	1	4		178	0.999597	21.5976	17.7806	22.168	24.3223	22.2745	22.662
	1.69217	-3.9219	sp|Q07157|ZO1_HUMAN	Color2 [DarkGray]	1	4		179	0.99991	20.3227	17.5082	20.8336	23.8237	23.1565	23.4501
	3.41122	1.87724	sp|Q07343|PDE4B_HUMAN	Color2 [DarkGray]	1	4		140	0.839341	18.842	18.7185	18.8875	16.8593	16.7047	17.2523
	0.606808	2.38085	sp|Q07352|TISB_HUMAN	Color2 [DarkGray]	1	4		54	0.956115	21.791	22.2229	17.3244	18.5615	16.4978	19.1364
	0.830828	2.12734	sp|Q07352|TISB_HUMAN	Color2 [DarkGray]	1	4		92	0.999998	20.8688	18.0447	20.994	16.4534	18.5047	18.5674
+	2.52455	4.3453	sp|Q07617|SPAG1_HUMAN	Color2 [DarkGray]	1	4		423	1	21.0037	20.713	21.0157	17.8894	16.0491	15.758
	0.145187	-0.701283	sp|Q07666|KHDR1_HUMAN	Color2 [DarkGray]	1	4		20	0.949221	23.5286	18.082	23.338	22.1894	22.1416	22.7214
	0.904359	-3.45628	sp|Q07954|LRP1_HUMAN	Color2 [DarkGray]	1	4		4520	1	22.6488	17.257	22.3684	23.6049	24.2989	24.7393
	0.970619	-3.22441	sp|Q07954|LRP1_HUMAN	Color2 [DarkGray]	1	4		4523	0.965756	22.6488	17.9526	22.3684	23.6049	24.2989	24.7393
	0.0527001	0.487808	sp|Q07955|SRSF1_HUMAN	Color2 [DarkGray]	1	4		234	0.999841	26.0375	17.994	26.0115	24.4445	24.727	19.408
	0.0895055	0.747518	sp|Q07955|SRSF1_HUMAN	Color2 [DarkGray]	1	4		238	0.999681	26.0375	18.7731	26.0115	24.4445	24.727	19.408
	1.55011	3.9399	sp|Q07955|SRSF1_HUMAN	Color2 [DarkGray]	1	4		2	1	20.69	20.9359	21.0246	16.4255	15.2325	19.1728
	0.145522	-0.556042	sp|Q07955|SRSF1_HUMAN	Color2 [DarkGray]	1	4		231	0.999323	17.2593	18.7211	21.9428	20.4777	19.7055	19.408
	2.77186	1.29228	sp|Q07955|SRSF1_HUMAN	Color2 [DarkGray]	1	4		199	0.999984	26.6666	26.3	26.3059	24.8987	25.1835	25.3134
	2.56638	1.3513	sp|Q07955|SRSF1_HUMAN	Color2 [DarkGray]	1	4		201	0.999712	26.4641	25.9935	26.0246	24.5377	24.9188	24.9717
	1.06798	4.49853	sp|Q07955|SRSF1_HUMAN	Color2 [DarkGray]	1	4		205	0.996888	19.8538	25.1551	19.4755	17.4243	18.0219	15.5426
	1.56079	2.35596	sp|Q07960|RHG01_HUMAN	Color2 [DarkGray]	1	4		27	1	19.4107	18.9786	17.4358	15.5996	16.8029	16.3547
+	2.11009	3.25372	sp|Q07960|RHG01_HUMAN	Color2 [DarkGray]	1	4		51	0.991077	21.614	22.1846	22.0297	18.9433	19.6392	17.4846
	0.786265	3.45978	sp|Q08170|SRSF4_HUMAN	Color2 [DarkGray]	1	4		431	1	22.3952	17.919	21.9146	16.4251	15.3088	20.1155
	0.56679	-0.90378	sp|Q08334|I10R2_HUMAN	Color2 [DarkGray]	1	4		261	1	20.8054	20.2148	18.47	20.5521	20.7428	20.9066
+	3.351	3.58537	sp|Q08380|LG3BP_HUMAN	Color2 [DarkGray]	1	4		434	0.999327	20.5617	19.8574	20.8591	17.0116	16.9911	16.5194
+	2.26819	-3.97743	sp|Q08495|DEMA_HUMAN	Color2 [DarkGray]	1	4		226	1	20.2195	17.8168	19.3611	23.2267	22.757	23.346
	0.122446	0.600085	sp|Q08495|DEMA_HUMAN	Color2 [DarkGray]	1	4		289	0.965072	17.4878	18.2435	19.0736	15.9957	15.88	21.1289
	1.79518	5.07001	sp|Q08945|SSRP1_HUMAN	Color2 [DarkGray]	1	4		444	0.999996	23.0446	23.2019	22.4098	16.5817	16.5659	20.2987
	1.1898	-0.69408	sp|Q08999|RBL2_HUMAN	Color2 [DarkGray]	1	4		1068	0.996651	18.1428	18.3317	17.7194	18.3487	18.9287	18.9987
	0.765939	1.31897	sp|Q08AD1|CAMP2_HUMAN	Color2 [DarkGray]	1	4		464	0.810263	18.1245	20.5661	19.0265	17.3899	17.7982	18.5719
	1.93479	0.963369	sp|Q09472|EP300_HUMAN	Color2 [DarkGray]	1	4		12	1	16.9143	17.3619	17.5388	16.3434	16.4876	16.0938
	0.147021	1.03229	sp|Q09472|EP300_HUMAN	Color2 [DarkGray]	1	4		1038	0.807419	23.3639	18.2561	22.7942	16.36	22.0938	22.8635
+	4.28162	-2.8487	sp|Q09666|AHNK_HUMAN	Color2 [DarkGray]	1	4		5110	1	20.7525	20.8661	20.8486	23.4007	23.6881	23.9246
	0.0754559	-0.348901	sp|Q09666|AHNK_HUMAN	Color2 [DarkGray]	1	4		5752	0.874712	16.7551	18.2578	18.0411	15.1115	18.5672	20.4219
+	3.13795	-3.54664	sp|Q09666|AHNK_HUMAN	Color2 [DarkGray]	1	4		177	0.890249	20.2549	20.6292	20.3205	23.2294	24.2443	24.3708
	0.634205	-1.41318	sp|Q09666|AHNK_HUMAN	Color2 [DarkGray]	1	4		3360	0.85047	16.6476	17.6063	18.1479	17.0739	19.7463	19.8211
	3.10312	-0.793055	sp|Q09666|AHNK_HUMAN	Color2 [DarkGray]	1	4		93	1	21.8824	21.8268	22.0746	22.7072	22.6541	22.8017
	3.34372	-1.58771	sp|Q09666|AHNK_HUMAN	Color2 [DarkGray]	1	4		5731	0.999957	24.076	24.0656	23.9878	25.3582	25.6693	25.8651
	0.742311	-2.03529	sp|Q09666|AHNK_HUMAN	Color2 [DarkGray]	1	4		5739	0.841562	17.965	21.5173	17.7039	20.6462	21.0841	21.5617
	2.93093	-1.82665	sp|Q09666|AHNK_HUMAN	Color2 [DarkGray]	1	4		5841	0.99812	21.7402	22.0064	22.3263	23.5729	24.0414	23.9385
	0.418455	-2.00075	sp|Q09666|AHNK_HUMAN	Color2 [DarkGray]	1	4		5780	0.999938	25.1267	19.3815	25.2223	23.9519	25.8343	25.9466
	0.450456	-1.06911	sp|Q09666|AHNK_HUMAN	Color2 [DarkGray]	1	4		5782	0.999955	25.5113	22.8708	25.6344	24.783	26.1458	26.295
	1.79524	-2.29847	sp|Q09666|AHNK_HUMAN	Color2 [DarkGray]	1	4		5031	1	18.9968	18.481	17.1807	20.1436	20.6298	20.7806
	0.225723	-1.09174	sp|Q09666|AHNK_HUMAN	Color2 [DarkGray]	1	4		5448	1	17.7232	17.8905	17.813	15.3701	19.4939	21.8378
	2.02642	-1.83517	sp|Q09666|AHNK_HUMAN	Color2 [DarkGray]	1	4		135	1	25.7433	26.0634	25.8323	26.9949	27.8646	28.285
+	3.30985	-2.14224	sp|Q09666|AHNK_HUMAN	Color2 [DarkGray]	1	4		210	0.999976	24.7762	25.1053	24.7341	26.8584	26.8298	27.3542
+	4.06181	-2.70351	sp|Q09666|AHNK_HUMAN	Color2 [DarkGray]	1	4		216	0.999199	23.7966	24.0591	23.8164	26.496	26.407	26.8796
+	2.49483	-2.75064	sp|Q09666|AHNK_HUMAN	Color2 [DarkGray]	1	4		220	0.910148	18.3468	17.035	17.782	20.1833	20.3477	20.8848
	0.173915	0.615711	sp|Q09666|AHNK_HUMAN	Color2 [DarkGray]	1	4		5851	0.965912	17.6646	18.8427	20.205	19.1385	19.6628	16.0639
	0.317882	-1.37188	sp|Q09666|AHNK_HUMAN	Color2 [DarkGray]	1	4		4903	0.999811	18.2169	17.9429	17.7519	20.9476	15.8224	21.2572
+	2.85091	-3.30486	sp|Q09666|AHNK_HUMAN	Color2 [DarkGray]	1	4		4908	0.999981	16.7899	16.407	16.7744	19.2313	20.0413	20.6133
	1.14298	-1.54211	sp|Q09666|AHNK_HUMAN	Color2 [DarkGray]	1	4		332	0.999877	18.8782	17.2012	19.0728	19.5321	19.9432	20.3033
	0.0502545	-0.27024	sp|Q0JRZ9|FCHO2_HUMAN	Color2 [DarkGray]	1	4		394	1	23.1983	17.8502	23.3437	20.9803	22.0545	22.1681
	0.792894	3.50737	sp|Q0JRZ9|FCHO2_HUMAN	Color2 [DarkGray]	1	4		403	0.999999	24.3748	24.4343	24.342	22.7603	23.0733	16.7953
+	2.59586	-2.2884	sp|Q0VF96|CGNL1_HUMAN	Color2 [DarkGray]	1	4		202	0.769982	17.0058	17.6738	17.9999	19.5543	19.837	20.1534
	2.55989	-1.3799	sp|Q0VF96|CGNL1_HUMAN	Color2 [DarkGray]	1	4		283	1	17.5723	17.9014	17.8865	18.9422	19.035	19.5227
+	3.8682	-4.0392	sp|Q0ZGT2|NEXN_HUMAN	Color2 [DarkGray]	1	4		80	1	17.4954	18.3067	17.9427	21.6476	22.0808	22.1339
	0.162079	-0.432517	sp|Q0ZGT2|NEXN_HUMAN	Color2 [DarkGray]	1	4		357	0.986621	17.6415	17.8334	17.5007	17.0568	17.1291	20.0873
	1.19604	-2.11637	sp|Q0ZGT2|NEXN_HUMAN	Color2 [DarkGray]	1	4		365	0.999841	20.1207	20.2874	17.9297	20.9481	21.6219	22.1168
	3.62545	-1.99481	sp|Q0ZGT2|NEXN_HUMAN	Color2 [DarkGray]	1	4		218	1	17.9791	17.9694	18.4168	19.9952	20.1604	20.1941
	0.278491	-0.858449	sp|Q10570|CPSF1_HUMAN	Color2 [DarkGray]	1	4		766	0.856611	17.8099	21.4218	21.4149	20.8861	20.6769	21.6588
	0.318168	1.39976	sp|Q12789|TF3C1_HUMAN	Color2 [DarkGray]	1	4		1062	0.947657	21.4345	17.3925	18.0802	16.6097	20.1405	15.9578
	0.517893	1.45369	sp|Q12789|TF3C1_HUMAN	Color2 [DarkGray]	1	4		1068	0.999805	17.9127	20.9779	20.9672	18.5997	17.2543	19.6428
	0.450832	1.69004	sp|Q12802|AKP13_HUMAN	Color2 [DarkGray]	1	4		1929	0.843986	18.1408	20.9908	18.5783	15.2757	17.4207	19.9433
	1.86008	2.64113	sp|Q12802|AKP13_HUMAN	Color2 [DarkGray]	1	4		1565	1	20.1061	20.5746	19.7659	16.3868	17.7776	18.3588
	2.63901	1.43568	sp|Q12830|BPTF_HUMAN	Color2 [DarkGray]	1	4		1310	1	20.0066	20.664	20.541	18.8704	19.0217	19.0125
	0.759437	2.97448	sp|Q12830|BPTF_HUMAN	Color2 [DarkGray]	1	4		216	1	18.8387	21.9688	22.0205	20.8862	16.3474	16.671
	1.0902	-0.705998	sp|Q12846|STX4_HUMAN	Color2 [DarkGray]	1	4		117	0.994807	21.4712	21.7224	21.4842	21.7184	22.3549	22.7225
	0.263246	0.407148	sp|Q12857|NFIA_HUMAN	Color2 [DarkGray]	1	4		280	0.999102	19.8012	21.6094	19.828	19.7655	19.9671	20.2847
	0.263246	0.407148	sp|Q12857|NFIA_HUMAN	Color2 [DarkGray]	1	4		287	0.999102	19.8012	21.6094	19.828	19.7655	19.9671	20.2847
	0.444507	-1.71056	sp|Q12857|NFIA_HUMAN	Color2 [DarkGray]	1	4		265	0.999943	18.2461	18.152	17.6214	21.1334	16.443	21.5748
	0.0226128	-0.0710061	sp|Q12873|CHD3_HUMAN	Color2 [DarkGray]	1	4		1601	0.999119	20.4702	20.8441	18.2121	20.5491	20.5791	18.6113
	0.157789	0.707504	sp|Q12873|CHD3_HUMAN	Color2 [DarkGray]	1	4		1605	0.99994	20.4702	20.206	17.7514	20.1958	20.2214	15.8879
	0.435557	1.90913	sp|Q12888|TP53B_HUMAN	Color2 [DarkGray]	1	4		1362	1	20.3105	22.1363	20.2471	20.7868	15.4435	20.7364
	2.53105	1.05196	sp|Q12888|TP53B_HUMAN	Color2 [DarkGray]	1	4		523	0.995993	22.2494	22.3792	22.1168	20.9815	21.1383	21.4698
	2.53105	1.05196	sp|Q12888|TP53B_HUMAN	Color2 [DarkGray]	1	4		525	0.999953	22.2494	22.3792	22.1168	20.9815	21.1383	21.4698
	0.751565	2.70532	sp|Q12888|TP53B_HUMAN	Color2 [DarkGray]	1	4		500	1	21.3345	21.2403	21.1012	15.2328	19.8708	20.4564
	1.66072	3.22838	sp|Q12888|TP53B_HUMAN	Color2 [DarkGray]	1	4		1094	0.996336	22.2992	22.6461	22.493	20.3491	19.8925	17.5116
	1.29033	3.68844	sp|Q12888|TP53B_HUMAN	Color2 [DarkGray]	1	4		1101	0.951256	22.2992	22.6461	22.493	20.3491	19.8925	16.1314
	0.295258	-0.177141	sp|Q12888|TP53B_HUMAN	Color2 [DarkGray]	1	4		265	1	18.8858	19.4604	19.1096	19.0593	19.2666	19.6613
	0.506613	2.65701	sp|Q12888|TP53B_HUMAN	Color2 [DarkGray]	1	4		380	0.795872	22.1183	22.3341	21.9194	14.9018	21.3856	22.1133
	0.552992	0.458355	sp|Q12888|TP53B_HUMAN	Color2 [DarkGray]	1	4		1317	0.999365	23.9262	23.1462	24.1735	22.9074	23.5645	23.399
	1.20668	4.36514	sp|Q12906|ILF3_HUMAN	Color2 [DarkGray]	1	4		382	0.989494	23.375	18.3891	22.0785	16.432	15.8149	18.5003
	0.15927	0.974836	sp|Q12912|IRAG2_HUMAN	Color2 [DarkGray]	1	4		459	0.962361	20.469	18.9321	19.1004	16.461	23.0088	16.1072
+	4.15446	2.04759	sp|Q12929|EPS8_HUMAN	Color2 [DarkGray]	1	4		659	0.994276	22.6203	22.4646	22.6081	20.2979	20.6176	20.6347
	0.980788	3.11402	sp|Q12929|EPS8_HUMAN	Color2 [DarkGray]	1	4		662	0.860876	21.5976	21.5241	21.5782	19.8848	19.9956	15.4774
	0.273319	-0.513377	sp|Q12946|FOXF1_HUMAN	Color2 [DarkGray]	1	4		335	0.988659	18.0695	17.9357	17.6212	18.6801	16.984	19.5024
	0.573343	2.60944	sp|Q12982|BNIP2_HUMAN	Color2 [DarkGray]	1	4		114	0.997289	22.4336	22.1954	22.2663	15.6515	21.4516	21.9639
	0.333784	0.974546	sp|Q12983|BNIP3_HUMAN	Color2 [DarkGray]	1	4		160	0.861772	18.1362	18.7284	18.0414	18.1925	18.8052	14.9846
+	2.23541	3.46661	sp|Q13017|RHG05_HUMAN	Color2 [DarkGray]	1	4		1173	0.977348	20.6606	20.3692	20.4981	15.9613	16.9893	18.1774
+	2.48744	3.38499	sp|Q13017|RHG05_HUMAN	Color2 [DarkGray]	1	4		1176	0.998951	20.6606	20.3692	20.4981	16.7183	16.4773	18.1774
	1.75982	2.43606	sp|Q13029|PRDM2_HUMAN	Color2 [DarkGray]	1	4		643	0.996743	18.1495	19.4393	17.6113	15.3583	16.3481	16.1855
	2.37779	1.92499	sp|Q13029|PRDM2_HUMAN	Color2 [DarkGray]	1	4		739	0.892352	20.5702	20.1693	20.3337	18.0509	18.2089	19.0384
	0.738091	3.12473	sp|Q13029|PRDM2_HUMAN	Color2 [DarkGray]	1	4		743	0.79932	17.6585	21.874	21.9384	15.6177	16.5076	19.9714
	1.96057	3.2822	sp|Q13043|STK4_HUMAN	Color2 [DarkGray]	1	4		320	0.999998	21.1918	21.3079	21.1782	16.847	17.6557	19.3286
	1.58388	0.949596	sp|Q13098|CSN1_HUMAN	Color2 [DarkGray]	1	4		474	1	21.9633	21.4092	21.7181	20.3017	20.933	21.0071
	0.23116	0.635405	sp|Q13103|SPP24_HUMAN	Color2 [DarkGray]	1	4		96	0.971804	18.7646	17.6183	18.0671	16.553	19.5637	16.4272
	0.395355	0.950952	sp|Q13129|RLF_HUMAN	Color2 [DarkGray]	1	4		634	0.892551	21.5196	21.7761	18.631	19.4388	19.8014	19.8336
	0.529063	0.837917	sp|Q13131|AAPK1_HUMAN	Color2 [DarkGray]	1	4		496	0.999997	22.4592	23.3913	22.5713	20.7058	22.6489	22.5532
	1.80273	0.825078	sp|Q13136|LIPA1_HUMAN	Color2 [DarkGray]	1	4		239	0.846205	23.6116	23.2345	22.981	22.2796	22.4796	22.5927
	1.87087	0.55738	sp|Q13136|LIPA1_HUMAN	Color2 [DarkGray]	1	4		242	0.994083	23.1846	22.8584	22.981	22.2796	22.4796	22.5927
	1.11853	3.95775	sp|Q13144|EI2BE_HUMAN	Color2 [DarkGray]	1	4		544	1	24.0872	24.2174	24.1035	21.5498	22.1175	16.8675
	1.5185	2.57208	sp|Q13177|PAK2_HUMAN	Color2 [DarkGray]	1	4		2	1	20.1418	17.9279	18.8055	16.5313	15.5533	17.0744
	0.479418	0.411165	sp|Q13177|PAK2_HUMAN	Color2 [DarkGray]	1	4		141	0.996589	20.2691	20.7426	20.334	19.4229	20.0858	20.6036
	1.58064	2.94037	sp|Q13185|CBX3_HUMAN	Color2 [DarkGray]	1	4		176	0.921276	18.4079	20.786	20.7048	16.8835	16.5036	17.6905
	0.0395489	0.2174	sp|Q13185|CBX3_HUMAN	Color2 [DarkGray]	1	4		93	0.995444	20.5173	18.5297	20.8172	17.4851	18.6011	23.1258
	1.36484	4.20082	sp|Q13185|CBX3_HUMAN	Color2 [DarkGray]	1	4		95	0.999297	23.4267	25.4393	23.7157	19.1869	22.5245	18.2678
	0.793293	2.36662	sp|Q13188|STK3_HUMAN	Color2 [DarkGray]	1	4		385	0.960297	17.2739	20.9496	17.8561	17.7064	15.0344	16.239
	0.572629	1.38179	sp|Q13200|PSMD2_HUMAN	Color2 [DarkGray]	1	4		16	1	24.1488	21.0546	24.187	21.5401	21.4115	22.2935
	0.328791	-0.150782	sp|Q13200|PSMD2_HUMAN	Color2 [DarkGray]	1	4		361	0.991914	20.6841	20.1705	20.6635	20.4854	20.7265	20.7585
	0.786672	1.97786	sp|Q13206|DDX10_HUMAN	Color2 [DarkGray]	1	4		831	0.983361	17.4808	17.3075	20.867	16.6043	16.6553	16.4621
	2.76908	-1.86494	sp|Q13207|TBX2_HUMAN	Color2 [DarkGray]	1	4		379	0.999859	18.1866	18.2265	18.0252	19.604	19.9898	20.4393
	1.44028	-3.51404	sp|Q13207|TBX2_HUMAN	Color2 [DarkGray]	1	4		705	1	21.7739	18.4345	21.894	24.2372	24.1466	24.2607
	1.1381	-4.05631	sp|Q13207|TBX2_HUMAN	Color2 [DarkGray]	1	4		710	1	21.7739	16.8076	21.894	24.2372	24.1466	24.2607
	0.305415	-1.54485	sp|Q13207|TBX2_HUMAN	Color2 [DarkGray]	1	4		676	0.997472	19.3446	16.9069	19.6308	16.4328	22.069	22.0151
+	3.25781	-2.54838	sp|Q13207|TBX2_HUMAN	Color2 [DarkGray]	1	4		360	1	18.8117	18.2685	18.5579	20.7888	21.469	21.0255
	2.15089	1.44112	sp|Q13242|SRSF9_HUMAN	Color2 [DarkGray]	1	4		189	0.996662	22.2535	22.0503	22.7906	20.6317	21.2455	20.8939
	1.20285	1.58074	sp|Q13242|SRSF9_HUMAN	Color2 [DarkGray]	1	4		193	0.998483	18.3537	19.9471	20.3855	17.9713	18.0195	17.9532
	0.673012	2.5279	sp|Q13243|SRSF5_HUMAN	Color2 [DarkGray]	1	4		229	1	22.7743	17.6491	22.4446	18.3255	19.1756	17.7834
	0.798948	2.79201	sp|Q13243|SRSF5_HUMAN	Color2 [DarkGray]	1	4		231	1	22.7743	18.0322	22.4446	18.3255	19.1756	17.3741
	0.990451	3.23466	sp|Q13243|SRSF5_HUMAN	Color2 [DarkGray]	1	4		233	1	22.7743	18.613	22.4446	18.3255	19.1756	16.627
	3.41743	1.84197	sp|Q13247|SRSF6_HUMAN	Color2 [DarkGray]	1	4		314	1	23.4401	23.4035	23.0522	21.2333	21.5819	21.5548
	3.2524	1.71854	sp|Q13247|SRSF6_HUMAN	Color2 [DarkGray]	1	4		316	1	23.5076	23.4035	23.1436	21.3697	21.7997	21.7298
	1.43836	2.7988	sp|Q13247|SRSF6_HUMAN	Color2 [DarkGray]	1	4		303	0.995422	21.0179	21.3465	21.2759	16.6186	19.2337	19.3915
	3.34818	1.94882	sp|Q13263|TIF1B_HUMAN	Color2 [DarkGray]	1	4		19	0.999681	25.3862	25.7624	25.3323	23.4641	23.3811	23.7892
+	3.68375	2.58071	sp|Q13263|TIF1B_HUMAN	Color2 [DarkGray]	1	4		473	1	24.2314	24.4705	24.3512	21.4792	21.7112	22.1205
	0.391928	1.39886	sp|Q13330|MTA1_HUMAN	Color2 [DarkGray]	1	4		449	0.850279	17.6075	18.5729	19.9843	19.9912	15.7993	16.1776
	0.142822	-0.40775	sp|Q13336|UT1_HUMAN	Color2 [DarkGray]	1	4		12	0.995208	17.8115	16.9316	17.488	19.8524	17.0481	16.5539
	1.52667	2.08509	sp|Q13404|UB2V1_HUMAN	Color2 [DarkGray]	1	4		146	0.999851	19.5267	17.8212	18.6385	16.2709	16.1017	17.3584
	0.648979	2.34259	sp|Q13409|DC1I2_HUMAN	Color2 [DarkGray]	1	4		101	0.983217	21.2444	21.2209	21.3904	15.6817	20.5272	20.6191
	0.783367	1.39656	sp|Q13422|IKZF1_HUMAN	Color2 [DarkGray]	1	4		445	0.999999	21.4775	19.0636	21.4572	18.9559	19.5954	19.2574
	1.79864	-3.0578	sp|Q13425|SNTB2_HUMAN	Color2 [DarkGray]	1	4		95	1	18.6413	19.5006	16.9437	21.291	21.3034	21.6646
+	4.23444	-3.43316	sp|Q13425|SNTB2_HUMAN	Color2 [DarkGray]	1	4		110	1	18.2652	18.0478	18.5539	21.5006	21.7323	21.9334
	0.139499	-0.448521	sp|Q13425|SNTB2_HUMAN	Color2 [DarkGray]	1	4		393	0.875905	18.5021	17.3143	17.1891	16.0289	18.4906	19.8315
	3.84498	1.69489	sp|Q13427|PPIG_HUMAN	Color2 [DarkGray]	1	4		687	0.999793	23.7591	23.5399	23.8437	21.9744	22.1709	21.9128
+	5.89049	2.13463	sp|Q13427|PPIG_HUMAN	Color2 [DarkGray]	1	4		356	1	20.251	20.3437	20.2794	18.2177	18.0902	18.1622
	1.07372	2.13813	sp|Q13427|PPIG_HUMAN	Color2 [DarkGray]	1	4		744	1	21.1665	18.774	20.8433	17.1313	18.1657	19.0724
	0.959975	2.05579	sp|Q13427|PPIG_HUMAN	Color2 [DarkGray]	1	4		745	1	21.1665	18.527	20.8433	17.1313	18.1657	19.0724
	0.845084	1.96435	sp|Q13427|PPIG_HUMAN	Color2 [DarkGray]	1	4		753	1	21.1665	18.2527	20.8433	17.1313	18.1657	19.0724
+	2.02535	5.67718	sp|Q13427|PPIG_HUMAN	Color2 [DarkGray]	1	4		397	1	23.0429	22.88	23.1549	19.6256	15.5006	16.9201
	1.01341	3.06889	sp|Q13428|TCOF_HUMAN	Color2 [DarkGray]	1	4		233	1	18.6403	17.2294	21.556	15.7244	15.1986	17.2961
	2.27747	1.61577	sp|Q13428|TCOF_HUMAN	Color2 [DarkGray]	1	4		1350	1	25.7385	25.2189	25.6822	23.4519	24.1047	24.2356
	1.77706	3.46899	sp|Q13428|TCOF_HUMAN	Color2 [DarkGray]	1	4		1227	0.982562	20.6093	20.9424	20.4471	16.531	18.9117	16.1491
+	3.19644	4.52843	sp|Q13428|TCOF_HUMAN	Color2 [DarkGray]	1	4		1228	0.982562	22.451	22.6529	22.4975	17.7214	18.9117	17.383
+	3.66833	5.27873	sp|Q13428|TCOF_HUMAN	Color2 [DarkGray]	1	4		1378	0.993316	21.7708	21.7595	21.8201	15.715	17.1028	16.6964
	2.0913	1.76468	sp|Q13428|TCOF_HUMAN	Color2 [DarkGray]	1	4		381	0.993146	21.2408	21.5491	20.5573	19.0186	19.2932	19.7414
	1.87239	4.23907	sp|Q13435|SF3B2_HUMAN	Color2 [DarkGray]	1	4		431	1	21.4823	19.4735	18.1507	14.9432	15.7684	15.6776
	1.43994	2.85556	sp|Q13435|SF3B2_HUMAN	Color2 [DarkGray]	1	4		435	1	21.4823	19.4735	18.4412	16.928	17.3486	16.5536
	1.64005	3.47893	sp|Q13435|SF3B2_HUMAN	Color2 [DarkGray]	1	4		436	1	21.4823	19.4735	18.2569	16.7184	15.9934	16.0642
	1.6163	1.12318	sp|Q13439|GOGA4_HUMAN	Color2 [DarkGray]	1	4		266	0.999701	18.9503	19.6444	18.9431	17.6873	18.0426	18.4384
	1.49472	4.66495	sp|Q13439|GOGA4_HUMAN	Color2 [DarkGray]	1	4		41	0.99806	21.5811	21.8576	17.5278	15.0355	15.6573	16.2788
	0.187199	-0.929392	sp|Q13442|HAP28_HUMAN	Color2 [DarkGray]	1	4		57	0.766144	18.357	17.0664	16.9775	16.9687	16.1656	22.0547
+	4.54238	3.58184	sp|Q13442|HAP28_HUMAN	Color2 [DarkGray]	1	4		60	0.999999	23.3919	23.11	23.1734	19.4911	19.506	19.9327
+	3.77384	2.75225	sp|Q13442|HAP28_HUMAN	Color2 [DarkGray]	1	4		63	1	22.9853	22.6013	22.7377	19.6903	20.1452	20.232
	1.38679	-1.84664	sp|Q13443|ADAM9_HUMAN	Color2 [DarkGray]	1	4		758	0.997493	16.6042	18.2155	18.4362	19.4056	19.335	20.0552
	1.3562	3.42429	sp|Q13451|FKBP5_HUMAN	Color2 [DarkGray]	1	4		445	0.99301	20.5696	17.4276	20.7082	16.8135	16.4412	15.1778
	0.776885	1.63131	sp|Q13451|FKBP5_HUMAN	Color2 [DarkGray]	1	4		13	0.900766	19.2678	16.4885	17.095	16.8813	15.8079	15.2682
	0.907825	2.68533	sp|Q13459|MYO9B_HUMAN	Color2 [DarkGray]	1	4		1354	0.981645	23.3211	22.2904	22.8545	17.4505	21.2814	21.6781
	2.8132	1.44604	sp|Q13459|MYO9B_HUMAN	Color2 [DarkGray]	1	4		1290	0.999109	23.7864	23.9262	23.7461	22.0361	22.4339	22.6506
	0.823063	2.39602	sp|Q13459|MYO9B_HUMAN	Color2 [DarkGray]	1	4		1267	0.999884	21.8763	21.9367	21.7197	16.7577	20.6699	20.9171
	0.0335477	0.117987	sp|Q13469|NFAC2_HUMAN	Color2 [DarkGray]	1	4		221	0.999968	20.3376	16.9047	20.5747	19.0193	19.1823	19.2613
+	2.82777	2.28678	sp|Q13501|SQSTM_HUMAN	Color2 [DarkGray]	1	4		272	0.99873	22.6039	22.7666	22.5669	20.657	20.6374	19.7826
	0.365347	2.0525	sp|Q13523|PRP4B_HUMAN	Color2 [DarkGray]	1	4		87	1	22.3542	22.0324	21.8665	22.0034	22.7266	15.3655
	0.390505	1.79972	sp|Q13523|PRP4B_HUMAN	Color2 [DarkGray]	1	4		93	1	22.3542	22.3633	22.2773	22.2129	22.7266	16.6561
	0.181278	-1.20399	sp|Q13523|PRP4B_HUMAN	Color2 [DarkGray]	1	4		277	1	25.7135	18.164	25.7078	24.0733	24.2288	24.8952
	0.901746	1.55494	sp|Q13523|PRP4B_HUMAN	Color2 [DarkGray]	1	4		354	1	20.9139	18.4849	20.8774	18.5639	18.4668	18.5806
	0.893992	1.55066	sp|Q13523|PRP4B_HUMAN	Color2 [DarkGray]	1	4		356	1	20.9139	18.472	20.8774	18.5639	18.4668	18.5806
+	3.8587	2.37258	sp|Q13523|PRP4B_HUMAN	Color2 [DarkGray]	1	4		427	1	22.8491	23.0947	23.0498	20.6715	20.3497	20.8546
+	3.8587	2.37258	sp|Q13523|PRP4B_HUMAN	Color2 [DarkGray]	1	4		431	0.999114	22.8491	23.0947	23.0498	20.6715	20.3497	20.8546
+	3.8587	2.37258	sp|Q13523|PRP4B_HUMAN	Color2 [DarkGray]	1	4		437	0.846128	22.8491	23.0947	23.0498	20.6715	20.3497	20.8546
	1.37291	4.57791	sp|Q13523|PRP4B_HUMAN	Color2 [DarkGray]	1	4		366	1	24.045	24.3255	24.3174	16.5469	21.3385	21.0687
	1.32567	4.67031	sp|Q13523|PRP4B_HUMAN	Color2 [DarkGray]	1	4		368	1	24.045	24.3255	24.3174	16.2697	21.3385	21.0687
	4.21344	1.49539	sp|Q13523|PRP4B_HUMAN	Color2 [DarkGray]	1	4		292	1	26.4953	26.5383	26.4391	24.8458	25.0217	25.1191
	4.14498	1.47287	sp|Q13523|PRP4B_HUMAN	Color2 [DarkGray]	1	4		294	1	26.5252	26.5521	26.4682	24.8862	25.0688	25.1718
+	3.26129	3.48451	sp|Q13523|PRP4B_HUMAN	Color2 [DarkGray]	1	4		578	0.988524	20.8372	21.1604	20.6987	17.4894	17.9236	16.8297
+	2.0171	4.03969	sp|Q13523|PRP4B_HUMAN	Color2 [DarkGray]	1	4		580	0.999963	20.8372	21.1604	20.6987	17.4894	17.9236	15.1641
+	3.00935	2.96502	sp|Q13547|HDAC1_HUMAN	Color2 [DarkGray]	1	4		421	1	26.2677	26.5182	26.0412	22.9993	22.9951	23.9377
+	3.03296	2.99787	sp|Q13547|HDAC1_HUMAN	Color2 [DarkGray]	1	4		423	1	26.2406	26.5182	26.0412	22.9637	22.9499	23.8929
	0.813408	-0.92769	sp|Q13557|KCC2D_HUMAN	Color2 [DarkGray]	1	4		472	0.960783	19.4809	18.1069	19.7442	19.7493	20.1684	20.1974
	0.285622	-0.260707	sp|Q13563|PKD2_HUMAN	Color2 [DarkGray]	1	4		812	1	21.9483	22.755	21.5338	22.1927	22.4839	22.3426
	2.75199	1.42536	sp|Q13573|SNW1_HUMAN	Color2 [DarkGray]	1	4		224	1	22.8265	23.2991	23.2352	21.702	21.4786	21.904
	2.75199	1.42536	sp|Q13573|SNW1_HUMAN	Color2 [DarkGray]	1	4		232	0.969865	22.8265	23.2991	23.2352	21.702	21.4786	21.904
+	3.91093	5.7916	sp|Q13576|IQGA2_HUMAN	Color2 [DarkGray]	1	4		16	0.999742	21.8162	22.07	21.8607	16.0836	15.479	16.8095
	2.83668	1.51989	sp|Q13586|STIM1_HUMAN	Color2 [DarkGray]	1	4		257	1	24.6758	24.5526	24.9071	22.8933	23.2203	23.4621
	1.6207	2.91906	sp|Q13586|STIM1_HUMAN	Color2 [DarkGray]	1	4		512	0.999926	20.2394	17.9153	20.3983	16.2271	16.7531	16.8156
	1.76712	2.00325	sp|Q13586|STIM1_HUMAN	Color2 [DarkGray]	1	4		618	0.944055	21.3958	20.2963	21.3608	18.4479	19.6824	18.9128
	0.0367336	-0.281016	sp|Q13595|TRA2A_HUMAN	Color2 [DarkGray]	1	4		236	0.999906	18.2462	18.2692	18.5861	15.7176	16.4144	23.8126
	1.84409	1.61644	sp|Q13595|TRA2A_HUMAN	Color2 [DarkGray]	1	4		2	1	23.1722	23.3028	22.1655	21.3372	21.4817	20.9723
	0.52885	2.30748	sp|Q13595|TRA2A_HUMAN	Color2 [DarkGray]	1	4		14	1	22.2425	22.3693	17.9441	19.7597	19.8383	16.0355
	1.1516	4.72636	sp|Q13595|TRA2A_HUMAN	Color2 [DarkGray]	1	4		84	0.998915	25.1334	25.0716	24.9097	21.8861	22.5749	16.4746
+	2.33257	2.54404	sp|Q13595|TRA2A_HUMAN	Color2 [DarkGray]	1	4		86	0.970123	25.1546	25.0948	24.9294	22.7016	23.1681	21.677
	1.38347	3.82158	sp|Q13601|KRR1_HUMAN	Color2 [DarkGray]	1	4		3	0.998748	21.1216	21.4569	21.2928	16.5484	20.0077	15.8505
	0.664266	3.08935	sp|Q13610|PWP1_HUMAN	Color2 [DarkGray]	1	4		50	0.951324	23.0242	18.1542	22.8809	17.5705	16.3104	20.9104
	1.1466	2.619	sp|Q13610|PWP1_HUMAN	Color2 [DarkGray]	1	4		485	0.999172	20.811	21.1416	20.9028	19.2564	16.1999	19.5421
+	3.35061	4.39704	sp|Q13613|MTMR1_HUMAN	Color2 [DarkGray]	1	4		653	0.79238	21.2177	20.5316	21.446	16.0583	16.8756	17.0704
+	2.88434	-2.42358	sp|Q13615|MTMR3_HUMAN	Color2 [DarkGray]	1	4		633	0.999159	17.4615	18.0552	17.3816	19.6395	20.3516	20.1779
	1.48927	1.23662	sp|Q13625|ASPP2_HUMAN	Color2 [DarkGray]	1	4		480	0.918304	20.6885	20.3689	20.3237	18.503	19.4634	19.7047
+	3.41124	5.92535	sp|Q13769|THOC5_HUMAN	Color2 [DarkGray]	1	4		312	0.998915	22.2086	22.5491	22.2244	15.4538	17.2748	16.4775
+	3.31621	5.61344	sp|Q13769|THOC5_HUMAN	Color2 [DarkGray]	1	4		314	0.999676	22.2086	22.5491	22.2244	16.423	17.739	15.9798
	1.56978	-1.00298	sp|Q13796|SHRM2_HUMAN	Color2 [DarkGray]	1	4		1036	1	20.2286	19.6679	20.3404	20.6896	21.1613	21.3949
	0.85903	-0.45296	sp|Q13796|SHRM2_HUMAN	Color2 [DarkGray]	1	4		1039	1	20.2286	19.6679	20.0277	20.1139	20.4242	20.745
	0.0732771	-0.318104	sp|Q13813|SPTN1_HUMAN	Color2 [DarkGray]	1	4		1338	1	17.8912	18.4417	18.0625	19.5733	20.3236	15.4528
	2.52898	-1.31467	sp|Q13813|SPTN1_HUMAN	Color2 [DarkGray]	1	4		1217	1	22.1219	22.6353	22.3278	23.4757	23.6113	23.942
	0.191988	0.953461	sp|Q13884|SNTB1_HUMAN	Color2 [DarkGray]	1	4		219	0.99995	21.0849	15.8706	20.0684	17.0156	17.0193	20.1286
+	2.34574	3.39313	sp|Q13895|BYST_HUMAN	Color2 [DarkGray]	1	4		98	1	20.8624	19.0824	20.4767	16.5123	16.5139	17.216
	3.03241	1.90246	sp|Q13905|RPGF1_HUMAN	Color2 [DarkGray]	1	4		360	0.984802	18.7961	19.3535	19.1715	16.9759	17.4634	17.1745
	1.38361	2.92526	sp|Q14004|CDK13_HUMAN	Color2 [DarkGray]	1	4		437	0.99236	21.1658	18.2408	21.1999	17.0835	17.2949	17.4524
	0.98794	2.65199	sp|Q14004|CDK13_HUMAN	Color2 [DarkGray]	1	4		439	0.992295	21.1658	17.421	21.1999	17.0835	17.2949	17.4524
	1.50492	4.65384	sp|Q14004|CDK13_HUMAN	Color2 [DarkGray]	1	4		342	0.986444	19.1565	22.7399	22.9842	18.3695	16.5626	15.9869
+	2.71227	5.99676	sp|Q14004|CDK13_HUMAN	Color2 [DarkGray]	1	4		395	0.999679	21.7666	21.8696	21.5464	15.7977	14.2718	17.1229
+	2.56534	5.7592	sp|Q14004|CDK13_HUMAN	Color2 [DarkGray]	1	4		397	0.995124	21.7666	21.8696	21.5464	16.5103	14.2718	17.1229
+	2.72058	6.27036	sp|Q14004|CDK13_HUMAN	Color2 [DarkGray]	1	4		400	0.991942	21.7666	21.8696	21.5464	14.9768	14.2718	17.1229
	1.94814	3.21522	sp|Q14005|IL16_HUMAN	Color2 [DarkGray]	1	4		922	0.991634	22.4914	22.3511	22.5743	19.6765	17.8543	20.2403
	0.051532	0.120006	sp|Q14005|IL16_HUMAN	Color2 [DarkGray]	1	4		322	0.80546	17.7947	18.1588	16.6051	18.5433	16.2967	17.3587
	0.0160881	-0.132849	sp|Q14103|HNRPD_HUMAN	Color2 [DarkGray]	1	4		80	0.994985	25.8231	17.4956	25.557	22.962	22.8665	23.4457
	0.173371	-1.28734	sp|Q14103|HNRPD_HUMAN	Color2 [DarkGray]	1	4		82	0.796607	25.8231	17.5204	25.557	25.0573	22.8665	24.8388
	0.360953	3.23668	sp|Q14103|HNRPD_HUMAN	Color2 [DarkGray]	1	4		83	0.97206	26.6103	18.3525	26.6737	15.6143	22.8665	23.4457
	1.86235	-3.10512	sp|Q14123|PDE1C_HUMAN	Color2 [DarkGray]	1	4		469	0.814963	18.8875	18.5357	16.6337	20.6488	21.3106	21.4129
	1.75764	4.43399	sp|Q14137|BOP1_HUMAN	Color2 [DarkGray]	1	4		126	1	23.1558	23.3314	23.0661	18.8183	16.7552	20.6779
	1.45903	4.89702	sp|Q14137|BOP1_HUMAN	Color2 [DarkGray]	1	4		127	1	23.1558	23.3314	23.0661	18.8183	15.3661	20.6779
	0.0406464	-0.169953	sp|Q14151|SAFB2_HUMAN	Color2 [DarkGray]	1	4		513	1	18.0257	17.692	18.3196	16.006	17.7154	20.8258
	0.968537	2.16117	sp|Q14152|EIF3A_HUMAN	Color2 [DarkGray]	1	4		882	0.829797	19.8987	19.6365	19.9496	18.5955	15.5896	18.8163
	0.682698	1.57186	sp|Q14153|FA53B_HUMAN	Color2 [DarkGray]	1	4		167	0.940507	17.2001	20.331	20.2118	17.3643	17.5722	18.0909
	1.24334	-1.44809	sp|Q14155|ARHG7_HUMAN	Color2 [DarkGray]	1	4		694	0.999996	21.7073	20.047	21.5042	22.2152	22.669	22.7186
	0.274538	0.111259	sp|Q15052|ARHG6_HUMAN	Color2 [DarkGray]	1	4		488	1	24.2479	24.3607	24.3072	24.0154	24.0548	24.5118
	2.67614	1.58127	sp|Q14160|SCRIB_HUMAN	Color2 [DarkGray]	1	4		1220	1	22.6612	22.9793	22.6462	20.7942	21.3257	21.423
	0.43055	1.42109	sp|Q14160|SCRIB_HUMAN	Color2 [DarkGray]	1	4		1475	1	20.7566	20.2799	20.7176	16.3579	20.6362	20.4968
	0.0523839	-0.245234	sp|Q14162|SREC_HUMAN	Color2 [DarkGray]	1	4		606	0.895672	18.5936	18.7425	19.3855	15.9685	20.6762	20.8125
	0.446206	-1.81925	sp|Q14185|DOCK1_HUMAN	Color2 [DarkGray]	1	4		1681	1	23.3056	17.5099	19.0067	21.2959	21.9349	22.0492
	0.853071	0.678733	sp|Q14195|DPYL3_HUMAN	Color2 [DarkGray]	1	4		522	0.999641	27.2547	26.4225	27.4011	25.976	26.3657	26.7003
+	2.27776	2.68215	sp|Q14195|DPYL3_HUMAN	Color2 [DarkGray]	1	4		568	0.917519	17.8274	18.9809	17.816	14.9524	15.691	15.9345
	0.760248	0.338296	sp|Q14204|DYHC1_HUMAN	Color2 [DarkGray]	1	4		4368	0.998329	22.9412	23.1642	23.2057	22.6247	22.5348	23.1367
	0.878795	1.27134	sp|Q14240|IF4A2_HUMAN	Color2 [DarkGray]	1	4		2	0.982085	19.3991	17.6813	17.387	17.3642	16.5555	16.7337
	1.38891	2.50007	sp|Q14240|IF4A2_HUMAN	Color2 [DarkGray]	1	4		5	0.962284	17.3897	19.6239	17.7563	14.9503	15.7216	16.5978
	3.21413	1.52447	sp|Q14247|SRC8_HUMAN	Color2 [DarkGray]	1	4		405	1	24.6486	24.3912	24.2883	22.8031	22.8073	23.1443
	1.23486	0.833464	sp|Q14247|SRC8_HUMAN	Color2 [DarkGray]	1	4		418	0.942007	22.0195	22.174	21.8116	20.641	21.1871	21.6765
	1.65266	3.59342	sp|Q14247|SRC8_HUMAN	Color2 [DarkGray]	1	4		261	0.999924	20.7753	18.0573	20.9463	16.9317	15.8072	16.2598
	0.256192	1.00173	sp|Q14258|TRI25_HUMAN	Color2 [DarkGray]	1	4		100	0.791329	21.9501	18.0535	17.2353	19.1643	17.4079	17.6613
	0.0733322	-0.346397	sp|Q14315|FLNC_HUMAN	Color2 [DarkGray]	1	4		2624	0.927535	18.4013	17.7105	18.5142	16.8047	17.0321	21.8283
+	4.01618	-4.37962	sp|Q14315|FLNC_HUMAN	Color2 [DarkGray]	1	4		2233	0.99998	15.9594	16.3102	15.7387	19.9776	20.4183	20.7513
+	4.01618	-4.37962	sp|Q14315|FLNC_HUMAN	Color2 [DarkGray]	1	4		2236	0.979355	15.9594	16.3102	15.7387	19.9776	20.4183	20.7513
+	2.57342	2.68121	sp|Q14498|RBM39_HUMAN	Color2 [DarkGray]	1	4		136	1	24.7111	24.8569	24.8821	21.7239	21.7466	22.936
+	3.31556	3.25407	sp|Q14498|RBM39_HUMAN	Color2 [DarkGray]	1	4		97	0.996942	21.3759	21.9913	21.3122	18.4493	17.8627	18.6052
	0.19742	0.488762	sp|Q14515|SPRL1_HUMAN	Color2 [DarkGray]	1	4		295	0.999994	19.8236	19.0505	19.9119	17.2847	19.9474	20.0876
	0.266514	-1.45676	sp|Q14515|SPRL1_HUMAN	Color2 [DarkGray]	1	4		92	0.999603	19.7639	19.8676	17.1291	16.3939	22.2744	22.4626
	0.139375	0.255653	sp|Q14562|DHX8_HUMAN	Color2 [DarkGray]	1	4		460	0.999155	19.9175	20.144	18.0582	18.9031	19.0325	19.4171
	0.135172	0.760044	sp|Q14573|ITPR3_HUMAN	Color2 [DarkGray]	1	4		1832	0.999486	21.4083	21.8025	21.4528	16.6587	22.7052	23.0194
+	2.19332	-2.22074	sp|Q14643|ITPR1_HUMAN	Color2 [DarkGray]	1	4		1598	1	23.3141	22.0164	23.0238	24.6829	25.1563	25.1774
	1.01032	2.52591	sp|Q14644|RASA3_HUMAN	Color2 [DarkGray]	1	4		833	0.98218	20.5306	19.4646	20.4753	19.8726	16.5301	16.4901
	1.85931	2.09546	sp|Q14669|TRIPC_HUMAN	Color2 [DarkGray]	1	4		991	0.999783	18.4676	17.8078	18.1009	15.2862	15.9258	16.8781
+	3.02314	3.22203	sp|Q14669|TRIPC_HUMAN	Color2 [DarkGray]	1	4		312	0.992475	20.6196	21.1593	20.882	17.9358	18.0594	16.9997
	0.0148026	0.0879345	sp|Q14669|TRIPC_HUMAN	Color2 [DarkGray]	1	4		1016	0.992132	17.5278	17.502	22.7786	19.936	17.4086	20.2
	1.24263	4.02302	sp|Q14677|EPN4_HUMAN	Color2 [DarkGray]	1	4		227	1	18.7465	23.0886	18.5653	16.0312	15.5414	16.7587
	0.351717	1.70271	sp|Q14677|EPN4_HUMAN	Color2 [DarkGray]	1	4		232	1	17.4257	23.0886	17.0545	18.1698	17.7378	16.5531
	0.975488	3.41399	sp|Q14677|EPN4_HUMAN	Color2 [DarkGray]	1	4		234	1	18.2894	23.0886	18.5986	17.5745	16.4103	15.7498
+	2.33575	2.27083	sp|Q14678|KANK1_HUMAN	Color2 [DarkGray]	1	4		325	0.909102	18.0498	18.1331	18.8363	16.1073	16.5833	15.5162
	2.16767	0.903275	sp|Q14687|GSE1_HUMAN	Color2 [DarkGray]	1	4		826	0.999997	21.6548	21.5791	21.5526	20.4286	20.6298	21.0184
	2.16767	0.903275	sp|Q14687|GSE1_HUMAN	Color2 [DarkGray]	1	4		828	0.998228	21.6548	21.5791	21.5526	20.4286	20.6298	21.0184
	0.653447	-2.11123	sp|Q14699|RFTN1_HUMAN	Color2 [DarkGray]	1	4		199	1	21.8118	21.9001	17.529	22.2834	22.2962	22.9949
	1.05697	-1.4053	sp|Q14699|RFTN1_HUMAN	Color2 [DarkGray]	1	4		220	1	23.273	21.7609	23.1544	23.9718	23.5499	24.8825
	0.428998	2.85643	sp|Q14739|LBR_HUMAN	Color2 [DarkGray]	1	4		99	0.996115	23.4214	17.1188	23.964	16.3149	17.411	22.209
	1.32022	3.37068	sp|Q14761|PTCA_HUMAN	Color2 [DarkGray]	1	4		99	0.89191	22.7383	22.9797	22.9406	20.4076	17.1529	20.986
	1.03095	2.39274	sp|Q14764|MVP_HUMAN	Color2 [DarkGray]	1	4		445	1	20.6289	20.3836	20.7123	16.5501	17.7588	20.2377
	1.79681	4.50879	sp|Q14767|LTBP2_HUMAN	Color2 [DarkGray]	1	4		250	0.993872	22.9992	24.6563	23.1643	17.1169	20.1977	19.9788
	1.7024	-0.623596	sp|Q14789|GOGB1_HUMAN	Color2 [DarkGray]	1	4		2216	1	20.071	19.8122	19.9215	20.2745	20.6278	20.7733
	0.0821353	-0.331024	sp|Q14839|CHD4_HUMAN	Color2 [DarkGray]	1	4		1535	0.883429	22.0421	22.8931	18.2757	21.1681	21.6219	21.4139
	1.35166	1.11317	sp|Q14847|LASP1_HUMAN	Color2 [DarkGray]	1	4		146	0.999621	25.9789	25.9069	26.0244	24.3243	24.6453	25.6011
	3.32137	-1.35491	sp|Q14938|NFIX_HUMAN	Color2 [DarkGray]	1	4		265	0.999376	22.7345	23.043	22.8938	24.0566	24.3493	24.3301
	1.42308	-2.99416	sp|Q14938|NFIX_HUMAN	Color2 [DarkGray]	1	4		268	0.987968	18.8635	20.6512	17.3688	21.6668	21.7621	22.437
+	2.98501	3.70653	sp|Q14966|ZN638_HUMAN	Color2 [DarkGray]	1	4		1401	0.860976	18.9942	19.3874	19.5172	16.3888	15.3257	15.0647
+	2.78362	2.43905	sp|Q14966|ZN638_HUMAN	Color2 [DarkGray]	1	4		508	0.998257	20.6486	20.9391	20.8101	18.0566	18.0404	18.9837
+	2.78362	2.43905	sp|Q14966|ZN638_HUMAN	Color2 [DarkGray]	1	4		510	0.998257	20.6486	20.9391	20.8101	18.0566	18.0404	18.9837
	1.52249	1.63196	sp|Q14978|NOLC1_HUMAN	Color2 [DarkGray]	1	4		538	1	17.4816	17.9675	18.5429	17.0301	16.3816	15.6844
	0.518263	-1.47966	sp|Q14980|NUMA1_HUMAN	Color2 [DarkGray]	1	4		1853	0.767378	18.1872	16.9526	21.1659	20.0794	20.3174	20.348
	2.9851	-1.24657	sp|Q14980|NUMA1_HUMAN	Color2 [DarkGray]	1	4		271	1	20.5706	20.423	20.2798	21.4473	21.7098	21.856
	0.265379	1.00646	sp|Q14980|NUMA1_HUMAN	Color2 [DarkGray]	1	4		1991	0.999933	18.9908	19.1145	18.6755	16.5117	20.9367	16.313
	0.930528	0.484034	sp|Q14980|NUMA1_HUMAN	Color2 [DarkGray]	1	4		1757	0.964662	23.9721	24.3031	24.2672	23.362	23.6186	24.1097
	0.0744411	0.374976	sp|Q15019|SEPT2_HUMAN	Color2 [DarkGray]	1	4		218	0.999974	17.645	21.739	20.4482	18.2501	18.3048	22.1523
	1.87899	1.99523	sp|Q15020|SART3_HUMAN	Color2 [DarkGray]	1	4		10	0.962945	19.1951	20.156	18.8518	16.9259	17.4636	17.8278
+	2.64211	3.68186	sp|Q15042|RB3GP_HUMAN	Color2 [DarkGray]	1	4		537	0.979386	21.1632	21.3373	21.3446	16.7848	18.5894	17.4253
	1.29785	1.92452	sp|Q15052|ARHG6_HUMAN	Color2 [DarkGray]	1	4		684	1	18.4432	19.3547	19.0611	17.3107	17.9703	15.8045
	0.655899	1.6929	sp|Q15052|ARHG6_HUMAN	Color2 [DarkGray]	1	4		640	0.999996	21.3253	21.1314	21.3912	20.4636	21.0242	17.2813
	0.0724173	0.283036	sp|Q15054|DPOD3_HUMAN	Color2 [DarkGray]	1	4		307	0.964606	21.4233	17.5987	17.2665	17.9248	18.5057	19.0089
	0.247931	1.15036	sp|Q15057|ACAP2_HUMAN	Color2 [DarkGray]	1	4		384	0.937726	20.6271	18.6556	20.6917	20.4615	20.6403	15.4215
	0.787594	3.26129	sp|Q15059|BRD3_HUMAN	Color2 [DarkGray]	1	4		263	0.988228	18.3485	22.0709	22.0682	20.4387	15.7341	16.531
	1.08255	3.83716	sp|Q15061|WDR43_HUMAN	Color2 [DarkGray]	1	4		77	1	22.1049	17.8368	20.9685	17.1409	14.3675	17.8904
	1.82125	1.99924	sp|Q15121|PEA15_HUMAN	Color2 [DarkGray]	1	4		116	1	20.1221	20.3718	19.8946	17.5213	17.8142	19.0553
	0.202184	0.807456	sp|Q15139|KPCD1_HUMAN	Color2 [DarkGray]	1	4		249	0.960472	19.2998	18.4841	18.7765	15.0042	19.6413	19.4926
	2.54081	1.19978	sp|Q15139|KPCD1_HUMAN	Color2 [DarkGray]	1	4		237	0.991252	19.8745	20.0937	20.0373	18.4765	18.8668	19.0627
+	3.42364	-3.93934	sp|Q15149|PLEC_HUMAN	Color2 [DarkGray]	1	4		1435	1	18.543	17.578	17.5932	21.5496	21.8994	22.0831
	2.87384	-1.64419	sp|Q15149|PLEC_HUMAN	Color2 [DarkGray]	1	4		720	0.995518	23.0941	22.5803	23.0753	24.3236	24.6623	24.6965
+	2.63511	4.3105	sp|Q15149|PLEC_HUMAN	Color2 [DarkGray]	1	4		4613	0.999955	22.3299	22.5741	21.2047	17.3139	17.2168	18.6465
	1.97427	3.40877	sp|Q15149|PLEC_HUMAN	Color2 [DarkGray]	1	4		4616	0.883203	18.5176	19.8729	20.9616	16.2116	16.8843	16.03
	1.8899	3.08263	sp|Q15149|PLEC_HUMAN	Color2 [DarkGray]	1	4		4618	0.844986	20.2528	19.8729	18.0196	16.0069	16.1861	16.7046
	0.0604871	0.306386	sp|Q15149|PLEC_HUMAN	Color2 [DarkGray]	1	4		4622	0.768476	20.6572	20.6543	16.5806	16.8307	19.6037	20.5385
	0.806773	2.39646	sp|Q15149|PLEC_HUMAN	Color2 [DarkGray]	1	4		4626	0.991352	20.7083	22.3971	22.1332	17.4535	18.8349	21.7607
+	2.47478	2.20309	sp|Q15149|PLEC_HUMAN	Color2 [DarkGray]	1	4		1732	1	19.7521	19.9133	20.1965	17.2425	17.6461	18.3641
	1.13484	5.02033	sp|Q15149|PLEC_HUMAN	Color2 [DarkGray]	1	4		4382	0.840019	23.1365	23.3641	23.0027	16.4263	15.7323	22.2837
	0.740465	-2.25827	sp|Q15149|PLEC_HUMAN	Color2 [DarkGray]	1	4		4386	0.983539	25.54	21.3124	25.4337	26.0717	26.4798	26.5095
	1.5899	-0.630603	sp|Q15149|PLEC_HUMAN	Color2 [DarkGray]	1	4		4389	0.999032	24.6396	24.6018	24.245	25.0456	24.9493	25.3833
	0.495487	0.992464	sp|Q15149|PLEC_HUMAN	Color2 [DarkGray]	1	4		4396	0.998303	23.8322	24.0265	23.7377	23.5759	21.1435	23.8996
	1.9564	3.18962	sp|Q15154|PCM1_HUMAN	Color2 [DarkGray]	1	4		65	0.994233	21.1956	20.6364	21.1647	19.1539	16.87	17.404
	1.20863	2.22403	sp|Q15154|PCM1_HUMAN	Color2 [DarkGray]	1	4		68	0.885318	19.397	17.6476	19.4052	17.0381	15.3357	17.404
	2.22915	1.80835	sp|Q15185|TEBP_HUMAN	Color2 [DarkGray]	1	4		113	0.99904	17.8378	18.6579	17.536	16.182	16.2891	16.1356
	1.18551	1.95485	sp|Q15276|RABE1_HUMAN	Color2 [DarkGray]	1	4		407	0.983765	21.8742	21.7812	20.1196	19.4002	18.3491	20.1613
	3.16314	1.79387	sp|Q15276|RABE1_HUMAN	Color2 [DarkGray]	1	4		410	0.91923	20.2828	20.3703	20.1196	18.2363	18.3491	18.8057
	0.471494	0.780032	sp|Q15287|RNPS1_HUMAN	Color2 [DarkGray]	1	4		251	1	23.7464	24.9716	23.7221	22.4647	23.1689	24.4664
	1.42808	3.75951	sp|Q15311|RBP1_HUMAN	Color2 [DarkGray]	1	4		92	0.981313	18.3969	21.7166	21.28	15.4474	17.0868	17.5807
	1.17102	3.60196	sp|Q15311|RBP1_HUMAN	Color2 [DarkGray]	1	4		93	0.981313	17.7325	21.7166	21.28	15.2557	17.0868	17.5807
+	4.16035	3.08107	sp|Q15311|RBP1_HUMAN	Color2 [DarkGray]	1	4		29	0.973751	21.6992	21.6971	21.8551	18.3249	18.8646	18.8187
	0.636471	0.372265	sp|Q6P1M3|L2GL2_HUMAN	Color2 [DarkGray]	1	4		653	1	19.9033	19.3141	19.6694	18.8677	19.5361	19.3661
+	3.55702	3.27197	sp|Q15388|TOM20_HUMAN	Color2 [DarkGray]	1	4		135	1	22.8515	22.8835	22.7116	19.1525	19.4222	20.0559
+	3.90578	3.25236	sp|Q15388|TOM20_HUMAN	Color2 [DarkGray]	1	4		138	1	22.2582	22.2532	22.0827	18.6546	18.8209	19.3616
	0.421002	-1.56124	sp|Q15391|P2Y14_HUMAN	Color2 [DarkGray]	1	4		323	1	17.9563	18.6066	17.8187	16.5688	21.0973	21.3993
	1.48247	3.40959	sp|Q15417|CNN3_HUMAN	Color2 [DarkGray]	1	4		323	0.995213	21.3835	21.6971	21.1699	20.0643	17.383	16.5744
	0.507946	2.81274	sp|Q15424|SAFB1_HUMAN	Color2 [DarkGray]	1	4		383	0.96153	16.8629	24.2785	17.3599	16.9697	15.9236	17.1697
	0.772707	3.39009	sp|Q15424|SAFB1_HUMAN	Color2 [DarkGray]	1	4		384	0.997666	19.0549	24.2785	18.0867	16.5409	18.3239	16.3851
	1.29385	3.22382	sp|Q15424|SAFB1_HUMAN	Color2 [DarkGray]	1	4		601	1	20.6359	20.9603	20.6484	16.0691	16.6804	19.8236
	1.21321	3.78795	sp|Q15424|SAFB1_HUMAN	Color2 [DarkGray]	1	4		604	1	21.5374	21.8262	21.6405	15.7141	17.2551	20.6711
+	2.72119	4.49298	sp|Q15435|PP1R7_HUMAN	Color2 [DarkGray]	1	4		12	1	20.7937	20.6446	20.7394	15.3595	17.423	15.9164
	1.4737	4.12549	sp|Q15435|PP1R7_HUMAN	Color2 [DarkGray]	1	4		24	1	22.0848	18.2806	22.1575	16.6654	17.1087	16.3724
	1.57736	4.38608	sp|Q15435|PP1R7_HUMAN	Color2 [DarkGray]	1	4		27	1	22.0848	18.2955	22.1575	16.4915	16.5723	16.3159
	1.5501	1.3028	sp|Q15477|SKIV2_HUMAN	Color2 [DarkGray]	1	4		256	0.998827	22.4809	22.5533	22.4638	20.5097	21.2339	21.846
	1.51574	5.68275	sp|Q15637|SF01_HUMAN	Color2 [DarkGray]	1	4		80	0.999944	24.4326	24.2765	23.7398	16.0113	17.609	21.7803
	1.52304	5.94478	sp|Q15637|SF01_HUMAN	Color2 [DarkGray]	1	4		82	0.999803	24.4326	24.2765	23.7398	16.5819	16.2522	21.7803
	1.75774	0.76061	sp|Q15642|CIP4_HUMAN	Color2 [DarkGray]	1	4		296	0.999991	23.549	23.9363	23.8813	22.8909	22.8608	23.3331
	2.22703	0.854497	sp|Q15642|CIP4_HUMAN	Color2 [DarkGray]	1	4		299	0.971136	22.4807	22.907	22.7976	21.8427	21.7249	22.0541
	0.955398	3.18369	sp|Q15648|MED1_HUMAN	Color2 [DarkGray]	1	4		1479	0.997607	21.4937	17.1229	21.3688	17.6851	15.6427	17.1066
	1.13728	3.65382	sp|Q15648|MED1_HUMAN	Color2 [DarkGray]	1	4		1482	0.88433	21.4937	17.1235	21.3688	17.2785	15.8484	15.8978
	2.06861	0.923014	sp|Q15696|U2AFM_HUMAN	Color2 [DarkGray]	1	4		349	0.999553	20.0731	20.3845	20.1493	19.0126	19.2381	19.5871
	1.64526	2.48454	sp|Q15700|DLG2_HUMAN	Color2 [DarkGray]	1	4		414	1	18.8366	19.3411	19.4408	16.7411	17.8603	15.5635
	0.0299649	-0.0200768	sp|Q15746|MYLK_HUMAN	Color2 [DarkGray]	1	4		305	0.999995	18.6168	19.1412	18.8549	18.9348	18.5826	19.1558
	0.338167	2.47541	sp|Q15746|MYLK_HUMAN	Color2 [DarkGray]	1	4		1772	0.781901	22.497	18.1604	22.7531	15.6814	16.3941	23.9088
	2.02636	-1.03071	sp|Q15746|MYLK_HUMAN	Color2 [DarkGray]	1	4		1773	0.999314	24.2603	24.0656	23.7647	24.7813	25.0453	25.3562
	0.335353	-1.02136	sp|Q15746|MYLK_HUMAN	Color2 [DarkGray]	1	4		1776	0.991605	22.616	22.5693	18.8459	22.5191	22.0859	22.4901
	0.208613	-0.305606	sp|Q15746|MYLK_HUMAN	Color2 [DarkGray]	1	4		1779	0.921707	23.5208	23.2166	23.161	23.7626	22.573	24.4796
	0.115634	0.422959	sp|Q15746|MYLK_HUMAN	Color2 [DarkGray]	1	4		947	1	17.6154	16.6577	20.438	19.152	16.8371	17.453
	0.266433	0.673237	sp|Q15746|MYLK_HUMAN	Color2 [DarkGray]	1	4		1061	0.999988	24.4447	24.0489	24.2031	22.6156	25.5643	22.4971
	2.65466	1.5393	sp|Q15751|HERC1_HUMAN	Color2 [DarkGray]	1	4		1491	0.995085	21.004	20.4383	20.8055	18.9214	19.3223	19.3862
	0.71132	2.03327	sp|Q15759|MK11_HUMAN	Color2 [DarkGray]	1	4		271	0.997718	20.9548	17.2179	20.9972	16.9876	17.8521	18.2303
+	2.02911	2.2795	sp|Q15785|TOM34_HUMAN	Color2 [DarkGray]	1	4		186	1	20.3313	19.575	19.8617	17.8999	16.799	18.2306
	0.645033	1.10119	sp|Q15811|ITSN1_HUMAN	Color2 [DarkGray]	1	4		978	0.933917	20.7853	20.7346	21.1322	18.2659	20.4365	20.6461
	2.68934	-1.13982	sp|Q15836|VAMP3_HUMAN	Color2 [DarkGray]	1	4		44	1	20.7092	20.581	20.5306	21.5093	21.7046	22.0263
	0.269062	-1.14393	sp|Q15836|VAMP3_HUMAN	Color2 [DarkGray]	1	4		11	0.847981	20.877	17.7196	19.1717	17.5482	22.12	21.5319
	0.191474	-0.619513	sp|Q15884|F1892_HUMAN	Color2 [DarkGray]	1	4		275	0.953288	18.8565	18.1919	18.6076	16.7388	20.1467	20.6291
	0.133574	0.745626	sp|Q15942|ZYX_HUMAN	Color2 [DarkGray]	1	4		281	1	17.0556	20.7331	20.8414	18.072	16.3958	21.9255
	2.7419	-1.27672	sp|Q15942|ZYX_HUMAN	Color2 [DarkGray]	1	4		267	0.999936	21.6693	21.931	21.7764	22.7642	23.1643	23.2782
	2.67884	-1.45927	sp|Q15942|ZYX_HUMAN	Color2 [DarkGray]	1	4		344	1	23.093	23.6167	23.2536	24.66	24.6299	25.0513
	1.10692	1.0433	sp|Q16186|ADRM1_HUMAN	Color2 [DarkGray]	1	4		405	1	20.5378	20.3541	20.2591	18.5714	19.3702	20.0795
	1.66455	0.467684	sp|Q16204|CCDC6_HUMAN	Color2 [DarkGray]	1	4		240	1	22.5759	22.7627	22.6327	22.0492	22.1009	22.4182
	0.580033	-0.96576	sp|Q16204|CCDC6_HUMAN	Color2 [DarkGray]	1	4		244	1	22.8642	23.0478	22.8738	24.5483	24.7165	22.4182
	1.18141	3.02813	sp|Q16513|PKN2_HUMAN	Color2 [DarkGray]	1	4		583	0.899966	21.5075	21.9136	21.5873	19.2021	16.3425	20.3794
	1.91534	0.576811	sp|Q16514|TAF12_HUMAN	Color2 [DarkGray]	1	4		51	0.999982	21.1209	21.1972	21.2721	20.4128	20.6017	20.8453
	0.819444	1.95935	sp|Q16543|CDC37_HUMAN	Color2 [DarkGray]	1	4		377	0.999999	20.1246	19.7481	20.1052	18.9034	15.8473	19.3493
	1.48328	1.99636	sp|Q16566|KCC4_HUMAN	Color2 [DarkGray]	1	4		360	1	17.5536	19.2669	19.4431	16.5641	17.0768	16.6336
+	3.11555	-2.51238	sp|Q16625|OCLN_HUMAN	Color2 [DarkGray]	1	4		302	0.99999	18.1081	17.9454	17.6698	20.0297	20.3725	20.8582
+	2.75155	-3.62638	sp|Q16625|OCLN_HUMAN	Color2 [DarkGray]	1	4		313	0.996965	17.13	18.3684	17.8106	20.9666	21.168	22.0535
	1.5372	1.30017	sp|Q16629|SRSF7_HUMAN	Color2 [DarkGray]	1	4		231	1	24.2428	25.2413	24.0664	23.4317	23.2521	22.9662
	1.26885	0.922191	sp|Q16629|SRSF7_HUMAN	Color2 [DarkGray]	1	4		233	1	24.3177	25.2413	24.1489	23.6857	23.671	23.5846
	1.87167	1.17347	sp|Q16629|SRSF7_HUMAN	Color2 [DarkGray]	1	4		192	0.999991	22.4235	22.3442	22.4881	21.3366	20.7302	21.6685
	1.26824	0.703466	sp|Q16629|SRSF7_HUMAN	Color2 [DarkGray]	1	4		194	0.999995	21.9701	21.8849	22.0382	21.4269	20.7577	21.5982
	1.45193	-0.565222	sp|Q16643|DREB_HUMAN	Color2 [DarkGray]	1	4		142	0.999844	24.0547	23.8311	23.9361	24.1761	24.607	24.7344
	0.0586591	-0.0450516	sp|Q16643|DREB_HUMAN	Color2 [DarkGray]	1	4		339	0.997971	21.5656	21.6185	21.6619	21.2668	21.5514	22.163
	2.34066	1.10037	sp|Q16666|IF16_HUMAN	Color2 [DarkGray]	1	4		106	0.987503	22.1384	21.6414	21.8952	20.5558	20.826	20.9921
	1.75083	3.66275	sp|Q16666|IF16_HUMAN	Color2 [DarkGray]	1	4		153	0.99965	22.926	22.9412	22.6421	19.9508	20.2629	17.3074
	0.47342	1.23928	sp|Q16822|PCKGM_HUMAN	Color2 [DarkGray]	1	4		304	0.999998	16.9331	19.4599	19.2932	17.843	18.3525	15.7728
	0.793338	1.29979	sp|Q16851|UGPA_HUMAN	Color2 [DarkGray]	1	4		13	0.998593	17.506	18.9904	17.55	15.8491	16.4851	17.8129
	1.61129	2.59394	sp|Q16875|F263_HUMAN	Color2 [DarkGray]	1	4		461	0.800329	19.9902	17.6305	18.8117	15.6614	16.576	16.4133
	1.25142	1.40294	sp|Q16891|MIC60_HUMAN	Color2 [DarkGray]	1	4		507	1	18.0922	18.866	17.5185	16.4474	17.46	16.3605
	1.01319	1.40329	sp|Q16891|MIC60_HUMAN	Color2 [DarkGray]	1	4		514	1	17.2393	18.742	16.954	15.5889	16.41	16.7266
	0.156519	1.22987	sp|Q1KMD3|HNRL2_HUMAN	Color2 [DarkGray]	1	4		185	0.998124	24.026	18.4673	20.8761	17.6705	17.1978	24.8116
	3.34195	1.27058	sp|Q1KMD3|HNRL2_HUMAN	Color2 [DarkGray]	1	4		161	1	27.5756	27.3885	27.5815	26.0544	26.2745	26.4049
	1.44985	2.18722	sp|Q1KMD3|HNRL2_HUMAN	Color2 [DarkGray]	1	4		168	1	23.3707	23.2595	22.2623	19.5743	21.5052	21.2513
	0.715704	2.34313	sp|Q29RF7|PDS5A_HUMAN	Color2 [DarkGray]	1	4		1305	1	16.6181	20.9248	21.0305	16.502	17.3379	17.7041
	0.224592	-0.690423	sp|Q2M1Z3|RHG31_HUMAN	Color2 [DarkGray]	1	4		629	0.940221	17.7415	18.9316	17.7467	16.5851	19.6745	20.2315
	0.137221	0.400558	sp|Q2M1Z3|RHG31_HUMAN	Color2 [DarkGray]	1	4		863	0.856842	18.5888	18.3143	19.3452	16.317	19.0396	19.69
	0.228963	-1.11846	sp|Q2M1Z3|RHG31_HUMAN	Color2 [DarkGray]	1	4		954	0.994505	18.3155	18.1315	17.5616	15.369	20.478	21.5169
	0.0134704	-0.0691541	sp|Q2M1Z3|RHG31_HUMAN	Color2 [DarkGray]	1	4		1178	0.999828	17.9641	19.9805	19.8299	16.1907	20.8193	20.972
	3.5646	1.4432	sp|Q2M2I8|AAK1_HUMAN	Color2 [DarkGray]	1	4		623	0.750525	23.2334	23.483	23.3488	21.7832	21.8535	22.0989
	0.461861	-0.599949	sp|Q2TAL5|SMTL2_HUMAN	Color2 [DarkGray]	1	4		344	0.984423	17.7951	17.6496	17.6278	17.3186	18.2997	19.254
	1.3028	3.12896	sp|Q2VPK5|CTU2_HUMAN	Color2 [DarkGray]	1	4		508	0.999843	21.0037	21.2002	18.5817	17.5713	15.6776	18.1499
+	2.2828	2.51871	sp|Q3KQU3|MA7D1_HUMAN	Color2 [DarkGray]	1	4		446	0.995942	18.9787	18.6131	18.6266	15.5501	17.0474	16.0648
	0.17245	1.22336	sp|Q3KQU3|MA7D1_HUMAN	Color2 [DarkGray]	1	4		112	0.819	17.793	23.9759	17.9916	16.5263	17.385	22.1791
	0.796671	3.35848	sp|Q3KQU3|MA7D1_HUMAN	Color2 [DarkGray]	1	4		113	0.878564	23.9689	23.9759	23.8852	22.9752	22.0525	16.7268
	1.40867	5.83015	sp|Q3KQU3|MA7D1_HUMAN	Color2 [DarkGray]	1	4		116	0.976286	23.9689	23.9759	23.8852	21.9677	16.0954	16.2764
	1.49756	2.42294	sp|Q3YBM2|T176B_HUMAN	Color2 [DarkGray]	1	4		245	0.959712	20.8023	20.7073	21.0054	16.9996	18.7291	19.5176
	1.05204	-0.666679	sp|Q49A26|GLYR1_HUMAN	Color2 [DarkGray]	1	4		130	0.999999	24.3603	23.7236	24.2489	24.3326	25.0428	24.9574
	1.78529	1.98623	sp|Q4G0F5|VP26B_HUMAN	Color2 [DarkGray]	1	4		304	0.981443	22.5763	21.1294	22.5773	19.8973	20.0898	20.3372
	0.369663	1.62706	sp|Q4G0J3|LARP7_HUMAN	Color2 [DarkGray]	1	4		337	0.999977	18.0187	22.4015	17.1255	17.0125	16.4181	19.2339
+	3.87625	2.18147	sp|Q4G0J3|LARP7_HUMAN	Color2 [DarkGray]	1	4		298	0.956145	24.9537	24.6588	24.7534	22.4398	22.5341	22.8477
+	3.87625	2.18147	sp|Q4G0J3|LARP7_HUMAN	Color2 [DarkGray]	1	4		299	0.790513	24.9537	24.6588	24.7534	22.4398	22.5341	22.8477
+	4.49356	3.11511	sp|Q4G0J3|LARP7_HUMAN	Color2 [DarkGray]	1	4		258	0.907325	24.9596	24.8104	25.0029	21.5999	21.7563	22.0713
+	2.8934	3.17117	sp|Q4G0J3|LARP7_HUMAN	Color2 [DarkGray]	1	4		261	0.999545	25.6323	25.0889	25.6503	21.5999	22.5402	22.718
+	2.52259	-2.34678	sp|Q4KMQ2|ANO6_HUMAN	Color2 [DarkGray]	1	4		909	1	18.7221	18.2444	19.2354	20.6499	21.1766	21.4158
+	3.77694	-3.9544	sp|Q4KMQ2|ANO6_HUMAN	Color2 [DarkGray]	1	4		256	0.999999	18.1563	18.1477	17.5028	21.5435	21.9169	22.2098
	1.24764	-0.807306	sp|Q4L180|FIL1L_HUMAN	Color2 [DarkGray]	1	4		791	1	20.8076	21.2308	21.0882	21.3787	21.8313	22.3384
	2.29081	-0.825841	sp|Q4L180|FIL1L_HUMAN	Color2 [DarkGray]	1	4		1049	0.99997	22.1547	21.7942	22.0732	22.6756	22.8033	23.0206
	0.933384	3.43235	sp|Q4VCS5|AMOT_HUMAN	Color2 [DarkGray]	1	4		4	0.999993	21.7077	20.5038	21.0097	16.1222	15.799	21.0029
	3.62763	1.91036	sp|Q4VX76|SYTL3_HUMAN	Color2 [DarkGray]	1	4		231	0.999393	21.8633	21.846	21.8212	19.6382	20.1469	20.0143
	0.282606	-1.56503	sp|Q52LW3|RHG29_HUMAN	Color2 [DarkGray]	1	4		357	0.783366	17.627	17.6993	18.1395	20.8102	15.0235	22.3273
	1.46581	3.90895	sp|Q53EL6|PDCD4_HUMAN	Color2 [DarkGray]	1	4		76	0.984627	21.4562	17.9076	21.5535	16.3116	16.9608	15.918
	0.56529	0.318377	sp|Q53EL6|PDCD4_HUMAN	Color2 [DarkGray]	1	4		457	1	23.4461	22.8838	23.6835	22.8686	23.1401	23.0495
+	3.48581	2.10122	sp|Q53EL6|PDCD4_HUMAN	Color2 [DarkGray]	1	4		94	0.766139	23.4798	23.6779	23.6041	21.196	21.4664	21.7957
	2.8153	1.44317	sp|Q53EP0|FND3B_HUMAN	Color2 [DarkGray]	1	4		208	0.995116	19.3376	19.5245	19.4092	17.8274	17.7763	18.338
	1.02863	2.3902	sp|Q53EU6|GPAT3_HUMAN	Color2 [DarkGray]	1	4		68	0.999954	20.438	20.6751	20.7212	16.919	17.3636	20.3811
	0.784249	2.39384	sp|Q53GS9|SNUT2_HUMAN	Color2 [DarkGray]	1	4		82	1	22.3853	22.516	22.1589	17.1577	21.1947	21.5264
	1.12901	0.548573	sp|Q53H47|SETMR_HUMAN	Color2 [DarkGray]	1	4		508	1	18.7166	18.8403	18.5336	17.9617	17.9149	18.5683
	1.34977	3.32729	sp|Q53SF7|COBL1_HUMAN	Color2 [DarkGray]	1	4		256	0.904902	21.3594	21.6015	18.3065	17.9918	16.5525	16.7412
	1.81451	1.37675	sp|Q53SF7|COBL1_HUMAN	Color2 [DarkGray]	1	4		326	0.999904	22.4285	22.2678	22.6799	20.4663	21.2583	21.5213
	2.71738	1.48705	sp|Q53T59|H1BP3_HUMAN	Color2 [DarkGray]	1	4		139	0.999925	19.2889	18.836	19.1213	17.3752	17.5116	17.8983
	1.58576	-3.46247	sp|Q53TN4|CYBR1_HUMAN	Color2 [DarkGray]	1	4		248	1	22.7149	19.7135	22.52	24.7085	25.0456	25.5817
	0.761311	-1.08972	sp|Q53TN4|CYBR1_HUMAN	Color2 [DarkGray]	1	4		260	0.993817	21.9903	23.374	22.424	23.6169	22.828	24.6125
+	3.09695	-2.63957	sp|Q53TN4|CYBR1_HUMAN	Color2 [DarkGray]	1	4		266	0.999986	17.7234	17.488	17.142	19.6313	20.2358	20.405
	0.0965584	0.730139	sp|Q53TN4|CYBR1_HUMAN	Color2 [DarkGray]	1	4		284	0.793418	22.0851	22.2505	22.1881	23.9739	24.3225	16.037
+	2.92856	2.17236	sp|Q58WW2|DCAF6_HUMAN	Color2 [DarkGray]	1	4		336	0.99024	20.2449	20.241	20.0782	17.8218	17.6992	18.526
	1.72849	4.49725	sp|Q58WW2|DCAF6_HUMAN	Color2 [DarkGray]	1	4		657	0.991312	20.824	21.1592	20.8782	14.2816	18.2959	16.7922
	0.433854	-1.08634	sp|Q5BKZ1|ZN326_HUMAN	Color2 [DarkGray]	1	4		270	0.847846	17.7636	20.9095	17.6866	19.6272	19.8493	20.1423
	0.170034	0.500153	sp|Q5JRA6|TGO1_HUMAN	Color2 [DarkGray]	1	4		1906	0.994483	21.454	18.827	17.7535	18.5183	19.0488	18.9669
	1.22151	5.58556	sp|Q5JSH3|WDR44_HUMAN	Color2 [DarkGray]	1	4		403	0.956619	23.7699	23.9312	23.5496	16.0141	16.0244	22.4555
	0.342911	1.37019	sp|Q5JSH3|WDR44_HUMAN	Color2 [DarkGray]	1	4		50	1	17.3652	21.5912	21.4759	19.2921	17.0275	20.0021
	0.0820265	0.340965	sp|Q5JSH3|WDR44_HUMAN	Color2 [DarkGray]	1	4		561	0.969087	21.0912	21.0368	16.6571	19.292	19.2783	19.1918
+	2.88775	2.5612	sp|Q5JSP0|FGD3_HUMAN	Color2 [DarkGray]	1	4		446	0.999949	18.9488	19.1141	19.1807	16.2106	17.1414	16.2079
	0.266839	0.875862	sp|Q5JTD0|TJAP1_HUMAN	Color2 [DarkGray]	1	4		300	1	16.8461	19.6517	18.0123	16.6889	15.893	19.3007
	1.90543	4.15018	sp|Q5JTD0|TJAP1_HUMAN	Color2 [DarkGray]	1	4		545	0.944601	21.5878	21.8786	21.4991	18.285	18.622	15.608
	0.394467	-0.42845	sp|Q5JTV8|TOIP1_HUMAN	Color2 [DarkGray]	1	4		154	0.999836	21.2952	21.3328	21.1271	20.9025	21.6617	22.4762
+	2.04214	4.11082	sp|Q5JTV8|TOIP1_HUMAN	Color2 [DarkGray]	1	4		156	0.999836	22.6075	22.8614	22.4667	17.2111	18.2429	20.1492
+	3.01933	3.30946	sp|Q5JTV8|TOIP1_HUMAN	Color2 [DarkGray]	1	4		157	0.999836	22.9167	23.1983	22.4667	19.083	19.4211	20.1492
	1.10858	-2.22614	sp|Q5JTV8|TOIP1_HUMAN	Color2 [DarkGray]	1	4		315	0.979092	18.3665	18.2089	21.0983	21.2414	21.6076	21.5031
	0.396432	-0.793343	sp|Q5SNT2|TM201_HUMAN	Color2 [DarkGray]	1	4		441	0.805238	21.1358	18.5345	20.9186	20.7076	21.1919	21.0695
	0.138661	0.648837	sp|Q5SRE5|NU188_HUMAN	Color2 [DarkGray]	1	4		1709	0.825956	16.6908	19.2433	18.8574	14.5917	18.646	19.6073
	0.0608477	-0.184388	sp|Q5SRE5|NU188_HUMAN	Color2 [DarkGray]	1	4		1717	0.999427	17.5775	17.3694	17.1083	16.7041	16.2969	19.6073
+	2.32502	3.28532	sp|Q5SW79|CE170_HUMAN	Color2 [DarkGray]	1	4		1165	0.983574	19.5789	18.2094	19.5826	15.2723	16.4892	15.7534
+	2.53296	2.42782	sp|Q5T011|SZT2_HUMAN	Color2 [DarkGray]	1	4		1642	0.938781	19.2285	18.62	18.0992	16.5904	16.0477	16.0262
+	3.4913	3.46405	sp|Q5T0N5|FBP1L_HUMAN	Color2 [DarkGray]	1	4		501	0.999843	20.6737	20.7184	20.7448	17.0097	16.8914	17.8435
	1.8131	4.36131	sp|Q5T0N5|FBP1L_HUMAN	Color2 [DarkGray]	1	4		295	0.999911	24.2048	24.2751	24.3124	20.9335	21.0202	17.7546
	1.38705	0.832912	sp|Q5T1M5|FKB15_HUMAN	Color2 [DarkGray]	1	4		619	1	21.3807	20.9065	21.1861	19.8633	20.4182	20.693
	2.13302	0.978965	sp|Q5T1M5|FKB15_HUMAN	Color2 [DarkGray]	1	4		956	0.999958	26.6565	26.2314	26.365	25.2461	25.3379	25.732
	0.414342	2.01686	sp|Q5T1M5|FKB15_HUMAN	Color2 [DarkGray]	1	4		1164	0.99871	24.4437	24.5007	19.3028	18.4751	21.497	22.2244
	1.38069	2.95724	sp|Q5T200|ZC3HD_HUMAN	Color2 [DarkGray]	1	4		643	0.846984	19.891	21.788	19.6052	17.2032	16.3651	18.8441
+	2.89757	2.48057	sp|Q5T200|ZC3HD_HUMAN	Color2 [DarkGray]	1	4		845	0.999377	22.8784	22.0363	22.6986	19.8983	19.8795	20.3938
+	2.89757	2.48057	sp|Q5T200|ZC3HD_HUMAN	Color2 [DarkGray]	1	4		848	0.984777	22.8784	22.0363	22.6986	19.8983	19.8795	20.3938
+	2.89757	2.48057	sp|Q5T200|ZC3HD_HUMAN	Color2 [DarkGray]	1	4		853	0.997119	22.8784	22.0363	22.6986	19.8983	19.8795	20.3938
	1.76251	-1.61134	sp|Q5T200|ZC3HD_HUMAN	Color2 [DarkGray]	1	4		198	1	17.8286	18.0752	18.91	19.3876	20.08	20.1802
	1.99697	1.05859	sp|Q5T200|ZC3HD_HUMAN	Color2 [DarkGray]	1	4		238	0.972835	19.0782	19.1281	19.162	17.781	17.8939	18.5177
	0.769448	1.57826	sp|Q5T200|ZC3HD_HUMAN	Color2 [DarkGray]	1	4		242	0.852282	18.8512	19.7952	16.7459	16.4657	16.7689	17.4229
	0.448808	0.700612	sp|Q5T200|ZC3HD_HUMAN	Color2 [DarkGray]	1	4		77	0.999995	23.1161	21.0205	22.8421	21.3594	21.7065	21.8111
+	3.50506	2.52157	sp|Q5T200|ZC3HD_HUMAN	Color2 [DarkGray]	1	4		370	0.998293	22.6702	23.0067	23.217	20.6028	20.5774	20.149
+	3.50506	2.52157	sp|Q5T200|ZC3HD_HUMAN	Color2 [DarkGray]	1	4		372	0.99167	22.6702	23.0067	23.217	20.6028	20.5774	20.149
	1.06667	3.49465	sp|Q5T200|ZC3HD_HUMAN	Color2 [DarkGray]	1	4		207	0.997672	23.419	23.3633	23.3705	16.8103	21.4218	21.4368
	0.944323	3.74372	sp|Q5T200|ZC3HD_HUMAN	Color2 [DarkGray]	1	4		209	0.985134	23.419	23.3633	23.1773	15.8698	21.4218	21.4368
	1.78932	3.22561	sp|Q5T200|ZC3HD_HUMAN	Color2 [DarkGray]	1	4		875	0.972214	20.4717	18.2234	18.5117	16.4017	15.086	16.0423
	2.45133	1.91373	sp|Q5T200|ZC3HD_HUMAN	Color2 [DarkGray]	1	4		877	0.988208	22.443	22.0642	22.1235	19.7587	20.3872	20.7434
	2.08651	1.59602	sp|Q5T200|ZC3HD_HUMAN	Color2 [DarkGray]	1	4		318	0.998529	24.0615	23.9431	23.5916	21.7794	22.2283	22.8004
	2.08651	1.59602	sp|Q5T200|ZC3HD_HUMAN	Color2 [DarkGray]	1	4		325	0.960189	24.0615	23.9431	23.5916	21.7794	22.2283	22.8004
+	4.15669	3.61483	sp|Q5T200|ZC3HD_HUMAN	Color2 [DarkGray]	1	4		265	1	21.1208	20.9606	20.9642	17.0073	17.7014	17.4923
	3.28637	1.82763	sp|Q5T200|ZC3HD_HUMAN	Color2 [DarkGray]	1	4		356	0.996383	21.1929	20.9647	21.0981	19.0849	19.098	19.5899
	1.9917	-1.18309	sp|Q5T3F8|CSCL2_HUMAN	Color2 [DarkGray]	1	4		111	0.992481	19.2942	19.8048	18.987	20.4291	20.4632	20.743
	1.06295	-1.74745	sp|Q5T3F8|CSCL2_HUMAN	Color2 [DarkGray]	1	4		114	0.770503	19.2942	19.8048	17.2939	20.4291	20.4632	20.743
	0.109848	0.45621	sp|Q5T4S7|UBR4_HUMAN	Color2 [DarkGray]	1	4		2719	0.922169	22.6438	22.7732	18.3038	20.1566	21.0332	21.1624
	0.843189	2.48113	sp|Q5T4S7|UBR4_HUMAN	Color2 [DarkGray]	1	4		2722	0.867005	21.8619	21.9984	18.8685	16.6376	19.0721	19.5757
	0.883358	2.53994	sp|Q5T5C0|STXB5_HUMAN	Color2 [DarkGray]	1	4		782	0.915096	21.6754	21.4762	21.6906	16.4264	20.7306	20.0654
	0.23877	1.31474	sp|Q5T5C0|STXB5_HUMAN	Color2 [DarkGray]	1	4		785	0.907865	21.6754	17.1455	21.6906	15.7713	20.7306	20.0654
	1.09344	2.26291	sp|Q5T7W0|ZN618_HUMAN	Color2 [DarkGray]	1	4		429	1	20.5672	20.7828	20.6243	17.3782	20.3362	17.4711
	0.244015	1.23975	sp|Q5T8P6|RBM26_HUMAN	Color2 [DarkGray]	1	4		127	0.999502	22.9537	17.6538	22.3272	17.5361	20.6032	21.0761
	1.59608	2.01542	sp|Q5T8P6|RBM26_HUMAN	Color2 [DarkGray]	1	4		518	0.993764	19.7035	18.0051	19.687	16.8657	17.1605	17.3231
	1.10168	1.81901	sp|Q5TAQ9|DCAF8_HUMAN	Color2 [DarkGray]	1	4		99	1	21.4103	21.5029	21.596	18.6673	19.1803	21.2046
	0.293487	-1.21461	sp|Q5TBA9|FRY_HUMAN	Color2 [DarkGray]	1	4		2510	0.97783	18.039	18.3061	17.33	15.8144	20.5404	20.9642
	0.717866	0.843772	sp|Q5TBA9|FRY_HUMAN	Color2 [DarkGray]	1	4		1983	0.999982	17.3153	17.3385	17.2571	15.6592	16.2405	17.4798
	0.985093	2.46136	sp|Q5TCZ1|SPD2A_HUMAN	Color2 [DarkGray]	1	4		1038	0.969104	17.6804	20.1892	19.7524	14.9874	17.6154	17.6351
	1.30877	1.80372	sp|Q5TCZ1|SPD2A_HUMAN	Color2 [DarkGray]	1	4		547	0.936326	20.3382	20.4633	20.5261	17.3526	19.2612	19.3027
+	2.20687	2.21165	sp|Q5TCZ1|SPD2A_HUMAN	Color2 [DarkGray]	1	4		1002	0.982477	17.5256	18.8696	18.6231	16.2195	16.1822	15.9818
+	2.94581	3.96351	sp|Q5TGY3|AHDC1_HUMAN	Color2 [DarkGray]	1	4		1399	0.993015	20.3199	20.0763	19.9391	16.7201	16.4917	15.233
	1.83329	3.1859	sp|Q5TH69|BIG3_HUMAN	Color2 [DarkGray]	1	4		632	0.830407	20.0032	20.6836	18.5729	15.736	16.6368	17.3292
+	4.11187	3.60419	sp|Q5TH69|BIG3_HUMAN	Color2 [DarkGray]	1	4		2100	0.774482	19.5202	19.7557	19.8285	16.2206	15.7128	16.3584
	0.646568	2.29095	sp|Q5THJ4|VP13D_HUMAN	Color2 [DarkGray]	1	4		1765	0.814399	20.7051	17.2317	20.7627	16.6193	19.4136	15.7938
	0.556354	1.25645	sp|Q5THJ4|VP13D_HUMAN	Color2 [DarkGray]	1	4		2435	0.927608	20.7274	17.9394	20.6199	18.7457	17.7017	19.0699
	0.0793375	-0.229895	sp|Q5TZA2|CROCC_HUMAN	Color2 [DarkGray]	1	4		1451	1	18.9517	19.0185	18.6178	17.0663	20.0182	20.1932
+	2.08383	-2.06994	sp|Q5TZA2|CROCC_HUMAN	Color2 [DarkGray]	1	4		1460	1	19.8001	19.0185	19.5838	20.8256	21.8875	21.8991
	0.140872	0.784994	sp|Q5TZA2|CROCC_HUMAN	Color2 [DarkGray]	1	4		494	0.998522	21.4192	20.9424	20.9586	22.2869	16.2078	22.4705
+	2.65672	-2.42304	sp|Q5U651|RAIN_HUMAN	Color2 [DarkGray]	1	4		292	0.999384	17.0912	18.227	17.4786	19.8607	20.0151	20.1901
	1.12903	2.40029	sp|Q5U651|RAIN_HUMAN	Color2 [DarkGray]	1	4		962	0.999945	19.5043	19.464	18.0603	17.9239	16.9652	14.9388
+	3.3376	-3.2456	sp|Q5U651|RAIN_HUMAN	Color2 [DarkGray]	1	4		328	0.998296	16.5459	16.8199	17.4995	20.065	20.0952	20.4419
+	2.59103	-3.08196	sp|Q5U651|RAIN_HUMAN	Color2 [DarkGray]	1	4		331	0.999996	16.5459	16.8199	17.9904	20.065	20.0952	20.4419
+	2.7036	3.46377	sp|Q5UIP0|RIF1_HUMAN	Color2 [DarkGray]	1	4		1688	0.999578	18.9691	18.9823	18.9703	15.1657	16.4611	14.9035
+	3.9614	2.90038	sp|Q5UIP0|RIF1_HUMAN	Color2 [DarkGray]	1	4		1579	1	21.7225	21.6688	21.5703	18.4079	18.8092	19.0434
	1.03565	0.551725	sp|Q5VSL9|STRP1_HUMAN	Color2 [DarkGray]	1	4		335	1	22.0643	22.3982	21.8697	21.1788	21.66	21.8382
	0.0375468	-0.115983	sp|Q5VT25|MRCKA_HUMAN	Color2 [DarkGray]	1	4		1721	0.997355	18.5383	17.1909	18.9924	16.5623	19.242	19.2653
	1.2956	1.94386	sp|Q5VT25|MRCKA_HUMAN	Color2 [DarkGray]	1	4		1629	0.992675	19.345	19.5492	19.6133	16.1737	18.4103	18.0918
	1.31171	1.44015	sp|Q5VT52|RPRD2_HUMAN	Color2 [DarkGray]	1	4		374	0.999998	21.1072	20.7229	21.2956	18.7361	19.6523	20.4169
	0.368139	-1.86362	sp|Q5VTL8|PR38B_HUMAN	Color2 [DarkGray]	1	4		527	1	20.4901	20.4639	26.8192	24.2307	24.5662	24.5673
	0.301708	-1.46585	sp|Q5VTL8|PR38B_HUMAN	Color2 [DarkGray]	1	4		529	1	20.2528	21.8503	26.8022	24.1957	24.5662	24.5408
	0.979288	2.62754	sp|Q5VTR2|BRE1A_HUMAN	Color2 [DarkGray]	1	4		138	0.973086	21.6585	22.0548	21.6389	16.6606	20.2762	20.5328
	3.55011	1.60742	sp|Q5VUA4|ZN318_HUMAN	Color2 [DarkGray]	1	4		709	1	18.9489	19.4047	19.1979	17.5234	17.5898	17.616
	0.572837	1.90348	sp|Q5VUA4|ZN318_HUMAN	Color2 [DarkGray]	1	4		89	1	21.016	17.8065	21.6308	18.0961	16.7989	19.8478
	0.738051	2.42433	sp|Q5VUA4|ZN318_HUMAN	Color2 [DarkGray]	1	4		91	1	21.016	18.4486	21.6308	18.0961	15.8784	19.8478
+	3.66479	2.38137	sp|Q5VUA4|ZN318_HUMAN	Color2 [DarkGray]	1	4		2030	0.99899	21.66	21.388	21.7715	18.9334	19.3316	19.4102
+	3.66479	2.38137	sp|Q5VUA4|ZN318_HUMAN	Color2 [DarkGray]	1	4		2035	0.972395	21.66	21.388	21.7715	18.9334	19.3316	19.4102
+	3.04666	5.26585	sp|Q5VV41|ARHGG_HUMAN	Color2 [DarkGray]	1	4		230	0.986575	22.6682	21.9113	21.1974	15.8385	17.1893	16.9515
	0.056984	0.26971	sp|Q5VWQ8|DAB2P_HUMAN	Color2 [DarkGray]	1	4		702	0.999745	19.9989	18.1423	17.0766	20.867	16.2738	17.2678
	0.763727	2.50442	sp|Q5VZ89|DEN4C_HUMAN	Color2 [DarkGray]	1	4		1623	0.991072	18.1969	20.7314	20.6167	15.729	16.4705	19.8323
	0.764009	3.41854	sp|Q5VZ89|DEN4C_HUMAN	Color2 [DarkGray]	1	4		1278	0.852239	22.2039	22.3967	18.9706	15.2721	16.9419	21.1017
	0.588808	1.76241	sp|Q5VZ89|DEN4C_HUMAN	Color2 [DarkGray]	1	4		1046	0.987951	20.279	18.9914	20.1265	19.2971	15.4898	19.3228
	1.0935	0.406662	sp|Q5VZ89|DEN4C_HUMAN	Color2 [DarkGray]	1	4		741	1	21.1634	21.3562	21.2091	20.5065	20.9968	21.0055
+	2.4193	2.18052	sp|Q5VZ89|DEN4C_HUMAN	Color2 [DarkGray]	1	4		1325	0.982721	19.4835	19.6652	19.552	16.6734	17.6934	17.7922
	1.58537	1.02351	sp|Q5VZK9|CARL1_HUMAN	Color2 [DarkGray]	1	4		1288	0.973637	21.2632	20.7277	20.749	19.5584	19.7567	20.3542
	0.680695	2.52766	sp|Q5VZK9|CARL1_HUMAN	Color2 [DarkGray]	1	4		1291	0.943944	21.2632	20.7277	20.749	15.0459	19.7567	20.3542
+	2.2992	4.42502	sp|Q5VZL5|ZMYM4_HUMAN	Color2 [DarkGray]	1	4		1542	0.997171	22.0841	22.2301	22.08	17.3583	16.5459	19.215
	1.89977	5.50513	sp|Q5VZL5|ZMYM4_HUMAN	Color2 [DarkGray]	1	4		1547	1	22.4541	22.5413	22.4803	16.959	14.7863	19.215
	1.71308	2.05307	sp|Q5VZL5|ZMYM4_HUMAN	Color2 [DarkGray]	1	4		122	0.99996	21.4854	21.067	21.5545	18.8615	18.7316	20.3546
	0.739641	1.90714	sp|Q5ZPR3|CD276_HUMAN	Color2 [DarkGray]	1	4		525	0.988683	21.8049	22.7159	21.8761	17.9511	21.6083	21.1161
+	3.05625	-4.35692	sp|Q63HR2|TNS2_HUMAN	Color2 [DarkGray]	1	4		830	0.999796	17.911	18.6171	18.722	22.331	22.3813	23.6085
+	2.67003	-3.81155	sp|Q63HR2|TNS2_HUMAN	Color2 [DarkGray]	1	4		832	0.999964	19.0593	19.2819	17.9864	23.068	21.8732	22.8209
	0.0394679	0.24055	sp|Q63HR2|TNS2_HUMAN	Color2 [DarkGray]	1	4		820	0.994367	19.1748	18.3366	17.0838	16.0029	15.9532	21.9174
	0.183132	-1.13011	sp|Q63HR2|TNS2_HUMAN	Color2 [DarkGray]	1	4		825	0.999969	17.8769	17.7187	19.0347	20.6693	14.8349	22.5164
+	3.89118	-3.03033	sp|Q63HR2|TNS2_HUMAN	Color2 [DarkGray]	1	4		102	0.983426	18.4238	18.7281	18.4133	21.2188	21.5996	21.8378
+	2.78586	-4.15436	sp|Q63HR2|TNS2_HUMAN	Color2 [DarkGray]	1	4		931	0.994579	17.698	16.6863	18.2292	21.0738	22.0625	21.9402
+	3.503	-2.09932	sp|Q63ZY3|KANK2_HUMAN	Color2 [DarkGray]	1	4		356	1	19.2327	19.4929	19.244	21.154	21.4073	21.7062
	0.0345258	0.211783	sp|Q63ZY3|KANK2_HUMAN	Color2 [DarkGray]	1	4		540	1	18.0008	19.1661	18.8012	16.2969	16.5029	22.5329
+	3.44619	-4.70047	sp|Q63ZY3|KANK2_HUMAN	Color2 [DarkGray]	1	4		406	0.999839	21.6181	21.1743	21.8008	25.4956	26.4749	26.724
+	2.39129	3.85534	sp|Q9Y4E1|WAC2C_HUMAN	Color2 [DarkGray]	1	4		333	1	21.2101	21.656	20.4232	18.3224	16.7551	16.6457
+	3.88966	2.52232	sp|Q659C4|LAR1B_HUMAN	Color2 [DarkGray]	1	4		340	1	20.3452	20.6035	20.4458	17.7156	17.8708	18.2411
+	3.88966	2.52232	sp|Q659C4|LAR1B_HUMAN	Color2 [DarkGray]	1	4		343	1	20.3452	20.6035	20.4458	17.7156	17.8708	18.2411
	1.5322	3.29931	sp|Q66K74|MAP1S_HUMAN	Color2 [DarkGray]	1	4		759	0.98089	22.093	22.4018	22.4433	20.0247	19.9767	17.0387
+	3.13506	4.27933	sp|Q66K74|MAP1S_HUMAN	Color2 [DarkGray]	1	4		657	0.999945	19.9017	18.8663	20.2257	15.7938	15.2104	15.1514
	0.556586	-2.22743	sp|Q66K74|MAP1S_HUMAN	Color2 [DarkGray]	1	4		640	0.995647	17.7597	17.3131	17.8307	16.5119	20.5647	22.5092
	0.849985	1.06085	sp|Q66K74|MAP1S_HUMAN	Color2 [DarkGray]	1	4		321	0.999997	17.6603	16.8385	18.3977	17.1736	16.6278	15.9126
	4.20417	1.97131	sp|Q66PJ3|AR6P4_HUMAN	Color2 [DarkGray]	1	4		332	1	22.7595	22.9479	22.787	20.6849	20.8796	21.0159
+	3.65134	4.11545	sp|Q676U5|A16L1_HUMAN	Color2 [DarkGray]	1	4		287	0.965628	20.3538	20.8232	20.5178	15.9513	16.4275	16.9696
	1.24894	0.421621	sp|Q68CZ2|TENS3_HUMAN	Color2 [DarkGray]	1	4		1149	0.995181	19.5906	19.5931	19.6843	18.9374	19.1902	19.4756
+	3.84359	2.2922	sp|Q68CZ2|TENS3_HUMAN	Color2 [DarkGray]	1	4		1154	0.999635	21.4881	21.656	21.6185	19.1165	19.169	19.6006
	2.27727	1.76592	sp|Q68CZ2|TENS3_HUMAN	Color2 [DarkGray]	1	4		1441	1	18.402	18.4382	18.2293	16.0663	16.5542	17.1513
	1.01747	1.30767	sp|Q68D10|SPT2_HUMAN	Color2 [DarkGray]	1	4		344	0.993998	19.0541	18.9788	19.1496	18.1394	18.5462	16.5739
	1.47824	3.5464	sp|Q68DK2|ZFY26_HUMAN	Color2 [DarkGray]	1	4		297	0.771436	20.8764	20.7218	21.0616	19.4441	16.8893	15.6871
	0.122844	0.671546	sp|Q69YN4|VIR_HUMAN	Color2 [DarkGray]	1	4		1578	0.798196	21.3877	17.8317	16.4699	16.9078	16.1932	20.5737
	0.487569	2.1664	sp|Q69YN4|VIR_HUMAN	Color2 [DarkGray]	1	4		1579	0.934046	17.3164	21.6996	21.6166	16.4039	17.1558	20.5737
	0.447751	-1.527	sp|Q69YQ0|CYTSA_HUMAN	Color2 [DarkGray]	1	4		220	0.99802	21.4893	17.3502	21.6723	20.9454	21.8364	22.3111
	0.121923	-0.436993	sp|Q69YQ0|CYTSA_HUMAN	Color2 [DarkGray]	1	4		887	0.999977	19.0086	18.11	18.89	19.9258	20.7937	16.6
	0.108181	0.696777	sp|Q69YQ0|CYTSA_HUMAN	Color2 [DarkGray]	1	4		832	0.863045	22.1126	22.558	22.4349	17.0403	23.6691	24.3057
	2.32271	-1.06359	sp|Q6DD88|ATLA3_HUMAN	Color2 [DarkGray]	1	4		535	1	22.3879	22.3464	22.3481	23.0983	23.4292	23.7457
	0.547376	2.40835	sp|Q6FI81|CPIN1_HUMAN	Color2 [DarkGray]	1	4		183	0.858096	17.6277	17.9834	23.4041	16.1796	17.7912	17.8193
	0.837292	2.48408	sp|Q6GYQ0|RGPA1_HUMAN	Color2 [DarkGray]	1	4		860	0.998621	21.9432	21.8763	21.9581	20.4901	16.7136	21.1217
	0.731315	2.42836	sp|Q6GYQ0|RGPA1_HUMAN	Color2 [DarkGray]	1	4		861	0.996368	21.5348	21.8763	21.5435	20.4207	16.2102	21.0387
	2.59215	-1.34991	sp|Q6H8Q1|ABLM2_HUMAN	Color2 [DarkGray]	1	4		364	0.797973	19.8969	19.9949	19.657	20.9452	21.1207	21.5327
	1.39994	1.98279	sp|Q6IAA8|LTOR1_HUMAN	Color2 [DarkGray]	1	4		27	0.798872	18.0074	18.524	17.9614	16.43	17.136	14.9784
	0.254693	0.133734	sp|Q6IQ22|RAB12_HUMAN	Color2 [DarkGray]	1	4		21	0.997148	18.6001	18.5722	18.6588	18.3186	18.2243	18.8871
	0.464227	1.70929	sp|Q6IQ23|PKHA7_HUMAN	Color2 [DarkGray]	1	4		903	0.958471	21.9804	21.7878	21.8156	21.7321	21.7532	16.9706
	0.461983	1.81273	sp|Q6IQ23|PKHA7_HUMAN	Color2 [DarkGray]	1	4		907	0.98869	21.9804	21.7878	21.8156	21.7321	21.7532	16.6603
	1.20359	1.71332	sp|Q6IQ26|DEN5A_HUMAN	Color2 [DarkGray]	1	4		193	0.981747	19.2886	19.2346	19.3747	18.0403	18.4464	16.2712
	1.80733	1.4205	sp|Q6JBY9|CPZIP_HUMAN	Color2 [DarkGray]	1	4		216	0.999217	19.0664	18.4932	19.0822	17.6355	17.857	16.8877
	0.618594	-1.29834	sp|Q6JBY9|CPZIP_HUMAN	Color2 [DarkGray]	1	4		298	1	20.6333	17.9505	18.1625	19.5518	20.205	20.8845
	2.60733	-1.37113	sp|Q6JBY9|CPZIP_HUMAN	Color2 [DarkGray]	1	4		177	0.976715	17.5232	17.7715	17.6367	18.7103	18.9732	19.3613
+	4.01836	2.74407	sp|Q6JBY9|CPZIP_HUMAN	Color2 [DarkGray]	1	4		179	0.999402	23.3653	23.5385	23.2904	20.4126	20.597	20.9525
	1.92145	4.49378	sp|Q6JBY9|CPZIP_HUMAN	Color2 [DarkGray]	1	4		268	0.835587	22.1594	21.9851	21.9483	17.4905	19.3382	15.7828
+	4.34117	4.04712	sp|Q6KC79|NIPBL_HUMAN	Color2 [DarkGray]	1	4		2658	0.998874	20.17	20.3182	20.1913	15.896	16.0564	16.5857
	0.667402	2.68505	sp|Q6KC79|NIPBL_HUMAN	Color2 [DarkGray]	1	4		2672	0.998436	22.5504	21.6368	22.5149	21.122	21.5665	15.9585
	1.18614	1.55987	sp|Q6MZZ7|CAN13_HUMAN	Color2 [DarkGray]	1	4		495	0.979215	16.5566	18.4128	18.3045	16.2926	15.9172	16.3844
	1.73234	-1.23864	sp|Q6NUM9|RETST_HUMAN	Color2 [DarkGray]	1	4		484	0.999783	18.1471	17.9876	17.8278	18.7597	19.1072	19.8116
+	4.12417	3.02311	sp|Q6NV74|CRCDL_HUMAN	Color2 [DarkGray]	1	4		113	1	20.2464	20.6059	20.2626	17.1597	17.2691	17.6168
+	5.62137	-3.3972	sp|Q6NY19|KANK3_HUMAN	Color2 [DarkGray]	1	4		271	1	21.7634	21.7803	21.8142	25.015	25.2618	25.2726
	1.7844	-4.61462	sp|Q6NY19|KANK3_HUMAN	Color2 [DarkGray]	1	4		160	1	17.8152	18.4358	21.5479	23.6822	24.0631	23.8975
	1.64099	-5.19159	sp|Q6NY19|KANK3_HUMAN	Color2 [DarkGray]	1	4		164	1	17.5613	16.9588	21.5479	23.6822	24.0631	23.8975
	1.35434	3.74866	sp|Q6NYC8|PPR18_HUMAN	Color2 [DarkGray]	1	4		145	1	19.5214	22.4442	18.1089	15.8986	16.6245	16.3053
	0.10164	0.415674	sp|Q6NYC8|PPR18_HUMAN	Color2 [DarkGray]	1	4		224	0.999985	22.3171	21.887	17.7247	19.9833	20.3909	20.3075
+	2.32198	-4.17572	sp|Q6NZI2|CAVN1_HUMAN	Color2 [DarkGray]	1	4		118	1	19.7423	18.5645	17.4529	22.1181	23.0234	23.1453
+	3.34204	-4.93978	sp|Q6NZI2|CAVN1_HUMAN	Color2 [DarkGray]	1	4		167	0.99953	18.1538	17.0953	16.8164	21.8831	22.3236	22.6781
+	5.19597	-5.2392	sp|Q6NZI2|CAVN1_HUMAN	Color2 [DarkGray]	1	4		171	1	20.4085	20.3557	20.5262	25.3686	25.7213	25.9181
	0.48295	-1.75482	sp|Q6NZI2|CAVN1_HUMAN	Color2 [DarkGray]	1	4		127	0.999072	17.3183	17.7742	17.8469	20.3847	16.3253	21.4938
+	2.92926	3.46721	sp|Q6P158|DHX57_HUMAN	Color2 [DarkGray]	1	4		127	1	20.274	19.471	20.2821	16.3949	16.0708	17.1597
+	2.46345	4.20813	sp|Q6P158|DHX57_HUMAN	Color2 [DarkGray]	1	4		132	1	20.7419	20.7618	20.6558	15.311	16.5668	17.6573
	1.23293	3.02697	sp|Q6P1X5|TAF2_HUMAN	Color2 [DarkGray]	1	4		1194	0.996328	17.2838	20.3647	20.6823	15.6344	16.7291	16.8865
	1.30296	3.04243	sp|Q6P1X5|TAF2_HUMAN	Color2 [DarkGray]	1	4		1196	0.999724	17.3897	20.3647	20.6823	16.7216	16.7748	15.8131
	1.52328	3.43315	sp|Q6P1X5|TAF2_HUMAN	Color2 [DarkGray]	1	4		1198	0.999995	17.4355	20.3647	20.6823	16.2416	15.8244	16.1173
	0.642884	1.37031	sp|Q6P2E9|EDC4_HUMAN	Color2 [DarkGray]	1	4		844	0.999704	17.6678	16.702	19.8182	16.6424	16.2359	17.1988
	0.450724	1.53436	sp|Q6P3W7|SCYL2_HUMAN	Color2 [DarkGray]	1	4		677	0.808791	18.978	19.2698	19.4937	18.5381	14.8781	19.7221
	1.05431	0.254199	sp|Q6P4Q7|CNNM4_HUMAN	Color2 [DarkGray]	1	4		664	0.971148	20.2205	20.3355	20.2187	19.791	20.1111	20.1099
	0.99711	2.37026	sp|Q6P6C2|ALKB5_HUMAN	Color2 [DarkGray]	1	4		64	0.866059	17.8841	21.3075	21.0787	17.4416	17.7688	17.9491
	0.742972	3.02634	sp|Q6PD62|CTR9_HUMAN	Color2 [DarkGray]	1	4		970	0.999711	17.9747	23.2364	17.4478	15.9699	16.8603	16.7498
+	2.39238	3.47961	sp|Q6PJF5|RHDF2_HUMAN	Color2 [DarkGray]	1	4		113	0.995389	21.1412	21.2357	21.174	17.5969	18.7684	16.7467
	0.545699	2.36576	sp|Q6PJF5|RHDF2_HUMAN	Color2 [DarkGray]	1	4		385	0.974919	22.9144	18.6096	17.9621	15.7968	19.597	16.995
	0.456443	-1.63943	sp|Q6PJF5|RHDF2_HUMAN	Color2 [DarkGray]	1	4		387	0.957099	18.0059	22.2958	22.9318	22.5517	22.794	22.8061
	0.158133	-0.392189	sp|Q6PJF5|RHDF2_HUMAN	Color2 [DarkGray]	1	4		388	0.766301	16.8062	18.0069	17.8075	17.4173	19.597	16.7828
+	4.52543	5.72795	sp|Q6PJF5|RHDF2_HUMAN	Color2 [DarkGray]	1	4		90	0.999661	21.5839	21.7366	21.6699	16.3036	16.0885	15.4144
	2.587	1.66765	sp|Q6PJG6|BRAT1_HUMAN	Color2 [DarkGray]	1	4		742	0.994351	18.7696	19.1623	19.1623	17.0492	17.275	17.7669
	2.08808	1.05809	sp|Q6PJT7|ZC3HE_HUMAN	Color2 [DarkGray]	1	4		515	1	23.0063	22.6117	22.8247	21.4643	21.7066	22.0975
	1.29966	3.92222	sp|Q6PJT7|ZC3HE_HUMAN	Color2 [DarkGray]	1	4		409	0.999996	17.5176	21.6454	21.2533	16.6622	16.8062	15.1814
+	3.37264	3.7917	sp|Q6PK04|CC137_HUMAN	Color2 [DarkGray]	1	4		19	1	19.8891	19.062	20.1028	15.8371	16.1827	15.6591
	0.966047	3.64287	sp|Q6PKG0|LARP1_HUMAN	Color2 [DarkGray]	1	4		517	0.997835	24.1699	24.5101	22.8418	21.4569	16.8494	22.2868
	1.22247	5.64394	sp|Q6PKG0|LARP1_HUMAN	Color2 [DarkGray]	1	4		521	0.999991	23.051	24.0972	23.9601	15.7546	22.3427	16.0792
	0.388537	1.21093	sp|Q6PKG0|LARP1_HUMAN	Color2 [DarkGray]	1	4		766	0.972614	20.2269	17.7829	18.1713	19.6533	16.2881	16.607
	0.542745	1.61996	sp|Q6PKG0|LARP1_HUMAN	Color2 [DarkGray]	1	4		774	0.973929	20.2269	18.3316	18.3834	19.6533	16.5442	15.8846
+	2.81747	2.14002	sp|Q6PL18|ATAD2_HUMAN	Color2 [DarkGray]	1	4		1302	0.999959	19.3845	19.6657	19.4118	16.8876	17.3567	17.7975
+	2.29479	4.84697	sp|Q6Q0C0|TRAF7_HUMAN	Color2 [DarkGray]	1	4		88	0.995794	21.5019	20.8315	20.9406	16.8049	14.5849	17.3434
+	3.34384	4.69245	sp|Q6Q0C0|TRAF7_HUMAN	Color2 [DarkGray]	1	4		91	0.999642	21.1624	20.4862	20.8382	16.8049	15.4259	16.1788
+	3.55619	4.18768	sp|Q6Q0C0|TRAF7_HUMAN	Color2 [DarkGray]	1	4		94	0.999942	20.678	20.9342	20.7784	16.1427	16.4107	17.2742
+	3.55619	4.18768	sp|Q6Q0C0|TRAF7_HUMAN	Color2 [DarkGray]	1	4		97	0.994535	20.678	20.9342	20.7784	16.1427	16.4107	17.2742
	1.55201	2.71506	sp|Q6Q0C0|TRAF7_HUMAN	Color2 [DarkGray]	1	4		61	0.817566	19.4319	19.7502	17.8935	15.3149	16.3398	17.2756
	1.84564	6.26102	sp|Q6QNY0|BL1S3_HUMAN	Color2 [DarkGray]	1	4		65	1	23.4548	23.6292	23.5043	16.3021	20.2259	15.2773
	1.60777	1.26943	sp|Q6R327|RICTR_HUMAN	Color2 [DarkGray]	1	4		21	0.999995	19.1272	19.8886	19.5718	17.8056	18.1844	18.7892
	1.13312	1.29292	sp|Q6T4R5|NHS_HUMAN	Color2 [DarkGray]	1	4		415	0.889435	18.56	18.6519	17.3661	16.2333	17.3602	17.1058
+	6.18427	2.50439	sp|Q6U841|S4A10_HUMAN	Color2 [DarkGray]	1	4		238	1	19.6174	19.5016	19.548	16.9904	17.088	17.0755
	1.45915	4.26827	sp|Q6UN15|FIP1_HUMAN	Color2 [DarkGray]	1	4		304	1	18.5655	18.8023	22.5893	16.0989	14.9567	16.0966
+	4.63197	3.96877	sp|Q6UN15|FIP1_HUMAN	Color2 [DarkGray]	1	4		492	0.999758	24.037	24.3717	24.204	19.9934	20.2086	20.5044
+	3.0589	2.76351	sp|Q6UN15|FIP1_HUMAN	Color2 [DarkGray]	1	4		500	0.999664	20.532	20.8691	20.2812	17.5641	17.5138	18.314
+	3.88046	2.61725	sp|Q6UUV7|CRTC3_HUMAN	Color2 [DarkGray]	1	4		329	0.99458	19.8992	20.0924	20.0889	17.0872	17.4833	17.6582
	0.834387	0.340077	sp|Q6UX71|PXDC2_HUMAN	Color2 [DarkGray]	1	4		506	0.999999	25.0029	25.2609	25.2075	24.6691	24.6222	25.1598
	2.85203	1.92061	sp|Q6UXH1|CREL2_HUMAN	Color2 [DarkGray]	1	4		70	0.884317	20.4061	20.2424	20.3599	18.0013	18.4161	18.8292
	0.889919	2.14163	sp|Q6UXY8|TMC5_HUMAN	Color2 [DarkGray]	1	4		79	0.999882	19.6443	19.7233	17.0666	15.2846	17.5873	17.1374
	0.325816	0.732804	sp|Q6VMQ6|MCAF1_HUMAN	Color2 [DarkGray]	1	4		673	1	20.468	18.6046	20.742	18.4146	18.7397	20.4619
	0.151223	0.95725	sp|Q6VMQ6|MCAF1_HUMAN	Color2 [DarkGray]	1	4		559	0.947106	22.9947	17.4806	22.8041	21.2485	22.0299	17.1292
	0.388184	0.712692	sp|Q6VN20|RBP10_HUMAN	Color2 [DarkGray]	1	4		361	0.928305	18.5548	18.7481	18.7346	17.7729	19.3883	16.7381
	0.367742	0.57948	sp|Q6VN20|RBP10_HUMAN	Color2 [DarkGray]	1	4		365	0.899152	19.3491	18.7481	20.0863	19.291	17.7504	19.4035
	0.271856	0.579124	sp|Q6VN20|RBP10_HUMAN	Color2 [DarkGray]	1	4		369	0.880584	17.8299	18.7481	20.0863	17.7729	17.7504	19.4035
	1.07997	-3.28197	sp|Q6WCQ1|MPRIP_HUMAN	Color2 [DarkGray]	1	4		220	0.892788	18.6235	17.7056	22.2904	22.5315	22.5491	23.3848
	0.436385	-1.33176	sp|Q6WCQ1|MPRIP_HUMAN	Color2 [DarkGray]	1	4		224	0.995804	18.48	22.5839	22.1429	22.366	22.1842	22.6519
	0.00411802	-0.00421015	sp|Q6WCQ1|MPRIP_HUMAN	Color2 [DarkGray]	1	4		993	0.999666	24.1578	23.6501	24.3138	23.6351	23.9505	24.5488
+	3.87589	3.09596	sp|Q6Y7W6|GGYF2_HUMAN	Color2 [DarkGray]	1	4		201	0.999938	21.891	21.3472	21.805	18.7952	18.6179	18.3422
+	3.58178	2.65962	sp|Q6Y7W6|GGYF2_HUMAN	Color2 [DarkGray]	1	4		160	0.99835	22.6603	22.3102	22.9458	20.1709	20.0036	19.7631
	0.840206	2.7445	sp|Q6Y7W6|GGYF2_HUMAN	Color2 [DarkGray]	1	4		236	1	17.2293	21.9988	17.8615	16.756	16.1815	15.9185
	0.674221	-1.92454	sp|Q6ZNB6|NFXL1_HUMAN	Color2 [DarkGray]	1	4		835	1	22.496	18.5675	22.4042	22.9638	23.0942	23.1834
	0.503317	0.183689	sp|Q6ZNL6|FGD5_HUMAN	Color2 [DarkGray]	1	4		744	1	19.4701	19.1224	19.5357	19.0033	19.3025	19.2714
+	3.19583	5.04775	sp|Q6ZRV2|FA83H_HUMAN	Color2 [DarkGray]	1	4		870	0.998531	22.0047	21.2755	21.8878	17.3937	16.8396	15.7914
+	3.0102	2.71509	sp|Q6ZRV2|FA83H_HUMAN	Color2 [DarkGray]	1	4		523	1	20.9594	21.1864	20.9736	17.731	18.5029	18.7403
+	2.12669	4.11483	sp|Q6ZRV2|FA83H_HUMAN	Color2 [DarkGray]	1	4		881	0.999645	21.9209	21.0961	21.6952	16.9498	18.9954	16.4226
+	2.38441	2.28294	sp|Q6ZRV2|FA83H_HUMAN	Color2 [DarkGray]	1	4		892	0.962849	20.7324	21.1024	20.7875	17.8803	18.7726	19.1205
+	2.12653	2.6057	sp|Q6ZRV2|FA83H_HUMAN	Color2 [DarkGray]	1	4		914	1	18.824	18.4208	20.0514	16.1515	16.5941	16.7334
	0.986957	2.11565	sp|Q6ZRV2|FA83H_HUMAN	Color2 [DarkGray]	1	4		1003	0.998528	18.1	20.9157	20.6401	16.9198	17.9137	18.4754
	0.570277	1.64834	sp|Q6ZT62|BGIN_HUMAN	Color2 [DarkGray]	1	4		270	0.884356	18.0541	20.8317	16.7291	17.2061	16.0264	17.4374
+	4.3714	4.33346	sp|Q6ZT62|BGIN_HUMAN	Color2 [DarkGray]	1	4		558	0.99999	20.0486	20.3002	19.9495	15.543	15.5922	16.1627
+	3.64442	3.09195	sp|Q6ZT62|BGIN_HUMAN	Color2 [DarkGray]	1	4		552	0.993948	19.322	19.5475	19.1752	16.6168	16.2936	15.8584
+	2.52681	4.11088	sp|Q6ZU35|CRACD_HUMAN	Color2 [DarkGray]	1	4		975	0.982247	20.9801	20.9869	20.9311	15.581	17.4912	17.4931
+	4.17333	3.91451	sp|Q6ZU65|UBN2_HUMAN	Color2 [DarkGray]	1	4		250	0.986615	20.5646	19.8793	20.4039	16.184	16.4997	16.4205
	2.45285	0.921317	sp|Q6ZUM4|RHG27_HUMAN	Color2 [DarkGray]	1	4		632	0.806526	20.7837	20.8523	20.6861	19.5926	20.0797	19.8859
	3.15198	1.82649	sp|Q6ZUT6|CCD9B_HUMAN	Color2 [DarkGray]	1	4		201	0.997412	19.4461	19.9933	19.6856	17.7768	17.764	18.1046
	0.431821	1.11433	sp|Q6ZV73|FGD6_HUMAN	Color2 [DarkGray]	1	4		1197	0.999684	16.9704	17.6206	20.4497	16.7326	17.2629	17.7022
+	2.69546	3.34414	sp|Q6ZW76|ANKS3_HUMAN	Color2 [DarkGray]	1	4		320	0.869593	19.7725	19.8819	19.7138	15.7076	17.3035	16.3247
+	3.20011	2.43094	sp|Q709C8|VP13C_HUMAN	Color2 [DarkGray]	1	4		737	0.98099	21.5051	21.6783	21.5605	18.7879	19.0456	19.6177
	0.0588423	-0.259555	sp|Q70Z35|PREX2_HUMAN	Color2 [DarkGray]	1	4		1065	0.905568	17.3934	18.4731	18.6264	19.4241	15.5166	20.3309
+	3.08011	2.39627	sp|Q765P7|MTSS2_HUMAN	Color2 [DarkGray]	1	4		456	1	21.5826	21.3548	21.6504	18.6533	19.2521	19.4934
	0.678171	1.05143	sp|Q76FK4|NOL8_HUMAN	Color2 [DarkGray]	1	4		365	0.998501	20.8506	18.7311	18.7452	18.3665	18.3807	18.4255
	0.702225	-1.00019	sp|Q8WVV5|BT2A2_HUMAN	Color2 [DarkGray]	1	4		522	0.999997	20.2559	18.2566	20.1311	20.4275	20.5799	20.6368
	1.83442	3.52753	sp|Q7KZ85|SPT6H_HUMAN	Color2 [DarkGray]	1	4		125	1	18.9744	20.9021	18.6785	16.8254	15.103	16.0439
	0.302664	0.78168	sp|Q7KZF4|SND1_HUMAN	Color2 [DarkGray]	1	4		909	0.999996	17.7941	19.3297	19.2023	18.5648	16.1787	19.2376
	1.68547	1.03688	sp|Q7L1Q6|BZW1_HUMAN	Color2 [DarkGray]	1	4		411	1	17.5236	17.3297	17.2816	16.1812	16.8671	15.976
	1.17518	2.02949	sp|Q7L1Q6|BZW1_HUMAN	Color2 [DarkGray]	1	4		413	1	19.2003	17.7626	17.6946	15.6505	15.4411	17.4775
	0.471968	1.67978	sp|Q7L2J0|MEPCE_HUMAN	Color2 [DarkGray]	1	4		152	1	20.9034	16.4563	20.6962	17.1148	17.1739	18.7278
	1.17882	2.65342	sp|Q7L2J0|MEPCE_HUMAN	Color2 [DarkGray]	1	4		217	0.863058	20.7845	20.0245	23.3685	18.1214	19.0764	19.0194
+	4.28256	2.97434	sp|Q7L4I2|RSRC2_HUMAN	Color2 [DarkGray]	1	4		30	0.992156	21.2844	21.3675	21.3158	18.4059	18.0459	18.5928
	1.66177	3.99288	sp|Q7L4I2|RSRC2_HUMAN	Color2 [DarkGray]	1	4		32	0.99678	23.8093	23.5592	23.9108	18.7647	21.943	18.5928
	1.17914	2.19515	sp|Q7L7X3|TAOK1_HUMAN	Color2 [DarkGray]	1	4		965	1	17.4762	20.1267	17.9739	15.7063	16.7894	16.4957
	0.485735	-1.33649	sp|Q7L8J4|3BP5L_HUMAN	Color2 [DarkGray]	1	4		343	0.996519	16.9079	21.0007	18.9627	19.9451	20.3247	20.611
	0.604043	-1.04253	sp|Q7L9B9|EEPD1_HUMAN	Color2 [DarkGray]	1	4		110	0.824842	17.813	20.1677	19.3639	19.5142	20.7044	20.2536
	0.0483854	-0.0336049	sp|Q7L9B9|EEPD1_HUMAN	Color2 [DarkGray]	1	4		173	1	19.5204	19.9597	20.1258	19.6085	19.9625	20.1356
	1.27115	1.06657	sp|Q7RTP6|MICA3_HUMAN	Color2 [DarkGray]	1	4		977	0.999687	17.5968	17.0737	18.231	16.2598	16.962	16.4801
	0.0483988	0.102997	sp|Q7RTP6|MICA3_HUMAN	Color2 [DarkGray]	1	4		1152	0.999919	18.9017	17.5672	18.3322	18.8759	16.9318	18.6844
	1.03301	3.6471	sp|Q7Z2W4|ZCCHV_HUMAN	Color2 [DarkGray]	1	4		284	1	21.6453	22.2277	21.8654	14.9866	19.5953	20.2151
+	2.80205	2.5583	sp|Q7Z2W4|ZCCHV_HUMAN	Color2 [DarkGray]	1	4		275	0.999945	22.4873	21.5417	22.5551	19.6873	19.7273	19.4944
	0.0819595	-0.336241	sp|Q7Z2X4|PCLI1_HUMAN	Color2 [DarkGray]	1	4		247	0.999951	17.8636	17.336	17.4271	15.8688	17.0945	20.6722
	1.17054	2.10004	sp|Q7Z309|PBIR2_HUMAN	Color2 [DarkGray]	1	4		119	0.850244	18.7959	20.5814	17.7145	16.7041	17.0269	17.0606
+	3.79016	3.51112	sp|Q7Z333|SETX_HUMAN	Color2 [DarkGray]	1	4		1017	1	19.4852	19.8528	19.3722	15.8048	15.8961	16.4759
+	3.74716	3.80388	sp|Q7Z333|SETX_HUMAN	Color2 [DarkGray]	1	4		1019	1	19.4852	19.8528	19.3722	15.2902	15.9125	16.0959
	0.899303	2.21465	sp|Q7Z3C6|ATG9A_HUMAN	Color2 [DarkGray]	1	4		735	0.999458	21.3826	20.7184	20.57	19.48	20.0861	16.4609
	0.0959783	0.761321	sp|Q7Z3K3|POGZ_HUMAN	Color2 [DarkGray]	1	4		1364	0.879197	22.5767	17.4597	22.4486	22.225	15.5033	22.4727
	0.929115	3.07658	sp|Q7Z3K3|POGZ_HUMAN	Color2 [DarkGray]	1	4		425	0.99704	20.6552	21.2664	21.0169	17.7021	15.346	20.6605
	2.05966	-0.972352	sp|Q7Z3U7|MON2_HUMAN	Color2 [DarkGray]	1	4		205	0.982837	19.2407	18.6851	18.8927	19.6905	19.9326	20.1125
	0.537144	1.67704	sp|Q7Z401|MYCPP_HUMAN	Color2 [DarkGray]	1	4		1589	0.801659	20.6926	20.7905	18.7595	19.4681	19.7506	15.9928
+	2.08878	-4.62199	sp|Q7Z406|MYH14_HUMAN	Color2 [DarkGray]	1	4		1969	1	17.3889	18.8391	20.6289	23.511	23.3772	23.8346
+	2.17043	2.96256	sp|Q7Z417|NUFP2_HUMAN	Color2 [DarkGray]	1	4		212	0.991742	22.0105	20.308	21.0146	18.0798	18.6911	17.6745
	1.48847	3.49809	sp|Q7Z417|NUFP2_HUMAN	Color2 [DarkGray]	1	4		214	0.966803	21.083	18.8054	17.3755	15.758	15.3136	15.698
	0.850479	1.17672	sp|Q7Z417|NUFP2_HUMAN	Color2 [DarkGray]	1	4		112	0.970185	17.5452	18.543	18.0331	15.899	16.8054	17.8868
	1.52348	3.93693	sp|Q7Z460|CLAP1_HUMAN	Color2 [DarkGray]	1	4		1091	0.799774	20.7919	20.4809	18.2294	15.4205	14.6705	17.6005
	1.71879	2.93576	sp|Q7Z460|CLAP1_HUMAN	Color2 [DarkGray]	1	4		1196	1	19.888	20.1705	19.8463	16.9526	18.3972	15.7477
	1.80024	3.05557	sp|Q7Z460|CLAP1_HUMAN	Color2 [DarkGray]	1	4		600	0.873711	20.7097	20.3891	20.956	16.204	17.9855	18.6986
	2.23652	1.36141	sp|Q7Z4V5|HDGR2_HUMAN	Color2 [DarkGray]	1	4		664	1	23.1057	22.3492	22.9257	21.2248	21.6012	21.4703
	3.03817	1.60763	sp|Q7Z4V5|HDGR2_HUMAN	Color2 [DarkGray]	1	4		652	1	21.0946	20.5224	21.0331	19.2791	19.309	19.239
	0.529381	1.47539	sp|Q7Z4V5|HDGR2_HUMAN	Color2 [DarkGray]	1	4		366	1	18.0537	21.5024	18.1441	16.9532	17.7501	18.5708
	0.593869	1.57387	sp|Q7Z4V5|HDGR2_HUMAN	Color2 [DarkGray]	1	4		369	1	18.4001	21.5024	18.0931	16.9532	17.7501	18.5708
	0.380072	1.23243	sp|Q7Z4V5|HDGR2_HUMAN	Color2 [DarkGray]	1	4		370	1	18.16	21.5024	17.309	16.9532	17.7501	18.5708
	0.0899042	-0.414138	sp|Q7Z4V5|HDGR2_HUMAN	Color2 [DarkGray]	1	4		625	1	23.7518	19.0403	23.7626	22.103	22.1676	23.5265
	0.510045	1.55648	sp|Q7Z4V5|HDGR2_HUMAN	Color2 [DarkGray]	1	4		454	0.999915	21.1661	17.85	21.1696	18.8449	19.6027	17.0687
	0.265754	1.48668	sp|Q7Z589|EMSY_HUMAN	Color2 [DarkGray]	1	4		209	0.851202	21.9953	22.5348	18.549	15.8456	21.1157	21.6578
	0.550647	1.1111	sp|Q7Z5L9|I2BP2_HUMAN	Color2 [DarkGray]	1	4		360	1	20.2445	18.436	20.2596	17.5477	18.28	19.7791
	0.648078	3.96562	sp|Q7Z5L9|I2BP2_HUMAN	Color2 [DarkGray]	1	4		175	1	17.9147	22.9661	22.9287	14.2429	16.1018	21.5679
	1.22933	2.01294	sp|Q7Z5L9|I2BP2_HUMAN	Color2 [DarkGray]	1	4		455	0.999858	21.7439	19.9854	20.8063	19.9062	17.9272	18.6634
	1.85833	2.12409	sp|Q7Z5L9|I2BP2_HUMAN	Color2 [DarkGray]	1	4		457	0.999848	21.6279	20.9233	21.9369	20.032	18.6224	19.4614
	1.9634	2.17152	sp|Q7Z5L9|I2BP2_HUMAN	Color2 [DarkGray]	1	4		460	0.987214	22.2778	21.104	21.7821	20.1316	18.9432	19.5745
+	3.48516	2.76407	sp|Q7Z5R6|AB1IP_HUMAN	Color2 [DarkGray]	1	4		526	0.967098	24.5472	23.8524	24.3335	21.2305	21.5975	21.613
	0.896824	2.76034	sp|Q7Z6E9|RBBP6_HUMAN	Color2 [DarkGray]	1	4		861	1	21.5975	21.3687	21.7218	19.8333	20.6002	15.9736
	0.889234	3.00059	sp|Q7Z6E9|RBBP6_HUMAN	Color2 [DarkGray]	1	4		1625	0.973607	21.4234	21.5903	21.5914	20.0787	20.1333	15.3912
	1.17363	3.0441	sp|Q7Z6E9|RBBP6_HUMAN	Color2 [DarkGray]	1	4		772	0.852954	18.2741	21.6627	17.9271	16.6964	16.2378	15.7974
+	2.24239	2.27599	sp|Q7Z6I6|RHG30_HUMAN	Color2 [DarkGray]	1	4		630	1	23.8717	23.6925	23.868	20.7141	21.8077	22.0825
	1.07206	3.7862	sp|Q7Z6I6|RHG30_HUMAN	Color2 [DarkGray]	1	4		632	1	22.6438	22.6532	22.5408	15.5128	20.3165	20.65
+	3.11536	-2.2216	sp|Q7Z6J2|GRASP_HUMAN	Color2 [DarkGray]	1	4		94	0.999814	17.8927	18.1482	18.3493	20.0462	20.7315	20.2773
	1.81964	0.961939	sp|Q7Z6Z7|HUWE1_HUMAN	Color2 [DarkGray]	1	4		1395	1	22.3739	22.0361	22.3651	20.8816	21.473	21.5347
	0.914461	2.07019	sp|Q7Z6Z7|HUWE1_HUMAN	Color2 [DarkGray]	1	4		2362	0.999898	20.2696	20.4403	20.2919	18.9333	16.1948	19.6631
	2.20286	0.989279	sp|Q7Z6Z7|HUWE1_HUMAN	Color2 [DarkGray]	1	4		1903	0.868957	18.4833	18.7197	18.2449	17.3804	17.349	17.7506
	2.08336	1.41	sp|Q7Z6Z7|HUWE1_HUMAN	Color2 [DarkGray]	1	4		1907	0.999993	23.1717	23.6104	23.3177	21.4795	22.0178	22.3725
	0.140613	0.779601	sp|Q7Z6Z7|HUWE1_HUMAN	Color2 [DarkGray]	1	4		1084	0.755465	21.6651	18.5917	21.2613	21.0955	16.1355	21.9481
	1.91152	-2.11705	sp|Q7Z7B0|FLIP1_HUMAN	Color2 [DarkGray]	1	4		619	0.981494	18.442	18.4061	17.2292	19.841	19.8819	20.7055
	1.08816	2.80744	sp|Q7Z7L8|CK096_HUMAN	Color2 [DarkGray]	1	4		425	0.983516	21.164	17.738	21.2807	17.5272	17.6711	16.562
	0.672162	-1.40977	sp|Q86SQ0|PHLB2_HUMAN	Color2 [DarkGray]	1	4		468	0.910688	19.2098	19.3366	16.4876	19.3925	19.7632	20.1076
	0.187968	-0.0891336	sp|Q86TM6|SYVN1_HUMAN	Color2 [DarkGray]	1	4		613	1	18.8515	18.4531	18.75	18.7548	18.5481	19.019
	1.27855	4.1272	sp|Q86TN4|TRPT1_HUMAN	Color2 [DarkGray]	1	4		240	0.857548	17.7969	22.3275	22.2152	16.4118	16.3777	17.1685
	0.682652	1.62999	sp|Q86U06|RBM23_HUMAN	Color2 [DarkGray]	1	4		149	0.999404	19.1261	20.892	18.3969	18.394	16.2766	18.8544
	0.433769	0.510121	sp|Q86U86|PB1_HUMAN	Color2 [DarkGray]	1	4		948	0.998978	20.5344	20.6533	19.2204	19.475	19.3679	20.0348
+	2.00484	3.30347	sp|Q86UE4|LYRIC_HUMAN	Color2 [DarkGray]	1	4		568	0.99923	19.892	20.008	20.0841	15.4367	17.9057	16.7313
+	2.37677	2.06316	sp|Q86UE4|LYRIC_HUMAN	Color2 [DarkGray]	1	4		426	1	25.1984	24.2455	24.7807	22.3448	22.603	23.0873
	1.46002	4.17627	sp|Q86UP2|KTN1_HUMAN	Color2 [DarkGray]	1	4		75	0.86908	21.5454	21.7386	18.0731	16.1491	15.3287	17.3505
	0.371209	-1.3243	sp|Q86UU0|BCL9L_HUMAN	Color2 [DarkGray]	1	4		21	1	19.2449	16.5523	17.3956	16.5322	20.1677	20.4659
	0.0980672	-0.375487	sp|Q86UU0|BCL9L_HUMAN	Color2 [DarkGray]	1	4		25	1	19.2449	17.9584	18.6675	16.3637	20.1677	20.4659
	1.06162	-0.527702	sp|Q86UU1|PHLB1_HUMAN	Color2 [DarkGray]	1	4		563	0.997261	21.5636	21.095	21.6392	21.6565	22.0253	22.1992
+	2.90144	2.7452	sp|Q86UW7|CAPS2_HUMAN	Color2 [DarkGray]	1	4		58	0.997468	21.592	22.6473	21.9018	19.1875	19.1606	19.5575
	1.21328	2.30838	sp|Q86UW7|CAPS2_HUMAN	Color2 [DarkGray]	1	4		65	0.953379	21.592	22.0966	19.2421	18.5755	18.4497	18.9803
	2.96463	1.30405	sp|Q86VM9|ZCH18_HUMAN	Color2 [DarkGray]	1	4		46	1	23.6683	23.4868	23.8167	22.1125	22.4411	22.506
	1.54646	2.44662	sp|Q86VM9|ZCH18_HUMAN	Color2 [DarkGray]	1	4		34	0.978086	20.63	20.7693	20.576	16.7605	19.0071	18.8678
	0.681782	1.33647	sp|Q86VM9|ZCH18_HUMAN	Color2 [DarkGray]	1	4		95	0.805319	21.1108	18.5549	20.982	18.2505	19.0817	19.3061
	0.249376	-1.63425	sp|Q86VM9|ZCH18_HUMAN	Color2 [DarkGray]	1	4		868	1	24.7698	17.1308	25.0067	23.508	24.0859	24.2162
	0.930693	2.41753	sp|Q86VM9|ZCH18_HUMAN	Color2 [DarkGray]	1	4		532	0.999865	21.7205	21.994	21.7882	20.5831	20.6725	16.9945
	3.37517	1.63258	sp|Q86VM9|ZCH18_HUMAN	Color2 [DarkGray]	1	4		534	0.982745	23.7766	24.0323	24.0289	22.2003	22.5644	22.1754
	0.841167	1.73851	sp|Q86VM9|ZCH18_HUMAN	Color2 [DarkGray]	1	4		487	1	22.3034	21.9546	22.3612	18.584	21.1851	21.6345
	0.074033	0.192276	sp|Q86VM9|ZCH18_HUMAN	Color2 [DarkGray]	1	4		83	0.999939	17.71	20.3918	20.2339	18.7885	19.2262	19.7443
	0.762336	2.17758	sp|Q86VM9|ZCH18_HUMAN	Color2 [DarkGray]	1	4		118	0.820173	17.4265	20.4995	21.0089	18.8339	16.6283	16.9399
	0.320182	-1.63118	sp|Q86VM9|ZCH18_HUMAN	Color2 [DarkGray]	1	4		842	0.997279	23.6688	19.5207	16.5197	21.0346	21.6769	21.8913
	0.996873	2.14112	sp|Q86VQ1|GLCI1_HUMAN	Color2 [DarkGray]	1	4		398	0.818979	20.3564	17.2797	17.6274	16.3224	15.8072	16.7105
+	3.97426	4.22689	sp|Q86VQ1|GLCI1_HUMAN	Color2 [DarkGray]	1	4		223	0.99803	20.6249	20.6956	20.8577	16.753	16.7797	15.9648
	1.78125	1.88841	sp|Q86VQ1|GLCI1_HUMAN	Color2 [DarkGray]	1	4		345	0.989737	17.8063	18.1208	18.0901	15.4909	15.835	17.0261
+	3.13575	3.81666	sp|Q86VQ1|GLCI1_HUMAN	Color2 [DarkGray]	1	4		145	1	21.6693	20.7574	21.4896	17.8161	17.7579	16.8923
+	2.89591	3.91365	sp|Q86VQ1|GLCI1_HUMAN	Color2 [DarkGray]	1	4		148	1	21.6693	20.7574	21.4896	17.8161	17.7579	16.6014
	0.806684	1.75405	sp|Q86VR2|RETR3_HUMAN	Color2 [DarkGray]	1	4		26	0.965867	18.065	21.0302	20.9662	17.9395	18.7213	18.1385
+	5.03817	5.07211	sp|Q86VX9|MON1A_HUMAN	Color2 [DarkGray]	1	4		153	0.998558	21.1906	21.2777	21.0595	15.838	16.412	16.0614
	0.0505168	-0.206255	sp|Q86W92|LIPB1_HUMAN	Color2 [DarkGray]	1	4		794	0.999504	19.5953	19.1968	19.4994	16.8444	20.9367	21.1292
	2.97177	-1.49317	sp|Q86W92|LIPB1_HUMAN	Color2 [DarkGray]	1	4		999	0.89198	19.5623	19.9104	19.5754	21.0159	21.0681	21.4435
	1.84706	-0.429342	sp|Q86W92|LIPB1_HUMAN	Color2 [DarkGray]	1	4		466	0.999983	20.5964	20.6475	20.7274	20.895	21.1968	21.1675
	0.364195	0.699549	sp|Q86WB0|NIPA_HUMAN	Color2 [DarkGray]	1	4		407	0.89302	22.3057	20.9373	21.947	19.652	21.6828	21.7564
	1.09903	1.37982	sp|Q86WR0|CCD25_HUMAN	Color2 [DarkGray]	1	4		204	0.986938	18.316	17.3346	18.0662	16.8417	15.5249	17.2107
	0.103046	0.383696	sp|Q86X10|RLGPB_HUMAN	Color2 [DarkGray]	1	4		359	0.985033	20.1187	19.8968	17.8699	19.8544	16.6564	20.2235
+	3.77607	3.47432	sp|Q86X29|LSR_HUMAN	Color2 [DarkGray]	1	4		493	0.999925	20.3803	20.8161	20.7611	16.7738	17.5059	17.2547
+	4.13719	2.43359	sp|Q86X29|LSR_HUMAN	Color2 [DarkGray]	1	4		530	0.99999	21.615	21.5302	21.7965	19.3277	18.9712	19.342
	0.269227	0.644248	sp|Q86X53|ERIC1_HUMAN	Color2 [DarkGray]	1	4		238	0.989655	16.846	19.5768	19.8227	17.9982	18.0415	18.273
	0.658479	-0.543056	sp|Q86Y82|STX12_HUMAN	Color2 [DarkGray]	1	4		142	0.997314	22.6158	22.1434	22.6121	22.4427	22.9452	23.6127
+	3.11223	2.14313	sp|Q86YP4|P66A_HUMAN	Color2 [DarkGray]	1	4		100	1	23.2585	23.4613	22.9838	20.8358	20.9825	21.4559
+	3.08717	2.00941	sp|Q86YP4|P66A_HUMAN	Color2 [DarkGray]	1	4		107	0.999876	23.1406	23.2897	22.8504	20.8358	20.9825	21.4342
+	3.88963	4.75163	sp|Q86YP4|P66A_HUMAN	Color2 [DarkGray]	1	4		114	0.928544	22.9546	23.4613	22.6222	18.2075	17.916	18.6596
	0.130728	-0.45627	sp|Q86YS7|C2CD5_HUMAN	Color2 [DarkGray]	1	4		295	0.809255	16.2762	19.3368	19.0238	16.9983	19.4051	19.6022
	1.385	3.958	sp|Q86YS7|C2CD5_HUMAN	Color2 [DarkGray]	1	4		659	0.924387	21.5101	22.0649	21.4342	20.307	16.8187	16.0096
	0.319967	1.38332	sp|Q86YV0|RASL3_HUMAN	Color2 [DarkGray]	1	4		51	0.999956	18.3971	21.7579	18.8168	18.7756	15.5983	20.4479
+	3.38035	2.67688	sp|Q86YV0|RASL3_HUMAN	Color2 [DarkGray]	1	4		988	0.999999	20.7265	21.1228	20.7856	17.7738	18.3787	18.4519
+	3.25496	3.3937	sp|Q86YV0|RASL3_HUMAN	Color2 [DarkGray]	1	4		857	0.999356	19.4857	19.5631	19.6129	16.3221	16.6448	15.5137
	1.79855	2.50555	sp|Q86YV0|RASL3_HUMAN	Color2 [DarkGray]	1	4		841	0.957453	18.7571	19.2917	17.8996	15.8273	15.5286	17.076
+	2.07339	2.38433	sp|Q86YV0|RASL3_HUMAN	Color2 [DarkGray]	1	4		831	1	17.9196	19.0895	19.2411	16.8468	16.309	15.9414
	0.0800942	0.414486	sp|Q86YV0|RASL3_HUMAN	Color2 [DarkGray]	1	4		819	0.999992	23.3431	22.5986	17.5404	20.5514	20.7508	20.9365
	0.97993	2.47519	sp|Q8IU68|TMC8_HUMAN	Color2 [DarkGray]	1	4		522	0.996449	17.7625	21.0582	18.0682	16.3877	17.4763	15.5993
	0.298774	-1.13116	sp|Q8IU81|I2BP1_HUMAN	Color2 [DarkGray]	1	4		384	1	22.6781	18.3765	23.1288	22.0104	22.8639	22.7026
+	3.66243	3.03328	sp|Q8IV36|HID1_HUMAN	Color2 [DarkGray]	1	4		593	0.999461	22.9977	23.2907	23.2911	19.8723	20.0227	20.5846
	1.4232	1.26215	sp|Q8IVE3|PKHH2_HUMAN	Color2 [DarkGray]	1	4		869	0.99998	18.3321	18.0363	17.4639	17.3271	16.4233	16.2954
	0.0439133	-0.244396	sp|Q8IVF2|AHNK2_HUMAN	Color2 [DarkGray]	1	4		280	0.978934	17.4053	18.4837	17.3224	16.3469	15.9006	21.697
	0.845377	0.590019	sp|Q8IVH2|FOXP4_HUMAN	Color2 [DarkGray]	1	4		554	0.847672	18.8562	18.4572	18.6355	17.4545	18.384	18.3404
	1.06742	-0.406629	sp|Q8IVI9|NOSTN_HUMAN	Color2 [DarkGray]	1	4		114	1	20.2098	19.8789	20.3404	20.3215	20.6867	20.6408
	0.563094	-2.13886	sp|Q8IVT2|MISP_HUMAN	Color2 [DarkGray]	1	4		471	0.945692	17.8021	16.5331	17.1862	20.8803	16.0218	21.0358
	0.437839	-0.904502	sp|Q8IVT2|MISP_HUMAN	Color2 [DarkGray]	1	4		543	0.997566	20.6388	20.7752	18.1088	20.4234	20.7625	21.0505
	1.73863	-0.624206	sp|Q8IWB9|TEX2_HUMAN	Color2 [DarkGray]	1	4		790	0.99596	19.5224	19.9093	19.367	20.201	20.2537	20.2166
	1.73863	-0.624206	sp|Q8IWB9|TEX2_HUMAN	Color2 [DarkGray]	1	4		794	0.963311	19.5224	19.9093	19.367	20.201	20.2537	20.2166
	1.73099	-2.4856	sp|Q8IWB9|TEX2_HUMAN	Color2 [DarkGray]	1	4		266	0.881462	17.2111	18.2235	19.3962	20.5947	20.6344	21.0585
	1.76812	-2.68731	sp|Q8IWB9|TEX2_HUMAN	Color2 [DarkGray]	1	4		270	0.860425	17.5746	17.2549	19.3962	20.5947	20.6344	21.0585
	0.00719249	0.042661	sp|Q8IWW6|RHG12_HUMAN	Color2 [DarkGray]	1	4		240	0.974194	21.9998	21.8004	16.211	19.9189	19.2194	20.7449
	0.358494	1.42424	sp|Q8IWW6|RHG12_HUMAN	Color2 [DarkGray]	1	4		213	0.981376	20.5045	20.7275	16.7578	15.9222	18.3561	19.4388
	0.415779	1.32635	sp|Q8IWW6|RHG12_HUMAN	Color2 [DarkGray]	1	4		215	0.981376	20.5045	20.7275	17.291	16.7491	18.3561	19.4388
+	4.93267	3.77263	sp|Q8IWX8|CHERP_HUMAN	Color2 [DarkGray]	1	4		815	0.907426	21.8146	22.1067	21.9376	18.0361	18.1017	18.4032
+	4.93267	3.77263	sp|Q8IWX8|CHERP_HUMAN	Color2 [DarkGray]	1	4		817	0.919646	21.8146	22.1067	21.9376	18.0361	18.1017	18.4032
	0.290842	-0.346308	sp|Q8IXT5|RB12B_HUMAN	Color2 [DarkGray]	1	4		638	0.865008	17.8084	19.1761	18.098	18.2482	18.801	19.0724
	1.46564	2.37401	sp|Q8IY33|MILK2_HUMAN	Color2 [DarkGray]	1	4		649	0.997704	19.7796	17.6093	19.7378	16.2764	16.6666	17.0617
+	2.89183	-2.30524	sp|Q8IY63|AMOL1_HUMAN	Color2 [DarkGray]	1	4		720	0.999999	18.7984	17.99	18.2125	20.3823	20.6215	20.9128
	1.67188	5.54963	sp|Q8IY67|RAVR1_HUMAN	Color2 [DarkGray]	1	4		14	0.996716	21.6911	22.214	21.9316	15.4432	19.3401	14.4045
+	4.08626	4.29387	sp|Q8IY81|SPB1_HUMAN	Color2 [DarkGray]	1	4		335	0.976208	21.1136	21.1603	20.9446	16.467	16.5869	17.283
+	2.97069	4.70972	sp|Q8IY81|SPB1_HUMAN	Color2 [DarkGray]	1	4		336	0.976209	21.1136	21.1603	20.9446	16.3479	15.4133	17.3282
	1.67404	0.98593	sp|Q8IYB3|SRRM1_HUMAN	Color2 [DarkGray]	1	4		738	1	25.9069	25.1727	25.8577	24.4102	24.7804	24.7889
	2.19118	1.11014	sp|Q8IYB3|SRRM1_HUMAN	Color2 [DarkGray]	1	4		740	1	25.4694	24.9576	25.4364	23.9101	24.3026	24.3203
	0.367598	1.81941	sp|Q8IYB3|SRRM1_HUMAN	Color2 [DarkGray]	1	4		743	1	18.5525	21.5936	21.8207	15.2903	20.3134	20.9048
	1.37712	3.03455	sp|Q8IYB3|SRRM1_HUMAN	Color2 [DarkGray]	1	4		791	1	18.5555	19.6519	21.6516	15.9822	17.615	17.1582
	0.784291	2.52481	sp|Q8IYB3|SRRM1_HUMAN	Color2 [DarkGray]	1	4		795	1	16.7842	19.6519	21.6516	16.8702	17.615	16.0281
	0.806342	2.39868	sp|Q8IYB3|SRRM1_HUMAN	Color2 [DarkGray]	1	4		797	1	17.018	19.6519	21.6516	16.5803	17.615	16.9303
	1.27216	2.90233	sp|Q8IYB3|SRRM1_HUMAN	Color2 [DarkGray]	1	4		802	1	18.1862	19.6519	21.6516	16.3477	17.615	16.8201
	2.44557	1.79304	sp|Q8IYB3|SRRM1_HUMAN	Color2 [DarkGray]	1	4		402	1	25.7389	25.5993	25.3729	23.3663	23.6736	24.2921
+	3.39651	3.59829	sp|Q8IYB3|SRRM1_HUMAN	Color2 [DarkGray]	1	4		874	1	23.9276	24.0825	24.1922	19.8348	20.7022	20.8704
	1.82871	0.799085	sp|Q8IYB3|SRRM1_HUMAN	Color2 [DarkGray]	1	4		429	1	26.3708	25.8575	26.3735	25.2416	25.4013	25.5616
	1.60598	0.823962	sp|Q8IYB3|SRRM1_HUMAN	Color2 [DarkGray]	1	4		431	1	26.5381	25.9165	26.5518	25.4086	25.4013	25.7245
	0.630607	3.36326	sp|Q8IYB3|SRRM1_HUMAN	Color2 [DarkGray]	1	4		463	1	25.7594	24.7571	25.6713	23.914	17.3038	24.8803
	0.0185169	-0.158193	sp|Q8IYB3|SRRM1_HUMAN	Color2 [DarkGray]	1	4		465	1	25.654	17.6998	25.5724	23.5591	21.1333	24.7085
+	3.21297	2.12889	sp|Q8IYB3|SRRM1_HUMAN	Color2 [DarkGray]	1	4		389	1	25.9333	25.7305	25.7556	23.2857	23.7521	23.995
	1.23606	1.95735	sp|Q8IYB3|SRRM1_HUMAN	Color2 [DarkGray]	1	4		391	1	26.8311	25.6448	25.6916	23.2426	23.7149	25.3379
+	3.21297	2.12889	sp|Q8IYB3|SRRM1_HUMAN	Color2 [DarkGray]	1	4		393	1	25.9333	25.7305	25.7556	23.2857	23.7521	23.995
	0.928651	6.05141	sp|Q8IYB3|SRRM1_HUMAN	Color2 [DarkGray]	1	4		713	0.999997	27.2816	27.3608	26.9027	21.5267	15.674	26.1902
	1.11193	6.95732	sp|Q8IYB3|SRRM1_HUMAN	Color2 [DarkGray]	1	4		715	0.999237	27.0051	27.2977	26.5992	17.3723	16.7867	25.871
	0.249529	1.8137	sp|Q8IYB3|SRRM1_HUMAN	Color2 [DarkGray]	1	4		626	1	23.2697	17.6617	23.4862	21.3507	15.3746	22.2511
	0.337379	2.17032	sp|Q8IYB3|SRRM1_HUMAN	Color2 [DarkGray]	1	4		628	1	23.2697	18.7315	23.4862	21.3507	15.3746	22.2511
	0.312696	2.20139	sp|Q8IYB3|SRRM1_HUMAN	Color2 [DarkGray]	1	4		450	1	24.8006	18.0077	18.0196	15.8573	21.5876	16.7788
	0.809037	4.26034	sp|Q8IYB3|SRRM1_HUMAN	Color2 [DarkGray]	1	4		452	1	24.8006	17.1089	18.0728	15.3668	16.2964	15.5381
	0.77761	1.02939	sp|Q8IYB3|SRRM1_HUMAN	Color2 [DarkGray]	1	4		560	1	26.6794	24.9899	26.6873	24.7064	25.0552	25.5069
	0.759122	1.0062	sp|Q8IYB3|SRRM1_HUMAN	Color2 [DarkGray]	1	4		562	1	26.667	24.978	26.6751	24.752	25.0138	25.5357
	0.0117243	-0.0619539	sp|Q8IYB3|SRRM1_HUMAN	Color2 [DarkGray]	1	4		549	0.999989	27.0898	21.9759	25.6975	25.7238	25.9255	23.2998
	0.0117243	-0.0619539	sp|Q8IYB3|SRRM1_HUMAN	Color2 [DarkGray]	1	4		551	0.999779	27.0898	21.9759	25.6975	25.7238	25.9255	23.2998
	0.352031	0.711984	sp|Q8IYB3|SRRM1_HUMAN	Color2 [DarkGray]	1	4		616	1	25.0805	23.1714	22.8063	22.2765	22.8107	23.835
	0.296215	0.56474	sp|Q8IYB3|SRRM1_HUMAN	Color2 [DarkGray]	1	4		583	1	27.6838	25.4224	27.6636	26.2633	26.0952	26.7171
	0.612938	3.18992	sp|Q8IYB3|SRRM1_HUMAN	Color2 [DarkGray]	1	4		597	0.999996	24.3956	23.9807	24.3575	16.403	23.0831	23.6779
	0.593418	0.677907	sp|Q8IYB3|SRRM1_HUMAN	Color2 [DarkGray]	1	4		605	0.999624	25.594	23.976	25.258	24.0439	24.2463	24.504
	0.593418	0.677907	sp|Q8IYB3|SRRM1_HUMAN	Color2 [DarkGray]	1	4		607	0.99999	25.594	23.976	25.258	24.0439	24.2463	24.504
+	2.80078	2.20204	sp|Q8IYB3|SRRM1_HUMAN	Color2 [DarkGray]	1	4		752	1	23.8513	23.4039	23.8502	21.0752	21.4931	21.931
	2.19174	1.02695	sp|Q8IYB3|SRRM1_HUMAN	Color2 [DarkGray]	1	4		754	1	24.0104	23.516	24.0152	22.671	22.7639	23.0259
	2.66462	0.893289	sp|Q8IYB3|SRRM1_HUMAN	Color2 [DarkGray]	1	4		756	1	24.0104	23.7623	24.0512	22.9445	22.9731	23.2265
	0.916425	3.68151	sp|Q8IYB3|SRRM1_HUMAN	Color2 [DarkGray]	1	4		260	1	21.9055	22.3675	22.3281	19.6227	14.8719	21.0618
	0.967781	3.57462	sp|Q8IYB7|DI3L2_HUMAN	Color2 [DarkGray]	1	4		875	0.997633	22.1825	17.5801	22.4177	16.2767	18.5723	16.6076
	2.74478	-1.71352	sp|Q8IYI6|EXOC8_HUMAN	Color2 [DarkGray]	1	4		19	1	17.098	17.019	17.5147	18.6332	18.9038	19.2352
+	3.67059	2.19741	sp|Q8IYJ3|SYTL1_HUMAN	Color2 [DarkGray]	1	4		392	0.996102	18.6403	18.9115	18.8147	16.3583	16.539	16.8769
	0.225889	0.687088	sp|Q8IZD4|DCP1B_HUMAN	Color2 [DarkGray]	1	4		283	1	18.5774	18.193	16.92	16.1497	19.3672	16.1122
+	4.18743	-3.10176	sp|Q8IZD4|DCP1B_HUMAN	Color2 [DarkGray]	1	4		275	0.990432	17.368	16.8005	17.2158	20.1217	20.253	20.3148
	0.519645	0.495149	sp|Q8IZL8|PELP1_HUMAN	Color2 [DarkGray]	1	4		481	0.999998	22.1431	20.962	21.8497	20.9352	20.9347	21.5994
+	2.2314	2.17862	sp|Q8IZP0|ABI1_HUMAN	Color2 [DarkGray]	1	4		231	0.84018	20.6509	21.0052	21.165	18.3349	18.4359	19.5145
	0.126935	0.721134	sp|Q8IZR5|CKLF4_HUMAN	Color2 [DarkGray]	1	4		194	0.982903	22.1175	22.2576	22.0306	17.2553	23.3381	23.6488
	0.872594	2.15326	sp|Q8N122|RPTOR_HUMAN	Color2 [DarkGray]	1	4		722	0.832466	20.4906	20.5628	18.6782	15.8193	18.744	18.7086
	0.558996	0.943644	sp|Q8N157|AHI1_HUMAN	Color2 [DarkGray]	1	4		1127	0.867904	17.2143	17.8927	19.004	17.6918	16.0216	17.5667
	1.1103	1.20808	sp|Q8N163|CCAR2_HUMAN	Color2 [DarkGray]	1	4		678	0.804674	17.9183	19.5562	18.636	17.1135	17.7297	17.6431
	0.810497	0.994069	sp|Q8N163|CCAR2_HUMAN	Color2 [DarkGray]	1	4		681	0.804674	17.9183	19.5562	17.994	17.1135	17.7297	17.6431
	0.90706	1.21052	sp|Q8N1F8|S11IP_HUMAN	Color2 [DarkGray]	1	4		761	0.99993	21.2196	20.4757	20.799	18.6722	19.504	20.6865
	3.09818	1.30719	sp|Q8N1F8|S11IP_HUMAN	Color2 [DarkGray]	1	4		387	0.993251	22.6655	22.3629	22.6872	21.0926	21.2707	21.4306
	2.05865	1.29798	sp|Q8N1G0|ZN687_HUMAN	Color2 [DarkGray]	1	4		1057	1	21.0828	21.3279	21.1338	19.4283	19.891	20.3313
	1.33522	4.21462	sp|Q8N1G0|ZN687_HUMAN	Color2 [DarkGray]	1	4		227	0.830231	18.5206	18.7994	23.07	15.7024	15.9391	16.1046
	1.2848	2.83652	sp|Q8N1G0|ZN687_HUMAN	Color2 [DarkGray]	1	4		266	0.999954	21.23	19.2457	21.4217	16.3262	18.9095	18.1521
	0.850705	2.45058	sp|Q8N1G0|ZN687_HUMAN	Color2 [DarkGray]	1	4		271	0.999683	21.23	18.0591	21.4217	16.2975	18.9095	18.1521
	1.58546	3.10824	sp|Q8N1G2|CMTR1_HUMAN	Color2 [DarkGray]	1	4		53	0.752342	18.5208	18.1296	20.5372	15.0033	16.7176	16.142
	0.0984063	0.420562	sp|Q8N1I0|DOCK4_HUMAN	Color2 [DarkGray]	1	4		1700	0.999482	19.5028	19.7287	19.6812	20.5184	16.1675	20.9652
	1.25041	1.76265	sp|Q8N1I0|DOCK4_HUMAN	Color2 [DarkGray]	1	4		1620	0.811757	18.4835	17.4431	18.4834	17.0431	15.2538	16.8252
	2.38693	1.31457	sp|Q8N2F6|ARM10_HUMAN	Color2 [DarkGray]	1	4		45	1	21.7028	21.8476	21.7807	20.0825	20.4657	20.8392
	0.31564	-0.262859	sp|Q8N2U9|S66A2_HUMAN	Color2 [DarkGray]	1	4		110	0.999941	23.6607	22.9913	23.3508	23.0371	23.8486	23.9056
	2.43058	1.23213	sp|Q8N370|LAT4_HUMAN	Color2 [DarkGray]	1	4		274	0.998304	19.2689	19.0814	19.2338	17.5768	18.1118	18.199
	0.13669	-0.508468	sp|Q8N3D4|EH1L1_HUMAN	Color2 [DarkGray]	1	4		1273	0.784429	21.6746	17.4647	20.8728	19.8898	20.2151	21.4327
	1.65538	3.54806	sp|Q8N3D4|EH1L1_HUMAN	Color2 [DarkGray]	1	4		310	1	20.9484	21.2388	18.2245	16.9055	16.282	16.5801
	1.19762	-0.93792	sp|Q8N3V7|SYNPO_HUMAN	Color2 [DarkGray]	1	4		580	0.9997	19.3058	19.5554	18.5725	19.701	20.0828	20.4637
	3.14289	1.32299	sp|Q8N3X1|FNBP4_HUMAN	Color2 [DarkGray]	1	4		499	0.999999	21.6139	21.7342	21.6956	20.1423	20.3215	20.6109
	1.36307	3.27619	sp|Q8N4C8|MINK1_HUMAN	Color2 [DarkGray]	1	4		601	0.999151	20.507	18.0617	19.8942	17.8447	15.7988	14.9909
	2.89035	-1.11259	sp|Q8N4S9|MALD2_HUMAN	Color2 [DarkGray]	1	4		161	0.99892	20.0403	20.1947	20.2323	21.0207	21.4209	21.3636
	0.141428	-1.3601	sp|Q8N4Y2|EFC4A_HUMAN	Color2 [DarkGray]	1	4		392	0.999925	23.1903	19.6848	13.9596	22.5007	22.7781	15.6362
	0.324405	1.06882	sp|Q8N556|AFAP1_HUMAN	Color2 [DarkGray]	1	4		665	0.897872	20.4265	21.5303	18.137	17.6616	20.7213	18.5045
	0.457412	1.73635	sp|Q8N556|AFAP1_HUMAN	Color2 [DarkGray]	1	4		668	0.990056	22.0975	17.9981	22.2589	20.7323	17.9087	18.5045
+	2.10126	2.95438	sp|Q8N573|OXR1_HUMAN	Color2 [DarkGray]	1	4		201	0.990629	21.5642	21.896	21.2019	19.0543	19.2698	17.4748
	0.664203	2.77028	sp|Q8N573|OXR1_HUMAN	Color2 [DarkGray]	1	4		202	0.830971	22.0296	17.5431	21.9793	18.8183	19.0072	15.4156
	1.72494	-0.809977	sp|Q8N697|S15A4_HUMAN	Color2 [DarkGray]	1	4		298	0.999643	17.9573	18.3065	18.1652	18.6723	18.8807	19.3059
+	2.20742	-3.66244	sp|Q8N699|MYCT1_HUMAN	Color2 [DarkGray]	1	4		149	1	19.0751	16.8433	18.4378	21.4612	21.7189	22.1633
	0.569131	-2.48365	sp|Q8N699|MYCT1_HUMAN	Color2 [DarkGray]	1	4		115	0.842211	16.6609	18.087	18.8207	21.8406	22.4873	16.6917
	0.369874	0.917304	sp|Q8N6S5|AR6P6_HUMAN	Color2 [DarkGray]	1	4		2	0.99985	18.4505	18.0791	17.4746	16.8543	15.4817	18.9163
	0.874934	0.99994	sp|Q8N8A6|DDX51_HUMAN	Color2 [DarkGray]	1	4		83	1	21.7458	20.303	21.7729	19.8486	20.5663	20.4069
+	2.4072	2.8982	sp|Q8N9T8|KRI1_HUMAN	Color2 [DarkGray]	1	4		171	0.999873	19.9118	20.3404	19.7353	16.2519	17.2562	17.7849
	0.312423	1.90654	sp|Q8N9T8|KRI1_HUMAN	Color2 [DarkGray]	1	4		136	0.999944	24.2413	23.0878	18.2063	16.596	21.5534	21.6664
	3.08214	1.76727	sp|Q8N9U0|TAC2N_HUMAN	Color2 [DarkGray]	1	4		211	0.898502	17.8413	17.4841	18.041	15.9018	16.2369	15.926
	0.388626	0.588098	sp|Q8N9U0|TAC2N_HUMAN	Color2 [DarkGray]	1	4		218	0.965306	18.2264	17.5205	17.2316	15.9696	17.4033	17.8414
	0.299696	-0.819522	sp|Q8NA72|POC5_HUMAN	Color2 [DarkGray]	1	4		109	0.997221	17.7612	17.6564	17.2414	16.1793	19.3367	19.6016
	0.132307	0.63944	sp|Q8NAP3|ZBT38_HUMAN	Color2 [DarkGray]	1	4		309	0.870414	20.6087	18.4832	20.5464	20.0705	16.0844	21.5651
	1.46755	-0.332038	sp|Q8NBP7|PCSK9_HUMAN	Color2 [DarkGray]	1	4		688	1	20.1572	20.2032	20.3925	20.4478	20.589	20.7122
	0.0486882	0.306416	sp|Q8NC44|RETR2_HUMAN	Color2 [DarkGray]	1	4		385	1	16.9888	16.6346	20.9504	15.9433	21.1797	16.5315
+	4.47437	4.41073	sp|Q8NC51|PAIRB_HUMAN	Color2 [DarkGray]	1	4		234	0.999995	20.8658	20.5726	21.2281	16.677	16.419	16.3383
	0.328981	-1.78661	sp|Q8NC56|LEMD2_HUMAN	Color2 [DarkGray]	1	4		134	1	24.766	17.7246	22.3153	24.2156	24.2768	21.6733
	0.584999	-1.63892	sp|Q8NC56|LEMD2_HUMAN	Color2 [DarkGray]	1	4		138	1	24.5321	21.2927	20.668	24.2521	24.0624	23.0951
	0.633746	-1.79321	sp|Q8NC56|LEMD2_HUMAN	Color2 [DarkGray]	1	4		139	1	24.5321	21.2927	20.668	24.2521	24.5253	23.0951
	0.908445	1.58219	sp|Q8NC74|RB8NL_HUMAN	Color2 [DarkGray]	1	4		196	0.999669	17.4991	16.9666	19.5565	16.6244	16.0395	16.6118
	1.73091	3.29905	sp|Q8NC74|RB8NL_HUMAN	Color2 [DarkGray]	1	4		645	0.996893	20.5199	19.4739	20.2723	17.7346	17.4373	15.197
+	4.37908	6.74914	sp|Q8NCF5|NF2IP_HUMAN	Color2 [DarkGray]	1	4		88	1	23.5621	22.5497	23.34	16.0794	16.6159	16.5092
+	2.55496	6.23387	sp|Q8NCF5|NF2IP_HUMAN	Color2 [DarkGray]	1	4		90	1	23.5621	20.9109	23.34	16.3241	15.6582	17.129
+	3.97716	6.47455	sp|Q8NCF5|NF2IP_HUMAN	Color2 [DarkGray]	1	4		92	1	23.5621	22.5497	23.34	16.712	17.1585	16.1576
	1.63377	1.49126	sp|Q8ND30|LIPB2_HUMAN	Color2 [DarkGray]	1	4		387	0.998613	17.9344	19.0426	18.746	16.7567	16.9109	17.5817
	3.14193	1.77646	sp|Q8ND56|LS14A_HUMAN	Color2 [DarkGray]	1	4		216	1	25.6891	25.3792	25.5173	23.5099	23.6741	24.0723
+	2.44666	-2.197	sp|Q8ND76|CCNY_HUMAN	Color2 [DarkGray]	1	4		25	0.996144	18.7735	18.1056	18.6822	20.1615	20.8481	21.1426
	0.847366	-0.352091	sp|Q8ND76|CCNY_HUMAN	Color2 [DarkGray]	1	4		326	0.999998	23.4341	23.801	23.4635	23.6476	23.9306	24.1768
	0.0196728	0.0137386	sp|Q8NDI1|EHBP1_HUMAN	Color2 [DarkGray]	1	4		1058	1	20.9555	20.6496	20.9554	20.4857	20.8245	21.209
	0.990193	2.03603	sp|Q8NDT2|RB15B_HUMAN	Color2 [DarkGray]	1	4		109	0.905938	21.0906	20.237	20.9457	19.3053	16.9053	19.9546
	0.316364	-0.670116	sp|Q8NDT2|RB15B_HUMAN	Color2 [DarkGray]	1	4		562	0.999214	21.3973	20.1211	18.567	20.1433	20.8574	21.0951
	0.506242	-1.40416	sp|Q8NDX6|ZN740_HUMAN	Color2 [DarkGray]	1	4		44	1	20.8918	21.1504	17.4034	20.9886	21.3591	21.3105
+	3.2901	3.59663	sp|Q8NE71|ABCF1_HUMAN	Color2 [DarkGray]	1	4		228	1	25.4081	25.0926	25.0375	20.9638	21.6853	22.0992
+	4.5508	3.41876	sp|Q8NE71|ABCF1_HUMAN	Color2 [DarkGray]	1	4		166	1	21.0015	21.2598	21.3026	17.6493	17.6313	18.0271
+	5.15675	7.88201	sp|Q8NE71|ABCF1_HUMAN	Color2 [DarkGray]	1	4		105	1	23.8069	24.0976	23.5711	16.3618	15.7086	15.7591
+	3.94402	7.38056	sp|Q8NE71|ABCF1_HUMAN	Color2 [DarkGray]	1	4		109	1	23.4672	24.2025	23.1196	16.9022	15.6216	16.1239
	1.73323	4.82214	sp|Q8NEY8|PPHLN_HUMAN	Color2 [DarkGray]	1	4		133	0.9988	22.0685	22.5506	22.1929	15.8456	16.5933	19.9068
	1.91549	1.59955	sp|Q8NEY8|PPHLN_HUMAN	Color2 [DarkGray]	1	4		205	0.999428	24.5072	23.4065	24.2325	22.2737	22.3041	22.7697
+	3.38366	2.02425	sp|Q8NEZ4|KMT2C_HUMAN	Color2 [DarkGray]	1	4		2828	0.967875	18.7891	18.3954	18.8451	16.6814	16.8481	16.4274
	0.883838	1.02153	sp|Q8NF50|DOCK8_HUMAN	Color2 [DarkGray]	1	4		2096	0.996041	20.6218	19.042	20.484	18.6573	19.1783	19.2475
+	2.91578	-5.29522	sp|Q8NF91|SYNE1_HUMAN	Color2 [DarkGray]	1	4		8704	0.936794	18.1949	16.7737	17.2151	22.051	22.3605	23.6578
	0.0147	0.0739009	sp|Q8NF91|SYNE1_HUMAN	Color2 [DarkGray]	1	4		8358	0.895013	17.1919	17.5958	18.9021	20.9879	16.2238	16.2564
	0.0947621	0.227329	sp|Q8NFC6|BD1L1_HUMAN	Color2 [DarkGray]	1	4		1531	0.809227	17.5854	20.1968	20.0163	18.7288	19.1193	19.2684
+	3.44452	2.24275	sp|Q8NFC6|BD1L1_HUMAN	Color2 [DarkGray]	1	4		3019	0.862818	19.1574	18.6152	19.0817	16.6395	16.9166	16.5699
	1.47084	2.65679	sp|Q8NFC6|BD1L1_HUMAN	Color2 [DarkGray]	1	4		482	0.999876	18.9525	21.1859	18.8658	16.318	17.2338	17.4821
	0.52846	1.50772	sp|Q8NFC6|BD1L1_HUMAN	Color2 [DarkGray]	1	4		484	0.999833	18.0138	20.8123	16.7309	16.318	17.2338	17.4821
	0.688977	1.84916	sp|Q8NFG4|FLCN_HUMAN	Color2 [DarkGray]	1	4		62	0.999413	20.7831	19.1131	20.2872	19.1255	19.5203	15.9901
+	2.05495	3.02387	sp|Q8NFH8|REPS2_HUMAN	Color2 [DarkGray]	1	4		493	0.998346	21.5491	21.7492	21.6879	19.1027	19.4213	17.3905
	1.60415	3.18107	sp|Q8NFH8|REPS2_HUMAN	Color2 [DarkGray]	1	4		254	1	20.1358	19.7469	17.3516	16.3103	15.9654	15.4155
	2.7039	-1.9289	sp|Q8NFJ5|RAI3_HUMAN	Color2 [DarkGray]	1	4		292	0.995901	18.4949	17.6213	18.1138	19.8681	20.1726	19.976
+	3.12749	2.76674	sp|Q8NHG8|ZNRF2_HUMAN	Color2 [DarkGray]	1	4		135	1	22.3504	22.5964	21.728	19.1825	19.5036	19.6885
	1.45506	1.68593	sp|Q8NHG8|ZNRF2_HUMAN	Color2 [DarkGray]	1	4		82	0.999895	18.085	17.0536	18.3659	15.9603	15.6396	16.8468
	0.440166	1.73929	sp|Q8NI08|NCOA7_HUMAN	Color2 [DarkGray]	1	4		208	0.995202	21.1203	21.3037	18.1759	19.6914	15.7462	19.9445
	1.10999	2.25717	sp|Q8NI08|NCOA7_HUMAN	Color2 [DarkGray]	1	4		211	0.908879	21.1203	21.3037	20.9567	19.6914	16.9734	19.9445
+	2.64785	3.50364	sp|Q8NI08|NCOA7_HUMAN	Color2 [DarkGray]	1	4		89	0.99953	19.419	19.2576	19.8802	15.1105	16.2588	16.6766
	0.676949	1.49686	sp|Q9ULK5|VANG2_HUMAN	Color2 [DarkGray]	1	4		517	0.99915	17.9909	19.8702	19.93	17.5089	16.5689	19.2228
	0.647355	1.87072	sp|Q9ULK5|VANG2_HUMAN	Color2 [DarkGray]	1	4		520	0.988844	17.4231	19.8702	19.93	16.0857	16.3026	19.2228
	0.308179	-1.22091	sp|Q8TAD7|OCC1_HUMAN	Color2 [DarkGray]	1	4		28	0.98757	18.7182	17.4763	19.3247	16.6931	21.0546	21.4341
	1.57448	2.99642	sp|Q8TAD8|SNIP1_HUMAN	Color2 [DarkGray]	1	4		35	1	20.3332	20.7729	18.7725	17.5567	15.7042	17.6285
	0.339493	-2.45803	sp|Q8TAQ2|SMRC2_HUMAN	Color2 [DarkGray]	1	4		302	0.999958	26.9756	18.0555	27.0913	26.5025	26.5419	26.4521
	0.33639	-2.35398	sp|Q8TAQ2|SMRC2_HUMAN	Color2 [DarkGray]	1	4		304	0.999783	26.9756	18.3676	27.0913	26.5025	26.5419	26.4521
	0.356642	-2.40656	sp|Q8TAQ2|SMRC2_HUMAN	Color2 [DarkGray]	1	4		306	0.990023	25.9094	17.3434	25.6091	25.156	25.3593	25.5663
	2.41128	1.45843	sp|Q8TAQ2|SMRC2_HUMAN	Color2 [DarkGray]	1	4		283	0.99729	23.3665	23.0903	23.3028	21.3385	22.0337	22.0121
	0.0685707	0.129656	sp|Q8TB72|PUM2_HUMAN	Color2 [DarkGray]	1	4		136	1	22.3153	20.3388	22.0936	21.0581	21.5111	21.7894
	2.13877	0.844716	sp|Q8TB72|PUM2_HUMAN	Color2 [DarkGray]	1	4		182	0.999998	21.9493	21.9383	21.9158	20.7616	21.1982	21.3095
	1.73738	1.86716	sp|Q8TBN0|R3GEF_HUMAN	Color2 [DarkGray]	1	4		168	0.97291	17.8618	18.9749	18.5965	17.2772	16.0491	16.5054
	0.527704	-1.76571	sp|Q8TBY0|RBM46_HUMAN	Color2 [DarkGray]	1	4		300	1	18.2983	18.5139	18.1958	17.1703	21.3814	21.7534
	0.747562	1.1208	sp|Q8TBZ3|WDR20_HUMAN	Color2 [DarkGray]	1	4		357	0.986175	22.8232	21.5195	22.5975	20.4384	20.8558	22.2835
	1.77578	0.804447	sp|Q8TBZ3|WDR20_HUMAN	Color2 [DarkGray]	1	4		360	0.961854	21.6214	21.5195	21.684	20.4384	20.8558	21.1173
	0.692969	3.02656	sp|Q8TBZ3|WDR20_HUMAN	Color2 [DarkGray]	1	4		434	0.998638	22.7879	22.0699	22.6095	15.5152	21.2247	21.6477
	0.268464	-1.12957	sp|Q8TC26|TM163_HUMAN	Color2 [DarkGray]	1	4		12	0.833115	19.2763	18.2797	17.9885	21.0236	16.3824	21.5272
	0.60236	-2.71414	sp|Q8TC71|MIEAP_HUMAN	Color2 [DarkGray]	1	4		276	0.998913	17.8896	17.5539	18.4364	22.4129	22.9274	16.6821
+	3.34551	-3.39292	sp|Q8TC71|MIEAP_HUMAN	Color2 [DarkGray]	1	4		507	0.992618	17.7506	18.6153	18.4317	21.413	21.546	22.0174
+	4.20989	-3.85745	sp|Q8TC71|MIEAP_HUMAN	Color2 [DarkGray]	1	4		509	0.999958	18.186	18.2385	18.6434	21.9762	22.1323	22.5316
	0.0581128	0.31608	sp|Q8TC71|MIEAP_HUMAN	Color2 [DarkGray]	1	4		257	1	17.261	17.9777	17.4719	16.0771	20.9164	14.7688
	0.177766	-0.641391	sp|Q8TC71|MIEAP_HUMAN	Color2 [DarkGray]	1	4		259	1	17.5207	18.9658	16.9486	17.1866	20.9164	17.2563
	0.0173874	-0.0790475	sp|Q8TC71|MIEAP_HUMAN	Color2 [DarkGray]	1	4		261	1	18.474	17.367	17.9264	16.1446	20.9164	16.9435
	0.749301	1.2344	sp|Q8TCJ2|STT3B_HUMAN	Color2 [DarkGray]	1	4		498	1	25.5738	24.0236	25.3385	23.6537	22.7829	24.7961
	0.357191	1.05454	sp|Q8TCJ2|STT3B_HUMAN	Color2 [DarkGray]	1	4		499	1	25.1288	22.2081	24.8874	23.3526	21.5038	24.2043
	2.00545	0.884954	sp|Q8TD16|BICD2_HUMAN	Color2 [DarkGray]	1	4		582	1	20.9972	21.433	21.1454	20.053	20.3217	20.546
+	2.43161	2.20579	sp|Q8TDB6|DTX3L_HUMAN	Color2 [DarkGray]	1	4		539	1	19.0124	18.6288	19.0731	16.0333	17.1001	16.9635
	3.41527	1.80684	sp|Q8TDB6|DTX3L_HUMAN	Color2 [DarkGray]	1	4		221	0.997661	21.8475	21.4456	21.8868	19.7798	20.0687	19.9109
	1.43119	2.26183	sp|Q8TDB6|DTX3L_HUMAN	Color2 [DarkGray]	1	4		532	0.954433	19.6071	19.4206	19.359	17.2889	18.4206	15.8917
	0.838068	2.63233	sp|Q8TDB6|DTX3L_HUMAN	Color2 [DarkGray]	1	4		202	0.975641	21.3094	21.3714	21.3619	19.8909	15.8178	20.4369
	0.055891	-0.287268	sp|Q8TDD1|DDX54_HUMAN	Color2 [DarkGray]	1	4		782	1	22.4959	17.0344	21.9752	20.1235	20.9508	21.2929
+	3.35383	2.77831	sp|Q8TE68|ES8L1_HUMAN	Color2 [DarkGray]	1	4		182	1	22.0765	22.187	21.4813	19.1059	18.907	19.397
	0.582385	0.955316	sp|Q8TE77|SSH3_HUMAN	Color2 [DarkGray]	1	4		37	1	17.2209	18.2665	18.0598	17.6818	17.4123	15.5871
+	2.54198	2.83663	sp|Q8TE77|SSH3_HUMAN	Color2 [DarkGray]	1	4		9	0.813213	18.8477	18.5993	19.3031	16.0098	15.4532	16.7771
	0.381559	1.36439	sp|Q8TEH3|DEN1A_HUMAN	Color2 [DarkGray]	1	4		523	0.948445	20.4313	20.6703	17.7543	17.2644	20.5991	16.8993
	0.268756	-1.01308	sp|Q8TEU7|RPGF6_HUMAN	Color2 [DarkGray]	1	4		1093	0.792696	18.7672	17.3458	19.0509	20.495	21.1106	16.5975
	0.169439	0.129058	sp|Q8TEU7|RPGF6_HUMAN	Color2 [DarkGray]	1	4		1094	0.847793	21.245	20.7862	21.2583	20.495	21.1106	21.2967
	4.75192	-1.92618	sp|Q8TEW0|PARD3_HUMAN	Color2 [DarkGray]	1	4		924	1	17.6736	17.7526	17.8687	19.5816	19.7704	19.7214
	1.62013	1.4741	sp|Q8TEW0|PARD3_HUMAN	Color2 [DarkGray]	1	4		852	1	18.5154	18.7316	18.6648	17.3618	17.7552	16.3726
	0.601188	1.98356	sp|Q8TF01|PNISR_HUMAN	Color2 [DarkGray]	1	4		290	0.927666	18.3854	22.2034	18.3382	18.2817	18.5034	16.1913
	0.0794857	0.271172	sp|Q8WU17|RN139_HUMAN	Color2 [DarkGray]	1	4		625	1	20.7828	18.1467	17.6664	17.2375	18.8877	19.6573
	1.57272	2.6328	sp|Q8WU17|RN139_HUMAN	Color2 [DarkGray]	1	4		634	1	22.6996	21.8961	21.9416	18.1199	20.0427	20.4762
+	2.62933	4.89325	sp|Q8WUA4|TF3C2_HUMAN	Color2 [DarkGray]	1	4		167	0.992221	21.5	21.6164	21.2826	16.1233	15.6403	17.9557
	0.166496	0.619861	sp|Q8WUA7|TB22A_HUMAN	Color2 [DarkGray]	1	4		143	0.817169	18.1496	17.8118	22.1267	18.4	18.6636	19.1649
	0.0647952	-0.0562445	sp|Q8WUI4|HDAC7_HUMAN	Color2 [DarkGray]	1	4		181	0.999145	19.9366	19.3676	19.6978	19.2179	19.9548	19.9981
	0.586369	-0.982391	sp|Q8WUI4|HDAC7_HUMAN	Color2 [DarkGray]	1	4		155	0.999869	18.5246	18.8006	20.8342	20.0324	20.5757	20.4985
	0.605683	2.3125	sp|Q8WVC0|LEO1_HUMAN	Color2 [DarkGray]	1	4		171	1	17.357	22.0648	16.763	17.0948	16.0904	16.062
	1.68266	4.01003	sp|Q8WVC0|LEO1_HUMAN	Color2 [DarkGray]	1	4		179	1	19.24	22.0648	18.8251	16.3219	15.3005	16.4774
	0.0884269	0.226453	sp|Q8WVC0|LEO1_HUMAN	Color2 [DarkGray]	1	4		279	0.797802	18.3986	19.2392	20.7471	18.0442	19.7541	19.9072
	0.520777	1.0735	sp|Q8WVC0|LEO1_HUMAN	Color2 [DarkGray]	1	4		630	0.999886	20.7072	22.5677	20.4132	18.9477	20.7398	20.7801
+	5.66707	5.76652	sp|Q8WVC0|LEO1_HUMAN	Color2 [DarkGray]	1	4		658	1	22.3151	22.4739	22.3335	16.5622	16.405	16.8557
	1.10705	3.34802	sp|Q8WVC0|LEO1_HUMAN	Color2 [DarkGray]	1	4		197	1	22.6114	22.6412	22.6575	20.6172	20.8023	16.4466
	1.91862	2.31552	sp|Q8WVC0|LEO1_HUMAN	Color2 [DarkGray]	1	4		294	0.997906	18.2715	17.56	18.6681	15.068	16.509	15.976
	1.04388	1.45187	sp|Q8WVC0|LEO1_HUMAN	Color2 [DarkGray]	1	4		296	0.997055	17.1859	18.7449	17.4416	15.7579	17.2024	16.0564
+	3.07341	2.52751	sp|Q8WVC0|LEO1_HUMAN	Color2 [DarkGray]	1	4		300	0.887704	18.0877	18.7614	18.523	15.8274	15.6462	16.3159
	0.361569	1.04794	sp|Q8WVM8|SCFD1_HUMAN	Color2 [DarkGray]	1	4		303	0.966997	18.1015	21.87	18.8468	18.2003	18.184	19.2901
	1.58506	1.87411	sp|Q8WWI1|LMO7_HUMAN	Color2 [DarkGray]	1	4		1510	1	21.7621	21.9915	20.312	19.2298	19.5214	19.6921
	0.564783	1.83102	sp|Q8WWI1|LMO7_HUMAN	Color2 [DarkGray]	1	4		1516	1	21.2192	21.4712	17.0492	17.8235	18.1706	18.2524
	0.775486	-0.953206	sp|Q8WWI1|LMO7_HUMAN	Color2 [DarkGray]	1	4		1593	0.999997	24.1745	22.8972	24.3807	24.1215	25.07	25.1204
	1.33135	2.17007	sp|Q8WWI1|LMO7_HUMAN	Color2 [DarkGray]	1	4		704	0.986187	19.5368	19.313	17.4598	16.4281	16.0349	17.3365
	0.0562712	-0.392228	sp|Q8WWI1|LMO7_HUMAN	Color2 [DarkGray]	1	4		1423	0.95628	22.754	17.7358	17.3289	16.3518	21.1709	21.4726
+	2.33829	3.06456	sp|Q8WWI1|LMO7_HUMAN	Color2 [DarkGray]	1	4		751	0.979587	19.758	19.7674	19.7146	17.1173	15.619	17.31
	0.0387829	0.197381	sp|Q8WWI1|LMO7_HUMAN	Color2 [DarkGray]	1	4		1586	0.799221	21.1232	20.2797	17.6437	20.7453	20.9697	16.7395
	1.96583	1.91032	sp|Q8WWI1|LMO7_HUMAN	Color2 [DarkGray]	1	4		895	0.999196	18.8928	19.3599	19.1039	17.2183	17.9006	16.5067
	0.242457	0.769611	sp|Q8WWM7|ATX2L_HUMAN	Color2 [DarkGray]	1	4		111	0.999998	17.627	20.9319	16.86	17.6519	17.5752	17.883
	0.275826	0.771262	sp|Q8WWM7|ATX2L_HUMAN	Color2 [DarkGray]	1	4		449	0.999506	18.8869	17.6924	20.3682	16.5902	18.9032	19.1403
	1.13076	3.31449	sp|Q8WWQ0|PHIP_HUMAN	Color2 [DarkGray]	1	4		1315	0.999739	21.0444	20.7199	21.0764	16.0438	16.4853	20.3682
	2.31818	0.883918	sp|Q8WWQ0|PHIP_HUMAN	Color2 [DarkGray]	1	4		911	1	19.9606	19.7012	19.7975	18.7102	19.1822	18.9151
[truncated: 1,225 more rows]

## Sheet: GO analysis
Category	Term	Count	%	PValue	Genes	List Total	Pop Hits	Pop Total	Fold Enrichment	Bonferroni	Benjamini	FDR
GOTERM_MF_DIRECT	GO:0003723~RNA binding	121	24.8971	2.04336e-33	O00425, Q4G0J3, P35659, P07900, O43159, P67809, Q14966, O43399, O43310, Q9UPN3, Q06265, Q6NZI2, Q01130, O60841, O43719, Q7L4I2, P17275, P63165, Q9Y2X3, Q9BQG0, P09651, Q92614, Q9NSI8, Q01804, Q9H0D6, P05455, P51991, P07910, Q13523, Q15149, P13639, Q8NF91, O94875, Q8NE71, Q01082, O75494, P51116, Q659C4, Q9UKV3, P20042, Q96QR8, P42696, Q13895, Q9H1E3, O95218, Q9NYF8, O75400, Q9Y606, Q96GM8, O43818,…	465	1455	18770	3.35686	1.23214e-30	1.23419e-30	1.18719e-30
GOTERM_CC_DIRECT	GO:0005737~cytoplasm	222	45.679	1.04429e-22	Q86VQ1, P04114, Q6ZRV2, Q9NSY1, P67809, P49023, Q9UPN3, Q06265, Q63ZY3, Q6NZI2, Q8TE68, Q01130, Q96GX9, Q96JM3, Q9BQG0, Q9NSI8, Q9C0C2, P05455, Q86YV0, O43566, P13639, Q8NF91, Q92608, Q9UI08, Q8NE71, O75494, P51116, Q5UIP0, P49006, P20042, Q9UMZ2, Q96EB6, Q9H2G2, Q13017, Q9H1E3, Q15435, Q9NYF8, O75122, Q9HCH5, Q5T0N5, Q9NSK0, P20810, P42167, O60664, Q96JK2, Q01105, Q9BW04, Q53EL6, O94929, Q9UJU6,…	467	5361	20164	1.788	5.47206e-20	5.47206e-20	5.05434e-20
GOTERM_CC_DIRECT	GO:0005829~cytosol	222	45.679	3.08735e-22	P04114, P67809, O43310, P49023, Q5VV41, Q06265, Q6NZI2, Q8TE68, Q96CP6, O43318, Q01130, Q96GX9, Q9NZ63, Q9Y2X3, Q9NSI8, Q15785, Q01804, Q9C0C2, Q9H4L5, Q86YV0, P13639, Q92609, Q92608, Q9UI08, Q8IZP0, Q8NE71, O75494, P51116, Q659C4, Q9UKV3, P55042, Q9ULX3, P20042, Q15311, Q92844, Q96EB6, P29536, Q9H2G2, Q13017, O75122, Q3KQU3, Q5T0N5, Q5TZA2, P20810, O60664, Q01105, P17096, Q9H0B6, Q9BW04, Q53EL6,…	467	5404	20164	1.77377	1.61777e-19	8.08887e-20	7.47139e-20
GOTERM_MF_DIRECT	GO:0005515~protein binding	396	81.4815	4.18806e-20	P04114, P67809, P49023, Q5VV41, Q06265, Q96JM3, Q9UMY4, Q9Y2X3, Q92614, Q92733, Q01804, Q9H0D6, P05455, Q9H4L5, O95685, Q9H4L7, Q8NF91, Q92609, Q9UI08, Q92608, Q8IZP0, Q8NE71, P51116, Q659C4, Q5JTV8, Q9UKV3, Q9ULX3, P49006, Q9UMZ2, Q92844, Q96EB6, Q9H2G2, O95218, Q9NYF8, Q9HCH5, Q5T0N5, Q5TZA2, P18615, P20810, O60664, Q96JK2, Q9H0B6, Q9UK61, Q6NXS1, Q9UJU6, Q8TDB6, Q92945, Q9NWC5, P18754, Q676U5,…	465	12518	18770	1.27694	2.5254e-17	1.26479e-17	1.21663e-17
GOTERM_CC_DIRECT	GO:0005654~nucleoplasm	165	33.9506	4.96988e-17	Q86UW7, Q4G0J3, P35659, P07900, O43159, P67809, Q14966, P04637, Q06265, Q6NZI2, Q9UPN9, O75781, Q01130, Q05209, Q9NZ63, Q9H6Y2, O43719, P17275, Q96JM3, P63165, P25205, Q9Y2X3, Q8WWI1, Q9BQG0, P09651, P45973, Q92733, Q9H0D6, P22059, Q58WW2, P51991, P07910, O95049, Q9H4L7, Q9Y6X9, Q13769, Q8NF91, Q9P1Y5, Q8NE71, O75494, Q9NYV4, Q5UIP0, P46939, P35251, Q9UKV3, P55285, Q9ULX3, O60292, Q96QR8, Q99638,…	467	3846	20164	1.8524	2.60421e-14	8.68072e-15	8.01807e-15
GOTERM_MF_DIRECT	GO:0045296~cadherin binding	38	7.81893	3.82774e-15	Q9H2G2, Q86SQ0, Q5VV41, Q9Y5K6, Q9UPN3, Q5T0N5, O60749, Q8TE68, P35611, P42167, P20810, P35221, O60664, Q6Y7W6, Q9H0B6, P55196, Q92597, Q9UJU6, Q9C0C2, Q9Y490, Q15149, O00515, P13639, Q9BY44, Q8IZP0, P37802, Q8NC51, Q09666, Q01082, Q07960, O60716, P42356, O60437, Q7Z2W4, P55285, P04075, P61978, P08238	465	316	18770	4.85409	2.27618e-12	7.70652e-13	7.41306e-13
GOTERM_MF_DIRECT	GO:0003779~actin binding	39	8.02469	5.5092e-15	Q13576, Q9UPN3, Q12929, Q8TE68, A1L390, Q7Z406, P35611, Q5TZA2, P33241, Q9Y4G6, Q9HBL0, P46821, O94929, P26038, Q9UJU6, Q14315, Q9UMS6, Q08495, Q9UPQ0, P57737, Q15149, Q9BX66, Q8NF91, Q9UI08, Q13425, P51858, B2RTY4, Q01082, P13796, Q8TE77, O14639, P46939, Q765P7, Q9BYB0, Q9HC29, P04075, Q66K74, O43491, P29536	465	337	18770	4.67139	3.34732e-12	8.31889e-13	8.00211e-13
GOTERM_CC_DIRECT	GO:0000792~heterochromatin	16	3.29218	6.08159e-14	Q9H4L7, Q9Y6X9, P46100, Q13547, P10412, P29590, P16401, P17987, Q00613, P63165, Q9UK61, P45973, Q9HC52, Q13263, Q9C0C2, Q96EB6	467	46	20164	15.0183	3.18803e-11	7.96688e-12	7.35872e-12
GOTERM_MF_DIRECT	GO:0051015~actin filament binding	29	5.96708	1.20094e-12	Q13576, O75122, Q9UPN3, Q0ZGT2, P55008, Q7Z406, P35611, P35221, Q9Y4G6, P55196, Q92614, O94929, Q9UJU6, Q9Y490, Q14315, Q08495, P35749, P57737, P13639, Q8NF91, Q9P1Y5, Q6JBY9, Q01082, P13796, P13797, O14639, P46939, P49006, Q66K74	465	220	18770	5.32092	7.2416e-10	1.45074e-10	1.3955e-10
GOTERM_CC_DIRECT	GO:0005925~focal adhesion	38	7.81893	3.99907e-12	Q86SQ0, P49023, O75122, Q0ZGT2, P35611, O95297, Q05209, Q63HR2, Q96N67, P35221, Q9Y4G6, Q02952, P17096, Q8WWI1, Q9HBL0, P26038, Q9Y490, Q14315, Q9UMS6, Q58WW2, Q15149, Q68CZ2, P06748, Q9BX66, O94875, Q9UI08, Q13425, Q09666, P13796, Q7Z5R6, Q00587, P42356, P24821, P05362, P05386, P61978, O14974, O43491	467	422	20164	3.88804	2.09549e-09	4.19102e-10	3.8711e-10
GOTERM_BP_DIRECT	GO:0008380~RNA splicing	25	5.14403	2.38193e-11	P98175, Q4G0J3, O95218, Q9NYF8, Q14966, P67809, Q01130, Q8IYB3, P09651, Q14498, Q13523, Q9H7N4, P07910, Q92945, Q13769, Q9HB90, Q13427, Q5T200, Q9NYV4, Q96ST2, Q9UKV3, O60231, P78362, P26368, Q9Y2W1	456	191	19349	5.55393	5.94767e-08	5.9453e-08	5.90243e-08
GOTERM_CC_DIRECT	GO:0016020~membrane	104	21.3992	3.02422e-09	P07900, Q9UPN3, O00303, P33241, P25205, Q9Y2X3, Q9BQG0, P09651, Q92614, Q15785, Q9H0D6, P22059, Q9H6H4, P07910, Q9H4L5, P57737, P07359, Q15149, Q86YV0, P13639, O94875, Q9P1Y6, Q92608, Q9UI08, Q9NV70, Q8NE71, P51116, P46939, Q5JTV8, P55042, Q9BSJ8, Q15311, P29536, Q13895, Q08380, O75400, O75122, Q9HCH5, P20810, P42167, O60664, Q86X29, Q9H0B6, Q9UP83, Q4KMQ2, A2RRP1, Q9Y6R1, Q92945, Q8IWX8, Q13425,…	467	2511	20164	1.78832	1.58469e-06	2.64115e-07	2.43954e-07
GOTERM_CC_DIRECT	GO:0005856~cytoskeleton	38	7.81893	4.49983e-09	Q6ZRV2, P49023, Q9UPN3, Q5T0N5, P35611, P35221, Q96RU3, Q9Y4G6, Q02952, Q9HC35, Q9BRK4, Q9HBL0, P26038, Q9UJU6, Q9Y490, Q14315, Q14678, Q15149, Q8NF91, Q92608, Q9UI08, Q13425, Q8IZP0, P37802, Q5JSP0, Q8TE77, Q7Z5R6, Q6NY19, Q00587, P16157, O60437, P46939, Q9HC29, P62328, P49006, Q9H4E7, O43491, P29536	467	541	20164	3.03282	2.35791e-06	3.36844e-07	3.11131e-07
GOTERM_CC_DIRECT	GO:0005634~nucleus	189	38.8889	7.58054e-08	O00425, P08559, Q4G0J3, P35659, P07900, Q9NSY1, P67809, Q14966, P04637, Q06265, Q6NZI2, Q9UPN9, Q01130, O43318, Q05209, Q8WWQ0, O43719, Q96JM3, P63165, P25205, Q8WWI1, Q9BQG0, Q9BXM0, P09651, Q9NSI8, Q15785, P45973, Q92733, Q01804, Q9C0C2, Q9H0D6, P05455, Q58WW2, P51991, P07910, Q13523, O95049, Q96CW6, Q9H4L7, Q9Y6X9, Q13769, O43566, P13639, Q8NF91, O94875, Q9UQ88, Q8IZP0, Q01082, O75494, P51116,…	467	5848	20164	1.39545	3.97213e-05	4.96526e-06	4.58623e-06
GOTERM_CC_DIRECT	GO:0030054~cell junction	22	4.52675	9.83399e-08	Q5TCZ1, O95049, P43490, Q15109, Q13425, Q16625, Q8IZP0, Q9UPN3, Q01082, P13796, O60716, O00501, Q9UBW5, P46939, Q9Y4J8, P35221, P55285, P55196, Q9BXM0, Q66K74, O43491, P22059	467	230	20164	4.13004	5.15288e-05	5.72557e-06	5.2885e-06
GOTERM_BP_DIRECT	GO:0006397~mRNA processing	21	4.32099	1.02578e-07	Q9H7N4, Q4G0J3, Q92945, Q13769, O95218, Q9NYF8, P67809, Q9P1Y6, Q5T200, Q01130, Q9NYV4, Q00613, Q96ST2, Q9BXP5, Q9UKV3, Q8IYB3, P09651, P26368, Q14498, Q9Y2W1, Q9H0D6	456	207	19349	4.3047	0.000256104	0.000128017	0.000127094
GOTERM_CC_DIRECT	GO:0032991~macromolecular complex	41	8.43621	1.10996e-07	P30566, P98175, P07900, O95999, P04637, Q16625, Q0VF96, O75420, Q6NZI2, O60749, Q8TE68, Q8WXI9, P16284, Q01105, Q6Y7W6, Q9H0B6, Q15042, Q14498, P45973, P26678, Q13263, Q8TDB6, Q8NHG8, P07910, P06748, Q13547, P31749, Q13425, Q5U651, Q969G5, Q9HCK8, P18754, P46939, Q9Y4J8, Q9HC29, Q9BXP5, P55087, Q92844, P08238, P01024, Q96EB6	467	692	20164	2.55822	5.81604e-05	5.81621e-06	5.37223e-06
GOTERM_CC_DIRECT	GO:0015629~actin cytoskeleton	23	4.73251	1.23555e-07	P07910, Q9UMS6, O43166, Q08495, Q13576, O00515, O94875, Q9Y5K6, Q9UPN3, Q09666, P13796, Q0ZGT2, Q5TZA2, O14639, P35221, Q765P7, P33241, Q9Y4G6, P04075, O94929, O14974, Q9C0C2, O14745	467	254	20164	3.90979	6.47405e-05	5.88569e-06	5.4364e-06
GOTERM_CC_DIRECT	GO:0048471~perinuclear region of cytoplasm	42	8.64198	3.84095e-07	Q9H2G2, Q14643, P07900, Q9UBF8, P78562, O95999, O43399, O43310, Q9UN36, O95171, Q9Y5K6, P10451, P55008, P55327, Q86UE4, Q00613, Q01105, P25205, Q92597, P46821, P26038, P26678, P22059, O14745, Q08495, Q15149, Q7Z6J2, Q8IWX8, O94875, Q9NV70, Q9P266, Q8NC51, Q5U651, P13796, Q07960, Q96A49, Q96S99, Q9Y6D5, Q9UMZ2, Q9H4E7, Q66K74, P08238	467	754	20164	2.40513	0.000201246	1.67722e-05	1.54918e-05
GOTERM_CC_DIRECT	GO:0016607~nuclear speck	29	5.96708	5.19693e-07	P98175, Q14004, Q9UQ35, Q9NSY1, Q9NYF8, Q14966, Q14669, O75400, Q8WXI9, Q01130, Q96GM8, P63165, Q8IYB3, P55196, Q14498, Q92733, Q13523, Q16539, P43490, Q13427, Q5T200, Q86YP4, O75494, Q9NW75, Q9NYV4, Q9UKV3, P78362, P26368, Q9Y2W1	467	417	20164	3.00277	0.000272282	2.09476e-05	1.93486e-05
GOTERM_MF_DIRECT	GO:0071889~14-3-3 protein binding	9	1.85185	6.28267e-07	Q9UMS6, Q92934, Q9UBF8, P85037, Q9NU19, P31749, Q9Y580, P78362, O14974	465	31	18770	11.719	0.000378773	6.32455e-05	6.08372e-05
GOTERM_MF_DIRECT	GO:0005198~structural molecule activity	19	3.90947	8.90723e-07	P53621, P02671, P36915, Q15149, O00515, Q13425, Q9UPN3, O00501, P56856, O95297, Q5TZA2, O60437, P16157, P35221, P27816, Q9Y4G6, P07197, P46821, O43491	465	186	18770	4.12337	0.000536962	7.68567e-05	7.393e-05
GOTERM_BP_DIRECT	GO:0000398~mRNA splicing, via spliceosome	22	4.52675	1.0598e-06	Q13523, P07910, P51991, P98175, O15042, Q9UQ35, Q8IWX8, P67809, O75400, O75494, Q01130, Q9NZ63, O43719, Q9BXP5, Q8IYB3, O60231, Q6UN15, P09651, P26368, P61978, Q13595, Q92733	456	261	19349	3.57665	0.00264282	0.000881752	0.000875393
GOTERM_CC_DIRECT	GO:0005912~adherens junction	17	3.49794	1.88852e-06	O15061, Q9BX66, Q96NY8, Q9P266, Q0ZGT2, O60716, P35611, Q00587, P35221, P55285, Q8WWI1, P55196, Q92597, Q9BQJ4, P26038, Q9C0C2, Q9Y490	467	168	20164	4.36918	0.000989095	7.06845e-05	6.52887e-05
GOTERM_MF_DIRECT	GO:0031492~nucleosomal DNA binding	9	1.85185	5.03833e-06	P07910, Q13547, P52926, O75367, P10412, Q8WXI9, P18754, P16401, P05114	465	40	18770	9.08226	0.00303351	0.000380394	0.000365909
GOTERM_BP_DIRECT	GO:0048024~regulation of mRNA splicing, via spliceosome	7	1.44033	6.57698e-06	Q9NZ63, Q4G0J3, Q8IYB3, P78362, Q14498, O75494, P61978	456	21	19349	14.144	0.0162886	0.00410403	0.00407444
GOTERM_BP_DIRECT	GO:0016032~viral process	29	5.96708	8.60753e-06	Q14004, P07900, Q9UBF8, P04439, P04637, O43318, Q00613, P85037, Q01105, Q9HB58, Q9H6F5, Q9Y5A9, P09651, P26038, P45973, Q13263, Q6UUV7, Q8TDB6, Q9Y490, O43760, P49790, P06748, O75179, Q8IZP0, Q9NV70, P18754, P20340, Q92844, Q96EB6	456	474	19349	2.59605	0.0212638	0.00429688	0.00426589
GOTERM_CC_DIRECT	GO:0030027~lamellipodium	17	3.49794	9.23989e-06	Q13576, O94875, P49023, Q9UI08, P31749, Q8IZP0, Q5JSP0, Q7Z5R6, O60749, O60716, P55008, O14639, P35221, Q765P7, Q14195, O94929, Q9UJU6	467	190	20164	3.86327	0.00483002	0.00032278	0.00029814
GOTERM_MF_DIRECT	GO:0005200~structural constituent of cytoskeleton	13	2.6749	9.97553e-06	O15061, Q15149, O94875, Q9Y5K6, Q01082, P35611, Q5TZA2, O60437, P16157, Q9Y4G6, P07197, P26038, Q9Y490	465	104	18770	5.0457	0.00599722	0.000669469	0.000643976
GOTERM_CC_DIRECT	GO:0070062~extracellular exosome	83	17.0782	1.10039e-05	P23470, P04114, P07900, P04439, P67809, Q06265, P50895, Q8TE68, Q8IYJ3, P17987, P08240, P33241, P01833, P09651, O14745, O43760, P07910, P07359, Q15149, Q86YV0, O00515, P13639, Q92608, Q8IV36, Q8IZP0, Q96NY8, Q01082, Q96NY7, P13796, P46939, P35251, P49006, O43491, P01024, Q9H2G2, P53621, P02671, Q15435, Q13576, Q08380, Q9UN36, O75367, Q9Y5K6, O95171, Q12929, Q08345, P12111, P10451, Q7Z406, Q53TN4,…	467	2217	20164	1.61649	0.00574949	0.000360378	0.000332868
GOTERM_MF_DIRECT	GO:0051020~GTPase binding	8	1.64609	2.91992e-05	P07900, Q9HB90, P67809, Q01082, Q5U651, P13796, Q5T0N5, Q676U5	465	37	18770	8.7277	0.0174533	0.00165508	0.00159205
GOTERM_MF_DIRECT	GO:0005096~GTPase activator activity	21	4.32099	3.01421e-05	Q6ZT62, O43166, Q13017, Q13576, Q86YV0, O43566, P49796, O94988, Q7Z6I6, Q92609, Q9UPU7, Q92608, B2RTY4, Q07960, Q9H6Z4, P42331, Q765P7, Q9NU19, Q15042, O60292, Q15311	465	285	18770	2.97431	0.0180118	0.00165508	0.00159205
GOTERM_MF_DIRECT	GO:0042393~histone binding	16	3.29218	3.52418e-05	P35659, P06748, P46100, Q8NEZ4, Q9HCK8, P18754, Q99543, Q01105, Q92785, P06454, P49736, Q9UER7, O14647, Q96EB6, Q6PL18, Q8TDB6	465	177	18770	3.64887	0.021027	0.00177384	0.00170629
GOTERM_CC_DIRECT	GO:0030426~growth cone	14	2.88066	3.80331e-05	P53621, Q9UN36, Q8IZP0, B2RTY4, Q12929, Q96A49, O60716, P51116, Q7Z406, Q96N67, P46939, Q7Z333, Q14195, P46821	467	147	20164	4.11216	0.0197324	0.00117231	0.00108282
GOTERM_MF_DIRECT	GO:0019899~enzyme binding	24	4.93827	8.57231e-05	Q13501, Q16539, Q9UKK3, Q8NF91, O95999, P04637, Q13547, P31749, O75367, P16157, P63165, Q9HC29, Q9UKV3, Q9UMY4, P17096, P62328, P26368, Q99638, P26038, P49736, Q9UER7, Q9C0C2, Q96EB6, Q8TDB6	465	382	18770	2.53606	0.0503799	0.00398283	0.00383116
GOTERM_BP_DIRECT	GO:0051056~regulation of small GTPase mediated signal transduction	14	2.88066	0.000101572	O43166, Q13017, O94988, Q7Z6I6, Q92608, Q5VV41, B2RTY4, Q5JSP0, Q07960, A1L390, P42331, Q9H4E7, O60292, Q15311	456	159	19349	3.73615	0.224027	0.0422538	0.0419491
GOTERM_MF_DIRECT	GO:0008092~cytoskeletal protein binding	9	1.85185	0.0001088	Q14315, Q8NF91, Q9BX66, Q5JTV8, Q8IZP0, P04075, Q9UPN3, P26038, O43491	465	60	18770	6.05484	0.063504	0.00469395	0.00451521
GOTERM_MF_DIRECT	GO:0019901~protein kinase binding	28	5.76132	0.000123869	Q6ZRV2, Q14004, P13807, Q92934, O95999, P04637, O75367, O60825, P50851, P0C1Z6, Q00613, O75909, P26038, Q13501, P06748, O43566, P13639, P31749, P51812, O60716, Q8ND76, Q9NYV4, P46939, Q9HC29, Q99638, O14974, P08238, Q9UER7	465	498	18770	2.26955	0.0719761	0.0049878	0.00479787
GOTERM_CC_DIRECT	GO:0031965~nuclear membrane	17	3.49794	0.000142138	Q9H4L5, P49790, Q8NF91, P67809, O75179, P29590, Q9UIL8, P18754, Q03252, Q86UE4, P42167, Q5UIP0, Q99543, Q5JTV8, P63165, O15427, Q9UK76	467	238	20164	3.08412	0.0717793	0.00413781	0.00382194
GOTERM_BP_DIRECT	GO:0007010~cytoskeleton organization	13	2.6749	0.000145775	Q08495, O75400, Q5JSP0, O75781, P35611, Q8WWQ0, P16157, O14639, Q9Y4G6, Q5VZL5, O60292, P26038, Q9H2E6	456	143	19349	3.85746	0.305127	0.0437054	0.0433902
GOTERM_MF_DIRECT	GO:0017166~vinculin binding	5	1.02881	0.000155853	O15061, P35221, P46939, P49023, Q9Y490	465	12	18770	16.819	0.0897048	0.00588343	0.00565939
GOTERM_BP_DIRECT	GO:0042149~cellular response to glucose starvation	8	1.64609	0.00015826	Q13615, O43159, P04637, P58004, Q9BQG0, Q5T011, P09651, Q96EB6	456	50	19349	6.78912	0.326458	0.0437054	0.0433902
GOTERM_CC_DIRECT	GO:0016605~PML body	11	2.26337	0.000173643	Q13501, Q00613, P61244, O43566, P46100, P04637, P63165, P29590, P45973, Q9UER7, Q96EB6	467	106	20164	4.48071	0.0869792	0.00478888	0.00442331
GOTERM_BP_DIRECT	GO:0006325~chromatin organization	18	3.7037	0.000174936	Q9H1E3, P35659, Q13547, Q8NEZ4, Q9HCK8, P16401, Q99543, P52926, Q92785, P45973, Q9HC52, Q13263, Q9UER7, O14647, Q96EB6, Q6PL18, P05114, Q8TDB6	456	263	19349	2.90409	0.353935	0.0437054	0.0433902
GOTERM_BP_DIRECT	GO:0051017~actin filament bundle assembly	7	1.44033	0.000175102	Q08495, Q14195, P13796, Q12929, P13797, P35611, P55008	456	36	19349	8.25067	0.354201	0.0437054	0.0433902
GOTERM_CC_DIRECT	GO:0001725~stress fiber	9	1.85185	0.000227786	Q9UMS6, Q9UPQ0, O14639, Q9BX66, P49023, P13796, O94929, O60292, Q7Z406	467	71	20164	5.47323	0.112524	0.00596799	0.00551242
GOTERM_BP_DIRECT	GO:2000773~negative regulation of cellular senescence	6	1.23457	0.000253272	P43490, Q13207, P67809, P52926, Q99759, Q96EB6	456	25	19349	10.1837	0.468739	0.0537116	0.0533242
GOTERM_BP_DIRECT	GO:0008360~regulation of cell shape	13	2.6749	0.000258229	Q08495, O75400, Q5JSP0, Q12929, O75781, Q7Z406, Q8WWQ0, Q00587, Q9Y2D5, P04075, P05362, P26038, O14745	456	152	19349	3.62905	0.475275	0.0537116	0.0533242
GOTERM_BP_DIRECT	GO:0071479~cellular response to ionizing radiation	7	1.44033	0.000318737	Q16539, P43490, P04637, Q99638, Q92844, Q9C0C2, Q96EB6	456	40	19349	7.4256	0.548877	0.0611976	0.0607563
GOTERM_CC_DIRECT	GO:0014069~postsynaptic density	17	3.49794	0.000402136	O43166, Q08495, P51991, O15075, O43164, Q14643, Q7Z6J2, O43566, Q8IZP0, Q01082, Q12929, O75781, P51116, P35611, Q9BYB0, P46821, Q9UJU6	467	261	20164	2.81234	0.190033	0.0100343	0.00926828
GOTERM_BP_DIRECT	GO:0007165~signal transduction	48	9.87654	0.000448941	Q13017, P53621, Q13576, Q6ZRV2, Q14643, P35659, Q9UBF8, O94988, Q08380, Q7Z6I6, P49023, Q9UN36, Q9Y5K6, P50895, Q5T0N5, P10451, O95297, P33241, P16284, Q96RU3, Q02952, P55196, Q92597, Q13442, Q6ZT62, Q16539, P36915, Q86YV0, Q7Z6J2, P06748, P43490, P49796, P31749, P51812, P51858, Q5U651, Q7Z5R6, Q07960, P16157, P42356, P42331, Q9Y4J8, P55042, Q92882, P61978, Q92844, O14974, P01024	456	1204	19349	1.69164	0.67413	0.0800398	0.0794626
GOTERM_CC_DIRECT	GO:0032587~ruffle membrane	10	2.05761	0.000479205	Q14678, Q765P7, O75122, Q9P266, Q9UPN3, P13796, Q12929, Q8TE68, Q9Y490, P55008	467	99	20164	4.36139	0.222105	0.010608	0.00979824
GOTERM_CC_DIRECT	GO:0002102~podosome	6	1.23457	0.00048445	Q9UBW5, Q05209, Q5TCZ1, P13796, P61978, Q9UJU6	467	29	20164	8.93332	0.224241	0.010608	0.00979824
GOTERM_CC_DIRECT	GO:0005730~nucleolus	51	10.4938	0.000485863	Q14643, P08559, O43159, P23193, P04637, Q9NP64, Q06265, Q9BW71, Q6PK04, Q9H6Y2, P63165, Q9Y2X3, Q9BQG0, P45973, P22059, Q9H0D6, P06748, Q8N9T8, Q8NF91, Q9NR30, Q01082, P35251, Q9UKV3, Q8N573, Q66K74, P42696, Q9UER7, Q96EB6, Q8IY81, Q13895, Q9H1E3, Q6Q0C0, O75367, Q9Y4E1, P29590, Q96GM8, O43818, Q99543, Q7Z333, Q9H6F5, P49790, Q13428, P51812, Q9NW75, O60832, Q9BVJ6, P78362, O14974, P41227, Q13595,…	467	1331	20164	1.65444	0.224815	0.010608	0.00979824
GOTERM_BP_DIRECT	GO:0050790~regulation of catalytic activity	22	4.52675	0.000492667	Q5TCZ1, Q13017, Q15435, Q5VZ89, P49796, O94988, Q9NSY1, Q7Z6I6, Q92608, Q07960, Q9H6Z4, A1L390, Q8TE68, P18754, Q86VX9, Q5TH69, Q9Y6D5, P35251, Q9BRG2, Q9H4E7, Q9HC52, Q9UJU6	456	396	19349	2.35733	0.707851	0.0805734	0.0799923
GOTERM_BP_DIRECT	GO:0007569~cell aging	6	1.23457	0.000523956	P06748, Q13207, P04637, P05362, Q53EL6, Q96EB6	456	29	19349	8.77904	0.729819	0.0805734	0.0799923
GOTERM_BP_DIRECT	GO:0006974~cellular response to DNA damage stimulus	17	3.49794	0.000548777	Q8NFC6, P36915, Q9Y6X9, Q8TC71, Q9UKK3, Q14669, P04637, P31749, Q6KC79, Q5UIP0, Q7Z333, O75909, Q99638, P45973, Q92844, Q96EB6, Q8TDB6	456	264	19349	2.73236	0.746064	0.0805734	0.0799923
GOTERM_BP_DIRECT	GO:0051058~negative regulation of small GTPase mediated signal transduction	4	0.823045	0.00066244	Q6ZT62, P42331, Q0VF96, Q9Y5K6	456	8	19349	21.216	0.808843	0.0918583	0.0911959
GOTERM_BP_DIRECT	GO:0031065~positive regulation of histone deacetylation	5	1.02881	0.000710606	O43159, P04637, P29590, Q6KC79, Q96EB6	456	18	19349	11.7867	0.830519	0.0933511	0.0926779
GOTERM_CC_DIRECT	GO:0005915~zonula adherens	4	0.823045	0.000928598	P35221, Q9BX66, Q9P1Y5, O60716	467	9	20164	19.1901	0.385417	0.0194634	0.0179777
GOTERM_BP_DIRECT	GO:0032287~peripheral nervous system myelin maintenance	4	0.823045	0.000976349	Q15149, P31749, Q9BXM0, Q92597	456	9	19349	18.8587	0.912764	0.121848	0.12097
GOTERM_BP_DIRECT	GO:0030036~actin cytoskeleton organization	13	2.6749	0.00117122	Q14315, Q14678, Q08495, Q8IY63, Q92608, Q01082, Q5JSP0, Q8TE77, P35611, Q5TH69, P46939, O94929, O14745	456	180	19349	3.06453	0.946402	0.139052	0.138049
GOTERM_MF_DIRECT	GO:0042802~identical protein binding	63	12.963	0.00129719	P30566, P23470, P07900, Q8IY63, O95999, P04637, Q9NP64, O43237, Q6NZI2, O00501, O00303, Q96GX9, O43318, Q63HR2, P35221, Q96RU3, P09651, P45973, Q9H0D6, O14745, P07910, Q86YV0, Q7Z6J2, Q8NF91, O94875, Q15109, Q9NR30, Q96NY8, P13796, P51116, Q01433, P55087, Q66K74, Q9BSJ8, Q96EB6, Q9H2G2, P98175, Q9Y5K6, P29590, O60749, P56856, Q03252, Q53TN4, P61244, Q00613, Q7Z333, Q14195, P26678, Q14315, Q13501,…	465	1704	18770	1.49239	0.542836	0.0460884	0.0443334
GOTERM_BP_DIRECT	GO:0045104~intermediate filament cytoskeleton organization	5	1.02881	0.0013144	O60437, O15061, Q6ZRV2, Q15149, Q9UPN3	456	21	19349	10.1029	0.96253	0.139052	0.138049
GOTERM_BP_DIRECT	GO:0048025~negative regulation of mRNA splicing, via spliceosome	5	1.02881	0.0013144	P98175, Q9UKV3, O75494, P61978, P26368	456	21	19349	10.1029	0.96253	0.139052	0.138049
GOTERM_BP_DIRECT	GO:0006338~chromatin remodeling	11	2.26337	0.00134961	P07910, Q9H4L7, Q9Y6X9, P06748, P46100, Q13547, Q86YP4, Q9HCK8, P0C1Z6, Q9UER7, Q8WXI9	456	135	19349	3.45742	0.965687	0.139052	0.138049
GOTERM_BP_DIRECT	GO:0045892~negative regulation of transcription, DNA-templated	27	5.55556	0.00139275	O43159, Q9UPT8, Q9NYF8, P04637, P29590, Q9UPN9, Q01130, P85037, Q01105, P63165, P17096, Q9BQG0, Q53EL6, Q5VUA4, P45973, Q13263, Q13207, Q13547, Q86YP4, Q6KC79, Q9HCK8, Q96AQ6, P52926, Q92785, P61978, Q9UER7, Q96EB6	456	580	19349	1.97528	0.969196	0.139052	0.138049
GOTERM_CC_DIRECT	GO:1990904~ribonucleoprotein complex	12	2.46914	0.0013995	P51991, Q4G0J3, Q00613, P13639, P06748, Q9UKK3, P67809, Q9BXP5, P09651, P61978, P45973, P05455	467	162	20164	3.19835	0.519943	0.0282052	0.0260522
GOTERM_BP_DIRECT	GO:0007015~actin filament organization	11	2.26337	0.00159229	P57737, P42331, P35221, O94875, Q9UI08, Q0VF96, P62328, P04075, P49006, Q9Y5K6, P29536	456	138	19349	3.38226	0.981298	0.15286	0.151758
GOTERM_CC_DIRECT	GO:0005938~cell cortex	12	2.46914	0.00170088	Q9UBW5, P02671, Q969H4, Q86YV0, P49023, Q02952, Q96RU3, O75122, Q12929, O43491, Q5T0N5, Q9UJU6	467	166	20164	3.12128	0.590173	0.0325248	0.030042
GOTERM_CC_DIRECT	GO:0001650~fibrillar center	11	2.26337	0.00173796	O60832, Q8NHG8, Q6PK04, Q86UE4, Q13428, Q8WVC0, Q15109, P63165, Q9Y2X3, Q9Y5K6, Q96EB6	467	142	20164	3.34475	0.598073	0.0325248	0.030042
GOTERM_CC_DIRECT	GO:0031982~vesicle	12	2.46914	0.00196007	P31749, Q9HC29, Q6Y7W6, Q9Y5K6, P37802, Q9BRK4, Q09666, Q12929, P26038, P10451, P26678, O14745	467	169	20164	3.06587	0.642309	0.0345157	0.0318809
GOTERM_MF_DIRECT	GO:0003729~mRNA binding	15	3.08642	0.00197553	P51991, O43583, O00425, Q92945, Q9BY44, Q13769, Q9UQ35, P67809, P51116, Q8IZD4, Q9Y5A9, P20042, P61978, Q96QR8, P05455	465	232	18770	2.60984	0.696515	0.0662901	0.0637658
GOTERM_CC_DIRECT	GO:0045111~intermediate filament cytoskeleton	7	1.44033	0.00197609	P48681, O15061, Q15149, O43164, Q86SQ0, Q9Y4J8, P07197	467	57	20164	5.30253	0.645304	0.0345157	0.0318809
GOTERM_CC_DIRECT	GO:0001726~ruffle	9	1.85185	0.00209322	Q9Y4G6, Q9Y5K6, Q5JSP0, P13796, Q9NSI8, Q9UJU6, Q9Y490, P55008, O14745	467	99	20164	3.92525	0.666461	0.0353822	0.0326812
GOTERM_MF_DIRECT	GO:0016887~ATPase activity	20	4.11523	0.00227538	Q9H4L7, Q9Y6X9, P07900, O95757, P46100, Q9NR30, Q9UPN3, Q9HCK8, Q7Z406, P17987, P35251, Q9UKV3, O60231, P25205, O15438, P08238, P49736, O14647, Q6PL18, Q6P158	465	370	18770	2.18192	0.746811	0.0723332	0.0695788
GOTERM_CC_DIRECT	GO:0030904~retromer complex	4	0.823045	0.0023095	Q5VZ89, Q92609, Q9UMY4, O60749	467	12	20164	14.3926	0.702273	0.0376603	0.0347855
GOTERM_CC_DIRECT	GO:1904813~ficolin-1-rich granule lumen	10	2.05761	0.00237174	Q9UBW5, Q16539, P07900, Q14004, P13639, P04075, Q92882, Q13442, Q9UJU6, P08238	467	124	20164	3.48208	0.711848	0.0376603	0.0347855
GOTERM_CC_DIRECT	GO:0030175~filopodium	8	1.64609	0.00250343	Q13576, P46939, Q8IZP0, Q9H4E7, P13796, P26038, O75781, O14745	467	80	20164	4.31777	0.731107	0.0385823	0.035637
GOTERM_CC_DIRECT	GO:0042995~cell projection	12	2.46914	0.00281153	Q9UBW5, Q05209, Q8NHG8, Q5TCZ1, P36382, P46939, Q01082, Q9UPN3, Q66K74, P61978, P10451, Q9UJU6	467	177	20164	2.9273	0.771294	0.0420927	0.0388795
GOTERM_CC_DIRECT	GO:0030688~preribosome, small subunit precursor	4	0.823045	0.00295117	Q8IY81, Q13895, Q9BVS4, Q9ULX3	467	13	20164	13.2855	0.787476	0.0429559	0.0396769
GOTERM_BP_DIRECT	GO:0090402~oncogene-induced cell senescence	3	0.617284	0.00320828	P52926, P17096, P29590	456	4	19349	31.824	0.999672	0.293178	0.291063
GOTERM_BP_DIRECT	GO:0030334~regulation of cell migration	9	1.85185	0.00355864	Q9H2G2, Q8IY63, Q9P1Y5, P31749, P62328, Q14195, Q9UPN3, Q0ZGT2, A1L390	456	106	19349	3.60272	0.999864	0.293178	0.291063
GOTERM_BP_DIRECT	GO:0000226~microtubule cytoskeleton organization	10	2.05761	0.00365036	Q96N67, Q86SQ0, Q9P1Y5, P27816, Q9HC35, O75122, O43237, Q66K74, P46821, Q3KQU3	456	130	19349	3.264	0.999892	0.293178	0.291063
GOTERM_MF_DIRECT	GO:0031267~small GTPase binding	16	3.29218	0.00378393	Q13576, Q7Z6J2, Q5VV41, Q5JSP0, Q12929, Q07960, Q9H6Z4, Q9HCH5, P18754, Q8IYJ3, Q96N67, Q765P7, P55196, Q15042, Q92597, Q15311	465	276	18770	2.34003	0.898331	0.111896	0.107636
GOTERM_BP_DIRECT	GO:0045944~positive regulation of transcription from RNA polymerase II promoter	44	9.0535	0.00383874	Q9H1E3, Q9NYF8, P23193, P67809, P04637, Q06265, Q8WWQ0, P18615, Q00613, P61244, P17275, Q7Z333, P17096, Q8NCF5, Q8WWI1, Q9H1B7, O75909, O94929, Q6UUV7, Q58WW2, Q13501, Q16539, P06748, P43490, Q13207, P46100, Q13547, P31749, P51812, Q8NEZ4, P51858, Q6KC79, Q9HCK8, O00512, P52926, Q9HC29, Q8NI08, Q92785, P61978, P06454, O14974, Q9Y2W1, Q96EB6, Q6PL18	456	1198	19349	1.55844	0.999933	0.293178	0.291063
GOTERM_BP_DIRECT	GO:0051764~actin crosslink formation	4	0.823045	0.00387615	Q14195, P13796, Q12929, P55008	456	14	19349	12.1234	0.999939	0.293178	0.291063
GOTERM_BP_DIRECT	GO:0010761~fibroblast migration	4	0.823045	0.00387615	Q15149, P31749, P29590, Q9HBL0	456	14	19349	12.1234	0.999939	0.293178	0.291063
GOTERM_BP_DIRECT	GO:0031936~negative regulation of chromatin silencing	4	0.823045	0.00387615	P17096, P10412, P16401, Q6PL18	456	14	19349	12.1234	0.999939	0.293178	0.291063
GOTERM_MF_DIRECT	GO:0003678~DNA helicase activity	7	1.44033	0.00389044	Q9H4L7, P46100, Q7Z333, P25205, Q9HCK8, O14647, P49736	465	61	18770	4.63212	0.90468	0.111896	0.107636
GOTERM_CC_DIRECT	GO:0005874~microtubule	17	3.49794	0.00399145	Q5SW79, Q13576, O43566, Q13425, O75122, Q9UPN3, O43237, Q96AQ6, Q9NSK0, P17987, P27816, Q9HC35, Q9H0B6, Q9BRK4, Q92597, Q66K74, P46821	467	326	20164	2.2516	0.877017	0.0555037	0.0512668
GOTERM_CC_DIRECT	GO:0005681~spliceosomal complex	9	1.85185	0.00402508	P07910, Q9NZ63, Q8IYB3, O60231, P09651, P61978, P26368, Q13595, Q01130	467	110	20164	3.53272	0.879173	0.0555037	0.0512668
GOTERM_MF_DIRECT	GO:0030507~spectrin binding	5	1.02881	0.00412067	Q08495, P16157, Q9P1Y5, O43491, P35611	465	27	18770	7.47511	0.917082	0.113131	0.108823
GOTERM_CC_DIRECT	GO:0005884~actin filament	8	1.64609	0.00427628	Q08495, Q6JBY9, P13796, P0C1Z6, Q9UJU6, P13797, P55008, P29536	467	88	20164	3.92525	0.894133	0.0574556	0.0530697
GOTERM_BP_DIRECT	GO:0034332~adherens junction organization	6	1.23457	0.00436198	Q15149, P35221, P55285, P55196, Q96NY8, O60716	456	46	19349	5.53461	0.999982	0.32022	0.317911
GOTERM_CC_DIRECT	GO:0005911~cell-cell junction	12	2.46914	0.00477436	Q969H4, P35221, P16284, P49023, P31749, Q16625, P55196, Q9Y5K6, Q9BQJ4, Q5U651, O60716, O00501	467	190	20164	2.72701	0.918549	0.0625441	0.0577698
GOTERM_MF_DIRECT	GO:0005085~guanyl-nucleotide exchange factor activity	14	2.88066	0.00508951	Q5VZ89, Q92608, Q5VV41, Q5JSP0, A1L390, Q8TE68, P18754, Q86VX9, Q5TH69, Q9Y6D5, Q96N67, Q9BRG2, Q15042, Q9H4E7	465	231	18770	2.4464	0.953894	0.120328	0.115746
GOTERM_BP_DIRECT	GO:0007004~telomere maintenance via telomerase	5	1.02881	0.00509483	O60832, P07900, P35251, P08238, Q9C0C2	456	30	19349	7.072	0.999997	0.363334	0.360714
GOTERM_CC_DIRECT	GO:0034774~secretory granule lumen	9	1.85185	0.00526232	Q9UBW5, Q16539, P07900, P13639, P04075, Q92882, Q9UJU6, P08238, P01024	467	115	20164	3.37913	0.937007	0.067255	0.062121
GOTERM_BP_DIRECT	GO:1903936~cellular response to sodium arsenite	3	0.617284	0.00526399	Q00613, P09651, Q9UER7	456	5	19349	25.4592	0.999998	0.36409	0.361464
GOTERM_MF_DIRECT	GO:0017124~SH3 domain binding	10	2.05761	0.00529693	Q05209, Q96D71, Q9BYB0, Q9UI08, Q8IZP0, Q14195, Q9Y5K6, Q92882, Q99638, Q07960	465	131	18770	3.08134	0.959341	0.120328	0.115746
GOTERM_MF_DIRECT	GO:1990841~promoter-specific chromatin binding	7	1.44033	0.00532971	Q00613, P04637, Q13547, O75367, Q6KC79, Q96EB6, Q13263	465	65	18770	4.34706	0.960141	0.120328	0.115746
GOTERM_MF_DIRECT	GO:0043621~protein self-association	7	1.44033	0.00532971	Q08495, Q15149, Q00613, O95999, P04637, Q9BYB0, O14745	465	65	18770	4.34706	0.960141	0.120328	0.115746
GOTERM_MF_DIRECT	GO:0032266~phosphatidylinositol-3-phosphate binding	6	1.23457	0.00537888	Q96S99, Q5TCZ1, Q9UMY4, Q96K21, Q9Y4E1, P47712	465	46	18770	5.26508	0.961312	0.120328	0.115746
GOTERM_BP_DIRECT	GO:0035633~maintenance of permeability of blood-brain barrier	5	1.02881	0.00574276	O95049, P16284, Q86X29, Q16625, O00501	456	31	19349	6.84387	0.999999	0.36409	0.361464
GOTERM_BP_DIRECT	GO:0045198~establishment of epithelial cell apical/basal polarity	4	0.823045	0.00575892	Q9P1Y5, B2RTY4, P26038, O14745	456	16	19349	10.608	0.999999	0.36409	0.361464
GOTERM_BP_DIRECT	GO:0045869~negative regulation of single stranded viral RNA replication via double stranded DNA intermediate	4	0.823045	0.00575892	Q9Y6X9, P52926, Q9UK61, Q13263	456	16	19349	10.608	0.999999	0.36409	0.361464
GOTERM_BP_DIRECT	GO:0006364~rRNA processing	12	2.46914	0.0058925	O60832, O43818, Q13895, Q9H6Y2, Q9BVJ6, O43159, Q9Y2X3, Q9NR30, Q9ULX3, P05386, Q06265, Q9H0D6	456	192	19349	2.652	1	0.36409	0.361464
GOTERM_BP_DIRECT	GO:0006915~apoptotic process	25	5.14403	0.00598064	Q9H2G2, Q92934, O95999, Q9NYF8, Q6Q0C0, P04637, P29590, Q63ZY3, P0C1Z6, Q96GX9, Q53EL6, P49736, Q13501, Q16539, Q9HB90, Q13207, Q9UQ88, P51812, Q96S99, O14737, P37173, Q92785, Q66K74, Q9UER7, Q9H2E6	456	584	19349	1.81644	1	0.36409	0.361464
GOTERM_MF_DIRECT	GO:0070273~phosphatidylinositol-4-phosphate binding	5	1.02881	0.00607069	Q96S99, Q5TCZ1, Q9Y4E1, P47712, P22059	465	30	18770	6.7276	0.974569	0.130954	0.125967
GOTERM_BP_DIRECT	GO:0001649~osteoblast differentiation	9	1.85185	0.00644533	P07910, Q16539, P17275, P31749, Q9NR30, P24821, Q9BQG0, P10451, Q9P2E9	456	117	19349	3.264	1	0.379025	0.376291
GOTERM_BP_DIRECT	GO:0043547~positive regulation of GTPase activity	16	3.29218	0.00652967	Q6ZT62, O43166, Q86YV0, O43566, O94988, Q9UPU7, Q92608, B2RTY4, Q9H6Z4, Q96N67, P42331, P55196, Q15042, P05362, O60292, Q15311	456	308	19349	2.20426	1	0.379025	0.376291
GOTERM_CC_DIRECT	GO:0000781~chromosome, telomeric region	11	2.26337	0.00655471	Q5UIP0, Q13769, P46100, Q7Z333, O75367, P25205, P29590, P45973, Q8WXI9, P49736, P05455	467	171	20164	2.77751	0.968126	0.0817779	0.0755353
GOTERM_BP_DIRECT	GO:0030330~DNA damage response, signal transduction by p53 class mediator	4	0.823045	0.00687231	P46100, P04637, P58004, Q92597	456	17	19349	9.984	1	0.389847	0.387036
GOTERM_BP_DIRECT	GO:0090630~activation of GTPase activity	9	1.85185	0.00747656	O43166, Q96N67, P42331, Q765P7, Q92609, Q9UPU7, Q9NU19, Q5VV41, O60292	456	120	19349	3.1824	1	0.409932	0.406976
GOTERM_CC_DIRECT	GO:0008024~cyclin/CDK positive transcription elongation factor complex	3	0.617284	0.00751652	Q9NYV4, Q14004, O75909	467	6	20164	21.5889	0.980813	0.0915967	0.0846046
GOTERM_BP_DIRECT	GO:0043620~regulation of DNA-templated transcription in response to stress	3	0.617284	0.00777345	O43566, Q9NYF8, P51812	456	6	19349	21.216	1	0.409932	0.406976
GOTERM_BP_DIRECT	GO:0007182~common-partner SMAD protein phosphorylation	3	0.617284	0.00777345	P37173, P29590, Q01082	456	6	19349	21.216	1	0.409932	0.406976
GOTERM_BP_DIRECT	GO:0006368~transcription elongation from RNA polymerase II promoter	7	1.44033	0.00788331	Q9NYV4, P18615, Q14004, Q8WVC0, P23193, Q96ST2, O75909	456	74	19349	4.01384	1	0.409932	0.406976
GOTERM_BP_DIRECT	GO:0045945~positive regulation of transcription from RNA polymerase III promoter	4	0.823045	0.00810465	P35659, Q9NR30, Q9BQG0, Q9HCK8	456	18	19349	9.42934	1	0.412841	0.409864
GOTERM_MF_DIRECT	GO:0070087~chromo shadow domain binding	3	0.617284	0.00856306	P46100, Q6KC79, Q13263	465	6	18770	20.1828	0.994404	0.178348	0.171556
GOTERM_BP_DIRECT	GO:0043044~ATP-dependent chromatin remodeling	5	1.02881	0.00887843	P07910, Q9H4L7, Q13547, Q9HCK8, Q8WXI9	456	35	19349	6.06172	1	0.443211	0.440015
GOTERM_CC_DIRECT	GO:0043034~costamere	4	0.823045	0.00902278	Q14315, O15061, Q15149, Q09666	467	19	20164	9.09005	0.991343	0.107453	0.0992505
GOTERM_BP_DIRECT	GO:0000956~nuclear-transcribed mRNA catabolic process	4	0.823045	0.00945861	A2RRP1, Q06265, Q9Y2W1, Q9H0D6	456	19	19349	8.93306	1	0.448184	0.444952
GOTERM_BP_DIRECT	GO:0001934~positive regulation of protein phosphorylation	12	2.46914	0.0094701	Q13501, Q9UPQ0, P07900, Q15109, P16284, P31749, Q15311, Q9UER7, Q96EB6, P01024, P55008, P51116	456	205	19349	2.48383	1	0.448184	0.444952
GOTERM_CC_DIRECT	GO:0005886~plasma membrane	138	28.3951	0.00949244	P04114, P07900, O43159, Q8IY63, P49023, Q16625, Q9UPN3, Q6NZI2, P50895, O75781, Q96CP6, Q8TE68, O43318, P33241, Q96RU3, P63165, Q9BXM0, P46821, Q9C0C2, P22059, Q9H4L5, O43166, O95049, P07359, O43164, Q15149, Q7Z6J2, O43566, P13639, P46020, O94875, Q9NV70, Q01082, Q5UIP0, P46939, Q9UKV3, P55285, P55042, P49006, Q9BSJ8, O60292, Q15311, Q13017, Q86SQ0, Q96D71, P78562, Q6Q0C0, Q9Y4E1, O75122, Q9HCH5,…	467	4959	20164	1.20156	0.993247	0.110534	0.102096
GOTERM_BP_DIRECT	GO:0032868~response to insulin	7	1.44033	0.00951672	Q16539, Q709C8, P61244, P58004, P05362, Q96EB6, P26678	456	77	19349	3.85746	1	0.448184	0.444952
GOTERM_CC_DIRECT	GO:0042383~sarcolemma	8	1.64609	0.00995824	Q14315, P16157, O15061, Q15149, P46939, P55087, Q09666, P12111	467	103	20164	3.35361	0.994722	0.113437	0.104778
GOTERM_BP_DIRECT	GO:0006405~RNA export from nucleus	6	1.23457	0.0100461	P49790, Q13769, Q8IYB3, P09651, P26368, Q01130	456	56	19349	4.54629	1	0.462669	0.459332
GOTERM_CC_DIRECT	GO:0070160~occluding junction	4	0.823045	0.0104356	Q86X29, Q16625, P55196, O00501	467	20	20164	8.63555	0.995901	0.116346	0.107465
GOTERM_BP_DIRECT	GO:0051574~positive regulation of histone H3-K9 methylation	3	0.617284	0.0107143	Q5UIP0, Q96EB6, P16401	456	7	19349	18.1852	1	0.462669	0.459332
GOTERM_BP_DIRECT	GO:0030578~PML body organization	3	0.617284	0.0107143	P63165, Q8NC51, P29590	456	7	19349	18.1852	1	0.462669	0.459332
GOTERM_BP_DIRECT	GO:2000779~regulation of double-strand break repair	3	0.617284	0.0107143	P35659, Q14669, P29590	456	7	19349	18.1852	1	0.462669	0.459332
GOTERM_BP_DIRECT	GO:0007266~Rho protein signal transduction	6	1.23457	0.0108049	Q00587, Q13017, Q969H4, Q12929, Q07960, Q8TE68	456	57	19349	4.46653	1	0.462669	0.459332
GOTERM_MF_DIRECT	GO:0030515~snoRNA binding	4	0.823045	0.0108327	O43818, Q13895, Q9Y2X3, Q9NR30	465	19	18770	8.49802	0.998595	0.218098	0.209793
GOTERM_BP_DIRECT	GO:0032968~positive regulation of transcription elongation from RNA polymerase II promoter	4	0.823045	0.0109365	Q9NYV4, Q14004, Q8WVC0, O75909	456	20	19349	8.4864	1	0.462669	0.459332
GOTERM_BP_DIRECT	GO:0051028~mRNA transport	7	1.44033	0.0120519	P51991, O00425, P49790, Q92945, Q00613, Q9NYF8, P09651	456	81	19349	3.66696	1	0.496829	0.493246
GOTERM_BP_DIRECT	GO:0065003~macromolecular complex assembly	9	1.85185	0.0123422	Q08495, P02671, P61244, P04637, Q16625, Q9Y5K6, P29590, Q8NFH8, O14745	456	131	19349	2.91518	1	0.496829	0.493246
GOTERM_BP_DIRECT	GO:0070830~bicellular tight junction assembly	6	1.23457	0.0124381	Q86UE4, P16284, Q16625, P55196, O00501, P56856	456	59	19349	4.31512	1	0.496829	0.493246
GOTERM_MF_DIRECT	GO:0010314~phosphatidylinositol-5-phosphate binding	4	0.823045	0.0125142	Q96S99, Q5TCZ1, Q9Y4E1, P47712	465	20	18770	8.07312	0.999496	0.243826	0.234541
GOTERM_BP_DIRECT	GO:1900181~negative regulation of protein localization to nucleus	4	0.823045	0.0125402	O15075, P35221, Q9BRK4, P56856	456	21	19349	8.08229	1	0.496829	0.493246
GOTERM_BP_DIRECT	GO:0007043~cell-cell junction assembly	5	1.02881	0.0129609	Q9Y4G6, P55285, O60716, O00501, Q9Y490	456	39	19349	5.44	1	0.505474	0.501829
GOTERM_MF_DIRECT	GO:0005524~ATP binding	53	10.9053	0.0134142	Q14004, P07900, Q9UBF8, Q9NSY1, O95757, O43237, P53602, O43318, P17987, P27707, P25205, O15438, Q92614, P49736, Q6P158, Q13523, Q9H4L7, Q9Y6X9, P46100, Q9UQ88, Q9NR30, Q8NE71, Q9NYV4, P35251, Q99759, Q15311, Q9H2G2, P10412, Q08345, O60825, Q7Z406, Q7Z333, Q96MM6, O14647, O95544, P35749, Q16539, O15075, Q9BVS4, P31749, P51812, B2RTY4, Q9HCK8, P42356, P17812, P37173, Q9HC29, O60231, P78362, P08238,…	465	1540	18770	1.38921	0.999709	0.251793	0.242205
GOTERM_CC_DIRECT	GO:0014731~spectrin-associated cytoskeleton	3	0.617284	0.0136073	Q08495, P16157, Q01082	467	8	20164	16.1916	0.999238	0.148546	0.137207
GOTERM_MF_DIRECT	GO:0005516~calmodulin binding	12	2.46914	0.0137569	P35749, Q13576, P46020, Q9P1Y5, Q13425, Q02952, P31749, P55042, P49006, Q01082, P35611, Q7Z406	465	206	18770	2.35139	0.999764	0.251793	0.242205
GOTERM_CC_DIRECT	GO:0010494~cytoplasmic stress granule	7	1.44033	0.0139115	Q659C4, Q92945, P67809, Q6Y7W6, Q9Y5A9, P61978, Q7Z417	467	85	20164	3.55581	0.999351	0.148768	0.137412
GOTERM_BP_DIRECT	GO:0071169~establishment of protein localization to chromatin	3	0.617284	0.0140649	O75367, Q6KC79, P16401	456	8	19349	15.912	1	0.530534	0.526708
GOTERM_BP_DIRECT	GO:0097009~energy homeostasis	5	1.02881	0.01414	Q13501, O43159, Q01433, Q96EB6, Q6UUV7	456	40	19349	5.304	1	0.530534	0.526708
GOTERM_BP_DIRECT	GO:0043087~regulation of GTPase activity	7	1.44033	0.0142411	O43166, Q13576, Q86YV0, Q15042, Q5JSP0, Q5U651, Q15311	456	84	19349	3.536	1	0.530534	0.526708
GOTERM_CC_DIRECT	GO:0071013~catalytic step 2 spliceosome	7	1.44033	0.0146726	Q13523, P07910, P51991, Q9UQ35, Q8IYB3, P09651, P61978	467	86	20164	3.51447	0.999567	0.153769	0.142031
GOTERM_BP_DIRECT	GO:0098609~cell-cell adhesion	11	2.26337	0.0152381	O95049, Q00587, P35221, P16284, Q9Y4G6, P55087, Q9Y5K6, P05362, Q9BQJ4, O60716, Q9Y490	456	191	19349	2.44373	1	0.556532	0.552519
GOTERM_BP_DIRECT	GO:2001244~positive regulation of intrinsic apoptotic signaling pathway	5	1.02881	0.0153849	Q96S99, Q92934, Q9NYF8, P04637, O14745	456	41	19349	5.17464	1	0.556532	0.552519
GOTERM_MF_DIRECT	GO:0042826~histone deacetylase binding	9	1.85185	0.0155458	P07900, Q13207, P04637, Q13547, Q6KC79, Q99638, P45973, P08238, P16401	465	130	18770	2.79454	0.999921	0.276167	0.265651
GOTERM_BP_DIRECT	GO:0000381~regulation of alternative mRNA splicing, via spliceosome	6	1.23457	0.0161893	P98175, Q9Y580, P09651, Q9Y2W1, P51116, Q01130	456	63	19349	4.04114	1	0.577265	0.573102
GOTERM_BP_DIRECT	GO:0035264~multicellular organism growth	7	1.44033	0.016693	Q15149, Q63HR2, P46100, P04637, Q6Y7W6, Q6U841, P35611	456	87	19349	3.41407	1	0.58684	0.582608
GOTERM_MF_DIRECT	GO:0035091~phosphatidylinositol binding	8	1.64609	0.0177488	Q96S99, Q5TCZ1, Q14643, Q9H8W4, Q9UMY4, Q9BSJ8, O60749, Q9Y490	465	108	18770	2.99004	0.99998	0.306293	0.29463
GOTERM_BP_DIRECT	GO:0051893~regulation of focal adhesion assembly	4	0.823045	0.0181199	Q9H2G2, Q9UPQ0, Q9P1Y5, Q9UPN3	456	24	19349	7.072	1	0.628156	0.623626
GOTERM_BP_DIRECT	GO:0051301~cell division	17	3.49794	0.0189952	Q8NFC6, Q14004, O43566, O43768, Q96K21, O75400, O75122, Q9Y5K6, Q8ND76, P18754, P27816, P52926, Q9HC35, Q9BRK4, O75909, O43491, Q9H6H4	456	381	19349	1.89329	1	0.64948	0.644796
GOTERM_MF_DIRECT	GO:0030235~nitric-oxide synthase regulator activity	3	0.617284	0.0195661	P07900, P31749, P08238	465	9	18770	13.4552	0.999993	0.328276	0.315776
GOTERM_MF_DIRECT	GO:0003682~chromatin binding	20	4.11523	0.0208575	Q9H1E3, Q9H4L7, Q9Y6X9, P06748, P46100, P67809, P04637, O75179, Q6KC79, Q9HCK8, P18754, P18615, Q99543, Q01105, P17096, Q9UK61, P45973, Q13263, Q6PL18, P05114	465	460	18770	1.75503	0.999997	0.329599	0.317048
GOTERM_MF_DIRECT	GO:0003743~translation initiation factor activity	6	1.23457	0.0208889	O43583, O60841, Q9BY44, P23588, P20042, O00303	465	64	18770	3.78427	0.999997	0.329599	0.317048
GOTERM_BP_DIRECT	GO:0007155~cell adhesion	22	4.52675	0.0212348	Q13017, P07359, Q08380, P49023, Q96NY8, Q9P266, Q0ZGT2, Q08345, P50895, P10451, P12111, Q96AQ6, O00501, P56856, P35221, Q9Y4G6, P55285, P24821, P55196, Q9HCL0, P05362, Q9Y490	456	551	19349	1.6942	1	0.716246	0.71108
GOTERM_MF_DIRECT	GO:0008307~structural constituent of muscle	5	1.02881	0.0212821	P35749, O15061, Q15149, O94875, Q0ZGT2	465	43	18770	4.69367	0.999998	0.329599	0.317048
GOTERM_BP_DIRECT	GO:0043488~regulation of mRNA stability	8	1.64609	0.0215277	O00425, Q92945, Q01105, P31749, Q9Y5A9, Q8NC51, Q06265, P51116	456	118	19349	2.87675	1	0.716442	0.711275
GOTERM_MF_DIRECT	GO:0008013~beta-catenin binding	7	1.44033	0.021852	Q14678, P35221, P49023, Q9Y5K6, Q9HCK8, O00512, O14745	465	88	18770	3.2109	0.999998	0.329965	0.3174
GOTERM_BP_DIRECT	GO:0070816~phosphorylation of RNA polymerase II C-terminal domain	3	0.617284	0.021913	Q9NYV4, Q14004, O75909	456	10	19349	12.7296	1	0.719668	0.714478
GOTERM_BP_DIRECT	GO:0032922~circadian regulation of gene expression	6	1.23457	0.0231152	P43490, Q13547, Q9BQG0, P29590, Q969G5, Q96EB6	456	69	19349	3.68974	1	0.731356	0.726082
GOTERM_BP_DIRECT	GO:0007049~cell cycle	16	3.29218	0.0231715	Q8NFC6, Q9BVS4, P04637, O43768, P51812, O75400, Q9Y5K6, Q6KC79, Q5UIP0, P25205, Q9Y5A9, Q9BRK4, O75909, O43491, Q92733, P49736	456	358	19349	1.8964	1	0.731356	0.726082
GOTERM_MF_DIRECT	GO:0003713~transcription coactivator activity	13	2.6749	0.0233503	Q9H1E3, P06748, O95999, Q8NEZ4, P29590, Q96AQ6, O00512, Q86UE4, P17096, Q13263, Q9Y2W1, Q9UER7, Q96EB6	465	252	18770	2.08235	0.999999	0.334213	0.321486
GOTERM_MF_DIRECT	GO:0003714~transcription corepressor activity	11	2.26337	0.0233686	Q13547, P52926, Q92785, Q9BQG0, P51858, Q9H1B7, Q96AQ6, Q9UER7, Q96EB6, Q13263, Q01130	465	195	18770	2.27703	0.999999	0.334213	0.321486
GOTERM_MF_DIRECT	GO:0003676~nucleic acid binding	15	3.08642	0.0237933	Q92945, P06748, Q14966, P23193, P67809, Q96EV2, Q9NP64, Q9NW75, Q9BXP5, Q9UKV3, O60231, Q9Y580, Q14498, Q5VUA4, Q9H0D6	465	312	18770	1.94065	1	0.334213	0.321486
GOTERM_BP_DIRECT	GO:0016070~RNA metabolic process	5	1.02881	0.0242919	P07910, P51991, P09651, P61978, Q9H0D6	456	47	19349	4.51404	1	0.731356	0.726082
GOTERM_BP_DIRECT	GO:0007264~small GTPase mediated signal transduction	8	1.64609	0.0243066	Q96N67, Q9HB90, Q7Z6I6, Q92608, Q9BRG2, P55042, Q15311, Q07960	456	121	19349	2.80542	1	0.731356	0.726082
GOTERM_BP_DIRECT	GO:0007219~Notch signaling pathway	8	1.64609	0.0243066	Q13207, P37173, Q6Q0C0, O94875, P67809, P55285, P26678, Q8TDB6	456	121	19349	2.80542	1	0.731356	0.726082
GOTERM_BP_DIRECT	GO:0006334~nucleosome assembly	8	1.64609	0.0243066	P06748, P46100, Q01105, O75367, P10412, Q9UER7, P49736, P16401	456	121	19349	2.80542	1	0.731356	0.726082
GOTERM_BP_DIRECT	GO:0003151~outflow tract morphogenesis	5	1.02881	0.0260234	P36382, Q13207, P37173, Q6KC79, O00501	456	48	19349	4.42	1	0.731356	0.726082
GOTERM_BP_DIRECT	GO:0045429~positive regulation of nitric oxide biosynthetic process	5	1.02881	0.0260234	P07900, P31749, P05362, P08238, P55008	456	48	19349	4.42	1	0.731356	0.726082
GOTERM_CC_DIRECT	GO:0001891~phagocytic cup	4	0.823045	0.0261855	Q9UBW5, P42331, P13796, P55008	467	28	20164	6.16825	0.999999	0.269043	0.248506
GOTERM_BP_DIRECT	GO:0046931~pore complex assembly	3	0.617284	0.026371	Q92934, P55196, Q4KMQ2	456	11	19349	11.5724	1	0.731356	0.726082
GOTERM_BP_DIRECT	GO:1904871~positive regulation of protein localization to Cajal body	3	0.617284	0.026371	O60832, P17987, Q4G0J3	456	11	19349	11.5724	1	0.731356	0.726082
GOTERM_BP_DIRECT	GO:0001731~formation of translation preinitiation complex	3	0.617284	0.026371	O43583, P23588, P20042	456	11	19349	11.5724	1	0.731356	0.726082
GOTERM_BP_DIRECT	GO:0010669~epithelial structure maintenance	3	0.617284	0.026371	Q5TZA2, Q86X29, Q6ZU35	456	11	19349	11.5724	1	0.731356	0.726082
GOTERM_BP_DIRECT	GO:0075522~IRES-dependent viral translational initiation	3	0.617284	0.026371	O43583, O00303, P05455	456	11	19349	11.5724	1	0.731356	0.726082
GOTERM_BP_DIRECT	GO:0002726~positive regulation of T cell cytokine production	3	0.617284	0.026371	P04439, O75995, O43318	456	11	19349	11.5724	1	0.731356	0.726082
GOTERM_BP_DIRECT	GO:0035023~regulation of Rho protein signal transduction	4	0.823045	0.0273789	Q14678, Q63ZY3, Q12929, Q8TE68	456	28	19349	6.06172	1	0.750963	0.745548
GOTERM_CC_DIRECT	GO:0005637~nuclear inner membrane	5	1.02881	0.0281188	Q14643, P42167, Q5JTV8, Q96EB6, Q03252	467	50	20164	4.31777	1	0.283351	0.261721
GOTERM_MF_DIRECT	GO:0042608~T cell receptor binding	3	0.617284	0.0289346	P04439, Q92608, Q8TE68	465	11	18770	11.0088	1	0.395246	0.380195
GOTERM_CC_DIRECT	GO:0043231~intracellular membrane-bounded organelle	31	6.3786	0.0293337	P04114, Q86UW7, Q13895, Q5VZ89, Q14966, Q6Q0C0, Q7Z6I6, P67809, Q9Y4E1, Q6NZI2, P35221, Q96RU3, Q8IZD4, Q9BQG0, Q15785, P47712, P22059, Q9UMS6, Q8NHG8, Q13501, Q9H4L5, O95685, Q9HB90, Q8TC71, Q13427, Q92609, Q6KC79, Q9Y6D5, Q92785, Q13595, Q8N699	467	900	20164	1.48723	1	0.290016	0.267877
GOTERM_BP_DIRECT	GO:0000122~negative regulation of transcription from RNA polymerase II promoter	33	6.79012	0.0293805	P98175, Q4G0J3, P67809, P04637, O75367, P10412, Q63ZY3, Q9UPN9, Q8WXI9, Q86UE4, P18615, Q00613, P61244, P85037, P63165, Q9H1B7, P45973, Q9HC52, Q13263, Q13501, Q13207, Q13547, Q86YP4, P51858, Q6KC79, Q9HCK8, P16401, Q5UIP0, P52926, P35251, Q92785, Q96QR8, Q96EB6	456	958	19349	1.46165	1	0.792445	0.78673
GOTERM_MF_DIRECT	GO:0043022~ribosome binding	6	1.23457	0.0294471	P13639, Q9BY44, Q99543, Q8NE71, Q8NC51, P41227	465	70	18770	3.45991	1	0.395246	0.380195
GOTERM_CC_DIRECT	GO:0016459~myosin complex	5	1.02881	0.0299734	P35749, Q0VF96, B2RTY4, Q92614, Q7Z406	467	51	20164	4.23311	1	0.290853	0.268651
GOTERM_BP_DIRECT	GO:0048565~digestive tract development	4	0.823045	0.030019	P37173, Q6KC79, Q9HCK8, P56856	456	29	19349	5.85269	1	0.792445	0.78673
GOTERM_BP_DIRECT	GO:0071158~positive regulation of cell cycle arrest	4	0.823045	0.030019	O43159, P04637, P52926, Q9BQG0	456	29	19349	5.85269	1	0.792445	0.78673
GOTERM_BP_DIRECT	GO:0032508~DNA duplex unwinding	6	1.23457	0.0301612	Q9H4L7, P46100, Q7Z333, P25205, Q9HCK8, O14647	456	74	19349	3.44043	1	0.792445	0.78673
GOTERM_MF_DIRECT	GO:0002039~p53 binding	6	1.23457	0.0310591	P13639, P04637, Q13547, Q9HCK8, Q9UER7, Q96EB6	465	71	18770	3.41118	1	0.407819	0.392289
GOTERM_BP_DIRECT	GO:0090309~positive regulation of methylation-dependent chromatin silencing	3	0.617284	0.03116	Q9Y6X9, Q9UK61, Q13263	456	12	19349	10.608	1	0.801808	0.796026
GOTERM_BP_DIRECT	GO:0090557~establishment of endothelial intestinal barrier	3	0.617284	0.03116	O95049, P55196, P05362	456	12	19349	10.608	1	0.801808	0.796026
GOTERM_MF_DIRECT	GO:0003677~DNA binding	43	8.84774	0.032094	P35659, Q9NYF8, P23193, P67809, P04637, O75367, P29590, Q9UPN9, P0C1Z6, Q8WUA4, P42167, Q00613, P61244, P17275, Q7Z333, Q01105, Q8IYB3, P17096, Q9HB58, P25205, Q9BQG0, Q92614, P49736, O14647, Q13263, P05114, Q9H4L7, P49790, Q92945, Q13207, Q9UKK3, P46100, Q8NEZ4, Q9HCK8, O14737, P52926, P35251, Q9BXP5, Q5VZL5, Q5TGY3, Q66K74, P61978, Q9Y2W1	465	1267	18770	1.36995	1	0.412441	0.396736
GOTERM_CC_DIRECT	GO:0000228~nuclear chromosome	5	1.02881	0.0338949	P46100, Q7Z333, P52926, O75367, Q06265	467	53	20164	4.07337	1	0.322926	0.298275
GOTERM_MF_DIRECT	GO:0004693~cyclin-dependent protein serine/threonine kinase activity	4	0.823045	0.0340827	Q9NYV4, Q14004, Q9UQ88, O75909	465	29	18770	5.56767	1	0.421103	0.405068
GOTERM_MF_DIRECT	GO:0008353~RNA polymerase II carboxy-terminal domain kinase activity	3	0.617284	0.0341624	Q9NYV4, Q14004, O75909	465	12	18770	10.0914	1	0.421103	0.405068
GOTERM_BP_DIRECT	GO:1900034~regulation of cellular response to heat	6	1.23457	0.0349715	P49790, P07900, Q00613, Q99543, P08238, Q96EB6	456	77	19349	3.30639	1	0.875402	0.869089
GOTERM_BP_DIRECT	GO:0048675~axon extension	4	0.823045	0.0356861	O15075, P07900, P46821, P08238	456	31	19349	5.4751	1	0.875402	0.869089
GOTERM_BP_DIRECT	GO:0030866~cortical actin cytoskeleton organization	4	0.823045	0.0356861	P13796, Q969G5, O43491, Q9Y490	456	31	19349	5.4751	1	0.875402	0.869089
GOTERM_BP_DIRECT	GO:0034605~cellular response to heat	5	1.02881	0.0357737	P07900, Q00613, P63165, P08238, Q9UER7	456	53	19349	4.00302	1	0.875402	0.869089
GOTERM_BP_DIRECT	GO:0030838~positive regulation of actin filament polymerization	5	1.02881	0.0357737	Q00587, Q9UI08, Q6ZU35, P05362, P29536	456	53	19349	4.00302	1	0.875402	0.869089
GOTERM_CC_DIRECT	GO:0031252~cell leading edge	5	1.02881	0.0359623	Q9H2G2, Q86SQ0, Q16625, O75122, Q9Y5K6	467	54	20164	3.99794	1	0.330601	0.305364
GOTERM_CC_DIRECT	GO:0005622~intracellular	5	1.02881	0.0359623	Q13425, Q8IZP0, O60231, Q92882, Q6P158	467	54	20164	3.99794	1	0.330601	0.305364
GOTERM_BP_DIRECT	GO:0016050~vesicle organization	3	0.617284	0.036262	Q96S99, Q9Y5K6, Q5T0N5	456	13	19349	9.792	1	0.878737	0.8724
GOTERM_CC_DIRECT	GO:0005635~nuclear envelope	10	2.05761	0.0368823	O15173, P49790, P42167, Q8NF91, P63165, Q8WWI1, Q8NE71, P45973, Q96EB6, P47712	467	194	20164	2.22566	1	0.33241	0.307035
GOTERM_CC_DIRECT	GO:0031410~cytoplasmic vesicle	14	2.88066	0.0374279	Q08495, P57737, Q86UW7, Q5VZ89, Q8IY63, Q6Q0C0, Q7Z6I6, Q16625, O75781, Q5T0N5, Q96CP6, Q9Y6D5, Q96RU3, P20340	467	322	20164	1.87729	1	0.33241	0.307035
GOTERM_BP_DIRECT	GO:0043280~positive regulation of cysteine-type endopeptidase activity involved in apoptotic process	5	1.02881	0.0379444	O14737, Q92934, Q00613, O95999, Q96EB6	456	54	19349	3.92889	1	0.910665	0.904098
GOTERM_BP_DIRECT	GO:0006417~regulation of translation	6	1.23457	0.0384272	Q9BY44, Q13428, Q9NYF8, P31749, P05386, P51116	456	79	19349	3.22268	1	0.91347	0.906882
GOTERM_CC_DIRECT	GO:0005875~microtubule associated complex	4	0.823045	0.0400948	P27816, P49023, Q66K74, P46821	467	33	20164	5.23366	1	0.344421	0.318129
GOTERM_CC_DIRECT	GO:0044295~axonal growth cone	4	0.823045	0.0400948	P07900, O75122, B2RTY4, P08238	467	33	20164	5.23366	1	0.344421	0.318129
GOTERM_BP_DIRECT	GO:0007179~transforming growth factor beta receptor signaling pathway	7	1.44033	0.0406524	P37173, P04637, P49023, P29590, O00501, Q96EB6, O43318	456	107	19349	2.77593	1	0.932756	0.92603
GOTERM_BP_DIRECT	GO:0098761~cellular response to interleukin-7	3	0.617284	0.0416596	P33241, P67809, P51858	456	14	19349	9.09258	1	0.932756	0.92603
GOTERM_BP_DIRECT	GO:0048172~regulation of short-term neuronal synaptic plasticity	3	0.617284	0.0416596	Q15042, Q6U841, Q96A49	456	14	19349	9.09258	1	0.932756	0.92603
GOTERM_BP_DIRECT	GO:2001022~positive regulation of response to DNA damage stimulus	3	0.617284	0.0416596	Q9NYF8, P52926, P51116	456	14	19349	9.09258	1	0.932756	0.92603
GOTERM_BP_DIRECT	GO:0097178~ruffle assembly	3	0.617284	0.0416596	Q765P7, Q9UJU6, P55008	456	14	19349	9.09258	1	0.932756	0.92603
GOTERM_BP_DIRECT	GO:0048009~insulin-like growth factor receptor signaling pathway	3	0.617284	0.0416596	P31749, Q6Y7W6, O75420	456	14	19349	9.09258	1	0.932756	0.92603
GOTERM_BP_DIRECT	GO:0031032~actomyosin structure organization	4	0.823045	0.0418625	Q9UPQ0, Q92614, O43491, Q7Z406	456	33	19349	5.14327	1	0.932756	0.92603
GOTERM_BP_DIRECT	GO:0006936~muscle contraction	7	1.44033	0.0422282	P35749, P46939, Q9BX66, Q01118, P49023, Q9Y490, P29536	456	108	19349	2.75022	1	0.932756	0.92603
GOTERM_BP_DIRECT	GO:0045727~positive regulation of translation	6	1.23457	0.043989	Q659C4, P13639, P06748, O43310, Q8NE71, P51116	456	82	19349	3.10478	1	0.953451	0.946575
GOTERM_CC_DIRECT	GO:0016604~nuclear body	14	2.88066	0.0448272	O43566, P46100, P04637, P35611, Q7Z417, Q96GM8, Q86UE4, P18615, Q5UIP0, Q7Z333, Q96JM3, P63165, Q9BXP5, Q9UER7	467	331	20164	1.82625	1	0.364261	0.336454
GOTERM_BP_DIRECT	GO:0051289~protein homotetramerization	5	1.02881	0.0449004	Q9UI08, P55087, P04075, Q6UUV7, Q96GX9	456	57	19349	3.72211	1	0.953451	0.946575
GOTERM_BP_DIRECT	GO:0045893~positive regulation of transcription, DNA-templated	24	4.93827	0.0450775	P06748, O95999, P04637, Q13547, P31749, P29590, P10451, Q96AQ6, Q9HCK8, P0C1Z6, Q8WWQ0, Q86UE4, P61244, Q99543, P85037, P52926, P35251, P17096, Q5VUA4, Q13263, Q9Y2W1, Q9UER7, Q6PL18, Q8TDB6	456	667	19349	1.52679	1	0.953451	0.946575
GOTERM_BP_DIRECT	GO:0051973~positive regulation of telomerase activity	4	0.823045	0.0451386	O60832, P17987, P07900, P08238	456	34	19349	4.992	1	0.953451	0.946575
GOTERM_BP_DIRECT	GO:1900182~positive regulation of protein localization to nucleus	4	0.823045	0.0451386	P31749, P58004, Q9Y5K6, Q8TDB6	456	34	19349	4.992	1	0.953451	0.946575
GOTERM_CC_DIRECT	GO:0016363~nuclear matrix	7	1.44033	0.0456607	Q9Y6X9, Q13427, Q9BX66, P04637, Q8IYB3, O75400, P29590	467	112	20164	2.69861	1	0.364261	0.336454
GOTERM_CC_DIRECT	GO:0002945~cyclin K-CDK13 complex	2	0.411523	0.045688	Q14004, O75909	467	2	20164	43.1777	1	0.364261	0.336454
GOTERM_CC_DIRECT	GO:0002944~cyclin K-CDK12 complex	2	0.411523	0.045688	Q9NYV4, O75909	467	2	20164	43.1777	1	0.364261	0.336454
GOTERM_CC_DIRECT	GO:0016581~NuRD complex	3	0.617284	0.0458802	Q13547, Q86YP4, Q8WXI9	467	15	20164	8.63555	1	0.364261	0.336454
GOTERM_BP_DIRECT	GO:0072738~cellular response to diamide	2	0.411523	0.0464791	Q00613, Q9UER7	456	2	19349	42.432	1	0.953451	0.946575
GOTERM_BP_DIRECT	GO:0044210~'de novo' CTP biosynthetic process	2	0.411523	0.0464791	P17812, Q9NRF8	456	2	19349	42.432	1	0.953451	0.946575
GOTERM_BP_DIRECT	GO:0032071~regulation of endodeoxyribonuclease activity	2	0.411523	0.0464791	P06748, Q96EB6	456	2	19349	42.432	1	0.953451	0.946575
GOTERM_CC_DIRECT	GO:0005813~centrosome	20	4.11523	0.0468527	Q5SW79, Q8NFC6, P06748, O43566, Q8WVC0, Q8NF91, Q9BX66, Q9P1Y5, P04637, Q96K21, Q9Y6R9, O43237, Q5TZA2, P17987, Q00613, P25205, Q92785, Q9BRK4, Q92597, O14974	467	539	20164	1.60214	1	0.365027	0.337162
GOTERM_BP_DIRECT	GO:0006887~exocytosis	7	1.44033	0.0471838	Q8IYJ3, Q86UW7, P40222, P16157, Q9Y6D5, Q9NV70, Q9HCH5	456	111	19349	2.67589	1	0.953451	0.946575
GOTERM_BP_DIRECT	GO:0050684~regulation of mRNA processing	3	0.617284	0.0473363	Q96ST2, Q9UQ88, P78362	456	15	19349	8.4864	1	0.953451	0.946575
GOTERM_BP_DIRECT	GO:1903078~positive regulation of protein localization to plasma membrane	5	1.02881	0.047367	Q13501, Q9BX66, P31749, Q5VV41, Q01082	456	58	19349	3.65793	1	0.953451	0.946575
GOTERM_MF_DIRECT	GO:0051059~NF-kappaB binding	4	0.823045	0.0473679	Q86UE4, P06748, O95999, Q13547	465	33	18770	4.8928	1	0.548648	0.527756
GOTERM_CC_DIRECT	GO:0030864~cortical actin cytoskeleton	5	1.02881	0.0473699	P46939, Q765P7, Q01082, Q9UJU6, O00501	467	59	20164	3.65913	1	0.365027	0.337162
GOTERM_BP_DIRECT	GO:0006891~intra-Golgi vesicle-mediated transport	4	0.823045	0.048538	P53621, Q96JB2, P20340, Q9UP83	456	35	19349	4.84937	1	0.969206	0.962216
GOTERM_MF_DIRECT	GO:0003883~CTP synthase activity	2	0.411523	0.0488308	P17812, Q9NRF8	465	2	18770	40.3656	1	0.548648	0.527756
GOTERM_MF_DIRECT	GO:0001147~transcription termination site sequence-specific DNA binding	2	0.411523	0.0488308	Q7Z333, Q9H0D6	465	2	18770	40.3656	1	0.548648	0.527756
GOTERM_MF_DIRECT	GO:0035851~Krueppel-associated box domain binding	2	0.411523	0.0488308	Q13547, Q13263	465	2	18770	40.3656	1	0.548648	0.527756
GOTERM_BP_DIRECT	GO:0071356~cellular response to tumor necrosis factor	8	1.64609	0.0492284	P04114, Q16539, Q02952, P31749, Q16625, P05362, Q92844, Q96EB6	456	141	19349	2.40749	1	0.975169	0.968137
GOTERM_MF_DIRECT	GO:0008134~transcription factor binding	14	2.88066	0.0493323	Q9H1E3, P06748, O95999, P04637, Q13547, P35611, P17275, P52926, P63165, P17096, Q9BQG0, Q96QR8, Q9UER7, Q96EB6	465	314	18770	1.79974	1	0.548648	0.527756
GOTERM_BP_DIRECT	GO:0030155~regulation of cell adhesion	5	1.02881	0.0499073	Q9Y5A9, Q8WWI1, P24821, P29590, O14974	456	59	19349	3.59593	1	0.975169	0.968137
GOTERM_BP_DIRECT	GO:0006890~retrograde vesicle-mediated transport, Golgi to ER	6	1.23457	0.0500087	A2RRP1, P53621, Q9H0B6, Q96JB2, P20340, O75396	456	85	19349	2.9952	1	0.975169	0.968137
GOTERM_MF_DIRECT	GO:0070615~nucleosome-dependent ATPase activity	4	0.823045	0.0510318	Q9H4L7, P46100, Q9HCK8, O14647	465	34	18770	4.74889	1	0.548648	0.527756
GOTERM_MF_DIRECT	GO:0035198~miRNA binding	4	0.823045	0.0510318	P98175, P67809, Q9NR30, P09651	465	34	18770	4.74889	1	0.548648	0.527756
GOTERM_MF_DIRECT	GO:0070742~C2H2 zinc finger domain binding	3	0.617284	0.0517764	Q9UQ35, P52926, P26368	465	15	18770	8.07312	1	0.548648	0.527756
GOTERM_CC_DIRECT	GO:0005694~chromosome	11	2.26337	0.0518128	Q13523, Q8IY81, Q13895, Q15435, Q6PK04, Q9H6F5, Q9NR30, P25205, P42696, P49736, P18754	467	239	20164	1.98726	1	0.393477	0.36344
GOTERM_BP_DIRECT	GO:0000902~cell morphogenesis	6	1.23457	0.0521175	Q16539, P07359, Q15149, Q14643, P55285, P35611	456	86	19349	2.96037	1	1	0.993186
GOTERM_BP_DIRECT	GO:2000737~negative regulation of stem cell differentiation	3	0.617284	0.0532759	Q9NYV4, Q14004, Q9Y5A9	456	16	19349	7.956	1	1	0.993186
GOTERM_BP_DIRECT	GO:0032786~positive regulation of DNA-templated transcription, elongation	3	0.617284	0.0532759	Q13769, O75909, P05114	456	16	19349	7.956	1	1	0.993186
GOTERM_MF_DIRECT	GO:0051721~protein phosphatase 2A binding	4	0.823045	0.0548288	Q8NFC6, P04637, P31749, O43768	465	35	18770	4.61321	1	0.563286	0.541837
GOTERM_MF_DIRECT	GO:0030374~ligand-dependent nuclear receptor transcription coactivator activity	5	1.02881	0.055023	Q58WW2, Q9H7N4, P17096, Q8NI08, Q9Y2W1	465	58	18770	3.47979	1	0.563286	0.541837
GOTERM_BP_DIRECT	GO:0031124~mRNA 3'-end processing	5	1.02881	0.0552081	Q13769, Q8IYB3, Q6UN15, P26368, Q01130	456	61	19349	3.47803	1	1	0.993186
GOTERM_BP_DIRECT	GO:0045907~positive regulation of vasoconstriction	4	0.823045	0.0556999	P02671, P36382, P31749, P05362	456	37	19349	4.58725	1	1	0.993186
GOTERM_BP_DIRECT	GO:0031663~lipopolysaccharide-mediated signaling pathway	4	0.823045	0.0556999	Q16539, Q86UE4, O95999, P31749	456	37	19349	4.58725	1	1	0.993186
GOTERM_BP_DIRECT	GO:0009612~response to mechanical stimulus	5	1.02881	0.057968	O60437, P37173, P24821, O95171, P46821	456	62	19349	3.42194	1	1	0.993186
GOTERM_BP_DIRECT	GO:0043086~negative regulation of catalytic activity	7	1.44033	0.0581351	P48681, Q13576, Q01105, O43768, Q6NXS1, O14974, P26678	456	117	19349	2.53867	1	1	0.993186
GOTERM_BP_DIRECT	GO:0001701~in utero embryonic development	10	2.05761	0.060133	P04114, Q5TCZ1, P37173, Q9P1Y5, P04637, P67809, Q9UK61, P20042, Q9HCK8, P35611	456	210	19349	2.02057	1	1	0.993186
GOTERM_MF_DIRECT	GO:0003712~transcription cofactor activity	8	1.64609	0.0610658	Q86UE4, Q9NYF8, P52926, P49023, P17096, Q92785, P51858, Q9Y2W1	465	141	18770	2.29025	1	0.612172	0.588861
GOTERM_BP_DIRECT	GO:0006979~response to oxidative stress	7	1.44033	0.0620962	Q8WWN9, O43566, P04637, P31749, Q8NI08, Q8N573, Q96EB6	456	119	19349	2.496	1	1	0.993186
GOTERM_MF_DIRECT	GO:0097718~disordered domain specific binding	4	0.823045	0.0628137	P36382, P07900, P04637, P08238	465	37	18770	4.36385	1	0.612172	0.588861
GOTERM_BP_DIRECT	GO:0046326~positive regulation of glucose import	4	0.823045	0.0633336	Q16539, Q9BX66, P31749, Q16625	456	39	19349	4.352	1	1	0.993186
GOTERM_BP_DIRECT	GO:0033138~positive regulation of peptidyl-serine phosphorylation	6	1.23457	0.0634293	P07900, Q96N67, P31749, Q9BRG2, P08238, Q9C0C2	456	91	19349	2.79772	1	1	0.993186
GOTERM_BP_DIRECT	GO:0006281~DNA repair	12	2.46914	0.0641318	Q8NFC6, Q5UIP0, Q00613, P06748, Q9UKK3, P46100, Q14669, P63165, P35251, Q99638, P0C1Z6, Q13263	456	277	19349	1.83821	1	1	0.993186
GOTERM_MF_DIRECT	GO:0019904~protein domain specific binding	12	2.46914	0.0645222	Q9H7N4, Q14643, Q8WWN9, Q9P1Y6, P35251, Q16625, P09651, P20340, P61978, Q9UJU6, Q96EB6, P22059	465	264	18770	1.8348	1	0.612172	0.588861
GOTERM_MF_DIRECT	GO:0005521~lamin binding	3	0.617284	0.0649408	P42167, Q8NF91, Q5JTV8	465	17	18770	7.12334	1	0.612172	0.588861
GOTERM_MF_DIRECT	GO:0001046~core promoter sequence-specific DNA binding	3	0.617284	0.0649408	P06748, P04637, Q13547	465	17	18770	7.12334	1	0.612172	0.588861
GOTERM_MF_DIRECT	GO:0003690~double-stranded DNA binding	7	1.44033	0.0658794	Q9H1E3, Q14966, P67809, P35251, P10412, P51858, P16401	465	115	18770	2.45704	1	0.612172	0.588861
GOTERM_BP_DIRECT	GO:0031396~regulation of protein ubiquitination	3	0.617284	0.0658828	P07900, P08238, Q9UER7	456	18	19349	7.072	1	1	0.993186
GOTERM_BP_DIRECT	GO:0051770~positive regulation of nitric-oxide synthase biosynthetic process	3	0.617284	0.0658828	P43490, Q02952, Q9HC29	456	18	19349	7.072	1	1	0.993186
GOTERM_BP_DIRECT	GO:0051895~negative regulation of focal adhesion assembly	3	0.617284	0.0658828	Q08495, Q86SQ0, O75122	456	18	19349	7.072	1	1	0.993186
GOTERM_BP_DIRECT	GO:0045815~positive regulation of gene expression, epigenetic	4	0.823045	0.0673223	P35659, O75367, Q9NR30, Q9BQG0	456	40	19349	4.2432	1	1	0.993186
GOTERM_CC_DIRECT	GO:0061773~eNoSc complex	2	0.411523	0.0677448	O43159, Q96EB6	467	3	20164	28.7852	1	0.493032	0.455396
GOTERM_CC_DIRECT	GO:0097268~cytoophidium	2	0.411523	0.0677448	P17812, Q9NRF8	467	3	20164	28.7852	1	0.493032	0.455396
GOTERM_CC_DIRECT	GO:0019908~nuclear cyclin-dependent protein kinase holoenzyme complex	2	0.411523	0.0677448	Q9NYV4, Q14004	467	3	20164	28.7852	1	0.493032	0.455396
GOTERM_BP_DIRECT	GO:0031114~regulation of microtubule depolymerization	2	0.411523	0.0689038	Q66K74, P46821	456	3	19349	28.288	1	1	0.993186
GOTERM_BP_DIRECT	GO:1990418~response to insulin-like growth factor stimulus	2	0.411523	0.0689038	P78562, P31749	456	3	19349	28.288	1	1	0.993186
GOTERM_BP_DIRECT	GO:1901666~positive regulation of NAD+ ADP-ribosyltransferase activity	2	0.411523	0.0689038	Q8TDB6, P05114	456	3	19349	28.288	1	1	0.993186
GOTERM_BP_DIRECT	GO:1990428~miRNA transport	2	0.411523	0.0689038	P37173, P67809	456	3	19349	28.288	1	1	0.993186
GOTERM_BP_DIRECT	GO:0046015~regulation of transcription by glucose	2	0.411523	0.0689038	O43159, Q96EB6	456	3	19349	28.288	1	1	0.993186
GOTERM_BP_DIRECT	GO:0035986~senescence-associated heterochromatin focus assembly	2	0.411523	0.0689038	P52926, P17096	456	3	19349	28.288	1	1	0.993186
GOTERM_BP_DIRECT	GO:0019856~pyrimidine nucleobase biosynthetic process	2	0.411523	0.0689038	P17812, Q9NRF8	456	3	19349	28.288	1	1	0.993186
GOTERM_BP_DIRECT	GO:0034767~positive regulation of ion transmembrane transport	2	0.411523	0.0689038	Q4KMQ2, O14745	456	3	19349	28.288	1	1	0.993186
GOTERM_BP_DIRECT	GO:0051097~negative regulation of helicase activity	2	0.411523	0.0689038	P04637, Q96EB6	456	3	19349	28.288	1	1	0.993186
GOTERM_BP_DIRECT	GO:1903450~regulation of G1 to G0 transition	2	0.411523	0.0689038	O43159, Q9BQG0	456	3	19349	28.288	1	1	0.993186
GOTERM_BP_DIRECT	GO:1900408~negative regulation of cellular response to oxidative stress	2	0.411523	0.0689038	Q8NI08, Q8N573	456	3	19349	28.288	1	1	0.993186
GOTERM_CC_DIRECT	GO:0031234~extrinsic component of cytoplasmic side of plasma membrane	5	1.02881	0.0693029	Q9BYB0, P31749, Q9BSJ8, Q96A49, Q96CP6	467	67	20164	3.22222	1	0.497462	0.459487
GOTERM_BP_DIRECT	GO:0042981~regulation of apoptotic process	11	2.26337	0.0708705	Q9H2G2, P98175, P07900, O95999, P04637, P31749, Q9HC29, Q8NC51, Q92597, Q9UER7, Q96EB6	456	249	19349	1.87451	1	1	0.993186
GOTERM_BP_DIRECT	GO:0071276~cellular response to cadmium ion	4	0.823045	0.0714226	Q00613, P63165, P31749, Q9UER7	456	41	19349	4.13971	1	1	0.993186
GOTERM_BP_DIRECT	GO:0007566~embryo implantation	4	0.823045	0.0714226	P37173, Q08345, P10451, Q13263	456	41	19349	4.13971	1	1	0.993186
GOTERM_MF_DIRECT	GO:0032564~dATP binding	2	0.411523	0.0723465	P10412, P08238	465	3	18770	26.9104	1	0.652198	0.627363
GOTERM_MF_DIRECT	GO:0031750~D3 dopamine receptor binding	2	0.411523	0.0723465	Q96NY7, O75781	465	3	18770	26.9104	1	0.652198	0.627363
GOTERM_BP_DIRECT	GO:0009791~post-embryonic development	5	1.02881	0.0728458	P04114, Q14643, Q6Y7W6, Q5T011, Q6U841	456	67	19349	3.16657	1	1	0.993186
GOTERM_BP_DIRECT	GO:0072659~protein localization to plasma membrane	8	1.64609	0.0738489	Q96S99, P16157, Q5VZ89, Q9ULT0, O75122, Q01082, O75781, O14745	456	155	19349	2.19004	1	1	0.993186
GOTERM_CC_DIRECT	GO:0005923~bicellular tight junction	7	1.44033	0.0745506	O95049, Q86UE4, Q8IY63, Q16625, Q0VF96, O00501, P56856	467	127	20164	2.37987	1	0.527899	0.487601
GOTERM_BP_DIRECT	GO:0002576~platelet degranulation	7	1.44033	0.0749145	P02671, Q08380, P16284, P62328, P04075, P37802, Q9Y490	456	125	19349	2.37619	1	1	0.993186
GOTERM_BP_DIRECT	GO:0048661~positive regulation of smooth muscle cell proliferation	5	1.02881	0.0760332	P43490, P37173, Q13547, P31749, P55008	456	68	19349	3.12	1	1	0.993186
GOTERM_MF_DIRECT	GO:0019903~protein phosphatase binding	6	1.23457	0.0777985	Q16539, P16157, Q92934, Q13615, P04637, P49023	465	92	18770	2.63254	1	0.691034	0.664719
GOTERM_BP_DIRECT	GO:0007517~muscle organ development	6	1.23457	0.0786803	P46939, P85037, P12111, O14647, Q96EB6, P16401	456	97	19349	2.62466	1	1	0.993186
GOTERM_BP_DIRECT	GO:0006366~transcription from RNA polymerase II promoter	9	1.85185	0.0788881	Q9H7N4, P18615, P35659, Q8WVC0, P23193, Q9P1Y6, Q96ST2, Q9NR30, O75909	456	189	19349	2.02057	1	1	0.993186
GOTERM_MF_DIRECT	GO:0032934~sterol binding	3	0.617284	0.0790812	Q9H4L5, Q96CP6, P22059	465	19	18770	6.37351	1	0.692247	0.665887
GOTERM_BP_DIRECT	GO:0070935~3'-UTR-mediated mRNA stabilization	3	0.617284	0.0793637	P07910, P98175, Q16539	456	20	19349	6.3648	1	1	0.993186
GOTERM_BP_DIRECT	GO:0030837~negative regulation of actin filament polymerization	3	0.617284	0.0793637	Q14678, Q8TE77, Q6NY19	456	20	19349	6.3648	1	1	0.993186
GOTERM_BP_DIRECT	GO:0070932~histone H3 deacetylation	3	0.617284	0.0793637	Q9H4L7, Q13547, Q96EB6	456	20	19349	6.3648	1	1	0.993186
GOTERM_BP_DIRECT	GO:0015918~sterol transport	3	0.617284	0.0793637	Q9H4L5, Q96CP6, P22059	456	20	19349	6.3648	1	1	0.993186
GOTERM_MF_DIRECT	GO:0004864~protein phosphatase inhibitor activity	4	0.823045	0.0802777	Q8NFC6, Q01105, O43768, Q6NXS1	465	41	18770	3.93811	1	0.692682	0.666305
GOTERM_CC_DIRECT	GO:0030018~Z disc	7	1.44033	0.0836787	Q9UMS6, Q14315, P16157, Q15149, O94875, Q0ZGT2, O14974	467	131	20164	2.30721	1	0.584635	0.540007
GOTERM_BP_DIRECT	GO:0015031~protein transport	16	3.29218	0.0849164	A2RRP1, P57737, Q86UW7, Q96CW6, Q5VZ89, Q9H8W4, Q9NV70, Q9Y4E1, O75396, Q676U5, Q9Y6D5, Q6PJF5, Q9UMY4, Q9UP83, Q9P2E9, Q8TDB6	456	429	19349	1.58255	1	1	0.993186
GOTERM_BP_DIRECT	GO:0032211~negative regulation of telomere maintenance via telomerase	3	0.617284	0.0863978	P07910, P29590, P09651	456	21	19349	6.06172	1	1	0.993186
GOTERM_BP_DIRECT	GO:2000774~positive regulation of cellular senescence	3	0.617284	0.0863978	P52926, P17096, Q96EB6	456	21	19349	6.06172	1	1	0.993186
GOTERM_BP_DIRECT	GO:0061028~establishment of endothelial barrier	3	0.617284	0.0863978	P16284, P05362, P26038	456	21	19349	6.06172	1	1	0.993186
GOTERM_MF_DIRECT	GO:0030506~ankyrin binding	3	0.617284	0.0864775	Q14315, Q15149, Q01082	465	20	18770	6.05484	1	0.735668	0.707654
GOTERM_BP_DIRECT	GO:0061024~membrane organization	7	1.44033	0.086661	P04114, Q765P7, Q96D71, Q5JTV8, Q96RU3, Q8NFH8, Q5T0N5	456	130	19349	2.2848	1	1	0.993186
GOTERM_BP_DIRECT	GO:0006413~translational initiation	7	1.44033	0.0891252	O60841, Q9BY44, P23588, Q8NE71, P20042, P05386, O00303	456	131	19349	2.26736	1	1	0.993186
GOTERM_CC_DIRECT	GO:0061689~tricellular tight junction	2	0.411523	0.0892929	Q86X29, O60292	467	4	20164	21.5889	1	0.593851	0.548519
GOTERM_CC_DIRECT	GO:0035985~senescence-associated heterochromatin focus	2	0.411523	0.0892929	P52926, P17096	467	4	20164	21.5889	1	0.593851	0.548519
GOTERM_CC_DIRECT	GO:0042470~melanosome	6	1.23457	0.0905538	Q8IYJ3, P35749, P07900, O75396, Q9HCH5, P08238	467	103	20164	2.51521	1	0.593851	0.548519
GOTERM_BP_DIRECT	GO:0000720~pyrimidine dimer repair by nucleotide-excision repair	2	0.411523	0.0908024	Q96EB6, P05114	456	4	19349	21.216	1	1	0.993186
GOTERM_BP_DIRECT	GO:2000813~negative regulation of barbed-end actin filament capping	2	0.411523	0.0908024	Q6ZU35, Q9Y4E1	456	4	19349	21.216	1	1	0.993186
GOTERM_BP_DIRECT	GO:0006007~glucose catabolic process	2	0.411523	0.0908024	Q92934, O60825	456	4	19349	21.216	1	1	0.993186
GOTERM_BP_DIRECT	GO:1905323~telomerase holoenzyme complex assembly	2	0.411523	0.0908024	P07900, P08238	456	4	19349	21.216	1	1	0.993186
GOTERM_BP_DIRECT	GO:1903690~negative regulation of wound healing, spreading of epidermal cells	2	0.411523	0.0908024	Q86SQ0, O75122	456	4	19349	21.216	1	1	0.993186
GOTERM_BP_DIRECT	GO:0010574~regulation of vascular endothelial growth factor production	2	0.411523	0.0908024	Q9UN36, P55087	456	4	19349	21.216	1	1	0.993186
GOTERM_BP_DIRECT	GO:0006642~triglyceride mobilization	2	0.411523	0.0908024	P04114, Q96EB6	456	4	19349	21.216	1	1	0.993186
GOTERM_BP_DIRECT	GO:0006220~pyrimidine nucleotide metabolic process	2	0.411523	0.0908024	P27707, Q9NRF8	456	4	19349	21.216	1	1	0.993186
GOTERM_BP_DIRECT	GO:0002291~T cell activation via T cell receptor contact with antigen bound to MHC molecule on antigen presenting cell	2	0.411523	0.0908024	P05362, Q7Z5R6	456	4	19349	21.216	1	1	0.993186
GOTERM_BP_DIRECT	GO:0090400~stress-induced premature senescence	2	0.411523	0.0908024	Q16539, Q96EB6	456	4	19349	21.216	1	1	0.993186
GOTERM_CC_DIRECT	GO:0016327~apicolateral plasma membrane	3	0.617284	0.0908924	Q16625, O75781, O00501	467	22	20164	5.88787	1	0.593851	0.548519
GOTERM_CC_DIRECT	GO:0043197~dendritic spine	8	1.64609	0.09105	O43166, Q9Y6D5, O43566, Q9BYB0, P46821, O75781, O60716, P51116	467	166	20164	2.08085	1	0.593851	0.548519
GOTERM_CC_DIRECT	GO:0016323~basolateral plasma membrane	10	2.05761	0.0917976	P16157, Q9Y6R1, Q9HC29, P55087, O15427, O15438, P26038, Q6U841, O75781, P08238	467	233	20164	1.85312	1	0.593851	0.548519
GOTERM_BP_DIRECT	GO:1990830~cellular response to leukemia inhibitory factor	6	1.23457	0.092757	Q5UIP0, Q9NYF8, P05362, P29590, Q12929, Q96EB6	456	102	19349	2.496	1	1	0.993186
GOTERM_BP_DIRECT	GO:0035335~peptidyl-tyrosine dephosphorylation	6	1.23457	0.092757	P23470, Q05209, Q63HR2, Q13615, Q13613, Q8TE77	456	102	19349	2.496	1	1	0.993186
GOTERM_MF_DIRECT	GO:0050733~RS domain binding	2	0.411523	0.095282	Q14498, O75494	465	4	18770	20.1828	1	0.79931	0.768873
GOTERM_BP_DIRECT	GO:0034613~cellular protein localization	5	1.02881	0.0965819	Q15149, P35221, Q9HB90, P04637, Q6KC79	456	74	19349	2.86703	1	1	0.993186
GOTERM_BP_DIRECT	GO:0016567~protein ubiquitination	19	3.90947	0.0978376	Q8NHG8, Q96B23, Q58WW2, O43164, Q8WVC0, O95999, P04439, Q6Q0C0, P31749, P29590, O60927, Q9UPN9, Q9P2P5, Q96JK2, Q8WWI1, Q9H1B7, Q13263, Q96EB6, Q8TDB6	456	548	19349	1.47118	1	1	0.993186
GOTERM_CC_DIRECT	GO:0016234~inclusion body	3	0.617284	0.0980816	Q13501, P13807, P08238	467	23	20164	5.63188	1	0.626765	0.578921
GOTERM_BP_DIRECT	GO:0035722~interleukin-12-mediated signaling pathway	4	0.823045	0.0982363	P17987, Q53EL6, P13796, P26038	456	47	19349	3.61124	1	1	0.993186
