# Supplementary material for: A New Strategy for High-Efficient Tandem Enrichment and Simultaneous Profiling of N-Glycopeptides and Phosphopeptides in Lung Cancer Tissue
Source: Front Mol Biosci. 2022 May 24;9:923363. doi: 10.3389/fmolb.2022.923363 (PMC9171396; doi:10.3389/fmolb.2022.923363)
Supplement: Supplementary file 8 [file Table5.XLSX]

## Sheet: Description
Supplementary Table 5. N-glycopeptides and N-glycoproteins identified from three replicates of tandem enrichment
Byonic search result of N-glycopeptide enrichment from three replicates of tandem enrichment, using a Byonic score cutoff >300 and deduplicated.

## Sheet: Replicate 1
Peptide < ProteinMetrics Confidential >	Glycans NHFAGNa	Modification Type(s)	Score	Protein Name
K.EELGVTVYQSPHSGSFTITGN[+2350.830]NSNFAQR.F	HexNAc(4)Hex(5)Fuc(1)NeuAc(2)	N[+2351]	300.45	>sp|P32004|L1CAM_HUMAN Neural cell adhesion molecule L1 OS=Homo sapiens OX=9606 GN=L1CAM PE=1 SV=2
K.EELGVTVYQSPHSGSFTITGN[+1864.634]NSNFAQR.F	HexNAc(2)Hex(9)	N[+1865]	558.66	>sp|P32004|L1CAM_HUMAN Neural cell adhesion molecule L1 OS=Homo sapiens OX=9606 GN=L1CAM PE=1 SV=2
K.EELGVTVYQSPHSGSFTITGN[+1702.581]NSNFAQR.F	HexNAc(2)Hex(8)	N[+1703]	719.5	>sp|P32004|L1CAM_HUMAN Neural cell adhesion molecule L1 OS=Homo sapiens OX=9606 GN=L1CAM PE=1 SV=2
K.GTEVN[+1702.581]TTVIGENDPIDEVQGFLFGK.L	HexNAc(2)Hex(8)	N[+1703]	370.98	>sp|Q9NYU2|UGGG1_HUMAN UDP-glucose:glycoprotein glucosyltransferase 1 OS=Homo sapiens OX=9606 GN=UGGT1 PE=1 SV=3
K.GTEVN[+1378.476]TTVIGENDPIDEVQGFLFGK.L	HexNAc(2)Hex(6)	N[+1378]	440.21	>sp|Q9NYU2|UGGG1_HUMAN UDP-glucose:glycoprotein glucosyltransferase 1 OS=Homo sapiens OX=9606 GN=UGGT1 PE=1 SV=3
R.VTMGQNGNLYFANVLTSDN[+3009.074]HSDYIC[+57.021]HAHFPGTR.T	HexNAc(7)Hex(8)NeuAc(1)	C[+57], N[+3009]	303.2	>sp|P32004|L1CAM_HUMAN Neural cell adhesion molecule L1 OS=Homo sapiens OX=9606 GN=L1CAM PE=1 SV=2
R.VTMGQNGNLYFANVLTSDN[+2059.735]HSDYIC[+57.021]HAHFPGTR.T	HexNAc(4)Hex(5)Fuc(1)NeuAc(1)	C[+57], N[+2060]	307.96	>sp|P32004|L1CAM_HUMAN Neural cell adhesion molecule L1 OS=Homo sapiens OX=9606 GN=L1CAM PE=1 SV=2
R.VTMGQNGNLYFANVLTSDN[+1702.581]HSDYIC[+57.021]HAHFPGTR.T	HexNAc(2)Hex(8)	C[+57], N[+1703]	315.06	>sp|P32004|L1CAM_HUMAN Neural cell adhesion molecule L1 OS=Homo sapiens OX=9606 GN=L1CAM PE=1 SV=2
R.VTMGQNGNLYFANVLTSDN[+2350.830]HSDYIC[+57.021]HAHFPGTR.T	HexNAc(4)Hex(5)Fuc(1)NeuAc(2)	C[+57], N[+2351]	334.83	>sp|P32004|L1CAM_HUMAN Neural cell adhesion molecule L1 OS=Homo sapiens OX=9606 GN=L1CAM PE=1 SV=2
R.VTMGQNGNLYFANVLTSDN[+1704.635]HSDYIC[+57.021]HAHFPGTR.T	HexNAc(6)Hex(3)	C[+57], N[+1705]	350.94	>sp|P32004|L1CAM_HUMAN Neural cell adhesion molecule L1 OS=Homo sapiens OX=9606 GN=L1CAM PE=1 SV=2
R.VTMGQNGNLYFANVLTSDN[+3007.058]HSDYIC[+57.021]HAHFPGTR.T	HexNAc(5)Hex(6)Fuc(1)NeuAc(3)	C[+57], N[+3007]	359.3	>sp|P32004|L1CAM_HUMAN Neural cell adhesion molecule L1 OS=Homo sapiens OX=9606 GN=L1CAM PE=1 SV=2
R.VTMGQNGNLYFANVLTSDN[+2026.687]HSDYIC[+57.021]HAHFPGTR.T	HexNAc(2)Hex(10)	C[+57], N[+2027]	367.08	>sp|P32004|L1CAM_HUMAN Neural cell adhesion molecule L1 OS=Homo sapiens OX=9606 GN=L1CAM PE=1 SV=2
R.VTMGQNGNLYFANVLTSDN[+1864.634]HSDYIC[+57.021]HAHFPGTR.T	HexNAc(2)Hex(9)	C[+57], N[+1865]	503.04	>sp|P32004|L1CAM_HUMAN Neural cell adhesion molecule L1 OS=Homo sapiens OX=9606 GN=L1CAM PE=1 SV=2
R.VTMGQNGNLYFANVLTSDN[+1866.688]HSDYIC[+57.021]HAHFPGTR.T	HexNAc(6)Hex(4)	C[+57], N[+1867]	596.46	>sp|P32004|L1CAM_HUMAN Neural cell adhesion molecule L1 OS=Homo sapiens OX=9606 GN=L1CAM PE=1 SV=2
R.GHAHLAALVNHESYN[+2204.772]FSHR.I	HexNAc(4)Hex(5)NeuAc(2)	N[+2205]	316.92	>sp|Q96RQ1|ERGI2_HUMAN Endoplasmic reticulum-Golgi intermediate compartment protein 2 OS=Homo sapiens OX=9606 GN=ERGIC2 PE=1 SV=2
R.GHAHLAALVNHESYN[+2059.735]FSHR.I	HexNAc(4)Hex(5)Fuc(1)NeuAc(1)	N[+2060]	330.3	>sp|Q96RQ1|ERGI2_HUMAN Endoplasmic reticulum-Golgi intermediate compartment protein 2 OS=Homo sapiens OX=9606 GN=ERGIC2 PE=1 SV=2
R.GHAHLAALVNHESYN[+1710.598]FSHR.I	HexNAc(3)Hex(5)NeuAc(1)	N[+1711]	357.98	>sp|Q96RQ1|ERGI2_HUMAN Endoplasmic reticulum-Golgi intermediate compartment protein 2 OS=Homo sapiens OX=9606 GN=ERGIC2 PE=1 SV=2
K.PRLLFPTN[+2133.772]SSSHLVALQGQPLVLEC[+57.021]IAEGFPTPTIK.W	HexNAc(5)Hex(6)Fuc(1)	C[+57], N[+2134]	362.91	>sp|P32004|L1CAM_HUMAN Neural cell adhesion molecule L1 OS=Homo sapiens OX=9606 GN=L1CAM PE=1 SV=2
R.GHAHLAALVNHESYN[+1872.651]FSHR.I	HexNAc(3)Hex(6)NeuAc(1)	N[+1873]	379.04	>sp|Q96RQ1|ERGI2_HUMAN Endoplasmic reticulum-Golgi intermediate compartment protein 2 OS=Homo sapiens OX=9606 GN=ERGIC2 PE=1 SV=2
K.VTTYC[+57.021]N[+1540.529]ETMTGWVHDVLGR.N	HexNAc(2)Hex(7)	C[+57], N[+1541]	709.44	>sp|P53634|CATC_HUMAN Dipeptidyl peptidase 1 OS=Homo sapiens OX=9606 GN=CTSC PE=1 SV=2
R.ILTN[+2350.830]NSQTPILSPQEVVSC[+57.021]SQYAQGC[+57.021]EGGFPYLIAGK.Y	HexNAc(4)Hex(5)Fuc(1)NeuAc(2)	C[+57]*2, N[+2351]	300.53	>sp|P53634|CATC_HUMAN Dipeptidyl peptidase 1 OS=Homo sapiens OX=9606 GN=CTSC PE=1 SV=2
R.ILTN[+2059.735]NSQTPILSPQEVVSC[+57.021]SQYAQGC[+57.021]EGGFPYLIAGK.Y	HexNAc(4)Hex(5)Fuc(1)NeuAc(1)	C[+57]*2, N[+2060]	395.78	>sp|P53634|CATC_HUMAN Dipeptidyl peptidase 1 OS=Homo sapiens OX=9606 GN=CTSC PE=1 SV=2
R.LLFPTN[+2059.735]SSSHLVALQGQPLVLEC[+57.021]IAEGFPTPTIK.W	HexNAc(4)Hex(5)Fuc(1)NeuAc(1)	C[+57], N[+2060]	303.68	>sp|P32004|L1CAM_HUMAN Neural cell adhesion molecule L1 OS=Homo sapiens OX=9606 GN=L1CAM PE=1 SV=2
R.LLFPTN[+2204.772]SSSHLVALQGQPLVLEC[+57.021]IAEGFPTPTIK.W	HexNAc(4)Hex(5)NeuAc(2)	C[+57], N[+2205]	308.92	>sp|P32004|L1CAM_HUMAN Neural cell adhesion molecule L1 OS=Homo sapiens OX=9606 GN=L1CAM PE=1 SV=2
R.LLFPTN[+1864.634]SSSHLVALQGQPLVLEC[+57.021]IAEGFPTPTIK.W	HexNAc(2)Hex(9)	C[+57], N[+1865]	406.43	>sp|P32004|L1CAM_HUMAN Neural cell adhesion molecule L1 OS=Homo sapiens OX=9606 GN=L1CAM PE=1 SV=2
R.LLFPTN[+1702.581]SSSHLVALQGQPLVLEC[+57.021]IAEGFPTPTIK.W	HexNAc(2)Hex(8)	C[+57], N[+1703]	428.06	>sp|P32004|L1CAM_HUMAN Neural cell adhesion molecule L1 OS=Homo sapiens OX=9606 GN=L1CAM PE=1 SV=2
R.LLFPTN[+3007.058]SSSHLVALQGQPLVLEC[+57.021]IAEGFPTPTIK.W	HexNAc(5)Hex(6)Fuc(1)NeuAc(3)	C[+57], N[+3007]	428.06	>sp|P32004|L1CAM_HUMAN Neural cell adhesion molecule L1 OS=Homo sapiens OX=9606 GN=L1CAM PE=1 SV=2
R.LLFPTN[+2350.830]SSSHLVALQGQPLVLEC[+57.021]IAEGFPTPTIK.W	HexNAc(4)Hex(5)Fuc(1)NeuAc(2)	C[+57], N[+2351]	509.71	>sp|P32004|L1CAM_HUMAN Neural cell adhesion molecule L1 OS=Homo sapiens OX=9606 GN=L1CAM PE=1 SV=2
K.ILTADN[+3663.286]QTYMAVQGSTAYLLC[+57.021]K.A	HexNAc(6)Hex(7)Fuc(1)NeuAc(4)	C[+57], N[+3663]	347.91	>sp|P32004|L1CAM_HUMAN Neural cell adhesion molecule L1 OS=Homo sapiens OX=9606 GN=L1CAM PE=1 SV=2
K.ILTADN[+1540.529]QTYMAVQGSTAYLLC[+57.021]K.A	HexNAc(2)Hex(7)	C[+57], N[+1541]	366.65	>sp|P32004|L1CAM_HUMAN Neural cell adhesion molecule L1 OS=Homo sapiens OX=9606 GN=L1CAM PE=1 SV=2
K.ILTADN[+2465.894]QTYMAVQGSTAYLLC[+57.021]K.A	HexNAc(6)Hex(5)Fuc(1)NeuAc(1)	C[+57], N[+2466]	369.31	>sp|P32004|L1CAM_HUMAN Neural cell adhesion molecule L1 OS=Homo sapiens OX=9606 GN=L1CAM PE=1 SV=2
K.ILTADN[+1378.476]QTYMAVQGSTAYLLC[+57.021]K.A	HexNAc(2)Hex(6)	C[+57], N[+1378]	371.05	>sp|P32004|L1CAM_HUMAN Neural cell adhesion molecule L1 OS=Homo sapiens OX=9606 GN=L1CAM PE=1 SV=2
K.ILTADN[+1864.634]QTYMAVQGSTAYLLC[+57.021]K.A	HexNAc(2)Hex(9)	C[+57], N[+1865]	478.45	>sp|P32004|L1CAM_HUMAN Neural cell adhesion molecule L1 OS=Homo sapiens OX=9606 GN=L1CAM PE=1 SV=2
K.ILTADN[+1702.581]QTYMAVQGSTAYLLC[+57.021]K.A	HexNAc(2)Hex(8)	C[+57], N[+1703]	549.25	>sp|P32004|L1CAM_HUMAN Neural cell adhesion molecule L1 OS=Homo sapiens OX=9606 GN=L1CAM PE=1 SV=2
R.FFPYAN[+1702.581]GTLGIR.D	HexNAc(2)Hex(8)	N[+1703]	380.82	>sp|P32004|L1CAM_HUMAN Neural cell adhesion molecule L1 OS=Homo sapiens OX=9606 GN=L1CAM PE=1 SV=2
R.FFPYAN[+1540.529]GTLGIR.D	HexNAc(2)Hex(7)	N[+1541]	458.22	>sp|P32004|L1CAM_HUMAN Neural cell adhesion molecule L1 OS=Homo sapiens OX=9606 GN=L1CAM PE=1 SV=2
R.FFPYAN[+2026.687]GTLGIR.D	HexNAc(2)Hex(10)	N[+2027]	469.53	>sp|P32004|L1CAM_HUMAN Neural cell adhesion molecule L1 OS=Homo sapiens OX=9606 GN=L1CAM PE=1 SV=2
R.FFPYAN[+1864.634]GTLGIR.D	HexNAc(2)Hex(9)	N[+1865]	505.98	>sp|P32004|L1CAM_HUMAN Neural cell adhesion molecule L1 OS=Homo sapiens OX=9606 GN=L1CAM PE=1 SV=2
R.DLQAN[+2026.687]DTGR.Y	HexNAc(2)Hex(10)	N[+2027]	306.94	>sp|P32004|L1CAM_HUMAN Neural cell adhesion molecule L1 OS=Homo sapiens OX=9606 GN=L1CAM PE=1 SV=2
R.DLQAN[+1864.634]DTGR.Y	HexNAc(2)Hex(9)	N[+1865]	310.45	>sp|P32004|L1CAM_HUMAN Neural cell adhesion molecule L1 OS=Homo sapiens OX=9606 GN=L1CAM PE=1 SV=2
R.DLQAN[+1702.581]DTGR.Y	HexNAc(2)Hex(8)	N[+1703]	362.24	>sp|P32004|L1CAM_HUMAN Neural cell adhesion molecule L1 OS=Homo sapiens OX=9606 GN=L1CAM PE=1 SV=2
R.VEDEGN[+2350.830]YTC[+57.021]LFVTFPQGSR.S	HexNAc(4)Hex(5)Fuc(1)NeuAc(2)	C[+57], N[+2351]	311.58	>sp|P15151|PVR_HUMAN Poliovirus receptor OS=Homo sapiens OX=9606 GN=PVR PE=1 SV=2
R.LVIHSLDYSDQGN[+1913.677]YSC[+57.021]VASTELDVVESR.A	HexNAc(4)Hex(5)NeuAc(1)	C[+57], N[+1914]	315.45	>sp|P32004|L1CAM_HUMAN Neural cell adhesion molecule L1 OS=Homo sapiens OX=9606 GN=L1CAM PE=1 SV=2
R.LVIHSLDYSDQGN[+2204.772]YSC[+57.021]VASTELDVVESR.A	HexNAc(4)Hex(5)NeuAc(2)	C[+57], N[+2205]	324.95	>sp|P32004|L1CAM_HUMAN Neural cell adhesion molecule L1 OS=Homo sapiens OX=9606 GN=L1CAM PE=1 SV=2
R.LVIHSLDYSDQGN[+1702.581]YSC[+57.021]VASTELDVVESR.A	HexNAc(2)Hex(8)	C[+57], N[+1703]	335.66	>sp|P32004|L1CAM_HUMAN Neural cell adhesion molecule L1 OS=Homo sapiens OX=9606 GN=L1CAM PE=1 SV=2
R.LVIHSLDYSDQGN[+1864.634]YSC[+57.021]VASTELDVVESR.A	HexNAc(2)Hex(9)	C[+57], N[+1865]	349.07	>sp|P32004|L1CAM_HUMAN Neural cell adhesion molecule L1 OS=Homo sapiens OX=9606 GN=L1CAM PE=1 SV=2
R.LVIHSLDYSDQGN[+1622.582]YSC[+57.021]VASTELDVVESR.A	HexNAc(4)Hex(5)	C[+57], N[+1623]	421.18	>sp|P32004|L1CAM_HUMAN Neural cell adhesion molecule L1 OS=Homo sapiens OX=9606 GN=L1CAM PE=1 SV=2
R.LVIHSLDYSDQGN[+1378.476]YSC[+57.021]VASTELDVVESR.A	HexNAc(2)Hex(6)	C[+57], N[+1378]	422.13	>sp|P32004|L1CAM_HUMAN Neural cell adhesion molecule L1 OS=Homo sapiens OX=9606 GN=L1CAM PE=1 SV=2
R.LVIHSLDYSDQGN[+1704.635]YSC[+57.021]VASTELDVVESR.A	HexNAc(6)Hex(3)	C[+57], N[+1705]	489.92	>sp|P32004|L1CAM_HUMAN Neural cell adhesion molecule L1 OS=Homo sapiens OX=9606 GN=L1CAM PE=1 SV=2
R.LVIHSLDYSDQGN[+1540.529]YSC[+57.021]VASTELDVVESR.A	HexNAc(2)Hex(7)	C[+57], N[+1541]	515.99	>sp|P32004|L1CAM_HUMAN Neural cell adhesion molecule L1 OS=Homo sapiens OX=9606 GN=L1CAM PE=1 SV=2
K.VPGN[+1864.634]QTSTTLK.L	HexNAc(2)Hex(9)	N[+1865]	336.53	>sp|P32004|L1CAM_HUMAN Neural cell adhesion molecule L1 OS=Homo sapiens OX=9606 GN=L1CAM PE=1 SV=2
K.VPGN[+1702.581]QTSTTLK.L	HexNAc(2)Hex(8)	N[+1703]	393.49	>sp|P32004|L1CAM_HUMAN Neural cell adhesion molecule L1 OS=Homo sapiens OX=9606 GN=L1CAM PE=1 SV=2
K.EHYLSSVN[+1540.529]K.T	HexNAc(2)Hex(7)	N[+1541]	304.58	>sp|O75051|PLXA2_HUMAN Plexin-A2 OS=Homo sapiens OX=9606 GN=PLXNA2 PE=1 SV=4
K.EHYLSSVN[+1702.581]K.T	HexNAc(2)Hex(8)	N[+1703]	314.69	>sp|O75051|PLXA2_HUMAN Plexin-A2 OS=Homo sapiens OX=9606 GN=PLXNA2 PE=1 SV=4
K.LN[+1702.581]YTVLIGETPC[+57.021]AVTVSETQLLC[+57.021]EPPNLTGQHK.V	HexNAc(2)Hex(8)	C[+57]*2, N[+1703]	665.79	>sp|O75051|PLXA2_HUMAN Plexin-A2 OS=Homo sapiens OX=9606 GN=PLXNA2 PE=1 SV=4
K.EHYLSSVN[+1378.476]K.T	HexNAc(2)Hex(6)	N[+1378]	354.92	>sp|O75051|PLXA2_HUMAN Plexin-A2 OS=Homo sapiens OX=9606 GN=PLXNA2 PE=1 SV=4
K.GEGN[+3007.058]ETTNMVITWKPLR.W	HexNAc(5)Hex(6)Fuc(1)NeuAc(3)	N[+3007]	301.07	>sp|P32004|L1CAM_HUMAN Neural cell adhesion molecule L1 OS=Homo sapiens OX=9606 GN=L1CAM PE=1 SV=2
K.GEGN[+2350.830]ETTNMVITWKPLR.W	HexNAc(4)Hex(5)Fuc(1)NeuAc(2)	N[+2351]	301.1	>sp|P32004|L1CAM_HUMAN Neural cell adhesion molecule L1 OS=Homo sapiens OX=9606 GN=L1CAM PE=1 SV=2
K.GEGN[+2715.963]ETTNMVITWKPLR.W	HexNAc(5)Hex(6)Fuc(1)NeuAc(2)	N[+2716]	308.37	>sp|P32004|L1CAM_HUMAN Neural cell adhesion molecule L1 OS=Homo sapiens OX=9606 GN=L1CAM PE=1 SV=2
K.GEGN[+2059.735]ETTNMVITWKPLR.W	HexNAc(4)Hex(5)Fuc(1)NeuAc(1)	N[+2060]	348.62	>sp|P32004|L1CAM_HUMAN Neural cell adhesion molecule L1 OS=Homo sapiens OX=9606 GN=L1CAM PE=1 SV=2
K.GEGN[+1540.529]ETTNMVITWKPLR.W	HexNAc(2)Hex(7)	N[+1541]	350.7	>sp|P32004|L1CAM_HUMAN Neural cell adhesion molecule L1 OS=Homo sapiens OX=9606 GN=L1CAM PE=1 SV=2
K.GEGN[+1702.581]ETTNMVITWKPLR.W	HexNAc(2)Hex(8)	N[+1703]	357.96	>sp|P32004|L1CAM_HUMAN Neural cell adhesion molecule L1 OS=Homo sapiens OX=9606 GN=L1CAM PE=1 SV=2
K.GEGN[+1378.476]ETTNMVITWKPLR.W	HexNAc(2)Hex(6)	N[+1378]	380.05	>sp|P32004|L1CAM_HUMAN Neural cell adhesion molecule L1 OS=Homo sapiens OX=9606 GN=L1CAM PE=1 SV=2
K.GEGN[+1864.634]ETTNMVITWKPLR.W	HexNAc(2)Hex(9)	N[+1865]	474.97	>sp|P32004|L1CAM_HUMAN Neural cell adhesion molecule L1 OS=Homo sapiens OX=9606 GN=L1CAM PE=1 SV=2
R.GPWQEQIVSDPFLVVSN[+3663.286]TSTFVPYEIK.V	HexNAc(6)Hex(7)Fuc(1)NeuAc(4)	N[+3663]	359.05	>sp|P32004|L1CAM_HUMAN Neural cell adhesion molecule L1 OS=Homo sapiens OX=9606 GN=L1CAM PE=1 SV=2
R.GPWQEQIVSDPFLVVSN[+1702.581]TSTFVPYEIK.V	HexNAc(2)Hex(8)	N[+1703]	445.07	>sp|P32004|L1CAM_HUMAN Neural cell adhesion molecule L1 OS=Homo sapiens OX=9606 GN=L1CAM PE=1 SV=2
R.GPWQEQIVSDPFLVVSN[+2350.830]TSTFVPYEIK.V	HexNAc(4)Hex(5)Fuc(1)NeuAc(2)	N[+2351]	729.55	>sp|P32004|L1CAM_HUMAN Neural cell adhesion molecule L1 OS=Homo sapiens OX=9606 GN=L1CAM PE=1 SV=2
R.N[+1702.581]TTWQAGHNFYNVDMSYLK.R	HexNAc(2)Hex(8)	N[+1703]	313.39	>sp|P07858|CATB_HUMAN Cathepsin B OS=Homo sapiens OX=9606 GN=CTSB PE=1 SV=3
R.N[+1864.634]TTWQAGHNFYNVDMSYLK.R	HexNAc(2)Hex(9)	N[+1865]	375.26	>sp|P07858|CATB_HUMAN Cathepsin B OS=Homo sapiens OX=9606 GN=CTSB PE=1 SV=3
K.GPEPQVTIGYSGEDYPQAIPELEGIEILN[+1540.529]SSAVLVK.W	HexNAc(2)Hex(7)	N[+1541]	477.6	>sp|P32004|L1CAM_HUMAN Neural cell adhesion molecule L1 OS=Homo sapiens OX=9606 GN=L1CAM PE=1 SV=2
R.PYSIPPC[+57.021]EHHVN[+1038.375]GSRPPC[+57.021]TGEGDTPK.C	HexNAc(2)Hex(3)Fuc(1)	C[+57]*2, N[+1038]	301.31	>sp|P07858|CATB_HUMAN Cathepsin B OS=Homo sapiens OX=9606 GN=CTSB PE=1 SV=3
R.DSIFSN[+2059.735]LTGQLDYQGFEK.A	HexNAc(4)Hex(5)Fuc(1)NeuAc(1)	N[+2060]	409	>sp|P40939|ECHA_HUMAN Trifunctional enzyme subunit alpha, mitochondrial OS=Homo sapiens OX=9606 GN=HADHA PE=1 SV=2
R.GYN[+1540.529]VTYWR.E	HexNAc(2)Hex(7)	N[+1541]	301.29	>sp|P32004|L1CAM_HUMAN Neural cell adhesion molecule L1 OS=Homo sapiens OX=9606 GN=L1CAM PE=1 SV=2
R.GYN[+1702.581]VTYWR.E	HexNAc(2)Hex(8)	N[+1703]	308.03	>sp|P32004|L1CAM_HUMAN Neural cell adhesion molecule L1 OS=Homo sapiens OX=9606 GN=L1CAM PE=1 SV=2
R.GYN[+1216.423]VTYWR.E	HexNAc(2)Hex(5)	N[+1216]	309.33	>sp|P32004|L1CAM_HUMAN Neural cell adhesion molecule L1 OS=Homo sapiens OX=9606 GN=L1CAM PE=1 SV=2
K.DHVVVPAN[+2059.735]TTSVILSGLR.P	HexNAc(4)Hex(5)Fuc(1)NeuAc(1)	N[+2060]	387.49	>sp|P32004|L1CAM_HUMAN Neural cell adhesion molecule L1 OS=Homo sapiens OX=9606 GN=L1CAM PE=1 SV=2
K.DHVVVPAN[+2350.830]TTSVILSGLR.P	HexNAc(4)Hex(5)Fuc(1)NeuAc(2)	N[+2351]	401.41	>sp|P32004|L1CAM_HUMAN Neural cell adhesion molecule L1 OS=Homo sapiens OX=9606 GN=L1CAM PE=1 SV=2
K.DHVVVPAN[+1702.581]TTSVILSGLR.P	HexNAc(2)Hex(8)	N[+1703]	480.09	>sp|P32004|L1CAM_HUMAN Neural cell adhesion molecule L1 OS=Homo sapiens OX=9606 GN=L1CAM PE=1 SV=2
R.LAVTN[+1702.581]TTMTGTVLK.M	HexNAc(2)Hex(8)	N[+1703]	383.86	>sp|Q13586|STIM1_HUMAN Stromal interaction molecule 1 OS=Homo sapiens OX=9606 GN=STIM1 PE=1 SV=3
R.LAVTN[+1864.634]TTMTGTVLK.M	HexNAc(2)Hex(9)	N[+1865]	520.89	>sp|Q13586|STIM1_HUMAN Stromal interaction molecule 1 OS=Homo sapiens OX=9606 GN=STIM1 PE=1 SV=3
K.DHVVVPAN[+2059.735]TTSVILSGLRPYSSYHLEVQAFNGR.G	HexNAc(4)Hex(5)Fuc(1)NeuAc(1)	N[+2060]	377.49	>sp|P32004|L1CAM_HUMAN Neural cell adhesion molecule L1 OS=Homo sapiens OX=9606 GN=L1CAM PE=1 SV=2
R.GSGPASEFTFSTPEGVPGHPEALHLEC[+57.021]QSN[+1378.476]TSLLLR.W	HexNAc(2)Hex(6)	C[+57], N[+1378]	338.38	>sp|P32004|L1CAM_HUMAN Neural cell adhesion molecule L1 OS=Homo sapiens OX=9606 GN=L1CAM PE=1 SV=2
R.GSGPASEFTFSTPEGVPGHPEALHLEC[+57.021]QSN[+1540.529]TSLLLR.W	HexNAc(2)Hex(7)	C[+57], N[+1541]	391.68	>sp|P32004|L1CAM_HUMAN Neural cell adhesion molecule L1 OS=Homo sapiens OX=9606 GN=L1CAM PE=1 SV=2
R.GSGPASEFTFSTPEGVPGHPEALHLEC[+57.021]QSN[+2059.735]TSLLLR.W	HexNAc(4)Hex(5)Fuc(1)NeuAc(1)	C[+57], N[+2060]	415.51	>sp|P32004|L1CAM_HUMAN Neural cell adhesion molecule L1 OS=Homo sapiens OX=9606 GN=L1CAM PE=1 SV=2
R.GSGPASEFTFSTPEGVPGHPEALHLEC[+57.021]QSN[+2350.830]TSLLLR.W	HexNAc(4)Hex(5)Fuc(1)NeuAc(2)	C[+57], N[+2351]	439.03	>sp|P32004|L1CAM_HUMAN Neural cell adhesion molecule L1 OS=Homo sapiens OX=9606 GN=L1CAM PE=1 SV=2
R.GSGPASEFTFSTPEGVPGHPEALHLEC[+57.021]QSN[+1702.581]TSLLLR.W	HexNAc(2)Hex(8)	C[+57], N[+1703]	494.05	>sp|P32004|L1CAM_HUMAN Neural cell adhesion molecule L1 OS=Homo sapiens OX=9606 GN=L1CAM PE=1 SV=2
R.SQN[+1702.581]DTVTPDVWYTSKPK.E	HexNAc(2)Hex(8)	N[+1703]	369.39	>sp|Q9BTY2|FUCO2_HUMAN Plasma alpha-L-fucosidase OS=Homo sapiens OX=9606 GN=FUCA2 PE=1 SV=2
R.SQN[+1864.634]DTVTPDVWYTSKPK.E	HexNAc(2)Hex(9)	N[+1865]	377.12	>sp|Q9BTY2|FUCO2_HUMAN Plasma alpha-L-fucosidase OS=Homo sapiens OX=9606 GN=FUCA2 PE=1 SV=2
R.SQN[+2026.687]DTVTPDVWYTSKPK.E	HexNAc(2)Hex(10)	N[+2027]	694.15	>sp|Q9BTY2|FUCO2_HUMAN Plasma alpha-L-fucosidase OS=Homo sapiens OX=9606 GN=FUCA2 PE=1 SV=2
K.N[+1444.534]ATYGYVLDDPDPDDGFNYK.Q	HexNAc(4)Hex(3)Fuc(1)	N[+1445]	329.1	>sp|O43852|CALU_HUMAN Calumenin OS=Homo sapiens OX=9606 GN=CALU PE=1 SV=2
K.N[+1850.693]ATYGYVLDDPDPDDGFNYK.Q	HexNAc(6)Hex(3)Fuc(1)	N[+1851]	449.73	>sp|O43852|CALU_HUMAN Calumenin OS=Homo sapiens OX=9606 GN=CALU PE=1 SV=2
R.THN[+1694.603]LTDLSPHLR.Y	HexNAc(3)Hex(4)Fuc(1)NeuAc(1)	N[+1695]	301.74	>sp|P32004|L1CAM_HUMAN Neural cell adhesion molecule L1 OS=Homo sapiens OX=9606 GN=L1CAM PE=1 SV=2
R.THN[+1565.560]LTDLSPHLR.Y	HexNAc(3)Hex(5)Fuc(1)	N[+1566]	304.16	>sp|P32004|L1CAM_HUMAN Neural cell adhesion molecule L1 OS=Homo sapiens OX=9606 GN=L1CAM PE=1 SV=2
R.THN[+2350.830]LTDLSPHLR.Y	HexNAc(4)Hex(5)Fuc(1)NeuAc(2)	N[+2351]	316.24	>sp|P32004|L1CAM_HUMAN Neural cell adhesion molecule L1 OS=Homo sapiens OX=9606 GN=L1CAM PE=1 SV=2
R.THN[+1581.555]LTDLSPHLR.Y	HexNAc(3)Hex(6)	N[+1582]	318.5	>sp|P32004|L1CAM_HUMAN Neural cell adhesion molecule L1 OS=Homo sapiens OX=9606 GN=L1CAM PE=1 SV=2
R.THN[+2715.963]LTDLSPHLR.Y	HexNAc(5)Hex(6)Fuc(1)NeuAc(2)	N[+2716]	321.42	>sp|P32004|L1CAM_HUMAN Neural cell adhesion molecule L1 OS=Homo sapiens OX=9606 GN=L1CAM PE=1 SV=2
R.THN[+2204.772]LTDLSPHLR.Y	HexNAc(4)Hex(5)NeuAc(2)	N[+2205]	323.29	>sp|P32004|L1CAM_HUMAN Neural cell adhesion molecule L1 OS=Homo sapiens OX=9606 GN=L1CAM PE=1 SV=2
R.THN[+2059.735]LTDLSPHLR.Y	HexNAc(4)Hex(5)Fuc(1)NeuAc(1)	N[+2060]	328.25	>sp|P32004|L1CAM_HUMAN Neural cell adhesion molecule L1 OS=Homo sapiens OX=9606 GN=L1CAM PE=1 SV=2
R.THN[+1913.677]LTDLSPHLR.Y	HexNAc(4)Hex(5)NeuAc(1)	N[+1914]	332.63	>sp|P32004|L1CAM_HUMAN Neural cell adhesion molecule L1 OS=Homo sapiens OX=9606 GN=L1CAM PE=1 SV=2
R.THN[+1540.529]LTDLSPHLR.Y	HexNAc(2)Hex(7)	N[+1541]	337.9	>sp|P32004|L1CAM_HUMAN Neural cell adhesion molecule L1 OS=Homo sapiens OX=9606 GN=L1CAM PE=1 SV=2
R.THN[+1768.640]LTDLSPHLR.Y	HexNAc(4)Hex(5)Fuc(1)	N[+1769]	348.65	>sp|P32004|L1CAM_HUMAN Neural cell adhesion molecule L1 OS=Homo sapiens OX=9606 GN=L1CAM PE=1 SV=2
R.THN[+2018.708]LTDLSPHLR.Y	HexNAc(3)Hex(6)Fuc(1)NeuAc(1)	N[+2019]	352.62	>sp|P32004|L1CAM_HUMAN Neural cell adhesion molecule L1 OS=Homo sapiens OX=9606 GN=L1CAM PE=1 SV=2
R.THN[+1872.651]LTDLSPHLR.Y	HexNAc(3)Hex(6)NeuAc(1)	N[+1873]	354.34	>sp|P32004|L1CAM_HUMAN Neural cell adhesion molecule L1 OS=Homo sapiens OX=9606 GN=L1CAM PE=1 SV=2
R.THN[+1710.598]LTDLSPHLR.Y	HexNAc(3)Hex(5)NeuAc(1)	N[+1711]	357.06	>sp|P32004|L1CAM_HUMAN Neural cell adhesion molecule L1 OS=Homo sapiens OX=9606 GN=L1CAM PE=1 SV=2
R.THN[+1378.476]LTDLSPHLR.Y	HexNAc(2)Hex(6)	N[+1378]	373.83	>sp|P32004|L1CAM_HUMAN Neural cell adhesion molecule L1 OS=Homo sapiens OX=9606 GN=L1CAM PE=1 SV=2
R.THN[+1727.613]LTDLSPHLR.Y	HexNAc(3)Hex(6)Fuc(1)	N[+1728]	374.47	>sp|P32004|L1CAM_HUMAN Neural cell adhesion molecule L1 OS=Homo sapiens OX=9606 GN=L1CAM PE=1 SV=2
R.THN[+1864.634]LTDLSPHLR.Y	HexNAc(2)Hex(9)	N[+1865]	381.57	>sp|P32004|L1CAM_HUMAN Neural cell adhesion molecule L1 OS=Homo sapiens OX=9606 GN=L1CAM PE=1 SV=2
R.THN[+1702.581]LTDLSPHLR.Y	HexNAc(2)Hex(8)	N[+1703]	410.38	>sp|P32004|L1CAM_HUMAN Neural cell adhesion molecule L1 OS=Homo sapiens OX=9606 GN=L1CAM PE=1 SV=2
R.THN[+1971.719]LTDLSPHLR.Y	HexNAc(5)Hex(5)Fuc(1)	N[+1972]	414.21	>sp|P32004|L1CAM_HUMAN Neural cell adhesion molecule L1 OS=Homo sapiens OX=9606 GN=L1CAM PE=1 SV=2
R.THN[+2262.814]LTDLSPHLR.Y	HexNAc(5)Hex(5)Fuc(1)NeuAc(1)	N[+2263]	429.4	>sp|P32004|L1CAM_HUMAN Neural cell adhesion molecule L1 OS=Homo sapiens OX=9606 GN=L1CAM PE=1 SV=2
R.THN[+1216.423]LTDLSPHLR.Y	HexNAc(2)Hex(5)	N[+1216]	496.48	>sp|P32004|L1CAM_HUMAN Neural cell adhesion molecule L1 OS=Homo sapiens OX=9606 GN=L1CAM PE=1 SV=2
R.THN[+2026.687]LTDLSPHLR.Y	HexNAc(2)Hex(10)	N[+2027]	596.47	>sp|P32004|L1CAM_HUMAN Neural cell adhesion molecule L1 OS=Homo sapiens OX=9606 GN=L1CAM PE=1 SV=2
R.THN[+1054.370]LTDLSPHLR.Y	HexNAc(2)Hex(4)	N[+1054]	641.89	>sp|P32004|L1CAM_HUMAN Neural cell adhesion molecule L1 OS=Homo sapiens OX=9606 GN=L1CAM PE=1 SV=2
K.N[+1378.476]VSC[+57.021]LWC[+57.021]NTNK.A	HexNAc(2)Hex(6)	C[+57]*2, N[+1378]	306.77	>sp|P53801|PTTG_HUMAN Pituitary tumor-transforming gene 1 protein-interacting protein OS=Homo sapiens OX=9606 GN=PTTG1IP PE=1 SV=1
K.N[+1540.529]VSC[+57.021]LWC[+57.021]NTNK.A	HexNAc(2)Hex(7)	C[+57]*2, N[+1541]	333.92	>sp|P53801|PTTG_HUMAN Pituitary tumor-transforming gene 1 protein-interacting protein OS=Homo sapiens OX=9606 GN=PTTG1IP PE=1 SV=1
K.N[+1702.581]VSC[+57.021]LWC[+57.021]NTNK.A	HexNAc(2)Hex(8)	C[+57]*2, N[+1703]	354.15	>sp|P53801|PTTG_HUMAN Pituitary tumor-transforming gene 1 protein-interacting protein OS=Homo sapiens OX=9606 GN=PTTG1IP PE=1 SV=1
K.N[+1864.634]VSC[+57.021]LWC[+57.021]NTNK.A	HexNAc(2)Hex(9)	C[+57]*2, N[+1865]	397.01	>sp|P53801|PTTG_HUMAN Pituitary tumor-transforming gene 1 protein-interacting protein OS=Homo sapiens OX=9606 GN=PTTG1IP PE=1 SV=1
K.GGASLSPQYVSYN[+2789.999]QSSYTQWDLQPDTDYEIHLFK.E	HexNAc(6)Hex(7)Fuc(1)NeuAc(1)	N[+2790]	339.06	>sp|P32004|L1CAM_HUMAN Neural cell adhesion molecule L1 OS=Homo sapiens OX=9606 GN=L1CAM PE=1 SV=2
K.GGASLSPQYVSYN[+2059.735]QSSYTQWDLQPDTDYEIHLFK.E	HexNAc(4)Hex(5)Fuc(1)NeuAc(1)	N[+2060]	347.06	>sp|P32004|L1CAM_HUMAN Neural cell adhesion molecule L1 OS=Homo sapiens OX=9606 GN=L1CAM PE=1 SV=2
K.GGASLSPQYVSYN[+1864.634]QSSYTQWDLQPDTDYEIHLFK.E	HexNAc(2)Hex(9)	N[+1865]	404.65	>sp|P32004|L1CAM_HUMAN Neural cell adhesion molecule L1 OS=Homo sapiens OX=9606 GN=L1CAM PE=1 SV=2
K.GGASLSPQYVSYN[+1872.651]QSSYTQWDLQPDTDYEIHLFK.E	HexNAc(3)Hex(6)NeuAc(1)	N[+1873]	478.16	>sp|P32004|L1CAM_HUMAN Neural cell adhesion molecule L1 OS=Homo sapiens OX=9606 GN=L1CAM PE=1 SV=2
K.GGASLSPQYVSYN[+1710.598]QSSYTQWDLQPDTDYEIHLFK.E	HexNAc(3)Hex(5)NeuAc(1)	N[+1711]	485.36	>sp|P32004|L1CAM_HUMAN Neural cell adhesion molecule L1 OS=Homo sapiens OX=9606 GN=L1CAM PE=1 SV=2
K.GGASLSPQYVSYN[+1702.581]QSSYTQWDLQPDTDYEIHLFK.E	HexNAc(2)Hex(8)	N[+1703]	496.67	>sp|P32004|L1CAM_HUMAN Neural cell adhesion molecule L1 OS=Homo sapiens OX=9606 GN=L1CAM PE=1 SV=2
K.GGASLSPQYVSYN[+1913.677]QSSYTQWDLQPDTDYEIHLFK.E	HexNAc(4)Hex(5)NeuAc(1)	N[+1914]	557.4	>sp|P32004|L1CAM_HUMAN Neural cell adhesion molecule L1 OS=Homo sapiens OX=9606 GN=L1CAM PE=1 SV=2
R.FTFTSHTPGDHQIC[+57.021]LHSN[+1378.476]STR.M	HexNAc(2)Hex(6)	C[+57], N[+1378]	301.1	>sp|Q7Z7H5|TMED4_HUMAN Transmembrane emp24 domain-containing protein 4 OS=Homo sapiens OX=9606 GN=TMED4 PE=1 SV=1
R.FTFTSHTPGDHQIC[+57.021]LHSN[+1444.534]STR.M	HexNAc(4)Hex(3)Fuc(1)	C[+57], N[+1445]	384.79	>sp|Q7Z7H5|TMED4_HUMAN Transmembrane emp24 domain-containing protein 4 OS=Homo sapiens OX=9606 GN=TMED4 PE=1 SV=1
R.FTFTSHTPGDHQIC[+57.021]LHSN[+1702.581]STR.M	HexNAc(2)Hex(8)	C[+57], N[+1703]	430.97	>sp|Q7Z7H5|TMED4_HUMAN Transmembrane emp24 domain-containing protein 4 OS=Homo sapiens OX=9606 GN=TMED4 PE=1 SV=1
R.GN[+2789.999]VTQHVQGHR.N	HexNAc(6)Hex(7)Fuc(1)NeuAc(1)	N[+2790]	307.88	>sp|Q15043|S39AE_HUMAN Metal cation symporter ZIP14 OS=Homo sapiens OX=9606 GN=SLC39A14 PE=1 SV=3
R.GN[+2424.867]VTQHVQGHR.N	HexNAc(5)Hex(6)Fuc(1)NeuAc(1)	N[+2425]	315.22	>sp|Q15043|S39AE_HUMAN Metal cation symporter ZIP14 OS=Homo sapiens OX=9606 GN=SLC39A14 PE=1 SV=3
R.GN[+2715.963]VTQHVQGHR.N	HexNAc(5)Hex(6)Fuc(1)NeuAc(2)	N[+2716]	346.79	>sp|Q15043|S39AE_HUMAN Metal cation symporter ZIP14 OS=Homo sapiens OX=9606 GN=SLC39A14 PE=1 SV=3
R.GN[+3155.132]VTQHVQGHR.N	HexNAc(7)Hex(8)Fuc(1)NeuAc(1)	N[+3155]	398.65	>sp|Q15043|S39AE_HUMAN Metal cation symporter ZIP14 OS=Homo sapiens OX=9606 GN=SLC39A14 PE=1 SV=3
R.GN[+2059.735]VTQHVQGHR.N	HexNAc(4)Hex(5)Fuc(1)NeuAc(1)	N[+2060]	405.33	>sp|Q15043|S39AE_HUMAN Metal cation symporter ZIP14 OS=Homo sapiens OX=9606 GN=SLC39A14 PE=1 SV=3
R.GN[+2350.830]VTQHVQGHR.N	HexNAc(4)Hex(5)Fuc(1)NeuAc(2)	N[+2351]	431.68	>sp|Q15043|S39AE_HUMAN Metal cation symporter ZIP14 OS=Homo sapiens OX=9606 GN=SLC39A14 PE=1 SV=3
R.VQEVLN[+2350.830]GTEVNLQHLTALVDC[+57.021]R.S	HexNAc(4)Hex(5)Fuc(1)NeuAc(2)	C[+57], N[+2351]	501.35	>sp|Q9C0H2|TTYH3_HUMAN Protein tweety homolog 3 OS=Homo sapiens OX=9606 GN=TTYH3 PE=1 SV=3
K.KFN[+1702.581]STQIAAMAPEHEEPR.I	HexNAc(2)Hex(8)	N[+1703]	383.85	>sp|Q4G148|GXLT1_HUMAN Glucoside xylosyltransferase 1 OS=Homo sapiens OX=9606 GN=GXYLT1 PE=1 SV=2
K.FN[+1864.634]STQIAAMAPEHEEPR.I	HexNAc(2)Hex(9)	N[+1865]	519.5	>sp|Q4G148|GXLT1_HUMAN Glucoside xylosyltransferase 1 OS=Homo sapiens OX=9606 GN=GXYLT1 PE=1 SV=2
K.TGVNSGVMLMN[+1864.634]MTR.M	HexNAc(2)Hex(9)	N[+1865]	466.29	>sp|Q4G148|GXLT1_HUMAN Glucoside xylosyltransferase 1 OS=Homo sapiens OX=9606 GN=GXYLT1 PE=1 SV=2
R.N[+1378.476]C[+57.021]SFEDDNIR.S	HexNAc(2)Hex(6)	C[+57], N[+1378]	352.54	>sp|Q4G148|GXLT1_HUMAN Glucoside xylosyltransferase 1 OS=Homo sapiens OX=9606 GN=GXYLT1 PE=1 SV=2
R.DHLLLPATTHN[+1864.634]K.T	HexNAc(2)Hex(9)	N[+1865]	314.12	>sp|P18850|ATF6A_HUMAN Cyclic AMP-dependent transcription factor ATF-6 alpha OS=Homo sapiens OX=9606 GN=ATF6 PE=1 SV=3
R.DHLLLPATTHN[+1702.581]K.T	HexNAc(2)Hex(8)	N[+1703]	351.52	>sp|P18850|ATF6A_HUMAN Cyclic AMP-dependent transcription factor ATF-6 alpha OS=Homo sapiens OX=9606 GN=ATF6 PE=1 SV=3
R.DHLLLPATTHN[+2026.687]K.T	HexNAc(2)Hex(10)	N[+2027]	375.38	>sp|P18850|ATF6A_HUMAN Cyclic AMP-dependent transcription factor ATF-6 alpha OS=Homo sapiens OX=9606 GN=ATF6 PE=1 SV=3
R.N[+1702.581]QTNTFFGSPPAATEATHVVSTIPESLQ.-	HexNAc(2)Hex(8)	N[+1703]	328.94	>sp|P18850|ATF6A_HUMAN Cyclic AMP-dependent transcription factor ATF-6 alpha OS=Homo sapiens OX=9606 GN=ATF6 PE=1 SV=3
R.DHPN[+1378.476]ATVWR.K	HexNAc(2)Hex(6)	N[+1378]	325.64	>sp|Q9UMR5|PPT2_HUMAN Lysosomal thioesterase PPT2 OS=Homo sapiens OX=9606 GN=PPT2 PE=1 SV=4
R.DHPN[+1540.529]ATVWR.K	HexNAc(2)Hex(7)	N[+1541]	366.34	>sp|Q9UMR5|PPT2_HUMAN Lysosomal thioesterase PPT2 OS=Homo sapiens OX=9606 GN=PPT2 PE=1 SV=4
R.C[+57.021]PMAGISHTAWHSN[+1540.529]R.T	HexNAc(2)Hex(7)	C[+57], N[+1541]	333.15	>sp|Q9UMR5|PPT2_HUMAN Lysosomal thioesterase PPT2 OS=Homo sapiens OX=9606 GN=PPT2 PE=1 SV=4
R.C[+57.021]PMAGISHTAWHSN[+2026.687]R.T	HexNAc(2)Hex(10)	C[+57], N[+2027]	353.61	>sp|Q9UMR5|PPT2_HUMAN Lysosomal thioesterase PPT2 OS=Homo sapiens OX=9606 GN=PPT2 PE=1 SV=4
R.C[+57.021]PMAGISHTAWHSN[+1378.476]R.T	HexNAc(2)Hex(6)	C[+57], N[+1378]	361.13	>sp|Q9UMR5|PPT2_HUMAN Lysosomal thioesterase PPT2 OS=Homo sapiens OX=9606 GN=PPT2 PE=1 SV=4
R.HVYNN[+1378.476]LTEEQK.G	HexNAc(2)Hex(6)	N[+1378]	312.93	>sp|Q9H6B4|CLMP_HUMAN CXADR-like membrane protein OS=Homo sapiens OX=9606 GN=CLMP PE=1 SV=1
R.HVYNN[+2350.830]LTEEQK.G	HexNAc(4)Hex(5)Fuc(1)NeuAc(2)	N[+2351]	339.04	>sp|Q9H6B4|CLMP_HUMAN CXADR-like membrane protein OS=Homo sapiens OX=9606 GN=CLMP PE=1 SV=1
R.VLLQN[+1378.476]LTMSYSGLYQC[+57.021]TAGNEAGK.E	HexNAc(2)Hex(6)	C[+57], N[+1378]	438.61	>sp|Q9H6B4|CLMP_HUMAN CXADR-like membrane protein OS=Homo sapiens OX=9606 GN=CLMP PE=1 SV=1
R.VLLQN[+1872.651]LTMSYSGLYQC[+57.021]TAGNEAGK.E	HexNAc(3)Hex(6)NeuAc(1)	C[+57], N[+1873]	439.72	>sp|Q9H6B4|CLMP_HUMAN CXADR-like membrane protein OS=Homo sapiens OX=9606 GN=CLMP PE=1 SV=1
R.C[+57.021]ATPHGDN[+1702.581]ASLEATFVK.R	HexNAc(2)Hex(8)	C[+57], N[+1703]	307.58	>sp|P23142|FBLN1_HUMAN Fibulin-1 OS=Homo sapiens OX=9606 GN=FBLN1 PE=1 SV=4
R.C[+57.021]ATPHGDN[+1378.476]ASLEATFVK.R	HexNAc(2)Hex(6)	C[+57], N[+1378]	410.06	>sp|P23142|FBLN1_HUMAN Fibulin-1 OS=Homo sapiens OX=9606 GN=FBLN1 PE=1 SV=4
R.DVN[+1694.603]C[+57.021]SVMGPQEK.K	HexNAc(3)Hex(4)Fuc(1)NeuAc(1)	C[+57], N[+1695]	301.2	>sp|P53634|CATC_HUMAN Dipeptidyl peptidase 1 OS=Homo sapiens OX=9606 GN=CTSC PE=1 SV=2
R.DVN[+1378.476]C[+57.021]SVMGPQEK.K	HexNAc(2)Hex(6)	C[+57], N[+1378]	382.88	>sp|P53634|CATC_HUMAN Dipeptidyl peptidase 1 OS=Homo sapiens OX=9606 GN=CTSC PE=1 SV=2
R.DVN[+1540.529]C[+57.021]SVMGPQEK.K	HexNAc(2)Hex(7)	C[+57], N[+1541]	384.51	>sp|P53634|CATC_HUMAN Dipeptidyl peptidase 1 OS=Homo sapiens OX=9606 GN=CTSC PE=1 SV=2
R.DVN[+1864.634]C[+57.021]SVMGPQEK.K	HexNAc(2)Hex(9)	C[+57], N[+1865]	452.54	>sp|P53634|CATC_HUMAN Dipeptidyl peptidase 1 OS=Homo sapiens OX=9606 GN=CTSC PE=1 SV=2
R.DVN[+1702.581]C[+57.021]SVMGPQEK.K	HexNAc(2)Hex(8)	C[+57], N[+1703]	574.39	>sp|P53634|CATC_HUMAN Dipeptidyl peptidase 1 OS=Homo sapiens OX=9606 GN=CTSC PE=1 SV=2
K.VTTYC[+57.021]N[+1378.476]ETMTGWVHDVLGR.N	HexNAc(2)Hex(6)	C[+57], N[+1378]	381.46	>sp|P53634|CATC_HUMAN Dipeptidyl peptidase 1 OS=Homo sapiens OX=9606 GN=CTSC PE=1 SV=2
K.VTTYC[+57.021]N[+1702.581]ETMTGWVHDVLGR.N	HexNAc(2)Hex(8)	C[+57], N[+1703]	432.76	>sp|P53634|CATC_HUMAN Dipeptidyl peptidase 1 OS=Homo sapiens OX=9606 GN=CTSC PE=1 SV=2
K.VTTYC[+57.021]N[+1864.634]ETMTGWVHDVLGR.N	HexNAc(2)Hex(9)	C[+57], N[+1865]	457.08	>sp|P53634|CATC_HUMAN Dipeptidyl peptidase 1 OS=Homo sapiens OX=9606 GN=CTSC PE=1 SV=2
K.TAVN[+2350.830]C[+57.021]SSDFDAC[+57.021]LITK.A	HexNAc(4)Hex(5)Fuc(1)NeuAc(2)	C[+57]*2, N[+2351]	320.43	>sp|P13987|CD59_HUMAN CD59 glycoprotein OS=Homo sapiens OX=9606 GN=CD59 PE=1 SV=1
K.TAVN[+3081.095]C[+57.021]SSDFDAC[+57.021]LITK.A	HexNAc(6)Hex(7)Fuc(1)NeuAc(2)	C[+57]*2, N[+3081]	364.69	>sp|P13987|CD59_HUMAN CD59 glycoprotein OS=Homo sapiens OX=9606 GN=CD59 PE=1 SV=1
K.TAVN[+2059.735]C[+57.021]SSDFDAC[+57.021]LITK.A	HexNAc(4)Hex(5)Fuc(1)NeuAc(1)	C[+57]*2, N[+2060]	407.39	>sp|P13987|CD59_HUMAN CD59 glycoprotein OS=Homo sapiens OX=9606 GN=CD59 PE=1 SV=1
K.TAVN[+1702.581]C[+57.021]SSDFDAC[+57.021]LITK.A	HexNAc(2)Hex(8)	C[+57]*2, N[+1703]	409.9	>sp|P13987|CD59_HUMAN CD59 glycoprotein OS=Homo sapiens OX=9606 GN=CD59 PE=1 SV=1
K.TAVN[+2789.999]C[+57.021]SSDFDAC[+57.021]LITK.A	HexNAc(6)Hex(7)Fuc(1)NeuAc(1)	C[+57]*2, N[+2790]	433.51	>sp|P13987|CD59_HUMAN CD59 glycoprotein OS=Homo sapiens OX=9606 GN=CD59 PE=1 SV=1
K.TAVN[+2204.772]C[+57.021]SSDFDAC[+57.021]LITK.A	HexNAc(4)Hex(5)NeuAc(2)	C[+57]*2, N[+2205]	512.61	>sp|P13987|CD59_HUMAN CD59 glycoprotein OS=Homo sapiens OX=9606 GN=CD59 PE=1 SV=1
K.TAVN[+1540.529]C[+57.021]SSDFDAC[+57.021]LITK.A	HexNAc(2)Hex(7)	C[+57]*2, N[+1541]	646.57	>sp|P13987|CD59_HUMAN CD59 glycoprotein OS=Homo sapiens OX=9606 GN=CD59 PE=1 SV=1
R.SLNTHDVAAPLSPHSQEVSC[+57.021]YIDYN[+1540.529]ISMPAQNLWR.L	HexNAc(2)Hex(7)	C[+57], N[+1541]	322.88	>sp|Q9Y6A1|POMT1_HUMAN Protein O-mannosyl-transferase 1 OS=Homo sapiens OX=9606 GN=POMT1 PE=1 SV=3
R.SLNTHDVAAPLSPHSQEVSC[+57.021]YIDYN[+1378.476]ISMPAQNLWR.L	HexNAc(2)Hex(6)	C[+57], N[+1378]	415.43	>sp|Q9Y6A1|POMT1_HUMAN Protein O-mannosyl-transferase 1 OS=Homo sapiens OX=9606 GN=POMT1 PE=1 SV=3
K.LN[+1702.581]ASLPALLLIR.L	HexNAc(2)Hex(8)	N[+1703]	300.97	>sp|Q15904|VAS1_HUMAN V-type proton ATPase subunit S1 OS=Homo sapiens OX=9606 GN=ATP6AP1 PE=1 SV=2
R.ILFWAQN[+1864.634]FSVAYK.D	HexNAc(2)Hex(9)	N[+1865]	310.67	>sp|Q15904|VAS1_HUMAN V-type proton ATPase subunit S1 OS=Homo sapiens OX=9606 GN=ATP6AP1 PE=1 SV=2
K.N[+1216.423]YTADYDK.A	HexNAc(2)Hex(5)	N[+1216]	306.59	>sp|O94905|ERLN2_HUMAN Erlin-2 OS=Homo sapiens OX=9606 GN=ERLIN2 PE=1 SV=1
K.N[+1378.476]YTADYDK.A	HexNAc(2)Hex(6)	N[+1378]	317.07	>sp|O94905|ERLN2_HUMAN Erlin-2 OS=Homo sapiens OX=9606 GN=ERLIN2 PE=1 SV=1
K.N[+1702.581]YTADYDK.A	HexNAc(2)Hex(8)	N[+1703]	359.01	>sp|O94905|ERLN2_HUMAN Erlin-2 OS=Homo sapiens OX=9606 GN=ERLIN2 PE=1 SV=1
K.KDFEDLYTPVN[+3007.058]GSIVIVR.A	HexNAc(5)Hex(6)Fuc(1)NeuAc(3)	N[+3007]	320.79	>sp|P02786|TFR1_HUMAN Transferrin receptor protein 1 OS=Homo sapiens OX=9606 GN=TFRC PE=1 SV=2
K.KDFEDLYTPVN[+2350.830]GSIVIVR.A	HexNAc(4)Hex(5)Fuc(1)NeuAc(2)	N[+2351]	322.11	>sp|P02786|TFR1_HUMAN Transferrin receptor protein 1 OS=Homo sapiens OX=9606 GN=TFRC PE=1 SV=2
K.KDFEDLYTPVN[+2715.963]GSIVIVR.A	HexNAc(5)Hex(6)Fuc(1)NeuAc(2)	N[+2716]	324.91	>sp|P02786|TFR1_HUMAN Transferrin receptor protein 1 OS=Homo sapiens OX=9606 GN=TFRC PE=1 SV=2
K.KDFEDLYTPVN[+2059.735]GSIVIVR.A	HexNAc(4)Hex(5)Fuc(1)NeuAc(1)	N[+2060]	328.02	>sp|P02786|TFR1_HUMAN Transferrin receptor protein 1 OS=Homo sapiens OX=9606 GN=TFRC PE=1 SV=2
K.KDFEDLYTPVN[+1864.634]GSIVIVR.A	HexNAc(2)Hex(9)	N[+1865]	342.68	>sp|P02786|TFR1_HUMAN Transferrin receptor protein 1 OS=Homo sapiens OX=9606 GN=TFRC PE=1 SV=2
K.KDFEDLYTPVN[+2026.687]GSIVIVR.A	HexNAc(2)Hex(10)	N[+2027]	379.86	>sp|P02786|TFR1_HUMAN Transferrin receptor protein 1 OS=Homo sapiens OX=9606 GN=TFRC PE=1 SV=2
K.KDFEDLYTPVN[+1540.529]GSIVIVR.A	HexNAc(2)Hex(7)	N[+1541]	381.16	>sp|P02786|TFR1_HUMAN Transferrin receptor protein 1 OS=Homo sapiens OX=9606 GN=TFRC PE=1 SV=2
K.KDFEDLYTPVN[+1702.581]GSIVIVR.A	HexNAc(2)Hex(8)	N[+1703]	464.82	>sp|P02786|TFR1_HUMAN Transferrin receptor protein 1 OS=Homo sapiens OX=9606 GN=TFRC PE=1 SV=2
R.LGAN[+1702.581]GSHIPQTSSVFSIEVYPEDHSELQSVR.T	HexNAc(2)Hex(8)	N[+1703]	489.93	>sp|Q14118|DAG1_HUMAN Dystroglycan OS=Homo sapiens OX=9606 GN=DAG1 PE=1 SV=2
R.LGAN[+1704.635]GSHIPQTSSVFSIEVYPEDHSELQSVR.T	HexNAc(6)Hex(3)	N[+1705]	503.4	>sp|Q14118|DAG1_HUMAN Dystroglycan OS=Homo sapiens OX=9606 GN=DAG1 PE=1 SV=2
K.DFEDLYTPVN[+2350.830]GSIVIVR.A	HexNAc(4)Hex(5)Fuc(1)NeuAc(2)	N[+2351]	307.01	>sp|P02786|TFR1_HUMAN Transferrin receptor protein 1 OS=Homo sapiens OX=9606 GN=TFRC PE=1 SV=2
K.DFEDLYTPVN[+2715.963]GSIVIVR.A	HexNAc(5)Hex(6)Fuc(1)NeuAc(2)	N[+2716]	311.91	>sp|P02786|TFR1_HUMAN Transferrin receptor protein 1 OS=Homo sapiens OX=9606 GN=TFRC PE=1 SV=2
K.DFEDLYTPVN[+3007.058]GSIVIVR.A	HexNAc(5)Hex(6)Fuc(1)NeuAc(3)	N[+3007]	343.74	>sp|P02786|TFR1_HUMAN Transferrin receptor protein 1 OS=Homo sapiens OX=9606 GN=TFRC PE=1 SV=2
K.DFEDLYTPVN[+2059.735]GSIVIVR.A	HexNAc(4)Hex(5)Fuc(1)NeuAc(1)	N[+2060]	363.93	>sp|P02786|TFR1_HUMAN Transferrin receptor protein 1 OS=Homo sapiens OX=9606 GN=TFRC PE=1 SV=2
K.DFEDLYTPVN[+1864.634]GSIVIVR.A	HexNAc(2)Hex(9)	N[+1865]	687.6	>sp|P02786|TFR1_HUMAN Transferrin receptor protein 1 OS=Homo sapiens OX=9606 GN=TFRC PE=1 SV=2
K.DFEDLYTPVN[+1702.581]GSIVIVR.A	HexNAc(2)Hex(8)	N[+1703]	758.32	>sp|P02786|TFR1_HUMAN Transferrin receptor protein 1 OS=Homo sapiens OX=9606 GN=TFRC PE=1 SV=2
K.ALNN[+1702.581]C[+57.021]SFC[+57.021]HEAGQLGPEIR.K	HexNAc(2)Hex(8)	C[+57]*2, N[+1703]	311.55	>sp|Q6AZY7|SCAR3_HUMAN Scavenger receptor class A member 3 OS=Homo sapiens OX=9606 GN=SCARA3 PE=1 SV=1
K.AAVHQIN[+1702.581]FTVGQTSEWIHGIQR.K	HexNAc(2)Hex(8)	N[+1703]	619.56	>sp|Q6AZY7|SCAR3_HUMAN Scavenger receptor class A member 3 OS=Homo sapiens OX=9606 GN=SCARA3 PE=1 SV=1
R.KQNNGAFN[+1540.529]ETLFR.N	HexNAc(2)Hex(7)	N[+1541]	309.7	>sp|P02786|TFR1_HUMAN Transferrin receptor protein 1 OS=Homo sapiens OX=9606 GN=TFRC PE=1 SV=2
R.KQNNGAFN[+2569.905]ETLFR.N	HexNAc(5)Hex(6)NeuAc(2)	N[+2570]	317.87	>sp|P02786|TFR1_HUMAN Transferrin receptor protein 1 OS=Homo sapiens OX=9606 GN=TFRC PE=1 SV=2
R.KQNNGAFN[+1864.634]ETLFR.N	HexNAc(2)Hex(9)	N[+1865]	324.22	>sp|P02786|TFR1_HUMAN Transferrin receptor protein 1 OS=Homo sapiens OX=9606 GN=TFRC PE=1 SV=2
R.KQNNGAFN[+2026.687]ETLFR.N	HexNAc(2)Hex(10)	N[+2027]	401.83	>sp|P02786|TFR1_HUMAN Transferrin receptor protein 1 OS=Homo sapiens OX=9606 GN=TFRC PE=1 SV=2
R.KQNNGAFN[+1702.581]ETLFR.N	HexNAc(2)Hex(8)	N[+1703]	464.81	>sp|P02786|TFR1_HUMAN Transferrin receptor protein 1 OS=Homo sapiens OX=9606 GN=TFRC PE=1 SV=2
K.QNNGAFN[+1702.581]ETLFR.N	HexNAc(2)Hex(8)	N[+1703]	356.9	>sp|P02786|TFR1_HUMAN Transferrin receptor protein 1 OS=Homo sapiens OX=9606 GN=TFRC PE=1 SV=2
K.QNNGAFN[+1540.529]ETLFR.N	HexNAc(2)Hex(7)	N[+1541]	362.17	>sp|P02786|TFR1_HUMAN Transferrin receptor protein 1 OS=Homo sapiens OX=9606 GN=TFRC PE=1 SV=2
K.QNNGAFN[+1864.634]ETLFR.N	HexNAc(2)Hex(9)	N[+1865]	367.12	>sp|P02786|TFR1_HUMAN Transferrin receptor protein 1 OS=Homo sapiens OX=9606 GN=TFRC PE=1 SV=2
K.QNNGAFN[+2026.687]ETLFR.N	HexNAc(2)Hex(10)	N[+2027]	558.03	>sp|P02786|TFR1_HUMAN Transferrin receptor protein 1 OS=Homo sapiens OX=9606 GN=TFRC PE=1 SV=2
K.VKPNPPHN[+1702.581]LSVINSEELSSILK.L	HexNAc(2)Hex(8)	N[+1703]	303.64	>sp|P40189|IL6RB_HUMAN Interleukin-6 receptor subunit beta OS=Homo sapiens OX=9606 GN=IL6ST PE=1 SV=2
K.VKPNPPHN[+1864.634]LSVINSEELSSILK.L	HexNAc(2)Hex(9)	N[+1865]	364.19	>sp|P40189|IL6RB_HUMAN Interleukin-6 receptor subunit beta OS=Homo sapiens OX=9606 GN=IL6ST PE=1 SV=2
K.SC[+57.021]GEC[+57.021]IQAGPNC[+57.021]GWC[+57.021]TN[+1540.529]STFLQEGMPTSAR.C	HexNAc(2)Hex(7)	C[+57]*4, N[+1541]	318.25	>sp|P05556|ITB1_HUMAN Integrin beta-1 OS=Homo sapiens OX=9606 GN=ITGB1 PE=1 SV=2
K.SC[+57.021]GEC[+57.021]IQAGPNC[+57.021]GWC[+57.021]TN[+3517.228]STFLQEGMPTSAR.C	HexNAc(6)Hex(7)NeuAc(4)	C[+57]*4, N[+3517]	320.27	>sp|P05556|ITB1_HUMAN Integrin beta-1 OS=Homo sapiens OX=9606 GN=ITGB1 PE=1 SV=2
K.SC[+57.021]GEC[+57.021]IQAGPNC[+57.021]GWC[+57.021]TN[+1702.581]STFLQEGMPTSAR.C	HexNAc(2)Hex(8)	C[+57]*4, N[+1703]	339.56	>sp|P05556|ITB1_HUMAN Integrin beta-1 OS=Homo sapiens OX=9606 GN=ITGB1 PE=1 SV=2
K.SC[+57.021]GEC[+57.021]IQAGPNC[+57.021]GWC[+57.021]TN[+1378.476]STFLQEGMPTSAR.C	HexNAc(2)Hex(6)	C[+57]*4, N[+1378]	477.75	>sp|P05556|ITB1_HUMAN Integrin beta-1 OS=Homo sapiens OX=9606 GN=ITGB1 PE=1 SV=2
K.SC[+57.021]GEC[+57.021]IQAGPNC[+57.021]GWC[+57.021]TN[+1864.634]STFLQEGMPTSAR.C	HexNAc(2)Hex(9)	C[+57]*4, N[+1865]	492.77	>sp|P05556|ITB1_HUMAN Integrin beta-1 OS=Homo sapiens OX=9606 GN=ITGB1 PE=1 SV=2
K.SC[+57.021]GEC[+57.021]IQAGPNC[+57.021]GWC[+57.021]TN[+1704.635]STFLQEGMPTSAR.C	HexNAc(6)Hex(3)	C[+57]*4, N[+1705]	567.05	>sp|P05556|ITB1_HUMAN Integrin beta-1 OS=Homo sapiens OX=9606 GN=ITGB1 PE=1 SV=2
K.SC[+57.021]GEC[+57.021]IQAGPNC[+57.021]GWC[+57.021]TN[+1704.635]STFLQEGM[+15.995]PTSAR.C	HexNAc(6)Hex(3)	C[+57]*4, M[+16], N[+1705]	351.64	>sp|P05556|ITB1_HUMAN Integrin beta-1 OS=Homo sapiens OX=9606 GN=ITGB1 PE=1 SV=2
K.LRNPC[+57.021]TSEQN[+1864.634]C[+57.021]TSPFSYK.N	HexNAc(2)Hex(9)	C[+57]*2, N[+1865]	309.72	>sp|P05556|ITB1_HUMAN Integrin beta-1 OS=Homo sapiens OX=9606 GN=ITGB1 PE=1 SV=2
K.LRNPC[+57.021]TSEQN[+1378.476]C[+57.021]TSPFSYK.N	HexNAc(2)Hex(6)	C[+57]*2, N[+1378]	341.1	>sp|P05556|ITB1_HUMAN Integrin beta-1 OS=Homo sapiens OX=9606 GN=ITGB1 PE=1 SV=2
K.LRNPC[+57.021]TSEQN[+2676.952]C[+57.021]TSPFSYK.N	HexNAc(6)Hex(9)	C[+57]*2, N[+2677]	384.23	>sp|P05556|ITB1_HUMAN Integrin beta-1 OS=Homo sapiens OX=9606 GN=ITGB1 PE=1 SV=2
K.LRNPC[+57.021]TSEQN[+1540.529]C[+57.021]TSPFSYK.N	HexNAc(2)Hex(7)	C[+57]*2, N[+1541]	408.25	>sp|P05556|ITB1_HUMAN Integrin beta-1 OS=Homo sapiens OX=9606 GN=ITGB1 PE=1 SV=2
K.LRNPC[+57.021]TSEQN[+1702.581]C[+57.021]TSPFSYK.N	HexNAc(2)Hex(8)	C[+57]*2, N[+1703]	510.62	>sp|P05556|ITB1_HUMAN Integrin beta-1 OS=Homo sapiens OX=9606 GN=ITGB1 PE=1 SV=2
R.AKPQGQWAEDVLGN[+1702.581]K.T	HexNAc(2)Hex(8)	N[+1703]	362.11	>sp|Q29983|MICA_HUMAN MHC class I polypeptide-related sequence A OS=Homo sapiens OX=9606 GN=MICA PE=1 SV=1
R.VC[+57.021]EIHEDN[+1702.581]STR.S	HexNAc(2)Hex(8)	C[+57], N[+1703]	354.16	>sp|Q29983|MICA_HUMAN MHC class I polypeptide-related sequence A OS=Homo sapiens OX=9606 GN=MICA PE=1 SV=1
R.NPC[+57.021]TSEQN[+2350.830]C[+57.021]TSPFSYK.N	HexNAc(4)Hex(5)Fuc(1)NeuAc(2)	C[+57]*2, N[+2351]	306.85	>sp|P05556|ITB1_HUMAN Integrin beta-1 OS=Homo sapiens OX=9606 GN=ITGB1 PE=1 SV=2
R.NPC[+57.021]TSEQN[+2026.687]C[+57.021]TSPFSYK.N	HexNAc(2)Hex(10)	C[+57]*2, N[+2027]	428.47	>sp|P05556|ITB1_HUMAN Integrin beta-1 OS=Homo sapiens OX=9606 GN=ITGB1 PE=1 SV=2
R.NPC[+57.021]TSEQN[+1864.634]C[+57.021]TSPFSYK.N	HexNAc(2)Hex(9)	C[+57]*2, N[+1865]	445.12	>sp|P05556|ITB1_HUMAN Integrin beta-1 OS=Homo sapiens OX=9606 GN=ITGB1 PE=1 SV=2
R.NPC[+57.021]TSEQN[+1378.476]C[+57.021]TSPFSYK.N	HexNAc(2)Hex(6)	C[+57]*2, N[+1378]	464.78	>sp|P05556|ITB1_HUMAN Integrin beta-1 OS=Homo sapiens OX=9606 GN=ITGB1 PE=1 SV=2
R.NPC[+57.021]TSEQN[+1702.581]C[+57.021]TSPFSYK.N	HexNAc(2)Hex(8)	C[+57]*2, N[+1703]	557.93	>sp|P05556|ITB1_HUMAN Integrin beta-1 OS=Homo sapiens OX=9606 GN=ITGB1 PE=1 SV=2
R.NPC[+57.021]TSEQN[+1216.423]C[+57.021]TSPFSYK.N	HexNAc(2)Hex(5)	C[+57]*2, N[+1216]	572.61	>sp|P05556|ITB1_HUMAN Integrin beta-1 OS=Homo sapiens OX=9606 GN=ITGB1 PE=1 SV=2
R.NPC[+57.021]TSEQN[+1540.529]C[+57.021]TSPFSYK.N	HexNAc(2)Hex(7)	C[+57]*2, N[+1541]	773.05	>sp|P05556|ITB1_HUMAN Integrin beta-1 OS=Homo sapiens OX=9606 GN=ITGB1 PE=1 SV=2
K.N[+1540.529]FTALIPGTTVEILDGDSK.N	HexNAc(2)Hex(7)	N[+1541]	563.72	>sp|P18084|ITB5_HUMAN Integrin beta-5 OS=Homo sapiens OX=9606 GN=ITGB5 PE=1 SV=1
K.C[+57.021]HEGN[+1702.581]GTFEC[+57.021]GAC[+57.021]R.C	HexNAc(2)Hex(8)	C[+57]*3, N[+1703]	338.28	>sp|P05556|ITB1_HUMAN Integrin beta-1 OS=Homo sapiens OX=9606 GN=ITGB1 PE=1 SV=2
K.C[+57.021]HEGN[+2026.687]GTFEC[+57.021]GAC[+57.021]R.C	HexNAc(2)Hex(10)	C[+57]*3, N[+2027]	355.15	>sp|P05556|ITB1_HUMAN Integrin beta-1 OS=Homo sapiens OX=9606 GN=ITGB1 PE=1 SV=2
K.C[+57.021]HEGN[+1216.423]GTFEC[+57.021]GAC[+57.021]R.C	HexNAc(2)Hex(5)	C[+57]*3, N[+1216]	371.57	>sp|P05556|ITB1_HUMAN Integrin beta-1 OS=Homo sapiens OX=9606 GN=ITGB1 PE=1 SV=2
K.C[+57.021]HEGN[+1864.634]GTFEC[+57.021]GAC[+57.021]R.C	HexNAc(2)Hex(9)	C[+57]*3, N[+1865]	489.94	>sp|P05556|ITB1_HUMAN Integrin beta-1 OS=Homo sapiens OX=9606 GN=ITGB1 PE=1 SV=2
K.C[+57.021]HEGN[+1378.476]GTFEC[+57.021]GAC[+57.021]R.C	HexNAc(2)Hex(6)	C[+57]*3, N[+1378]	565.47	>sp|P05556|ITB1_HUMAN Integrin beta-1 OS=Homo sapiens OX=9606 GN=ITGB1 PE=1 SV=2
K.C[+57.021]HAGYIGDNC[+57.021]N[+1702.581]C[+57.021]STDISTC[+57.021]R.G	HexNAc(2)Hex(8)	C[+57]*4, N[+1703]	342.83	>sp|P18084|ITB5_HUMAN Integrin beta-5 OS=Homo sapiens OX=9606 GN=ITGB5 PE=1 SV=1
R.DC[+57.021]VEC[+57.021]LLLHSGKPDN[+1702.581]QTC[+57.021]HSLC[+57.021]R.D	HexNAc(2)Hex(8)	C[+57]*4, N[+1703]	445.28	>sp|P18084|ITB5_HUMAN Integrin beta-5 OS=Homo sapiens OX=9606 GN=ITGB5 PE=1 SV=1
R.KEN[+1378.476]SSEIC[+57.021]SNNGEC[+57.021]VC[+57.021]GQC[+57.021]VC[+57.021]R.K	HexNAc(2)Hex(6)	C[+57]*5, N[+1378]	348.89	>sp|P05556|ITB1_HUMAN Integrin beta-1 OS=Homo sapiens OX=9606 GN=ITGB1 PE=1 SV=2
R.KEN[+1702.581]SSEIC[+57.021]SNNGEC[+57.021]VC[+57.021]GQC[+57.021]VC[+57.021]R.K	HexNAc(2)Hex(8)	C[+57]*5, N[+1703]	536.6	>sp|P05556|ITB1_HUMAN Integrin beta-1 OS=Homo sapiens OX=9606 GN=ITGB1 PE=1 SV=2
K.EN[+1702.581]SSEIC[+57.021]SNNGEC[+57.021]VC[+57.021]GQC[+57.021]VC[+57.021]R.K	HexNAc(2)Hex(8)	C[+57]*5, N[+1703]	391.83	>sp|P05556|ITB1_HUMAN Integrin beta-1 OS=Homo sapiens OX=9606 GN=ITGB1 PE=1 SV=2
K.KDTC[+57.021]TQEC[+57.021]SYFN[+1864.634]ITK.V	HexNAc(2)Hex(9)	C[+57]*2, N[+1865]	300.02	>sp|P05556|ITB1_HUMAN Integrin beta-1 OS=Homo sapiens OX=9606 GN=ITGB1 PE=1 SV=2
K.KDTC[+57.021]TQEC[+57.021]SYFN[+2059.735]ITK.V	HexNAc(4)Hex(5)Fuc(1)NeuAc(1)	C[+57]*2, N[+2060]	309.02	>sp|P05556|ITB1_HUMAN Integrin beta-1 OS=Homo sapiens OX=9606 GN=ITGB1 PE=1 SV=2
K.KDTC[+57.021]TQEC[+57.021]SYFN[+2026.687]ITK.V	HexNAc(2)Hex(10)	C[+57]*2, N[+2027]	318.85	>sp|P05556|ITB1_HUMAN Integrin beta-1 OS=Homo sapiens OX=9606 GN=ITGB1 PE=1 SV=2
K.KDTC[+57.021]TQEC[+57.021]SYFN[+1702.581]ITK.V	HexNAc(2)Hex(8)	C[+57]*2, N[+1703]	326.52	>sp|P05556|ITB1_HUMAN Integrin beta-1 OS=Homo sapiens OX=9606 GN=ITGB1 PE=1 SV=2
K.KDTC[+57.021]TQEC[+57.021]SYFN[+1540.529]ITK.V	HexNAc(2)Hex(7)	C[+57]*2, N[+1541]	440.88	>sp|P05556|ITB1_HUMAN Integrin beta-1 OS=Homo sapiens OX=9606 GN=ITGB1 PE=1 SV=2
K.KDTC[+57.021]TQEC[+57.021]SYFN[+1378.476]ITK.V	HexNAc(2)Hex(6)	C[+57]*2, N[+1378]	452.28	>sp|P05556|ITB1_HUMAN Integrin beta-1 OS=Homo sapiens OX=9606 GN=ITGB1 PE=1 SV=2
K.DTC[+57.021]TQEC[+57.021]SYFN[+2059.735]ITK.V	HexNAc(4)Hex(5)Fuc(1)NeuAc(1)	C[+57]*2, N[+2060]	325.05	>sp|P05556|ITB1_HUMAN Integrin beta-1 OS=Homo sapiens OX=9606 GN=ITGB1 PE=1 SV=2
K.DTC[+57.021]TQEC[+57.021]SYFN[+2350.830]ITK.V	HexNAc(4)Hex(5)Fuc(1)NeuAc(2)	C[+57]*2, N[+2351]	384.57	>sp|P05556|ITB1_HUMAN Integrin beta-1 OS=Homo sapiens OX=9606 GN=ITGB1 PE=1 SV=2
K.DTC[+57.021]TQEC[+57.021]SYFN[+1702.581]ITK.V	HexNAc(2)Hex(8)	C[+57]*2, N[+1703]	394.1	>sp|P05556|ITB1_HUMAN Integrin beta-1 OS=Homo sapiens OX=9606 GN=ITGB1 PE=1 SV=2
K.DTC[+57.021]TQEC[+57.021]SYFN[+1540.529]ITK.V	HexNAc(2)Hex(7)	C[+57]*2, N[+1541]	462.25	>sp|P05556|ITB1_HUMAN Integrin beta-1 OS=Homo sapiens OX=9606 GN=ITGB1 PE=1 SV=2
K.DTC[+57.021]TQEC[+57.021]SYFN[+1864.634]ITK.V	HexNAc(2)Hex(9)	C[+57]*2, N[+1865]	662.29	>sp|P05556|ITB1_HUMAN Integrin beta-1 OS=Homo sapiens OX=9606 GN=ITGB1 PE=1 SV=2
K.DTC[+57.021]TQEC[+57.021]SYFN[+1378.476]ITK.V	HexNAc(2)Hex(6)	C[+57]*2, N[+1378]	702.88	>sp|P05556|ITB1_HUMAN Integrin beta-1 OS=Homo sapiens OX=9606 GN=ITGB1 PE=1 SV=2
R.VVRPDSELGERPPEDN[+1702.581]QSFQYDHEAFLGK.E	HexNAc(2)Hex(8)	N[+1703]	305.39	>sp|Q15293|RCN1_HUMAN Reticulocalbin-1 OS=Homo sapiens OX=9606 GN=RCN1 PE=1 SV=1
R.VVRPDSELGERPPEDN[+1647.613]QSFQYDHEAFLGK.E	HexNAc(5)Hex(3)Fuc(1)	N[+1648]	310.58	>sp|Q15293|RCN1_HUMAN Reticulocalbin-1 OS=Homo sapiens OX=9606 GN=RCN1 PE=1 SV=1
R.VVRPDSELGERPPEDN[+1444.534]QSFQYDHEAFLGK.E	HexNAc(4)Hex(3)Fuc(1)	N[+1445]	332.89	>sp|Q15293|RCN1_HUMAN Reticulocalbin-1 OS=Homo sapiens OX=9606 GN=RCN1 PE=1 SV=1
R.VVRPDSELGERPPEDN[+1897.682]QSFQYDHEAFLGK.E	HexNAc(4)Hex(4)Fuc(1)NeuAc(1)	N[+1898]	350.12	>sp|Q15293|RCN1_HUMAN Reticulocalbin-1 OS=Homo sapiens OX=9606 GN=RCN1 PE=1 SV=1
R.VVRPDSELGERPPEDN[+1378.476]QSFQYDHEAFLGK.E	HexNAc(2)Hex(6)	N[+1378]	352.07	>sp|Q15293|RCN1_HUMAN Reticulocalbin-1 OS=Homo sapiens OX=9606 GN=RCN1 PE=1 SV=1
R.VVRPDSELGERPPEDN[+1200.428]QSFQYDHEAFLGK.E	HexNAc(2)Hex(4)Fuc(1)	N[+1200]	354.87	>sp|Q15293|RCN1_HUMAN Reticulocalbin-1 OS=Homo sapiens OX=9606 GN=RCN1 PE=1 SV=1
R.VVRPDSELGERPPEDN[+1850.693]QSFQYDHEAFLGK.E	HexNAc(6)Hex(3)Fuc(1)	N[+1851]	415.25	>sp|Q15293|RCN1_HUMAN Reticulocalbin-1 OS=Homo sapiens OX=9606 GN=RCN1 PE=1 SV=1
R.VVRPDSELGERPPEDN[+1606.587]QSFQYDHEAFLGK.E	HexNAc(4)Hex(4)Fuc(1)	N[+1607]	428.17	>sp|Q15293|RCN1_HUMAN Reticulocalbin-1 OS=Homo sapiens OX=9606 GN=RCN1 PE=1 SV=1
R.VVRPDSELGERPPEDN[+1540.529]QSFQYDHEAFLGK.E	HexNAc(2)Hex(7)	N[+1541]	441.84	>sp|Q15293|RCN1_HUMAN Reticulocalbin-1 OS=Homo sapiens OX=9606 GN=RCN1 PE=1 SV=1
R.VVRPDSELGERPPEDN[+1565.560]QSFQYDHEAFLGK.E	HexNAc(3)Hex(5)Fuc(1)	N[+1566]	447.42	>sp|Q15293|RCN1_HUMAN Reticulocalbin-1 OS=Homo sapiens OX=9606 GN=RCN1 PE=1 SV=1
R.VVRPDSELGERPPEDN[+1216.423]QSFQYDHEAFLGK.E	HexNAc(2)Hex(5)	N[+1216]	456.2	>sp|Q15293|RCN1_HUMAN Reticulocalbin-1 OS=Homo sapiens OX=9606 GN=RCN1 PE=1 SV=1
R.VVRPDSELGERPPEDN[+2100.761]QSFQYDHEAFLGK.E	HexNAc(5)Hex(4)Fuc(1)NeuAc(1)	N[+2101]	474.01	>sp|Q15293|RCN1_HUMAN Reticulocalbin-1 OS=Homo sapiens OX=9606 GN=RCN1 PE=1 SV=1
R.VVRPDSELGERPPEDN[+1038.375]QSFQYDHEAFLGK.E	HexNAc(2)Hex(3)Fuc(1)	N[+1038]	506.35	>sp|Q15293|RCN1_HUMAN Reticulocalbin-1 OS=Homo sapiens OX=9606 GN=RCN1 PE=1 SV=1
R.VVRPDSELGERPPEDN[+1460.529]QSFQYDHEAFLGK.E	HexNAc(4)Hex(4)	N[+1461]	510.75	>sp|Q15293|RCN1_HUMAN Reticulocalbin-1 OS=Homo sapiens OX=9606 GN=RCN1 PE=1 SV=1
R.VVRPDSELGERPPEDN[+1241.454]QSFQYDHEAFLGK.E	HexNAc(3)Hex(3)Fuc(1)	N[+1241]	514.05	>sp|Q15293|RCN1_HUMAN Reticulocalbin-1 OS=Homo sapiens OX=9606 GN=RCN1 PE=1 SV=1
R.VVRPDSELGERPPEDN[+1694.603]QSFQYDHEAFLGK.E	HexNAc(3)Hex(4)Fuc(1)NeuAc(1)	N[+1695]	569.94	>sp|Q15293|RCN1_HUMAN Reticulocalbin-1 OS=Homo sapiens OX=9606 GN=RCN1 PE=1 SV=1
R.VVRPDSELGERPPEDN[+1751.624]QSFQYDHEAFLGK.E	HexNAc(4)Hex(4)NeuAc(1)	N[+1752]	592.18	>sp|Q15293|RCN1_HUMAN Reticulocalbin-1 OS=Homo sapiens OX=9606 GN=RCN1 PE=1 SV=1
R.VVRPDSELGERPPEDN[+1403.507]QSFQYDHEAFLGK.E	HexNAc(3)Hex(4)Fuc(1)	N[+1404]	658.22	>sp|Q15293|RCN1_HUMAN Reticulocalbin-1 OS=Homo sapiens OX=9606 GN=RCN1 PE=1 SV=1
R.VVRPDSELGERPPEDN[+1864.634]QSFQYDHEAFLGK.E	HexNAc(2)Hex(9)	N[+1865]	694.05	>sp|Q15293|RCN1_HUMAN Reticulocalbin-1 OS=Homo sapiens OX=9606 GN=RCN1 PE=1 SV=1
K.IVTPEEYYN[+1540.529]VTVQ.-	HexNAc(2)Hex(7)	N[+1541]	302.63	>sp|O75629|CREG1_HUMAN Protein CREG1 OS=Homo sapiens OX=9606 GN=CREG1 PE=1 SV=1
R.VVRPDSELGERPPEDN[+1444.534]QSFQYDHEAFLGKEDSK.T	HexNAc(4)Hex(3)Fuc(1)	N[+1445]	305.29	>sp|Q15293|RCN1_HUMAN Reticulocalbin-1 OS=Homo sapiens OX=9606 GN=RCN1 PE=1 SV=1
R.VVRPDSELGERPPEDN[+1702.581]QSFQYDHEAFLGKEDSK.T	HexNAc(2)Hex(8)	N[+1703]	306.46	>sp|Q15293|RCN1_HUMAN Reticulocalbin-1 OS=Homo sapiens OX=9606 GN=RCN1 PE=1 SV=1
R.VVRPDSELGERPPEDN[+1647.613]QSFQYDHEAFLGKEDSK.T	HexNAc(5)Hex(3)Fuc(1)	N[+1648]	311.98	>sp|Q15293|RCN1_HUMAN Reticulocalbin-1 OS=Homo sapiens OX=9606 GN=RCN1 PE=1 SV=1
R.VVRPDSELGERPPEDN[+1216.423]QSFQYDHEAFLGKEDSK.T	HexNAc(2)Hex(5)	N[+1216]	342.8	>sp|Q15293|RCN1_HUMAN Reticulocalbin-1 OS=Homo sapiens OX=9606 GN=RCN1 PE=1 SV=1
R.VVRPDSELGERPPEDN[+1241.454]QSFQYDHEAFLGKEDSK.T	HexNAc(3)Hex(3)Fuc(1)	N[+1241]	374.7	>sp|Q15293|RCN1_HUMAN Reticulocalbin-1 OS=Homo sapiens OX=9606 GN=RCN1 PE=1 SV=1
R.VVRPDSELGERPPEDN[+1038.375]QSFQYDHEAFLGKEDSK.T	HexNAc(2)Hex(3)Fuc(1)	N[+1038]	382.08	>sp|Q15293|RCN1_HUMAN Reticulocalbin-1 OS=Homo sapiens OX=9606 GN=RCN1 PE=1 SV=1
R.VVRPDSELGERPPEDN[+1540.529]QSFQYDHEAFLGKEDSK.T	HexNAc(2)Hex(7)	N[+1541]	388.51	>sp|Q15293|RCN1_HUMAN Reticulocalbin-1 OS=Homo sapiens OX=9606 GN=RCN1 PE=1 SV=1
R.VVRPDSELGERPPEDN[+1378.476]QSFQYDHEAFLGKEDSK.T	HexNAc(2)Hex(6)	N[+1378]	469.03	>sp|Q15293|RCN1_HUMAN Reticulocalbin-1 OS=Homo sapiens OX=9606 GN=RCN1 PE=1 SV=1
R.VVRPDSELGERPPEDN[+1419.502]QSFQYDHEAFLGKEDSK.T	HexNAc(3)Hex(5)	N[+1420]	495.99	>sp|Q15293|RCN1_HUMAN Reticulocalbin-1 OS=Homo sapiens OX=9606 GN=RCN1 PE=1 SV=1
K.DVVTAAGDMLKDN[+2350.830]ATEEEILVYLEK.T	HexNAc(4)Hex(5)Fuc(1)NeuAc(2)	N[+2351]	383.05	>sp|P07602|SAP_HUMAN Prosaposin OS=Homo sapiens OX=9606 GN=PSAP PE=1 SV=2
R.AC[+57.021]VAGFTN[+1540.529]ITFHPQNK.G	HexNAc(2)Hex(7)	C[+57], N[+1541]	364.68	>sp|Q12913|PTPRJ_HUMAN Receptor-type tyrosine-protein phosphatase eta OS=Homo sapiens OX=9606 GN=PTPRJ PE=1 SV=3
R.AC[+57.021]VAGFTN[+1702.581]ITFHPQNK.G	HexNAc(2)Hex(8)	C[+57], N[+1703]	419.74	>sp|Q12913|PTPRJ_HUMAN Receptor-type tyrosine-protein phosphatase eta OS=Homo sapiens OX=9606 GN=PTPRJ PE=1 SV=3
R.AC[+57.021]VAGFTN[+1378.476]ITFHPQNK.G	HexNAc(2)Hex(6)	C[+57], N[+1378]	487.43	>sp|Q12913|PTPRJ_HUMAN Receptor-type tyrosine-protein phosphatase eta OS=Homo sapiens OX=9606 GN=PTPRJ PE=1 SV=3
K.DN[+1540.529]ATEEEILVYLEK.T	HexNAc(2)Hex(7)	N[+1541]	367.61	>sp|P07602|SAP_HUMAN Prosaposin OS=Homo sapiens OX=9606 GN=PSAP PE=1 SV=2
K.DN[+1702.581]ATEEEILVYLEK.T	HexNAc(2)Hex(8)	N[+1703]	461.38	>sp|P07602|SAP_HUMAN Prosaposin OS=Homo sapiens OX=9606 GN=PSAP PE=1 SV=2
K.DN[+1864.634]ATEEEILVYLEK.T	HexNAc(2)Hex(9)	N[+1865]	494.97	>sp|P07602|SAP_HUMAN Prosaposin OS=Homo sapiens OX=9606 GN=PSAP PE=1 SV=2
K.DN[+2026.687]ATEEEILVYLEK.T	HexNAc(2)Hex(10)	N[+2027]	577.15	>sp|P07602|SAP_HUMAN Prosaposin OS=Homo sapiens OX=9606 GN=PSAP PE=1 SV=2
R.N[+1702.581]ATASLWSGPGLEDR.G	HexNAc(2)Hex(8)	N[+1703]	379.04	>sp|Q13751|LAMB3_HUMAN Laminin subunit beta-3 OS=Homo sapiens OX=9606 GN=LAMB3 PE=1 SV=1
R.N[+1864.634]ATASLWSGPGLEDR.G	HexNAc(2)Hex(9)	N[+1865]	496.94	>sp|Q13751|LAMB3_HUMAN Laminin subunit beta-3 OS=Homo sapiens OX=9606 GN=LAMB3 PE=1 SV=1
R.QMAC[+57.021]TPISC[+57.021]PGELC[+57.021]PQDN[+1864.634]GTAC[+57.021]GSR.C	HexNAc(2)Hex(9)	C[+57]*4, N[+1865]	557.06	>sp|Q13751|LAMB3_HUMAN Laminin subunit beta-3 OS=Homo sapiens OX=9606 GN=LAMB3 PE=1 SV=1
K.TC[+57.021]DWLPKPN[+3007.058]MSASC[+57.021]K.E	HexNAc(5)Hex(6)Fuc(1)NeuAc(3)	C[+57]*2, N[+3007]	311.24	>sp|P07602|SAP_HUMAN Prosaposin OS=Homo sapiens OX=9606 GN=PSAP PE=1 SV=2
K.TC[+57.021]DWLPKPN[+1864.634]MSASC[+57.021]K.E	HexNAc(2)Hex(9)	C[+57]*2, N[+1865]	319.12	>sp|P07602|SAP_HUMAN Prosaposin OS=Homo sapiens OX=9606 GN=PSAP PE=1 SV=2
K.TC[+57.021]DWLPKPN[+1378.476]MSASC[+57.021]K.E	HexNAc(2)Hex(6)	C[+57]*2, N[+1378]	328.32	>sp|P07602|SAP_HUMAN Prosaposin OS=Homo sapiens OX=9606 GN=PSAP PE=1 SV=2
K.TC[+57.021]DWLPKPN[+3009.074]MSASC[+57.021]K.E	HexNAc(7)Hex(8)NeuAc(1)	C[+57]*2, N[+3009]	329.01	>sp|P07602|SAP_HUMAN Prosaposin OS=Homo sapiens OX=9606 GN=PSAP PE=1 SV=2
K.TC[+57.021]DWLPKPN[+2350.830]MSASC[+57.021]K.E	HexNAc(4)Hex(5)Fuc(1)NeuAc(2)	C[+57]*2, N[+2351]	333.12	>sp|P07602|SAP_HUMAN Prosaposin OS=Homo sapiens OX=9606 GN=PSAP PE=1 SV=2
K.TC[+57.021]DWLPKPN[+1702.581]MSASC[+57.021]K.E	HexNAc(2)Hex(8)	C[+57]*2, N[+1703]	333.96	>sp|P07602|SAP_HUMAN Prosaposin OS=Homo sapiens OX=9606 GN=PSAP PE=1 SV=2
K.TC[+57.021]DWLPKPN[+2059.735]MSASC[+57.021]K.E	HexNAc(4)Hex(5)Fuc(1)NeuAc(1)	C[+57]*2, N[+2060]	358.67	>sp|P07602|SAP_HUMAN Prosaposin OS=Homo sapiens OX=9606 GN=PSAP PE=1 SV=2
K.TC[+57.021]DWLPKPN[+1038.375]MSASC[+57.021]K.E	HexNAc(2)Hex(3)Fuc(1)	C[+57]*2, N[+1038]	365.16	>sp|P07602|SAP_HUMAN Prosaposin OS=Homo sapiens OX=9606 GN=PSAP PE=1 SV=2
K.TC[+57.021]DWLPKPN[+1540.529]MSASC[+57.021]K.E	HexNAc(2)Hex(7)	C[+57]*2, N[+1541]	400.32	>sp|P07602|SAP_HUMAN Prosaposin OS=Homo sapiens OX=9606 GN=PSAP PE=1 SV=2
K.TC[+57.021]DWLPKPN[+2026.687]MSASC[+57.021]K.E	HexNAc(2)Hex(10)	C[+57]*2, N[+2027]	436.22	>sp|P07602|SAP_HUMAN Prosaposin OS=Homo sapiens OX=9606 GN=PSAP PE=1 SV=2
K.TC[+57.021]DWLPKPN[+1694.603]MSASC[+57.021]K.E	HexNAc(3)Hex(4)Fuc(1)NeuAc(1)	C[+57]*2, N[+1695]	445.29	>sp|P07602|SAP_HUMAN Prosaposin OS=Homo sapiens OX=9606 GN=PSAP PE=1 SV=2
K.TC[+57.021]DWLPKPN[+1403.507]MSASC[+57.021]K.E	HexNAc(3)Hex(4)Fuc(1)	C[+57]*2, N[+1404]	472.2	>sp|P07602|SAP_HUMAN Prosaposin OS=Homo sapiens OX=9606 GN=PSAP PE=1 SV=2
K.TC[+57.021]DWLPKPN[+1200.428]MSASC[+57.021]K.E	HexNAc(2)Hex(4)Fuc(1)	C[+57]*2, N[+1200]	534.3	>sp|P07602|SAP_HUMAN Prosaposin OS=Homo sapiens OX=9606 GN=PSAP PE=1 SV=2
K.TC[+57.021]DWLPKPN[+1216.423]MSASC[+57.021]K.E	HexNAc(2)Hex(5)	C[+57]*2, N[+1216]	642.56	>sp|P07602|SAP_HUMAN Prosaposin OS=Homo sapiens OX=9606 GN=PSAP PE=1 SV=2
K.DLN[+1540.529]ETIHYMYK.H	HexNAc(2)Hex(7)	N[+1541]	301.46	>sp|Q99538|LGMN_HUMAN Legumain OS=Homo sapiens OX=9606 GN=LGMN PE=1 SV=1
K.TC[+57.021]DWLPKPN[+1038.375]M[+15.995]SASC[+57.021]K.E	HexNAc(2)Hex(3)Fuc(1)	C[+57]*2, M[+16], N[+1038]	323.68	>sp|P07602|SAP_HUMAN Prosaposin OS=Homo sapiens OX=9606 GN=PSAP PE=1 SV=2
K.DLN[+2026.687]ETIHYMYK.H	HexNAc(2)Hex(10)	N[+2027]	358.74	>sp|Q99538|LGMN_HUMAN Legumain OS=Homo sapiens OX=9606 GN=LGMN PE=1 SV=1
K.DLN[+1864.634]ETIHYMYK.H	HexNAc(2)Hex(9)	N[+1865]	399.93	>sp|Q99538|LGMN_HUMAN Legumain OS=Homo sapiens OX=9606 GN=LGMN PE=1 SV=1
K.DLN[+1702.581]ETIHYMYK.H	HexNAc(2)Hex(8)	N[+1703]	414.64	>sp|Q99538|LGMN_HUMAN Legumain OS=Homo sapiens OX=9606 GN=LGMN PE=1 SV=1
R.PAANLVC[+57.021]LSGMN[+1702.581]GSTLWSSLLPEEAR.D	HexNAc(2)Hex(8)	C[+57], N[+1703]	343.74	>sp|A2RU67|F234B_HUMAN Protein FAM234B OS=Homo sapiens OX=9606 GN=FAM234B PE=1 SV=1
R.PAANLVC[+57.021]LSGMN[+1864.634]GSTLWSSLLPEEAR.D	HexNAc(2)Hex(9)	C[+57], N[+1865]	360.38	>sp|A2RU67|F234B_HUMAN Protein FAM234B OS=Homo sapiens OX=9606 GN=FAM234B PE=1 SV=1
R.PAANLVC[+57.021]LSGMN[+1866.688]GSTLWSSLLPEEAR.D	HexNAc(6)Hex(4)	C[+57], N[+1867]	419.69	>sp|A2RU67|F234B_HUMAN Protein FAM234B OS=Homo sapiens OX=9606 GN=FAM234B PE=1 SV=1
R.TN[+2350.830]STFVQALVEHVK.E	HexNAc(4)Hex(5)Fuc(1)NeuAc(2)	N[+2351]	309.36	>sp|P07602|SAP_HUMAN Prosaposin OS=Homo sapiens OX=9606 GN=PSAP PE=1 SV=2
R.TN[+1540.529]STFVQALVEHVK.E	HexNAc(2)Hex(7)	N[+1541]	317.31	>sp|P07602|SAP_HUMAN Prosaposin OS=Homo sapiens OX=9606 GN=PSAP PE=1 SV=2
R.TN[+1864.634]STFVQALVEHVK.E	HexNAc(2)Hex(9)	N[+1865]	330.02	>sp|P07602|SAP_HUMAN Prosaposin OS=Homo sapiens OX=9606 GN=PSAP PE=1 SV=2
R.TN[+1702.581]STFVQALVEHVK.E	HexNAc(2)Hex(8)	N[+1703]	349.97	>sp|P07602|SAP_HUMAN Prosaposin OS=Homo sapiens OX=9606 GN=PSAP PE=1 SV=2
R.TN[+1038.375]STFVQALVEHVK.E	HexNAc(2)Hex(3)Fuc(1)	N[+1038]	388.38	>sp|P07602|SAP_HUMAN Prosaposin OS=Homo sapiens OX=9606 GN=PSAP PE=1 SV=2
R.TN[+1378.476]STFVQALVEHVK.E	HexNAc(2)Hex(6)	N[+1378]	398.98	>sp|P07602|SAP_HUMAN Prosaposin OS=Homo sapiens OX=9606 GN=PSAP PE=1 SV=2
R.TN[+2059.735]STFVQALVEHVK.E	HexNAc(4)Hex(5)Fuc(1)NeuAc(1)	N[+2060]	440.17	>sp|P07602|SAP_HUMAN Prosaposin OS=Homo sapiens OX=9606 GN=PSAP PE=1 SV=2
K.SFSGVLDC[+57.021]GN[+1702.581]C[+57.021]SR.I	HexNAc(2)Hex(8)	C[+57]*2, N[+1703]	421.31	>sp|P54289|CA2D1_HUMAN Voltage-dependent calcium channel subunit alpha-2/delta-1 OS=Homo sapiens OX=9606 GN=CACNA2D1 PE=1 SV=3
K.IDVNSWIEN[+1864.634]FTK.T	HexNAc(2)Hex(9)	N[+1865]	307.9	>sp|P54289|CA2D1_HUMAN Voltage-dependent calcium channel subunit alpha-2/delta-1 OS=Homo sapiens OX=9606 GN=CACNA2D1 PE=1 SV=3
R.TN[+2059.735]STFVQALVEHVKEEC[+57.021]DR.L	HexNAc(4)Hex(5)Fuc(1)NeuAc(1)	C[+57], N[+2060]	305.45	>sp|P07602|SAP_HUMAN Prosaposin OS=Homo sapiens OX=9606 GN=PSAP PE=1 SV=2
R.TN[+2350.830]STFVQALVEHVKEEC[+57.021]DR.L	HexNAc(4)Hex(5)Fuc(1)NeuAc(2)	C[+57], N[+2351]	312.47	>sp|P07602|SAP_HUMAN Prosaposin OS=Homo sapiens OX=9606 GN=PSAP PE=1 SV=2
R.TN[+1378.476]STFVQALVEHVKEEC[+57.021]DR.L	HexNAc(2)Hex(6)	C[+57], N[+1378]	326.07	>sp|P07602|SAP_HUMAN Prosaposin OS=Homo sapiens OX=9606 GN=PSAP PE=1 SV=2
R.TN[+1702.581]STFVQALVEHVKEEC[+57.021]DR.L	HexNAc(2)Hex(8)	C[+57], N[+1703]	353.05	>sp|P07602|SAP_HUMAN Prosaposin OS=Homo sapiens OX=9606 GN=PSAP PE=1 SV=2
R.TN[+1038.375]STFVQALVEHVKEEC[+57.021]DR.L	HexNAc(2)Hex(3)Fuc(1)	C[+57], N[+1038]	363.62	>sp|P07602|SAP_HUMAN Prosaposin OS=Homo sapiens OX=9606 GN=PSAP PE=1 SV=2
R.TN[+1694.603]STFVQALVEHVKEEC[+57.021]DR.L	HexNAc(3)Hex(4)Fuc(1)NeuAc(1)	C[+57], N[+1695]	399.6	>sp|P07602|SAP_HUMAN Prosaposin OS=Homo sapiens OX=9606 GN=PSAP PE=1 SV=2
R.TN[+1864.634]STFVQALVEHVKEEC[+57.021]DR.L	HexNAc(2)Hex(9)	C[+57], N[+1865]	425.92	>sp|P07602|SAP_HUMAN Prosaposin OS=Homo sapiens OX=9606 GN=PSAP PE=1 SV=2
R.TN[+1540.529]STFVQALVEHVKEEC[+57.021]DR.L	HexNAc(2)Hex(7)	C[+57], N[+1541]	432.83	>sp|P07602|SAP_HUMAN Prosaposin OS=Homo sapiens OX=9606 GN=PSAP PE=1 SV=2
R.TN[+1362.481]STFVQALVEHVKEEC[+57.021]DR.L	HexNAc(2)Hex(5)Fuc(1)	C[+57], N[+1362]	568.07	>sp|P07602|SAP_HUMAN Prosaposin OS=Homo sapiens OX=9606 GN=PSAP PE=1 SV=2
K.LIDNN[+1200.428]KTEK.E	HexNAc(2)Hex(4)Fuc(1)	N[+1200]	317.3	>sp|P07602|SAP_HUMAN Prosaposin OS=Homo sapiens OX=9606 GN=PSAP PE=1 SV=2
K.LIDNN[+1362.481]KTEK.E	HexNAc(2)Hex(5)Fuc(1)	N[+1362]	511.56	>sp|P07602|SAP_HUMAN Prosaposin OS=Homo sapiens OX=9606 GN=PSAP PE=1 SV=2
R.SNPEPTGYN[+2059.735]WSTTMGPLPPFAVAQGAQLLIR.P	HexNAc(4)Hex(5)Fuc(1)NeuAc(1)	N[+2060]	336.06	>sp|P15151|PVR_HUMAN Poliovirus receptor OS=Homo sapiens OX=9606 GN=PVR PE=1 SV=2
R.ELISN[+1702.581]ASDALDK.I	HexNAc(2)Hex(8)	N[+1703]	332.4	>sp|P08238|HS90B_HUMAN Heat shock protein HSP 90-beta OS=Homo sapiens OX=9606 GN=HSP90AB1 PE=1 SV=4
K.VDFWHSDQC[+57.021]NMIN[+1702.581]GTSGQMWPPFMTPESSLEFYSPEAC[+57.021]R.S	HexNAc(2)Hex(8)	C[+57]*2, N[+1703]	472.29	>sp|Q8WTV0|SCRB1_HUMAN Scavenger receptor class B member 1 OS=Homo sapiens OX=9606 GN=SCARB1 PE=1 SV=1
R.IAPASN[+1702.581]VSHTVVLR.P	HexNAc(2)Hex(8)	N[+1703]	359.52	>sp|P43308|SSRB_HUMAN Translocon-associated protein subunit beta OS=Homo sapiens OX=9606 GN=SSR2 PE=1 SV=1
R.IAPASN[+1864.634]VSHTVVLR.P	HexNAc(2)Hex(9)	N[+1865]	372.41	>sp|P43308|SSRB_HUMAN Translocon-associated protein subunit beta OS=Homo sapiens OX=9606 GN=SSR2 PE=1 SV=1
R.IAPASN[+1702.581]VSHTVVLRPLK.A	HexNAc(2)Hex(8)	N[+1703]	316.4	>sp|P43308|SSRB_HUMAN Translocon-associated protein subunit beta OS=Homo sapiens OX=9606 GN=SSR2 PE=1 SV=1
R.IAPASN[+2026.687]VSHTVVLRPLK.A	HexNAc(2)Hex(10)	N[+2027]	356.93	>sp|P43308|SSRB_HUMAN Translocon-associated protein subunit beta OS=Homo sapiens OX=9606 GN=SSR2 PE=1 SV=1
R.IAPASN[+1864.634]VSHTVVLRPLK.A	HexNAc(2)Hex(9)	N[+1865]	372.61	>sp|P43308|SSRB_HUMAN Translocon-associated protein subunit beta OS=Homo sapiens OX=9606 GN=SSR2 PE=1 SV=1
R.IAPASN[+1540.529]VSHTVVLRPLK.A	HexNAc(2)Hex(7)	N[+1541]	407.77	>sp|P43308|SSRB_HUMAN Translocon-associated protein subunit beta OS=Homo sapiens OX=9606 GN=SSR2 PE=1 SV=1
K.AGYFN[+1702.581]FTSATITYLAQEDGPVVIGSTSAPGQGGILAQR.E	HexNAc(2)Hex(8)	N[+1703]	384.5	>sp|P43308|SSRB_HUMAN Translocon-associated protein subunit beta OS=Homo sapiens OX=9606 GN=SSR2 PE=1 SV=1
K.AGYFN[+1540.529]FTSATITYLAQEDGPVVIGSTSAPGQGGILAQR.E	HexNAc(2)Hex(7)	N[+1541]	391.58	>sp|P43308|SSRB_HUMAN Translocon-associated protein subunit beta OS=Homo sapiens OX=9606 GN=SSR2 PE=1 SV=1
K.HLN[+1702.581]ASNPTEPATIIFTAAR.E	HexNAc(2)Hex(8)	N[+1703]	547.89	>sp|Q8NFQ8|TOIP2_HUMAN Torsin-1A-interacting protein 2 OS=Homo sapiens OX=9606 GN=TOR1AIP2 PE=1 SV=1
K.HLN[+1378.476]ASNPTEPATIIFTAAR.E	HexNAc(2)Hex(6)	N[+1378]	591.26	>sp|Q8NFQ8|TOIP2_HUMAN Torsin-1A-interacting protein 2 OS=Homo sapiens OX=9606 GN=TOR1AIP2 PE=1 SV=1
K.HLN[+1540.529]ASNPTEPATIIFTAAR.E	HexNAc(2)Hex(7)	N[+1541]	721.1	>sp|Q8NFQ8|TOIP2_HUMAN Torsin-1A-interacting protein 2 OS=Homo sapiens OX=9606 GN=TOR1AIP2 PE=1 SV=1
K.HLN[+1864.634]ASNPTEPATIIFTAAR.E	HexNAc(2)Hex(9)	N[+1865]	839.96	>sp|Q8NFQ8|TOIP2_HUMAN Torsin-1A-interacting protein 2 OS=Homo sapiens OX=9606 GN=TOR1AIP2 PE=1 SV=1
R.FNPN[+2350.830]ISWQPIPVHTVPITEDR.L	HexNAc(4)Hex(5)Fuc(1)NeuAc(2)	N[+2351]	385.73	>sp|P11117|PPAL_HUMAN Lysosomal acid phosphatase OS=Homo sapiens OX=9606 GN=ACP2 PE=1 SV=3
R.FNPN[+1694.603]ISWQPIPVHTVPITEDR.L	HexNAc(3)Hex(4)Fuc(1)NeuAc(1)	N[+1695]	508.11	>sp|P11117|PPAL_HUMAN Lysosomal acid phosphatase OS=Homo sapiens OX=9606 GN=ACP2 PE=1 SV=3
R.YEQLQN[+1540.529]ETR.Q	HexNAc(2)Hex(7)	N[+1541]	343.51	>sp|P11117|PPAL_HUMAN Lysosomal acid phosphatase OS=Homo sapiens OX=9606 GN=ACP2 PE=1 SV=3
R.YEQLQN[+1702.581]ETR.Q	HexNAc(2)Hex(8)	N[+1703]	430.5	>sp|P11117|PPAL_HUMAN Lysosomal acid phosphatase OS=Homo sapiens OX=9606 GN=ACP2 PE=1 SV=3
K.DSSGN[+1702.581]ETHFTGNEVGFFKPISC[+57.021]R.N	HexNAc(2)Hex(8)	C[+57], N[+1703]	598.88	>sp|Q9BX74|TM2D1_HUMAN TM2 domain-containing protein 1 OS=Homo sapiens OX=9606 GN=TM2D1 PE=1 SV=1
R.KN[+1702.581]LTLMATTSQLPK.L	HexNAc(2)Hex(8)	N[+1703]	344.07	>sp|P11117|PPAL_HUMAN Lysosomal acid phosphatase OS=Homo sapiens OX=9606 GN=ACP2 PE=1 SV=3
R.KN[+1540.529]LTLMATTSQLPK.L	HexNAc(2)Hex(7)	N[+1541]	414.66	>sp|P11117|PPAL_HUMAN Lysosomal acid phosphatase OS=Homo sapiens OX=9606 GN=ACP2 PE=1 SV=3
K.N[+1702.581]LTLMATTSQLPK.L	HexNAc(2)Hex(8)	N[+1703]	578.29	>sp|P11117|PPAL_HUMAN Lysosomal acid phosphatase OS=Homo sapiens OX=9606 GN=ACP2 PE=1 SV=3
R.N[+1540.529]ESDKAPWPLSLPGC[+57.021]PHR.C	HexNAc(2)Hex(7)	C[+57], N[+1541]	340.63	>sp|P11117|PPAL_HUMAN Lysosomal acid phosphatase OS=Homo sapiens OX=9606 GN=ACP2 PE=1 SV=3
R.N[+1378.476]ESDKAPWPLSLPGC[+57.021]PHR.C	HexNAc(2)Hex(6)	C[+57], N[+1378]	414.88	>sp|P11117|PPAL_HUMAN Lysosomal acid phosphatase OS=Homo sapiens OX=9606 GN=ACP2 PE=1 SV=3
R.N[+1702.581]ESDKAPWPLSLPGC[+57.021]PHR.C	HexNAc(2)Hex(8)	C[+57], N[+1703]	575.93	>sp|P11117|PPAL_HUMAN Lysosomal acid phosphatase OS=Homo sapiens OX=9606 GN=ACP2 PE=1 SV=3
K.LLHALGGDDFLGMLN[+1864.634]R.T	HexNAc(2)Hex(9)	N[+1865]	312.93	>sp|Q9UHG3|PCYOX_HUMAN Prenylcysteine oxidase 1 OS=Homo sapiens OX=9606 GN=PCYOX1 PE=1 SV=3
K.LLHALGGDDFLGMLN[+1540.529]R.T	HexNAc(2)Hex(7)	N[+1541]	313.86	>sp|Q9UHG3|PCYOX_HUMAN Prenylcysteine oxidase 1 OS=Homo sapiens OX=9606 GN=PCYOX1 PE=1 SV=3
K.LLHALGGDDFLGMLN[+1378.476]R.T	HexNAc(2)Hex(6)	N[+1378]	341.45	>sp|Q9UHG3|PCYOX_HUMAN Prenylcysteine oxidase 1 OS=Homo sapiens OX=9606 GN=PCYOX1 PE=1 SV=3
K.LLHALGGDDFLGMLN[+2026.687]R.T	HexNAc(2)Hex(10)	N[+2027]	356.93	>sp|Q9UHG3|PCYOX_HUMAN Prenylcysteine oxidase 1 OS=Homo sapiens OX=9606 GN=PCYOX1 PE=1 SV=3
K.LLHALGGDDFLGMLN[+3284.174]R.T	HexNAc(7)Hex(7)Fuc(1)NeuAc(2)	N[+3284]	362	>sp|Q9UHG3|PCYOX_HUMAN Prenylcysteine oxidase 1 OS=Homo sapiens OX=9606 GN=PCYOX1 PE=1 SV=3
K.LLHALGGDDFLGMLN[+1216.423]R.T	HexNAc(2)Hex(5)	N[+1216]	392.68	>sp|Q9UHG3|PCYOX_HUMAN Prenylcysteine oxidase 1 OS=Homo sapiens OX=9606 GN=PCYOX1 PE=1 SV=3
K.LLHALGGDDFLGMLN[+1702.581]R.T	HexNAc(2)Hex(8)	N[+1703]	436.12	>sp|Q9UHG3|PCYOX_HUMAN Prenylcysteine oxidase 1 OS=Homo sapiens OX=9606 GN=PCYOX1 PE=1 SV=3
K.GELN[+1540.529]TSIFSSR.P	HexNAc(2)Hex(7)	N[+1541]	302	>sp|Q9UHG3|PCYOX_HUMAN Prenylcysteine oxidase 1 OS=Homo sapiens OX=9606 GN=PCYOX1 PE=1 SV=3
K.GELN[+1864.634]TSIFSSR.P	HexNAc(2)Hex(9)	N[+1865]	367.48	>sp|Q9UHG3|PCYOX_HUMAN Prenylcysteine oxidase 1 OS=Homo sapiens OX=9606 GN=PCYOX1 PE=1 SV=3
K.GELN[+1864.634]TSIFSSRPIDK.F	HexNAc(2)Hex(9)	N[+1865]	308.83	>sp|Q9UHG3|PCYOX_HUMAN Prenylcysteine oxidase 1 OS=Homo sapiens OX=9606 GN=PCYOX1 PE=1 SV=3
K.GELN[+1540.529]TSIFSSRPIDK.F	HexNAc(2)Hex(7)	N[+1541]	357.79	>sp|Q9UHG3|PCYOX_HUMAN Prenylcysteine oxidase 1 OS=Homo sapiens OX=9606 GN=PCYOX1 PE=1 SV=3
K.GELN[+1378.476]TSIFSSRPIDK.F	HexNAc(2)Hex(6)	N[+1378]	359.03	>sp|Q9UHG3|PCYOX_HUMAN Prenylcysteine oxidase 1 OS=Homo sapiens OX=9606 GN=PCYOX1 PE=1 SV=3
R.FINYN[+1864.634]QTVSR.M	HexNAc(2)Hex(9)	N[+1865]	309.8	>sp|Q8N766|EMC1_HUMAN ER membrane protein complex subunit 1 OS=Homo sapiens OX=9606 GN=EMC1 PE=1 SV=1
R.FINYN[+1913.677]QTVSR.M	HexNAc(4)Hex(5)NeuAc(1)	N[+1914]	342.48	>sp|Q8N766|EMC1_HUMAN ER membrane protein complex subunit 1 OS=Homo sapiens OX=9606 GN=EMC1 PE=1 SV=1
R.FINYN[+1702.581]QTVSR.M	HexNAc(2)Hex(8)	N[+1703]	378.25	>sp|Q8N766|EMC1_HUMAN ER membrane protein complex subunit 1 OS=Homo sapiens OX=9606 GN=EMC1 PE=1 SV=1
R.FINYN[+2026.687]QTVSR.M	HexNAc(2)Hex(10)	N[+2027]	550.98	>sp|Q8N766|EMC1_HUMAN ER membrane protein complex subunit 1 OS=Homo sapiens OX=9606 GN=EMC1 PE=1 SV=1
R.LFGPGFAN[+2350.830]SSWSWVAPEGAGC[+57.021]R.E	HexNAc(4)Hex(5)Fuc(1)NeuAc(2)	C[+57], N[+2351]	301.97	>sp|Q8NE01|CNNM3_HUMAN Metal transporter CNNM3 OS=Homo sapiens OX=9606 GN=CNNM3 PE=1 SV=1
R.LFGPGFAN[+1702.581]SSWSWVAPEGAGC[+57.021]R.E	HexNAc(2)Hex(8)	C[+57], N[+1703]	393.64	>sp|Q8NE01|CNNM3_HUMAN Metal transporter CNNM3 OS=Homo sapiens OX=9606 GN=CNNM3 PE=1 SV=1
R.LFGPGFAN[+2059.735]SSWSWVAPEGAGC[+57.021]R.E	HexNAc(4)Hex(5)Fuc(1)NeuAc(1)	C[+57], N[+2060]	437.03	>sp|Q8NE01|CNNM3_HUMAN Metal transporter CNNM3 OS=Homo sapiens OX=9606 GN=CNNM3 PE=1 SV=1
R.DIENLKDASSFLAEWQN[+2715.963]ITK.G	HexNAc(5)Hex(6)Fuc(1)NeuAc(2)	N[+2716]	319.88	>sp|P08195|4F2_HUMAN 4F2 cell-surface antigen heavy chain OS=Homo sapiens OX=9606 GN=SLC3A2 PE=1 SV=3
K.LLPAFN[+1864.634]TTSGLPYPR.I	HexNAc(2)Hex(9)	N[+1865]	463.32	>sp|Q9BZQ6|EDEM3_HUMAN ER degradation-enhancing alpha-mannosidase-like protein 3 OS=Homo sapiens OX=9606 GN=EDEM3 PE=1 SV=2
K.LLPAFN[+1702.581]TTSGLPYPR.I	HexNAc(2)Hex(8)	N[+1703]	501.92	>sp|Q9BZQ6|EDEM3_HUMAN ER degradation-enhancing alpha-mannosidase-like protein 3 OS=Homo sapiens OX=9606 GN=EDEM3 PE=1 SV=2
K.DASSFLAEWQN[+2018.708]ITK.G	HexNAc(3)Hex(6)Fuc(1)NeuAc(1)	N[+2019]	308.54	>sp|P08195|4F2_HUMAN 4F2 cell-surface antigen heavy chain OS=Homo sapiens OX=9606 GN=SLC3A2 PE=1 SV=3
K.DASSFLAEWQN[+1540.529]ITK.G	HexNAc(2)Hex(7)	N[+1541]	329.32	>sp|P08195|4F2_HUMAN 4F2 cell-surface antigen heavy chain OS=Homo sapiens OX=9606 GN=SLC3A2 PE=1 SV=3
K.DASSFLAEWQN[+2424.867]ITK.G	HexNAc(5)Hex(6)Fuc(1)NeuAc(1)	N[+2425]	333.75	>sp|P08195|4F2_HUMAN 4F2 cell-surface antigen heavy chain OS=Homo sapiens OX=9606 GN=SLC3A2 PE=1 SV=3
K.DASSFLAEWQN[+1864.634]ITK.G	HexNAc(2)Hex(9)	N[+1865]	340.73	>sp|P08195|4F2_HUMAN 4F2 cell-surface antigen heavy chain OS=Homo sapiens OX=9606 GN=SLC3A2 PE=1 SV=3
K.DASSFLAEWQN[+1702.581]ITK.G	HexNAc(2)Hex(8)	N[+1703]	344.46	>sp|P08195|4F2_HUMAN 4F2 cell-surface antigen heavy chain OS=Homo sapiens OX=9606 GN=SLC3A2 PE=1 SV=3
K.DASSFLAEWQN[+2059.735]ITK.G	HexNAc(4)Hex(5)Fuc(1)NeuAc(1)	N[+2060]	348.61	>sp|P08195|4F2_HUMAN 4F2 cell-surface antigen heavy chain OS=Homo sapiens OX=9606 GN=SLC3A2 PE=1 SV=3
K.DASSFLAEWQN[+3007.058]ITK.G	HexNAc(5)Hex(6)Fuc(1)NeuAc(3)	N[+3007]	401.12	>sp|P08195|4F2_HUMAN 4F2 cell-surface antigen heavy chain OS=Homo sapiens OX=9606 GN=SLC3A2 PE=1 SV=3
K.DASSFLAEWQN[+2350.830]ITK.G	HexNAc(4)Hex(5)Fuc(1)NeuAc(2)	N[+2351]	487.43	>sp|P08195|4F2_HUMAN 4F2 cell-surface antigen heavy chain OS=Homo sapiens OX=9606 GN=SLC3A2 PE=1 SV=3
K.DASSFLAEWQN[+2026.687]ITK.G	HexNAc(2)Hex(10)	N[+2027]	571	>sp|P08195|4F2_HUMAN 4F2 cell-surface antigen heavy chain OS=Homo sapiens OX=9606 GN=SLC3A2 PE=1 SV=3
K.FVN[+1378.476]STGYLTEAEK.F	HexNAc(2)Hex(6)	N[+1378]	646.02	>sp|Q8NBK3|SUMF1_HUMAN Formylglycine-generating enzyme OS=Homo sapiens OX=9606 GN=SUMF1 PE=1 SV=3
R.LLIAGTN[+3009.074]SSDLQQILSLLESNK.D	HexNAc(7)Hex(8)NeuAc(1)	N[+3009]	331.08	>sp|P08195|4F2_HUMAN 4F2 cell-surface antigen heavy chain OS=Homo sapiens OX=9606 GN=SLC3A2 PE=1 SV=3
R.LLIAGTN[+2278.809]SSDLQQILSLLESNK.D	HexNAc(5)Hex(6)NeuAc(1)	N[+2279]	575.37	>sp|P08195|4F2_HUMAN 4F2 cell-surface antigen heavy chain OS=Homo sapiens OX=9606 GN=SLC3A2 PE=1 SV=3
R.LLIAGTN[+2643.941]SSDLQQILSLLESNK.D	HexNAc(6)Hex(7)NeuAc(1)	N[+2644]	616.08	>sp|P08195|4F2_HUMAN 4F2 cell-surface antigen heavy chain OS=Homo sapiens OX=9606 GN=SLC3A2 PE=1 SV=3
R.LLIAGTN[+2935.037]SSDLQQILSLLESNK.D	HexNAc(6)Hex(7)NeuAc(2)	N[+2935]	733.83	>sp|P08195|4F2_HUMAN 4F2 cell-surface antigen heavy chain OS=Homo sapiens OX=9606 GN=SLC3A2 PE=1 SV=3
R.ALEVNTVTC[+57.021]QLN[+1702.581]C[+57.021]SDHGHC[+57.021]DSFTK.R	HexNAc(2)Hex(8)	C[+57]*3, N[+1703]	313.49	>sp|Q8IZA0|K319L_HUMAN Dyslexia-associated protein KIAA0319-like protein OS=Homo sapiens OX=9606 GN=KIAA0319L PE=1 SV=2
R.ALEVNTVTC[+57.021]QLN[+1540.529]C[+57.021]SDHGHC[+57.021]DSFTK.R	HexNAc(2)Hex(7)	C[+57]*3, N[+1541]	414.38	>sp|Q8IZA0|K319L_HUMAN Dyslexia-associated protein KIAA0319-like protein OS=Homo sapiens OX=9606 GN=KIAA0319L PE=1 SV=2
K.SLVTQYLN[+2026.687]ATGNR.W	HexNAc(2)Hex(10)	N[+2027]	306.61	>sp|P08195|4F2_HUMAN 4F2 cell-surface antigen heavy chain OS=Homo sapiens OX=9606 GN=SLC3A2 PE=1 SV=3
K.SLVTQYLN[+2424.867]ATGNR.W	HexNAc(5)Hex(6)Fuc(1)NeuAc(1)	N[+2425]	308.54	>sp|P08195|4F2_HUMAN 4F2 cell-surface antigen heavy chain OS=Homo sapiens OX=9606 GN=SLC3A2 PE=1 SV=3
K.SLVTQYLN[+2789.999]ATGNR.W	HexNAc(6)Hex(7)Fuc(1)NeuAc(1)	N[+2790]	316.63	>sp|P08195|4F2_HUMAN 4F2 cell-surface antigen heavy chain OS=Homo sapiens OX=9606 GN=SLC3A2 PE=1 SV=3
K.SLVTQYLN[+3081.095]ATGNR.W	HexNAc(6)Hex(7)Fuc(1)NeuAc(2)	N[+3081]	318.8	>sp|P08195|4F2_HUMAN 4F2 cell-surface antigen heavy chain OS=Homo sapiens OX=9606 GN=SLC3A2 PE=1 SV=3
K.SLVTQYLN[+1864.634]ATGNR.W	HexNAc(2)Hex(9)	N[+1865]	393.11	>sp|P08195|4F2_HUMAN 4F2 cell-surface antigen heavy chain OS=Homo sapiens OX=9606 GN=SLC3A2 PE=1 SV=3
K.SLVTQYLN[+1702.581]ATGNR.W	HexNAc(2)Hex(8)	N[+1703]	417.03	>sp|P08195|4F2_HUMAN 4F2 cell-surface antigen heavy chain OS=Homo sapiens OX=9606 GN=SLC3A2 PE=1 SV=3
R.HFN[+1702.581]TSLVFPR.E	HexNAc(2)Hex(8)	N[+1703]	392.04	>sp|Q6PKC3|TXD11_HUMAN Thioredoxin domain-containing protein 11 OS=Homo sapiens OX=9606 GN=TXNDC11 PE=1 SV=2
R.EVLN[+1864.634]YTAENIC[+57.021]K.W	HexNAc(2)Hex(9)	C[+57], N[+1865]	467.05	>sp|Q6PKC3|TXD11_HUMAN Thioredoxin domain-containing protein 11 OS=Homo sapiens OX=9606 GN=TXNDC11 PE=1 SV=2
R.YLFPEVDMTSTN[+1702.581]FTGLSC[+57.021]R.T	HexNAc(2)Hex(8)	C[+57], N[+1703]	554.8	>sp|Q6PKC3|TXD11_HUMAN Thioredoxin domain-containing protein 11 OS=Homo sapiens OX=9606 GN=TXNDC11 PE=1 SV=2
R.LAFQNMN[+1702.581]GSEYFVK.I	HexNAc(2)Hex(8)	N[+1703]	351.74	>sp|Q13421|MSLN_HUMAN Mesothelin OS=Homo sapiens OX=9606 GN=MSLN PE=1 SV=2
K.ALSQQN[+2350.830]VSMDLATFMK.L	HexNAc(4)Hex(5)Fuc(1)NeuAc(2)	N[+2351]	318.12	>sp|Q13421|MSLN_HUMAN Mesothelin OS=Homo sapiens OX=9606 GN=MSLN PE=1 SV=2
K.ALSQQN[+1702.581]VSMDLATFMK.L	HexNAc(2)Hex(8)	N[+1703]	383.54	>sp|Q13421|MSLN_HUMAN Mesothelin OS=Homo sapiens OX=9606 GN=MSLN PE=1 SV=2
R.HGLESASDHHGN[+1540.529]FSITMR.N	HexNAc(2)Hex(7)	N[+1541]	317.56	>sp|Q9H7M9|VISTA_HUMAN V-type immunoglobulin domain-containing suppressor of T-cell activation OS=Homo sapiens OX=9606 GN=VSIR PE=1 SV=3
R.HGLESASDHHGN[+1702.581]FSITMR.N	HexNAc(2)Hex(8)	N[+1703]	439.79	>sp|Q9H7M9|VISTA_HUMAN V-type immunoglobulin domain-containing suppressor of T-cell activation OS=Homo sapiens OX=9606 GN=VSIR PE=1 SV=3
R.LGHC[+57.021]PDPVLVNGEFSSSGPVN[+1702.581]VSDK.I	HexNAc(2)Hex(8)	C[+57], N[+1703]	375.85	>sp|P20851|C4BPB_HUMAN C4b-binding protein beta chain OS=Homo sapiens OX=9606 GN=C4BPB PE=1 SV=1
K.QYN[+1694.603]STGDYR.S	HexNAc(3)Hex(4)Fuc(1)NeuAc(1)	N[+1695]	310.31	>sp|O43657|TSN6_HUMAN Tetraspanin-6 OS=Homo sapiens OX=9606 GN=TSPAN6 PE=1 SV=1
K.GQTEIQVNC[+57.021]PPAVTEN[+1710.598]K.T	HexNAc(3)Hex(5)NeuAc(1)	C[+57], N[+1711]	361.76	>sp|Q16563|SYPL1_HUMAN Synaptophysin-like protein 1 OS=Homo sapiens OX=9606 GN=SYPL1 PE=1 SV=1
K.GQTEIQVNC[+57.021]PPAVTEN[+2717.978]K.T	HexNAc(7)Hex(8)	C[+57], N[+2718]	369.52	>sp|Q16563|SYPL1_HUMAN Synaptophysin-like protein 1 OS=Homo sapiens OX=9606 GN=SYPL1 PE=1 SV=1
K.GQTEIQVNC[+57.021]PPAVTEN[+1540.529]K.T	HexNAc(2)Hex(7)	C[+57], N[+1541]	385.18	>sp|Q16563|SYPL1_HUMAN Synaptophysin-like protein 1 OS=Homo sapiens OX=9606 GN=SYPL1 PE=1 SV=1
K.GQTEIQVNC[+57.021]PPAVTEN[+1378.476]K.T	HexNAc(2)Hex(6)	C[+57], N[+1378]	419.02	>sp|Q16563|SYPL1_HUMAN Synaptophysin-like protein 1 OS=Homo sapiens OX=9606 GN=SYPL1 PE=1 SV=1
K.GQTEIQVNC[+57.021]PPAVTEN[+1864.634]K.T	HexNAc(2)Hex(9)	C[+57], N[+1865]	451.65	>sp|Q16563|SYPL1_HUMAN Synaptophysin-like protein 1 OS=Homo sapiens OX=9606 GN=SYPL1 PE=1 SV=1
K.GQTEIQVNC[+57.021]PPAVTEN[+1872.651]K.T	HexNAc(3)Hex(6)NeuAc(1)	C[+57], N[+1873]	456.9	>sp|Q16563|SYPL1_HUMAN Synaptophysin-like protein 1 OS=Homo sapiens OX=9606 GN=SYPL1 PE=1 SV=1
K.GQTEIQVNC[+57.021]PPAVTEN[+1702.581]K.T	HexNAc(2)Hex(8)	C[+57], N[+1703]	565.75	>sp|Q16563|SYPL1_HUMAN Synaptophysin-like protein 1 OS=Homo sapiens OX=9606 GN=SYPL1 PE=1 SV=1
K.AQVSNEDC[+57.021]LQVEN[+1038.375]C[+57.021]TQLGEQC[+57.021]WTAR.I	HexNAc(2)Hex(3)Fuc(1)	C[+57]*3, N[+1038]	413.61	>sp|O43653|PSCA_HUMAN Prostate stem cell antigen OS=Homo sapiens OX=9606 GN=PSCA PE=1 SV=2
K.AQVSNEDC[+57.021]LQVEN[+1702.581]C[+57.021]TQLGEQC[+57.021]WTAR.I	HexNAc(2)Hex(8)	C[+57]*3, N[+1703]	467.64	>sp|O43653|PSCA_HUMAN Prostate stem cell antigen OS=Homo sapiens OX=9606 GN=PSCA PE=1 SV=2
K.GQTEIQVNC[+57.021]PPAVTEN[+2026.687]K.T	HexNAc(2)Hex(10)	C[+57], N[+2027]	645.73	>sp|Q16563|SYPL1_HUMAN Synaptophysin-like protein 1 OS=Homo sapiens OX=9606 GN=SYPL1 PE=1 SV=1
K.N[+1647.613]ATYGYVLDDPDPDDGFNYK.Q	HexNAc(5)Hex(3)Fuc(1)	N[+1648]	560.45	>sp|O43852|CALU_HUMAN Calumenin OS=Homo sapiens OX=9606 GN=CALU PE=1 SV=2
K.N[+2621.984]ATYGYVLDDPDPDDGFNYK.Q	HexNAc(9)Hex(4)Fuc(1)	N[+2622]	590.85	>sp|O43852|CALU_HUMAN Calumenin OS=Homo sapiens OX=9606 GN=CALU PE=1 SV=2
K.N[+1378.476]ATYGYVLDDPDPDDGFNYK.Q	HexNAc(2)Hex(6)	N[+1378]	621.34	>sp|O43852|CALU_HUMAN Calumenin OS=Homo sapiens OX=9606 GN=CALU PE=1 SV=2
K.LSPIHIALN[+1864.634]FSLDPQAPVDSHGLRPALHYQSK.S	HexNAc(2)Hex(9)	N[+1865]	337.38	>sp|P08648|ITA5_HUMAN Integrin alpha-5 OS=Homo sapiens OX=9606 GN=ITGA5 PE=1 SV=2
K.NALN[+1702.581]LTFHAQNVGEGGAYEAELR.V	HexNAc(2)Hex(8)	N[+1703]	308.39	>sp|P08648|ITA5_HUMAN Integrin alpha-5 OS=Homo sapiens OX=9606 GN=ITGA5 PE=1 SV=2
R.DC[+57.021]PGN[+1540.529]WTWPENSQQTPMC[+57.021]QAWGNPLPELK.C	HexNAc(2)Hex(7)	C[+57]*2, N[+1541]	551.08	>sp|P05362|ICAM1_HUMAN Intercellular adhesion molecule 1 OS=Homo sapiens OX=9606 GN=ICAM1 PE=1 SV=2
K.ALSPN[+1540.529]STISSAPK.D	HexNAc(2)Hex(7)	N[+1541]	316.75	>sp|Q9UH99|SUN2_HUMAN SUN domain-containing protein 2 OS=Homo sapiens OX=9606 GN=SUN2 PE=1 SV=3
K.ALSPN[+1702.581]STISSAPK.D	HexNAc(2)Hex(8)	N[+1703]	345.49	>sp|Q9UH99|SUN2_HUMAN SUN domain-containing protein 2 OS=Homo sapiens OX=9606 GN=SUN2 PE=1 SV=3
K.ALSPN[+1378.476]STISSAPK.D	HexNAc(2)Hex(6)	N[+1378]	382.73	>sp|Q9UH99|SUN2_HUMAN SUN domain-containing protein 2 OS=Homo sapiens OX=9606 GN=SUN2 PE=1 SV=3
K.AN[+1378.476]TTQPGIVEGGQVLK.C	HexNAc(2)Hex(6)	N[+1378]	301.34	>sp|P06756|ITAV_HUMAN Integrin alpha-V OS=Homo sapiens OX=9606 GN=ITGAV PE=1 SV=2
R.DYGGNC[+57.021]LIYDPDN[+1702.581]ETDPFHNIWDK.L	HexNAc(2)Hex(8)	C[+57], N[+1703]	301.23	>sp|Q9BVG9|PTSS2_HUMAN Phosphatidylserine synthase 2 OS=Homo sapiens OX=9606 GN=PTDSS2 PE=1 SV=1
R.DYGGNC[+57.021]LIYDPDN[+1864.634]ETDPFHNIWDK.L	HexNAc(2)Hex(9)	C[+57], N[+1865]	340.51	>sp|Q9BVG9|PTSS2_HUMAN Phosphatidylserine synthase 2 OS=Homo sapiens OX=9606 GN=PTDSS2 PE=1 SV=1
K.AN[+1216.423]TTQPGIVEGGQVLK.C	HexNAc(2)Hex(5)	N[+1216]	450.72	>sp|P06756|ITAV_HUMAN Integrin alpha-V OS=Homo sapiens OX=9606 GN=ITGAV PE=1 SV=2
K.AN[+1565.560]TTQPGIVEGGQVLK.C	HexNAc(3)Hex(5)Fuc(1)	N[+1566]	473.56	>sp|P06756|ITAV_HUMAN Integrin alpha-V OS=Homo sapiens OX=9606 GN=ITGAV PE=1 SV=2
K.HNN[+1702.581]DTQHIWESDSNEFSVIADPR.G	HexNAc(2)Hex(8)	N[+1703]	449.49	>sp|P14625|ENPL_HUMAN Endoplasmin OS=Homo sapiens OX=9606 GN=HSP90B1 PE=1 SV=1
K.GHHVSQEPWN[+1378.476]SSITLTSQAGAVFQSFAK.F	HexNAc(2)Hex(6)	N[+1378]	302.65	>sp|O00115|DNS2A_HUMAN Deoxyribonuclease-2-alpha OS=Homo sapiens OX=9606 GN=DNASE2 PE=1 SV=2
K.HNN[+1444.534]DTQHIWESDSNEFSVIADPR.G	HexNAc(4)Hex(3)Fuc(1)	N[+1445]	456.89	>sp|P14625|ENPL_HUMAN Endoplasmin OS=Homo sapiens OX=9606 GN=HSP90B1 PE=1 SV=1
K.HNN[+1378.476]DTQHIWESDSNEFSVIADPR.G	HexNAc(2)Hex(6)	N[+1378]	457.35	>sp|P14625|ENPL_HUMAN Endoplasmin OS=Homo sapiens OX=9606 GN=HSP90B1 PE=1 SV=1
K.AN[+1702.581]TTQPGIVEGGQVLK.C	HexNAc(2)Hex(8)	N[+1703]	669.85	>sp|P06756|ITAV_HUMAN Integrin alpha-V OS=Homo sapiens OX=9606 GN=ITGAV PE=1 SV=2
K.HNN[+1540.529]DTQHIWESDSNEFSVIADPR.G	HexNAc(2)Hex(7)	N[+1541]	457.51	>sp|P14625|ENPL_HUMAN Endoplasmin OS=Homo sapiens OX=9606 GN=HSP90B1 PE=1 SV=1
K.AN[+1540.529]TTQPGIVEGGQVLK.C	HexNAc(2)Hex(7)	N[+1541]	795.63	>sp|P06756|ITAV_HUMAN Integrin alpha-V OS=Homo sapiens OX=9606 GN=ITGAV PE=1 SV=2
K.HNN[+1216.423]DTQHIWESDSNEFSVIADPR.G	HexNAc(2)Hex(5)	N[+1216]	465.32	>sp|P14625|ENPL_HUMAN Endoplasmin OS=Homo sapiens OX=9606 GN=HSP90B1 PE=1 SV=1
R.TAADTTGLQPILNQFTPAN[+2026.687]ISR.Q	HexNAc(2)Hex(10)	N[+2027]	379.31	>sp|P06756|ITAV_HUMAN Integrin alpha-V OS=Homo sapiens OX=9606 GN=ITGAV PE=1 SV=2
R.TAADTTGLQPILNQFTPAN[+1702.581]ISR.Q	HexNAc(2)Hex(8)	N[+1703]	396.61	>sp|P06756|ITAV_HUMAN Integrin alpha-V OS=Homo sapiens OX=9606 GN=ITGAV PE=1 SV=2
R.TAADTTGLQPILNQFTPAN[+1864.634]ISR.Q	HexNAc(2)Hex(9)	N[+1865]	476.8	>sp|P06756|ITAV_HUMAN Integrin alpha-V OS=Homo sapiens OX=9606 GN=ITGAV PE=1 SV=2
K.ISSLQTTEKN[+1864.634]DTVAGQGER.D	HexNAc(2)Hex(9)	N[+1865]	326.24	>sp|P06756|ITAV_HUMAN Integrin alpha-V OS=Homo sapiens OX=9606 GN=ITGAV PE=1 SV=2
K.ISSLQTTEKN[+1702.581]DTVAGQGER.D	HexNAc(2)Hex(8)	N[+1703]	441.02	>sp|P06756|ITAV_HUMAN Integrin alpha-V OS=Homo sapiens OX=9606 GN=ITGAV PE=1 SV=2
R.HVVYWN[+1702.581]SSNPR.L	HexNAc(2)Hex(8)	N[+1703]	369.29	>sp|P52798|EFNA4_HUMAN Ephrin-A4 OS=Homo sapiens OX=9606 GN=EFNA4 PE=1 SV=1
R.HVVYWN[+1540.529]SSNPR.L	HexNAc(2)Hex(7)	N[+1541]	475.3	>sp|P52798|EFNA4_HUMAN Ephrin-A4 OS=Homo sapiens OX=9606 GN=EFNA4 PE=1 SV=1
R.HVVYWN[+1378.476]SSNPR.L	HexNAc(2)Hex(6)	N[+1378]	483.41	>sp|P52798|EFNA4_HUMAN Ephrin-A4 OS=Homo sapiens OX=9606 GN=EFNA4 PE=1 SV=1
K.LQGLENWGQDPGVSAN[+1702.581]ASK.A	HexNAc(2)Hex(8)	N[+1703]	729.3	>sp|Q96AQ6|PBIP1_HUMAN Pre-B-cell leukemia transcription factor-interacting protein 1 OS=Homo sapiens OX=9606 GN=PBXIP1 PE=1 SV=1
R.HVFPHN[+3663.286]HTADIQSEVHC[+57.021]IFSPQIEEPSQC[+57.021]PDC[+57.021]VVSALGAK.V	HexNAc(6)Hex(7)Fuc(1)NeuAc(4)	C[+57]*3, N[+3663]	465.34	>sp|P08581|MET_HUMAN Hepatocyte growth factor receptor OS=Homo sapiens OX=9606 GN=MET PE=1 SV=4
R.ALNYYPQN[+1540.529]ITMK.W	HexNAc(2)Hex(7)	N[+1541]	336.91	>sp|Q30201|HFE_HUMAN Hereditary hemochromatosis protein OS=Homo sapiens OX=9606 GN=HFE PE=1 SV=1
R.ALNYYPQN[+1702.581]ITMK.W	HexNAc(2)Hex(8)	N[+1703]	432.98	>sp|Q30201|HFE_HUMAN Hereditary hemochromatosis protein OS=Homo sapiens OX=9606 GN=HFE PE=1 SV=1
K.SC[+57.021]VAVTSAQPQN[+2204.772]MSR.R	HexNAc(4)Hex(5)NeuAc(2)	C[+57], N[+2205]	359.63	>sp|O15031|PLXB2_HUMAN Plexin-B2 OS=Homo sapiens OX=9606 GN=PLXNB2 PE=1 SV=3
K.SC[+57.021]VAVTSAQPQN[+1378.476]MSR.R	HexNAc(2)Hex(6)	C[+57], N[+1378]	360.21	>sp|O15031|PLXB2_HUMAN Plexin-B2 OS=Homo sapiens OX=9606 GN=PLXNB2 PE=1 SV=3
K.SC[+57.021]VAVTSAQPQN[+1216.423]MSR.R	HexNAc(2)Hex(5)	C[+57], N[+1216]	364.14	>sp|O15031|PLXB2_HUMAN Plexin-B2 OS=Homo sapiens OX=9606 GN=PLXNB2 PE=1 SV=3
K.SC[+57.021]VAVTSAQPQN[+2221.788]MSR.R	HexNAc(4)Hex(6)Fuc(1)NeuAc(1)	C[+57], N[+2222]	414.03	>sp|O15031|PLXB2_HUMAN Plexin-B2 OS=Homo sapiens OX=9606 GN=PLXNB2 PE=1 SV=3
K.SC[+57.021]VAVTSAQPQN[+1702.581]MSR.R	HexNAc(2)Hex(8)	C[+57], N[+1703]	497.8	>sp|O15031|PLXB2_HUMAN Plexin-B2 OS=Homo sapiens OX=9606 GN=PLXNB2 PE=1 SV=3
K.SC[+57.021]VAVTSAQPQN[+1864.634]MSR.R	HexNAc(2)Hex(9)	C[+57], N[+1865]	727.1	>sp|O15031|PLXB2_HUMAN Plexin-B2 OS=Homo sapiens OX=9606 GN=PLXNB2 PE=1 SV=3
K.LSHDAN[+1378.476]ETLPLHLYVK.S	HexNAc(2)Hex(6)	N[+1378]	317.18	>sp|O15031|PLXB2_HUMAN Plexin-B2 OS=Homo sapiens OX=9606 GN=PLXNB2 PE=1 SV=3
K.LSHDAN[+1540.529]ETLPLHLYVK.S	HexNAc(2)Hex(7)	N[+1541]	317.52	>sp|O15031|PLXB2_HUMAN Plexin-B2 OS=Homo sapiens OX=9606 GN=PLXNB2 PE=1 SV=3
K.LSHDAN[+2204.772]ETLPLHLYVK.S	HexNAc(4)Hex(5)NeuAc(2)	N[+2205]	359.74	>sp|O15031|PLXB2_HUMAN Plexin-B2 OS=Homo sapiens OX=9606 GN=PLXNB2 PE=1 SV=3
K.LSHDAN[+2059.735]ETLPLHLYVK.S	HexNAc(4)Hex(5)Fuc(1)NeuAc(1)	N[+2060]	371.39	>sp|O15031|PLXB2_HUMAN Plexin-B2 OS=Homo sapiens OX=9606 GN=PLXNB2 PE=1 SV=3
K.LSHDAN[+2350.830]ETLPLHLYVK.S	HexNAc(4)Hex(5)Fuc(1)NeuAc(2)	N[+2351]	382.43	>sp|O15031|PLXB2_HUMAN Plexin-B2 OS=Homo sapiens OX=9606 GN=PLXNB2 PE=1 SV=3
K.LSHDAN[+1702.581]ETLPLHLYVK.S	HexNAc(2)Hex(8)	N[+1703]	383.48	>sp|O15031|PLXB2_HUMAN Plexin-B2 OS=Homo sapiens OX=9606 GN=PLXNB2 PE=1 SV=3
K.LSHDAN[+1864.634]ETLPLHLYVK.S	HexNAc(2)Hex(9)	N[+1865]	419.3	>sp|O15031|PLXB2_HUMAN Plexin-B2 OS=Homo sapiens OX=9606 GN=PLXNB2 PE=1 SV=3
K.LHVTLYN[+1540.529]C[+57.021]SFGR.S	HexNAc(2)Hex(7)	C[+57], N[+1541]	346.06	>sp|O15031|PLXB2_HUMAN Plexin-B2 OS=Homo sapiens OX=9606 GN=PLXNB2 PE=1 SV=3
K.LHVTLYN[+1864.634]C[+57.021]SFGR.S	HexNAc(2)Hex(9)	C[+57], N[+1865]	366.98	>sp|O15031|PLXB2_HUMAN Plexin-B2 OS=Homo sapiens OX=9606 GN=PLXNB2 PE=1 SV=3
K.LHVTLYN[+2026.687]C[+57.021]SFGR.S	HexNAc(2)Hex(10)	C[+57], N[+2027]	415.94	>sp|O15031|PLXB2_HUMAN Plexin-B2 OS=Homo sapiens OX=9606 GN=PLXNB2 PE=1 SV=3
K.LHVTLYN[+2756.989]C[+57.021]SFGR.S	HexNAc(6)Hex(5)Fuc(1)NeuAc(2)	C[+57], N[+2757]	459.68	>sp|O15031|PLXB2_HUMAN Plexin-B2 OS=Homo sapiens OX=9606 GN=PLXNB2 PE=1 SV=3
K.LHVTLYN[+1702.581]C[+57.021]SFGR.S	HexNAc(2)Hex(8)	C[+57], N[+1703]	461.53	>sp|O15031|PLXB2_HUMAN Plexin-B2 OS=Homo sapiens OX=9606 GN=PLXNB2 PE=1 SV=3
K.LHVTLYN[+1378.476]C[+57.021]SFGR.S	HexNAc(2)Hex(6)	C[+57], N[+1378]	619.52	>sp|O15031|PLXB2_HUMAN Plexin-B2 OS=Homo sapiens OX=9606 GN=PLXNB2 PE=1 SV=3
R.C[+57.021]VYEALC[+57.021]N[+2350.830]TTSEC[+57.021]PPPVITR.I	HexNAc(4)Hex(5)Fuc(1)NeuAc(2)	C[+57]*3, N[+2351]	321.03	>sp|O15031|PLXB2_HUMAN Plexin-B2 OS=Homo sapiens OX=9606 GN=PLXNB2 PE=1 SV=3
R.C[+57.021]VYEALC[+57.021]N[+1702.581]TTSEC[+57.021]PPPVITR.I	HexNAc(2)Hex(8)	C[+57]*3, N[+1703]	363.27	>sp|O15031|PLXB2_HUMAN Plexin-B2 OS=Homo sapiens OX=9606 GN=PLXNB2 PE=1 SV=3
R.C[+57.021]VYEALC[+57.021]N[+1864.634]TTSEC[+57.021]PPPVITR.I	HexNAc(2)Hex(9)	C[+57]*3, N[+1865]	544.06	>sp|O15031|PLXB2_HUMAN Plexin-B2 OS=Homo sapiens OX=9606 GN=PLXNB2 PE=1 SV=3
R.SIN[+1702.581]VTGQGFSLIQR.F	HexNAc(2)Hex(8)	N[+1703]	513.12	>sp|O15031|PLXB2_HUMAN Plexin-B2 OS=Homo sapiens OX=9606 GN=PLXNB2 PE=1 SV=3
R.SIN[+1540.529]VTGQGFSLIQR.F	HexNAc(2)Hex(7)	N[+1541]	545.22	>sp|O15031|PLXB2_HUMAN Plexin-B2 OS=Homo sapiens OX=9606 GN=PLXNB2 PE=1 SV=3
R.SIN[+1864.634]VTGQGFSLIQR.F	HexNAc(2)Hex(9)	N[+1865]	591.44	>sp|O15031|PLXB2_HUMAN Plexin-B2 OS=Homo sapiens OX=9606 GN=PLXNB2 PE=1 SV=3
R.EAESLQPMTVVGTDYVFHN[+1540.529]DTK.V	HexNAc(2)Hex(7)	N[+1541]	318.78	>sp|O15031|PLXB2_HUMAN Plexin-B2 OS=Homo sapiens OX=9606 GN=PLXNB2 PE=1 SV=3
R.EAESLQPMTVVGTDYVFHN[+1864.634]DTK.V	HexNAc(2)Hex(9)	N[+1865]	354.83	>sp|O15031|PLXB2_HUMAN Plexin-B2 OS=Homo sapiens OX=9606 GN=PLXNB2 PE=1 SV=3
R.EAESLQPMTVVGTDYVFHN[+1702.581]DTK.V	HexNAc(2)Hex(8)	N[+1703]	405.19	>sp|O15031|PLXB2_HUMAN Plexin-B2 OS=Homo sapiens OX=9606 GN=PLXNB2 PE=1 SV=3
K.SHGC[+57.021]TAEGLC[+57.021]C[+57.021]HSEC[+57.021]LGN[+1702.581]C[+57.021]SQPDDPTK.C	HexNAc(2)Hex(8)	C[+57]*5, N[+1703]	549.71	>sp|P06213|INSR_HUMAN Insulin receptor OS=Homo sapiens OX=9606 GN=INSR PE=1 SV=4
R.EAESLQPMTVVGTDYVFHN[+2878.015]DTK.V	HexNAc(5)Hex(7)Fuc(1)NeuAc(2)	N[+2878]	474.28	>sp|O15031|PLXB2_HUMAN Plexin-B2 OS=Homo sapiens OX=9606 GN=PLXNB2 PE=1 SV=3
R.EAESLQPMTVVGTDYVFHN[+1378.476]DTK.V	HexNAc(2)Hex(6)	N[+1378]	511.28	>sp|O15031|PLXB2_HUMAN Plexin-B2 OS=Homo sapiens OX=9606 GN=PLXNB2 PE=1 SV=3
K.VVFLSPAVPEEPEAYN[+1864.634]LTVLIEMDGHR.A	HexNAc(2)Hex(9)	N[+1865]	369.04	>sp|O15031|PLXB2_HUMAN Plexin-B2 OS=Homo sapiens OX=9606 GN=PLXNB2 PE=1 SV=3
K.VVFLSPAVPEEPEAYN[+2350.830]LTVLIEMDGHR.A	HexNAc(4)Hex(5)Fuc(1)NeuAc(2)	N[+2351]	416.44	>sp|O15031|PLXB2_HUMAN Plexin-B2 OS=Homo sapiens OX=9606 GN=PLXNB2 PE=1 SV=3
R.SLEEIGIQN[+2059.735]YSTTSSC[+57.021]QAR.A	HexNAc(4)Hex(5)Fuc(1)NeuAc(1)	C[+57], N[+2060]	706.03	>sp|Q9NZ53|PDXL2_HUMAN Podocalyxin-like protein 2 OS=Homo sapiens OX=9606 GN=PODXL2 PE=1 SV=1
R.TEAGAFEYVPDPTFEN[+2018.708]FTGGVK.K	HexNAc(3)Hex(6)Fuc(1)NeuAc(1)	N[+2019]	342.42	>sp|O15031|PLXB2_HUMAN Plexin-B2 OS=Homo sapiens OX=9606 GN=PLXNB2 PE=1 SV=3
R.FEAEHISN[+1702.581]YTALLLSR.D	HexNAc(2)Hex(8)	N[+1703]	350.16	>sp|Q9NPR2|SEM4B_HUMAN Semaphorin-4B OS=Homo sapiens OX=9606 GN=SEMA4B PE=1 SV=4
R.FEAEHISN[+1540.529]YTALLLSR.D	HexNAc(2)Hex(7)	N[+1541]	389.82	>sp|Q9NPR2|SEM4B_HUMAN Semaphorin-4B OS=Homo sapiens OX=9606 GN=SEMA4B PE=1 SV=4
R.GLLYAASHSGVVQVPMAN[+1702.581]C[+57.021]SLYR.S	HexNAc(2)Hex(8)	C[+57], N[+1703]	413.96	>sp|Q9NPR2|SEM4B_HUMAN Semaphorin-4B OS=Homo sapiens OX=9606 GN=SEMA4B PE=1 SV=4
K.EKVEN[+1378.476]GSETGPLPPELQPLLEGEVK.G	HexNAc(2)Hex(6)	N[+1378]	345.27	>sp|P38435|VKGC_HUMAN Vitamin K-dependent gamma-carboxylase OS=Homo sapiens OX=9606 GN=GGCX PE=1 SV=2
K.VEN[+1702.581]GSETGPLPPELQPLLEGEVK.G	HexNAc(2)Hex(8)	N[+1703]	483.19	>sp|P38435|VKGC_HUMAN Vitamin K-dependent gamma-carboxylase OS=Homo sapiens OX=9606 GN=GGCX PE=1 SV=2
R.TDDEVVQREEEAIQLDGLN[+1378.476]ASQIR.E	HexNAc(2)Hex(6)	N[+1378]	319.6	>sp|P14625|ENPL_HUMAN Endoplasmin OS=Homo sapiens OX=9606 GN=HSP90B1 PE=1 SV=1
R.VIYN[+1702.581]LTEK.G	HexNAc(2)Hex(8)	N[+1703]	303.52	>sp|Q969V3|NCLN_HUMAN Nicalin OS=Homo sapiens OX=9606 GN=NCLN PE=1 SV=2
R.VIYN[+1540.529]LTEK.G	HexNAc(2)Hex(7)	N[+1541]	316.56	>sp|Q969V3|NCLN_HUMAN Nicalin OS=Homo sapiens OX=9606 GN=NCLN PE=1 SV=2
K.YEFC[+57.021]PFHN[+1702.581]VTQHEQTFR.W	HexNAc(2)Hex(8)	C[+57], N[+1703]	350.57	>sp|Q9UJJ9|GNPTG_HUMAN N-acetylglucosamine-1-phosphotransferase subunit gamma OS=Homo sapiens OX=9606 GN=GNPTG PE=1 SV=1
K.YEFC[+57.021]PFHN[+1864.634]VTQHEQTFR.W	HexNAc(2)Hex(9)	C[+57], N[+1865]	362.35	>sp|Q9UJJ9|GNPTG_HUMAN N-acetylglucosamine-1-phosphotransferase subunit gamma OS=Homo sapiens OX=9606 GN=GNPTG PE=1 SV=1
K.HNN[+1864.634]DTQHIWESDSNEFSVIADPR.G	HexNAc(2)Hex(9)	N[+1865]	384.2	>sp|P14625|ENPL_HUMAN Endoplasmin OS=Homo sapiens OX=9606 GN=HSP90B1 PE=1 SV=1
K.HNN[+1038.375]DTQHIWESDSNEFSVIADPR.G	HexNAc(2)Hex(3)Fuc(1)	N[+1038]	394.73	>sp|P14625|ENPL_HUMAN Endoplasmin OS=Homo sapiens OX=9606 GN=HSP90B1 PE=1 SV=1
K.AN[+3007.058]TSQPGVLQGGAVYLC[+57.021]PWGASPTQC[+57.021]TPIEFDSK.G	HexNAc(5)Hex(6)Fuc(1)NeuAc(3)	C[+57]*2, N[+3007]	319.47	>sp|P08648|ITA5_HUMAN Integrin alpha-5 OS=Homo sapiens OX=9606 GN=ITGA5 PE=1 SV=2
K.AN[+2059.735]TSQPGVLQGGAVYLC[+57.021]PWGASPTQC[+57.021]TPIEFDSK.G	HexNAc(4)Hex(5)Fuc(1)NeuAc(1)	C[+57]*2, N[+2060]	425.12	>sp|P08648|ITA5_HUMAN Integrin alpha-5 OS=Homo sapiens OX=9606 GN=ITGA5 PE=1 SV=2
K.AN[+2350.830]TSQPGVLQGGAVYLC[+57.021]PWGASPTQC[+57.021]TPIEFDSK.G	HexNAc(4)Hex(5)Fuc(1)NeuAc(2)	C[+57]*2, N[+2351]	533.97	>sp|P08648|ITA5_HUMAN Integrin alpha-5 OS=Homo sapiens OX=9606 GN=ITGA5 PE=1 SV=2
R.TEKEPLSDPVGTC[+57.021]YLSTDN[+2350.830]FTR.I	HexNAc(4)Hex(5)Fuc(1)NeuAc(2)	C[+57], N[+2351]	452.57	>sp|P08648|ITA5_HUMAN Integrin alpha-5 OS=Homo sapiens OX=9606 GN=ITGA5 PE=1 SV=2
K.HNN[+1054.370]DTQHIWESDSNEFSVIADPR.G	HexNAc(2)Hex(4)	N[+1054]	424.55	>sp|P14625|ENPL_HUMAN Endoplasmin OS=Homo sapiens OX=9606 GN=HSP90B1 PE=1 SV=1
R.ISNN[+1540.529]FTGLEWDLNVR.L	HexNAc(2)Hex(7)	N[+1541]	434.18	>sp|Q9H497|TOR3A_HUMAN Torsin-3A OS=Homo sapiens OX=9606 GN=TOR3A PE=1 SV=1
K.NALN[+1540.529]LTFHAQNVGEGGAYEAELR.V	HexNAc(2)Hex(7)	N[+1541]	303.99	>sp|P08648|ITA5_HUMAN Integrin alpha-5 OS=Homo sapiens OX=9606 GN=ITGA5 PE=1 SV=2
R.KVN[+1702.581]GTPSPIPIISWC[+57.021]GSLDSR.D	HexNAc(2)Hex(8)	C[+57], N[+1703]	566.38	>sp|Q7Z4H8|PLGT3_HUMAN Protein O-glucosyltransferase 3 OS=Homo sapiens OX=9606 GN=POGLUT3 PE=1 SV=2
R.GVTNDLLSIQGNTGPSWIN[+1864.634]K.T	HexNAc(2)Hex(9)	N[+1865]	319.64	>sp|Q7Z4H8|PLGT3_HUMAN Protein O-glucosyltransferase 3 OS=Homo sapiens OX=9606 GN=POGLUT3 PE=1 SV=2
R.GVTNDLLSIQGNTGPSWIN[+1702.581]K.T	HexNAc(2)Hex(8)	N[+1703]	349.8	>sp|Q7Z4H8|PLGT3_HUMAN Protein O-glucosyltransferase 3 OS=Homo sapiens OX=9606 GN=POGLUT3 PE=1 SV=2
K.IADDKYN[+1702.581]DTFWK.E	HexNAc(2)Hex(8)	N[+1703]	321.25	>sp|P14625|ENPL_HUMAN Endoplasmin OS=Homo sapiens OX=9606 GN=HSP90B1 PE=1 SV=1
R.GVTNDLLSIQGNTGPSWIN[+1378.476]K.T	HexNAc(2)Hex(6)	N[+1378]	620.41	>sp|Q7Z4H8|PLGT3_HUMAN Protein O-glucosyltransferase 3 OS=Homo sapiens OX=9606 GN=POGLUT3 PE=1 SV=2
R.VTGLN[+1702.581]C[+57.021]TTNHPINPK.G	HexNAc(2)Hex(8)	C[+57], N[+1703]	306.2	>sp|P08648|ITA5_HUMAN Integrin alpha-5 OS=Homo sapiens OX=9606 GN=ITGA5 PE=1 SV=2
R.VTGLN[+2350.830]C[+57.021]TTNHPINPK.G	HexNAc(4)Hex(5)Fuc(1)NeuAc(2)	C[+57], N[+2351]	308.79	>sp|P08648|ITA5_HUMAN Integrin alpha-5 OS=Homo sapiens OX=9606 GN=ITGA5 PE=1 SV=2
R.DMN[+1540.529]QTLGDNITVK.M	HexNAc(2)Hex(7)	N[+1541]	327.33	>sp|Q8TCT8|SPP2A_HUMAN Signal peptide peptidase-like 2A OS=Homo sapiens OX=9606 GN=SPPL2A PE=1 SV=2
R.DMN[+1702.581]QTLGDNITVK.M	HexNAc(2)Hex(8)	N[+1703]	392.19	>sp|Q8TCT8|SPP2A_HUMAN Signal peptide peptidase-like 2A OS=Homo sapiens OX=9606 GN=SPPL2A PE=1 SV=2
K.DYGSQEDFTQVWN[+1540.529]TTMK.G	HexNAc(2)Hex(7)	N[+1541]	539.52	>sp|O60635|TSN1_HUMAN Tetraspanin-1 OS=Homo sapiens OX=9606 GN=TSPAN1 PE=1 SV=2
R.LLEFDSTN[+2059.735]VSDTAAKPLGR.P	HexNAc(4)Hex(5)Fuc(1)NeuAc(1)	N[+2060]	360.24	>sp|Q8WWB7|GLMP_HUMAN Glycosylated lysosomal membrane protein OS=Homo sapiens OX=9606 GN=GLMP PE=1 SV=1
R.LLEFDSTN[+1378.476]VSDTAAKPLGR.P	HexNAc(2)Hex(6)	N[+1378]	473.31	>sp|Q8WWB7|GLMP_HUMAN Glycosylated lysosomal membrane protein OS=Homo sapiens OX=9606 GN=GLMP PE=1 SV=1
R.YFYLQAVNSEGQN[+1864.634]LTR.S	HexNAc(2)Hex(9)	N[+1865]	632.08	>sp|Q7Z4H8|PLGT3_HUMAN Protein O-glucosyltransferase 3 OS=Homo sapiens OX=9606 GN=POGLUT3 PE=1 SV=2
R.YFYLQAVNSEGQN[+1702.581]LTR.S	HexNAc(2)Hex(8)	N[+1703]	702.32	>sp|Q7Z4H8|PLGT3_HUMAN Protein O-glucosyltransferase 3 OS=Homo sapiens OX=9606 GN=POGLUT3 PE=1 SV=2
K.AEPGTHLC[+57.021]IDVEDAMN[+1864.634]ITR.K	HexNAc(2)Hex(9)	C[+57], N[+1865]	368.85	>sp|Q86WC4|OSTM1_HUMAN Osteopetrosis-associated transmembrane protein 1 OS=Homo sapiens OX=9606 GN=OSTM1 PE=1 SV=1
R.LGLTPEATN[+2350.830]ASLLGC[+57.021]MEDLSVNGQR.R	HexNAc(4)Hex(5)Fuc(1)NeuAc(2)	C[+57], N[+2351]	428.67	>sp|Q6UVK1|CSPG4_HUMAN Chondroitin sulfate proteoglycan 4 OS=Homo sapiens OX=9606 GN=CSPG4 PE=1 SV=2
R.AGQPATAFSQQDLLDGAVLYSHN[+2350.830]GSLSPR.D	HexNAc(4)Hex(5)Fuc(1)NeuAc(2)	N[+2351]	388.63	>sp|Q6UVK1|CSPG4_HUMAN Chondroitin sulfate proteoglycan 4 OS=Homo sapiens OX=9606 GN=CSPG4 PE=1 SV=2
R.VPVN[+1378.476]SSFSPIINIHNPHSEPLQVVEMYSSGGDLHLELPTGQQGGTR.K	HexNAc(2)Hex(6)	N[+1378]	504.93	>sp|Q92545|TM131_HUMAN Transmembrane protein 131 OS=Homo sapiens OX=9606 GN=TMEM131 PE=1 SV=3
K.GVLMVGN[+2059.735]ETTYEDGHGSR.K	HexNAc(4)Hex(5)Fuc(1)NeuAc(1)	N[+2060]	432.06	>sp|Q8IWA5|CTL2_HUMAN Choline transporter-like protein 2 OS=Homo sapiens OX=9606 GN=SLC44A2 PE=1 SV=3
R.KN[+1702.581]ITDLVEGAK.K	HexNAc(2)Hex(8)	N[+1703]	301.4	>sp|Q8IWA5|CTL2_HUMAN Choline transporter-like protein 2 OS=Homo sapiens OX=9606 GN=SLC44A2 PE=1 SV=3
R.ITEKQDILN[+2018.708]NSLTTLSQDITK.V	HexNAc(3)Hex(6)Fuc(1)NeuAc(1)	N[+2019]	394.22	>sp|Q70UQ0|IKIP_HUMAN Inhibitor of nuclear factor kappa-B kinase-interacting protein OS=Homo sapiens OX=9606 GN=IKBIP PE=1 SV=1
K.QDILN[+1864.634]NSLTTLSQDITK.V	HexNAc(2)Hex(9)	N[+1865]	473.54	>sp|Q70UQ0|IKIP_HUMAN Inhibitor of nuclear factor kappa-B kinase-interacting protein OS=Homo sapiens OX=9606 GN=IKBIP PE=1 SV=1
K.QDILN[+1540.529]NSLTTLSQDITK.V	HexNAc(2)Hex(7)	N[+1541]	577.87	>sp|Q70UQ0|IKIP_HUMAN Inhibitor of nuclear factor kappa-B kinase-interacting protein OS=Homo sapiens OX=9606 GN=IKBIP PE=1 SV=1
K.QDILN[+1378.476]NSLTTLSQDITK.V	HexNAc(2)Hex(6)	N[+1378]	622.28	>sp|Q70UQ0|IKIP_HUMAN Inhibitor of nuclear factor kappa-B kinase-interacting protein OS=Homo sapiens OX=9606 GN=IKBIP PE=1 SV=1
K.QDILN[+1702.581]NSLTTLSQDITK.V	HexNAc(2)Hex(8)	N[+1703]	694.87	>sp|Q70UQ0|IKIP_HUMAN Inhibitor of nuclear factor kappa-B kinase-interacting protein OS=Homo sapiens OX=9606 GN=IKBIP PE=1 SV=1
K.ISN[+1864.634]LTIVQAEIK.D	HexNAc(2)Hex(9)	N[+1865]	319.68	>sp|Q70UQ0|IKIP_HUMAN Inhibitor of nuclear factor kappa-B kinase-interacting protein OS=Homo sapiens OX=9606 GN=IKBIP PE=1 SV=1
K.ISN[+1378.476]LTIVQAEIK.D	HexNAc(2)Hex(6)	N[+1378]	327.01	>sp|Q70UQ0|IKIP_HUMAN Inhibitor of nuclear factor kappa-B kinase-interacting protein OS=Homo sapiens OX=9606 GN=IKBIP PE=1 SV=1
K.ISN[+1702.581]LTIVQAEIK.D	HexNAc(2)Hex(8)	N[+1703]	408.37	>sp|Q70UQ0|IKIP_HUMAN Inhibitor of nuclear factor kappa-B kinase-interacting protein OS=Homo sapiens OX=9606 GN=IKBIP PE=1 SV=1
K.ISN[+1540.529]LTIVQAEIK.D	HexNAc(2)Hex(7)	N[+1541]	509.04	>sp|Q70UQ0|IKIP_HUMAN Inhibitor of nuclear factor kappa-B kinase-interacting protein OS=Homo sapiens OX=9606 GN=IKBIP PE=1 SV=1
K.SIFDPPVFPVC[+57.021]MLGN[+1864.634]R.T	HexNAc(2)Hex(9)	C[+57], N[+1865]	381.71	>sp|Q9UP95|S12A4_HUMAN Solute carrier family 12 member 4 OS=Homo sapiens OX=9606 GN=SLC12A4 PE=1 SV=2
K.SIFDPPVFPVC[+57.021]MLGN[+1702.581]R.T	HexNAc(2)Hex(8)	C[+57], N[+1703]	446.19	>sp|Q9UP95|S12A4_HUMAN Solute carrier family 12 member 4 OS=Homo sapiens OX=9606 GN=SLC12A4 PE=1 SV=2
K.HNIIPIFAVTN[+2059.735]YSYSYYEK.L	HexNAc(4)Hex(5)Fuc(1)NeuAc(1)	N[+2060]	328.52	>sp|P16144|ITB4_HUMAN Integrin beta-4 OS=Homo sapiens OX=9606 GN=ITGB4 PE=1 SV=5
K.HNIIPIFAVTN[+2350.830]YSYSYYEK.L	HexNAc(4)Hex(5)Fuc(1)NeuAc(2)	N[+2351]	564.78	>sp|P16144|ITB4_HUMAN Integrin beta-4 OS=Homo sapiens OX=9606 GN=ITGB4 PE=1 SV=5
K.ILGDKVN[+1864.634]NTAVIEK.Q	HexNAc(2)Hex(9)	N[+1865]	358.62	>sp|Q9H330|TM245_HUMAN Transmembrane protein 245 OS=Homo sapiens OX=9606 GN=TMEM245 PE=1 SV=3
K.ILGDKVN[+1702.581]NTAVIEK.Q	HexNAc(2)Hex(8)	N[+1703]	478.9	>sp|Q9H330|TM245_HUMAN Transmembrane protein 245 OS=Homo sapiens OX=9606 GN=TMEM245 PE=1 SV=3
R.VFGSQN[+1378.476]LTTVK.L	HexNAc(2)Hex(6)	N[+1378]	319.14	>sp|Q9Y4L1|HYOU1_HUMAN Hypoxia up-regulated protein 1 OS=Homo sapiens OX=9606 GN=HYOU1 PE=1 SV=1
R.VFGSQN[+2026.687]LTTVK.L	HexNAc(2)Hex(10)	N[+2027]	327	>sp|Q9Y4L1|HYOU1_HUMAN Hypoxia up-regulated protein 1 OS=Homo sapiens OX=9606 GN=HYOU1 PE=1 SV=1
R.VFGSQN[+1540.529]LTTVK.L	HexNAc(2)Hex(7)	N[+1541]	332.13	>sp|Q9Y4L1|HYOU1_HUMAN Hypoxia up-regulated protein 1 OS=Homo sapiens OX=9606 GN=HYOU1 PE=1 SV=1
R.VFGSQN[+1864.634]LTTVK.L	HexNAc(2)Hex(9)	N[+1865]	358.3	>sp|Q9Y4L1|HYOU1_HUMAN Hypoxia up-regulated protein 1 OS=Homo sapiens OX=9606 GN=HYOU1 PE=1 SV=1
R.VFGSQN[+1913.677]LTTVK.L	HexNAc(4)Hex(5)NeuAc(1)	N[+1914]	369.94	>sp|Q9Y4L1|HYOU1_HUMAN Hypoxia up-regulated protein 1 OS=Homo sapiens OX=9606 GN=HYOU1 PE=1 SV=1
R.VFGSQN[+1702.581]LTTVK.L	HexNAc(2)Hex(8)	N[+1703]	396.43	>sp|Q9Y4L1|HYOU1_HUMAN Hypoxia up-regulated protein 1 OS=Homo sapiens OX=9606 GN=HYOU1 PE=1 SV=1
K.EN[+1540.529]GTDTVQEEEESPAEGSK.D	HexNAc(2)Hex(7)	N[+1541]	434.89	>sp|Q9Y4L1|HYOU1_HUMAN Hypoxia up-regulated protein 1 OS=Homo sapiens OX=9606 GN=HYOU1 PE=1 SV=1
K.EN[+1378.476]GTDTVQEEEESPAEGSK.D	HexNAc(2)Hex(6)	N[+1378]	559.88	>sp|Q9Y4L1|HYOU1_HUMAN Hypoxia up-regulated protein 1 OS=Homo sapiens OX=9606 GN=HYOU1 PE=1 SV=1
K.EN[+1702.581]GTDTVQEEEESPAEGSK.D	HexNAc(2)Hex(8)	N[+1703]	738.06	>sp|Q9Y4L1|HYOU1_HUMAN Hypoxia up-regulated protein 1 OS=Homo sapiens OX=9606 GN=HYOU1 PE=1 SV=1
K.EN[+1378.476]GTDTVQEEEESPAEGSKDEPGEQVELK.E	HexNAc(2)Hex(6)	N[+1378]	630.64	>sp|Q9Y4L1|HYOU1_HUMAN Hypoxia up-regulated protein 1 OS=Homo sapiens OX=9606 GN=HYOU1 PE=1 SV=1
K.LGIYADVGN[+1702.581]K.T	HexNAc(2)Hex(8)	N[+1703]	322.4	>sp|P06280|AGAL_HUMAN Alpha-galactosidase A OS=Homo sapiens OX=9606 GN=GLA PE=1 SV=1
K.HMSLALN[+1540.529]R.T	HexNAc(2)Hex(7)	N[+1541]	304.14	>sp|P06280|AGAL_HUMAN Alpha-galactosidase A OS=Homo sapiens OX=9606 GN=GLA PE=1 SV=1
K.HMSLALN[+1702.581]R.T	HexNAc(2)Hex(8)	N[+1703]	305.07	>sp|P06280|AGAL_HUMAN Alpha-galactosidase A OS=Homo sapiens OX=9606 GN=GLA PE=1 SV=1
K.HMSLALN[+2026.687]R.T	HexNAc(2)Hex(10)	N[+2027]	311.06	>sp|P06280|AGAL_HUMAN Alpha-galactosidase A OS=Homo sapiens OX=9606 GN=GLA PE=1 SV=1
K.EN[+1378.476]GTDTVQEEEESPAEGSKDEPGEQVELKEEAEAPVEDGSQPPPPEPK.G	HexNAc(2)Hex(6)	N[+1378]	438.99	>sp|Q9Y4L1|HYOU1_HUMAN Hypoxia up-regulated protein 1 OS=Homo sapiens OX=9606 GN=HYOU1 PE=1 SV=1
K.EN[+1702.581]GTDTVQEEEESPAEGSKDEPGEQVELKEEAEAPVEDGSQPPPPEPK.G	HexNAc(2)Hex(8)	N[+1703]	433.19	>sp|Q9Y4L1|HYOU1_HUMAN Hypoxia up-regulated protein 1 OS=Homo sapiens OX=9606 GN=HYOU1 PE=1 SV=1
R.YSLN[+1540.529]VTYNYPVHYFDGR.K	HexNAc(2)Hex(7)	N[+1541]	536.59	>sp|Q9NV96|CC50A_HUMAN Cell cycle control protein 50A OS=Homo sapiens OX=9606 GN=TMEM30A PE=1 SV=1
R.LSALDNLLN[+1378.476]HSSMFLK.G	HexNAc(2)Hex(6)	N[+1378]	343.24	>sp|Q9Y4L1|HYOU1_HUMAN Hypoxia up-regulated protein 1 OS=Homo sapiens OX=9606 GN=HYOU1 PE=1 SV=1
R.LSALDNLLN[+1702.581]HSSMFLK.G	HexNAc(2)Hex(8)	N[+1703]	384.92	>sp|Q9Y4L1|HYOU1_HUMAN Hypoxia up-regulated protein 1 OS=Homo sapiens OX=9606 GN=HYOU1 PE=1 SV=1
R.LSALDNLLN[+1864.634]HSSMFLK.G	HexNAc(2)Hex(9)	N[+1865]	425.05	>sp|Q9Y4L1|HYOU1_HUMAN Hypoxia up-regulated protein 1 OS=Homo sapiens OX=9606 GN=HYOU1 PE=1 SV=1
R.LSALDNLLN[+1540.529]HSSMFLK.G	HexNAc(2)Hex(7)	N[+1541]	440.92	>sp|Q9Y4L1|HYOU1_HUMAN Hypoxia up-regulated protein 1 OS=Homo sapiens OX=9606 GN=HYOU1 PE=1 SV=1
R.AGPN[+1378.476]GTLFVADAYK.G	HexNAc(2)Hex(6)	N[+1378]	308.22	>sp|Q9HDC9|APMAP_HUMAN Adipocyte plasma membrane-associated protein OS=Homo sapiens OX=9606 GN=APMAP PE=1 SV=2
R.AGPN[+1540.529]GTLFVADAYK.G	HexNAc(2)Hex(7)	N[+1541]	319.24	>sp|Q9HDC9|APMAP_HUMAN Adipocyte plasma membrane-associated protein OS=Homo sapiens OX=9606 GN=APMAP PE=1 SV=2
K.VIN[+1378.476]ETWAWK.N	HexNAc(2)Hex(6)	N[+1378]	383.96	>sp|Q9Y4L1|HYOU1_HUMAN Hypoxia up-regulated protein 1 OS=Homo sapiens OX=9606 GN=HYOU1 PE=1 SV=1
K.VIN[+1702.581]ETWAWK.N	HexNAc(2)Hex(8)	N[+1703]	401.33	>sp|Q9Y4L1|HYOU1_HUMAN Hypoxia up-regulated protein 1 OS=Homo sapiens OX=9606 GN=HYOU1 PE=1 SV=1
K.VIN[+1540.529]ETWAWK.N	HexNAc(2)Hex(7)	N[+1541]	425	>sp|Q9Y4L1|HYOU1_HUMAN Hypoxia up-regulated protein 1 OS=Homo sapiens OX=9606 GN=HYOU1 PE=1 SV=1
K.VIN[+1864.634]ETWAWK.N	HexNAc(2)Hex(9)	N[+1865]	541.12	>sp|Q9Y4L1|HYOU1_HUMAN Hypoxia up-regulated protein 1 OS=Homo sapiens OX=9606 GN=HYOU1 PE=1 SV=1
R.ISNN[+1702.581]FTGLEWDLNVR.L	HexNAc(2)Hex(8)	N[+1703]	401.75	>sp|Q9H497|TOR3A_HUMAN Torsin-3A OS=Homo sapiens OX=9606 GN=TOR3A PE=1 SV=1
K.N[+1378.476]ATLAEQAK.L	HexNAc(2)Hex(6)	N[+1378]	311	>sp|Q9Y4L1|HYOU1_HUMAN Hypoxia up-regulated protein 1 OS=Homo sapiens OX=9606 GN=HYOU1 PE=1 SV=1
K.N[+1216.423]ATLAEQAK.L	HexNAc(2)Hex(5)	N[+1216]	314.71	>sp|Q9Y4L1|HYOU1_HUMAN Hypoxia up-regulated protein 1 OS=Homo sapiens OX=9606 GN=HYOU1 PE=1 SV=1
K.N[+1702.581]ATLAEQAK.L	HexNAc(2)Hex(8)	N[+1703]	324.56	>sp|Q9Y4L1|HYOU1_HUMAN Hypoxia up-regulated protein 1 OS=Homo sapiens OX=9606 GN=HYOU1 PE=1 SV=1
R.ISNN[+1704.635]FTGLEWDLNVR.L	HexNAc(6)Hex(3)	N[+1705]	496.45	>sp|Q9H497|TOR3A_HUMAN Torsin-3A OS=Homo sapiens OX=9606 GN=TOR3A PE=1 SV=1
K.N[+1864.634]ATLAEQAK.L	HexNAc(2)Hex(9)	N[+1865]	392.64	>sp|Q9Y4L1|HYOU1_HUMAN Hypoxia up-regulated protein 1 OS=Homo sapiens OX=9606 GN=HYOU1 PE=1 SV=1
K.N[+1540.529]ATLAEQAK.L	HexNAc(2)Hex(7)	N[+1541]	483.43	>sp|Q9Y4L1|HYOU1_HUMAN Hypoxia up-regulated protein 1 OS=Homo sapiens OX=9606 GN=HYOU1 PE=1 SV=1
K.N[+1378.476]MSFVNDLTVTQDGR.K	HexNAc(2)Hex(6)	N[+1378]	634.04	>sp|Q9HDC9|APMAP_HUMAN Adipocyte plasma membrane-associated protein OS=Homo sapiens OX=9606 GN=APMAP PE=1 SV=2
K.N[+1702.581]MSFVNDLTVTQDGR.K	HexNAc(2)Hex(8)	N[+1703]	636.51	>sp|Q9HDC9|APMAP_HUMAN Adipocyte plasma membrane-associated protein OS=Homo sapiens OX=9606 GN=APMAP PE=1 SV=2
K.N[+1540.529]MSFVNDLTVTQDGR.K	HexNAc(2)Hex(7)	N[+1541]	691.49	>sp|Q9HDC9|APMAP_HUMAN Adipocyte plasma membrane-associated protein OS=Homo sapiens OX=9606 GN=APMAP PE=1 SV=2
K.VVVVDGKN[+1702.581]ESEYTVK.W	HexNAc(2)Hex(8)	N[+1703]	325.05	>sp|P78536|ADA17_HUMAN Disintegrin and metalloproteinase domain-containing protein 17 OS=Homo sapiens OX=9606 GN=ADAM17 PE=1 SV=1
R.AEPPLN[+1864.634]ASASDQGEK.V	HexNAc(2)Hex(9)	N[+1865]	309.66	>sp|Q9Y4L1|HYOU1_HUMAN Hypoxia up-regulated protein 1 OS=Homo sapiens OX=9606 GN=HYOU1 PE=1 SV=1
R.AEPPLN[+1378.476]ASASDQGEK.V	HexNAc(2)Hex(6)	N[+1378]	330.43	>sp|Q9Y4L1|HYOU1_HUMAN Hypoxia up-regulated protein 1 OS=Homo sapiens OX=9606 GN=HYOU1 PE=1 SV=1
R.AEPPLN[+1540.529]ASASDQGEK.V	HexNAc(2)Hex(7)	N[+1541]	389.94	>sp|Q9Y4L1|HYOU1_HUMAN Hypoxia up-regulated protein 1 OS=Homo sapiens OX=9606 GN=HYOU1 PE=1 SV=1
R.AEPPLN[+1216.423]ASASDQGEK.V	HexNAc(2)Hex(5)	N[+1216]	406.99	>sp|Q9Y4L1|HYOU1_HUMAN Hypoxia up-regulated protein 1 OS=Homo sapiens OX=9606 GN=HYOU1 PE=1 SV=1
R.AEPPLN[+1702.581]ASASDQGEK.V	HexNAc(2)Hex(8)	N[+1703]	529.96	>sp|Q9Y4L1|HYOU1_HUMAN Hypoxia up-regulated protein 1 OS=Homo sapiens OX=9606 GN=HYOU1 PE=1 SV=1
R.VN[+1702.581]FTLEASEGC[+57.021]YR.W	HexNAc(2)Hex(8)	C[+57], N[+1703]	311.63	>sp|Q8TEM1|PO210_HUMAN Nuclear pore membrane glycoprotein 210 OS=Homo sapiens OX=9606 GN=NUP210 PE=1 SV=3
R.VN[+1864.634]FTLEASEGC[+57.021]YR.W	HexNAc(2)Hex(9)	C[+57], N[+1865]	658.64	>sp|Q8TEM1|PO210_HUMAN Nuclear pore membrane glycoprotein 210 OS=Homo sapiens OX=9606 GN=NUP210 PE=1 SV=3
R.LPN[+1540.529]STIYVVEPGYLGFTVHPGDR.W	HexNAc(2)Hex(7)	N[+1541]	439.36	>sp|Q8TEM1|PO210_HUMAN Nuclear pore membrane glycoprotein 210 OS=Homo sapiens OX=9606 GN=NUP210 PE=1 SV=3
R.LPN[+1864.634]STIYVVEPGYLGFTVHPGDR.W	HexNAc(2)Hex(9)	N[+1865]	525.37	>sp|Q8TEM1|PO210_HUMAN Nuclear pore membrane glycoprotein 210 OS=Homo sapiens OX=9606 GN=NUP210 PE=1 SV=3
R.LPN[+1702.581]STIYVVEPGYLGFTVHPGDR.W	HexNAc(2)Hex(8)	N[+1703]	697.54	>sp|Q8TEM1|PO210_HUMAN Nuclear pore membrane glycoprotein 210 OS=Homo sapiens OX=9606 GN=NUP210 PE=1 SV=3
K.C[+57.021]QEAIN[+1702.581]ATC[+57.021]K.G	HexNAc(2)Hex(8)	C[+57]*2, N[+1703]	395.17	>sp|P78536|ADA17_HUMAN Disintegrin and metalloproteinase domain-containing protein 17 OS=Homo sapiens OX=9606 GN=ADAM17 PE=1 SV=1
K.C[+57.021]QEAIN[+1864.634]ATC[+57.021]K.G	HexNAc(2)Hex(9)	C[+57]*2, N[+1865]	325.92	>sp|P78536|ADA17_HUMAN Disintegrin and metalloproteinase domain-containing protein 17 OS=Homo sapiens OX=9606 GN=ADAM17 PE=1 SV=1
K.NAC[+57.021]C[+57.021]STN[+1694.603]TSQEAHK.D	HexNAc(3)Hex(4)Fuc(1)NeuAc(1)	C[+57]*2, N[+1695]	315.3	>sp|P15328|FOLR1_HUMAN Folate receptor alpha OS=Homo sapiens OX=9606 GN=FOLR1 PE=1 SV=3
K.NAC[+57.021]C[+57.021]STN[+2059.735]TSQEAHK.D	HexNAc(4)Hex(5)Fuc(1)NeuAc(1)	C[+57]*2, N[+2060]	343.71	>sp|P15328|FOLR1_HUMAN Folate receptor alpha OS=Homo sapiens OX=9606 GN=FOLR1 PE=1 SV=3
K.NAC[+57.021]C[+57.021]STN[+2350.830]TSQEAHK.D	HexNAc(4)Hex(5)Fuc(1)NeuAc(2)	C[+57]*2, N[+2351]	390.82	>sp|P15328|FOLR1_HUMAN Folate receptor alpha OS=Homo sapiens OX=9606 GN=FOLR1 PE=1 SV=3
R.IETVLPAEFFEVLSSSQN[+1864.634]GSYHR.I	HexNAc(2)Hex(9)	N[+1865]	326.63	>sp|Q8TEM1|PO210_HUMAN Nuclear pore membrane glycoprotein 210 OS=Homo sapiens OX=9606 GN=NUP210 PE=1 SV=3
K.NAC[+57.021]C[+57.021]STN[+2059.735]TSQEAHKDVSYLYR.F	HexNAc(4)Hex(5)Fuc(1)NeuAc(1)	C[+57]*2, N[+2060]	346.8	>sp|P15328|FOLR1_HUMAN Folate receptor alpha OS=Homo sapiens OX=9606 GN=FOLR1 PE=1 SV=3
K.NAC[+57.021]C[+57.021]STN[+1768.640]TSQEAHKDVSYLYR.F	HexNAc(4)Hex(5)Fuc(1)	C[+57]*2, N[+1769]	348.51	>sp|P15328|FOLR1_HUMAN Folate receptor alpha OS=Homo sapiens OX=9606 GN=FOLR1 PE=1 SV=3
K.FFQN[+1702.581]VTAEDTDSIGLALFAPHSSR.N	HexNAc(2)Hex(8)	N[+1703]	503.6	>sp|Q8TEM1|PO210_HUMAN Nuclear pore membrane glycoprotein 210 OS=Homo sapiens OX=9606 GN=NUP210 PE=1 SV=3
K.FFQN[+1864.634]VTAEDTDSIGLALFAPHSSR.N	HexNAc(2)Hex(9)	N[+1865]	557.94	>sp|Q8TEM1|PO210_HUMAN Nuclear pore membrane glycoprotein 210 OS=Homo sapiens OX=9606 GN=NUP210 PE=1 SV=3
K.FFQN[+1378.476]VTAEDTDSIGLALFAPHSSR.N	HexNAc(2)Hex(6)	N[+1378]	574.97	>sp|Q8TEM1|PO210_HUMAN Nuclear pore membrane glycoprotein 210 OS=Homo sapiens OX=9606 GN=NUP210 PE=1 SV=3
K.FFQN[+1540.529]VTAEDTDSIGLALFAPHSSR.N	HexNAc(2)Hex(7)	N[+1541]	630.9	>sp|Q8TEM1|PO210_HUMAN Nuclear pore membrane glycoprotein 210 OS=Homo sapiens OX=9606 GN=NUP210 PE=1 SV=3
R.RFDN[+1864.634]FSSLSIQWESTR.P	HexNAc(2)Hex(9)	N[+1865]	352.46	>sp|Q8TEM1|PO210_HUMAN Nuclear pore membrane glycoprotein 210 OS=Homo sapiens OX=9606 GN=NUP210 PE=1 SV=3
R.FDN[+1864.634]FSSLSIQWESTR.P	HexNAc(2)Hex(9)	N[+1865]	393.79	>sp|Q8TEM1|PO210_HUMAN Nuclear pore membrane glycoprotein 210 OS=Homo sapiens OX=9606 GN=NUP210 PE=1 SV=3
R.EGSGYFFLN[+1540.529]TSTADVVK.V	HexNAc(2)Hex(7)	N[+1541]	359	>sp|Q8TEM1|PO210_HUMAN Nuclear pore membrane glycoprotein 210 OS=Homo sapiens OX=9606 GN=NUP210 PE=1 SV=3
R.EGSGYFFLN[+1702.581]TSTADVVK.V	HexNAc(2)Hex(8)	N[+1703]	536.64	>sp|Q8TEM1|PO210_HUMAN Nuclear pore membrane glycoprotein 210 OS=Homo sapiens OX=9606 GN=NUP210 PE=1 SV=3
R.EGSGYFFLN[+1378.476]TSTADVVK.V	HexNAc(2)Hex(6)	N[+1378]	762.32	>sp|Q8TEM1|PO210_HUMAN Nuclear pore membrane glycoprotein 210 OS=Homo sapiens OX=9606 GN=NUP210 PE=1 SV=3
K.GWN[+2569.905]WTSGFNK.C	HexNAc(5)Hex(6)NeuAc(2)	N[+2570]	300.77	>sp|P15328|FOLR1_HUMAN Folate receptor alpha OS=Homo sapiens OX=9606 GN=FOLR1 PE=1 SV=3
K.GWN[+1702.581]WTSGFNK.C	HexNAc(2)Hex(8)	N[+1703]	314.08	>sp|P15328|FOLR1_HUMAN Folate receptor alpha OS=Homo sapiens OX=9606 GN=FOLR1 PE=1 SV=3
K.GWN[+2026.687]WTSGFNK.C	HexNAc(2)Hex(10)	N[+2027]	342.42	>sp|P15328|FOLR1_HUMAN Folate receptor alpha OS=Homo sapiens OX=9606 GN=FOLR1 PE=1 SV=3
K.GWN[+2204.772]WTSGFNK.C	HexNAc(4)Hex(5)NeuAc(2)	N[+2205]	352.68	>sp|P15328|FOLR1_HUMAN Folate receptor alpha OS=Homo sapiens OX=9606 GN=FOLR1 PE=1 SV=3
K.GWN[+1864.634]WTSGFNK.C	HexNAc(2)Hex(9)	N[+1865]	404.77	>sp|P15328|FOLR1_HUMAN Folate receptor alpha OS=Homo sapiens OX=9606 GN=FOLR1 PE=1 SV=3
K.GPTN[+1540.529]NTC[+57.021]VVR.T	HexNAc(2)Hex(7)	C[+57], N[+1541]	323.37	>sp|Q8TEM1|PO210_HUMAN Nuclear pore membrane glycoprotein 210 OS=Homo sapiens OX=9606 GN=NUP210 PE=1 SV=3
K.GPTN[+1702.581]NTC[+57.021]VVR.T	HexNAc(2)Hex(8)	C[+57], N[+1703]	383.82	>sp|Q8TEM1|PO210_HUMAN Nuclear pore membrane glycoprotein 210 OS=Homo sapiens OX=9606 GN=NUP210 PE=1 SV=3
K.GPTN[+1378.476]NTC[+57.021]VVR.T	HexNAc(2)Hex(6)	C[+57], N[+1378]	384.06	>sp|Q8TEM1|PO210_HUMAN Nuclear pore membrane glycoprotein 210 OS=Homo sapiens OX=9606 GN=NUP210 PE=1 SV=3
R.YHYN[+1378.476]GTFEDGK.K	HexNAc(2)Hex(6)	N[+1378]	319.94	>sp|Q96AY3|FKB10_HUMAN Peptidyl-prolyl cis-trans isomerase FKBP10 OS=Homo sapiens OX=9606 GN=FKBP10 PE=1 SV=1
R.YHYN[+1702.581]GTFEDGK.K	HexNAc(2)Hex(8)	N[+1703]	361.09	>sp|Q96AY3|FKB10_HUMAN Peptidyl-prolyl cis-trans isomerase FKBP10 OS=Homo sapiens OX=9606 GN=FKBP10 PE=1 SV=1
R.YHYN[+1540.529]GTFEDGK.K	HexNAc(2)Hex(7)	N[+1541]	437.94	>sp|Q96AY3|FKB10_HUMAN Peptidyl-prolyl cis-trans isomerase FKBP10 OS=Homo sapiens OX=9606 GN=FKBP10 PE=1 SV=1
R.YHYN[+1540.529]GTFEDGKK.F	HexNAc(2)Hex(7)	N[+1541]	301.83	>sp|Q96AY3|FKB10_HUMAN Peptidyl-prolyl cis-trans isomerase FKBP10 OS=Homo sapiens OX=9606 GN=FKBP10 PE=1 SV=1
R.YHYN[+1702.581]GTFEDGKK.F	HexNAc(2)Hex(8)	N[+1703]	320.06	>sp|Q96AY3|FKB10_HUMAN Peptidyl-prolyl cis-trans isomerase FKBP10 OS=Homo sapiens OX=9606 GN=FKBP10 PE=1 SV=1
R.YHYN[+1378.476]GTFEDGKK.F	HexNAc(2)Hex(6)	N[+1378]	554.28	>sp|Q96AY3|FKB10_HUMAN Peptidyl-prolyl cis-trans isomerase FKBP10 OS=Homo sapiens OX=9606 GN=FKBP10 PE=1 SV=1
R.HTVFWN[+1540.529]SSNPK.F	HexNAc(2)Hex(7)	N[+1541]	316.9	>sp|P20827|EFNA1_HUMAN Ephrin-A1 OS=Homo sapiens OX=9606 GN=EFNA1 PE=1 SV=2
R.YHYN[+1864.634]GTLLDGTSFDTSYSK.G	HexNAc(2)Hex(9)	N[+1865]	351.86	>sp|Q96AY3|FKB10_HUMAN Peptidyl-prolyl cis-trans isomerase FKBP10 OS=Homo sapiens OX=9606 GN=FKBP10 PE=1 SV=1
R.YHYN[+1378.476]GTLLDGTSFDTSYSK.G	HexNAc(2)Hex(6)	N[+1378]	417.25	>sp|Q96AY3|FKB10_HUMAN Peptidyl-prolyl cis-trans isomerase FKBP10 OS=Homo sapiens OX=9606 GN=FKBP10 PE=1 SV=1
R.YHYN[+1702.581]GTLLDGTSFDTSYSK.G	HexNAc(2)Hex(8)	N[+1703]	602.3	>sp|Q96AY3|FKB10_HUMAN Peptidyl-prolyl cis-trans isomerase FKBP10 OS=Homo sapiens OX=9606 GN=FKBP10 PE=1 SV=1
R.NIQNN[+1702.581]VSC[+57.021]YLEGK.Q	HexNAc(2)Hex(8)	C[+57], N[+1703]	442.41	>sp|Q99650|OSMR_HUMAN Oncostatin-M-specific receptor subunit beta OS=Homo sapiens OX=9606 GN=OSMR PE=1 SV=1
K.LLDGDLTSDPSYFQN[+2204.772]VTGC[+57.021]SNYYNFLR.C	HexNAc(4)Hex(5)NeuAc(2)	C[+57], N[+2205]	314.93	>sp|Q9H3G5|CPVL_HUMAN Probable serine carboxypeptidase CPVL OS=Homo sapiens OX=9606 GN=CPVL PE=1 SV=2
R.QAIHVGN[+1378.476]QTFNDGTIVEK.Y	HexNAc(2)Hex(6)	N[+1378]	333.56	>sp|Q9H3G5|CPVL_HUMAN Probable serine carboxypeptidase CPVL OS=Homo sapiens OX=9606 GN=CPVL PE=1 SV=2
R.QAIHVGN[+1702.581]QTFNDGTIVEK.Y	HexNAc(2)Hex(8)	N[+1703]	383.52	>sp|Q9H3G5|CPVL_HUMAN Probable serine carboxypeptidase CPVL OS=Homo sapiens OX=9606 GN=CPVL PE=1 SV=2
R.QAIHVGN[+1540.529]QTFNDGTIVEK.Y	HexNAc(2)Hex(7)	N[+1541]	429.5	>sp|Q9H3G5|CPVL_HUMAN Probable serine carboxypeptidase CPVL OS=Homo sapiens OX=9606 GN=CPVL PE=1 SV=2
R.QAIHVGN[+1216.423]QTFNDGTIVEK.Y	HexNAc(2)Hex(5)	N[+1216]	490.89	>sp|Q9H3G5|CPVL_HUMAN Probable serine carboxypeptidase CPVL OS=Homo sapiens OX=9606 GN=CPVL PE=1 SV=2
R.QAIHVGN[+1864.634]QTFNDGTIVEK.Y	HexNAc(2)Hex(9)	N[+1865]	540.29	>sp|Q9H3G5|CPVL_HUMAN Probable serine carboxypeptidase CPVL OS=Homo sapiens OX=9606 GN=CPVL PE=1 SV=2
K.ILFYNVVVENLDKPSSSELHSIPAPAN[+1378.476]STK.L	HexNAc(2)Hex(6)	N[+1378]	320.91	>sp|Q99650|OSMR_HUMAN Oncostatin-M-specific receptor subunit beta OS=Homo sapiens OX=9606 GN=OSMR PE=1 SV=1
R.YHYN[+1702.581]GSLMDGTLFDSSYSR.N	HexNAc(2)Hex(8)	N[+1703]	385.12	>sp|Q96AY3|FKB10_HUMAN Peptidyl-prolyl cis-trans isomerase FKBP10 OS=Homo sapiens OX=9606 GN=FKBP10 PE=1 SV=1
R.YHYN[+1540.529]GSLMDGTLFDSSYSR.N	HexNAc(2)Hex(7)	N[+1541]	548.1	>sp|Q96AY3|FKB10_HUMAN Peptidyl-prolyl cis-trans isomerase FKBP10 OS=Homo sapiens OX=9606 GN=FKBP10 PE=1 SV=1
R.YHYN[+1864.634]GSLMDGTLFDSSYSR.N	HexNAc(2)Hex(9)	N[+1865]	813.75	>sp|Q96AY3|FKB10_HUMAN Peptidyl-prolyl cis-trans isomerase FKBP10 OS=Homo sapiens OX=9606 GN=FKBP10 PE=1 SV=1
K.LN[+1702.581]LTTDPK.F	HexNAc(2)Hex(8)	N[+1703]	309.87	>sp|Q92896|GSLG1_HUMAN Golgi apparatus protein 1 OS=Homo sapiens OX=9606 GN=GLG1 PE=1 SV=2
R.GN[+2026.687]ITEYQC[+57.021]HQYITK.M	HexNAc(2)Hex(10)	C[+57], N[+2027]	302.36	>sp|Q92896|GSLG1_HUMAN Golgi apparatus protein 1 OS=Homo sapiens OX=9606 GN=GLG1 PE=1 SV=2
R.GN[+2350.830]ITEYQC[+57.021]HQYITK.M	HexNAc(4)Hex(5)Fuc(1)NeuAc(2)	C[+57], N[+2351]	371.63	>sp|Q92896|GSLG1_HUMAN Golgi apparatus protein 1 OS=Homo sapiens OX=9606 GN=GLG1 PE=1 SV=2
R.GN[+1864.634]ITEYQC[+57.021]HQYITK.M	HexNAc(2)Hex(9)	C[+57], N[+1865]	505.91	>sp|Q92896|GSLG1_HUMAN Golgi apparatus protein 1 OS=Homo sapiens OX=9606 GN=GLG1 PE=1 SV=2
R.GN[+1702.581]ITEYQC[+57.021]HQYITK.M	HexNAc(2)Hex(8)	C[+57], N[+1703]	525.26	>sp|Q92896|GSLG1_HUMAN Golgi apparatus protein 1 OS=Homo sapiens OX=9606 GN=GLG1 PE=1 SV=2
R.N[+1702.581]HTYNTYIGQGYIIPGMDQGLQGAC[+57.021]MGER.R	HexNAc(2)Hex(8)	C[+57], N[+1703]	304.14	>sp|Q96AY3|FKB10_HUMAN Peptidyl-prolyl cis-trans isomerase FKBP10 OS=Homo sapiens OX=9606 GN=FKBP10 PE=1 SV=1
R.N[+1378.476]HTYNTYIGQGYIIPGMDQGLQGAC[+57.021]MGER.R	HexNAc(2)Hex(6)	C[+57], N[+1378]	375.24	>sp|Q96AY3|FKB10_HUMAN Peptidyl-prolyl cis-trans isomerase FKBP10 OS=Homo sapiens OX=9606 GN=FKBP10 PE=1 SV=1
R.N[+1540.529]HTYNTYIGQGYIIPGMDQGLQGAC[+57.021]MGER.R	HexNAc(2)Hex(7)	C[+57], N[+1541]	433.93	>sp|Q96AY3|FKB10_HUMAN Peptidyl-prolyl cis-trans isomerase FKBP10 OS=Homo sapiens OX=9606 GN=FKBP10 PE=1 SV=1
R.N[+1694.603]HTYNTYIGQGYIIPGMDQGLQGAC[+57.021]MGER.R	HexNAc(3)Hex(4)Fuc(1)NeuAc(1)	C[+57], N[+1695]	467.98	>sp|Q96AY3|FKB10_HUMAN Peptidyl-prolyl cis-trans isomerase FKBP10 OS=Homo sapiens OX=9606 GN=FKBP10 PE=1 SV=1
R.N[+1704.635]HTYNTYIGQGYIIPGM[+15.995]DQGLQGAC[+57.021]MGER.R	HexNAc(6)Hex(3)	C[+57], M[+16], N[+1705]	345.39	>sp|Q96AY3|FKB10_HUMAN Peptidyl-prolyl cis-trans isomerase FKBP10 OS=Homo sapiens OX=9606 GN=FKBP10 PE=1 SV=1
R.LC[+57.021]HTHGWN[+2350.830]ETSEFMPQGAVFSC[+57.021]LYR.H	HexNAc(4)Hex(5)Fuc(1)NeuAc(2)	C[+57]*2, N[+2351]	310.38	>sp|Q92896|GSLG1_HUMAN Golgi apparatus protein 1 OS=Homo sapiens OX=9606 GN=GLG1 PE=1 SV=2
R.LC[+57.021]HTHGWN[+1702.581]ETSEFMPQGAVFSC[+57.021]LYR.H	HexNAc(2)Hex(8)	C[+57]*2, N[+1703]	339.01	>sp|Q92896|GSLG1_HUMAN Golgi apparatus protein 1 OS=Homo sapiens OX=9606 GN=GLG1 PE=1 SV=2
R.LC[+57.021]HTHGWN[+1864.634]ETSEFMPQGAVFSC[+57.021]LYR.H	HexNAc(2)Hex(9)	C[+57]*2, N[+1865]	452.39	>sp|Q92896|GSLG1_HUMAN Golgi apparatus protein 1 OS=Homo sapiens OX=9606 GN=GLG1 PE=1 SV=2
K.QVALQTFGN[+1702.581]QTTIIPAGGAGYK.V	HexNAc(2)Hex(8)	N[+1703]	326.16	>sp|Q9NX62|IMPA3_HUMAN Golgi-resident adenosine 3',5'-bisphosphate 3'-phosphatase OS=Homo sapiens OX=9606 GN=BPNT2 PE=1 SV=1
R.YHYN[+1216.423]C[+57.021]SLLDGTQLFTSHDYGAPQEATLGANK.V	HexNAc(2)Hex(5)	C[+57], N[+1216]	488.99	>sp|Q96AY3|FKB10_HUMAN Peptidyl-prolyl cis-trans isomerase FKBP10 OS=Homo sapiens OX=9606 GN=FKBP10 PE=1 SV=1
R.YHYN[+1702.581]C[+57.021]SLLDGTQLFTSHDYGAPQEATLGANK.V	HexNAc(2)Hex(8)	C[+57], N[+1703]	490.1	>sp|Q96AY3|FKB10_HUMAN Peptidyl-prolyl cis-trans isomerase FKBP10 OS=Homo sapiens OX=9606 GN=FKBP10 PE=1 SV=1
R.YHYN[+1864.634]C[+57.021]SLLDGTQLFTSHDYGAPQEATLGANK.V	HexNAc(2)Hex(9)	C[+57], N[+1865]	495.49	>sp|Q96AY3|FKB10_HUMAN Peptidyl-prolyl cis-trans isomerase FKBP10 OS=Homo sapiens OX=9606 GN=FKBP10 PE=1 SV=1
R.YHYN[+1378.476]C[+57.021]SLLDGTQLFTSHDYGAPQEATLGANK.V	HexNAc(2)Hex(6)	C[+57], N[+1378]	583.88	>sp|Q96AY3|FKB10_HUMAN Peptidyl-prolyl cis-trans isomerase FKBP10 OS=Homo sapiens OX=9606 GN=FKBP10 PE=1 SV=1
R.YHYN[+1540.529]C[+57.021]SLLDGTQLFTSHDYGAPQEATLGANK.V	HexNAc(2)Hex(7)	C[+57], N[+1541]	654.19	>sp|Q96AY3|FKB10_HUMAN Peptidyl-prolyl cis-trans isomerase FKBP10 OS=Homo sapiens OX=9606 GN=FKBP10 PE=1 SV=1
K.TN[+1864.634]MSLGLILTR.N	HexNAc(2)Hex(9)	N[+1865]	607.38	>sp|P17301|ITA2_HUMAN Integrin alpha-2 OS=Homo sapiens OX=9606 GN=ITGA2 PE=1 SV=1
R.N[+1540.529]HSSYLGYSVAAISTGESTHFVAGAPR.A	HexNAc(2)Hex(7)	N[+1541]	539.3	>sp|P17301|ITA2_HUMAN Integrin alpha-2 OS=Homo sapiens OX=9606 GN=ITGA2 PE=1 SV=1
R.N[+1702.581]HSSYLGYSVAAISTGESTHFVAGAPR.A	HexNAc(2)Hex(8)	N[+1703]	563.95	>sp|P17301|ITA2_HUMAN Integrin alpha-2 OS=Homo sapiens OX=9606 GN=ITGA2 PE=1 SV=1
K.FLSSSPHLPPSSYFN[+2204.772]ASGR.A	HexNAc(4)Hex(5)NeuAc(2)	N[+2205]	367.62	>sp|O14773|TPP1_HUMAN Tripeptidyl-peptidase 1 OS=Homo sapiens OX=9606 GN=TPP1 PE=1 SV=2
K.FLSSSPHLPPSSYFN[+1864.634]ASGR.A	HexNAc(2)Hex(9)	N[+1865]	390.4	>sp|O14773|TPP1_HUMAN Tripeptidyl-peptidase 1 OS=Homo sapiens OX=9606 GN=TPP1 PE=1 SV=2
K.N[+2059.735]MTFDLPSDATVVLNR.S	HexNAc(4)Hex(5)Fuc(1)NeuAc(1)	N[+2060]	301.73	>sp|P11279|LAMP1_HUMAN Lysosome-associated membrane glycoprotein 1 OS=Homo sapiens OX=9606 GN=LAMP1 PE=1 SV=3
K.NMTFDLPSDATVVLN[+3081.095]R.S	HexNAc(6)Hex(7)Fuc(1)NeuAc(2)	N[+3081]	311.43	>sp|P11279|LAMP1_HUMAN Lysosome-associated membrane glycoprotein 1 OS=Homo sapiens OX=9606 GN=LAMP1 PE=1 SV=3
K.NMTFDLPSDATVVLN[+2935.037]R.S	HexNAc(6)Hex(7)NeuAc(2)	N[+2935]	320.09	>sp|P11279|LAMP1_HUMAN Lysosome-associated membrane glycoprotein 1 OS=Homo sapiens OX=9606 GN=LAMP1 PE=1 SV=3
K.NMTFDLPSDATVVLN[+1872.651]R.S	HexNAc(3)Hex(6)NeuAc(1)	N[+1873]	325.91	>sp|P11279|LAMP1_HUMAN Lysosome-associated membrane glycoprotein 1 OS=Homo sapiens OX=9606 GN=LAMP1 PE=1 SV=3
K.NMTFDLPSDATVVLN[+2919.042]R.S	HexNAc(6)Hex(6)Fuc(1)NeuAc(2)	N[+2919]	343.54	>sp|P11279|LAMP1_HUMAN Lysosome-associated membrane glycoprotein 1 OS=Homo sapiens OX=9606 GN=LAMP1 PE=1 SV=3
K.NMTFDLPSDATVVLN[+4307.550]R.S	HexNAc(11)Hex(11)NeuAc(1)	N[+4308]	349.41	>sp|P11279|LAMP1_HUMAN Lysosome-associated membrane glycoprotein 1 OS=Homo sapiens OX=9606 GN=LAMP1 PE=1 SV=3
K.NMTFDLPSDATVVLN[+2350.830]R.S	HexNAc(4)Hex(5)Fuc(1)NeuAc(2)	N[+2351]	453.01	>sp|P11279|LAMP1_HUMAN Lysosome-associated membrane glycoprotein 1 OS=Homo sapiens OX=9606 GN=LAMP1 PE=1 SV=3
K.N[+1540.529]MTFDLPSDATVVLNR.S	HexNAc(2)Hex(7)	N[+1541]	547.86	>sp|P11279|LAMP1_HUMAN Lysosome-associated membrane glycoprotein 1 OS=Homo sapiens OX=9606 GN=LAMP1 PE=1 SV=3
R.ALAGLVYN[+2026.687]ASGSEHC[+57.021]YDIYR.L	HexNAc(2)Hex(10)	C[+57], N[+2027]	326.93	>sp|Q9UHL4|DPP2_HUMAN Dipeptidyl peptidase 2 OS=Homo sapiens OX=9606 GN=DPP7 PE=1 SV=3
R.ALAGLVYN[+1540.529]ASGSEHC[+57.021]YDIYR.L	HexNAc(2)Hex(7)	C[+57], N[+1541]	632.44	>sp|Q9UHL4|DPP2_HUMAN Dipeptidyl peptidase 2 OS=Homo sapiens OX=9606 GN=DPP7 PE=1 SV=3
R.ALAGLVYN[+1378.476]ASGSEHC[+57.021]YDIYR.L	HexNAc(2)Hex(6)	C[+57], N[+1378]	642.97	>sp|Q9UHL4|DPP2_HUMAN Dipeptidyl peptidase 2 OS=Homo sapiens OX=9606 GN=DPP7 PE=1 SV=3
R.ALAGLVYN[+1702.581]ASGSEHC[+57.021]YDIYR.L	HexNAc(2)Hex(8)	C[+57], N[+1703]	735.86	>sp|Q9UHL4|DPP2_HUMAN Dipeptidyl peptidase 2 OS=Homo sapiens OX=9606 GN=DPP7 PE=1 SV=3
R.N[+1540.529]LSASVIAVTIQGGAHHLDLR.A	HexNAc(2)Hex(7)	N[+1541]	467.94	>sp|Q9UHL4|DPP2_HUMAN Dipeptidyl peptidase 2 OS=Homo sapiens OX=9606 GN=DPP7 PE=1 SV=3
R.N[+1702.581]LSASVIAVTIQGGAHHLDLR.A	HexNAc(2)Hex(8)	N[+1703]	527.72	>sp|Q9UHL4|DPP2_HUMAN Dipeptidyl peptidase 2 OS=Homo sapiens OX=9606 GN=DPP7 PE=1 SV=3
R.SSC[+57.021]GKEN[+2350.830]TSDPSLVIAFGR.G	HexNAc(4)Hex(5)Fuc(1)NeuAc(2)	C[+57], N[+2351]	301.29	>sp|P11279|LAMP1_HUMAN Lysosome-associated membrane glycoprotein 1 OS=Homo sapiens OX=9606 GN=LAMP1 PE=1 SV=3
R.SSC[+57.021]GKEN[+3081.095]TSDPSLVIAFGR.G	HexNAc(6)Hex(7)Fuc(1)NeuAc(2)	C[+57], N[+3081]	301.43	>sp|P11279|LAMP1_HUMAN Lysosome-associated membrane glycoprotein 1 OS=Homo sapiens OX=9606 GN=LAMP1 PE=1 SV=3
R.SSC[+57.021]GKEN[+2715.963]TSDPSLVIAFGR.G	HexNAc(5)Hex(6)Fuc(1)NeuAc(2)	C[+57], N[+2716]	312.35	>sp|P11279|LAMP1_HUMAN Lysosome-associated membrane glycoprotein 1 OS=Homo sapiens OX=9606 GN=LAMP1 PE=1 SV=3
R.SSC[+57.021]GKEN[+3007.058]TSDPSLVIAFGR.G	HexNAc(5)Hex(6)Fuc(1)NeuAc(3)	C[+57], N[+3007]	313.48	>sp|P11279|LAMP1_HUMAN Lysosome-associated membrane glycoprotein 1 OS=Homo sapiens OX=9606 GN=LAMP1 PE=1 SV=3
R.SSC[+57.021]GKEN[+1694.603]TSDPSLVIAFGR.G	HexNAc(3)Hex(4)Fuc(1)NeuAc(1)	C[+57], N[+1695]	316.94	>sp|P11279|LAMP1_HUMAN Lysosome-associated membrane glycoprotein 1 OS=Homo sapiens OX=9606 GN=LAMP1 PE=1 SV=3
R.SSC[+57.021]GKEN[+2059.735]TSDPSLVIAFGR.G	HexNAc(4)Hex(5)Fuc(1)NeuAc(1)	C[+57], N[+2060]	368.8	>sp|P11279|LAMP1_HUMAN Lysosome-associated membrane glycoprotein 1 OS=Homo sapiens OX=9606 GN=LAMP1 PE=1 SV=3
R.SSC[+57.021]GKEN[+1403.507]TSDPSLVIAFGR.G	HexNAc(3)Hex(4)Fuc(1)	C[+57], N[+1404]	403.26	>sp|P11279|LAMP1_HUMAN Lysosome-associated membrane glycoprotein 1 OS=Homo sapiens OX=9606 GN=LAMP1 PE=1 SV=3
R.IADN[+1864.634]HTPK.E	HexNAc(2)Hex(9)	N[+1865]	342.34	>sp|P63165|SUMO1_HUMAN Small ubiquitin-related modifier 1 OS=Homo sapiens OX=9606 GN=SUMO1 PE=1 SV=1
R.SSC[+57.021]GKEN[+1038.375]TSDPSLVIAFGR.G	HexNAc(2)Hex(3)Fuc(1)	C[+57], N[+1038]	412.43	>sp|P11279|LAMP1_HUMAN Lysosome-associated membrane glycoprotein 1 OS=Homo sapiens OX=9606 GN=LAMP1 PE=1 SV=3
R.SSC[+57.021]GKEN[+1241.454]TSDPSLVIAFGR.G	HexNAc(3)Hex(3)Fuc(1)	C[+57], N[+1241]	461.73	>sp|P11279|LAMP1_HUMAN Lysosome-associated membrane glycoprotein 1 OS=Homo sapiens OX=9606 GN=LAMP1 PE=1 SV=3
R.SSC[+57.021]GKEN[+1200.428]TSDPSLVIAFGR.G	HexNAc(2)Hex(4)Fuc(1)	C[+57], N[+1200]	532.14	>sp|P11279|LAMP1_HUMAN Lysosome-associated membrane glycoprotein 1 OS=Homo sapiens OX=9606 GN=LAMP1 PE=1 SV=3
R.RPPLAELAALN[+1702.581]LSGSR.L	HexNAc(2)Hex(8)	N[+1703]	395.26	>sp|Q13641|TPBG_HUMAN Trophoblast glycoprotein OS=Homo sapiens OX=9606 GN=TPBG PE=1 SV=1
R.HLDLSN[+1378.476]NSLVSLTYVSFR.N	HexNAc(2)Hex(6)	N[+1378]	489.42	>sp|Q13641|TPBG_HUMAN Trophoblast glycoprotein OS=Homo sapiens OX=9606 GN=TPBG PE=1 SV=1
R.HLDLSN[+1540.529]NSLVSLTYVSFR.N	HexNAc(2)Hex(7)	N[+1541]	557.23	>sp|Q13641|TPBG_HUMAN Trophoblast glycoprotein OS=Homo sapiens OX=9606 GN=TPBG PE=1 SV=1
R.HLDLSN[+1702.581]NSLVSLTYVSFR.N	HexNAc(2)Hex(8)	N[+1703]	564.47	>sp|Q13641|TPBG_HUMAN Trophoblast glycoprotein OS=Homo sapiens OX=9606 GN=TPBG PE=1 SV=1
K.HGAVVN[+1702.581]ESHHDALVEDIFDKEDEDKDGFISAR.E	HexNAc(2)Hex(8)	N[+1703]	329.66	>sp|Q9NWM8|FKB14_HUMAN Peptidyl-prolyl cis-trans isomerase FKBP14 OS=Homo sapiens OX=9606 GN=FKBP14 PE=1 SV=1
K.HGAVVN[+1378.476]ESHHDALVEDIFDKEDEDKDGFISAR.E	HexNAc(2)Hex(6)	N[+1378]	475.94	>sp|Q9NWM8|FKB14_HUMAN Peptidyl-prolyl cis-trans isomerase FKBP14 OS=Homo sapiens OX=9606 GN=FKBP14 PE=1 SV=1
R.YGEN[+2350.830]NSLSVEGFR.K	HexNAc(4)Hex(5)Fuc(1)NeuAc(2)	N[+2351]	317.39	>sp|Q13433|S39A6_HUMAN Zinc transporter ZIP6 OS=Homo sapiens OX=9606 GN=SLC39A6 PE=1 SV=3
K.LLTSHGMGIQVPLN[+1540.529]ATEFNYLC[+57.021]PAIINQIDAR.S	HexNAc(2)Hex(7)	C[+57], N[+1541]	358.72	>sp|Q13433|S39A6_HUMAN Zinc transporter ZIP6 OS=Homo sapiens OX=9606 GN=SLC39A6 PE=1 SV=3
K.EN[+3663.286]TSDPSLVIAFGR.G	HexNAc(6)Hex(7)Fuc(1)NeuAc(4)	N[+3663]	310.72	>sp|P11279|LAMP1_HUMAN Lysosome-associated membrane glycoprotein 1 OS=Homo sapiens OX=9606 GN=LAMP1 PE=1 SV=3
K.EN[+2059.735]TSDPSLVIAFGR.G	HexNAc(4)Hex(5)Fuc(1)NeuAc(1)	N[+2060]	348.45	>sp|P11279|LAMP1_HUMAN Lysosome-associated membrane glycoprotein 1 OS=Homo sapiens OX=9606 GN=LAMP1 PE=1 SV=3
K.EN[+2350.830]TSDPSLVIAFGR.G	HexNAc(4)Hex(5)Fuc(1)NeuAc(2)	N[+2351]	361.72	>sp|P11279|LAMP1_HUMAN Lysosome-associated membrane glycoprotein 1 OS=Homo sapiens OX=9606 GN=LAMP1 PE=1 SV=3
K.EN[+1864.634]TSDPSLVIAFGR.G	HexNAc(2)Hex(9)	N[+1865]	557.33	>sp|P11279|LAMP1_HUMAN Lysosome-associated membrane glycoprotein 1 OS=Homo sapiens OX=9606 GN=LAMP1 PE=1 SV=3
K.VLHN[+2059.735]GTLAELQGLPHIR.V	HexNAc(4)Hex(5)Fuc(1)NeuAc(1)	N[+2060]	312.87	>sp|Q13641|TPBG_HUMAN Trophoblast glycoprotein OS=Homo sapiens OX=9606 GN=TPBG PE=1 SV=1
K.VLHN[+2350.830]GTLAELQGLPHIR.V	HexNAc(4)Hex(5)Fuc(1)NeuAc(2)	N[+2351]	318.45	>sp|Q13641|TPBG_HUMAN Trophoblast glycoprotein OS=Homo sapiens OX=9606 GN=TPBG PE=1 SV=1
K.VLHN[+1864.634]GTLAELQGLPHIR.V	HexNAc(2)Hex(9)	N[+1865]	397.75	>sp|Q13641|TPBG_HUMAN Trophoblast glycoprotein OS=Homo sapiens OX=9606 GN=TPBG PE=1 SV=1
K.HTNMN[+1378.476]LTQLK.V	HexNAc(2)Hex(6)	N[+1378]	301.19	>sp|Q15165|PON2_HUMAN Serum paraoxonase/arylesterase 2 OS=Homo sapiens OX=9606 GN=PON2 PE=1 SV=4
K.HTNMN[+1216.423]LTQLK.V	HexNAc(2)Hex(5)	N[+1216]	316.28	>sp|Q15165|PON2_HUMAN Serum paraoxonase/arylesterase 2 OS=Homo sapiens OX=9606 GN=PON2 PE=1 SV=4
K.HTNMN[+1540.529]LTQLK.V	HexNAc(2)Hex(7)	N[+1541]	317.56	>sp|Q15165|PON2_HUMAN Serum paraoxonase/arylesterase 2 OS=Homo sapiens OX=9606 GN=PON2 PE=1 SV=4
K.HTNMN[+1702.581]LTQLK.V	HexNAc(2)Hex(8)	N[+1703]	321.5	>sp|Q15165|PON2_HUMAN Serum paraoxonase/arylesterase 2 OS=Homo sapiens OX=9606 GN=PON2 PE=1 SV=4
K.HTNMN[+2026.687]LTQLK.V	HexNAc(2)Hex(10)	N[+2027]	382.14	>sp|Q15165|PON2_HUMAN Serum paraoxonase/arylesterase 2 OS=Homo sapiens OX=9606 GN=PON2 PE=1 SV=4
R.GHTLTLN[+1872.651]FTR.N	HexNAc(3)Hex(6)NeuAc(1)	N[+1873]	300.7	>sp|P11279|LAMP1_HUMAN Lysosome-associated membrane glycoprotein 1 OS=Homo sapiens OX=9606 GN=LAMP1 PE=1 SV=3
R.GHTLTLN[+1378.476]FTR.N	HexNAc(2)Hex(6)	N[+1378]	310.7	>sp|P11279|LAMP1_HUMAN Lysosome-associated membrane glycoprotein 1 OS=Homo sapiens OX=9606 GN=LAMP1 PE=1 SV=3
R.GHTLTLN[+1540.529]FTR.N	HexNAc(2)Hex(7)	N[+1541]	310.84	>sp|P11279|LAMP1_HUMAN Lysosome-associated membrane glycoprotein 1 OS=Homo sapiens OX=9606 GN=LAMP1 PE=1 SV=3
K.AGHFQN[+2350.830]TSSPSAR.C	HexNAc(4)Hex(5)Fuc(1)NeuAc(2)	N[+2351]	355.9	>sp|P36941|TNR3_HUMAN Tumor necrosis factor receptor superfamily member 3 OS=Homo sapiens OX=9606 GN=LTBR PE=1 SV=1
K.AGHFQN[+1864.634]TSSPSAR.C	HexNAc(2)Hex(9)	N[+1865]	516.9	>sp|P36941|TNR3_HUMAN Tumor necrosis factor receptor superfamily member 3 OS=Homo sapiens OX=9606 GN=LTBR PE=1 SV=1
R.VN[+1702.581]LSAPLLPK.E	HexNAc(2)Hex(8)	N[+1703]	427.76	>sp|Q96AE7|TTC17_HUMAN Tetratricopeptide repeat protein 17 OS=Homo sapiens OX=9606 GN=TTC17 PE=1 SV=1
R.AVGN[+1702.581]STFAIAC[+57.021]LQR.A	HexNAc(2)Hex(8)	C[+57], N[+1703]	456.36	>sp|Q96AE7|TTC17_HUMAN Tetratricopeptide repeat protein 17 OS=Homo sapiens OX=9606 GN=TTC17 PE=1 SV=1
R.IQNILSEKPTVTTVYANN[+1704.635]GSVLQGSSVASVYDGK.L	HexNAc(6)Hex(3)	N[+1705]	313.18	>sp|Q15165|PON2_HUMAN Serum paraoxonase/arylesterase 2 OS=Homo sapiens OX=9606 GN=PON2 PE=1 SV=4
R.IQNILSEKPTVTTVYANN[+1702.581]GSVLQGSSVASVYDGK.L	HexNAc(2)Hex(8)	N[+1703]	345.13	>sp|Q15165|PON2_HUMAN Serum paraoxonase/arylesterase 2 OS=Homo sapiens OX=9606 GN=PON2 PE=1 SV=4
R.IQNILSEKPTVTTVYANN[+1378.476]GSVLQGSSVASVYDGK.L	HexNAc(2)Hex(6)	N[+1378]	374.46	>sp|Q15165|PON2_HUMAN Serum paraoxonase/arylesterase 2 OS=Homo sapiens OX=9606 GN=PON2 PE=1 SV=4
R.IQNILSEKPTVTTVYANN[+1540.529]GSVLQGSSVASVYDGK.L	HexNAc(2)Hex(7)	N[+1541]	395.37	>sp|Q15165|PON2_HUMAN Serum paraoxonase/arylesterase 2 OS=Homo sapiens OX=9606 GN=PON2 PE=1 SV=4
R.SVHGGVPQN[+1378.476]VSLWAHR.K	HexNAc(2)Hex(6)	N[+1378]	410.99	>sp|Q12891|HYAL2_HUMAN Hyaluronidase-2 OS=Homo sapiens OX=9606 GN=HYAL2 PE=1 SV=4
R.SVHGGVPQN[+2026.687]VSLWAHR.K	HexNAc(2)Hex(10)	N[+2027]	411.37	>sp|Q12891|HYAL2_HUMAN Hyaluronidase-2 OS=Homo sapiens OX=9606 GN=HYAL2 PE=1 SV=4
R.IQNILSEKPTVTTVYANN[+1864.634]GSVLQGSSVASVYDGK.L	HexNAc(2)Hex(9)	N[+1865]	565.6	>sp|Q15165|PON2_HUMAN Serum paraoxonase/arylesterase 2 OS=Homo sapiens OX=9606 GN=PON2 PE=1 SV=4
R.YSVQLMSFVYNLSDTHLFPN[+2756.989]ASSK.E	HexNAc(6)Hex(5)Fuc(1)NeuAc(2)	N[+2757]	428.68	>sp|P11279|LAMP1_HUMAN Lysosome-associated membrane glycoprotein 1 OS=Homo sapiens OX=9606 GN=LAMP1 PE=1 SV=3
R.C[+57.021]VSGTQVHMNNVTVTLHDATIQAYLSN[+1930.692]SSFSR.G	HexNAc(4)Hex(6)Fuc(1)	C[+57], N[+1931]	316.84	>sp|P11279|LAMP1_HUMAN Lysosome-associated membrane glycoprotein 1 OS=Homo sapiens OX=9606 GN=LAMP1 PE=1 SV=3
R.KDN[+2018.708]TTVTR.L	HexNAc(3)Hex(6)Fuc(1)NeuAc(1)	N[+2019]	319.17	>sp|P11279|LAMP1_HUMAN Lysosome-associated membrane glycoprotein 1 OS=Homo sapiens OX=9606 GN=LAMP1 PE=1 SV=3
R.KDN[+1694.603]TTVTR.L	HexNAc(3)Hex(4)Fuc(1)NeuAc(1)	N[+1695]	347.97	>sp|P11279|LAMP1_HUMAN Lysosome-associated membrane glycoprotein 1 OS=Homo sapiens OX=9606 GN=LAMP1 PE=1 SV=3
K.C[+57.021]GLSQSQGN[+1378.476]LSHVDWFSVHK.E	HexNAc(2)Hex(6)	C[+57], N[+1378]	318.5	>sp|P43121|MUC18_HUMAN Cell surface glycoprotein MUC18 OS=Homo sapiens OX=9606 GN=MCAM PE=1 SV=2
K.C[+57.021]GLSQSQGN[+2350.830]LSHVDWFSVHK.E	HexNAc(4)Hex(5)Fuc(1)NeuAc(2)	C[+57], N[+2351]	318.78	>sp|P43121|MUC18_HUMAN Cell surface glycoprotein MUC18 OS=Homo sapiens OX=9606 GN=MCAM PE=1 SV=2
K.C[+57.021]GLSQSQGN[+1216.423]LSHVDWFSVHK.E	HexNAc(2)Hex(5)	C[+57], N[+1216]	368.52	>sp|P43121|MUC18_HUMAN Cell surface glycoprotein MUC18 OS=Homo sapiens OX=9606 GN=MCAM PE=1 SV=2
K.C[+57.021]GLSQSQGN[+1702.581]LSHVDWFSVHK.E	HexNAc(2)Hex(8)	C[+57], N[+1703]	480.95	>sp|P43121|MUC18_HUMAN Cell surface glycoprotein MUC18 OS=Homo sapiens OX=9606 GN=MCAM PE=1 SV=2
R.LLNINPN[+1054.370]K.T	HexNAc(2)Hex(4)	N[+1054]	308.36	>sp|P11279|LAMP1_HUMAN Lysosome-associated membrane glycoprotein 1 OS=Homo sapiens OX=9606 GN=LAMP1 PE=1 SV=3
R.LLNINPN[+1702.581]K.T	HexNAc(2)Hex(8)	N[+1703]	309.64	>sp|P11279|LAMP1_HUMAN Lysosome-associated membrane glycoprotein 1 OS=Homo sapiens OX=9606 GN=LAMP1 PE=1 SV=3
R.LLNINPN[+1216.423]K.T	HexNAc(2)Hex(5)	N[+1216]	311.86	>sp|P11279|LAMP1_HUMAN Lysosome-associated membrane glycoprotein 1 OS=Homo sapiens OX=9606 GN=LAMP1 PE=1 SV=3
R.LLNINPN[+1540.529]K.T	HexNAc(2)Hex(7)	N[+1541]	317.31	>sp|P11279|LAMP1_HUMAN Lysosome-associated membrane glycoprotein 1 OS=Homo sapiens OX=9606 GN=LAMP1 PE=1 SV=3
R.LLNINPN[+1581.555]K.T	HexNAc(3)Hex(6)	N[+1582]	367.14	>sp|P11279|LAMP1_HUMAN Lysosome-associated membrane glycoprotein 1 OS=Homo sapiens OX=9606 GN=LAMP1 PE=1 SV=3
R.LLNINPN[+892.317]K.T	HexNAc(2)Hex(3)	N[+892]	413.73	>sp|P11279|LAMP1_HUMAN Lysosome-associated membrane glycoprotein 1 OS=Homo sapiens OX=9606 GN=LAMP1 PE=1 SV=3
R.C[+57.021]VASVPSIPGLN[+2204.772]R.T	HexNAc(4)Hex(5)NeuAc(2)	C[+57], N[+2205]	301.41	>sp|P43121|MUC18_HUMAN Cell surface glycoprotein MUC18 OS=Homo sapiens OX=9606 GN=MCAM PE=1 SV=2
R.C[+57.021]VASVPSIPGLN[+1913.677]R.T	HexNAc(4)Hex(5)NeuAc(1)	C[+57], N[+1914]	334.63	>sp|P43121|MUC18_HUMAN Cell surface glycoprotein MUC18 OS=Homo sapiens OX=9606 GN=MCAM PE=1 SV=2
R.C[+57.021]VASVPSIPGLN[+1864.634]R.T	HexNAc(2)Hex(9)	C[+57], N[+1865]	392.6	>sp|P43121|MUC18_HUMAN Cell surface glycoprotein MUC18 OS=Homo sapiens OX=9606 GN=MCAM PE=1 SV=2
K.ENMVLN[+1864.634]LSC[+57.021]EASGHPR.P	HexNAc(2)Hex(9)	C[+57], N[+1865]	363.62	>sp|P43121|MUC18_HUMAN Cell surface glycoprotein MUC18 OS=Homo sapiens OX=9606 GN=MCAM PE=1 SV=2
K.ENMVLN[+1702.581]LSC[+57.021]EASGHPR.P	HexNAc(2)Hex(8)	C[+57], N[+1703]	508.75	>sp|P43121|MUC18_HUMAN Cell surface glycoprotein MUC18 OS=Homo sapiens OX=9606 GN=MCAM PE=1 SV=2
R.RMELSMGPIQAN[+1864.634]HTGTGLLLTLQPEQK.F	HexNAc(2)Hex(9)	N[+1865]	328.93	>sp|P04062|GLCM_HUMAN Lysosomal acid glucosylceramidase OS=Homo sapiens OX=9606 GN=GBA PE=1 SV=3
R.RMELSMGPIQAN[+2350.830]HTGTGLLLTLQPEQK.F	HexNAc(4)Hex(5)Fuc(1)NeuAc(2)	N[+2351]	395.78	>sp|P04062|GLCM_HUMAN Lysosomal acid glucosylceramidase OS=Homo sapiens OX=9606 GN=GBA PE=1 SV=3
R.RMELSMGPIQAN[+1702.581]HTGTGLLLTLQPEQK.F	HexNAc(2)Hex(8)	N[+1703]	428.75	>sp|P04062|GLCM_HUMAN Lysosomal acid glucosylceramidase OS=Homo sapiens OX=9606 GN=GBA PE=1 SV=3
R.MELSMGPIQAN[+1864.634]HTGTGLLLTLQPEQK.F	HexNAc(2)Hex(9)	N[+1865]	332.2	>sp|P04062|GLCM_HUMAN Lysosomal acid glucosylceramidase OS=Homo sapiens OX=9606 GN=GBA PE=1 SV=3
K.AVLVNN[+1702.581]ITTGER.L	HexNAc(2)Hex(8)	N[+1703]	300.18	>sp|Q8NBJ4|GOLM1_HUMAN Golgi membrane protein 1 OS=Homo sapiens OX=9606 GN=GOLM1 PE=1 SV=1
K.AVLVNN[+2350.830]ITTGER.L	HexNAc(4)Hex(5)Fuc(1)NeuAc(2)	N[+2351]	329.72	>sp|Q8NBJ4|GOLM1_HUMAN Golgi membrane protein 1 OS=Homo sapiens OX=9606 GN=GOLM1 PE=1 SV=1
R.MELSMGPIQAN[+1702.581]HTGTGLLLTLQPEQK.F	HexNAc(2)Hex(8)	N[+1703]	415.1	>sp|P04062|GLCM_HUMAN Lysosomal acid glucosylceramidase OS=Homo sapiens OX=9606 GN=GBA PE=1 SV=3
R.TYTYADTPDDFQLHN[+1540.529]FSLPEEDTK.L	HexNAc(2)Hex(7)	N[+1541]	351.98	>sp|P04062|GLCM_HUMAN Lysosomal acid glucosylceramidase OS=Homo sapiens OX=9606 GN=GBA PE=1 SV=3
R.TYTYADTPDDFQLHN[+1702.581]FSLPEEDTK.L	HexNAc(2)Hex(8)	N[+1703]	511.12	>sp|P04062|GLCM_HUMAN Lysosomal acid glucosylceramidase OS=Homo sapiens OX=9606 GN=GBA PE=1 SV=3
R.TYTYADTPDDFQLHN[+2026.687]FSLPEEDTK.L	HexNAc(2)Hex(10)	N[+2027]	553.91	>sp|P04062|GLCM_HUMAN Lysosomal acid glucosylceramidase OS=Homo sapiens OX=9606 GN=GBA PE=1 SV=3
R.DLGPTLAN[+2026.687]STHHNVR.L	HexNAc(2)Hex(10)	N[+2027]	305.84	>sp|P04062|GLCM_HUMAN Lysosomal acid glucosylceramidase OS=Homo sapiens OX=9606 GN=GBA PE=1 SV=3
R.DLGPTLAN[+1702.581]STHHNVR.L	HexNAc(2)Hex(8)	N[+1703]	307.35	>sp|P04062|GLCM_HUMAN Lysosomal acid glucosylceramidase OS=Homo sapiens OX=9606 GN=GBA PE=1 SV=3
K.ATTLGVSSDSPGTTTLAQQVSGPVN[+1864.634]TTVAR.G	HexNAc(2)Hex(9)	N[+1865]	327.01	>sp|O00592|PODXL_HUMAN Podocalyxin OS=Homo sapiens OX=9606 GN=PODXL PE=1 SV=2
K.ATTLGVSSDSPGTTTLAQQVSGPVN[+1702.581]TTVAR.G	HexNAc(2)Hex(8)	N[+1703]	533.52	>sp|O00592|PODXL_HUMAN Podocalyxin OS=Homo sapiens OX=9606 GN=PODXL PE=1 SV=2
K.YHVLHIN[+2018.708]TTK.N	HexNAc(3)Hex(6)Fuc(1)NeuAc(1)	N[+2019]	327.27	>sp|Q7LGA3|HS2ST_HUMAN Heparan sulfate 2-O-sulfotransferase 1 OS=Homo sapiens OX=9606 GN=HS2ST1 PE=1 SV=1
K.YHVLHIN[+1378.476]TTK.N	HexNAc(2)Hex(6)	N[+1378]	347.93	>sp|Q7LGA3|HS2ST_HUMAN Heparan sulfate 2-O-sulfotransferase 1 OS=Homo sapiens OX=9606 GN=HS2ST1 PE=1 SV=1
K.QLVLN[+2059.735]LTGNTLC[+57.021]AGGASDEK.L	HexNAc(4)Hex(5)Fuc(1)NeuAc(1)	C[+57], N[+2060]	302.73	>sp|O00592|PODXL_HUMAN Podocalyxin OS=Homo sapiens OX=9606 GN=PODXL PE=1 SV=2
K.QLVLN[+2350.830]LTGNTLC[+57.021]AGGASDEK.L	HexNAc(4)Hex(5)Fuc(1)NeuAc(2)	C[+57], N[+2351]	320.98	>sp|O00592|PODXL_HUMAN Podocalyxin OS=Homo sapiens OX=9606 GN=PODXL PE=1 SV=2
K.QLVLN[+1768.640]LTGNTLC[+57.021]AGGASDEK.L	HexNAc(4)Hex(5)Fuc(1)	C[+57], N[+1769]	381.06	>sp|O00592|PODXL_HUMAN Podocalyxin OS=Homo sapiens OX=9606 GN=PODXL PE=1 SV=2
K.VIDGMTVVHSIELQATDGHDRPLTN[+1378.476]C[+57.021]SIINSGK.I	HexNAc(2)Hex(6)	C[+57], N[+1378]	350.32	>sp|P45877|PPIC_HUMAN Peptidyl-prolyl cis-trans isomerase C OS=Homo sapiens OX=9606 GN=PPIC PE=1 SV=1
K.YGC[+57.021]C[+57.021]PMPN[+1241.454]ATC[+57.021]C[+57.021]SDHLHC[+57.021]C[+57.021]PQDTVC[+57.021]DLIQSK.C	HexNAc(3)Hex(3)Fuc(1)	C[+57]*7, N[+1241]	402.64	>sp|P28799|GRN_HUMAN Progranulin OS=Homo sapiens OX=9606 GN=GRN PE=1 SV=2
K.YGC[+57.021]C[+57.021]PMPN[+1540.529]ATC[+57.021]C[+57.021]SDHLHC[+57.021]C[+57.021]PQDTVC[+57.021]DLIQSK.C	HexNAc(2)Hex(7)	C[+57]*7, N[+1541]	498.56	>sp|P28799|GRN_HUMAN Progranulin OS=Homo sapiens OX=9606 GN=GRN PE=1 SV=2
K.YGC[+57.021]C[+57.021]PMPN[+892.317]ATC[+57.021]C[+57.021]SDHLHC[+57.021]C[+57.021]PQDTVC[+57.021]DLIQSK.C	HexNAc(2)Hex(3)	C[+57]*7, N[+892]	594.31	>sp|P28799|GRN_HUMAN Progranulin OS=Homo sapiens OX=9606 GN=GRN PE=1 SV=2
K.YGC[+57.021]C[+57.021]PMPN[+1378.476]ATC[+57.021]C[+57.021]SDHLHC[+57.021]C[+57.021]PQDTVC[+57.021]DLIQSK.C	HexNAc(2)Hex(6)	C[+57]*7, N[+1378]	617.5	>sp|P28799|GRN_HUMAN Progranulin OS=Homo sapiens OX=9606 GN=GRN PE=1 SV=2
K.YGC[+57.021]C[+57.021]PMPN[+1038.375]ATC[+57.021]C[+57.021]SDHLHC[+57.021]C[+57.021]PQDTVC[+57.021]DLIQSK.C	HexNAc(2)Hex(3)Fuc(1)	C[+57]*7, N[+1038]	680.1	>sp|P28799|GRN_HUMAN Progranulin OS=Homo sapiens OX=9606 GN=GRN PE=1 SV=2
K.YGC[+57.021]C[+57.021]PMPN[+1704.635]ATC[+57.021]C[+57.021]SDHLHC[+57.021]C[+57.021]PQDTVC[+57.021]DLIQSK.C	HexNAc(6)Hex(3)	C[+57]*7, N[+1705]	689.19	>sp|P28799|GRN_HUMAN Progranulin OS=Homo sapiens OX=9606 GN=GRN PE=1 SV=2
K.YGC[+57.021]C[+57.021]PMPN[+1702.581]ATC[+57.021]C[+57.021]SDHLHC[+57.021]C[+57.021]PQDTVC[+57.021]DLIQSK.C	HexNAc(2)Hex(8)	C[+57]*7, N[+1703]	696.4	>sp|P28799|GRN_HUMAN Progranulin OS=Homo sapiens OX=9606 GN=GRN PE=1 SV=2
K.YGC[+57.021]C[+57.021]PMPN[+1864.634]ATC[+57.021]C[+57.021]SDHLHC[+57.021]C[+57.021]PQDTVC[+57.021]DLIQSK.C	HexNAc(2)Hex(9)	C[+57]*7, N[+1865]	735.89	>sp|P28799|GRN_HUMAN Progranulin OS=Homo sapiens OX=9606 GN=GRN PE=1 SV=2
K.EN[+1864.634]ATTDLLTK.L	HexNAc(2)Hex(9)	N[+1865]	358.21	>sp|P28799|GRN_HUMAN Progranulin OS=Homo sapiens OX=9606 GN=GRN PE=1 SV=2
K.EN[+1702.581]ATTDLLTK.L	HexNAc(2)Hex(8)	N[+1703]	372.14	>sp|P28799|GRN_HUMAN Progranulin OS=Homo sapiens OX=9606 GN=GRN PE=1 SV=2
K.RDVPC[+57.021]DN[+1038.375]VSSC[+57.021]PSSDTC[+57.021]C[+57.021]QLTSGEWGC[+57.021]C[+57.021]PIPEAVC[+57.021]C[+57.021]SDHQHC[+57.021]C[+57.021]PQGYTC[+57.021]VAEGQC[+57.021]QR.G	HexNAc(2)Hex(3)Fuc(1)	C[+57]*12, N[+1038]	1029.2	>sp|P28799|GRN_HUMAN Progranulin OS=Homo sapiens OX=9606 GN=GRN PE=1 SV=2
K.DVEC[+57.021]GEGHFC[+57.021]HDN[+1540.529]QTC[+57.021]C[+57.021]R.D	HexNAc(2)Hex(7)	C[+57]*4, N[+1541]	306.98	>sp|P28799|GRN_HUMAN Progranulin OS=Homo sapiens OX=9606 GN=GRN PE=1 SV=2
K.DVEC[+57.021]GEGHFC[+57.021]HDN[+1378.476]QTC[+57.021]C[+57.021]R.D	HexNAc(2)Hex(6)	C[+57]*4, N[+1378]	457.38	>sp|P28799|GRN_HUMAN Progranulin OS=Homo sapiens OX=9606 GN=GRN PE=1 SV=2
K.DVEC[+57.021]GEGHFC[+57.021]HDN[+1702.581]QTC[+57.021]C[+57.021]R.D	HexNAc(2)Hex(8)	C[+57]*4, N[+1703]	486.31	>sp|P28799|GRN_HUMAN Progranulin OS=Homo sapiens OX=9606 GN=GRN PE=1 SV=2
K.DVEC[+57.021]GEGHFC[+57.021]HDN[+1038.375]QTC[+57.021]C[+57.021]R.D	HexNAc(2)Hex(3)Fuc(1)	C[+57]*4, N[+1038]	516.21	>sp|P28799|GRN_HUMAN Progranulin OS=Homo sapiens OX=9606 GN=GRN PE=1 SV=2
K.LEN[+1540.529]LSSSEMGYTATLTR.T	HexNAc(2)Hex(7)	N[+1541]	383.97	>sp|P10253|LYAG_HUMAN Lysosomal alpha-glucosidase OS=Homo sapiens OX=9606 GN=GAA PE=1 SV=4
R.VQYN[+1540.529]TTIAHVTLDKDR.Q	HexNAc(2)Hex(7)	N[+1541]	378.06	>sp|Q8IWF2|FXRD2_HUMAN FAD-dependent oxidoreductase domain-containing protein 2 OS=Homo sapiens OX=9606 GN=FOXRED2 PE=1 SV=1
R.VQYN[+1378.476]TTIAHVTLDKDR.Q	HexNAc(2)Hex(6)	N[+1378]	379.14	>sp|Q8IWF2|FXRD2_HUMAN FAD-dependent oxidoreductase domain-containing protein 2 OS=Homo sapiens OX=9606 GN=FOXRED2 PE=1 SV=1
R.RGVFITN[+1540.529]ETGQPLIGK.V	HexNAc(2)Hex(7)	N[+1541]	352.94	>sp|P10253|LYAG_HUMAN Lysosomal alpha-glucosidase OS=Homo sapiens OX=9606 GN=GAA PE=1 SV=4
R.GVFITN[+1864.634]ETGQPLIGK.V	HexNAc(2)Hex(9)	N[+1865]	528.66	>sp|P10253|LYAG_HUMAN Lysosomal alpha-glucosidase OS=Homo sapiens OX=9606 GN=GAA PE=1 SV=4
R.GVFITN[+1540.529]ETGQPLIGK.V	HexNAc(2)Hex(7)	N[+1541]	550.71	>sp|P10253|LYAG_HUMAN Lysosomal alpha-glucosidase OS=Homo sapiens OX=9606 GN=GAA PE=1 SV=4
R.GVFITN[+1702.581]ETGQPLIGK.V	HexNAc(2)Hex(8)	N[+1703]	628.11	>sp|P10253|LYAG_HUMAN Lysosomal alpha-glucosidase OS=Homo sapiens OX=9606 GN=GAA PE=1 SV=4
R.N[+1702.581]NTIVNELVR.V	HexNAc(2)Hex(8)	N[+1703]	412.84	>sp|P10253|LYAG_HUMAN Lysosomal alpha-glucosidase OS=Homo sapiens OX=9606 GN=GAA PE=1 SV=4
R.YAVYWN[+1702.581]SSNPR.F	HexNAc(2)Hex(8)	N[+1703]	388.07	>sp|P52803|EFNA5_HUMAN Ephrin-A5 OS=Homo sapiens OX=9606 GN=EFNA5 PE=1 SV=1
R.YAVYWN[+1540.529]SSNPR.F	HexNAc(2)Hex(7)	N[+1541]	543.42	>sp|P52803|EFNA5_HUMAN Ephrin-A5 OS=Homo sapiens OX=9606 GN=EFNA5 PE=1 SV=1
K.QDN[+1864.634]ETGIYYETWNVK.A	HexNAc(2)Hex(9)	N[+1865]	531.29	>sp|O75503|CLN5_HUMAN Ceroid-lipofuscinosis neuronal protein 5 OS=Homo sapiens OX=9606 GN=CLN5 PE=1 SV=2
K.GN[+1378.476]STHGC[+57.021]SSEETFLIDC[+57.021]R.G	HexNAc(2)Hex(6)	C[+57]*2, N[+1378]	423.62	>sp|Q03405|UPAR_HUMAN Urokinase plasminogen activator surface receptor OS=Homo sapiens OX=9606 GN=PLAUR PE=1 SV=1
R.GHTN[+1540.529]GTKPLDGFDVWK.T	HexNAc(2)Hex(7)	N[+1541]	347.28	>sp|P15848|ARSB_HUMAN Arylsulfatase B OS=Homo sapiens OX=9606 GN=ARSB PE=1 SV=1
R.GHTN[+1378.476]GTKPLDGFDVWK.T	HexNAc(2)Hex(6)	N[+1378]	374.18	>sp|P15848|ARSB_HUMAN Arylsulfatase B OS=Homo sapiens OX=9606 GN=ARSB PE=1 SV=1
R.GNMYYENSYALAVLSNYDAN[+2350.830]K.T	HexNAc(4)Hex(5)Fuc(1)NeuAc(2)	N[+2351]	315.27	>sp|P00533|EGFR_HUMAN Epidermal growth factor receptor OS=Homo sapiens OX=9606 GN=EGFR PE=1 SV=2
R.DIVSSDFLSN[+1702.581]MSMDFQNHLGSC[+57.021]QK.C	HexNAc(2)Hex(8)	C[+57], N[+1703]	385.33	>sp|P00533|EGFR_HUMAN Epidermal growth factor receptor OS=Homo sapiens OX=9606 GN=EGFR PE=1 SV=2
R.DIVSSDFLSN[+1378.476]MSMDFQNHLGSC[+57.021]QK.C	HexNAc(2)Hex(6)	C[+57], N[+1378]	429.86	>sp|P00533|EGFR_HUMAN Epidermal growth factor receptor OS=Homo sapiens OX=9606 GN=EGFR PE=1 SV=2
R.DIVSSDFLSN[+1540.529]MSMDFQNHLGSC[+57.021]QK.C	HexNAc(2)Hex(7)	C[+57], N[+1541]	458.87	>sp|P00533|EGFR_HUMAN Epidermal growth factor receptor OS=Homo sapiens OX=9606 GN=EGFR PE=1 SV=2
R.DIVSSDFLSN[+2350.830]MSMDFQNHLGSC[+57.021]QK.C	HexNAc(4)Hex(5)Fuc(1)NeuAc(2)	C[+57], N[+2351]	774.12	>sp|P00533|EGFR_HUMAN Epidermal growth factor receptor OS=Homo sapiens OX=9606 GN=EGFR PE=1 SV=2
K.C[+57.021]DPSC[+57.021]PN[+1378.476]GSC[+57.021]WGAGEENC[+57.021]QK.L	HexNAc(2)Hex(6)	C[+57]*4, N[+1378]	526.19	>sp|P00533|EGFR_HUMAN Epidermal growth factor receptor OS=Homo sapiens OX=9606 GN=EGFR PE=1 SV=2
K.DSLSIN[+1864.634]ATNIK.H	HexNAc(2)Hex(9)	N[+1865]	325.73	>sp|P00533|EGFR_HUMAN Epidermal growth factor receptor OS=Homo sapiens OX=9606 GN=EGFR PE=1 SV=2
K.DSLSIN[+1540.529]ATNIK.H	HexNAc(2)Hex(7)	N[+1541]	327.8	>sp|P00533|EGFR_HUMAN Epidermal growth factor receptor OS=Homo sapiens OX=9606 GN=EGFR PE=1 SV=2
K.DSLSIN[+2465.894]ATNIK.H	HexNAc(6)Hex(5)Fuc(1)NeuAc(1)	N[+2466]	376.21	>sp|P00533|EGFR_HUMAN Epidermal growth factor receptor OS=Homo sapiens OX=9606 GN=EGFR PE=1 SV=2
K.DSLSIN[+1378.476]ATNIK.H	HexNAc(2)Hex(6)	N[+1378]	429.45	>sp|P00533|EGFR_HUMAN Epidermal growth factor receptor OS=Homo sapiens OX=9606 GN=EGFR PE=1 SV=2
K.DSLSIN[+1702.581]ATNIK.H	HexNAc(2)Hex(8)	N[+1703]	609.63	>sp|P00533|EGFR_HUMAN Epidermal growth factor receptor OS=Homo sapiens OX=9606 GN=EGFR PE=1 SV=2
R.KPDPAEQQN[+2350.830]VTQVAHSPQGYNTAR.E	HexNAc(4)Hex(5)Fuc(1)NeuAc(2)	N[+2351]	366.68	>sp|O00461|GOLI4_HUMAN Golgi integral membrane protein 4 OS=Homo sapiens OX=9606 GN=GOLIM4 PE=1 SV=1
K.N[+1864.634]C[+57.021]TSISGDLHILPVAFR.G	HexNAc(2)Hex(9)	C[+57], N[+1865]	316.02	>sp|P00533|EGFR_HUMAN Epidermal growth factor receptor OS=Homo sapiens OX=9606 GN=EGFR PE=1 SV=2
K.N[+1540.529]C[+57.021]TSISGDLHILPVAFR.G	HexNAc(2)Hex(7)	C[+57], N[+1541]	320.92	>sp|P00533|EGFR_HUMAN Epidermal growth factor receptor OS=Homo sapiens OX=9606 GN=EGFR PE=1 SV=2
K.N[+1216.423]C[+57.021]TSISGDLHILPVAFR.G	HexNAc(2)Hex(5)	C[+57], N[+1216]	421.1	>sp|P00533|EGFR_HUMAN Epidermal growth factor receptor OS=Homo sapiens OX=9606 GN=EGFR PE=1 SV=2
K.N[+1702.581]C[+57.021]TSISGDLHILPVAFR.G	HexNAc(2)Hex(8)	C[+57], N[+1703]	645.53	>sp|P00533|EGFR_HUMAN Epidermal growth factor receptor OS=Homo sapiens OX=9606 GN=EGFR PE=1 SV=2
R.EFVENSEC[+57.021]IQC[+57.021]HPEC[+57.021]LPQAMN[+1702.581]ITC[+57.021]TGR.G	HexNAc(2)Hex(8)	C[+57]*4, N[+1703]	472.53	>sp|P00533|EGFR_HUMAN Epidermal growth factor receptor OS=Homo sapiens OX=9606 GN=EGFR PE=1 SV=2
R.EFVENSEC[+57.021]IQC[+57.021]HPEC[+57.021]LPQAMN[+1864.634]ITC[+57.021]TGR.G	HexNAc(2)Hex(9)	C[+57]*4, N[+1865]	539.95	>sp|P00533|EGFR_HUMAN Epidermal growth factor receptor OS=Homo sapiens OX=9606 GN=EGFR PE=1 SV=2
K.TC[+57.021]PAGVMGEN[+2059.735]NTLVWK.Y	HexNAc(4)Hex(5)Fuc(1)NeuAc(1)	C[+57], N[+2060]	301.74	>sp|P00533|EGFR_HUMAN Epidermal growth factor receptor OS=Homo sapiens OX=9606 GN=EGFR PE=1 SV=2
K.TC[+57.021]PAGVMGEN[+2350.830]NTLVWK.Y	HexNAc(4)Hex(5)Fuc(1)NeuAc(2)	C[+57], N[+2351]	323.43	>sp|P00533|EGFR_HUMAN Epidermal growth factor receptor OS=Homo sapiens OX=9606 GN=EGFR PE=1 SV=2
K.TC[+57.021]PAGVMGEN[+1768.640]NTLVWK.Y	HexNAc(4)Hex(5)Fuc(1)	C[+57], N[+1769]	390.59	>sp|P00533|EGFR_HUMAN Epidermal growth factor receptor OS=Homo sapiens OX=9606 GN=EGFR PE=1 SV=2
K.TC[+57.021]PAGVMGEN[+1864.634]NTLVWK.Y	HexNAc(2)Hex(9)	C[+57], N[+1865]	596	>sp|P00533|EGFR_HUMAN Epidermal growth factor receptor OS=Homo sapiens OX=9606 GN=EGFR PE=1 SV=2
K.TC[+57.021]PAGVMGEN[+1702.581]NTLVWK.Y	HexNAc(2)Hex(8)	C[+57], N[+1703]	596.55	>sp|P00533|EGFR_HUMAN Epidermal growth factor receptor OS=Homo sapiens OX=9606 GN=EGFR PE=1 SV=2
K.FAEIN[+1540.529]GSALC[+57.021]SYNLKPSEYTTSPK.S	HexNAc(2)Hex(7)	C[+57], N[+1541]	533.75	>sp|Q8WWI5|CTL1_HUMAN Choline transporter-like protein 1 OS=Homo sapiens OX=9606 GN=SLC44A1 PE=1 SV=1
K.FAEIN[+1378.476]GSALC[+57.021]SYNLKPSEYTTSPK.S	HexNAc(2)Hex(6)	C[+57], N[+1378]	689.65	>sp|Q8WWI5|CTL1_HUMAN Choline transporter-like protein 1 OS=Homo sapiens OX=9606 GN=SLC44A1 PE=1 SV=1
K.FAEIN[+2391.857]GSALC[+57.021]SYNLKPSEYTTSPK.S	HexNAc(5)Hex(4)Fuc(1)NeuAc(2)	C[+57], N[+2392]	697.15	>sp|Q8WWI5|CTL1_HUMAN Choline transporter-like protein 1 OS=Homo sapiens OX=9606 GN=SLC44A1 PE=1 SV=1
K.YADAGHVC[+57.021]HLC[+57.021]HPN[+1540.529]C[+57.021]TYGC[+57.021]TGPGLEGC[+57.021]PTNGPK.I	HexNAc(2)Hex(7)	C[+57]*5, N[+1541]	428.56	>sp|P00533|EGFR_HUMAN Epidermal growth factor receptor OS=Homo sapiens OX=9606 GN=EGFR PE=1 SV=2
K.YADAGHVC[+57.021]HLC[+57.021]HPN[+1702.581]C[+57.021]TYGC[+57.021]TGPGLEGC[+57.021]PTNGPK.I	HexNAc(2)Hex(8)	C[+57]*5, N[+1703]	442.42	>sp|P00533|EGFR_HUMAN Epidermal growth factor receptor OS=Homo sapiens OX=9606 GN=EGFR PE=1 SV=2
R.C[+57.021]APVN[+1702.581]ISC[+57.021]YAK.F	HexNAc(2)Hex(8)	C[+57]*2, N[+1703]	404.29	>sp|Q8WWI5|CTL1_HUMAN Choline transporter-like protein 1 OS=Homo sapiens OX=9606 GN=SLC44A1 PE=1 SV=1
K.FAEIN[+1702.581]GSALC[+57.021]SYNLKPSEYTTSPK.S	HexNAc(2)Hex(8)	C[+57], N[+1703]	747.79	>sp|Q8WWI5|CTL1_HUMAN Choline transporter-like protein 1 OS=Homo sapiens OX=9606 GN=SLC44A1 PE=1 SV=1
K.YPHNHHVVN[+1702.581]NTLEGNC[+57.021]SSK.S	HexNAc(2)Hex(8)	C[+57], N[+1703]	431.57	>sp|P15586|GNS_HUMAN N-acetylglucosamine-6-sulfatase OS=Homo sapiens OX=9606 GN=GNS PE=1 SV=3
K.YYN[+1702.581]YTLSINGK.A	HexNAc(2)Hex(8)	N[+1703]	449.79	>sp|P15586|GNS_HUMAN N-acetylglucosamine-6-sulfatase OS=Homo sapiens OX=9606 GN=GNS PE=1 SV=3
K.TPMTN[+2026.687]SSIQFLDNAFR.K	HexNAc(2)Hex(10)	N[+2027]	317.95	>sp|P15586|GNS_HUMAN N-acetylglucosamine-6-sulfatase OS=Homo sapiens OX=9606 GN=GNS PE=1 SV=3
K.TPMTN[+1540.529]SSIQFLDNAFR.K	HexNAc(2)Hex(7)	N[+1541]	445.72	>sp|P15586|GNS_HUMAN N-acetylglucosamine-6-sulfatase OS=Homo sapiens OX=9606 GN=GNS PE=1 SV=3
K.TPMTN[+1702.581]SSIQFLDNAFR.K	HexNAc(2)Hex(8)	N[+1703]	585.74	>sp|P15586|GNS_HUMAN N-acetylglucosamine-6-sulfatase OS=Homo sapiens OX=9606 GN=GNS PE=1 SV=3
R.GPGIKPN[+1540.529]QTSK.M	HexNAc(2)Hex(7)	N[+1541]	303.63	>sp|P15586|GNS_HUMAN N-acetylglucosamine-6-sulfatase OS=Homo sapiens OX=9606 GN=GNS PE=1 SV=3
R.GPGIKPN[+1378.476]QTSK.M	HexNAc(2)Hex(6)	N[+1378]	430.46	>sp|P15586|GNS_HUMAN N-acetylglucosamine-6-sulfatase OS=Homo sapiens OX=9606 GN=GNS PE=1 SV=3
R.LGN[+1702.581]LTVTQAILK.K	HexNAc(2)Hex(8)	N[+1703]	308.34	>sp|Q687X5|STEA4_HUMAN Metalloreductase STEAP4 OS=Homo sapiens OX=9606 GN=STEAP4 PE=1 SV=1
R.LGN[+1864.634]LTVTQAILK.K	HexNAc(2)Hex(9)	N[+1865]	442.76	>sp|Q687X5|STEA4_HUMAN Metalloreductase STEAP4 OS=Homo sapiens OX=9606 GN=STEAP4 PE=1 SV=1
K.DTN[+1702.581]GSQFFITTVK.T	HexNAc(2)Hex(8)	N[+1703]	393.42	>sp|P23284|PPIB_HUMAN Peptidyl-prolyl cis-trans isomerase B OS=Homo sapiens OX=9606 GN=PPIB PE=1 SV=2
K.NYAIIKPIGFN[+1702.581]ETAK.I	HexNAc(2)Hex(8)	N[+1703]	506	>sp|P26012|ITB8_HUMAN Integrin beta-8 OS=Homo sapiens OX=9606 GN=ITGB8 PE=1 SV=1
K.YDLPASINFILN[+1702.581]K.T	HexNAc(2)Hex(8)	N[+1703]	321.7	>sp|P38571|LICH_HUMAN Lysosomal acid lipase/cholesteryl ester hydrolase OS=Homo sapiens OX=9606 GN=LIPA PE=1 SV=2
K.YDLPASINFILN[+1864.634]K.T	HexNAc(2)Hex(9)	N[+1865]	454.44	>sp|P38571|LICH_HUMAN Lysosomal acid lipase/cholesteryl ester hydrolase OS=Homo sapiens OX=9606 GN=LIPA PE=1 SV=2
K.LVAN[+1378.476]ESVPFETSC[+57.021]R.Y	HexNAc(2)Hex(6)	C[+57], N[+1378]	530.73	>sp|Q9NXG6|P4HTM_HUMAN Transmembrane prolyl 4-hydroxylase OS=Homo sapiens OX=9606 GN=P4HTM PE=1 SV=2
R.IHQN[+1864.634]ITYQVC[+57.021]R.H	HexNAc(2)Hex(9)	C[+57], N[+1865]	375.34	>sp|Q14112|NID2_HUMAN Nidogen-2 OS=Homo sapiens OX=9606 GN=NID2 PE=1 SV=3
R.IHQN[+1702.581]ITYQVC[+57.021]R.H	HexNAc(2)Hex(8)	C[+57], N[+1703]	412.15	>sp|Q14112|NID2_HUMAN Nidogen-2 OS=Homo sapiens OX=9606 GN=NID2 PE=1 SV=3
K.GRDIYTFDGALN[+1540.529]K.S	HexNAc(2)Hex(7)	N[+1541]	496.6	>sp|Q08722|CD47_HUMAN Leukocyte surface antigen CD47 OS=Homo sapiens OX=9606 GN=CD47 PE=1 SV=1
K.SDAVSHTGN[+1768.640]YTC[+57.021]EVTELTR.E	HexNAc(4)Hex(5)Fuc(1)	C[+57], N[+1769]	354.71	>sp|Q08722|CD47_HUMAN Leukocyte surface antigen CD47 OS=Homo sapiens OX=9606 GN=CD47 PE=1 SV=1
K.SDAVSHTGN[+1540.529]YTC[+57.021]EVTELTR.E	HexNAc(2)Hex(7)	C[+57], N[+1541]	378.49	>sp|Q08722|CD47_HUMAN Leukocyte surface antigen CD47 OS=Homo sapiens OX=9606 GN=CD47 PE=1 SV=1
K.SDAVSHTGN[+1702.581]YTC[+57.021]EVTELTR.E	HexNAc(2)Hex(8)	C[+57], N[+1703]	415.39	>sp|Q08722|CD47_HUMAN Leukocyte surface antigen CD47 OS=Homo sapiens OX=9606 GN=CD47 PE=1 SV=1
K.SDAVSHTGN[+1565.560]YTC[+57.021]EVTELTR.E	HexNAc(3)Hex(5)Fuc(1)	C[+57], N[+1566]	453.06	>sp|Q08722|CD47_HUMAN Leukocyte surface antigen CD47 OS=Homo sapiens OX=9606 GN=CD47 PE=1 SV=1
K.SDAVSHTGN[+1378.476]YTC[+57.021]EVTELTR.E	HexNAc(2)Hex(6)	C[+57], N[+1378]	591.1	>sp|Q08722|CD47_HUMAN Leukocyte surface antigen CD47 OS=Homo sapiens OX=9606 GN=CD47 PE=1 SV=1
K.DSLN[+1702.581]SSHPISSSVQSSEQIEEMFDSLSYFK.G	HexNAc(2)Hex(8)	N[+1703]	300.92	>sp|Q9UIQ6|LCAP_HUMAN Leucyl-cystinyl aminopeptidase OS=Homo sapiens OX=9606 GN=LNPEP PE=1 SV=3
R.SLLEFN[+1540.529]TTVSC[+57.021]DQQGTNHR.V	HexNAc(2)Hex(7)	C[+57], N[+1541]	388.17	>sp|P11717|MPRI_HUMAN Cation-independent mannose-6-phosphate receptor OS=Homo sapiens OX=9606 GN=IGF2R PE=1 SV=3
R.SLLEFN[+1702.581]TTVSC[+57.021]DQQGTNHR.V	HexNAc(2)Hex(8)	C[+57], N[+1703]	505.68	>sp|P11717|MPRI_HUMAN Cation-independent mannose-6-phosphate receptor OS=Homo sapiens OX=9606 GN=IGF2R PE=1 SV=3
R.SLLEFN[+1864.634]TTVSC[+57.021]DQQGTNHR.V	HexNAc(2)Hex(9)	C[+57], N[+1865]	573.28	>sp|P11717|MPRI_HUMAN Cation-independent mannose-6-phosphate receptor OS=Homo sapiens OX=9606 GN=IGF2R PE=1 SV=3
K.TN[+1540.529]ITLVC[+57.021]KPGDLESAPVLR.T	HexNAc(2)Hex(7)	C[+57], N[+1541]	313.67	>sp|P11717|MPRI_HUMAN Cation-independent mannose-6-phosphate receptor OS=Homo sapiens OX=9606 GN=IGF2R PE=1 SV=3
R.N[+1864.634]ISDGFDGIPDNVDAALALPAHSYSGR.E	HexNAc(2)Hex(9)	N[+1865]	308.45	>sp|P04004|VTNC_HUMAN Vitronectin OS=Homo sapiens OX=9606 GN=VTN PE=1 SV=1
K.TN[+1378.476]ITLVC[+57.021]KPGDLESAPVLR.T	HexNAc(2)Hex(6)	C[+57], N[+1378]	355.45	>sp|P11717|MPRI_HUMAN Cation-independent mannose-6-phosphate receptor OS=Homo sapiens OX=9606 GN=IGF2R PE=1 SV=3
K.TN[+1864.634]ITLVC[+57.021]KPGDLESAPVLR.T	HexNAc(2)Hex(9)	C[+57], N[+1865]	356.35	>sp|P11717|MPRI_HUMAN Cation-independent mannose-6-phosphate receptor OS=Homo sapiens OX=9606 GN=IGF2R PE=1 SV=3
K.TN[+1702.581]ITLVC[+57.021]KPGDLESAPVLR.T	HexNAc(2)Hex(8)	C[+57], N[+1703]	426.51	>sp|P11717|MPRI_HUMAN Cation-independent mannose-6-phosphate receptor OS=Homo sapiens OX=9606 GN=IGF2R PE=1 SV=3
K.SAFDPPDIPVC[+57.021]LLGN[+1864.634]R.T	HexNAc(2)Hex(9)	C[+57], N[+1865]	525.97	>sp|Q9Y666|S12A7_HUMAN Solute carrier family 12 member 7 OS=Homo sapiens OX=9606 GN=SLC12A7 PE=1 SV=3
K.TEGEN[+2350.830]C[+57.021]TVFDSQAGFSFDLSPLTK.K	HexNAc(4)Hex(5)Fuc(1)NeuAc(2)	C[+57], N[+2351]	332.66	>sp|P11717|MPRI_HUMAN Cation-independent mannose-6-phosphate receptor OS=Homo sapiens OX=9606 GN=IGF2R PE=1 SV=3
R.DAGVGFPEYQEEDN[+2350.830]STYNFR.W	HexNAc(4)Hex(5)Fuc(1)NeuAc(2)	N[+2351]	435.79	>sp|P11717|MPRI_HUMAN Cation-independent mannose-6-phosphate receptor OS=Homo sapiens OX=9606 GN=IGF2R PE=1 SV=3
R.N[+1864.634]VTTVLNDPNPIWLVGR.A	HexNAc(2)Hex(9)	N[+1865]	535.95	>sp|Q9H6L2|TM231_HUMAN Transmembrane protein 231 OS=Homo sapiens OX=9606 GN=TMEM231 PE=1 SV=1
R.YN[+1702.581]GTVGLWR.R	HexNAc(2)Hex(8)	N[+1703]	354.44	>sp|Q9NY35|CLDN1_HUMAN Claudin domain-containing protein 1 OS=Homo sapiens OX=9606 GN=CLDND1 PE=1 SV=1
R.YN[+1864.634]GTVGLWR.R	HexNAc(2)Hex(9)	N[+1865]	372.84	>sp|Q9NY35|CLDN1_HUMAN Claudin domain-containing protein 1 OS=Homo sapiens OX=9606 GN=CLDND1 PE=1 SV=1
K.TGPVVEDSGSLLLEYVN[+2350.830]GSAC[+57.021]TTSDGR.Q	HexNAc(4)Hex(5)Fuc(1)NeuAc(2)	C[+57], N[+2351]	346.82	>sp|P11717|MPRI_HUMAN Cation-independent mannose-6-phosphate receptor OS=Homo sapiens OX=9606 GN=IGF2R PE=1 SV=3
K.TGPVVEDSGSLLLEYVN[+1866.688]GSAC[+57.021]TTSDGR.Q	HexNAc(6)Hex(4)	C[+57], N[+1867]	358.42	>sp|P11717|MPRI_HUMAN Cation-independent mannose-6-phosphate receptor OS=Homo sapiens OX=9606 GN=IGF2R PE=1 SV=3
K.TGPVVEDSGSLLLEYVN[+1702.581]GSAC[+57.021]TTSDGR.Q	HexNAc(2)Hex(8)	C[+57], N[+1703]	431.52	>sp|P11717|MPRI_HUMAN Cation-independent mannose-6-phosphate receptor OS=Homo sapiens OX=9606 GN=IGF2R PE=1 SV=3
K.TGPVVEDSGSLLLEYVN[+2204.772]GSAC[+57.021]TTSDGR.Q	HexNAc(4)Hex(5)NeuAc(2)	C[+57], N[+2205]	433.54	>sp|P11717|MPRI_HUMAN Cation-independent mannose-6-phosphate receptor OS=Homo sapiens OX=9606 GN=IGF2R PE=1 SV=3
R.DPNSGFVFNLNPLNSSQGYN[+2756.989]VSGIGK.I	HexNAc(6)Hex(5)Fuc(1)NeuAc(2)	N[+2757]	302.22	>sp|P11717|MPRI_HUMAN Cation-independent mannose-6-phosphate receptor OS=Homo sapiens OX=9606 GN=IGF2R PE=1 SV=3
R.LN[+2350.830]GSSLHLEWSAPLESGGR.E	HexNAc(4)Hex(5)Fuc(1)NeuAc(2)	N[+2351]	364.23	>sp|P54760|EPHB4_HUMAN Ephrin type-B receptor 4 OS=Homo sapiens OX=9606 GN=EPHB4 PE=1 SV=2
R.HGNLYDLKPLGLN[+2350.830]DTIVSAGEYTYYFR.V	HexNAc(4)Hex(5)Fuc(1)NeuAc(2)	N[+2351]	387.69	>sp|P11717|MPRI_HUMAN Cation-independent mannose-6-phosphate receptor OS=Homo sapiens OX=9606 GN=IGF2R PE=1 SV=3
R.HGNLYDLKPLGLN[+1864.634]DTIVSAGEYTYYFR.V	HexNAc(2)Hex(9)	N[+1865]	563.62	>sp|P11717|MPRI_HUMAN Cation-independent mannose-6-phosphate receptor OS=Homo sapiens OX=9606 GN=IGF2R PE=1 SV=3
K.MN[+1702.581]FTGGDTC[+57.021]HK.V	HexNAc(2)Hex(8)	C[+57], N[+1703]	325	>sp|P11717|MPRI_HUMAN Cation-independent mannose-6-phosphate receptor OS=Homo sapiens OX=9606 GN=IGF2R PE=1 SV=3
K.MN[+1540.529]FTGGDTC[+57.021]HK.V	HexNAc(2)Hex(7)	C[+57], N[+1541]	342.14	>sp|P11717|MPRI_HUMAN Cation-independent mannose-6-phosphate receptor OS=Homo sapiens OX=9606 GN=IGF2R PE=1 SV=3
K.MN[+2026.687]FTGGDTC[+57.021]HK.V	HexNAc(2)Hex(10)	C[+57], N[+2027]	357.5	>sp|P11717|MPRI_HUMAN Cation-independent mannose-6-phosphate receptor OS=Homo sapiens OX=9606 GN=IGF2R PE=1 SV=3
K.MN[+1864.634]FTGGDTC[+57.021]HK.V	HexNAc(2)Hex(9)	C[+57], N[+1865]	383.8	>sp|P11717|MPRI_HUMAN Cation-independent mannose-6-phosphate receptor OS=Homo sapiens OX=9606 GN=IGF2R PE=1 SV=3
R.N[+1378.476]GSSIVDLSPLIHR.T	HexNAc(2)Hex(6)	N[+1378]	334.73	>sp|P11717|MPRI_HUMAN Cation-independent mannose-6-phosphate receptor OS=Homo sapiens OX=9606 GN=IGF2R PE=1 SV=3
R.N[+1702.581]GSSIVDLSPLIHR.T	HexNAc(2)Hex(8)	N[+1703]	419.57	>sp|P11717|MPRI_HUMAN Cation-independent mannose-6-phosphate receptor OS=Homo sapiens OX=9606 GN=IGF2R PE=1 SV=3
R.N[+1540.529]GSSIVDLSPLIHR.T	HexNAc(2)Hex(7)	N[+1541]	568.31	>sp|P11717|MPRI_HUMAN Cation-independent mannose-6-phosphate receptor OS=Homo sapiens OX=9606 GN=IGF2R PE=1 SV=3
K.QC[+57.021]N[+1704.635]GTSMC[+57.021]WC[+57.021]VNTAGVR.R	HexNAc(6)Hex(3)	C[+57]*3, N[+1705]	357.72	>sp|P16422|EPCAM_HUMAN Epithelial cell adhesion molecule OS=Homo sapiens OX=9606 GN=EPCAM PE=1 SV=2
K.QC[+57.021]N[+1702.581]GTSMC[+57.021]WC[+57.021]VNTAGVR.R	HexNAc(2)Hex(8)	C[+57]*3, N[+1703]	452.95	>sp|P16422|EPCAM_HUMAN Epithelial cell adhesion molecule OS=Homo sapiens OX=9606 GN=EPCAM PE=1 SV=2
K.HFN[+2204.772]YTSLIAFHC[+57.021]K.R	HexNAc(4)Hex(5)NeuAc(2)	C[+57], N[+2205]	325.28	>sp|P11717|MPRI_HUMAN Cation-independent mannose-6-phosphate receptor OS=Homo sapiens OX=9606 GN=IGF2R PE=1 SV=3
R.AAC[+57.021]AVKPQEVQMVN[+2350.830]GTITNPINGK.S	HexNAc(4)Hex(5)Fuc(1)NeuAc(2)	C[+57], N[+2351]	303.3	>sp|P11717|MPRI_HUMAN Cation-independent mannose-6-phosphate receptor OS=Homo sapiens OX=9606 GN=IGF2R PE=1 SV=3
R.AAC[+57.021]AVKPQEVQMVN[+3575.270]GTITNPINGK.S	HexNAc(7)Hex(7)Fuc(1)NeuAc(3)	C[+57], N[+3575]	408.69	>sp|P11717|MPRI_HUMAN Cation-independent mannose-6-phosphate receptor OS=Homo sapiens OX=9606 GN=IGF2R PE=1 SV=3
R.LFN[+1864.634]LTSTFSR.H	HexNAc(2)Hex(9)	N[+1865]	325.09	>sp|Q495W5|FUT11_HUMAN Alpha-(1,3)-fucosyltransferase 11 OS=Homo sapiens OX=9606 GN=FUT11 PE=1 SV=1
R.DWMPNN[+1378.476]HSVILIDDFESPQK.L	HexNAc(2)Hex(6)	N[+1378]	363.12	>sp|Q495W5|FUT11_HUMAN Alpha-(1,3)-fucosyltransferase 11 OS=Homo sapiens OX=9606 GN=FUT11 PE=1 SV=1
K.WQMN[+1872.651]FTVR.Y	HexNAc(3)Hex(6)NeuAc(1)	N[+1873]	307.74	>sp|P13473|LAMP2_HUMAN Lysosome-associated membrane glycoprotein 2 OS=Homo sapiens OX=9606 GN=LAMP2 PE=1 SV=2
K.WQMN[+1540.529]FTVR.Y	HexNAc(2)Hex(7)	N[+1541]	368.42	>sp|P13473|LAMP2_HUMAN Lysosome-associated membrane glycoprotein 2 OS=Homo sapiens OX=9606 GN=LAMP2 PE=1 SV=2
K.IAVQFGPGFSWIAN[+2569.905]FTK.A	HexNAc(5)Hex(6)NeuAc(2)	N[+2570]	400.8	>sp|P13473|LAMP2_HUMAN Lysosome-associated membrane glycoprotein 2 OS=Homo sapiens OX=9606 GN=LAMP2 PE=1 SV=2
K.IAVQFGPGFSWIAN[+2861.000]FTK.A	HexNAc(5)Hex(6)NeuAc(3)	N[+2861]	682.65	>sp|P13473|LAMP2_HUMAN Lysosome-associated membrane glycoprotein 2 OS=Homo sapiens OX=9606 GN=LAMP2 PE=1 SV=2
K.VASVININPN[+2350.830]TTHSTGSC[+57.021]R.S	HexNAc(4)Hex(5)Fuc(1)NeuAc(2)	C[+57], N[+2351]	312.8	>sp|P13473|LAMP2_HUMAN Lysosome-associated membrane glycoprotein 2 OS=Homo sapiens OX=9606 GN=LAMP2 PE=1 SV=2
K.VASVININPN[+2424.867]TTHSTGSC[+57.021]R.S	HexNAc(5)Hex(6)Fuc(1)NeuAc(1)	C[+57], N[+2425]	313.35	>sp|P13473|LAMP2_HUMAN Lysosome-associated membrane glycoprotein 2 OS=Homo sapiens OX=9606 GN=LAMP2 PE=1 SV=2
K.VASVININPN[+1768.640]TTHSTGSC[+57.021]R.S	HexNAc(4)Hex(5)Fuc(1)	C[+57], N[+1769]	346.88	>sp|P13473|LAMP2_HUMAN Lysosome-associated membrane glycoprotein 2 OS=Homo sapiens OX=9606 GN=LAMP2 PE=1 SV=2
K.VASVININPN[+1038.375]TTHSTGSC[+57.021]R.S	HexNAc(2)Hex(3)Fuc(1)	C[+57], N[+1038]	348.61	>sp|P13473|LAMP2_HUMAN Lysosome-associated membrane glycoprotein 2 OS=Homo sapiens OX=9606 GN=LAMP2 PE=1 SV=2
K.VASVININPN[+2715.963]TTHSTGSC[+57.021]R.S	HexNAc(5)Hex(6)Fuc(1)NeuAc(2)	C[+57], N[+2716]	350.83	>sp|P13473|LAMP2_HUMAN Lysosome-associated membrane glycoprotein 2 OS=Homo sapiens OX=9606 GN=LAMP2 PE=1 SV=2
K.VASVININPN[+2059.735]TTHSTGSC[+57.021]R.S	HexNAc(4)Hex(5)Fuc(1)NeuAc(1)	C[+57], N[+2060]	352.39	>sp|P13473|LAMP2_HUMAN Lysosome-associated membrane glycoprotein 2 OS=Homo sapiens OX=9606 GN=LAMP2 PE=1 SV=2
K.VASVININPN[+2133.772]TTHSTGSC[+57.021]R.S	HexNAc(5)Hex(6)Fuc(1)	C[+57], N[+2134]	355.88	>sp|P13473|LAMP2_HUMAN Lysosome-associated membrane glycoprotein 2 OS=Homo sapiens OX=9606 GN=LAMP2 PE=1 SV=2
K.DLVVQQLVN[+1702.581]VSR.G	HexNAc(2)Hex(8)	N[+1703]	316.14	>sp|Q6P4Q7|CNNM4_HUMAN Metal transporter CNNM4 OS=Homo sapiens OX=9606 GN=CNNM4 PE=1 SV=3
K.VASVININPN[+2018.708]TTHSTGSC[+57.021]R.S	HexNAc(3)Hex(6)Fuc(1)NeuAc(1)	C[+57], N[+2019]	372.71	>sp|P13473|LAMP2_HUMAN Lysosome-associated membrane glycoprotein 2 OS=Homo sapiens OX=9606 GN=LAMP2 PE=1 SV=2
K.VASVININPN[+1864.634]TTHSTGSC[+57.021]R.S	HexNAc(2)Hex(9)	C[+57], N[+1865]	413.54	>sp|P13473|LAMP2_HUMAN Lysosome-associated membrane glycoprotein 2 OS=Homo sapiens OX=9606 GN=LAMP2 PE=1 SV=2
K.VASVININPN[+1581.555]TTHSTGSC[+57.021]R.S	HexNAc(3)Hex(6)	C[+57], N[+1582]	425.33	>sp|P13473|LAMP2_HUMAN Lysosome-associated membrane glycoprotein 2 OS=Homo sapiens OX=9606 GN=LAMP2 PE=1 SV=2
K.VASVININPN[+1540.529]TTHSTGSC[+57.021]R.S	HexNAc(2)Hex(7)	C[+57], N[+1541]	431.45	>sp|P13473|LAMP2_HUMAN Lysosome-associated membrane glycoprotein 2 OS=Homo sapiens OX=9606 GN=LAMP2 PE=1 SV=2
K.VASVININPN[+1872.651]TTHSTGSC[+57.021]R.S	HexNAc(3)Hex(6)NeuAc(1)	C[+57], N[+1873]	468.15	>sp|P13473|LAMP2_HUMAN Lysosome-associated membrane glycoprotein 2 OS=Homo sapiens OX=9606 GN=LAMP2 PE=1 SV=2
K.VASVININPN[+1727.613]TTHSTGSC[+57.021]R.S	HexNAc(3)Hex(6)Fuc(1)	C[+57], N[+1728]	491.85	>sp|P13473|LAMP2_HUMAN Lysosome-associated membrane glycoprotein 2 OS=Homo sapiens OX=9606 GN=LAMP2 PE=1 SV=2
K.VASVININPN[+1565.560]TTHSTGSC[+57.021]R.S	HexNAc(3)Hex(5)Fuc(1)	C[+57], N[+1566]	494.83	>sp|P13473|LAMP2_HUMAN Lysosome-associated membrane glycoprotein 2 OS=Homo sapiens OX=9606 GN=LAMP2 PE=1 SV=2
K.VASVININPN[+1702.581]TTHSTGSC[+57.021]R.S	HexNAc(2)Hex(8)	C[+57], N[+1703]	513.82	>sp|P13473|LAMP2_HUMAN Lysosome-associated membrane glycoprotein 2 OS=Homo sapiens OX=9606 GN=LAMP2 PE=1 SV=2
K.VASVININPN[+1694.603]TTHSTGSC[+57.021]R.S	HexNAc(3)Hex(4)Fuc(1)NeuAc(1)	C[+57], N[+1695]	518.12	>sp|P13473|LAMP2_HUMAN Lysosome-associated membrane glycoprotein 2 OS=Homo sapiens OX=9606 GN=LAMP2 PE=1 SV=2
K.VASVININPN[+1378.476]TTHSTGSC[+57.021]R.S	HexNAc(2)Hex(6)	C[+57], N[+1378]	519.48	>sp|P13473|LAMP2_HUMAN Lysosome-associated membrane glycoprotein 2 OS=Homo sapiens OX=9606 GN=LAMP2 PE=1 SV=2
K.VVMDIPYELWN[+1378.476]ETSAEVADLKK.Q	HexNAc(2)Hex(6)	N[+1378]	453.29	>sp|Q9BT09|CNPY3_HUMAN Protein canopy homolog 3 OS=Homo sapiens OX=9606 GN=CNPY3 PE=1 SV=1
R.LEQTPLQFTHLEYN[+1864.634]VTVQENSAAK.T	HexNAc(2)Hex(9)	N[+1865]	331.99	>sp|Q14517|FAT1_HUMAN Protocadherin Fat 1 OS=Homo sapiens OX=9606 GN=FAT1 PE=1 SV=2
R.LEQTPLQFTHLEYN[+1702.581]VTVQENSAAK.T	HexNAc(2)Hex(8)	N[+1703]	370.16	>sp|Q14517|FAT1_HUMAN Protocadherin Fat 1 OS=Homo sapiens OX=9606 GN=FAT1 PE=1 SV=2
R.VQPFN[+1540.529]VTQGK.Y	HexNAc(2)Hex(7)	N[+1541]	302.21	>sp|P13473|LAMP2_HUMAN Lysosome-associated membrane glycoprotein 2 OS=Homo sapiens OX=9606 GN=LAMP2 PE=1 SV=2
K.AIGGIDWDSHPFGYN[+1702.581]LTLQAK.D	HexNAc(2)Hex(8)	N[+1703]	309.77	>sp|Q14517|FAT1_HUMAN Protocadherin Fat 1 OS=Homo sapiens OX=9606 GN=FAT1 PE=1 SV=2
R.VQPFN[+1378.476]VTQGK.Y	HexNAc(2)Hex(6)	N[+1378]	311.79	>sp|P13473|LAMP2_HUMAN Lysosome-associated membrane glycoprotein 2 OS=Homo sapiens OX=9606 GN=LAMP2 PE=1 SV=2
R.VQPFN[+1872.651]VTQGK.Y	HexNAc(3)Hex(6)NeuAc(1)	N[+1873]	344.67	>sp|P13473|LAMP2_HUMAN Lysosome-associated membrane glycoprotein 2 OS=Homo sapiens OX=9606 GN=LAMP2 PE=1 SV=2
R.ETTDKYTLN[+1540.529]ITVYDLGIPQK.A	HexNAc(2)Hex(7)	N[+1541]	431.79	>sp|Q14517|FAT1_HUMAN Protocadherin Fat 1 OS=Homo sapiens OX=9606 GN=FAT1 PE=1 SV=2
R.VQPFN[+2864.036]VTQGK.Y	HexNAc(7)Hex(8)Fuc(1)	N[+2864]	360.07	>sp|P13473|LAMP2_HUMAN Lysosome-associated membrane glycoprotein 2 OS=Homo sapiens OX=9606 GN=LAMP2 PE=1 SV=2
R.VQPFN[+2026.687]VTQGK.Y	HexNAc(2)Hex(10)	N[+2027]	363.15	>sp|P13473|LAMP2_HUMAN Lysosome-associated membrane glycoprotein 2 OS=Homo sapiens OX=9606 GN=LAMP2 PE=1 SV=2
R.VQPFN[+1702.581]VTQGK.Y	HexNAc(2)Hex(8)	N[+1703]	365.15	>sp|P13473|LAMP2_HUMAN Lysosome-associated membrane glycoprotein 2 OS=Homo sapiens OX=9606 GN=LAMP2 PE=1 SV=2
R.VQPFN[+1216.423]VTQGK.Y	HexNAc(2)Hex(5)	N[+1216]	372.09	>sp|P13473|LAMP2_HUMAN Lysosome-associated membrane glycoprotein 2 OS=Homo sapiens OX=9606 GN=LAMP2 PE=1 SV=2
R.IVVN[+1702.581]VSDTNDHAPWFTASSYK.G	HexNAc(2)Hex(8)	N[+1703]	534.45	>sp|Q14517|FAT1_HUMAN Protocadherin Fat 1 OS=Homo sapiens OX=9606 GN=FAT1 PE=1 SV=2
R.IVVN[+1540.529]VSDTNDHAPWFTASSYK.G	HexNAc(2)Hex(7)	N[+1541]	691.24	>sp|Q14517|FAT1_HUMAN Protocadherin Fat 1 OS=Homo sapiens OX=9606 GN=FAT1 PE=1 SV=2
K.TGALTVQN[+1378.476]TTQLR.S	HexNAc(2)Hex(6)	N[+1378]	455.03	>sp|Q14517|FAT1_HUMAN Protocadherin Fat 1 OS=Homo sapiens OX=9606 GN=FAT1 PE=1 SV=2
K.TGALTVQN[+1540.529]TTQLR.S	HexNAc(2)Hex(7)	N[+1541]	482.68	>sp|Q14517|FAT1_HUMAN Protocadherin Fat 1 OS=Homo sapiens OX=9606 GN=FAT1 PE=1 SV=2
K.TGALTVQN[+1702.581]TTQLR.S	HexNAc(2)Hex(8)	N[+1703]	588.88	>sp|Q14517|FAT1_HUMAN Protocadherin Fat 1 OS=Homo sapiens OX=9606 GN=FAT1 PE=1 SV=2
K.NLASSC[+57.021]TLDSALNAASYYN[+1702.581]FTVLK.V	HexNAc(2)Hex(8)	C[+57], N[+1703]	337.75	>sp|Q6NUS6|TECT3_HUMAN Tectonic-3 OS=Homo sapiens OX=9606 GN=TCTN3 PE=1 SV=2
K.NLASSC[+57.021]TLDSALNAASYYN[+1864.634]FTVLK.V	HexNAc(2)Hex(9)	C[+57], N[+1865]	342.62	>sp|Q6NUS6|TECT3_HUMAN Tectonic-3 OS=Homo sapiens OX=9606 GN=TCTN3 PE=1 SV=2
R.TGYSGPN[+1864.634]C[+57.021]TIPGLWTWLR.N	HexNAc(2)Hex(9)	C[+57], N[+1865]	465.01	>sp|P23219|PGH1_HUMAN Prostaglandin G/H synthase 1 OS=Homo sapiens OX=9606 GN=PTGS1 PE=1 SV=2
K.C[+57.021]FDAMEVDALN[+1540.529]SSHPVSTPVENPAQIR.E	HexNAc(2)Hex(7)	C[+57], N[+1541]	495.31	>sp|Q9NZ08|ERAP1_HUMAN Endoplasmic reticulum aminopeptidase 1 OS=Homo sapiens OX=9606 GN=ERAP1 PE=1 SV=3
K.C[+57.021]FDAMEVDALN[+1702.581]SSHPVSTPVENPAQIR.E	HexNAc(2)Hex(8)	C[+57], N[+1703]	517.21	>sp|Q9NZ08|ERAP1_HUMAN Endoplasmic reticulum aminopeptidase 1 OS=Homo sapiens OX=9606 GN=ERAP1 PE=1 SV=3
K.C[+57.021]FDAMEVDALN[+1864.634]SSHPVSTPVENPAQIR.E	HexNAc(2)Hex(9)	C[+57], N[+1865]	599.94	>sp|Q9NZ08|ERAP1_HUMAN Endoplasmic reticulum aminopeptidase 1 OS=Homo sapiens OX=9606 GN=ERAP1 PE=1 SV=3
K.C[+57.021]FDAMEVDALN[+1378.476]SSHPVSTPVENPAQIR.E	HexNAc(2)Hex(6)	C[+57], N[+1378]	707.45	>sp|Q9NZ08|ERAP1_HUMAN Endoplasmic reticulum aminopeptidase 1 OS=Homo sapiens OX=9606 GN=ERAP1 PE=1 SV=3
K.N[+1378.476]ETIWYLK.Y	HexNAc(2)Hex(6)	N[+1378]	386.78	>sp|O15342|VA0E1_HUMAN V-type proton ATPase subunit e 1 OS=Homo sapiens OX=9606 GN=ATP6V0E1 PE=1 SV=2
R.PSPLFPLN[+1702.581]GSHDLGIILQR.I	HexNAc(2)Hex(8)	N[+1703]	408.22	>sp|Q02388|CO7A1_HUMAN Collagen alpha-1(VII) chain OS=Homo sapiens OX=9606 GN=COL7A1 PE=1 SV=2
R.LN[+1378.476]SSSQTNSLK.D	HexNAc(2)Hex(6)	N[+1378]	312.09	>sp|Q15818|NPTX1_HUMAN Neuronal pentraxin-1 OS=Homo sapiens OX=9606 GN=NPTX1 PE=1 SV=2
R.LN[+1540.529]SSSQTNSLK.D	HexNAc(2)Hex(7)	N[+1541]	335.7	>sp|Q15818|NPTX1_HUMAN Neuronal pentraxin-1 OS=Homo sapiens OX=9606 GN=NPTX1 PE=1 SV=2
R.LN[+1702.581]SSSQTNSLK.D	HexNAc(2)Hex(8)	N[+1703]	379.66	>sp|Q15818|NPTX1_HUMAN Neuronal pentraxin-1 OS=Homo sapiens OX=9606 GN=NPTX1 PE=1 SV=2
K.EGNPFGPFWDQFHVSFN[+1378.476]K.S	HexNAc(2)Hex(6)	N[+1378]	316.09	>sp|Q9H488|OFUT1_HUMAN GDP-fucose protein O-fucosyltransferase 1 OS=Homo sapiens OX=9606 GN=POFUT1 PE=1 SV=1
R.WC[+57.021]PQN[+2350.830]SSC[+57.021]VNATAC[+57.021]R.C	HexNAc(4)Hex(5)Fuc(1)NeuAc(2)	C[+57]*3, N[+2351]	303.21	>sp|P48960|AGRE5_HUMAN Adhesion G protein-coupled receptor E5 OS=Homo sapiens OX=9606 GN=ADGRE5 PE=1 SV=4
R.WC[+57.021]PQNSSC[+57.021]VN[+2350.830]ATAC[+57.021]R.C	HexNAc(4)Hex(5)Fuc(1)NeuAc(2)	C[+57]*3, N[+2351]	354.19	>sp|P48960|AGRE5_HUMAN Adhesion G protein-coupled receptor E5 OS=Homo sapiens OX=9606 GN=ADGRE5 PE=1 SV=4
R.LDMSQN[+1702.581]VSLVTAELSK.D	HexNAc(2)Hex(8)	N[+1703]	404.2	>sp|Q99808|S29A1_HUMAN Equilibrative nucleoside transporter 1 OS=Homo sapiens OX=9606 GN=SLC29A1 PE=1 SV=3
K.TFKN[+2350.830]ESENTC[+57.021]QDVDEC[+57.021]QQNPR.L	HexNAc(4)Hex(5)Fuc(1)NeuAc(2)	C[+57]*2, N[+2351]	307.6	>sp|P48960|AGRE5_HUMAN Adhesion G protein-coupled receptor E5 OS=Homo sapiens OX=9606 GN=ADGRE5 PE=1 SV=4
K.TFKN[+1702.581]ESENTC[+57.021]QDVDEC[+57.021]QQNPR.L	HexNAc(2)Hex(8)	C[+57]*2, N[+1703]	310.22	>sp|P48960|AGRE5_HUMAN Adhesion G protein-coupled receptor E5 OS=Homo sapiens OX=9606 GN=ADGRE5 PE=1 SV=4
R.GDKN[+1702.581]VTMGQSSAR.M	HexNAc(2)Hex(8)	N[+1703]	303.23	>sp|P48960|AGRE5_HUMAN Adhesion G protein-coupled receptor E5 OS=Homo sapiens OX=9606 GN=ADGRE5 PE=1 SV=4
R.GDKN[+2059.735]VTMGQSSAR.M	HexNAc(4)Hex(5)Fuc(1)NeuAc(1)	N[+2060]	303.98	>sp|P48960|AGRE5_HUMAN Adhesion G protein-coupled receptor E5 OS=Homo sapiens OX=9606 GN=ADGRE5 PE=1 SV=4
R.GDKN[+2350.830]VTMGQSSAR.M	HexNAc(4)Hex(5)Fuc(1)NeuAc(2)	N[+2351]	326.8	>sp|P48960|AGRE5_HUMAN Adhesion G protein-coupled receptor E5 OS=Homo sapiens OX=9606 GN=ADGRE5 PE=1 SV=4
R.GDKN[+2026.687]VTMGQSSAR.M	HexNAc(2)Hex(10)	N[+2027]	360.55	>sp|P48960|AGRE5_HUMAN Adhesion G protein-coupled receptor E5 OS=Homo sapiens OX=9606 GN=ADGRE5 PE=1 SV=4
R.GDKN[+1872.651]VTMGQSSAR.M	HexNAc(3)Hex(6)NeuAc(1)	N[+1873]	364.85	>sp|P48960|AGRE5_HUMAN Adhesion G protein-coupled receptor E5 OS=Homo sapiens OX=9606 GN=ADGRE5 PE=1 SV=4
R.GDKN[+1540.529]VTMGQSSAR.M	HexNAc(2)Hex(7)	N[+1541]	406.04	>sp|P48960|AGRE5_HUMAN Adhesion G protein-coupled receptor E5 OS=Homo sapiens OX=9606 GN=ADGRE5 PE=1 SV=4
R.GDKN[+1378.476]VTMGQSSAR.M	HexNAc(2)Hex(6)	N[+1378]	434.82	>sp|P48960|AGRE5_HUMAN Adhesion G protein-coupled receptor E5 OS=Homo sapiens OX=9606 GN=ADGRE5 PE=1 SV=4
R.GDKN[+1710.598]VTMGQSSAR.M	HexNAc(3)Hex(5)NeuAc(1)	N[+1711]	438.62	>sp|P48960|AGRE5_HUMAN Adhesion G protein-coupled receptor E5 OS=Homo sapiens OX=9606 GN=ADGRE5 PE=1 SV=4
R.LSAVNSIFLSHN[+2059.735]NTK.E	HexNAc(4)Hex(5)Fuc(1)NeuAc(1)	N[+2060]	323.22	>sp|P48960|AGRE5_HUMAN Adhesion G protein-coupled receptor E5 OS=Homo sapiens OX=9606 GN=ADGRE5 PE=1 SV=4
R.LSAVNSIFLSHN[+1540.529]NTK.E	HexNAc(2)Hex(7)	N[+1541]	343.42	>sp|P48960|AGRE5_HUMAN Adhesion G protein-coupled receptor E5 OS=Homo sapiens OX=9606 GN=ADGRE5 PE=1 SV=4
R.LSAVNSIFLSHN[+1378.476]NTK.E	HexNAc(2)Hex(6)	N[+1378]	352	>sp|P48960|AGRE5_HUMAN Adhesion G protein-coupled receptor E5 OS=Homo sapiens OX=9606 GN=ADGRE5 PE=1 SV=4
R.LPN[+1702.581]ETAVPETGESLASEFLFSDVC[+57.021]R.V	HexNAc(2)Hex(8)	C[+57], N[+1703]	403.93	>sp|Q14643|ITPR1_HUMAN Inositol 1,4,5-trisphosphate receptor type 1 OS=Homo sapiens OX=9606 GN=ITPR1 PE=1 SV=3
R.VESGEN[+1378.476]C[+57.021]SSPAPR.E	HexNAc(2)Hex(6)	C[+57], N[+1378]	356.93	>sp|Q14643|ITPR1_HUMAN Inositol 1,4,5-trisphosphate receptor type 1 OS=Homo sapiens OX=9606 GN=ITPR1 PE=1 SV=3
R.C[+57.021]LYGEAYPAC[+57.021]SPGN[+1378.476]TSTAEEELC[+57.021]R.L	HexNAc(2)Hex(6)	C[+57]*3, N[+1378]	430.16	>sp|O76024|WFS1_HUMAN Wolframin OS=Homo sapiens OX=9606 GN=WFS1 PE=1 SV=2
R.SEQLVN[+1378.476]FTGK.A	HexNAc(2)Hex(6)	N[+1378]	305.99	>sp|Q9BVX2|T106C_HUMAN Transmembrane protein 106C OS=Homo sapiens OX=9606 GN=TMEM106C PE=1 SV=1
R.AGPN[+1702.581]GTLFVADAYK.G	HexNAc(2)Hex(8)	N[+1703]	558.17	>sp|Q9HDC9|APMAP_HUMAN Adipocyte plasma membrane-associated protein OS=Homo sapiens OX=9606 GN=APMAP PE=1 SV=2
R.NNVITLN[+1864.634]ITGK.A	HexNAc(2)Hex(9)	N[+1865]	352.51	>sp|P16278|BGAL_HUMAN Beta-galactosidase OS=Homo sapiens OX=9606 GN=GLB1 PE=1 SV=2
K.N[+1702.581]C[+57.021]TQSLQC[+57.021]WK.Y	HexNAc(2)Hex(8)	C[+57]*2, N[+1703]	367.12	>sp|P46531|NOTC1_HUMAN Neurogenic locus notch homolog protein 1 OS=Homo sapiens OX=9606 GN=NOTCH1 PE=1 SV=4
R.GN[+1864.634]SSSNHLYGVAEAGAPPADPSTLYR.D	HexNAc(2)Hex(9)	N[+1865]	371.28	>sp|Q86UN3|R4RL2_HUMAN Reticulon-4 receptor-like 2 OS=Homo sapiens OX=9606 GN=RTN4RL2 PE=1 SV=1
R.PGGN[+1378.476]VTIGVELLEHC[+57.021]PSQVTVK.A	HexNAc(2)Hex(6)	C[+57], N[+1378]	309.51	>sp|Q6YHK3|CD109_HUMAN CD109 antigen OS=Homo sapiens OX=9606 GN=CD109 PE=1 SV=2
R.PGGN[+1864.634]VTIGVELLEHC[+57.021]PSQVTVK.A	HexNAc(2)Hex(9)	C[+57], N[+1865]	332.87	>sp|Q6YHK3|CD109_HUMAN CD109 antigen OS=Homo sapiens OX=9606 GN=CD109 PE=1 SV=2
R.PGGN[+1540.529]VTIGVELLEHC[+57.021]PSQVTVK.A	HexNAc(2)Hex(7)	C[+57], N[+1541]	347.72	>sp|Q6YHK3|CD109_HUMAN CD109 antigen OS=Homo sapiens OX=9606 GN=CD109 PE=1 SV=2
R.N[+1864.634]VTHLLQQELTEAQK.G	HexNAc(2)Hex(9)	N[+1865]	302.5	>sp|Q10589|BST2_HUMAN Bone marrow stromal antigen 2 OS=Homo sapiens OX=9606 GN=BST2 PE=1 SV=1
R.N[+1702.581]VTHLLQQELTEAQK.G	HexNAc(2)Hex(8)	N[+1703]	380.59	>sp|Q10589|BST2_HUMAN Bone marrow stromal antigen 2 OS=Homo sapiens OX=9606 GN=BST2 PE=1 SV=1
K.TASN[+3007.058]LTVSVLEAEGVFEK.G	HexNAc(5)Hex(6)Fuc(1)NeuAc(3)	N[+3007]	456.73	>sp|Q6YHK3|CD109_HUMAN CD109 antigen OS=Homo sapiens OX=9606 GN=CD109 PE=1 SV=2
K.TASN[+1702.581]LTVSVLEAEGVFEK.G	HexNAc(2)Hex(8)	N[+1703]	562.34	>sp|Q6YHK3|CD109_HUMAN CD109 antigen OS=Homo sapiens OX=9606 GN=CD109 PE=1 SV=2
K.TASN[+2350.830]LTVSVLEAEGVFEK.G	HexNAc(4)Hex(5)Fuc(1)NeuAc(2)	N[+2351]	585.43	>sp|Q6YHK3|CD109_HUMAN CD109 antigen OS=Homo sapiens OX=9606 GN=CD109 PE=1 SV=2
R.TQDEILFSN[+1710.598]STR.L	HexNAc(3)Hex(5)NeuAc(1)	N[+1711]	321.72	>sp|Q6YHK3|CD109_HUMAN CD109 antigen OS=Homo sapiens OX=9606 GN=CD109 PE=1 SV=2
R.TQDEILFSN[+1702.581]STR.L	HexNAc(2)Hex(8)	N[+1703]	417.06	>sp|Q6YHK3|CD109_HUMAN CD109 antigen OS=Homo sapiens OX=9606 GN=CD109 PE=1 SV=2
R.TQDEILFSN[+1378.476]STR.L	HexNAc(2)Hex(6)	N[+1378]	427.59	>sp|Q6YHK3|CD109_HUMAN CD109 antigen OS=Homo sapiens OX=9606 GN=CD109 PE=1 SV=2
R.TQDEILFSN[+1864.634]STR.L	HexNAc(2)Hex(9)	N[+1865]	474.47	>sp|Q6YHK3|CD109_HUMAN CD109 antigen OS=Homo sapiens OX=9606 GN=CD109 PE=1 SV=2
K.HLN[+1378.476]GTITAK.Y	HexNAc(2)Hex(6)	N[+1378]	307.39	>sp|Q6YHK3|CD109_HUMAN CD109 antigen OS=Homo sapiens OX=9606 GN=CD109 PE=1 SV=2
K.HLN[+1702.581]GTITAK.Y	HexNAc(2)Hex(8)	N[+1703]	378.55	>sp|Q6YHK3|CD109_HUMAN CD109 antigen OS=Homo sapiens OX=9606 GN=CD109 PE=1 SV=2
K.HLN[+1864.634]GTITAK.Y	HexNAc(2)Hex(9)	N[+1865]	389.56	>sp|Q6YHK3|CD109_HUMAN CD109 antigen OS=Homo sapiens OX=9606 GN=CD109 PE=1 SV=2
K.INGSAN[+1702.581]FSFNDEEMK.N	HexNAc(2)Hex(8)	N[+1703]	458.56	>sp|Q6YHK3|CD109_HUMAN CD109 antigen OS=Homo sapiens OX=9606 GN=CD109 PE=1 SV=2
K.INGSAN[+1864.634]FSFNDEEMK.N	HexNAc(2)Hex(9)	N[+1865]	556.97	>sp|Q6YHK3|CD109_HUMAN CD109 antigen OS=Homo sapiens OX=9606 GN=CD109 PE=1 SV=2
K.GFQDVEAQAATC[+57.021]N[+2026.687]HTVMALMASLDAEK.A	HexNAc(2)Hex(10)	C[+57], N[+2027]	445.41	>sp|Q10589|BST2_HUMAN Bone marrow stromal antigen 2 OS=Homo sapiens OX=9606 GN=BST2 PE=1 SV=1
K.GFQDVEAQAATC[+57.021]N[+1702.581]HTVMALMASLDAEK.A	HexNAc(2)Hex(8)	C[+57], N[+1703]	661.83	>sp|Q10589|BST2_HUMAN Bone marrow stromal antigen 2 OS=Homo sapiens OX=9606 GN=BST2 PE=1 SV=1
R.N[+1540.529]VSTNVFFK.Q	HexNAc(2)Hex(7)	N[+1541]	310.95	>sp|Q6YHK3|CD109_HUMAN CD109 antigen OS=Homo sapiens OX=9606 GN=CD109 PE=1 SV=2
R.N[+1702.581]VSTNVFFK.Q	HexNAc(2)Hex(8)	N[+1703]	367.26	>sp|Q6YHK3|CD109_HUMAN CD109 antigen OS=Homo sapiens OX=9606 GN=CD109 PE=1 SV=2
R.N[+1864.634]YTEYWSGSNSGNQK.M	HexNAc(2)Hex(9)	N[+1865]	416.48	>sp|Q6YHK3|CD109_HUMAN CD109 antigen OS=Homo sapiens OX=9606 GN=CD109 PE=1 SV=2
K.IN[+2350.830]YTVPQSGTFK.I	HexNAc(4)Hex(5)Fuc(1)NeuAc(2)	N[+2351]	303.56	>sp|Q6YHK3|CD109_HUMAN CD109 antigen OS=Homo sapiens OX=9606 GN=CD109 PE=1 SV=2
K.IN[+2059.735]YTVPQSGTFK.I	HexNAc(4)Hex(5)Fuc(1)NeuAc(1)	N[+2060]	308.66	>sp|Q6YHK3|CD109_HUMAN CD109 antigen OS=Homo sapiens OX=9606 GN=CD109 PE=1 SV=2
K.IN[+1540.529]YTVPQSGTFK.I	HexNAc(2)Hex(7)	N[+1541]	391.89	>sp|Q6YHK3|CD109_HUMAN CD109 antigen OS=Homo sapiens OX=9606 GN=CD109 PE=1 SV=2
K.IN[+1702.581]YTVPQSGTFK.I	HexNAc(2)Hex(8)	N[+1703]	577.37	>sp|Q6YHK3|CD109_HUMAN CD109 antigen OS=Homo sapiens OX=9606 GN=CD109 PE=1 SV=2
K.IN[+1864.634]YTVPQSGTFK.I	HexNAc(2)Hex(9)	N[+1865]	588.43	>sp|Q6YHK3|CD109_HUMAN CD109 antigen OS=Homo sapiens OX=9606 GN=CD109 PE=1 SV=2
K.QN[+1702.581]STMFSLTPENSWTPK.A	HexNAc(2)Hex(8)	N[+1703]	653.68	>sp|Q6YHK3|CD109_HUMAN CD109 antigen OS=Homo sapiens OX=9606 GN=CD109 PE=1 SV=2
R.GISDN[+1864.634]YTLALITYALSSVGSPK.A	HexNAc(2)Hex(9)	N[+1865]	482.49	>sp|Q6YHK3|CD109_HUMAN CD109 antigen OS=Homo sapiens OX=9606 GN=CD109 PE=1 SV=2
R.GISDN[+1702.581]YTLALITYALSSVGSPK.A	HexNAc(2)Hex(8)	N[+1703]	664.27	>sp|Q6YHK3|CD109_HUMAN CD109 antigen OS=Homo sapiens OX=9606 GN=CD109 PE=1 SV=2
R.GISDN[+1540.529]YTLALITYALSSVGSPK.A	HexNAc(2)Hex(7)	N[+1541]	711.91	>sp|Q6YHK3|CD109_HUMAN CD109 antigen OS=Homo sapiens OX=9606 GN=CD109 PE=1 SV=2
K.FYATN[+1540.529]DTEVAQSNFEALQDFFR.L	HexNAc(2)Hex(7)	N[+1541]	485.65	>sp|P10619|PPGB_HUMAN Lysosomal protective protein OS=Homo sapiens OX=9606 GN=CTSA PE=1 SV=2
K.VRMDPPC[+57.021]TN[+2805.994]TTAASTYLNNPYVR.K	HexNAc(6)Hex(8)NeuAc(1)	C[+57], N[+2806]	317.06	>sp|P10619|PPGB_HUMAN Lysosomal protective protein OS=Homo sapiens OX=9606 GN=CTSA PE=1 SV=2
K.LNLYLDSVN[+1864.634]ETQFC[+57.021]VNIPAVR.N	HexNAc(2)Hex(9)	C[+57], N[+1865]	328.71	>sp|Q6YHK3|CD109_HUMAN CD109 antigen OS=Homo sapiens OX=9606 GN=CD109 PE=1 SV=2
K.LNLYLDSVN[+2350.830]ETQFC[+57.021]VNIPAVR.N	HexNAc(4)Hex(5)Fuc(1)NeuAc(2)	C[+57], N[+2351]	384.2	>sp|Q6YHK3|CD109_HUMAN CD109 antigen OS=Homo sapiens OX=9606 GN=CD109 PE=1 SV=2
K.LNLYLDSVN[+2059.735]ETQFC[+57.021]VNIPAVR.N	HexNAc(4)Hex(5)Fuc(1)NeuAc(1)	C[+57], N[+2060]	476.88	>sp|Q6YHK3|CD109_HUMAN CD109 antigen OS=Homo sapiens OX=9606 GN=CD109 PE=1 SV=2
K.LNLYLDSVN[+1540.529]ETQFC[+57.021]VNIPAVR.N	HexNAc(2)Hex(7)	C[+57], N[+1541]	520.13	>sp|Q6YHK3|CD109_HUMAN CD109 antigen OS=Homo sapiens OX=9606 GN=CD109 PE=1 SV=2
R.MDPPC[+57.021]TN[+1540.529]TTAASTYLNNPYVR.K	HexNAc(2)Hex(7)	C[+57], N[+1541]	332.04	>sp|P10619|PPGB_HUMAN Lysosomal protective protein OS=Homo sapiens OX=9606 GN=CTSA PE=1 SV=2
R.MDPPC[+57.021]TN[+1702.581]TTAASTYLNNPYVR.K	HexNAc(2)Hex(8)	C[+57], N[+1703]	364.87	>sp|P10619|PPGB_HUMAN Lysosomal protective protein OS=Homo sapiens OX=9606 GN=CTSA PE=1 SV=2
R.MDPPC[+57.021]TN[+1378.476]TTAASTYLNNPYVR.K	HexNAc(2)Hex(6)	C[+57], N[+1378]	371.93	>sp|P10619|PPGB_HUMAN Lysosomal protective protein OS=Homo sapiens OX=9606 GN=CTSA PE=1 SV=2
K.FN[+1540.529]SSSSSLEEK.I	HexNAc(2)Hex(7)	N[+1541]	351.13	>sp|Q9H173|SIL1_HUMAN Nucleotide exchange factor SIL1 OS=Homo sapiens OX=9606 GN=SIL1 PE=1 SV=1
K.FN[+1378.476]SSSSSLEEK.I	HexNAc(2)Hex(6)	N[+1378]	360.35	>sp|Q9H173|SIL1_HUMAN Nucleotide exchange factor SIL1 OS=Homo sapiens OX=9606 GN=SIL1 PE=1 SV=1
K.N[+1702.581]ITQIVGHSGC[+57.021]EAK.S	HexNAc(2)Hex(8)	C[+57], N[+1703]	333.52	>sp|P41271|NBL1_HUMAN Neuroblastoma suppressor of tumorigenicity 1 OS=Homo sapiens OX=9606 GN=NBL1 PE=1 SV=2
R.EN[+1702.581]ATVPENEEEIIR.K	HexNAc(2)Hex(8)	N[+1703]	312.28	>sp|Q8IWB1|IPRI_HUMAN Inositol 1,4,5-trisphosphate receptor-interacting protein OS=Homo sapiens OX=9606 GN=ITPRIP PE=1 SV=1
R.DC[+57.021]VLQC[+57.021]EEQN[+1378.476]C[+57.021]SGGALNHFR.S	HexNAc(2)Hex(6)	C[+57]*3, N[+1378]	407.07	>sp|Q96FM1|PGAP3_HUMAN Post-GPI attachment to proteins factor 3 OS=Homo sapiens OX=9606 GN=PGAP3 PE=1 SV=2
K.NAC[+57.021]C[+57.021]STN[+1768.640]TSQEAHK.D	HexNAc(4)Hex(5)Fuc(1)	C[+57]*2, N[+1769]	403.6	>sp|P15328|FOLR1_HUMAN Folate receptor alpha OS=Homo sapiens OX=9606 GN=FOLR1 PE=1 SV=3
R.N[+1864.634]C[+57.021]TDIDEC[+57.021]R.I	HexNAc(2)Hex(9)	C[+57]*2, N[+1865]	324.83	>sp|P35555|FBN1_HUMAN Fibrillin-1 OS=Homo sapiens OX=9606 GN=FBN1 PE=1 SV=4
K.LQNN[+2350.830]ISYQMADIHHLK.E	HexNAc(4)Hex(5)Fuc(1)NeuAc(2)	N[+2351]	371.8	>sp|Q6P4E1|GOLM2_HUMAN Protein GOLM2 OS=Homo sapiens OX=9606 GN=GOLM2 PE=1 SV=2
K.NAC[+57.021]C[+57.021]STN[+2026.687]TSQEAHKDVSYLYR.F	HexNAc(2)Hex(10)	C[+57]*2, N[+2027]	328.12	>sp|P15328|FOLR1_HUMAN Folate receptor alpha OS=Homo sapiens OX=9606 GN=FOLR1 PE=1 SV=3
R.FYDTRYNQETPMEIC[+57.021]LN[+1054.370]GTPALAYLASAPPPLC[+57.021]PSGR.T	HexNAc(2)Hex(4)	C[+57]*2, N[+1054]	301.25	>sp|Q8IV08|PLD3_HUMAN 5'-3' exonuclease PLD3 OS=Homo sapiens OX=9606 GN=PLD3 PE=1 SV=1
R.YNQETPMEIC[+57.021]LN[+1540.529]GTPALAYLASAPPPLC[+57.021]PSGR.T	HexNAc(2)Hex(7)	C[+57]*2, N[+1541]	341.82	>sp|Q8IV08|PLD3_HUMAN 5'-3' exonuclease PLD3 OS=Homo sapiens OX=9606 GN=PLD3 PE=1 SV=1
R.YNQETPMEIC[+57.021]LN[+1702.581]GTPALAYLASAPPPLC[+57.021]PSGR.T	HexNAc(2)Hex(8)	C[+57]*2, N[+1703]	380.14	>sp|Q8IV08|PLD3_HUMAN 5'-3' exonuclease PLD3 OS=Homo sapiens OX=9606 GN=PLD3 PE=1 SV=1
R.YNQETPMEIC[+57.021]LN[+1864.634]GTPALAYLASAPPPLC[+57.021]PSGR.T	HexNAc(2)Hex(9)	C[+57]*2, N[+1865]	432.04	>sp|Q8IV08|PLD3_HUMAN 5'-3' exonuclease PLD3 OS=Homo sapiens OX=9606 GN=PLD3 PE=1 SV=1
K.NAC[+57.021]C[+57.021]STN[+2350.830]TSQEAHKDVSYLYR.F	HexNAc(4)Hex(5)Fuc(1)NeuAc(2)	C[+57]*2, N[+2351]	349.66	>sp|P15328|FOLR1_HUMAN Folate receptor alpha OS=Homo sapiens OX=9606 GN=FOLR1 PE=1 SV=3
R.YNQETPMEIC[+57.021]LN[+1866.688]GTPALAYLASAPPPLC[+57.021]PSGR.T	HexNAc(6)Hex(4)	C[+57]*2, N[+1867]	448.95	>sp|Q8IV08|PLD3_HUMAN 5'-3' exonuclease PLD3 OS=Homo sapiens OX=9606 GN=PLD3 PE=1 SV=1
R.N[+1378.476]ASHLVC[+57.021]SAC[+57.021]FGPC[+57.021]AR.C	HexNAc(2)Hex(6)	C[+57]*3, N[+1378]	449	>sp|Q96HD1|CREL1_HUMAN Protein disulfide isomerase CRELD1 OS=Homo sapiens OX=9606 GN=CRELD1 PE=1 SV=3
R.YNQETPM[+15.995]EIC[+57.021]LN[+1704.635]GTPALAYLASAPPPLC[+57.021]PSGR.T	HexNAc(6)Hex(3)	C[+57]*2, M[+16], N[+1705]	373.31	>sp|Q8IV08|PLD3_HUMAN 5'-3' exonuclease PLD3 OS=Homo sapiens OX=9606 GN=PLD3 PE=1 SV=1
R.YNQETPM[+15.995]EIC[+57.021]LN[+1866.688]GTPALAYLASAPPPLC[+57.021]PSGR.T	HexNAc(6)Hex(4)	C[+57]*2, M[+16], N[+1867]	517.03	>sp|Q8IV08|PLD3_HUMAN 5'-3' exonuclease PLD3 OS=Homo sapiens OX=9606 GN=PLD3 PE=1 SV=1
R.DN[+1403.507]HTHSDIQVK.L	HexNAc(3)Hex(4)Fuc(1)	N[+1404]	300.39	>sp|Q8IV08|PLD3_HUMAN 5'-3' exonuclease PLD3 OS=Homo sapiens OX=9606 GN=PLD3 PE=1 SV=1
R.DN[+1702.581]HTHSDIQVK.L	HexNAc(2)Hex(8)	N[+1703]	342.77	>sp|Q8IV08|PLD3_HUMAN 5'-3' exonuclease PLD3 OS=Homo sapiens OX=9606 GN=PLD3 PE=1 SV=1
R.DN[+1038.375]HTHSDIQVK.L	HexNAc(2)Hex(3)Fuc(1)	N[+1038]	358.38	>sp|Q8IV08|PLD3_HUMAN 5'-3' exonuclease PLD3 OS=Homo sapiens OX=9606 GN=PLD3 PE=1 SV=1
R.DN[+1864.634]HTHSDIQVK.L	HexNAc(2)Hex(9)	N[+1865]	406.29	>sp|Q8IV08|PLD3_HUMAN 5'-3' exonuclease PLD3 OS=Homo sapiens OX=9606 GN=PLD3 PE=1 SV=1
R.IGPGEPLELLC[+57.021]N[+2350.830]VSGALPPAGR.H	HexNAc(4)Hex(5)Fuc(1)NeuAc(2)	C[+57], N[+2351]	303.07	>sp|Q969P0|IGSF8_HUMAN Immunoglobulin superfamily member 8 OS=Homo sapiens OX=9606 GN=IGSF8 PE=1 SV=1
K.ESLNLWYDC[+57.021]TWNN[+2059.735]DTK.T	HexNAc(4)Hex(5)Fuc(1)NeuAc(1)	C[+57], N[+2060]	403.12	>sp|P54852|EMP3_HUMAN Epithelial membrane protein 3 OS=Homo sapiens OX=9606 GN=EMP3 PE=1 SV=1
R.C[+57.021]TEGVGYTN[+1378.476]ASNNLFAC[+57.021]LPC[+57.021]TAC[+57.021]K.S	HexNAc(2)Hex(6)	C[+57]*4, N[+1378]	370.42	>sp|O00220|TR10A_HUMAN Tumor necrosis factor receptor superfamily member 10A OS=Homo sapiens OX=9606 GN=TNFRSF10A PE=1 SV=3
R.NISGHIYNQN[+1378.476]VSQK.D	HexNAc(2)Hex(6)	N[+1378]	339.68	>sp|Q9P0T7|TMEM9_HUMAN Proton-transporting V-type ATPase complex assembly regulator TMEM9 OS=Homo sapiens OX=9606 GN=TMEM9 PE=1 SV=1
K.DVN[+1864.634]YTQIVVDR.T	HexNAc(2)Hex(9)	N[+1865]	389.18	>sp|Q92854|SEM4D_HUMAN Semaphorin-4D OS=Homo sapiens OX=9606 GN=SEMA4D PE=1 SV=1
R.LTGSDVNLLAENLLSPEDMVLFHN[+2350.830]LTQPR.G	HexNAc(4)Hex(5)Fuc(1)NeuAc(2)	N[+2351]	428.46	>sp|P01130|LDLR_HUMAN Low-density lipoprotein receptor OS=Homo sapiens OX=9606 GN=LDLR PE=1 SV=1
K.SWVQGN[+1864.634]LTAC[+57.021]GR.S	HexNAc(2)Hex(9)	C[+57], N[+1865]	466.58	>sp|Q8N2E6|TOR2X_HUMAN Prosalusin OS=Homo sapiens OX=9606 GN=TOR2A PE=1 SV=1
K.DMSDGFISN[+1702.581]LTIQR.Q	HexNAc(2)Hex(8)	N[+1703]	327.13	>sp|P13674|P4HA1_HUMAN Prolyl 4-hydroxylase subunit alpha-1 OS=Homo sapiens OX=9606 GN=P4HA1 PE=1 SV=2
K.DMSDGFISN[+1378.476]LTIQR.Q	HexNAc(2)Hex(6)	N[+1378]	499.39	>sp|P13674|P4HA1_HUMAN Prolyl 4-hydroxylase subunit alpha-1 OS=Homo sapiens OX=9606 GN=P4HA1 PE=1 SV=2
K.DMSDGFISN[+1864.634]LTIQR.Q	HexNAc(2)Hex(9)	N[+1865]	547.18	>sp|P13674|P4HA1_HUMAN Prolyl 4-hydroxylase subunit alpha-1 OS=Homo sapiens OX=9606 GN=P4HA1 PE=1 SV=2
K.DMSDGFISN[+1540.529]LTIQR.Q	HexNAc(2)Hex(7)	N[+1541]	638.9	>sp|P13674|P4HA1_HUMAN Prolyl 4-hydroxylase subunit alpha-1 OS=Homo sapiens OX=9606 GN=P4HA1 PE=1 SV=2
K.VWC[+57.021]LGN[+1540.529]ETR.Y	HexNAc(2)Hex(7)	C[+57], N[+1541]	384.5	>sp|Q9Y6N7|ROBO1_HUMAN Roundabout homolog 1 OS=Homo sapiens OX=9606 GN=ROBO1 PE=1 SV=1
K.NVDMAGFIANN[+1702.581]GTR.E	HexNAc(2)Hex(8)	N[+1703]	318.78	>sp|Q9NYQ6|CELR1_HUMAN Cadherin EGF LAG seven-pass G-type receptor 1 OS=Homo sapiens OX=9606 GN=CELSR1 PE=1 SV=1
K.SYAGFLTVN[+1540.529]K.T	HexNAc(2)Hex(7)	N[+1541]	431	>sp|Q9H3G5|CPVL_HUMAN Probable serine carboxypeptidase CPVL OS=Homo sapiens OX=9606 GN=CPVL PE=1 SV=2
R.SQSTILVN[+1864.634]ITEK.V	HexNAc(2)Hex(9)	N[+1865]	332.89	>sp|P42702|LIFR_HUMAN Leukemia inhibitory factor receptor OS=Homo sapiens OX=9606 GN=LIFR PE=1 SV=1
K.VKN[+1864.634]ITDISQK.T	HexNAc(2)Hex(9)	N[+1865]	347.95	>sp|P42702|LIFR_HUMAN Leukemia inhibitory factor receptor OS=Homo sapiens OX=9606 GN=LIFR PE=1 SV=1
R.FN[+2026.687]VSLDSVPELR.W	HexNAc(2)Hex(10)	N[+2027]	386.1	>sp|Q02083|NAAA_HUMAN N-acylethanolamine-hydrolyzing acid amidase OS=Homo sapiens OX=9606 GN=NAAA PE=1 SV=3
K.GNPAAYGITVTNHPMN[+1864.634]K.T	HexNAc(2)Hex(9)	N[+1865]	335.86	>sp|Q9BZC7|ABCA2_HUMAN ATP-binding cassette sub-family A member 2 OS=Homo sapiens OX=9606 GN=ABCA2 PE=1 SV=4
R.LASPPSQGEVPPGPLPEAVLALYN[+1702.581]STR.D	HexNAc(2)Hex(8)	N[+1703]	319.87	>sp|P01137|TGFB1_HUMAN Transforming growth factor beta-1 proprotein OS=Homo sapiens OX=9606 GN=TGFB1 PE=1 SV=2
K.GTN[+1864.634]FTHLVADR.V	HexNAc(2)Hex(9)	N[+1865]	348.79	>sp|Q9C0C4|SEM4C_HUMAN Semaphorin-4C OS=Homo sapiens OX=9606 GN=SEMA4C PE=1 SV=2
K.SSFAPPHFPVC[+57.021]MLGN[+1864.634]R.T	HexNAc(2)Hex(9)	C[+57], N[+1865]	305.92	>sp|Q9UHW9|S12A6_HUMAN Solute carrier family 12 member 6 OS=Homo sapiens OX=9606 GN=SLC12A6 PE=1 SV=2
K.HSVLWNAMIHPLC[+57.021]N[+1864.634]MTLK.G	HexNAc(2)Hex(9)	C[+57], N[+1865]	400.83	>sp|Q9HAT2|SIAE_HUMAN Sialate O-acetylesterase OS=Homo sapiens OX=9606 GN=SIAE PE=1 SV=1
R.LPNN[+1378.476]HSTASPLGMPHGAAAFVDTC[+57.021]SGDK.M	HexNAc(2)Hex(6)	C[+57], N[+1378]	327	>sp|Q14573|ITPR3_HUMAN Inositol 1,4,5-trisphosphate receptor type 3 OS=Homo sapiens OX=9606 GN=ITPR3 PE=1 SV=2
R.LPNN[+1540.529]HSTASPLGMPHGAAAFVDTC[+57.021]SGDK.M	HexNAc(2)Hex(7)	C[+57], N[+1541]	336.11	>sp|Q14573|ITPR3_HUMAN Inositol 1,4,5-trisphosphate receptor type 3 OS=Homo sapiens OX=9606 GN=ITPR3 PE=1 SV=2
R.LPNN[+1216.423]HSTASPLGMPHGAAAFVDTC[+57.021]SGDK.M	HexNAc(2)Hex(5)	C[+57], N[+1216]	577.83	>sp|Q14573|ITPR3_HUMAN Inositol 1,4,5-trisphosphate receptor type 3 OS=Homo sapiens OX=9606 GN=ITPR3 PE=1 SV=2
R.LPNN[+1702.581]HSTASPLGMPHGAAAFVDTC[+57.021]SGDK.M	HexNAc(2)Hex(8)	C[+57], N[+1703]	658.1	>sp|Q14573|ITPR3_HUMAN Inositol 1,4,5-trisphosphate receptor type 3 OS=Homo sapiens OX=9606 GN=ITPR3 PE=1 SV=2
K.HN[+1702.581]ISHMSMDIAR.G	HexNAc(2)Hex(8)	N[+1703]	308.27	>sp|Q8IWB7|WDFY1_HUMAN WD repeat and FYVE domain-containing protein 1 OS=Homo sapiens OX=9606 GN=WDFY1 PE=1 SV=1
K.GQTALGFLYASGLGVN[+1702.581]SSQAK.A	HexNAc(2)Hex(8)	N[+1703]	363.54	>sp|Q9UBV2|SE1L1_HUMAN Protein sel-1 homolog 1 OS=Homo sapiens OX=9606 GN=SEL1L PE=1 SV=3
R.FNPPSN[+1540.529]VTVR.C	HexNAc(2)Hex(7)	N[+1541]	387.61	>sp|P15509|CSF2R_HUMAN Granulocyte-macrophage colony-stimulating factor receptor subunit alpha OS=Homo sapiens OX=9606 GN=CSF2RA PE=1 SV=1
R.FN[+1872.651]QTMQPLLTAQNALLEDDTYR.W	HexNAc(3)Hex(6)NeuAc(1)	N[+1873]	378.77	>sp|Q11201|SIA4A_HUMAN CMP-N-acetylneuraminate-beta-galactosamide-alpha-2,3-sialyltransferase 1 OS=Homo sapiens OX=9606 GN=ST3GAL1 PE=1 SV=1
K.MYSEGSDIVPQSN[+1702.581]ETALHYFK.K	HexNAc(2)Hex(8)	N[+1703]	305.92	>sp|Q9UBV2|SE1L1_HUMAN Protein sel-1 homolog 1 OS=Homo sapiens OX=9606 GN=SEL1L PE=1 SV=3
K.MYSEGSDIVPQSN[+1540.529]ETALHYFK.K	HexNAc(2)Hex(7)	N[+1541]	310.05	>sp|Q9UBV2|SE1L1_HUMAN Protein sel-1 homolog 1 OS=Homo sapiens OX=9606 GN=SEL1L PE=1 SV=3
K.MYSEGSDIVPQSN[+1866.688]ETALHYFK.K	HexNAc(6)Hex(4)	N[+1867]	454.17	>sp|Q9UBV2|SE1L1_HUMAN Protein sel-1 homolog 1 OS=Homo sapiens OX=9606 GN=SEL1L PE=1 SV=3
K.MYSEGSDIVPQSN[+1864.634]ETALHYFK.K	HexNAc(2)Hex(9)	N[+1865]	465.72	>sp|Q9UBV2|SE1L1_HUMAN Protein sel-1 homolog 1 OS=Homo sapiens OX=9606 GN=SEL1L PE=1 SV=3
K.MYSEGSDIVPQSN[+1378.476]ETALHYFK.K	HexNAc(2)Hex(6)	N[+1378]	517.53	>sp|Q9UBV2|SE1L1_HUMAN Protein sel-1 homolog 1 OS=Homo sapiens OX=9606 GN=SEL1L PE=1 SV=3
R.EASIVGEN[+1702.581]ETYPR.A	HexNAc(2)Hex(8)	N[+1703]	512.54	>sp|Q9UBV2|SE1L1_HUMAN Protein sel-1 homolog 1 OS=Homo sapiens OX=9606 GN=SEL1L PE=1 SV=3
R.EASIVGEN[+1864.634]ETYPR.A	HexNAc(2)Hex(9)	N[+1865]	546.62	>sp|Q9UBV2|SE1L1_HUMAN Protein sel-1 homolog 1 OS=Homo sapiens OX=9606 GN=SEL1L PE=1 SV=3
K.N[+1702.581]C[+57.021]SPWLSC[+57.021]EELR.T	HexNAc(2)Hex(8)	C[+57]*2, N[+1703]	602.97	>sp|Q9H5K3|SG196_HUMAN Protein O-mannose kinase OS=Homo sapiens OX=9606 GN=POMK PE=1 SV=1
K.N[+1702.581]ATALYHVEAFK.T	HexNAc(2)Hex(8)	N[+1703]	371.16	>sp|Q9UNW1|MINP1_HUMAN Multiple inositol polyphosphate phosphatase 1 OS=Homo sapiens OX=9606 GN=MINPP1 PE=1 SV=1
K.LLHAYN[+1540.529]R.T	HexNAc(2)Hex(7)	N[+1541]	312.26	>sp|Q13214|SEM3B_HUMAN Semaphorin-3B OS=Homo sapiens OX=9606 GN=SEMA3B PE=1 SV=1
R.GAN[+2350.830]DSTSAMPEQMK.F	HexNAc(4)Hex(5)Fuc(1)NeuAc(2)	N[+2351]	357.49	>sp|O95084|PRS23_HUMAN Serine protease 23 OS=Homo sapiens OX=9606 GN=PRSS23 PE=1 SV=1
K.LNLQTSTSIPN[+2350.830]VTEMK.T	HexNAc(4)Hex(5)Fuc(1)NeuAc(2)	N[+2351]	396.31	>sp|P17301|ITA2_HUMAN Integrin alpha-2 OS=Homo sapiens OX=9606 GN=ITGA2 PE=1 SV=1
K.TN[+1702.581]MSLGLILTR.N	HexNAc(2)Hex(8)	N[+1703]	433.98	>sp|P17301|ITA2_HUMAN Integrin alpha-2 OS=Homo sapiens OX=9606 GN=ITGA2 PE=1 SV=1
K.VLGQSQEPNVNPASAGN[+2350.830]QTQK.T	HexNAc(4)Hex(5)Fuc(1)NeuAc(2)	N[+2351]	336.71	>sp|Q5VW38|GP107_HUMAN Protein GPR107 OS=Homo sapiens OX=9606 GN=GPR107 PE=1 SV=1
R.AVLPC[+57.021]VLLN[+2350.830]YSGIVQWTK.D	HexNAc(4)Hex(5)Fuc(1)NeuAc(2)	C[+57], N[+2351]	303.09	>sp|Q96J84|KIRR1_HUMAN Kin of IRRE-like protein 1 OS=Homo sapiens OX=9606 GN=KIRREL1 PE=1 SV=2
R.HTVFWN[+1702.581]SSNPK.F	HexNAc(2)Hex(8)	N[+1703]	333.45	>sp|P20827|EFNA1_HUMAN Ephrin-A1 OS=Homo sapiens OX=9606 GN=EFNA1 PE=1 SV=2
K.GEYFVN[+1702.581]VTTR.I	HexNAc(2)Hex(8)	N[+1703]	319.44	>sp|P17301|ITA2_HUMAN Integrin alpha-2 OS=Homo sapiens OX=9606 GN=ITGA2 PE=1 SV=1
R.HTVFWN[+1864.634]SSNPK.F	HexNAc(2)Hex(9)	N[+1865]	424.91	>sp|P20827|EFNA1_HUMAN Ephrin-A1 OS=Homo sapiens OX=9606 GN=EFNA1 PE=1 SV=2
R.FMFMEEGAN[+1864.634]K.T	HexNAc(2)Hex(9)	N[+1865]	323.01	>sp|Q6PK18|OGFD3_HUMAN 2-oxoglutarate and iron-dependent oxygenase domain-containing protein 3 OS=Homo sapiens OX=9606 GN=OGFOD3 PE=1 SV=2
K.GEYFVN[+1540.529]VTTR.I	HexNAc(2)Hex(7)	N[+1541]	336.76	>sp|P17301|ITA2_HUMAN Integrin alpha-2 OS=Homo sapiens OX=9606 GN=ITGA2 PE=1 SV=1
R.N[+1540.529]WTASLLC[+57.021]SAADLPAR.G	HexNAc(2)Hex(7)	C[+57], N[+1541]	517.23	>sp|Q8TCT7|SPP2B_HUMAN Signal peptide peptidase-like 2B OS=Homo sapiens OX=9606 GN=SPPL2B PE=1 SV=2
R.N[+1540.529]STIEAANLAGLK.I	HexNAc(2)Hex(7)	N[+1541]	326.31	>sp|P48723|HSP13_HUMAN Heat shock 70 kDa protein 13 OS=Homo sapiens OX=9606 GN=HSPA13 PE=1 SV=1
R.N[+1702.581]STIEAANLAGLK.I	HexNAc(2)Hex(8)	N[+1703]	334.26	>sp|P48723|HSP13_HUMAN Heat shock 70 kDa protein 13 OS=Homo sapiens OX=9606 GN=HSPA13 PE=1 SV=1
K.KPLKN[+1864.634]TSVVDSEPVR.F	HexNAc(2)Hex(9)	N[+1865]	346.39	>sp|Q0ZGT2|NEXN_HUMAN Nexilin OS=Homo sapiens OX=9606 GN=NEXN PE=1 SV=1
R.N[+1864.634]STIEAANLAGLK.I	HexNAc(2)Hex(9)	N[+1865]	349.19	>sp|P48723|HSP13_HUMAN Heat shock 70 kDa protein 13 OS=Homo sapiens OX=9606 GN=HSPA13 PE=1 SV=1
R.VFPQVN[+2026.687]VTK.M	HexNAc(2)Hex(10)	N[+2027]	342.28	>sp|P54802|ANAG_HUMAN Alpha-N-acetylglucosaminidase OS=Homo sapiens OX=9606 GN=NAGLU PE=1 SV=2
R.VFPQVN[+1864.634]VTK.M	HexNAc(2)Hex(9)	N[+1865]	346.07	>sp|P54802|ANAG_HUMAN Alpha-N-acetylglucosaminidase OS=Homo sapiens OX=9606 GN=NAGLU PE=1 SV=2
R.SVYN[+2026.687]C[+57.021]SGEAC[+57.021]R.G	HexNAc(2)Hex(10)	C[+57]*2, N[+2027]	396.67	>sp|P54802|ANAG_HUMAN Alpha-N-acetylglucosaminidase OS=Homo sapiens OX=9606 GN=NAGLU PE=1 SV=2
R.FTFTSHTPGEHQIC[+57.021]LHSN[+1864.634]STK.F	HexNAc(2)Hex(9)	C[+57], N[+1865]	301.08	>sp|Q9BVK6|TMED9_HUMAN Transmembrane emp24 domain-containing protein 9 OS=Homo sapiens OX=9606 GN=TMED9 PE=1 SV=2
R.FTFTSHTPGEHQIC[+57.021]LHSN[+1216.423]STK.F	HexNAc(2)Hex(5)	C[+57], N[+1216]	305.43	>sp|Q9BVK6|TMED9_HUMAN Transmembrane emp24 domain-containing protein 9 OS=Homo sapiens OX=9606 GN=TMED9 PE=1 SV=2
R.FTFTSHTPGEHQIC[+57.021]LHSN[+1850.693]STK.F	HexNAc(6)Hex(3)Fuc(1)	C[+57], N[+1851]	315.78	>sp|Q9BVK6|TMED9_HUMAN Transmembrane emp24 domain-containing protein 9 OS=Homo sapiens OX=9606 GN=TMED9 PE=1 SV=2
R.FTFTSHTPGEHQIC[+57.021]LHSN[+1702.581]STK.F	HexNAc(2)Hex(8)	C[+57], N[+1703]	339.47	>sp|Q9BVK6|TMED9_HUMAN Transmembrane emp24 domain-containing protein 9 OS=Homo sapiens OX=9606 GN=TMED9 PE=1 SV=2
R.FTFTSHTPGEHQIC[+57.021]LHSN[+1444.534]STK.F	HexNAc(4)Hex(3)Fuc(1)	C[+57], N[+1445]	339.77	>sp|Q9BVK6|TMED9_HUMAN Transmembrane emp24 domain-containing protein 9 OS=Homo sapiens OX=9606 GN=TMED9 PE=1 SV=2
R.FTFTSHTPGEHQIC[+57.021]LHSN[+1241.454]STK.F	HexNAc(3)Hex(3)Fuc(1)	C[+57], N[+1241]	348.83	>sp|Q9BVK6|TMED9_HUMAN Transmembrane emp24 domain-containing protein 9 OS=Homo sapiens OX=9606 GN=TMED9 PE=1 SV=2
R.FTFTSHTPGEHQIC[+57.021]LHSN[+1540.529]STK.F	HexNAc(2)Hex(7)	C[+57], N[+1541]	350.73	>sp|Q9BVK6|TMED9_HUMAN Transmembrane emp24 domain-containing protein 9 OS=Homo sapiens OX=9606 GN=TMED9 PE=1 SV=2
R.FTFTSHTPGEHQIC[+57.021]LHSN[+1704.635]STK.F	HexNAc(6)Hex(3)	C[+57], N[+1705]	422.62	>sp|Q9BVK6|TMED9_HUMAN Transmembrane emp24 domain-containing protein 9 OS=Homo sapiens OX=9606 GN=TMED9 PE=1 SV=2
R.FTFTSHTPGEHQIC[+57.021]LHSN[+1378.476]STK.F	HexNAc(2)Hex(6)	C[+57], N[+1378]	483.48	>sp|Q9BVK6|TMED9_HUMAN Transmembrane emp24 domain-containing protein 9 OS=Homo sapiens OX=9606 GN=TMED9 PE=1 SV=2
K.GQVYPWGNWFQPN[+1540.529]R.T	HexNAc(2)Hex(7)	N[+1541]	309.43	>sp|Q8NBJ7|SUMF2_HUMAN Inactive C-alpha-formylglycine-generating enzyme 2 OS=Homo sapiens OX=9606 GN=SUMF2 PE=1 SV=2
R.N[+1378.476]VTWK.L	HexNAc(2)Hex(6)	N[+1378]	303.47	>sp|P50454|SERPH_HUMAN Serpin H1 OS=Homo sapiens OX=9606 GN=SERPINH1 PE=1 SV=2
R.N[+2391.857]VTWK.L	HexNAc(5)Hex(4)Fuc(1)NeuAc(2)	N[+2392]	317.97	>sp|P50454|SERPH_HUMAN Serpin H1 OS=Homo sapiens OX=9606 GN=SERPINH1 PE=1 SV=2
R.N[+1540.529]VTWK.L	HexNAc(2)Hex(7)	N[+1541]	330.87	>sp|P50454|SERPH_HUMAN Serpin H1 OS=Homo sapiens OX=9606 GN=SERPINH1 PE=1 SV=2
R.N[+1864.634]VTWK.L	HexNAc(2)Hex(9)	N[+1865]	367.99	>sp|P50454|SERPH_HUMAN Serpin H1 OS=Homo sapiens OX=9606 GN=SERPINH1 PE=1 SV=2
R.N[+1054.370]VTWK.L	HexNAc(2)Hex(4)	N[+1054]	394.94	>sp|P50454|SERPH_HUMAN Serpin H1 OS=Homo sapiens OX=9606 GN=SERPINH1 PE=1 SV=2
K.KWGHN[+1864.634]ITEFQQR.F	HexNAc(2)Hex(9)	N[+1865]	319.63	>sp|Q96HE7|ERO1A_HUMAN ERO1-like protein alpha OS=Homo sapiens OX=9606 GN=ERO1A PE=1 SV=2
K.KWGHN[+1378.476]ITEFQQR.F	HexNAc(2)Hex(6)	N[+1378]	376.23	>sp|Q96HE7|ERO1A_HUMAN ERO1-like protein alpha OS=Homo sapiens OX=9606 GN=ERO1A PE=1 SV=2
K.WGHN[+1864.634]ITEFQQR.F	HexNAc(2)Hex(9)	N[+1865]	312.38	>sp|Q96HE7|ERO1A_HUMAN ERO1-like protein alpha OS=Homo sapiens OX=9606 GN=ERO1A PE=1 SV=2
K.WGHN[+1540.529]ITEFQQR.F	HexNAc(2)Hex(7)	N[+1541]	331.02	>sp|Q96HE7|ERO1A_HUMAN ERO1-like protein alpha OS=Homo sapiens OX=9606 GN=ERO1A PE=1 SV=2
K.WGHN[+1702.581]ITEFQQR.F	HexNAc(2)Hex(8)	N[+1703]	332.33	>sp|Q96HE7|ERO1A_HUMAN ERO1-like protein alpha OS=Homo sapiens OX=9606 GN=ERO1A PE=1 SV=2
K.WGHN[+1378.476]ITEFQQR.F	HexNAc(2)Hex(6)	N[+1378]	380.3	>sp|Q96HE7|ERO1A_HUMAN ERO1-like protein alpha OS=Homo sapiens OX=9606 GN=ERO1A PE=1 SV=2
K.WGHN[+2026.687]ITEFQQR.F	HexNAc(2)Hex(10)	N[+2027]	401.88	>sp|Q96HE7|ERO1A_HUMAN ERO1-like protein alpha OS=Homo sapiens OX=9606 GN=ERO1A PE=1 SV=2
K.GQVYPWGNWFQPN[+1702.581]R.T	HexNAc(2)Hex(8)	N[+1703]	578.08	>sp|Q8NBJ7|SUMF2_HUMAN Inactive C-alpha-formylglycine-generating enzyme 2 OS=Homo sapiens OX=9606 GN=SUMF2 PE=1 SV=2
R.LKPLFN[+1702.581]K.S	HexNAc(2)Hex(8)	N[+1703]	316.96	>sp|P20645|MPRD_HUMAN Cation-dependent mannose-6-phosphate receptor OS=Homo sapiens OX=9606 GN=M6PR PE=1 SV=1
R.LKPLFN[+1540.529]K.S	HexNAc(2)Hex(7)	N[+1541]	322.6	>sp|P20645|MPRD_HUMAN Cation-dependent mannose-6-phosphate receptor OS=Homo sapiens OX=9606 GN=M6PR PE=1 SV=1
R.LKPLFN[+1378.476]K.S	HexNAc(2)Hex(6)	N[+1378]	372.11	>sp|P20645|MPRD_HUMAN Cation-dependent mannose-6-phosphate receptor OS=Homo sapiens OX=9606 GN=M6PR PE=1 SV=1
R.EAGN[+2350.830]HTSGAGLVQINK.S	HexNAc(4)Hex(5)Fuc(1)NeuAc(2)	N[+2351]	300.34	>sp|P20645|MPRD_HUMAN Cation-dependent mannose-6-phosphate receptor OS=Homo sapiens OX=9606 GN=M6PR PE=1 SV=1
R.EAGN[+2026.687]HTSGAGLVQINK.S	HexNAc(2)Hex(10)	N[+2027]	319.95	>sp|P20645|MPRD_HUMAN Cation-dependent mannose-6-phosphate receptor OS=Homo sapiens OX=9606 GN=M6PR PE=1 SV=1
R.EAGN[+1378.476]HTSGAGLVQINK.S	HexNAc(2)Hex(6)	N[+1378]	320.33	>sp|P20645|MPRD_HUMAN Cation-dependent mannose-6-phosphate receptor OS=Homo sapiens OX=9606 GN=M6PR PE=1 SV=1
R.EAGN[+1216.423]HTSGAGLVQINK.S	HexNAc(2)Hex(5)	N[+1216]	327.49	>sp|P20645|MPRD_HUMAN Cation-dependent mannose-6-phosphate receptor OS=Homo sapiens OX=9606 GN=M6PR PE=1 SV=1
R.EAGN[+1864.634]HTSGAGLVQINK.S	HexNAc(2)Hex(9)	N[+1865]	336.33	>sp|P20645|MPRD_HUMAN Cation-dependent mannose-6-phosphate receptor OS=Homo sapiens OX=9606 GN=M6PR PE=1 SV=1
R.EAGN[+2059.735]HTSGAGLVQINK.S	HexNAc(4)Hex(5)Fuc(1)NeuAc(1)	N[+2060]	339.23	>sp|P20645|MPRD_HUMAN Cation-dependent mannose-6-phosphate receptor OS=Homo sapiens OX=9606 GN=M6PR PE=1 SV=1
R.EAGN[+1540.529]HTSGAGLVQINK.S	HexNAc(2)Hex(7)	N[+1541]	353.39	>sp|P20645|MPRD_HUMAN Cation-dependent mannose-6-phosphate receptor OS=Homo sapiens OX=9606 GN=M6PR PE=1 SV=1
R.EAGN[+1768.640]HTSGAGLVQINK.S	HexNAc(4)Hex(5)Fuc(1)	N[+1769]	361.55	>sp|P20645|MPRD_HUMAN Cation-dependent mannose-6-phosphate receptor OS=Homo sapiens OX=9606 GN=M6PR PE=1 SV=1
R.EAGN[+1702.581]HTSGAGLVQINK.S	HexNAc(2)Hex(8)	N[+1703]	388.46	>sp|P20645|MPRD_HUMAN Cation-dependent mannose-6-phosphate receptor OS=Homo sapiens OX=9606 GN=M6PR PE=1 SV=1
R.GHTLTLN[+1702.581]FTR.N	HexNAc(2)Hex(8)	N[+1703]	371.76	>sp|P11279|LAMP1_HUMAN Lysosome-associated membrane glycoprotein 1 OS=Homo sapiens OX=9606 GN=LAMP1 PE=1 SV=3
K.DADAC[+57.021]N[+1913.677]ATNWIEYMFNK.D	HexNAc(4)Hex(5)NeuAc(1)	C[+57], N[+1914]	308.72	>sp|O15118|NPC1_HUMAN NPC intracellular cholesterol transporter 1 OS=Homo sapiens OX=9606 GN=NPC1 PE=1 SV=2
K.DADAC[+57.021]N[+2569.905]ATNWIEYMFNK.D	HexNAc(5)Hex(6)NeuAc(2)	C[+57], N[+2570]	348.37	>sp|O15118|NPC1_HUMAN NPC intracellular cholesterol transporter 1 OS=Homo sapiens OX=9606 GN=NPC1 PE=1 SV=2
K.DADAC[+57.021]N[+1702.581]ATNWIEYMFNK.D	HexNAc(2)Hex(8)	C[+57], N[+1703]	483.24	>sp|O15118|NPC1_HUMAN NPC intracellular cholesterol transporter 1 OS=Homo sapiens OX=9606 GN=NPC1 PE=1 SV=2
K.DADAC[+57.021]N[+1864.634]ATNWIEYMFNK.D	HexNAc(2)Hex(9)	C[+57], N[+1865]	553.12	>sp|O15118|NPC1_HUMAN NPC intracellular cholesterol transporter 1 OS=Homo sapiens OX=9606 GN=NPC1 PE=1 SV=2
K.DNGQAPFTITPVFSDFPVHGMEPMNN[+1702.581]ATK.G	HexNAc(2)Hex(8)	N[+1703]	407.9	>sp|O15118|NPC1_HUMAN NPC intracellular cholesterol transporter 1 OS=Homo sapiens OX=9606 GN=NPC1 PE=1 SV=2
R.GHTLTLN[+2026.687]FTR.N	HexNAc(2)Hex(10)	N[+2027]	433.23	>sp|P11279|LAMP1_HUMAN Lysosome-associated membrane glycoprotein 1 OS=Homo sapiens OX=9606 GN=LAMP1 PE=1 SV=3
K.NPN[+1702.581]LTISFTAER.S	HexNAc(2)Hex(8)	N[+1703]	392.74	>sp|O15118|NPC1_HUMAN NPC intracellular cholesterol transporter 1 OS=Homo sapiens OX=9606 GN=NPC1 PE=1 SV=2
R.SN[+1702.581]HTIWFGHFTTSTILSPSPGIR.S	HexNAc(2)Hex(8)	N[+1703]	349.69	>sp|Q0P6H9|TMM62_HUMAN Transmembrane protein 62 OS=Homo sapiens OX=9606 GN=TMEM62 PE=1 SV=1
R.RPPLAELAALN[+1540.529]LSGSR.L	HexNAc(2)Hex(7)	N[+1541]	315.54	>sp|Q13641|TPBG_HUMAN Trophoblast glycoprotein OS=Homo sapiens OX=9606 GN=TPBG PE=1 SV=1
R.DEIGN[+1702.581]VSTSHLLILDDSVEMEIRPR.F	HexNAc(2)Hex(8)	N[+1703]	324.68	>sp|P04843|RPN1_HUMAN Dolichyl-diphosphooligosaccharide--protein glycosyltransferase subunit 1 OS=Homo sapiens OX=9606 GN=RPN1 PE=1 SV=1
R.DEIGN[+1540.529]VSTSHLLILDDSVEMEIRPR.F	HexNAc(2)Hex(7)	N[+1541]	425.73	>sp|P04843|RPN1_HUMAN Dolichyl-diphosphooligosaccharide--protein glycosyltransferase subunit 1 OS=Homo sapiens OX=9606 GN=RPN1 PE=1 SV=1
R.DEIGN[+1378.476]VSTSHLLILDDSVEMEIRPR.F	HexNAc(2)Hex(6)	N[+1378]	463.29	>sp|P04843|RPN1_HUMAN Dolichyl-diphosphooligosaccharide--protein glycosyltransferase subunit 1 OS=Homo sapiens OX=9606 GN=RPN1 PE=1 SV=1
K.TDPANQFEWLESTLN[+1540.529]NSQQNK.E	HexNAc(2)Hex(7)	N[+1541]	334.4	>sp|Q92484|ASM3A_HUMAN Acid sphingomyelinase-like phosphodiesterase 3a OS=Homo sapiens OX=9606 GN=SMPDL3A PE=1 SV=2
K.ILLTC[+57.021]SLN[+1702.581]DSATEVTGHR.W	HexNAc(2)Hex(8)	C[+57], N[+1703]	302.11	>sp|P35613|BASI_HUMAN Basigin OS=Homo sapiens OX=9606 GN=BSG PE=1 SV=2
K.ILLTC[+57.021]SLN[+2350.830]DSATEVTGHR.W	HexNAc(4)Hex(5)Fuc(1)NeuAc(2)	C[+57], N[+2351]	307.91	>sp|P35613|BASI_HUMAN Basigin OS=Homo sapiens OX=9606 GN=BSG PE=1 SV=2
K.ILLTC[+57.021]SLN[+1768.640]DSATEVTGHR.W	HexNAc(4)Hex(5)Fuc(1)	C[+57], N[+1769]	321.73	>sp|P35613|BASI_HUMAN Basigin OS=Homo sapiens OX=9606 GN=BSG PE=1 SV=2
K.ILLTC[+57.021]SLN[+1378.476]DSATEVTGHR.W	HexNAc(2)Hex(6)	C[+57], N[+1378]	345.91	>sp|P35613|BASI_HUMAN Basigin OS=Homo sapiens OX=9606 GN=BSG PE=1 SV=2
K.ILLTC[+57.021]SLN[+2059.735]DSATEVTGHR.W	HexNAc(4)Hex(5)Fuc(1)NeuAc(1)	C[+57], N[+2060]	348.31	>sp|P35613|BASI_HUMAN Basigin OS=Homo sapiens OX=9606 GN=BSG PE=1 SV=2
K.ILLTC[+57.021]SLN[+2715.963]DSATEVTGHR.W	HexNAc(5)Hex(6)Fuc(1)NeuAc(2)	C[+57], N[+2716]	354.29	>sp|P35613|BASI_HUMAN Basigin OS=Homo sapiens OX=9606 GN=BSG PE=1 SV=2
K.ILLTC[+57.021]SLN[+1540.529]DSATEVTGHR.W	HexNAc(2)Hex(7)	C[+57], N[+1541]	376.72	>sp|P35613|BASI_HUMAN Basigin OS=Homo sapiens OX=9606 GN=BSG PE=1 SV=2
K.ILLTC[+57.021]SLN[+2424.867]DSATEVTGHR.W	HexNAc(5)Hex(6)Fuc(1)NeuAc(1)	C[+57], N[+2425]	458.46	>sp|P35613|BASI_HUMAN Basigin OS=Homo sapiens OX=9606 GN=BSG PE=1 SV=2
K.ILLTC[+57.021]SLN[+1864.634]DSATEVTGHR.W	HexNAc(2)Hex(9)	C[+57], N[+1865]	471.24	>sp|P35613|BASI_HUMAN Basigin OS=Homo sapiens OX=9606 GN=BSG PE=1 SV=2
K.ILLTC[+57.021]SLN[+2026.687]DSATEVTGHR.W	HexNAc(2)Hex(10)	C[+57], N[+2027]	756.52	>sp|P35613|BASI_HUMAN Basigin OS=Homo sapiens OX=9606 GN=BSG PE=1 SV=2
K.ITDSEDKALMN[+1378.476]GSESR.F	HexNAc(2)Hex(6)	N[+1378]	377.85	>sp|P35613|BASI_HUMAN Basigin OS=Homo sapiens OX=9606 GN=BSG PE=1 SV=2
K.ALMN[+1378.476]GSESR.F	HexNAc(2)Hex(6)	N[+1378]	362.06	>sp|P35613|BASI_HUMAN Basigin OS=Homo sapiens OX=9606 GN=BSG PE=1 SV=2
K.EN[+1702.581]MTFGSTLVTNPNGGFLAC[+57.021]GPLYAYR.C	HexNAc(2)Hex(8)	C[+57], N[+1703]	313.43	>sp|P56199|ITA1_HUMAN Integrin alpha-1 OS=Homo sapiens OX=9606 GN=ITGA1 PE=1 SV=2
K.QTQVGIVQYGEN[+2350.830]VTHEFNLNK.Y	HexNAc(4)Hex(5)Fuc(1)NeuAc(2)	N[+2351]	368.71	>sp|P56199|ITA1_HUMAN Integrin alpha-1 OS=Homo sapiens OX=9606 GN=ITGA1 PE=1 SV=2
R.YN[+1864.634]HTGQVIIYR.M	HexNAc(2)Hex(9)	N[+1865]	404.65	>sp|P56199|ITA1_HUMAN Integrin alpha-1 OS=Homo sapiens OX=9606 GN=ITGA1 PE=1 SV=2
R.YN[+1702.581]HTGQVIIYR.M	HexNAc(2)Hex(8)	N[+1703]	505.35	>sp|P56199|ITA1_HUMAN Integrin alpha-1 OS=Homo sapiens OX=9606 GN=ITGA1 PE=1 SV=2
R.SQNDKFN[+1702.581]VSLTVK.N	HexNAc(2)Hex(8)	N[+1703]	395.87	>sp|P56199|ITA1_HUMAN Integrin alpha-1 OS=Homo sapiens OX=9606 GN=ITGA1 PE=1 SV=2
K.SYFSSLN[+1702.581]LTIR.G	HexNAc(2)Hex(8)	N[+1703]	333.84	>sp|P56199|ITA1_HUMAN Integrin alpha-1 OS=Homo sapiens OX=9606 GN=ITGA1 PE=1 SV=2
R.SEN[+1864.634]ASLVLSSSNQK.R	HexNAc(2)Hex(9)	N[+1865]	315.66	>sp|P56199|ITA1_HUMAN Integrin alpha-1 OS=Homo sapiens OX=9606 GN=ITGA1 PE=1 SV=2
R.SEN[+1540.529]ASLVLSSSNQK.R	HexNAc(2)Hex(7)	N[+1541]	368.11	>sp|P56199|ITA1_HUMAN Integrin alpha-1 OS=Homo sapiens OX=9606 GN=ITGA1 PE=1 SV=2
R.SEN[+1702.581]ASLVLSSSNQK.R	HexNAc(2)Hex(8)	N[+1703]	677.5	>sp|P56199|ITA1_HUMAN Integrin alpha-1 OS=Homo sapiens OX=9606 GN=ITGA1 PE=1 SV=2
K.VFKPPSSTEALN[+1864.634]DSQEFPFPETPTK.V	HexNAc(2)Hex(9)	N[+1865]	382.89	>sp|Q4ZIN3|MBRL_HUMAN Membralin OS=Homo sapiens OX=9606 GN=TMEM259 PE=1 SV=1
K.VFKPPSSTEALN[+1540.529]DSQEFPFPETPTK.V	HexNAc(2)Hex(7)	N[+1541]	390.98	>sp|Q4ZIN3|MBRL_HUMAN Membralin OS=Homo sapiens OX=9606 GN=TMEM259 PE=1 SV=1
K.VFKPPSSTEALN[+1378.476]DSQEFPFPETPTK.V	HexNAc(2)Hex(6)	N[+1378]	402.5	>sp|Q4ZIN3|MBRL_HUMAN Membralin OS=Homo sapiens OX=9606 GN=TMEM259 PE=1 SV=1
K.VFKPPSSTEALN[+1702.581]DSQEFPFPETPTK.V	HexNAc(2)Hex(8)	N[+1703]	502.11	>sp|Q4ZIN3|MBRL_HUMAN Membralin OS=Homo sapiens OX=9606 GN=TMEM259 PE=1 SV=1
R.AN[+1378.476]HSGAVVLLK.R	HexNAc(2)Hex(6)	N[+1378]	301.25	>sp|P23229|ITA6_HUMAN Integrin alpha-6 OS=Homo sapiens OX=9606 GN=ITGA6 PE=1 SV=5
K.QLSC[+57.021]VANQN[+1913.677]GSQADC[+57.021]ELGNPFK.R	HexNAc(4)Hex(5)NeuAc(1)	C[+57]*2, N[+1914]	331.7	>sp|P23229|ITA6_HUMAN Integrin alpha-6 OS=Homo sapiens OX=9606 GN=ITGA6 PE=1 SV=5
K.QLSC[+57.021]VANQN[+2059.735]GSQADC[+57.021]ELGNPFK.R	HexNAc(4)Hex(5)Fuc(1)NeuAc(1)	C[+57]*2, N[+2060]	356.58	>sp|P23229|ITA6_HUMAN Integrin alpha-6 OS=Homo sapiens OX=9606 GN=ITGA6 PE=1 SV=5
R.N[+1378.476]C[+57.021]SAAPQPEPAAGLASYPELR.L	HexNAc(2)Hex(6)	C[+57], N[+1378]	844.91	>sp|O75718|CRTAP_HUMAN Cartilage-associated protein OS=Homo sapiens OX=9606 GN=CRTAP PE=1 SV=1
K.YQTLN[+1540.529]C[+57.021]SVNVNC[+57.021]VNIR.C	HexNAc(2)Hex(7)	C[+57]*2, N[+1541]	569.94	>sp|P23229|ITA6_HUMAN Integrin alpha-6 OS=Homo sapiens OX=9606 GN=ITGA6 PE=1 SV=5
K.YQTLN[+1378.476]C[+57.021]SVNVNC[+57.021]VNIR.C	HexNAc(2)Hex(6)	C[+57]*2, N[+1378]	836.48	>sp|P23229|ITA6_HUMAN Integrin alpha-6 OS=Homo sapiens OX=9606 GN=ITGA6 PE=1 SV=5
R.LWN[+1864.634]STFLEEYSK.L	HexNAc(2)Hex(9)	N[+1865]	518.98	>sp|P23229|ITA6_HUMAN Integrin alpha-6 OS=Homo sapiens OX=9606 GN=ITGA6 PE=1 SV=5
R.N[+1864.634]C[+57.021]SAAPQPEPAAGLASYPELR.L	HexNAc(2)Hex(9)	C[+57], N[+1865]	858.99	>sp|O75718|CRTAP_HUMAN Cartilage-associated protein OS=Homo sapiens OX=9606 GN=CRTAP PE=1 SV=1
R.N[+1702.581]C[+57.021]SAAPQPEPAAGLASYPELR.L	HexNAc(2)Hex(8)	C[+57], N[+1703]	864.56	>sp|O75718|CRTAP_HUMAN Cartilage-associated protein OS=Homo sapiens OX=9606 GN=CRTAP PE=1 SV=1
R.N[+3704.312]C[+57.021]SAAPQPEPAAGLASYPELR.L	HexNAc(7)Hex(6)Fuc(1)NeuAc(4)	C[+57], N[+3704]	891.9	>sp|O75718|CRTAP_HUMAN Cartilage-associated protein OS=Homo sapiens OX=9606 GN=CRTAP PE=1 SV=1
R.LPADC[+57.021]IDC[+57.021]TTN[+1702.581]FSC[+57.021]TYGK.P	HexNAc(2)Hex(8)	C[+57]*3, N[+1703]	502.34	>sp|Q9BRN9|TM2D3_HUMAN TM2 domain-containing protein 3 OS=Homo sapiens OX=9606 GN=TM2D3 PE=2 SV=2
R.LPADC[+57.021]IDC[+57.021]TTN[+1540.529]FSC[+57.021]TYGK.P	HexNAc(2)Hex(7)	C[+57]*3, N[+1541]	580.08	>sp|Q9BRN9|TM2D3_HUMAN TM2 domain-containing protein 3 OS=Homo sapiens OX=9606 GN=TM2D3 PE=2 SV=2
R.N[+1540.529]C[+57.021]SAAPQPEPAAGLASYPELR.L	HexNAc(2)Hex(7)	C[+57], N[+1541]	892.59	>sp|O75718|CRTAP_HUMAN Cartilage-associated protein OS=Homo sapiens OX=9606 GN=CRTAP PE=1 SV=1
K.NFIIN[+1702.581]MTC[+57.021]R.F	HexNAc(2)Hex(8)	C[+57], N[+1703]	409.2	>sp|Q9BRN9|TM2D3_HUMAN TM2 domain-containing protein 3 OS=Homo sapiens OX=9606 GN=TM2D3 PE=2 SV=2
R.FC[+57.021]WQLPETDYEC[+57.021]TN[+1702.581]STSC[+57.021]MTVSC[+57.021]PR.Q	HexNAc(2)Hex(8)	C[+57]*4, N[+1703]	479.43	>sp|Q9BRN9|TM2D3_HUMAN TM2 domain-containing protein 3 OS=Homo sapiens OX=9606 GN=TM2D3 PE=2 SV=2
R.FC[+57.021]WQLPETDYEC[+57.021]TN[+1864.634]STSC[+57.021]MTVSC[+57.021]PR.Q	HexNAc(2)Hex(9)	C[+57]*4, N[+1865]	668.64	>sp|Q9BRN9|TM2D3_HUMAN TM2 domain-containing protein 3 OS=Homo sapiens OX=9606 GN=TM2D3 PE=2 SV=2
K.LKVPESENN[+1378.476]K.T	HexNAc(2)Hex(6)	N[+1378]	321.47	>sp|Q5JRA6|TGO1_HUMAN Transport and Golgi organization protein 1 homolog OS=Homo sapiens OX=9606 GN=MIA3 PE=1 SV=1
K.LKVPESENN[+1216.423]K.T	HexNAc(2)Hex(5)	N[+1216]	366.05	>sp|Q5JRA6|TGO1_HUMAN Transport and Golgi organization protein 1 homolog OS=Homo sapiens OX=9606 GN=MIA3 PE=1 SV=1
K.LKVPESENN[+1702.581]K.T	HexNAc(2)Hex(8)	N[+1703]	371.83	>sp|Q5JRA6|TGO1_HUMAN Transport and Golgi organization protein 1 homolog OS=Homo sapiens OX=9606 GN=MIA3 PE=1 SV=1
K.TSN[+1378.476]SSQVSNEQDKIDAYK.L	HexNAc(2)Hex(6)	N[+1378]	348.31	>sp|Q5JRA6|TGO1_HUMAN Transport and Golgi organization protein 1 homolog OS=Homo sapiens OX=9606 GN=MIA3 PE=1 SV=1
K.TSN[+1702.581]SSQVSNEQDKIDAYK.L	HexNAc(2)Hex(8)	N[+1703]	366.65	>sp|Q5JRA6|TGO1_HUMAN Transport and Golgi organization protein 1 homolog OS=Homo sapiens OX=9606 GN=MIA3 PE=1 SV=1
K.TSN[+1540.529]SSQVSNEQDKIDAYK.L	HexNAc(2)Hex(7)	N[+1541]	448.07	>sp|Q5JRA6|TGO1_HUMAN Transport and Golgi organization protein 1 homolog OS=Homo sapiens OX=9606 GN=MIA3 PE=1 SV=1
R.KIQQESLGSAPLMGDDHPN[+1378.476]ASR.D	HexNAc(2)Hex(6)	N[+1378]	399.38	>sp|Q5JRA6|TGO1_HUMAN Transport and Golgi organization protein 1 homolog OS=Homo sapiens OX=9606 GN=MIA3 PE=1 SV=1
R.KIQQESLGSAPLMGDDHPN[+1702.581]ASR.D	HexNAc(2)Hex(8)	N[+1703]	428.63	>sp|Q5JRA6|TGO1_HUMAN Transport and Golgi organization protein 1 homolog OS=Homo sapiens OX=9606 GN=MIA3 PE=1 SV=1
K.IQQESLGSAPLMGDDHPN[+2701.983]ASR.D	HexNAc(7)Hex(7)Fuc(1)	N[+2702]	350.7	>sp|Q5JRA6|TGO1_HUMAN Transport and Golgi organization protein 1 homolog OS=Homo sapiens OX=9606 GN=MIA3 PE=1 SV=1
K.IQQESLGSAPLMGDDHPN[+1378.476]ASR.D	HexNAc(2)Hex(6)	N[+1378]	393.91	>sp|Q5JRA6|TGO1_HUMAN Transport and Golgi organization protein 1 homolog OS=Homo sapiens OX=9606 GN=MIA3 PE=1 SV=1
K.IQQESLGSAPLMGDDHPN[+1702.581]ASR.D	HexNAc(2)Hex(8)	N[+1703]	440.34	>sp|Q5JRA6|TGO1_HUMAN Transport and Golgi organization protein 1 homolog OS=Homo sapiens OX=9606 GN=MIA3 PE=1 SV=1
K.KFLKPYTLEEQKN[+2946.089]LTVC[+57.021]PDGALFEQK.G	HexNAc(9)Hex(6)Fuc(1)	C[+57], N[+2946]	370.96	>sp|P54709|AT1B3_HUMAN Sodium/potassium-transporting ATPase subunit beta-3 OS=Homo sapiens OX=9606 GN=ATP1B3 PE=1 SV=1
K.FLKPYTLEEQKN[+2018.708]LTVC[+57.021]PDGALFEQK.G	HexNAc(3)Hex(6)Fuc(1)NeuAc(1)	C[+57], N[+2019]	302.95	>sp|P54709|AT1B3_HUMAN Sodium/potassium-transporting ATPase subunit beta-3 OS=Homo sapiens OX=9606 GN=ATP1B3 PE=1 SV=1
K.FLKPYTLEEQKN[+2350.830]LTVC[+57.021]PDGALFEQK.G	HexNAc(4)Hex(5)Fuc(1)NeuAc(2)	C[+57], N[+2351]	306.38	>sp|P54709|AT1B3_HUMAN Sodium/potassium-transporting ATPase subunit beta-3 OS=Homo sapiens OX=9606 GN=ATP1B3 PE=1 SV=1
K.FLKPYTLEEQKN[+2059.735]LTVC[+57.021]PDGALFEQK.G	HexNAc(4)Hex(5)Fuc(1)NeuAc(1)	C[+57], N[+2060]	308.52	>sp|P54709|AT1B3_HUMAN Sodium/potassium-transporting ATPase subunit beta-3 OS=Homo sapiens OX=9606 GN=ATP1B3 PE=1 SV=1
K.FLKPYTLEEQKN[+2789.999]LTVC[+57.021]PDGALFEQK.G	HexNAc(6)Hex(7)Fuc(1)NeuAc(1)	C[+57], N[+2790]	323.24	>sp|P54709|AT1B3_HUMAN Sodium/potassium-transporting ATPase subunit beta-3 OS=Homo sapiens OX=9606 GN=ATP1B3 PE=1 SV=1
K.FLKPYTLEEQKN[+1768.640]LTVC[+57.021]PDGALFEQK.G	HexNAc(4)Hex(5)Fuc(1)	C[+57], N[+1769]	344.29	>sp|P54709|AT1B3_HUMAN Sodium/potassium-transporting ATPase subunit beta-3 OS=Homo sapiens OX=9606 GN=ATP1B3 PE=1 SV=1
K.FLKPYTLEEQKN[+1378.476]LTVC[+57.021]PDGALFEQK.G	HexNAc(2)Hex(6)	C[+57], N[+1378]	423.74	>sp|P54709|AT1B3_HUMAN Sodium/potassium-transporting ATPase subunit beta-3 OS=Homo sapiens OX=9606 GN=ATP1B3 PE=1 SV=1
K.FLKPYTLEEQKN[+2026.687]LTVC[+57.021]PDGALFEQK.G	HexNAc(2)Hex(10)	C[+57], N[+2027]	458.96	>sp|P54709|AT1B3_HUMAN Sodium/potassium-transporting ATPase subunit beta-3 OS=Homo sapiens OX=9606 GN=ATP1B3 PE=1 SV=1
K.FLKPYTLEEQKN[+1864.634]LTVC[+57.021]PDGALFEQK.G	HexNAc(2)Hex(9)	C[+57], N[+1865]	500.98	>sp|P54709|AT1B3_HUMAN Sodium/potassium-transporting ATPase subunit beta-3 OS=Homo sapiens OX=9606 GN=ATP1B3 PE=1 SV=1
K.FLKPYTLEEQKN[+1540.529]LTVC[+57.021]PDGALFEQK.G	HexNAc(2)Hex(7)	C[+57], N[+1541]	732.94	>sp|P54709|AT1B3_HUMAN Sodium/potassium-transporting ATPase subunit beta-3 OS=Homo sapiens OX=9606 GN=ATP1B3 PE=1 SV=1
K.FLKPYTLEEQKN[+1702.581]LTVC[+57.021]PDGALFEQK.G	HexNAc(2)Hex(8)	C[+57], N[+1703]	755.17	>sp|P54709|AT1B3_HUMAN Sodium/potassium-transporting ATPase subunit beta-3 OS=Homo sapiens OX=9606 GN=ATP1B3 PE=1 SV=1
K.PYTLEEQKN[+1768.640]LTVC[+57.021]PDGALFEQK.G	HexNAc(4)Hex(5)Fuc(1)	C[+57], N[+1769]	324.13	>sp|P54709|AT1B3_HUMAN Sodium/potassium-transporting ATPase subunit beta-3 OS=Homo sapiens OX=9606 GN=ATP1B3 PE=1 SV=1
K.N[+1702.581]LTVC[+57.021]PDGALFEQK.G	HexNAc(2)Hex(8)	C[+57], N[+1703]	305.03	>sp|P54709|AT1B3_HUMAN Sodium/potassium-transporting ATPase subunit beta-3 OS=Homo sapiens OX=9606 GN=ATP1B3 PE=1 SV=1
K.N[+1864.634]LTVC[+57.021]PDGALFEQK.G	HexNAc(2)Hex(9)	C[+57], N[+1865]	479.04	>sp|P54709|AT1B3_HUMAN Sodium/potassium-transporting ATPase subunit beta-3 OS=Homo sapiens OX=9606 GN=ATP1B3 PE=1 SV=1
K.N[+1540.529]LTVC[+57.021]PDGALFEQK.G	HexNAc(2)Hex(7)	C[+57], N[+1541]	513.27	>sp|P54709|AT1B3_HUMAN Sodium/potassium-transporting ATPase subunit beta-3 OS=Homo sapiens OX=9606 GN=ATP1B3 PE=1 SV=1
K.LHVGYLQPLVAVQVSFAPN[+2350.830]NTGK.E	HexNAc(4)Hex(5)Fuc(1)NeuAc(2)	N[+2351]	333.14	>sp|P54709|AT1B3_HUMAN Sodium/potassium-transporting ATPase subunit beta-3 OS=Homo sapiens OX=9606 GN=ATP1B3 PE=1 SV=1
K.LHVGYLQPLVAVQVSFAPN[+2059.735]NTGK.E	HexNAc(4)Hex(5)Fuc(1)NeuAc(1)	N[+2060]	355.35	>sp|P54709|AT1B3_HUMAN Sodium/potassium-transporting ATPase subunit beta-3 OS=Homo sapiens OX=9606 GN=ATP1B3 PE=1 SV=1
R.ELAVPDGYTN[+2350.830]R.T	HexNAc(4)Hex(5)Fuc(1)NeuAc(2)	N[+2351]	360.43	>sp|P26006|ITA3_HUMAN Integrin alpha-3 OS=Homo sapiens OX=9606 GN=ITGA3 PE=1 SV=5
R.ELAVPDGYTN[+2026.687]R.T	HexNAc(2)Hex(10)	N[+2027]	388.95	>sp|P26006|ITA3_HUMAN Integrin alpha-3 OS=Homo sapiens OX=9606 GN=ITGA3 PE=1 SV=5
R.ELAVPDGYTN[+1702.581]R.T	HexNAc(2)Hex(8)	N[+1703]	390.81	>sp|P26006|ITA3_HUMAN Integrin alpha-3 OS=Homo sapiens OX=9606 GN=ITGA3 PE=1 SV=5
R.ELAVPDGYTN[+1864.634]R.T	HexNAc(2)Hex(9)	N[+1865]	425.18	>sp|P26006|ITA3_HUMAN Integrin alpha-3 OS=Homo sapiens OX=9606 GN=ITGA3 PE=1 SV=5
K.N[+1702.581]ITIVTGAPR.H	HexNAc(2)Hex(8)	N[+1703]	306.74	>sp|P26006|ITA3_HUMAN Integrin alpha-3 OS=Homo sapiens OX=9606 GN=ITGA3 PE=1 SV=5
K.N[+1378.476]ITIVTGAPR.H	HexNAc(2)Hex(6)	N[+1378]	338.74	>sp|P26006|ITA3_HUMAN Integrin alpha-3 OS=Homo sapiens OX=9606 GN=ITGA3 PE=1 SV=5
K.N[+2026.687]ITIVTGAPR.H	HexNAc(2)Hex(10)	N[+2027]	402.2	>sp|P26006|ITA3_HUMAN Integrin alpha-3 OS=Homo sapiens OX=9606 GN=ITGA3 PE=1 SV=5
R.SLDAYPILNQAQALEN[+1702.581]HTEVQFQK.E	HexNAc(2)Hex(8)	N[+1703]	327.3	>sp|P26006|ITA3_HUMAN Integrin alpha-3 OS=Homo sapiens OX=9606 GN=ITGA3 PE=1 SV=5
R.SLDAYPILNQAQALEN[+1864.634]HTEVQFQK.E	HexNAc(2)Hex(9)	N[+1865]	351.83	>sp|P26006|ITA3_HUMAN Integrin alpha-3 OS=Homo sapiens OX=9606 GN=ITGA3 PE=1 SV=5
R.SLDAYPILNQAQALEN[+1540.529]HTEVQFQK.E	HexNAc(2)Hex(7)	N[+1541]	547.68	>sp|P26006|ITA3_HUMAN Integrin alpha-3 OS=Homo sapiens OX=9606 GN=ITGA3 PE=1 SV=5
R.AHC[+57.021]VWLEC[+57.021]PIPDAPVVTN[+2278.809]VTVK.A	HexNAc(5)Hex(6)NeuAc(1)	C[+57]*2, N[+2279]	310.97	>sp|P26006|ITA3_HUMAN Integrin alpha-3 OS=Homo sapiens OX=9606 GN=ITGA3 PE=1 SV=5
R.AHC[+57.021]VWLEC[+57.021]PIPDAPVVTN[+1622.582]VTVK.A	HexNAc(4)Hex(5)	C[+57]*2, N[+1623]	313.28	>sp|P26006|ITA3_HUMAN Integrin alpha-3 OS=Homo sapiens OX=9606 GN=ITGA3 PE=1 SV=5
R.AHC[+57.021]VWLEC[+57.021]PIPDAPVVTN[+1987.714]VTVK.A	HexNAc(5)Hex(6)	C[+57]*2, N[+1988]	329.79	>sp|P26006|ITA3_HUMAN Integrin alpha-3 OS=Homo sapiens OX=9606 GN=ITGA3 PE=1 SV=5
R.AHC[+57.021]VWLEC[+57.021]PIPDAPVVTN[+1864.634]VTVK.A	HexNAc(2)Hex(9)	C[+57]*2, N[+1865]	341.34	>sp|P26006|ITA3_HUMAN Integrin alpha-3 OS=Homo sapiens OX=9606 GN=ITGA3 PE=1 SV=5
R.AHC[+57.021]VWLEC[+57.021]PIPDAPVVTN[+1702.581]VTVK.A	HexNAc(2)Hex(8)	C[+57]*2, N[+1703]	371.31	>sp|P26006|ITA3_HUMAN Integrin alpha-3 OS=Homo sapiens OX=9606 GN=ITGA3 PE=1 SV=5
R.AHC[+57.021]VWLEC[+57.021]PIPDAPVVTN[+1913.677]VTVK.A	HexNAc(4)Hex(5)NeuAc(1)	C[+57]*2, N[+1914]	419.48	>sp|P26006|ITA3_HUMAN Integrin alpha-3 OS=Homo sapiens OX=9606 GN=ITGA3 PE=1 SV=5
R.AHC[+57.021]VWLEC[+57.021]PIPDAPVVTN[+1540.529]VTVK.A	HexNAc(2)Hex(7)	C[+57]*2, N[+1541]	449.73	>sp|P26006|ITA3_HUMAN Integrin alpha-3 OS=Homo sapiens OX=9606 GN=ITGA3 PE=1 SV=5
R.SN[+1702.581]HTGFLHMDC[+57.021]EIK.G	HexNAc(2)Hex(8)	C[+57], N[+1703]	489.09	>sp|Q6PJF5|RHDF2_HUMAN Inactive rhomboid protein 2 OS=Homo sapiens OX=9606 GN=RHBDF2 PE=1 SV=2
K.EIFVAN[+2026.687]GTQGK.L	HexNAc(2)Hex(10)	N[+2027]	319.7	>sp|O95297|MPZL1_HUMAN Myelin protein zero-like protein 1 OS=Homo sapiens OX=9606 GN=MPZL1 PE=1 SV=1
K.EIFVAN[+1540.529]GTQGK.L	HexNAc(2)Hex(7)	N[+1541]	392.58	>sp|O95297|MPZL1_HUMAN Myelin protein zero-like protein 1 OS=Homo sapiens OX=9606 GN=MPZL1 PE=1 SV=1
K.KDASINIENMQFIHN[+1710.598]GTYIC[+57.021]DVK.N	HexNAc(3)Hex(5)NeuAc(1)	C[+57], N[+1711]	332.59	>sp|O95297|MPZL1_HUMAN Myelin protein zero-like protein 1 OS=Homo sapiens OX=9606 GN=MPZL1 PE=1 SV=1
R.VWN[+1702.581]STFIEDYR.D	HexNAc(2)Hex(8)	N[+1703]	479.18	>sp|P26006|ITA3_HUMAN Integrin alpha-3 OS=Homo sapiens OX=9606 GN=ITGA3 PE=1 SV=5
R.VWN[+1864.634]STFIEDYR.D	HexNAc(2)Hex(9)	N[+1865]	573.01	>sp|P26006|ITA3_HUMAN Integrin alpha-3 OS=Homo sapiens OX=9606 GN=ITGA3 PE=1 SV=5
R.VWN[+1864.634]STFIEDYRDFDR.V	HexNAc(2)Hex(9)	N[+1865]	313.42	>sp|P26006|ITA3_HUMAN Integrin alpha-3 OS=Homo sapiens OX=9606 GN=ITGA3 PE=1 SV=5
R.VWN[+1702.581]STFIEDYRDFDR.V	HexNAc(2)Hex(8)	N[+1703]	371.7	>sp|P26006|ITA3_HUMAN Integrin alpha-3 OS=Homo sapiens OX=9606 GN=ITGA3 PE=1 SV=5
K.DASINIENMQFIHN[+1702.581]GTYIC[+57.021]DVK.N	HexNAc(2)Hex(8)	C[+57], N[+1703]	307.88	>sp|O95297|MPZL1_HUMAN Myelin protein zero-like protein 1 OS=Homo sapiens OX=9606 GN=MPZL1 PE=1 SV=1
K.DASINIENMQFIHN[+1913.677]GTYIC[+57.021]DVK.N	HexNAc(4)Hex(5)NeuAc(1)	C[+57], N[+1914]	311.43	>sp|O95297|MPZL1_HUMAN Myelin protein zero-like protein 1 OS=Homo sapiens OX=9606 GN=MPZL1 PE=1 SV=1
K.DASINIENMQFIHN[+1710.598]GTYIC[+57.021]DVK.N	HexNAc(3)Hex(5)NeuAc(1)	C[+57], N[+1711]	319.44	>sp|O95297|MPZL1_HUMAN Myelin protein zero-like protein 1 OS=Homo sapiens OX=9606 GN=MPZL1 PE=1 SV=1
K.DASINIENMQFIHN[+1540.529]GTYIC[+57.021]DVK.N	HexNAc(2)Hex(7)	C[+57], N[+1541]	330.77	>sp|O95297|MPZL1_HUMAN Myelin protein zero-like protein 1 OS=Homo sapiens OX=9606 GN=MPZL1 PE=1 SV=1
R.TSIPTINMEN[+1378.476]K.T	HexNAc(2)Hex(6)	N[+1378]	322.16	>sp|P26006|ITA3_HUMAN Integrin alpha-3 OS=Homo sapiens OX=9606 GN=ITGA3 PE=1 SV=5
R.TSIPTINMEN[+1864.634]K.T	HexNAc(2)Hex(9)	N[+1865]	351.42	>sp|P26006|ITA3_HUMAN Integrin alpha-3 OS=Homo sapiens OX=9606 GN=ITGA3 PE=1 SV=5
R.TSIPTINMEN[+1540.529]K.T	HexNAc(2)Hex(7)	N[+1541]	563.45	>sp|P26006|ITA3_HUMAN Integrin alpha-3 OS=Homo sapiens OX=9606 GN=ITGA3 PE=1 SV=5
K.LVGGPVAGGDPN[+1864.634]QTIR.G	HexNAc(2)Hex(9)	N[+1865]	446.58	>sp|O15230|LAMA5_HUMAN Laminin subunit alpha-5 OS=Homo sapiens OX=9606 GN=LAMA5 PE=1 SV=8
K.LVGGPVAGGDPN[+1702.581]QTIR.G	HexNAc(2)Hex(8)	N[+1703]	703.64	>sp|O15230|LAMA5_HUMAN Laminin subunit alpha-5 OS=Homo sapiens OX=9606 GN=LAMA5 PE=1 SV=8
R.PGAMN[+1864.634]FSYSPLLR.E	HexNAc(2)Hex(9)	N[+1865]	458.53	>sp|O15230|LAMA5_HUMAN Laminin subunit alpha-5 OS=Homo sapiens OX=9606 GN=LAMA5 PE=1 SV=8
R.PGAMN[+1702.581]FSYSPLLR.E	HexNAc(2)Hex(8)	N[+1703]	525.98	>sp|O15230|LAMA5_HUMAN Laminin subunit alpha-5 OS=Homo sapiens OX=9606 GN=LAMA5 PE=1 SV=8
R.EEGRSATC[+57.021]AN[+1200.428]C[+57.021]TAQSQPVAFPPSTEPAFITVPQR.G	HexNAc(2)Hex(4)Fuc(1)	C[+57]*2, N[+1200]	309.8	>sp|O15230|LAMA5_HUMAN Laminin subunit alpha-5 OS=Homo sapiens OX=9606 GN=LAMA5 PE=1 SV=8
R.VWQGHAN[+1864.634]ASFC[+57.021]PHGYGC[+57.021]R.T	HexNAc(2)Hex(9)	C[+57]*2, N[+1865]	339.8	>sp|O15230|LAMA5_HUMAN Laminin subunit alpha-5 OS=Homo sapiens OX=9606 GN=LAMA5 PE=1 SV=8
R.GIN[+1864.634]ASSMAWAR.L	HexNAc(2)Hex(9)	N[+1865]	384.94	>sp|O15230|LAMA5_HUMAN Laminin subunit alpha-5 OS=Homo sapiens OX=9606 GN=LAMA5 PE=1 SV=8
R.GIN[+1702.581]ASSMAWAR.L	HexNAc(2)Hex(8)	N[+1703]	431.8	>sp|O15230|LAMA5_HUMAN Laminin subunit alpha-5 OS=Homo sapiens OX=9606 GN=LAMA5 PE=1 SV=8
R.LN[+1864.634]ASIADLQSQLR.S	HexNAc(2)Hex(9)	N[+1865]	714.38	>sp|O15230|LAMA5_HUMAN Laminin subunit alpha-5 OS=Homo sapiens OX=9606 GN=LAMA5 PE=1 SV=8
R.YN[+1378.476]C[+57.021]SIESPR.K	HexNAc(2)Hex(6)	C[+57], N[+1378]	322.38	>sp|O00469|PLOD2_HUMAN Procollagen-lysine,2-oxoglutarate 5-dioxygenase 2 OS=Homo sapiens OX=9606 GN=PLOD2 PE=1 SV=2
R.TLSELMSQTGHLGLAN[+1864.634]ASAPSGEQLLR.T	HexNAc(2)Hex(9)	N[+1865]	302.07	>sp|O15230|LAMA5_HUMAN Laminin subunit alpha-5 OS=Homo sapiens OX=9606 GN=LAMA5 PE=1 SV=8
R.TLSELMSQTGHLGLAN[+1702.581]ASAPSGEQLLR.T	HexNAc(2)Hex(8)	N[+1703]	365.68	>sp|O15230|LAMA5_HUMAN Laminin subunit alpha-5 OS=Homo sapiens OX=9606 GN=LAMA5 PE=1 SV=8
R.TLSELMSQTGHLGLAN[+1704.635]ASAPSGEQLLR.T	HexNAc(6)Hex(3)	N[+1705]	566.56	>sp|O15230|LAMA5_HUMAN Laminin subunit alpha-5 OS=Homo sapiens OX=9606 GN=LAMA5 PE=1 SV=8
R.YN[+1540.529]C[+57.021]SIESPR.K	HexNAc(2)Hex(7)	C[+57], N[+1541]	345.61	>sp|O00469|PLOD2_HUMAN Procollagen-lysine,2-oxoglutarate 5-dioxygenase 2 OS=Homo sapiens OX=9606 GN=PLOD2 PE=1 SV=2
R.DN[+1864.634]ATLQATLHAAR.D	HexNAc(2)Hex(9)	N[+1865]	376.82	>sp|O15230|LAMA5_HUMAN Laminin subunit alpha-5 OS=Homo sapiens OX=9606 GN=LAMA5 PE=1 SV=8
R.DN[+1378.476]ATLQATLHAAR.D	HexNAc(2)Hex(6)	N[+1378]	423.53	>sp|O15230|LAMA5_HUMAN Laminin subunit alpha-5 OS=Homo sapiens OX=9606 GN=LAMA5 PE=1 SV=8
R.DN[+1702.581]ATLQATLHAAR.D	HexNAc(2)Hex(8)	N[+1703]	440.33	>sp|O15230|LAMA5_HUMAN Laminin subunit alpha-5 OS=Homo sapiens OX=9606 GN=LAMA5 PE=1 SV=8
R.AQQLLAN[+2350.830]STALEEAMLQEQQR.L	HexNAc(4)Hex(5)Fuc(1)NeuAc(2)	N[+2351]	323.33	>sp|O15230|LAMA5_HUMAN Laminin subunit alpha-5 OS=Homo sapiens OX=9606 GN=LAMA5 PE=1 SV=8
R.AQQLLAN[+1702.581]STALEEAMLQEQQR.L	HexNAc(2)Hex(8)	N[+1703]	352.99	>sp|O15230|LAMA5_HUMAN Laminin subunit alpha-5 OS=Homo sapiens OX=9606 GN=LAMA5 PE=1 SV=8
R.AQQLLAN[+1864.634]STALEEAMLQEQQR.L	HexNAc(2)Hex(9)	N[+1865]	554.48	>sp|O15230|LAMA5_HUMAN Laminin subunit alpha-5 OS=Homo sapiens OX=9606 GN=LAMA5 PE=1 SV=8
R.AQQLLAN[+1378.476]STALEEAMLQEQQR.L	HexNAc(2)Hex(6)	N[+1378]	625.97	>sp|O15230|LAMA5_HUMAN Laminin subunit alpha-5 OS=Homo sapiens OX=9606 GN=LAMA5 PE=1 SV=8
R.GVHN[+1864.634]ASLALSASIGR.V	HexNAc(2)Hex(9)	N[+1865]	527.99	>sp|O15230|LAMA5_HUMAN Laminin subunit alpha-5 OS=Homo sapiens OX=9606 GN=LAMA5 PE=1 SV=8
R.GVHN[+1702.581]ASLALSASIGR.V	HexNAc(2)Hex(8)	N[+1703]	659.62	>sp|O15230|LAMA5_HUMAN Laminin subunit alpha-5 OS=Homo sapiens OX=9606 GN=LAMA5 PE=1 SV=8
R.LN[+1702.581]TTGVSAGC[+57.021]TADLLVGR.A	HexNAc(2)Hex(8)	C[+57], N[+1703]	483.97	>sp|O15230|LAMA5_HUMAN Laminin subunit alpha-5 OS=Homo sapiens OX=9606 GN=LAMA5 PE=1 SV=8
R.VFDLQQNLGSVN[+1702.581]VSTGC[+57.021]APALQAQTPGLGPR.G	HexNAc(2)Hex(8)	C[+57], N[+1703]	300.28	>sp|O15230|LAMA5_HUMAN Laminin subunit alpha-5 OS=Homo sapiens OX=9606 GN=LAMA5 PE=1 SV=8
R.VFDLQQNLGSVN[+1864.634]VSTGC[+57.021]APALQAQTPGLGPR.G	HexNAc(2)Hex(9)	C[+57], N[+1865]	323.1	>sp|O15230|LAMA5_HUMAN Laminin subunit alpha-5 OS=Homo sapiens OX=9606 GN=LAMA5 PE=1 SV=8
R.VFDLQQNLGSVN[+2026.687]VSTGC[+57.021]APALQAQTPGLGPR.G	HexNAc(2)Hex(10)	C[+57], N[+2027]	368.68	>sp|O15230|LAMA5_HUMAN Laminin subunit alpha-5 OS=Homo sapiens OX=9606 GN=LAMA5 PE=1 SV=8
R.VFDLQQNLGSVN[+1704.635]VSTGC[+57.021]APALQAQTPGLGPR.G	HexNAc(6)Hex(3)	C[+57], N[+1705]	583.38	>sp|O15230|LAMA5_HUMAN Laminin subunit alpha-5 OS=Homo sapiens OX=9606 GN=LAMA5 PE=1 SV=8
K.ELDPTN[+3517.228]MTYITNQAAVYFEK.G	HexNAc(6)Hex(7)NeuAc(4)	N[+3517]	305.12	>sp|P31948|STIP1_HUMAN Stress-induced-phosphoprotein 1 OS=Homo sapiens OX=9606 GN=STIP1 PE=1 SV=1
K.N[+1540.529]ASSEYSGTYSC[+57.021]TVR.N	HexNAc(2)Hex(7)	C[+57], N[+1541]	610.7	>sp|P78310|CXAR_HUMAN Coxsackievirus and adenovirus receptor OS=Homo sapiens OX=9606 GN=CXADR PE=1 SV=1
K.GSLSYLN[+1864.634]VTR.K	HexNAc(2)Hex(9)	N[+1865]	313.97	>sp|P07339|CATD_HUMAN Cathepsin D OS=Homo sapiens OX=9606 GN=CTSD PE=1 SV=1
K.GSLSYLN[+1540.529]VTR.K	HexNAc(2)Hex(7)	N[+1541]	314.05	>sp|P07339|CATD_HUMAN Cathepsin D OS=Homo sapiens OX=9606 GN=CTSD PE=1 SV=1
K.GSLSYLN[+2026.687]VTR.K	HexNAc(2)Hex(10)	N[+2027]	335.54	>sp|P07339|CATD_HUMAN Cathepsin D OS=Homo sapiens OX=9606 GN=CTSD PE=1 SV=1
K.TVAQN[+3007.058]YSSVTHLHSIGK.S	HexNAc(5)Hex(6)Fuc(1)NeuAc(3)	N[+3007]	301.33	>sp|P14384|CBPM_HUMAN Carboxypeptidase M OS=Homo sapiens OX=9606 GN=CPM PE=1 SV=2
K.TVAQN[+1864.634]YSSVTHLHSIGK.S	HexNAc(2)Hex(9)	N[+1865]	305.73	>sp|P14384|CBPM_HUMAN Carboxypeptidase M OS=Homo sapiens OX=9606 GN=CPM PE=1 SV=2
K.TVAQN[+2059.735]YSSVTHLHSIGK.S	HexNAc(4)Hex(5)Fuc(1)NeuAc(1)	N[+2060]	354.86	>sp|P14384|CBPM_HUMAN Carboxypeptidase M OS=Homo sapiens OX=9606 GN=CPM PE=1 SV=2
K.TVAQN[+2350.830]YSSVTHLHSIGK.S	HexNAc(4)Hex(5)Fuc(1)NeuAc(2)	N[+2351]	356.69	>sp|P14384|CBPM_HUMAN Carboxypeptidase M OS=Homo sapiens OX=9606 GN=CPM PE=1 SV=2
R.NFPDAFEYNN[+2059.735]VSR.Q	HexNAc(4)Hex(5)Fuc(1)NeuAc(1)	N[+2060]	304.24	>sp|P14384|CBPM_HUMAN Carboxypeptidase M OS=Homo sapiens OX=9606 GN=CPM PE=1 SV=2
K.SQN[+1702.581]FSALK.K	HexNAc(2)Hex(8)	N[+1703]	313.4	>sp|P14384|CBPM_HUMAN Carboxypeptidase M OS=Homo sapiens OX=9606 GN=CPM PE=1 SV=2
K.SQN[+1378.476]FSALK.K	HexNAc(2)Hex(6)	N[+1378]	329.81	>sp|P14384|CBPM_HUMAN Carboxypeptidase M OS=Homo sapiens OX=9606 GN=CPM PE=1 SV=2
K.PLGLAN[+1704.635]DTDHYFLR.Y	HexNAc(6)Hex(3)	N[+1705]	422.3	>sp|Q969N2|PIGT_HUMAN GPI transamidase component PIG-T OS=Homo sapiens OX=9606 GN=PIGT PE=1 SV=1
K.PLGLAN[+1702.581]DTDHYFLR.Y	HexNAc(2)Hex(8)	N[+1703]	567.74	>sp|Q969N2|PIGT_HUMAN GPI transamidase component PIG-T OS=Homo sapiens OX=9606 GN=PIGT PE=1 SV=1
R.KTYAIYDLLDTAMIN[+1378.476]NSR.N	HexNAc(2)Hex(6)	N[+1378]	368.19	>sp|Q969N2|PIGT_HUMAN GPI transamidase component PIG-T OS=Homo sapiens OX=9606 GN=PIGT PE=1 SV=1
K.TYAIYDLLDTAMIN[+1864.634]NSR.N	HexNAc(2)Hex(9)	N[+1865]	307.51	>sp|Q969N2|PIGT_HUMAN GPI transamidase component PIG-T OS=Homo sapiens OX=9606 GN=PIGT PE=1 SV=1
K.TYAIYDLLDTAMIN[+1540.529]NSR.N	HexNAc(2)Hex(7)	N[+1541]	427.87	>sp|Q969N2|PIGT_HUMAN GPI transamidase component PIG-T OS=Homo sapiens OX=9606 GN=PIGT PE=1 SV=1
K.TYAIYDLLDTAMIN[+1702.581]NSR.N	HexNAc(2)Hex(8)	N[+1703]	589.42	>sp|Q969N2|PIGT_HUMAN GPI transamidase component PIG-T OS=Homo sapiens OX=9606 GN=PIGT PE=1 SV=1
R.FKLEWLGN[+1702.581]C[+57.021]SGLNDETYGYK.E	HexNAc(2)Hex(8)	C[+57], N[+1703]	345.2	>sp|P05026|AT1B1_HUMAN Sodium/potassium-transporting ATPase subunit beta-1 OS=Homo sapiens OX=9606 GN=ATP1B1 PE=1 SV=1
K.LEWLGN[+1864.634]C[+57.021]SGLNDETYGYK.E	HexNAc(2)Hex(9)	C[+57], N[+1865]	663.59	>sp|P05026|AT1B1_HUMAN Sodium/potassium-transporting ATPase subunit beta-1 OS=Homo sapiens OX=9606 GN=ATP1B1 PE=1 SV=1
R.VLGFKPKPPKN[+2059.735]ESLETYPVMK.Y	HexNAc(4)Hex(5)Fuc(1)NeuAc(1)	N[+2060]	406.22	>sp|P05026|AT1B1_HUMAN Sodium/potassium-transporting ATPase subunit beta-1 OS=Homo sapiens OX=9606 GN=ATP1B1 PE=1 SV=1
K.PKPPKN[+1540.529]ESLETYPVMK.Y	HexNAc(2)Hex(7)	N[+1541]	310.66	>sp|P05026|AT1B1_HUMAN Sodium/potassium-transporting ATPase subunit beta-1 OS=Homo sapiens OX=9606 GN=ATP1B1 PE=1 SV=1
K.PKPPKN[+1378.476]ESLETYPVMK.Y	HexNAc(2)Hex(6)	N[+1378]	318.68	>sp|P05026|AT1B1_HUMAN Sodium/potassium-transporting ATPase subunit beta-1 OS=Homo sapiens OX=9606 GN=ATP1B1 PE=1 SV=1
K.PKPPKN[+1702.581]ESLETYPVMK.Y	HexNAc(2)Hex(8)	N[+1703]	408.62	>sp|P05026|AT1B1_HUMAN Sodium/potassium-transporting ATPase subunit beta-1 OS=Homo sapiens OX=9606 GN=ATP1B1 PE=1 SV=1
R.GYGSGGQGYGNQGSGYGGSGSYDSYNNGGGGGFGGGSGSNFGGGGSYNDFGNYNN[+2621.984]QSSNFGPMK.G	HexNAc(9)Hex(4)Fuc(1)	N[+2622]	407.69	>sp|P09651|ROA1_HUMAN Heterogeneous nuclear ribonucleoprotein A1 OS=Homo sapiens OX=9606 GN=HNRNPA1 PE=1 SV=5
K.ELDLTC[+57.021]N[+1378.476]ITTDR.A	HexNAc(2)Hex(6)	C[+57], N[+1378]	310.99	>sp|Q9P2B2|FPRP_HUMAN Prostaglandin F2 receptor negative regulator OS=Homo sapiens OX=9606 GN=PTGFRN PE=1 SV=2
K.ELDLTC[+57.021]N[+1540.529]ITTDR.A	HexNAc(2)Hex(7)	C[+57], N[+1541]	498.63	>sp|Q9P2B2|FPRP_HUMAN Prostaglandin F2 receptor negative regulator OS=Homo sapiens OX=9606 GN=PTGFRN PE=1 SV=2
K.VAEAVSSPAGVGVTWLEPDYQVYLN[+2350.830]ASK.V	HexNAc(4)Hex(5)Fuc(1)NeuAc(2)	N[+2351]	306.62	>sp|Q9P2B2|FPRP_HUMAN Prostaglandin F2 receptor negative regulator OS=Homo sapiens OX=9606 GN=PTGFRN PE=1 SV=2
K.VAEAVSSPAGVGVTWLEPDYQVYLN[+3704.312]ASK.V	HexNAc(7)Hex(6)Fuc(1)NeuAc(4)	N[+3704]	418.6	>sp|Q9P2B2|FPRP_HUMAN Prostaglandin F2 receptor negative regulator OS=Homo sapiens OX=9606 GN=PTGFRN PE=1 SV=2
K.VAEAVSSPAGVGVTWLEPDYQVYLN[+2059.735]ASK.V	HexNAc(4)Hex(5)Fuc(1)NeuAc(1)	N[+2060]	548.58	>sp|Q9P2B2|FPRP_HUMAN Prostaglandin F2 receptor negative regulator OS=Homo sapiens OX=9606 GN=PTGFRN PE=1 SV=2
K.NN[+2133.772]HTASILDR.M	HexNAc(5)Hex(6)Fuc(1)	N[+2134]	300.69	>sp|P08962|CD63_HUMAN CD63 antigen OS=Homo sapiens OX=9606 GN=CD63 PE=1 SV=2
K.NN[+1864.634]HTASILDR.M	HexNAc(2)Hex(9)	N[+1865]	308.47	>sp|P08962|CD63_HUMAN CD63 antigen OS=Homo sapiens OX=9606 GN=CD63 PE=1 SV=2
K.NN[+2059.735]HTASILDR.M	HexNAc(4)Hex(5)Fuc(1)NeuAc(1)	N[+2060]	309.91	>sp|P08962|CD63_HUMAN CD63 antigen OS=Homo sapiens OX=9606 GN=CD63 PE=1 SV=2
K.NN[+1872.651]HTASILDR.M	HexNAc(3)Hex(6)NeuAc(1)	N[+1873]	319.71	>sp|P08962|CD63_HUMAN CD63 antigen OS=Homo sapiens OX=9606 GN=CD63 PE=1 SV=2
K.NN[+2350.830]HTASILDR.M	HexNAc(4)Hex(5)Fuc(1)NeuAc(2)	N[+2351]	320.97	>sp|P08962|CD63_HUMAN CD63 antigen OS=Homo sapiens OX=9606 GN=CD63 PE=1 SV=2
K.NN[+2018.708]HTASILDR.M	HexNAc(3)Hex(6)Fuc(1)NeuAc(1)	N[+2019]	321.6	>sp|P08962|CD63_HUMAN CD63 antigen OS=Homo sapiens OX=9606 GN=CD63 PE=1 SV=2
K.NN[+1540.529]HTASILDR.M	HexNAc(2)Hex(7)	N[+1541]	339.53	>sp|P08962|CD63_HUMAN CD63 antigen OS=Homo sapiens OX=9606 GN=CD63 PE=1 SV=2
K.NN[+1378.476]HTASILDR.M	HexNAc(2)Hex(6)	N[+1378]	348.73	>sp|P08962|CD63_HUMAN CD63 antigen OS=Homo sapiens OX=9606 GN=CD63 PE=1 SV=2
K.NN[+1606.587]HTASILDR.M	HexNAc(4)Hex(4)Fuc(1)	N[+1607]	349.74	>sp|P08962|CD63_HUMAN CD63 antigen OS=Homo sapiens OX=9606 GN=CD63 PE=1 SV=2
K.NN[+1702.581]HTASILDR.M	HexNAc(2)Hex(8)	N[+1703]	363.7	>sp|P08962|CD63_HUMAN CD63 antigen OS=Homo sapiens OX=9606 GN=CD63 PE=1 SV=2
K.NN[+1768.640]HTASILDR.M	HexNAc(4)Hex(5)Fuc(1)	N[+1769]	371.08	>sp|P08962|CD63_HUMAN CD63 antigen OS=Homo sapiens OX=9606 GN=CD63 PE=1 SV=2
K.NN[+2424.867]HTASILDR.M	HexNAc(5)Hex(6)Fuc(1)NeuAc(1)	N[+2425]	372.68	>sp|P08962|CD63_HUMAN CD63 antigen OS=Homo sapiens OX=9606 GN=CD63 PE=1 SV=2
K.NN[+1694.603]HTASILDR.M	HexNAc(3)Hex(4)Fuc(1)NeuAc(1)	N[+1695]	373.3	>sp|P08962|CD63_HUMAN CD63 antigen OS=Homo sapiens OX=9606 GN=CD63 PE=1 SV=2
K.NN[+2864.036]HTASILDR.M	HexNAc(7)Hex(8)Fuc(1)	N[+2864]	376.73	>sp|P08962|CD63_HUMAN CD63 antigen OS=Homo sapiens OX=9606 GN=CD63 PE=1 SV=2
K.NN[+1727.613]HTASILDR.M	HexNAc(3)Hex(6)Fuc(1)	N[+1728]	381.62	>sp|P08962|CD63_HUMAN CD63 antigen OS=Homo sapiens OX=9606 GN=CD63 PE=1 SV=2
K.NN[+1038.375]HTASILDR.M	HexNAc(2)Hex(3)Fuc(1)	N[+1038]	382.88	>sp|P08962|CD63_HUMAN CD63 antigen OS=Homo sapiens OX=9606 GN=CD63 PE=1 SV=2
K.NN[+1200.428]HTASILDR.M	HexNAc(2)Hex(4)Fuc(1)	N[+1200]	390.13	>sp|P08962|CD63_HUMAN CD63 antigen OS=Homo sapiens OX=9606 GN=CD63 PE=1 SV=2
K.NN[+2075.730]HTASILDR.M	HexNAc(4)Hex(6)NeuAc(1)	N[+2076]	395.07	>sp|P08962|CD63_HUMAN CD63 antigen OS=Homo sapiens OX=9606 GN=CD63 PE=1 SV=2
K.NN[+1216.423]HTASILDR.M	HexNAc(2)Hex(5)	N[+1216]	415.87	>sp|P08962|CD63_HUMAN CD63 antigen OS=Homo sapiens OX=9606 GN=CD63 PE=1 SV=2
K.NN[+1241.454]HTASILDR.M	HexNAc(3)Hex(3)Fuc(1)	N[+1241]	421.85	>sp|P08962|CD63_HUMAN CD63 antigen OS=Homo sapiens OX=9606 GN=CD63 PE=1 SV=2
K.NN[+1565.560]HTASILDR.M	HexNAc(3)Hex(5)Fuc(1)	N[+1566]	423.38	>sp|P08962|CD63_HUMAN CD63 antigen OS=Homo sapiens OX=9606 GN=CD63 PE=1 SV=2
K.NN[+2026.687]HTASILDR.M	HexNAc(2)Hex(10)	N[+2027]	430.5	>sp|P08962|CD63_HUMAN CD63 antigen OS=Homo sapiens OX=9606 GN=CD63 PE=1 SV=2
K.NN[+1403.507]HTASILDR.M	HexNAc(3)Hex(4)Fuc(1)	N[+1404]	475.85	>sp|P08962|CD63_HUMAN CD63 antigen OS=Homo sapiens OX=9606 GN=CD63 PE=1 SV=2
K.C[+57.021]C[+57.021]GAAN[+1702.581]YTDWEK.I	HexNAc(2)Hex(8)	C[+57]*2, N[+1703]	312.38	>sp|P08962|CD63_HUMAN CD63 antigen OS=Homo sapiens OX=9606 GN=CD63 PE=1 SV=2
K.C[+57.021]C[+57.021]GAAN[+1872.651]YTDWEK.I	HexNAc(3)Hex(6)NeuAc(1)	C[+57]*2, N[+1873]	340.06	>sp|P08962|CD63_HUMAN CD63 antigen OS=Homo sapiens OX=9606 GN=CD63 PE=1 SV=2
K.C[+57.021]C[+57.021]GAAN[+1540.529]YTDWEK.I	HexNAc(2)Hex(7)	C[+57]*2, N[+1541]	351.19	>sp|P08962|CD63_HUMAN CD63 antigen OS=Homo sapiens OX=9606 GN=CD63 PE=1 SV=2
K.C[+57.021]C[+57.021]GAAN[+2026.687]YTDWEK.I	HexNAc(2)Hex(10)	C[+57]*2, N[+2027]	417.84	>sp|P08962|CD63_HUMAN CD63 antigen OS=Homo sapiens OX=9606 GN=CD63 PE=1 SV=2
K.C[+57.021]C[+57.021]GAAN[+2759.005]YTDWEK.I	HexNAc(8)Hex(7)	C[+57]*2, N[+2759]	418.7	>sp|P08962|CD63_HUMAN CD63 antigen OS=Homo sapiens OX=9606 GN=CD63 PE=1 SV=2
K.C[+57.021]C[+57.021]GAAN[+1378.476]YTDWEK.I	HexNAc(2)Hex(6)	C[+57]*2, N[+1378]	466.54	>sp|P08962|CD63_HUMAN CD63 antigen OS=Homo sapiens OX=9606 GN=CD63 PE=1 SV=2
K.C[+57.021]C[+57.021]GAAN[+1864.634]YTDWEK.I	HexNAc(2)Hex(9)	C[+57]*2, N[+1865]	496.46	>sp|P08962|CD63_HUMAN CD63 antigen OS=Homo sapiens OX=9606 GN=CD63 PE=1 SV=2
R.FSIPPSSQEVMPGGSVN[+2350.830]LTC[+57.021]VAVGAPMPYVK.W	HexNAc(4)Hex(5)Fuc(1)NeuAc(2)	C[+57], N[+2351]	350.12	>sp|P10586|PTPRF_HUMAN Receptor-type tyrosine-protein phosphatase F OS=Homo sapiens OX=9606 GN=PTPRF PE=1 SV=2
K.NRVPDSC[+57.021]C[+57.021]IN[+2059.735]VTVGC[+57.021]GINFNEK.A	HexNAc(4)Hex(5)Fuc(1)NeuAc(1)	C[+57]*3, N[+2060]	377.33	>sp|P08962|CD63_HUMAN CD63 antigen OS=Homo sapiens OX=9606 GN=CD63 PE=1 SV=2
K.NRVPDSC[+57.021]C[+57.021]IN[+1540.529]VTVGC[+57.021]GINFNEK.A	HexNAc(2)Hex(7)	C[+57]*3, N[+1541]	409.08	>sp|P08962|CD63_HUMAN CD63 antigen OS=Homo sapiens OX=9606 GN=CD63 PE=1 SV=2
R.VPDSC[+57.021]C[+57.021]IN[+2059.735]VTVGC[+57.021]GINFNEK.A	HexNAc(4)Hex(5)Fuc(1)NeuAc(1)	C[+57]*3, N[+2060]	326.07	>sp|P08962|CD63_HUMAN CD63 antigen OS=Homo sapiens OX=9606 GN=CD63 PE=1 SV=2
R.KVEVEPLN[+2350.830]STAVHVYWK.L	HexNAc(4)Hex(5)Fuc(1)NeuAc(2)	N[+2351]	310.88	>sp|P10586|PTPRF_HUMAN Receptor-type tyrosine-protein phosphatase F OS=Homo sapiens OX=9606 GN=PTPRF PE=1 SV=2
R.KVEVEPLN[+1913.677]STAVHVYWK.L	HexNAc(4)Hex(5)NeuAc(1)	N[+1914]	313.14	>sp|P10586|PTPRF_HUMAN Receptor-type tyrosine-protein phosphatase F OS=Homo sapiens OX=9606 GN=PTPRF PE=1 SV=2
R.KVEVEPLN[+2059.735]STAVHVYWK.L	HexNAc(4)Hex(5)Fuc(1)NeuAc(1)	N[+2060]	362.35	>sp|P10586|PTPRF_HUMAN Receptor-type tyrosine-protein phosphatase F OS=Homo sapiens OX=9606 GN=PTPRF PE=1 SV=2
R.KVEVEPLN[+1864.634]STAVHVYWK.L	HexNAc(2)Hex(9)	N[+1865]	434.53	>sp|P10586|PTPRF_HUMAN Receptor-type tyrosine-protein phosphatase F OS=Homo sapiens OX=9606 GN=PTPRF PE=1 SV=2
R.DINSQQELQN[+2350.830]ITTDTR.F	HexNAc(4)Hex(5)Fuc(1)NeuAc(2)	N[+2351]	378.99	>sp|P10586|PTPRF_HUMAN Receptor-type tyrosine-protein phosphatase F OS=Homo sapiens OX=9606 GN=PTPRF PE=1 SV=2
R.AFSN[+2350.830]SSYVLNPTTGELVFDPLSASDTGEYSC[+57.021]EAR.N	HexNAc(4)Hex(5)Fuc(1)NeuAc(2)	C[+57], N[+2351]	312.29	>sp|Q9Y624|JAM1_HUMAN Junctional adhesion molecule A OS=Homo sapiens OX=9606 GN=F11R PE=1 SV=1
R.AFSN[+2059.735]SSYVLNPTTGELVFDPLSASDTGEYSC[+57.021]EAR.N	HexNAc(4)Hex(5)Fuc(1)NeuAc(1)	C[+57], N[+2060]	335.92	>sp|Q9Y624|JAM1_HUMAN Junctional adhesion molecule A OS=Homo sapiens OX=9606 GN=F11R PE=1 SV=1
R.AFSN[+1378.476]SSYVLNPTTGELVFDPLSASDTGEYSC[+57.021]EAR.N	HexNAc(2)Hex(6)	C[+57], N[+1378]	497.87	>sp|Q9Y624|JAM1_HUMAN Junctional adhesion molecule A OS=Homo sapiens OX=9606 GN=F11R PE=1 SV=1
R.AFSN[+1540.529]SSYVLNPTTGELVFDPLSASDTGEYSC[+57.021]EAR.N	HexNAc(2)Hex(7)	C[+57], N[+1541]	766.34	>sp|Q9Y624|JAM1_HUMAN Junctional adhesion molecule A OS=Homo sapiens OX=9606 GN=F11R PE=1 SV=1
K.GNYDFVQAMIVNN[+1702.581]HTSLDVEEAAAVR.A	HexNAc(2)Hex(8)	N[+1703]	305.77	>sp|Q6PIU2|NCEH1_HUMAN Neutral cholesterol ester hydrolase 1 OS=Homo sapiens OX=9606 GN=NCEH1 PE=1 SV=3
R.N[+1540.529]ISQVLEK.K	HexNAc(2)Hex(7)	N[+1541]	455.86	>sp|O14672|ADA10_HUMAN Disintegrin and metalloproteinase domain-containing protein 10 OS=Homo sapiens OX=9606 GN=ADAM10 PE=1 SV=1
R.ARLN[+2539.930]WTSLLPASFTK.N	HexNAc(7)Hex(6)Fuc(1)	N[+2540]	309.63	>sp|Q6PIU2|NCEH1_HUMAN Neutral cholesterol ester hydrolase 1 OS=Homo sapiens OX=9606 GN=NCEH1 PE=1 SV=3
R.N[+1702.581]ISQVLEK.K	HexNAc(2)Hex(8)	N[+1703]	546.8	>sp|O14672|ADA10_HUMAN Disintegrin and metalloproteinase domain-containing protein 10 OS=Homo sapiens OX=9606 GN=ADAM10 PE=1 SV=1
R.LN[+2026.687]WTSLLPASFTK.N	HexNAc(2)Hex(10)	N[+2027]	354.84	>sp|Q6PIU2|NCEH1_HUMAN Neutral cholesterol ester hydrolase 1 OS=Homo sapiens OX=9606 GN=NCEH1 PE=1 SV=3
R.LN[+1702.581]WTSLLPASFTK.N	HexNAc(2)Hex(8)	N[+1703]	390.02	>sp|Q6PIU2|NCEH1_HUMAN Neutral cholesterol ester hydrolase 1 OS=Homo sapiens OX=9606 GN=NCEH1 PE=1 SV=3
R.LN[+1378.476]WTSLLPASFTK.N	HexNAc(2)Hex(6)	N[+1378]	410.05	>sp|Q6PIU2|NCEH1_HUMAN Neutral cholesterol ester hydrolase 1 OS=Homo sapiens OX=9606 GN=NCEH1 PE=1 SV=3
R.LN[+1540.529]WTSLLPASFTK.N	HexNAc(2)Hex(7)	N[+1541]	483.71	>sp|Q6PIU2|NCEH1_HUMAN Neutral cholesterol ester hydrolase 1 OS=Homo sapiens OX=9606 GN=NCEH1 PE=1 SV=3
R.EGIC[+57.021]NGFTALC[+57.021]PASDPKPN[+1702.581]FTDC[+57.021]NR.H	HexNAc(2)Hex(8)	C[+57]*3, N[+1703]	320.38	>sp|O14672|ADA10_HUMAN Disintegrin and metalloproteinase domain-containing protein 10 OS=Homo sapiens OX=9606 GN=ADAM10 PE=1 SV=1
R.KIYIPLN[+1864.634]K.T	HexNAc(2)Hex(9)	N[+1865]	315.9	>sp|Q92542|NICA_HUMAN Nicastrin OS=Homo sapiens OX=9606 GN=NCSTN PE=1 SV=2
R.KIYIPLN[+1702.581]K.T	HexNAc(2)Hex(8)	N[+1703]	319.22	>sp|Q92542|NICA_HUMAN Nicastrin OS=Homo sapiens OX=9606 GN=NCSTN PE=1 SV=2
K.IYIPLN[+1702.581]K.T	HexNAc(2)Hex(8)	N[+1703]	310.18	>sp|Q92542|NICA_HUMAN Nicastrin OS=Homo sapiens OX=9606 GN=NCSTN PE=1 SV=2
K.IYIPLN[+1540.529]K.T	HexNAc(2)Hex(7)	N[+1541]	321.47	>sp|Q92542|NICA_HUMAN Nicastrin OS=Homo sapiens OX=9606 GN=NCSTN PE=1 SV=2
K.IYIPLN[+1864.634]K.T	HexNAc(2)Hex(9)	N[+1865]	349.17	>sp|Q92542|NICA_HUMAN Nicastrin OS=Homo sapiens OX=9606 GN=NCSTN PE=1 SV=2
R.LLN[+1378.476]ATHQIGC[+57.021]QSSISGDTGVIHVVEK.E	HexNAc(2)Hex(6)	C[+57], N[+1378]	378.07	>sp|Q92542|NICA_HUMAN Nicastrin OS=Homo sapiens OX=9606 GN=NCSTN PE=1 SV=2
R.LLN[+1540.529]ATHQIGC[+57.021]QSSISGDTGVIHVVEK.E	HexNAc(2)Hex(7)	C[+57], N[+1541]	535.6	>sp|Q92542|NICA_HUMAN Nicastrin OS=Homo sapiens OX=9606 GN=NCSTN PE=1 SV=2
R.LLN[+1864.634]ATHQIGC[+57.021]QSSISGDTGVIHVVEK.E	HexNAc(2)Hex(9)	C[+57], N[+1865]	734.91	>sp|Q92542|NICA_HUMAN Nicastrin OS=Homo sapiens OX=9606 GN=NCSTN PE=1 SV=2
R.LLN[+1702.581]ATHQIGC[+57.021]QSSISGDTGVIHVVEK.E	HexNAc(2)Hex(8)	C[+57], N[+1703]	748.99	>sp|Q92542|NICA_HUMAN Nicastrin OS=Homo sapiens OX=9606 GN=NCSTN PE=1 SV=2
K.PIN[+1378.476]TTGTLKPDDR.V	HexNAc(2)Hex(6)	N[+1378]	358.44	>sp|Q92542|NICA_HUMAN Nicastrin OS=Homo sapiens OX=9606 GN=NCSTN PE=1 SV=2
K.PIN[+1540.529]TTGTLKPDDR.V	HexNAc(2)Hex(7)	N[+1541]	372.16	>sp|Q92542|NICA_HUMAN Nicastrin OS=Homo sapiens OX=9606 GN=NCSTN PE=1 SV=2
K.PIN[+1702.581]TTGTLKPDDR.V	HexNAc(2)Hex(8)	N[+1703]	436.62	>sp|Q92542|NICA_HUMAN Nicastrin OS=Homo sapiens OX=9606 GN=NCSTN PE=1 SV=2
R.TSLELWMHTDPVSQKN[+1702.581]ESVR.N	HexNAc(2)Hex(8)	N[+1703]	324.03	>sp|Q92542|NICA_HUMAN Nicastrin OS=Homo sapiens OX=9606 GN=NCSTN PE=1 SV=2
R.TSLELWMHTDPVSQKN[+1864.634]ESVR.N	HexNAc(2)Hex(9)	N[+1865]	326.2	>sp|Q92542|NICA_HUMAN Nicastrin OS=Homo sapiens OX=9606 GN=NCSTN PE=1 SV=2
R.TSLELWMHTDPVSQKN[+1378.476]ESVR.N	HexNAc(2)Hex(6)	N[+1378]	464.93	>sp|Q92542|NICA_HUMAN Nicastrin OS=Homo sapiens OX=9606 GN=NCSTN PE=1 SV=2
K.FVGTPEVN[+1702.581]QTTLYQR.Y	HexNAc(2)Hex(8)	N[+1703]	604.21	>sp|P01033|TIMP1_HUMAN Metalloproteinase inhibitor 1 OS=Homo sapiens OX=9606 GN=TIMP1 PE=1 SV=1
K.FVGTPEVN[+2026.687]QTTLYQR.Y	HexNAc(2)Hex(10)	N[+2027]	653.5	>sp|P01033|TIMP1_HUMAN Metalloproteinase inhibitor 1 OS=Homo sapiens OX=9606 GN=TIMP1 PE=1 SV=1
K.FVGTPEVN[+1864.634]QTTLYQR.Y	HexNAc(2)Hex(9)	N[+1865]	796.45	>sp|P01033|TIMP1_HUMAN Metalloproteinase inhibitor 1 OS=Homo sapiens OX=9606 GN=TIMP1 PE=1 SV=1
R.N[+1864.634]ISGVVLADHSGAFHNK.Y	HexNAc(2)Hex(9)	N[+1865]	310.76	>sp|Q92542|NICA_HUMAN Nicastrin OS=Homo sapiens OX=9606 GN=NCSTN PE=1 SV=2
R.N[+1702.581]ISGVVLADHSGAFHNK.Y	HexNAc(2)Hex(8)	N[+1703]	322.44	>sp|Q92542|NICA_HUMAN Nicastrin OS=Homo sapiens OX=9606 GN=NCSTN PE=1 SV=2
R.N[+1216.423]ISGVVLADHSGAFHNK.Y	HexNAc(2)Hex(5)	N[+1216]	343.79	>sp|Q92542|NICA_HUMAN Nicastrin OS=Homo sapiens OX=9606 GN=NCSTN PE=1 SV=2
R.N[+1540.529]ISGVVLADHSGAFHNK.Y	HexNAc(2)Hex(7)	N[+1541]	451.17	>sp|Q92542|NICA_HUMAN Nicastrin OS=Homo sapiens OX=9606 GN=NCSTN PE=1 SV=2
R.ALYELAGGTN[+1540.529]FSDTVQADPQTVTR.L	HexNAc(2)Hex(7)	N[+1541]	421.06	>sp|Q92542|NICA_HUMAN Nicastrin OS=Homo sapiens OX=9606 GN=NCSTN PE=1 SV=2
K.AN[+1702.581]NSWFQSILR.Q	HexNAc(2)Hex(8)	N[+1703]	481.91	>sp|Q92542|NICA_HUMAN Nicastrin OS=Homo sapiens OX=9606 GN=NCSTN PE=1 SV=2
K.AN[+1864.634]NSWFQSILR.Q	HexNAc(2)Hex(9)	N[+1865]	525.46	>sp|Q92542|NICA_HUMAN Nicastrin OS=Homo sapiens OX=9606 GN=NCSTN PE=1 SV=2
K.VPSENKDLYEYSWVQGPLHSN[+1702.581]ETDR.L	HexNAc(2)Hex(8)	N[+1703]	331.22	>sp|Q92542|NICA_HUMAN Nicastrin OS=Homo sapiens OX=9606 GN=NCSTN PE=1 SV=2
K.VPSENKDLYEYSWVQGPLHSN[+2059.735]ETDR.L	HexNAc(4)Hex(5)Fuc(1)NeuAc(1)	N[+2060]	348.86	>sp|Q92542|NICA_HUMAN Nicastrin OS=Homo sapiens OX=9606 GN=NCSTN PE=1 SV=2
K.DLYEYSWVQGPLHSN[+1702.581]ETDR.L	HexNAc(2)Hex(8)	N[+1703]	460.8	>sp|Q92542|NICA_HUMAN Nicastrin OS=Homo sapiens OX=9606 GN=NCSTN PE=1 SV=2
R.DTWGLSDEHFQPRPEAVQFFN[+1540.529]VTTLQK.E	HexNAc(2)Hex(7)	N[+1541]	611.4	>sp|O75718|CRTAP_HUMAN Cartilage-associated protein OS=Homo sapiens OX=9606 GN=CRTAP PE=1 SV=1
R.LLN[+1702.581]TTDVYLLPSLNPDGFER.A	HexNAc(2)Hex(8)	N[+1703]	300.03	>sp|O75976|CBPD_HUMAN Carboxypeptidase D OS=Homo sapiens OX=9606 GN=CPD PE=1 SV=2
R.LLN[+2350.830]TTDVYLLPSLNPDGFER.A	HexNAc(4)Hex(5)Fuc(1)NeuAc(2)	N[+2351]	496.84	>sp|O75976|CBPD_HUMAN Carboxypeptidase D OS=Homo sapiens OX=9606 GN=CPD PE=1 SV=2
R.FANEYPN[+2350.830]ITR.L	HexNAc(4)Hex(5)Fuc(1)NeuAc(2)	N[+2351]	321.64	>sp|O75976|CBPD_HUMAN Carboxypeptidase D OS=Homo sapiens OX=9606 GN=CPD PE=1 SV=2
R.N[+1378.476]NSNNFDLNR.N	HexNAc(2)Hex(6)	N[+1378]	315.55	>sp|O75976|CBPD_HUMAN Carboxypeptidase D OS=Homo sapiens OX=9606 GN=CPD PE=1 SV=2
R.N[+1540.529]NSNNFDLNR.N	HexNAc(2)Hex(7)	N[+1541]	321.9	>sp|O75976|CBPD_HUMAN Carboxypeptidase D OS=Homo sapiens OX=9606 GN=CPD PE=1 SV=2
R.GILN[+1540.529]ATISVAEINHPVTTYK.T	HexNAc(2)Hex(7)	N[+1541]	423.03	>sp|O75976|CBPD_HUMAN Carboxypeptidase D OS=Homo sapiens OX=9606 GN=CPD PE=1 SV=2
R.GILN[+1702.581]ATISVAEINHPVTTYK.T	HexNAc(2)Hex(8)	N[+1703]	702.71	>sp|O75976|CBPD_HUMAN Carboxypeptidase D OS=Homo sapiens OX=9606 GN=CPD PE=1 SV=2
K.SEGAIQVN[+1540.529]FTLVR.S	HexNAc(2)Hex(7)	N[+1541]	536.34	>sp|O75976|CBPD_HUMAN Carboxypeptidase D OS=Homo sapiens OX=9606 GN=CPD PE=1 SV=2
R.GLVMNYPHITN[+1864.634]LTNLGQSTEYR.H	HexNAc(2)Hex(9)	N[+1865]	334.88	>sp|O75976|CBPD_HUMAN Carboxypeptidase D OS=Homo sapiens OX=9606 GN=CPD PE=1 SV=2
R.GLVMNYPHITN[+1702.581]LTNLGQSTEYR.H	HexNAc(2)Hex(8)	N[+1703]	341.1	>sp|O75976|CBPD_HUMAN Carboxypeptidase D OS=Homo sapiens OX=9606 GN=CPD PE=1 SV=2
R.GLVMNYPHITN[+1540.529]LTNLGQSTEYR.H	HexNAc(2)Hex(7)	N[+1541]	361.18	>sp|O75976|CBPD_HUMAN Carboxypeptidase D OS=Homo sapiens OX=9606 GN=CPD PE=1 SV=2
R.GLVMNYPHITN[+1378.476]LTNLGQSTEYR.H	HexNAc(2)Hex(6)	N[+1378]	392.14	>sp|O75976|CBPD_HUMAN Carboxypeptidase D OS=Homo sapiens OX=9606 GN=CPD PE=1 SV=2
R.HIWSLEISNKPN[+2059.735]VSEPEEPK.I	HexNAc(4)Hex(5)Fuc(1)NeuAc(1)	N[+2060]	302.66	>sp|O75976|CBPD_HUMAN Carboxypeptidase D OS=Homo sapiens OX=9606 GN=CPD PE=1 SV=2
R.HIWSLEISNKPN[+2026.687]VSEPEEPK.I	HexNAc(2)Hex(10)	N[+2027]	367.68	>sp|O75976|CBPD_HUMAN Carboxypeptidase D OS=Homo sapiens OX=9606 GN=CPD PE=1 SV=2
R.HIWSLEISNKPN[+1768.640]VSEPEEPK.I	HexNAc(4)Hex(5)Fuc(1)	N[+1769]	409.7	>sp|O75976|CBPD_HUMAN Carboxypeptidase D OS=Homo sapiens OX=9606 GN=CPD PE=1 SV=2
R.HIWSLEISNKPN[+1378.476]VSEPEEPK.I	HexNAc(2)Hex(6)	N[+1378]	414.02	>sp|O75976|CBPD_HUMAN Carboxypeptidase D OS=Homo sapiens OX=9606 GN=CPD PE=1 SV=2
R.HIWSLEISNKPN[+1864.634]VSEPEEPK.I	HexNAc(2)Hex(9)	N[+1865]	622.1	>sp|O75976|CBPD_HUMAN Carboxypeptidase D OS=Homo sapiens OX=9606 GN=CPD PE=1 SV=2
R.HIWSLEISNKPN[+1866.688]VSEPEEPK.I	HexNAc(6)Hex(4)	N[+1867]	639.05	>sp|O75976|CBPD_HUMAN Carboxypeptidase D OS=Homo sapiens OX=9606 GN=CPD PE=1 SV=2
R.HIWSLEISNKPN[+1540.529]VSEPEEPK.I	HexNAc(2)Hex(7)	N[+1541]	721.53	>sp|O75976|CBPD_HUMAN Carboxypeptidase D OS=Homo sapiens OX=9606 GN=CPD PE=1 SV=2
R.GKDLDTDFTNN[+2059.735]ASQPETK.A	HexNAc(4)Hex(5)Fuc(1)NeuAc(1)	N[+2060]	342.73	>sp|O75976|CBPD_HUMAN Carboxypeptidase D OS=Homo sapiens OX=9606 GN=CPD PE=1 SV=2
R.GKDLDTDFTNN[+1702.581]ASQPETK.A	HexNAc(2)Hex(8)	N[+1703]	413.69	>sp|O75976|CBPD_HUMAN Carboxypeptidase D OS=Homo sapiens OX=9606 GN=CPD PE=1 SV=2
R.GKDLDTDFTNN[+1378.476]ASQPETK.A	HexNAc(2)Hex(6)	N[+1378]	514.93	>sp|O75976|CBPD_HUMAN Carboxypeptidase D OS=Homo sapiens OX=9606 GN=CPD PE=1 SV=2
R.GKDLDTDFTNN[+1540.529]ASQPETK.A	HexNAc(2)Hex(7)	N[+1541]	561.83	>sp|O75976|CBPD_HUMAN Carboxypeptidase D OS=Homo sapiens OX=9606 GN=CPD PE=1 SV=2
K.HLASLYANNHPSMHMGQPSC[+57.021]PN[+2350.830]KSDENIPGGVMR.G	HexNAc(4)Hex(5)Fuc(1)NeuAc(2)	C[+57], N[+2351]	333.29	>sp|O75976|CBPD_HUMAN Carboxypeptidase D OS=Homo sapiens OX=9606 GN=CPD PE=1 SV=2
R.TVLEN[+1864.634]STSYEEAK.N	HexNAc(2)Hex(9)	N[+1865]	364.43	>sp|Q13510|ASAH1_HUMAN Acid ceramidase OS=Homo sapiens OX=9606 GN=ASAH1 PE=1 SV=5
R.TVLEN[+1702.581]STSYEEAK.N	HexNAc(2)Hex(8)	N[+1703]	435.21	>sp|Q13510|ASAH1_HUMAN Acid ceramidase OS=Homo sapiens OX=9606 GN=ASAH1 PE=1 SV=5
R.TVLEN[+1540.529]STSYEEAK.N	HexNAc(2)Hex(7)	N[+1541]	526.97	>sp|Q13510|ASAH1_HUMAN Acid ceramidase OS=Homo sapiens OX=9606 GN=ASAH1 PE=1 SV=5
K.ILAPAYFILGGN[+2204.772]QSGEGC[+57.021]VITR.D	HexNAc(4)Hex(5)NeuAc(2)	C[+57], N[+2205]	402.19	>sp|Q13510|ASAH1_HUMAN Acid ceramidase OS=Homo sapiens OX=9606 GN=ASAH1 PE=1 SV=5
K.ILAPAYFILGGN[+1540.529]QSGEGC[+57.021]VITR.D	HexNAc(2)Hex(7)	C[+57], N[+1541]	437.2	>sp|Q13510|ASAH1_HUMAN Acid ceramidase OS=Homo sapiens OX=9606 GN=ASAH1 PE=1 SV=5
K.ILAPAYFILGGN[+2026.687]QSGEGC[+57.021]VITR.D	HexNAc(2)Hex(10)	C[+57], N[+2027]	448.82	>sp|Q13510|ASAH1_HUMAN Acid ceramidase OS=Homo sapiens OX=9606 GN=ASAH1 PE=1 SV=5
K.ILAPAYFILGGN[+2028.740]QSGEGC[+57.021]VITR.D	HexNAc(6)Hex(5)	C[+57], N[+2029]	461.66	>sp|Q13510|ASAH1_HUMAN Acid ceramidase OS=Homo sapiens OX=9606 GN=ASAH1 PE=1 SV=5
K.HLLEN[+1702.581]STASVSEAER.K	HexNAc(2)Hex(8)	N[+1703]	305.26	>sp|P42892|ECE1_HUMAN Endothelin-converting enzyme 1 OS=Homo sapiens OX=9606 GN=ECE1 PE=1 SV=2
K.HLLEN[+2059.735]STASVSEAER.K	HexNAc(4)Hex(5)Fuc(1)NeuAc(1)	N[+2060]	357.27	>sp|P42892|ECE1_HUMAN Endothelin-converting enzyme 1 OS=Homo sapiens OX=9606 GN=ECE1 PE=1 SV=2
K.HLLEN[+1540.529]STASVSEAER.K	HexNAc(2)Hex(7)	N[+1541]	368.03	>sp|P42892|ECE1_HUMAN Endothelin-converting enzyme 1 OS=Homo sapiens OX=9606 GN=ECE1 PE=1 SV=2
K.HLLEN[+1378.476]STASVSEAER.K	HexNAc(2)Hex(6)	N[+1378]	400.84	>sp|P42892|ECE1_HUMAN Endothelin-converting enzyme 1 OS=Homo sapiens OX=9606 GN=ECE1 PE=1 SV=2
K.HLLEN[+1864.634]STASVSEAER.K	HexNAc(2)Hex(9)	N[+1865]	495.54	>sp|P42892|ECE1_HUMAN Endothelin-converting enzyme 1 OS=Homo sapiens OX=9606 GN=ECE1 PE=1 SV=2
R.LGGWN[+2861.000]ITGPWAK.D	HexNAc(5)Hex(6)NeuAc(3)	N[+2861]	307.55	>sp|P42892|ECE1_HUMAN Endothelin-converting enzyme 1 OS=Homo sapiens OX=9606 GN=ECE1 PE=1 SV=2
R.LGGWN[+1864.634]ITGPWAK.D	HexNAc(2)Hex(9)	N[+1865]	320.17	>sp|P42892|ECE1_HUMAN Endothelin-converting enzyme 1 OS=Homo sapiens OX=9606 GN=ECE1 PE=1 SV=2
K.LLN[+1378.476]GSQR.V	HexNAc(2)Hex(6)	N[+1378]	337.21	>sp|Q32P28|P3H1_HUMAN Prolyl 3-hydroxylase 1 OS=Homo sapiens OX=9606 GN=P3H1 PE=1 SV=2
K.VPLQSAHLYYN[+1702.581]VTEK.V	HexNAc(2)Hex(8)	N[+1703]	326.44	>sp|Q32P28|P3H1_HUMAN Prolyl 3-hydroxylase 1 OS=Homo sapiens OX=9606 GN=P3H1 PE=1 SV=2
K.VPLQSAHLYYN[+1378.476]VTEK.V	HexNAc(2)Hex(6)	N[+1378]	327.19	>sp|Q32P28|P3H1_HUMAN Prolyl 3-hydroxylase 1 OS=Homo sapiens OX=9606 GN=P3H1 PE=1 SV=2
K.VPLQSAHLYYN[+1540.529]VTEK.V	HexNAc(2)Hex(7)	N[+1541]	341.27	>sp|Q32P28|P3H1_HUMAN Prolyl 3-hydroxylase 1 OS=Homo sapiens OX=9606 GN=P3H1 PE=1 SV=2
K.VPLQSAHLYYN[+1864.634]VTEK.V	HexNAc(2)Hex(9)	N[+1865]	346.61	>sp|Q32P28|P3H1_HUMAN Prolyl 3-hydroxylase 1 OS=Homo sapiens OX=9606 GN=P3H1 PE=1 SV=2
R.LVQLFPN[+1378.476]DTSLK.N	HexNAc(2)Hex(6)	N[+1378]	441.75	>sp|Q12797|ASPH_HUMAN Aspartyl/asparaginyl beta-hydroxylase OS=Homo sapiens OX=9606 GN=ASPH PE=1 SV=3
R.LVQLFPN[+1702.581]DTSLK.N	HexNAc(2)Hex(8)	N[+1703]	676.4	>sp|Q12797|ASPH_HUMAN Aspartyl/asparaginyl beta-hydroxylase OS=Homo sapiens OX=9606 GN=ASPH PE=1 SV=3
K.TGEAN[+1540.529]LTQIYLQEALDFIK.R	HexNAc(2)Hex(7)	N[+1541]	422.62	>sp|P34059|GALNS_HUMAN N-acetylgalactosamine-6-sulfatase OS=Homo sapiens OX=9606 GN=GALNS PE=1 SV=1
R.QGIDFC[+57.021]PGQN[+1540.529]VSGVTTHNLEDHTK.L	HexNAc(2)Hex(7)	C[+57], N[+1541]	321.44	>sp|P34059|GALNS_HUMAN N-acetylgalactosamine-6-sulfatase OS=Homo sapiens OX=9606 GN=GALNS PE=1 SV=1
R.QGIDFC[+57.021]PGQN[+1702.581]VSGVTTHNLEDHTK.L	HexNAc(2)Hex(8)	C[+57], N[+1703]	357.49	>sp|P34059|GALNS_HUMAN N-acetylgalactosamine-6-sulfatase OS=Homo sapiens OX=9606 GN=GALNS PE=1 SV=1
R.QGIDFC[+57.021]PGQN[+1864.634]VSGVTTHNLEDHTK.L	HexNAc(2)Hex(9)	C[+57], N[+1865]	526.78	>sp|P34059|GALNS_HUMAN N-acetylgalactosamine-6-sulfatase OS=Homo sapiens OX=9606 GN=GALNS PE=1 SV=1
R.QGIDFC[+57.021]PGQN[+2026.687]VSGVTTHNLEDHTK.L	HexNAc(2)Hex(10)	C[+57], N[+2027]	535.08	>sp|P34059|GALNS_HUMAN N-acetylgalactosamine-6-sulfatase OS=Homo sapiens OX=9606 GN=GALNS PE=1 SV=1
R.N[+1403.507]HSIFLADINQER.G	HexNAc(3)Hex(4)Fuc(1)	N[+1404]	303.71	>sp|P50897|PPT1_HUMAN Palmitoyl-protein thioesterase 1 OS=Homo sapiens OX=9606 GN=PPT1 PE=1 SV=1
R.N[+2026.687]HSIFLADINQER.G	HexNAc(2)Hex(10)	N[+2027]	326.19	>sp|P50897|PPT1_HUMAN Palmitoyl-protein thioesterase 1 OS=Homo sapiens OX=9606 GN=PPT1 PE=1 SV=1
R.N[+1540.529]HSIFLADINQER.G	HexNAc(2)Hex(7)	N[+1541]	328.43	>sp|P50897|PPT1_HUMAN Palmitoyl-protein thioesterase 1 OS=Homo sapiens OX=9606 GN=PPT1 PE=1 SV=1
R.N[+1702.581]HSIFLADINQER.G	HexNAc(2)Hex(8)	N[+1703]	353.71	>sp|P50897|PPT1_HUMAN Palmitoyl-protein thioesterase 1 OS=Homo sapiens OX=9606 GN=PPT1 PE=1 SV=1
R.N[+1864.634]HSIFLADINQER.G	HexNAc(2)Hex(9)	N[+1865]	372.93	>sp|P50897|PPT1_HUMAN Palmitoyl-protein thioesterase 1 OS=Homo sapiens OX=9606 GN=PPT1 PE=1 SV=1
R.N[+1378.476]HSIFLADINQER.G	HexNAc(2)Hex(6)	N[+1378]	411.8	>sp|P50897|PPT1_HUMAN Palmitoyl-protein thioesterase 1 OS=Homo sapiens OX=9606 GN=PPT1 PE=1 SV=1
R.N[+1038.375]HSIFLADINQER.G	HexNAc(2)Hex(3)Fuc(1)	N[+1038]	412.32	>sp|P50897|PPT1_HUMAN Palmitoyl-protein thioesterase 1 OS=Homo sapiens OX=9606 GN=PPT1 PE=1 SV=1
R.GIN[+1540.529]ESYK.K	HexNAc(2)Hex(7)	N[+1541]	415.55	>sp|P50897|PPT1_HUMAN Palmitoyl-protein thioesterase 1 OS=Homo sapiens OX=9606 GN=PPT1 PE=1 SV=1
R.VN[+4758.682]QSENSVPPPPPPPPPLPPPPPNPIR.S	HexNAc(9)Hex(10)Fuc(1)NeuAc(4)	N[+4759]	657.72	>sp|A0MZ66|SHOT1_HUMAN Shootin-1 OS=Homo sapiens OX=9606 GN=SHTN1 PE=1 SV=4
K.KFVMVKFLN[+1298.476]DSIVDPVDSEWFGFYR.S	HexNAc(4)Hex(3)	N[+1298]	318.29	>sp|P50897|PPT1_HUMAN Palmitoyl-protein thioesterase 1 OS=Homo sapiens OX=9606 GN=PPT1 PE=1 SV=1
K.FLN[+2026.687]DSIVDPVDSEWFGFYR.S	HexNAc(2)Hex(10)	N[+2027]	424.31	>sp|P50897|PPT1_HUMAN Palmitoyl-protein thioesterase 1 OS=Homo sapiens OX=9606 GN=PPT1 PE=1 SV=1
R.QDGVSLSHDTQQWGDVLPDGN[+1540.529]GTYQTWVATR.I	HexNAc(2)Hex(7)	N[+1541]	332.78	>sp|Q29983|MICA_HUMAN MHC class I polypeptide-related sequence A OS=Homo sapiens OX=9606 GN=MICA PE=1 SV=1
R.SN[+1540.529]HTGFLHMDC[+57.021]EIK.G	HexNAc(2)Hex(7)	C[+57], N[+1541]	425.29	>sp|Q6PJF5|RHDF2_HUMAN Inactive rhomboid protein 2 OS=Homo sapiens OX=9606 GN=RHBDF2 PE=1 SV=2
R.VFPYISVMVNN[+1897.682]GSLSYDHSK.D	HexNAc(4)Hex(4)Fuc(1)NeuAc(1)	N[+1898]	306.91	>sp|Q12907|LMAN2_HUMAN Vesicular integral-membrane protein VIP36 OS=Homo sapiens OX=9606 GN=LMAN2 PE=1 SV=1
R.VFPYISVMVNN[+1702.581]GSLSYDHSK.D	HexNAc(2)Hex(8)	N[+1703]	328.3	>sp|Q12907|LMAN2_HUMAN Vesicular integral-membrane protein VIP36 OS=Homo sapiens OX=9606 GN=LMAN2 PE=1 SV=1
R.VFPYISVMVNN[+1647.613]GSLSYDHSK.D	HexNAc(5)Hex(3)Fuc(1)	N[+1648]	372.12	>sp|Q12907|LMAN2_HUMAN Vesicular integral-membrane protein VIP36 OS=Homo sapiens OX=9606 GN=LMAN2 PE=1 SV=1
R.VFPYISVMVNN[+1444.534]GSLSYDHSK.D	HexNAc(4)Hex(3)Fuc(1)	N[+1445]	420.99	>sp|Q12907|LMAN2_HUMAN Vesicular integral-membrane protein VIP36 OS=Homo sapiens OX=9606 GN=LMAN2 PE=1 SV=1
R.VFPYISVMVNN[+1540.529]GSLSYDHSK.D	HexNAc(2)Hex(7)	N[+1541]	466.25	>sp|Q12907|LMAN2_HUMAN Vesicular integral-membrane protein VIP36 OS=Homo sapiens OX=9606 GN=LMAN2 PE=1 SV=1
R.N[+1540.529]ETHSIC[+57.021]TAC[+57.021]DESC[+57.021]K.T	HexNAc(2)Hex(7)	C[+57]*3, N[+1541]	336.49	>sp|Q6UXH1|CREL2_HUMAN Protein disulfide isomerase CRELD2 OS=Homo sapiens OX=9606 GN=CRELD2 PE=1 SV=1
R.N[+1216.423]ETHSIC[+57.021]TAC[+57.021]DESC[+57.021]K.T	HexNAc(2)Hex(5)	C[+57]*3, N[+1216]	343.78	>sp|Q6UXH1|CREL2_HUMAN Protein disulfide isomerase CRELD2 OS=Homo sapiens OX=9606 GN=CRELD2 PE=1 SV=1
R.N[+1702.581]ETHSIC[+57.021]TAC[+57.021]DESC[+57.021]K.T	HexNAc(2)Hex(8)	C[+57]*3, N[+1703]	343.85	>sp|Q6UXH1|CREL2_HUMAN Protein disulfide isomerase CRELD2 OS=Homo sapiens OX=9606 GN=CRELD2 PE=1 SV=1
K.NAN[+1378.476]GSYTC[+57.021]EEC[+57.021]DSSC[+57.021]VGC[+57.021]TGEGPGNC[+57.021]K.E	HexNAc(2)Hex(6)	C[+57]*5, N[+1378]	497.82	>sp|Q6UXH1|CREL2_HUMAN Protein disulfide isomerase CRELD2 OS=Homo sapiens OX=9606 GN=CRELD2 PE=1 SV=1
R.N[+1378.476]ETHSIC[+57.021]TAC[+57.021]DESC[+57.021]K.T	HexNAc(2)Hex(6)	C[+57]*3, N[+1378]	624.94	>sp|Q6UXH1|CREL2_HUMAN Protein disulfide isomerase CRELD2 OS=Homo sapiens OX=9606 GN=CRELD2 PE=1 SV=1
R.VFPYISVMVNN[+2350.830]GSLSYDHSK.D	HexNAc(4)Hex(5)Fuc(1)NeuAc(2)	N[+2351]	663.6	>sp|Q12907|LMAN2_HUMAN Vesicular integral-membrane protein VIP36 OS=Homo sapiens OX=9606 GN=LMAN2 PE=1 SV=1
R.TADLQWN[+1540.529]SSNAQLLLDYC[+57.021]SSK.G	HexNAc(2)Hex(7)	C[+57], N[+1541]	452.29	>sp|Q9Y251|HPSE_HUMAN Heparanase OS=Homo sapiens OX=9606 GN=HPSE PE=1 SV=2
K.GYN[+1702.581]ISWELGNEPNSFLK.K	HexNAc(2)Hex(8)	N[+1703]	413.52	>sp|Q9Y251|HPSE_HUMAN Heparanase OS=Homo sapiens OX=9606 GN=HPSE PE=1 SV=2
K.GYN[+1540.529]ISWELGNEPNSFLK.K	HexNAc(2)Hex(7)	N[+1541]	419.49	>sp|Q9Y251|HPSE_HUMAN Heparanase OS=Homo sapiens OX=9606 GN=HPSE PE=1 SV=2
K.KADIFIN[+1540.529]GSQLGEDFIQLHK.L	HexNAc(2)Hex(7)	N[+1541]	565.78	>sp|Q9Y251|HPSE_HUMAN Heparanase OS=Homo sapiens OX=9606 GN=HPSE PE=1 SV=2
R.IC[+57.021]PQGYTC[+57.021]C[+57.021]TSEMEENLAN[+2350.830]R.S	HexNAc(4)Hex(5)Fuc(1)NeuAc(2)	C[+57]*3, N[+2351]	328.36	>sp|P35052|GPC1_HUMAN Glypican-1 OS=Homo sapiens OX=9606 GN=GPC1 PE=1 SV=2
R.IC[+57.021]PQGYTC[+57.021]C[+57.021]TSEMEENLAN[+2352.846]R.S	HexNAc(6)Hex(7)	C[+57]*3, N[+2353]	359.49	>sp|P35052|GPC1_HUMAN Glypican-1 OS=Homo sapiens OX=9606 GN=GPC1 PE=1 SV=2
R.SFDDHFQHLLN[+1540.529]DSER.T	HexNAc(2)Hex(7)	N[+1541]	308.42	>sp|P35052|GPC1_HUMAN Glypican-1 OS=Homo sapiens OX=9606 GN=GPC1 PE=1 SV=2
R.SFDDHFQHLLN[+1702.581]DSER.T	HexNAc(2)Hex(8)	N[+1703]	325.28	>sp|P35052|GPC1_HUMAN Glypican-1 OS=Homo sapiens OX=9606 GN=GPC1 PE=1 SV=2
R.SFDDHFQHLLN[+1913.677]DSER.T	HexNAc(4)Hex(5)NeuAc(1)	N[+1914]	356.16	>sp|P35052|GPC1_HUMAN Glypican-1 OS=Homo sapiens OX=9606 GN=GPC1 PE=1 SV=2
R.SFDDHFQHLLN[+1864.634]DSER.T	HexNAc(2)Hex(9)	N[+1865]	357.71	>sp|P35052|GPC1_HUMAN Glypican-1 OS=Homo sapiens OX=9606 GN=GPC1 PE=1 SV=2
R.SFDDHFQHLLN[+1710.598]DSER.T	HexNAc(3)Hex(5)NeuAc(1)	N[+1711]	370.91	>sp|P35052|GPC1_HUMAN Glypican-1 OS=Homo sapiens OX=9606 GN=GPC1 PE=1 SV=2
R.SFDDHFQHLLN[+1378.476]DSER.T	HexNAc(2)Hex(6)	N[+1378]	377.11	>sp|P35052|GPC1_HUMAN Glypican-1 OS=Homo sapiens OX=9606 GN=GPC1 PE=1 SV=2
R.SFDDHFQHLLN[+1216.423]DSER.T	HexNAc(2)Hex(5)	N[+1216]	459.08	>sp|P35052|GPC1_HUMAN Glypican-1 OS=Homo sapiens OX=9606 GN=GPC1 PE=1 SV=2
R.TPAEPEVGPAAPAM[+15.995]APAPASAPAPASAPAPAPVPTPAMVSAPSSTVN[+2457.877]ASASVK.T	HexNAc(5)Hex(8)Fuc(1)	M[+16], N[+2458]	310.47	>sp|Q14244|MAP7_HUMAN Ensconsin OS=Homo sapiens OX=9606 GN=MAP7 PE=1 SV=1
K.TVLTPATNHMGN[+1702.581]VTFTIPANR.E	HexNAc(2)Hex(8)	N[+1703]	409.39	>sp|P01024|CO3_HUMAN Complement C3 OS=Homo sapiens OX=9606 GN=C3 PE=1 SV=2
K.TVLTPATNHMGN[+1540.529]VTFTIPANR.E	HexNAc(2)Hex(7)	N[+1541]	521.37	>sp|P01024|CO3_HUMAN Complement C3 OS=Homo sapiens OX=9606 GN=C3 PE=1 SV=2
K.TVLTPATNHMGN[+1864.634]VTFTIPANR.E	HexNAc(2)Hex(9)	N[+1865]	657.53	>sp|P01024|CO3_HUMAN Complement C3 OS=Homo sapiens OX=9606 GN=C3 PE=1 SV=2
K.ANIQFGDN[+1702.581]GTTISAVSNK.A	HexNAc(2)Hex(8)	N[+1703]	304.15	>sp|Q14108|SCRB2_HUMAN Lysosome membrane protein 2 OS=Homo sapiens OX=9606 GN=SCARB2 PE=1 SV=2
K.ANIQFGDN[+2789.999]GTTISAVSNK.A	HexNAc(6)Hex(7)Fuc(1)NeuAc(1)	N[+2790]	467.86	>sp|Q14108|SCRB2_HUMAN Lysosome membrane protein 2 OS=Homo sapiens OX=9606 GN=SCARB2 PE=1 SV=2
K.C[+57.021]NMIN[+1702.581]GTDGDSFHPLITK.D	HexNAc(2)Hex(8)	C[+57], N[+1703]	352.72	>sp|Q14108|SCRB2_HUMAN Lysosome membrane protein 2 OS=Homo sapiens OX=9606 GN=SCARB2 PE=1 SV=2
K.C[+57.021]NMIN[+1540.529]GTDGDSFHPLITK.D	HexNAc(2)Hex(7)	C[+57], N[+1541]	360.23	>sp|Q14108|SCRB2_HUMAN Lysosome membrane protein 2 OS=Homo sapiens OX=9606 GN=SCARB2 PE=1 SV=2
K.C[+57.021]NMIN[+1216.423]GTDGDSFHPLITK.D	HexNAc(2)Hex(5)	C[+57], N[+1216]	438.74	>sp|Q14108|SCRB2_HUMAN Lysosome membrane protein 2 OS=Homo sapiens OX=9606 GN=SCARB2 PE=1 SV=2
K.C[+57.021]NMIN[+1864.634]GTDGDSFHPLITK.D	HexNAc(2)Hex(9)	C[+57], N[+1865]	481.57	>sp|Q14108|SCRB2_HUMAN Lysosome membrane protein 2 OS=Homo sapiens OX=9606 GN=SCARB2 PE=1 SV=2
K.C[+57.021]NMIN[+2026.687]GTDGDSFHPLITK.D	HexNAc(2)Hex(10)	C[+57], N[+2027]	485.26	>sp|Q14108|SCRB2_HUMAN Lysosome membrane protein 2 OS=Homo sapiens OX=9606 GN=SCARB2 PE=1 SV=2
K.C[+57.021]NMIN[+1378.476]GTDGDSFHPLITK.D	HexNAc(2)Hex(6)	C[+57], N[+1378]	553.06	>sp|Q14108|SCRB2_HUMAN Lysosome membrane protein 2 OS=Homo sapiens OX=9606 GN=SCARB2 PE=1 SV=2
K.C[+57.021]NMIN[+1702.581]GTDGDSFHPLITKDEVLYVFPSDFC[+57.021]R.S	HexNAc(2)Hex(8)	C[+57]*2, N[+1703]	438.44	>sp|Q14108|SCRB2_HUMAN Lysosome membrane protein 2 OS=Homo sapiens OX=9606 GN=SCARB2 PE=1 SV=2
R.TMVFPVMYLN[+2188.740]ESVHIDK.E	HexNAc(2)Hex(11)	N[+2189]	304.66	>sp|Q14108|SCRB2_HUMAN Lysosome membrane protein 2 OS=Homo sapiens OX=9606 GN=SCARB2 PE=1 SV=2
R.TMVFPVMYLN[+1864.634]ESVHIDK.E	HexNAc(2)Hex(9)	N[+1865]	321.9	>sp|Q14108|SCRB2_HUMAN Lysosome membrane protein 2 OS=Homo sapiens OX=9606 GN=SCARB2 PE=1 SV=2
R.TMVFPVMYLN[+2026.687]ESVHIDK.E	HexNAc(2)Hex(10)	N[+2027]	365.62	>sp|Q14108|SCRB2_HUMAN Lysosome membrane protein 2 OS=Homo sapiens OX=9606 GN=SCARB2 PE=1 SV=2
R.TMVFPVMYLN[+1702.581]ESVHIDK.E	HexNAc(2)Hex(8)	N[+1703]	555.04	>sp|Q14108|SCRB2_HUMAN Lysosome membrane protein 2 OS=Homo sapiens OX=9606 GN=SCARB2 PE=1 SV=2
R.TMVFPVMYLN[+2026.687]ESVHIDKETASR.L	HexNAc(2)Hex(10)	N[+2027]	303.26	>sp|Q14108|SCRB2_HUMAN Lysosome membrane protein 2 OS=Homo sapiens OX=9606 GN=SCARB2 PE=1 SV=2
R.TMVFPVMYLN[+2188.740]ESVHIDKETASR.L	HexNAc(2)Hex(11)	N[+2189]	322.03	>sp|Q14108|SCRB2_HUMAN Lysosome membrane protein 2 OS=Homo sapiens OX=9606 GN=SCARB2 PE=1 SV=2
R.TMVFPVMYLN[+1864.634]ESVHIDKETASR.L	HexNAc(2)Hex(9)	N[+1865]	331.8	>sp|Q14108|SCRB2_HUMAN Lysosome membrane protein 2 OS=Homo sapiens OX=9606 GN=SCARB2 PE=1 SV=2
R.TMVFPVMYLN[+1702.581]ESVHIDKETASR.L	HexNAc(2)Hex(8)	N[+1703]	403.81	>sp|Q14108|SCRB2_HUMAN Lysosome membrane protein 2 OS=Homo sapiens OX=9606 GN=SCARB2 PE=1 SV=2
R.ALGFEN[+1864.634]ATQALGR.A	HexNAc(2)Hex(9)	N[+1865]	325.89	>sp|Q08380|LG3BP_HUMAN Galectin-3-binding protein OS=Homo sapiens OX=9606 GN=LGALS3BP PE=1 SV=1
R.ALGFEN[+1702.581]ATQALGR.A	HexNAc(2)Hex(8)	N[+1703]	505.67	>sp|Q08380|LG3BP_HUMAN Galectin-3-binding protein OS=Homo sapiens OX=9606 GN=LGALS3BP PE=1 SV=1
R.ALGFEN[+2026.687]ATQALGR.A	HexNAc(2)Hex(10)	N[+2027]	566.72	>sp|Q08380|LG3BP_HUMAN Galectin-3-binding protein OS=Homo sapiens OX=9606 GN=LGALS3BP PE=1 SV=1
R.DAGVVC[+57.021]TN[+1702.581]ETR.S	HexNAc(2)Hex(8)	C[+57], N[+1703]	336.91	>sp|Q08380|LG3BP_HUMAN Galectin-3-binding protein OS=Homo sapiens OX=9606 GN=LGALS3BP PE=1 SV=1
R.DAGVVC[+57.021]TN[+1540.529]ETR.S	HexNAc(2)Hex(7)	C[+57], N[+1541]	340.25	>sp|Q08380|LG3BP_HUMAN Galectin-3-binding protein OS=Homo sapiens OX=9606 GN=LGALS3BP PE=1 SV=1
R.DAGVVC[+57.021]TN[+1378.476]ETR.S	HexNAc(2)Hex(6)	C[+57], N[+1378]	386.81	>sp|Q08380|LG3BP_HUMAN Galectin-3-binding protein OS=Homo sapiens OX=9606 GN=LGALS3BP PE=1 SV=1
R.DAGVVC[+57.021]TN[+2026.687]ETR.S	HexNAc(2)Hex(10)	C[+57], N[+2027]	406.23	>sp|Q08380|LG3BP_HUMAN Galectin-3-binding protein OS=Homo sapiens OX=9606 GN=LGALS3BP PE=1 SV=1
R.DAGVVC[+57.021]TN[+1864.634]ETR.S	HexNAc(2)Hex(9)	C[+57], N[+1865]	520.58	>sp|Q08380|LG3BP_HUMAN Galectin-3-binding protein OS=Homo sapiens OX=9606 GN=LGALS3BP PE=1 SV=1
K.GQVYPWGNWFQPN[+1864.634]R.T	HexNAc(2)Hex(9)	N[+1865]	309.4	>sp|Q8NBJ7|SUMF2_HUMAN Inactive C-alpha-formylglycine-generating enzyme 2 OS=Homo sapiens OX=9606 GN=SUMF2 PE=1 SV=2
K.EPGSN[+1540.529]VTMSVDAEC[+57.021]VPMVR.D	HexNAc(2)Hex(7)	C[+57], N[+1541]	315.68	>sp|Q08380|LG3BP_HUMAN Galectin-3-binding protein OS=Homo sapiens OX=9606 GN=LGALS3BP PE=1 SV=1
K.EPGSN[+1864.634]VTMSVDAEC[+57.021]VPMVR.D	HexNAc(2)Hex(9)	C[+57], N[+1865]	361.56	>sp|Q08380|LG3BP_HUMAN Galectin-3-binding protein OS=Homo sapiens OX=9606 GN=LGALS3BP PE=1 SV=1
K.EPGSN[+1702.581]VTMSVDAEC[+57.021]VPMVR.D	HexNAc(2)Hex(8)	C[+57], N[+1703]	392.6	>sp|Q08380|LG3BP_HUMAN Galectin-3-binding protein OS=Homo sapiens OX=9606 GN=LGALS3BP PE=1 SV=1
K.EPGSN[+1378.476]VTMSVDAEC[+57.021]VPMVR.D	HexNAc(2)Hex(6)	C[+57], N[+1378]	450.87	>sp|Q08380|LG3BP_HUMAN Galectin-3-binding protein OS=Homo sapiens OX=9606 GN=LGALS3BP PE=1 SV=1
K.EPGSN[+892.317]VTMSVDAEC[+57.021]VPMVR.D	HexNAc(2)Hex(3)	C[+57], N[+892]	602.63	>sp|Q08380|LG3BP_HUMAN Galectin-3-binding protein OS=Homo sapiens OX=9606 GN=LGALS3BP PE=1 SV=1
K.GLN[+1864.634]LTEDTYKPR.I	HexNAc(2)Hex(9)	N[+1865]	300.76	>sp|Q08380|LG3BP_HUMAN Galectin-3-binding protein OS=Homo sapiens OX=9606 GN=LGALS3BP PE=1 SV=1
K.GLN[+2026.687]LTEDTYKPR.I	HexNAc(2)Hex(10)	N[+2027]	308.24	>sp|Q08380|LG3BP_HUMAN Galectin-3-binding protein OS=Homo sapiens OX=9606 GN=LGALS3BP PE=1 SV=1
K.GLN[+1850.693]LTEDTYKPR.I	HexNAc(6)Hex(3)Fuc(1)	N[+1851]	313.35	>sp|Q08380|LG3BP_HUMAN Galectin-3-binding protein OS=Homo sapiens OX=9606 GN=LGALS3BP PE=1 SV=1
K.GLN[+1702.581]LTEDTYKPR.I	HexNAc(2)Hex(8)	N[+1703]	326.16	>sp|Q08380|LG3BP_HUMAN Galectin-3-binding protein OS=Homo sapiens OX=9606 GN=LGALS3BP PE=1 SV=1
K.GLN[+1647.613]LTEDTYKPR.I	HexNAc(5)Hex(3)Fuc(1)	N[+1648]	347.98	>sp|Q08380|LG3BP_HUMAN Galectin-3-binding protein OS=Homo sapiens OX=9606 GN=LGALS3BP PE=1 SV=1
K.GLN[+1378.476]LTEDTYKPR.I	HexNAc(2)Hex(6)	N[+1378]	359.66	>sp|Q08380|LG3BP_HUMAN Galectin-3-binding protein OS=Homo sapiens OX=9606 GN=LGALS3BP PE=1 SV=1
K.GLN[+1216.423]LTEDTYKPR.I	HexNAc(2)Hex(5)	N[+1216]	379.06	>sp|Q08380|LG3BP_HUMAN Galectin-3-binding protein OS=Homo sapiens OX=9606 GN=LGALS3BP PE=1 SV=1
R.TDC[+57.021]DSSTTSLC[+57.021]SFPVAN[+1702.581]VSLTK.G	HexNAc(2)Hex(8)	C[+57]*2, N[+1703]	398.61	>sp|Q96G97|BSCL2_HUMAN Seipin OS=Homo sapiens OX=9606 GN=BSCL2 PE=1 SV=3
R.TDC[+57.021]DSSTTSLC[+57.021]SFPVAN[+1864.634]VSLTK.G	HexNAc(2)Hex(9)	C[+57]*2, N[+1865]	420.78	>sp|Q96G97|BSCL2_HUMAN Seipin OS=Homo sapiens OX=9606 GN=BSCL2 PE=1 SV=3
K.AAIPSALDTN[+1702.581]SSK.S	HexNAc(2)Hex(8)	N[+1703]	386.89	>sp|Q08380|LG3BP_HUMAN Galectin-3-binding protein OS=Homo sapiens OX=9606 GN=LGALS3BP PE=1 SV=1
K.AAIPSALDTN[+2026.687]SSK.S	HexNAc(2)Hex(10)	N[+2027]	432.01	>sp|Q08380|LG3BP_HUMAN Galectin-3-binding protein OS=Homo sapiens OX=9606 GN=LGALS3BP PE=1 SV=1
K.YFN[+1702.581]YTVK.V	HexNAc(2)Hex(8)	N[+1703]	416.98	>sp|O00469|PLOD2_HUMAN Procollagen-lysine,2-oxoglutarate 5-dioxygenase 2 OS=Homo sapiens OX=9606 GN=PLOD2 PE=1 SV=2
R.TVIRPFYLTN[+1702.581]SSGVD.-	HexNAc(2)Hex(8)	N[+1703]	335.36	>sp|Q08380|LG3BP_HUMAN Galectin-3-binding protein OS=Homo sapiens OX=9606 GN=LGALS3BP PE=1 SV=1
R.TVIRPFYLTN[+1864.634]SSGVD.-	HexNAc(2)Hex(9)	N[+1865]	347.12	>sp|Q08380|LG3BP_HUMAN Galectin-3-binding protein OS=Homo sapiens OX=9606 GN=LGALS3BP PE=1 SV=1
R.EAIN[+1702.581]ITLDHK.C	HexNAc(2)Hex(8)	N[+1703]	327.21	>sp|O00469|PLOD2_HUMAN Procollagen-lysine,2-oxoglutarate 5-dioxygenase 2 OS=Homo sapiens OX=9606 GN=PLOD2 PE=1 SV=2
R.EAIN[+1864.634]ITLDHK.C	HexNAc(2)Hex(9)	N[+1865]	367.35	>sp|O00469|PLOD2_HUMAN Procollagen-lysine,2-oxoglutarate 5-dioxygenase 2 OS=Homo sapiens OX=9606 GN=PLOD2 PE=1 SV=2
R.LLSTANYN[+1540.529]TSHYNNDLWQIFENPVDWK.E	HexNAc(2)Hex(7)	N[+1541]	300.27	>sp|O00469|PLOD2_HUMAN Procollagen-lysine,2-oxoglutarate 5-dioxygenase 2 OS=Homo sapiens OX=9606 GN=PLOD2 PE=1 SV=2
R.LLSTANYN[+1864.634]TSHYNNDLWQIFENPVDWK.E	HexNAc(2)Hex(9)	N[+1865]	335.28	>sp|O00469|PLOD2_HUMAN Procollagen-lysine,2-oxoglutarate 5-dioxygenase 2 OS=Homo sapiens OX=9606 GN=PLOD2 PE=1 SV=2
R.LLSTANYN[+1378.476]TSHYNNDLWQIFENPVDWK.E	HexNAc(2)Hex(6)	N[+1378]	359.7	>sp|O00469|PLOD2_HUMAN Procollagen-lysine,2-oxoglutarate 5-dioxygenase 2 OS=Homo sapiens OX=9606 GN=PLOD2 PE=1 SV=2
R.N[+1866.688]C[+57.021]SAAPQPEPAAGLASYPELR.L	HexNAc(6)Hex(4)	C[+57], N[+1867]	464.38	>sp|O75718|CRTAP_HUMAN Cartilage-associated protein OS=Homo sapiens OX=9606 GN=CRTAP PE=1 SV=1
R.YN[+1864.634]C[+57.021]SIESPR.K	HexNAc(2)Hex(9)	C[+57], N[+1865]	402.47	>sp|O00469|PLOD2_HUMAN Procollagen-lysine,2-oxoglutarate 5-dioxygenase 2 OS=Homo sapiens OX=9606 GN=PLOD2 PE=1 SV=2
K.TYN[+1378.476]ASVLPVR.V	HexNAc(2)Hex(6)	N[+1378]	310.58	>sp|Q96S52|PIGS_HUMAN GPI transamidase component PIG-S OS=Homo sapiens OX=9606 GN=PIGS PE=1 SV=3
K.TYN[+1540.529]ASVLPVR.V	HexNAc(2)Hex(7)	N[+1541]	353.54	>sp|Q96S52|PIGS_HUMAN GPI transamidase component PIG-S OS=Homo sapiens OX=9606 GN=PIGS PE=1 SV=3
K.TYN[+1702.581]ASVLPVR.V	HexNAc(2)Hex(8)	N[+1703]	476.09	>sp|Q96S52|PIGS_HUMAN GPI transamidase component PIG-S OS=Homo sapiens OX=9606 GN=PIGS PE=1 SV=3
K.TYN[+1864.634]ASVLPVR.V	HexNAc(2)Hex(9)	N[+1865]	490.31	>sp|Q96S52|PIGS_HUMAN GPI transamidase component PIG-S OS=Homo sapiens OX=9606 GN=PIGS PE=1 SV=3
K.NAAPC[+57.021]AVSYLLFDQNDKVMQQNLVYYQYHRDTWGLSDEHFQPRPEAVQFFN[+2313.873]VTTLQK.E	HexNAc(9)Hex(3)	C[+57], N[+2314]	309.53	>sp|O75718|CRTAP_HUMAN Cartilage-associated protein OS=Homo sapiens OX=9606 GN=CRTAP PE=1 SV=1
R.DTWGLSDEHFQPRPEAVQFFN[+1378.476]VTTLQK.E	HexNAc(2)Hex(6)	N[+1378]	310.16	>sp|O75718|CRTAP_HUMAN Cartilage-associated protein OS=Homo sapiens OX=9606 GN=CRTAP PE=1 SV=1
R.DTWGLSDEHFQPRPEAVQFFN[+1864.634]VTTLQK.E	HexNAc(2)Hex(9)	N[+1865]	321.68	>sp|O75718|CRTAP_HUMAN Cartilage-associated protein OS=Homo sapiens OX=9606 GN=CRTAP PE=1 SV=1
R.DTWGLSDEHFQPRPEAVQFFN[+1702.581]VTTLQK.E	HexNAc(2)Hex(8)	N[+1703]	506.21	>sp|O75718|CRTAP_HUMAN Cartilage-associated protein OS=Homo sapiens OX=9606 GN=CRTAP PE=1 SV=1
K.SGDASIN[+1913.677]VTNLQLSDIGTYQC[+57.021]K.V	HexNAc(4)Hex(5)NeuAc(1)	C[+57], N[+1914]	555.37	>sp|P78310|CXAR_HUMAN Coxsackievirus and adenovirus receptor OS=Homo sapiens OX=9606 GN=CXADR PE=1 SV=1
K.SGDASIN[+2204.772]VTNLQLSDIGTYQC[+57.021]K.V	HexNAc(4)Hex(5)NeuAc(2)	C[+57], N[+2205]	797.12	>sp|P78310|CXAR_HUMAN Coxsackievirus and adenovirus receptor OS=Homo sapiens OX=9606 GN=CXADR PE=1 SV=1
R.PEAVQFFN[+1702.581]VTTLQK.E	HexNAc(2)Hex(8)	N[+1703]	483.07	>sp|O75718|CRTAP_HUMAN Cartilage-associated protein OS=Homo sapiens OX=9606 GN=CRTAP PE=1 SV=1
K.VN[+1540.529]ETEMDIAK.H	HexNAc(2)Hex(7)	N[+1541]	313.14	>sp|O75629|CREG1_HUMAN Protein CREG1 OS=Homo sapiens OX=9606 GN=CREG1 PE=1 SV=1
K.VN[+1378.476]ETEMDIAK.H	HexNAc(2)Hex(6)	N[+1378]	317.18	>sp|O75629|CREG1_HUMAN Protein CREG1 OS=Homo sapiens OX=9606 GN=CREG1 PE=1 SV=1
K.VN[+1864.634]ETEMDIAK.H	HexNAc(2)Hex(9)	N[+1865]	322.09	>sp|O75629|CREG1_HUMAN Protein CREG1 OS=Homo sapiens OX=9606 GN=CREG1 PE=1 SV=1
K.GYFYIPPLATHTIC[+57.021]DRN[+2350.830]HTWLPVSDDAC[+57.021]YR.E	HexNAc(4)Hex(5)Fuc(1)NeuAc(2)	C[+57]*2, N[+2351]	489.98	>sp|P15529|MCP_HUMAN Membrane cofactor protein OS=Homo sapiens OX=9606 GN=CD46 PE=1 SV=3
R.N[+1540.529]HTWLPVSDDAC[+57.021]YR.E	HexNAc(2)Hex(7)	C[+57], N[+1541]	420.16	>sp|P15529|MCP_HUMAN Membrane cofactor protein OS=Homo sapiens OX=9606 GN=CD46 PE=1 SV=3
R.N[+1702.581]HTWLPVSDDAC[+57.021]YR.E	HexNAc(2)Hex(8)	C[+57], N[+1703]	477.53	>sp|P15529|MCP_HUMAN Membrane cofactor protein OS=Homo sapiens OX=9606 GN=CD46 PE=1 SV=3
R.N[+1864.634]HTWLPVSDDAC[+57.021]YR.E	HexNAc(2)Hex(9)	C[+57], N[+1865]	501.65	>sp|P15529|MCP_HUMAN Membrane cofactor protein OS=Homo sapiens OX=9606 GN=CD46 PE=1 SV=3
R.YN[+1702.581]C[+57.021]SIESPR.K	HexNAc(2)Hex(8)	C[+57], N[+1703]	443	>sp|O00469|PLOD2_HUMAN Procollagen-lysine,2-oxoglutarate 5-dioxygenase 2 OS=Homo sapiens OX=9606 GN=PLOD2 PE=1 SV=2
K.PSYEAIPESSPPSGITSASN[+2580.957]TTPGEPAASSSR.P	HexNAc(8)Hex(5)Fuc(1)	N[+2581]	410.06	>sp|P35658|NU214_HUMAN Nuclear pore complex protein Nup214 OS=Homo sapiens OX=9606 GN=NUP214 PE=1 SV=2
K.IN[+2059.735]ATDADEPNTLNSK.I	HexNAc(4)Hex(5)Fuc(1)NeuAc(1)	N[+2060]	361.83	>sp|Q14126|DSG2_HUMAN Desmoglein-2 OS=Homo sapiens OX=9606 GN=DSG2 PE=1 SV=2
K.IN[+2350.830]ATDADEPNTLNSK.I	HexNAc(4)Hex(5)Fuc(1)NeuAc(2)	N[+2351]	420.08	>sp|Q14126|DSG2_HUMAN Desmoglein-2 OS=Homo sapiens OX=9606 GN=DSG2 PE=1 SV=2
K.LVALAVIDEKN[+1702.581]TSVEHTR.L	HexNAc(2)Hex(8)	N[+1703]	313.11	>sp|Q96JJ7|TMX3_HUMAN Protein disulfide-isomerase TMX3 OS=Homo sapiens OX=9606 GN=TMX3 PE=1 SV=2
K.LVALAVIDEKN[+1540.529]TSVEHTR.L	HexNAc(2)Hex(7)	N[+1541]	346.8	>sp|Q96JJ7|TMX3_HUMAN Protein disulfide-isomerase TMX3 OS=Homo sapiens OX=9606 GN=TMX3 PE=1 SV=2
K.LVALAVIDEKN[+1378.476]TSVEHTR.L	HexNAc(2)Hex(6)	N[+1378]	390.36	>sp|Q96JJ7|TMX3_HUMAN Protein disulfide-isomerase TMX3 OS=Homo sapiens OX=9606 GN=TMX3 PE=1 SV=2
K.LVALAVIDEKN[+1864.634]TSVEHTR.L	HexNAc(2)Hex(9)	N[+1865]	462.34	>sp|Q96JJ7|TMX3_HUMAN Protein disulfide-isomerase TMX3 OS=Homo sapiens OX=9606 GN=TMX3 PE=1 SV=2
R.YC[+57.021]NLEGPPIN[+2026.687]SSVFK.E	HexNAc(2)Hex(10)	C[+57], N[+2027]	451.81	>sp|Q17RY6|LY6K_HUMAN Lymphocyte antigen 6K OS=Homo sapiens OX=9606 GN=LY6K PE=1 SV=2
R.YC[+57.021]NLEGPPIN[+1702.581]SSVFK.E	HexNAc(2)Hex(8)	C[+57], N[+1703]	473.17	>sp|Q17RY6|LY6K_HUMAN Lymphocyte antigen 6K OS=Homo sapiens OX=9606 GN=LY6K PE=1 SV=2
R.YC[+57.021]NLEGPPIN[+1864.634]SSVFK.E	HexNAc(2)Hex(9)	C[+57], N[+1865]	543.91	>sp|Q17RY6|LY6K_HUMAN Lymphocyte antigen 6K OS=Homo sapiens OX=9606 GN=LY6K PE=1 SV=2
R.YHYN[+1540.529]GTFLDGTLFDSSHNR.M	HexNAc(2)Hex(7)	N[+1541]	308.62	>sp|O95302|FKBP9_HUMAN Peptidyl-prolyl cis-trans isomerase FKBP9 OS=Homo sapiens OX=9606 GN=FKBP9 PE=1 SV=2
R.YHYN[+1378.476]GTFLDGTLFDSSHNR.M	HexNAc(2)Hex(6)	N[+1378]	310.44	>sp|O95302|FKBP9_HUMAN Peptidyl-prolyl cis-trans isomerase FKBP9 OS=Homo sapiens OX=9606 GN=FKBP9 PE=1 SV=2
R.YHYN[+1702.581]GTFLDGTLFDSSHNR.M	HexNAc(2)Hex(8)	N[+1703]	365.61	>sp|O95302|FKBP9_HUMAN Peptidyl-prolyl cis-trans isomerase FKBP9 OS=Homo sapiens OX=9606 GN=FKBP9 PE=1 SV=2
R.YHYN[+1864.634]GTFLDGTLFDSSHNR.M	HexNAc(2)Hex(9)	N[+1865]	389.66	>sp|O95302|FKBP9_HUMAN Peptidyl-prolyl cis-trans isomerase FKBP9 OS=Homo sapiens OX=9606 GN=FKBP9 PE=1 SV=2
R.YHYN[+1540.529]GTLLDGTLFDSSYSR.N	HexNAc(2)Hex(7)	N[+1541]	338.27	>sp|O95302|FKBP9_HUMAN Peptidyl-prolyl cis-trans isomerase FKBP9 OS=Homo sapiens OX=9606 GN=FKBP9 PE=1 SV=2
R.YHYN[+1702.581]GTLLDGTLFDSSYSR.N	HexNAc(2)Hex(8)	N[+1703]	345.74	>sp|O95302|FKBP9_HUMAN Peptidyl-prolyl cis-trans isomerase FKBP9 OS=Homo sapiens OX=9606 GN=FKBP9 PE=1 SV=2
R.YHYN[+1704.635]GTLLDGTLFDSSYSR.N	HexNAc(6)Hex(3)	N[+1705]	414.81	>sp|O95302|FKBP9_HUMAN Peptidyl-prolyl cis-trans isomerase FKBP9 OS=Homo sapiens OX=9606 GN=FKBP9 PE=1 SV=2
R.YHYN[+1864.634]GTLLDGTLFDSSYSR.N	HexNAc(2)Hex(9)	N[+1865]	563.02	>sp|O95302|FKBP9_HUMAN Peptidyl-prolyl cis-trans isomerase FKBP9 OS=Homo sapiens OX=9606 GN=FKBP9 PE=1 SV=2
K.GDYLKYHYN[+2053.772]ASLLDGTLLDSTWNLGK.T	HexNAc(7)Hex(3)Fuc(1)	N[+2054]	337.75	>sp|O95302|FKBP9_HUMAN Peptidyl-prolyl cis-trans isomerase FKBP9 OS=Homo sapiens OX=9606 GN=FKBP9 PE=1 SV=2
K.YHYN[+1378.476]ASLLDGTLLDSTWNLGK.T	HexNAc(2)Hex(6)	N[+1378]	356.32	>sp|O95302|FKBP9_HUMAN Peptidyl-prolyl cis-trans isomerase FKBP9 OS=Homo sapiens OX=9606 GN=FKBP9 PE=1 SV=2
K.YHYN[+1540.529]ASLLDGTLLDSTWNLGK.T	HexNAc(2)Hex(7)	N[+1541]	429.54	>sp|O95302|FKBP9_HUMAN Peptidyl-prolyl cis-trans isomerase FKBP9 OS=Homo sapiens OX=9606 GN=FKBP9 PE=1 SV=2
K.YHYN[+1864.634]ASLLDGTLLDSTWNLGK.T	HexNAc(2)Hex(9)	N[+1865]	593.18	>sp|O95302|FKBP9_HUMAN Peptidyl-prolyl cis-trans isomerase FKBP9 OS=Homo sapiens OX=9606 GN=FKBP9 PE=1 SV=2
K.YHYN[+1702.581]ASLLDGTLLDSTWNLGK.T	HexNAc(2)Hex(8)	N[+1703]	610.02	>sp|O95302|FKBP9_HUMAN Peptidyl-prolyl cis-trans isomerase FKBP9 OS=Homo sapiens OX=9606 GN=FKBP9 PE=1 SV=2
R.DHLLLPAISHN[+1864.634]K.T	HexNAc(2)Hex(9)	N[+1865]	417.23	>sp|Q99941|ATF6B_HUMAN Cyclic AMP-dependent transcription factor ATF-6 beta OS=Homo sapiens OX=9606 GN=ATF6B PE=1 SV=2
R.KQPSPTPGN[+1864.634]ATGGPLPVSAASQAHQASHQPLYLNHP.-	HexNAc(2)Hex(9)	N[+1865]	499.6	>sp|Q99941|ATF6B_HUMAN Cyclic AMP-dependent transcription factor ATF-6 beta OS=Homo sapiens OX=9606 GN=ATF6B PE=1 SV=2
R.KQPSPTPGN[+1702.581]ATGGPLPVSAASQAHQASHQPLYLNHP.-	HexNAc(2)Hex(8)	N[+1703]	711.18	>sp|Q99941|ATF6B_HUMAN Cyclic AMP-dependent transcription factor ATF-6 beta OS=Homo sapiens OX=9606 GN=ATF6B PE=1 SV=2
K.NIDC[+57.021]MSGPC[+57.021]PFGEVQLQPSTSLLPTLN[+1702.581]R.T	HexNAc(2)Hex(8)	C[+57]*2, N[+1703]	460.92	>sp|Q9H5V8|CDCP1_HUMAN CUB domain-containing protein 1 OS=Homo sapiens OX=9606 GN=CDCP1 PE=1 SV=3
K.QPGNMAGNFN[+1702.581]LSLQGC[+57.021]DQDAQSPGILR.L	HexNAc(2)Hex(8)	C[+57], N[+1703]	344.77	>sp|Q9H5V8|CDCP1_HUMAN CUB domain-containing protein 1 OS=Homo sapiens OX=9606 GN=CDCP1 PE=1 SV=3
R.LQFQVLVQHPQN[+2350.830]ESNK.I	HexNAc(4)Hex(5)Fuc(1)NeuAc(2)	N[+2351]	309.79	>sp|Q9H5V8|CDCP1_HUMAN CUB domain-containing protein 1 OS=Homo sapiens OX=9606 GN=CDCP1 PE=1 SV=3
K.QN[+1702.581]ISVTLR.T	HexNAc(2)Hex(8)	N[+1703]	348.65	>sp|Q9H5V8|CDCP1_HUMAN CUB domain-containing protein 1 OS=Homo sapiens OX=9606 GN=CDCP1 PE=1 SV=3
K.QN[+1540.529]ISVTLR.T	HexNAc(2)Hex(7)	N[+1541]	372.98	>sp|Q9H5V8|CDCP1_HUMAN CUB domain-containing protein 1 OS=Homo sapiens OX=9606 GN=CDCP1 PE=1 SV=3
R.GLPSLTSVSWN[+1864.634]ISVPR.D	HexNAc(2)Hex(9)	N[+1865]	574.12	>sp|Q9H5V8|CDCP1_HUMAN CUB domain-containing protein 1 OS=Homo sapiens OX=9606 GN=CDCP1 PE=1 SV=3
R.DSPVLPVTLQC[+57.021]N[+2133.772]LTSSSHTLTYSYWTK.N	HexNAc(5)Hex(6)Fuc(1)	C[+57], N[+2134]	350.37	>sp|Q9Y639|NPTN_HUMAN Neuroplastin OS=Homo sapiens OX=9606 GN=NPTN PE=1 SV=2
R.DSPVLPVTLQC[+57.021]N[+1913.677]LTSSSHTLTYSYWTK.N	HexNAc(4)Hex(5)NeuAc(1)	C[+57], N[+1914]	436.51	>sp|Q9Y639|NPTN_HUMAN Neuroplastin OS=Homo sapiens OX=9606 GN=NPTN PE=1 SV=2
R.DSPVLPVTLQC[+57.021]N[+1702.581]LTSSSHTLTYSYWTK.N	HexNAc(2)Hex(8)	C[+57], N[+1703]	447.91	>sp|Q9Y639|NPTN_HUMAN Neuroplastin OS=Homo sapiens OX=9606 GN=NPTN PE=1 SV=2
K.AN[+1702.581]ATIEVK.A	HexNAc(2)Hex(8)	N[+1703]	364.54	>sp|Q9Y639|NPTN_HUMAN Neuroplastin OS=Homo sapiens OX=9606 GN=NPTN PE=1 SV=2
K.AN[+1864.634]ATIEVK.A	HexNAc(2)Hex(9)	N[+1865]	366.64	>sp|Q9Y639|NPTN_HUMAN Neuroplastin OS=Homo sapiens OX=9606 GN=NPTN PE=1 SV=2
K.ENGMPMDIVN[+1702.581]TSGR.F	HexNAc(2)Hex(8)	N[+1703]	353.46	>sp|Q9Y639|NPTN_HUMAN Neuroplastin OS=Homo sapiens OX=9606 GN=NPTN PE=1 SV=2
R.VFPYISAMVNN[+1540.529]GSLSYDHER.D	HexNAc(2)Hex(7)	N[+1541]	331.78	>sp|Q9H0V9|LMA2L_HUMAN VIP36-like protein OS=Homo sapiens OX=9606 GN=LMAN2L PE=1 SV=1
K.SVNLFGSGWN[+1864.634]VSAMYSSSHPPAEHK.K	HexNAc(2)Hex(9)	N[+1865]	485.36	>sp|Q9Y487|VPP2_HUMAN V-type proton ATPase 116 kDa subunit a2 OS=Homo sapiens OX=9606 GN=ATP6V0A2 PE=1 SV=2
R.VFPYISAMVNN[+1702.581]GSLSYDHER.D	HexNAc(2)Hex(8)	N[+1703]	337.34	>sp|Q9H0V9|LMA2L_HUMAN VIP36-like protein OS=Homo sapiens OX=9606 GN=LMAN2L PE=1 SV=1
K.SVNLFGSGWN[+1702.581]VSAMYSSSHPPAEHK.K	HexNAc(2)Hex(8)	N[+1703]	620.35	>sp|Q9Y487|VPP2_HUMAN V-type proton ATPase 116 kDa subunit a2 OS=Homo sapiens OX=9606 GN=ATP6V0A2 PE=1 SV=2
R.FPPAAPPAEPVTVFPSMLNVAANHPN[+1702.581]ASTVGLVLPPAAGAGGSR.L	HexNAc(2)Hex(8)	N[+1703]	312.16	>sp|Q9Y4D7|PLXD1_HUMAN Plexin-D1 OS=Homo sapiens OX=9606 GN=PLXND1 PE=1 SV=3
R.FPPAAPPAEPVTVFPSMLNVAANHPN[+1704.635]ASTVGLVLPPAAGAGGSR.L	HexNAc(6)Hex(3)	N[+1705]	364.32	>sp|Q9Y4D7|PLXD1_HUMAN Plexin-D1 OS=Homo sapiens OX=9606 GN=PLXND1 PE=1 SV=3
K.AN[+1702.581]FTIYDC[+57.021]SR.T	HexNAc(2)Hex(8)	C[+57], N[+1703]	383.84	>sp|Q9Y4D7|PLXD1_HUMAN Plexin-D1 OS=Homo sapiens OX=9606 GN=PLXND1 PE=1 SV=3
R.FHMVQN[+1378.476]VSMAVHHIGR.E	HexNAc(2)Hex(6)	N[+1378]	390.32	>sp|Q9Y4D7|PLXD1_HUMAN Plexin-D1 OS=Homo sapiens OX=9606 GN=PLXND1 PE=1 SV=3
R.FHMVQN[+1702.581]VSMAVHHIGR.E	HexNAc(2)Hex(8)	N[+1703]	522.85	>sp|Q9Y4D7|PLXD1_HUMAN Plexin-D1 OS=Homo sapiens OX=9606 GN=PLXND1 PE=1 SV=3
R.FHMVQN[+1540.529]VSMAVHHIGR.E	HexNAc(2)Hex(7)	N[+1541]	539.08	>sp|Q9Y4D7|PLXD1_HUMAN Plexin-D1 OS=Homo sapiens OX=9606 GN=PLXND1 PE=1 SV=3
R.EQIN[+2026.687]ITLDHR.C	HexNAc(2)Hex(10)	N[+2027]	307.23	>sp|Q02809|PLOD1_HUMAN Procollagen-lysine,2-oxoglutarate 5-dioxygenase 1 OS=Homo sapiens OX=9606 GN=PLOD1 PE=1 SV=2
R.EQIN[+1702.581]ITLDHR.C	HexNAc(2)Hex(8)	N[+1703]	312.17	>sp|Q02809|PLOD1_HUMAN Procollagen-lysine,2-oxoglutarate 5-dioxygenase 1 OS=Homo sapiens OX=9606 GN=PLOD1 PE=1 SV=2
R.EQIN[+1378.476]ITLDHR.C	HexNAc(2)Hex(6)	N[+1378]	328.04	>sp|Q02809|PLOD1_HUMAN Procollagen-lysine,2-oxoglutarate 5-dioxygenase 1 OS=Homo sapiens OX=9606 GN=PLOD1 PE=1 SV=2
R.EQIN[+1540.529]ITLDHR.C	HexNAc(2)Hex(7)	N[+1541]	332.28	>sp|Q02809|PLOD1_HUMAN Procollagen-lysine,2-oxoglutarate 5-dioxygenase 1 OS=Homo sapiens OX=9606 GN=PLOD1 PE=1 SV=2
K.YIHQN[+1702.581]YTK.A	HexNAc(2)Hex(8)	N[+1703]	351.18	>sp|Q02809|PLOD1_HUMAN Procollagen-lysine,2-oxoglutarate 5-dioxygenase 1 OS=Homo sapiens OX=9606 GN=PLOD1 PE=1 SV=2
R.PAANLVC[+57.021]LSGM[+15.995]N[+1704.635]GSTLWSSLLPEEAR.D	HexNAc(6)Hex(3)	C[+57], M[+16], N[+1705]	330.35	>sp|A2RU67|F234B_HUMAN Protein FAM234B OS=Homo sapiens OX=9606 GN=FAM234B PE=1 SV=1
K.YSVAN[+1540.529]DTGFVDIPK.Q	HexNAc(2)Hex(7)	N[+1541]	384.86	>sp|P07711|CATL1_HUMAN Procathepsin L OS=Homo sapiens OX=9606 GN=CTSL PE=1 SV=2
K.YSVAN[+2580.957]DTGFVDIPK.Q	HexNAc(8)Hex(5)Fuc(1)	N[+2581]	497.51	>sp|P07711|CATL1_HUMAN Procathepsin L OS=Homo sapiens OX=9606 GN=CTSL PE=1 SV=2
K.YSVAN[+1702.581]DTGFVDIPK.Q	HexNAc(2)Hex(8)	N[+1703]	655.78	>sp|P07711|CATL1_HUMAN Procathepsin L OS=Homo sapiens OX=9606 GN=CTSL PE=1 SV=2
K.YSVAN[+1378.476]DTGFVDIPKQEK.A	HexNAc(2)Hex(6)	N[+1378]	317.18	>sp|P07711|CATL1_HUMAN Procathepsin L OS=Homo sapiens OX=9606 GN=CTSL PE=1 SV=2
K.DDLDPEKN[+1702.581]DSEPGSQR.I	HexNAc(2)Hex(8)	N[+1703]	499.06	>sp|P54289|CA2D1_HUMAN Voltage-dependent calcium channel subunit alpha-2/delta-1 OS=Homo sapiens OX=9606 GN=CACNA2D1 PE=1 SV=3
K.AFN[+3007.058]STLPTMAQMEK.A	HexNAc(5)Hex(6)Fuc(1)NeuAc(3)	N[+3007]	305.42	>sp|P16070|CD44_HUMAN CD44 antigen OS=Homo sapiens OX=9606 GN=CD44 PE=1 SV=3
K.AFN[+2350.830]STLPTMAQMEK.A	HexNAc(4)Hex(5)Fuc(1)NeuAc(2)	N[+2351]	307.83	>sp|P16070|CD44_HUMAN CD44 antigen OS=Homo sapiens OX=9606 GN=CD44 PE=1 SV=3
K.AFN[+3663.286]STLPTMAQMEK.A	HexNAc(6)Hex(7)Fuc(1)NeuAc(4)	N[+3663]	309.6	>sp|P16070|CD44_HUMAN CD44 antigen OS=Homo sapiens OX=9606 GN=CD44 PE=1 SV=3
K.AFN[+3517.228]STLPTMAQMEK.A	HexNAc(6)Hex(7)NeuAc(4)	N[+3517]	311.29	>sp|P16070|CD44_HUMAN CD44 antigen OS=Homo sapiens OX=9606 GN=CD44 PE=1 SV=3
K.AFN[+2204.772]STLPTMAQMEK.A	HexNAc(4)Hex(5)NeuAc(2)	N[+2205]	375.74	>sp|P16070|CD44_HUMAN CD44 antigen OS=Homo sapiens OX=9606 GN=CD44 PE=1 SV=3
K.AFN[+2861.000]STLPTMAQMEK.A	HexNAc(5)Hex(6)NeuAc(3)	N[+2861]	377.54	>sp|P16070|CD44_HUMAN CD44 antigen OS=Homo sapiens OX=9606 GN=CD44 PE=1 SV=3
K.AFN[+2878.015]STLPTMAQMEK.A	HexNAc(5)Hex(7)Fuc(1)NeuAc(2)	N[+2878]	418.94	>sp|P16070|CD44_HUMAN CD44 antigen OS=Homo sapiens OX=9606 GN=CD44 PE=1 SV=3
K.AFN[+1864.634]STLPTMAQMEK.A	HexNAc(2)Hex(9)	N[+1865]	692.39	>sp|P16070|CD44_HUMAN CD44 antigen OS=Homo sapiens OX=9606 GN=CD44 PE=1 SV=3
R.SAN[+1864.634]STLAQALHWTR.S	HexNAc(2)Hex(9)	N[+1865]	363.03	>sp|Q9BU23|LMF2_HUMAN Lipase maturation factor 2 OS=Homo sapiens OX=9606 GN=LMF2 PE=1 SV=2
R.TALWVATDHNMDN[+1864.634]TSTVLR.E	HexNAc(2)Hex(9)	N[+1865]	328.56	>sp|Q8NBJ5|GT251_HUMAN Procollagen galactosyltransferase 1 OS=Homo sapiens OX=9606 GN=COLGALT1 PE=1 SV=1
R.TALWVATDHNMDN[+1540.529]TSTVLR.E	HexNAc(2)Hex(7)	N[+1541]	345.43	>sp|Q8NBJ5|GT251_HUMAN Procollagen galactosyltransferase 1 OS=Homo sapiens OX=9606 GN=COLGALT1 PE=1 SV=1
R.TALWVATDHNMDN[+1378.476]TSTVLR.E	HexNAc(2)Hex(6)	N[+1378]	458.18	>sp|Q8NBJ5|GT251_HUMAN Procollagen galactosyltransferase 1 OS=Homo sapiens OX=9606 GN=COLGALT1 PE=1 SV=1
R.TALWVATDHNMDN[+1702.581]TSTVLR.E	HexNAc(2)Hex(8)	N[+1703]	527.55	>sp|Q8NBJ5|GT251_HUMAN Procollagen galactosyltransferase 1 OS=Homo sapiens OX=9606 GN=COLGALT1 PE=1 SV=1
R.VLEAVN[+1540.529]GTDAR.L	HexNAc(2)Hex(7)	N[+1541]	412.26	>sp|O60487|MPZL2_HUMAN Myelin protein zero-like protein 2 OS=Homo sapiens OX=9606 GN=MPZL2 PE=1 SV=1
K.LQFDDN[+1540.529]GTYTC[+57.021]QVK.N	HexNAc(2)Hex(7)	C[+57], N[+1541]	531.86	>sp|O60487|MPZL2_HUMAN Myelin protein zero-like protein 2 OS=Homo sapiens OX=9606 GN=MPZL2 PE=1 SV=1
K.LQFDDN[+1378.476]GTYTC[+57.021]QVK.N	HexNAc(2)Hex(6)	C[+57], N[+1378]	535.22	>sp|O60487|MPZL2_HUMAN Myelin protein zero-like protein 2 OS=Homo sapiens OX=9606 GN=MPZL2 PE=1 SV=1
K.LQFDDN[+1702.581]GTYTC[+57.021]QVK.N	HexNAc(2)Hex(8)	C[+57], N[+1703]	596.13	>sp|O60487|MPZL2_HUMAN Myelin protein zero-like protein 2 OS=Homo sapiens OX=9606 GN=MPZL2 PE=1 SV=1
K.PGN[+1864.634]LSRPPPVVVPHQPR.L	HexNAc(2)Hex(9)	N[+1865]	404.97	>sp|Q9BU23|LMF2_HUMAN Lipase maturation factor 2 OS=Homo sapiens OX=9606 GN=LMF2 PE=1 SV=2
K.PGN[+1702.581]LSRPPPVVVPHQPR.L	HexNAc(2)Hex(8)	N[+1703]	433.24	>sp|Q9BU23|LMF2_HUMAN Lipase maturation factor 2 OS=Homo sapiens OX=9606 GN=LMF2 PE=1 SV=2
R.TALWVATDHNM[+15.995]DN[+1702.581]TSTVLR.E	HexNAc(2)Hex(8)	M[+16], N[+1703]	373.09	>sp|Q8NBJ5|GT251_HUMAN Procollagen galactosyltransferase 1 OS=Homo sapiens OX=9606 GN=COLGALT1 PE=1 SV=1
R.SAN[+1702.581]STLAQALHWTR.S	HexNAc(2)Hex(8)	N[+1703]	325.92	>sp|Q9BU23|LMF2_HUMAN Lipase maturation factor 2 OS=Homo sapiens OX=9606 GN=LMF2 PE=1 SV=2
K.AMN[+1378.476]TSQVEALGIQMLPGYR.D	HexNAc(2)Hex(6)	N[+1378]	364.42	>sp|Q8NBJ5|GT251_HUMAN Procollagen galactosyltransferase 1 OS=Homo sapiens OX=9606 GN=COLGALT1 PE=1 SV=1
R.SAN[+1540.529]STLAQALHWTR.S	HexNAc(2)Hex(7)	N[+1541]	375.72	>sp|Q9BU23|LMF2_HUMAN Lipase maturation factor 2 OS=Homo sapiens OX=9606 GN=LMF2 PE=1 SV=2
R.SAN[+1378.476]STLAQALHWTR.S	HexNAc(2)Hex(6)	N[+1378]	417.09	>sp|Q9BU23|LMF2_HUMAN Lipase maturation factor 2 OS=Homo sapiens OX=9606 GN=LMF2 PE=1 SV=2
K.AMN[+1540.529]TSQVEALGIQMLPGYR.D	HexNAc(2)Hex(7)	N[+1541]	372.05	>sp|Q8NBJ5|GT251_HUMAN Procollagen galactosyltransferase 1 OS=Homo sapiens OX=9606 GN=COLGALT1 PE=1 SV=1
K.AMN[+1864.634]TSQVEALGIQMLPGYR.D	HexNAc(2)Hex(9)	N[+1865]	412.09	>sp|Q8NBJ5|GT251_HUMAN Procollagen galactosyltransferase 1 OS=Homo sapiens OX=9606 GN=COLGALT1 PE=1 SV=1
K.AMN[+1702.581]TSQVEALGIQMLPGYR.D	HexNAc(2)Hex(8)	N[+1703]	502.74	>sp|Q8NBJ5|GT251_HUMAN Procollagen galactosyltransferase 1 OS=Homo sapiens OX=9606 GN=COLGALT1 PE=1 SV=1
K.AMN[+1054.370]TSQVEALGIQMLPGYR.D	HexNAc(2)Hex(4)	N[+1054]	508.96	>sp|Q8NBJ5|GT251_HUMAN Procollagen galactosyltransferase 1 OS=Homo sapiens OX=9606 GN=COLGALT1 PE=1 SV=1
R.ITIAIN[+1864.634]NTLTPTTLPPGTIQYLTDTSK.Y	HexNAc(2)Hex(9)	N[+1865]	387.46	>sp|P08236|BGLR_HUMAN Beta-glucuronidase OS=Homo sapiens OX=9606 GN=GUSB PE=1 SV=2
K.VVAN[+1864.634]GTGTQGQLK.V	HexNAc(2)Hex(9)	N[+1865]	632.41	>sp|P08236|BGLR_HUMAN Beta-glucuronidase OS=Homo sapiens OX=9606 GN=GUSB PE=1 SV=2
K.VVAN[+2026.687]GTGTQGQLK.V	HexNAc(2)Hex(10)	N[+2027]	642.8	>sp|P08236|BGLR_HUMAN Beta-glucuronidase OS=Homo sapiens OX=9606 GN=GUSB PE=1 SV=2
R.YPQDYQFYIQN[+1378.476]FTALPLNTVVPPQR.Q	HexNAc(2)Hex(6)	N[+1378]	304.9	>sp|P43307|SSRA_HUMAN Translocon-associated protein subunit alpha OS=Homo sapiens OX=9606 GN=SSR1 PE=1 SV=3
R.YPQDYQFYIQN[+1704.635]FTALPLNTVVPPQR.Q	HexNAc(6)Hex(3)	N[+1705]	332.74	>sp|P43307|SSRA_HUMAN Translocon-associated protein subunit alpha OS=Homo sapiens OX=9606 GN=SSR1 PE=1 SV=3
R.YPQDYQFYIQN[+1540.529]FTALPLNTVVPPQR.Q	HexNAc(2)Hex(7)	N[+1541]	362.67	>sp|P43307|SSRA_HUMAN Translocon-associated protein subunit alpha OS=Homo sapiens OX=9606 GN=SSR1 PE=1 SV=3
R.YPQDYQFYIQN[+1864.634]FTALPLNTVVPPQR.Q	HexNAc(2)Hex(9)	N[+1865]	395.94	>sp|P43307|SSRA_HUMAN Translocon-associated protein subunit alpha OS=Homo sapiens OX=9606 GN=SSR1 PE=1 SV=3
R.YPQDYQFYIQN[+2026.687]FTALPLNTVVPPQR.Q	HexNAc(2)Hex(10)	N[+2027]	429.76	>sp|P43307|SSRA_HUMAN Translocon-associated protein subunit alpha OS=Homo sapiens OX=9606 GN=SSR1 PE=1 SV=3
R.YPQDYQFYIQN[+1702.581]FTALPLNTVVPPQR.Q	HexNAc(2)Hex(8)	N[+1703]	436.07	>sp|P43307|SSRA_HUMAN Translocon-associated protein subunit alpha OS=Homo sapiens OX=9606 GN=SSR1 PE=1 SV=3
R.YPQDYQFYIQN[+1897.682]FTALPLNTVVPPQR.Q	HexNAc(4)Hex(4)Fuc(1)NeuAc(1)	N[+1898]	440.32	>sp|P43307|SSRA_HUMAN Translocon-associated protein subunit alpha OS=Homo sapiens OX=9606 GN=SSR1 PE=1 SV=3
K.DLNGNVFQDAVFN[+1702.581]QTVTVIER.E	HexNAc(2)Hex(8)	N[+1703]	324	>sp|P43307|SSRA_HUMAN Translocon-associated protein subunit alpha OS=Homo sapiens OX=9606 GN=SSR1 PE=1 SV=3
K.DLNGNVFQDAVFN[+1864.634]QTVTVIER.E	HexNAc(2)Hex(9)	N[+1865]	331.66	>sp|P43307|SSRA_HUMAN Translocon-associated protein subunit alpha OS=Homo sapiens OX=9606 GN=SSR1 PE=1 SV=3
K.DLNGNVFQDAVFN[+1866.688]QTVTVIER.E	HexNAc(6)Hex(4)	N[+1867]	353.06	>sp|P43307|SSRA_HUMAN Translocon-associated protein subunit alpha OS=Homo sapiens OX=9606 GN=SSR1 PE=1 SV=3
K.DLNGNVFQDAVFN[+1378.476]QTVTVIER.E	HexNAc(2)Hex(6)	N[+1378]	438.08	>sp|P43307|SSRA_HUMAN Translocon-associated protein subunit alpha OS=Homo sapiens OX=9606 GN=SSR1 PE=1 SV=3
R.C[+57.021]APNFWN[+1702.581]LTSGHGC[+57.021]QPC[+57.021]AC[+57.021]HPSR.A	HexNAc(2)Hex(8)	C[+57]*4, N[+1703]	360.34	>sp|P55268|LAMB2_HUMAN Laminin subunit beta-2 OS=Homo sapiens OX=9606 GN=LAMB2 PE=1 SV=2
R.AN[+1702.581]TSALAVPSPVSNSASAR.H	HexNAc(2)Hex(8)	N[+1703]	618.64	>sp|P55268|LAMB2_HUMAN Laminin subunit beta-2 OS=Homo sapiens OX=9606 GN=LAMB2 PE=1 SV=2
R.AN[+1378.476]TSALAVPSPVSNSASAR.H	HexNAc(2)Hex(6)	N[+1378]	644.69	>sp|P55268|LAMB2_HUMAN Laminin subunit beta-2 OS=Homo sapiens OX=9606 GN=LAMB2 PE=1 SV=2
K.HFHSHNHQHSHNHLNSEN[+1702.581]QTVTSVSTK.R	HexNAc(2)Hex(8)	N[+1703]	350.11	>sp|Q9ULF5|S39AA_HUMAN Zinc transporter ZIP10 OS=Homo sapiens OX=9606 GN=SLC39A10 PE=1 SV=2
K.DLNEDDHHHEC[+57.021]LN[+1540.529]VTQLLK.Y	HexNAc(2)Hex(7)	C[+57], N[+1541]	300.91	>sp|Q9ULF5|S39AA_HUMAN Zinc transporter ZIP10 OS=Homo sapiens OX=9606 GN=SLC39A10 PE=1 SV=2
K.DLNEDDHHHEC[+57.021]LN[+2059.735]VTQLLK.Y	HexNAc(4)Hex(5)Fuc(1)NeuAc(1)	C[+57], N[+2060]	303.04	>sp|Q9ULF5|S39AA_HUMAN Zinc transporter ZIP10 OS=Homo sapiens OX=9606 GN=SLC39A10 PE=1 SV=2
K.LGIYADMGN[+1540.529]FTC[+57.021]MGYPGTTLDK.V	HexNAc(2)Hex(7)	C[+57], N[+1541]	632.38	>sp|P17050|NAGAB_HUMAN Alpha-N-acetylgalactosaminidase OS=Homo sapiens OX=9606 GN=NAGA PE=1 SV=2
K.MAAALN[+1378.476]ATGR.P	HexNAc(2)Hex(6)	N[+1378]	318.82	>sp|P17050|NAGAB_HUMAN Alpha-N-acetylgalactosaminidase OS=Homo sapiens OX=9606 GN=NAGA PE=1 SV=2
K.MAAALN[+2026.687]ATGR.P	HexNAc(2)Hex(10)	N[+2027]	408.84	>sp|P17050|NAGAB_HUMAN Alpha-N-acetylgalactosaminidase OS=Homo sapiens OX=9606 GN=NAGA PE=1 SV=2
R.VN[+2026.687]YSLLADIC[+57.021]NLWR.N	HexNAc(2)Hex(10)	C[+57], N[+2027]	353.83	>sp|P17050|NAGAB_HUMAN Alpha-N-acetylgalactosaminidase OS=Homo sapiens OX=9606 GN=NAGA PE=1 SV=2
R.VN[+1864.634]YSLLADIC[+57.021]NLWR.N	HexNAc(2)Hex(9)	C[+57], N[+1865]	417.99	>sp|P17050|NAGAB_HUMAN Alpha-N-acetylgalactosaminidase OS=Homo sapiens OX=9606 GN=NAGA PE=1 SV=2
K.DGSDEPGTAAC[+57.021]PN[+1378.476]GSFHC[+57.021]TNTGYK.P	HexNAc(2)Hex(6)	C[+57]*2, N[+1378]	340.68	>sp|P14314|GLU2B_HUMAN Glucosidase 2 subunit beta OS=Homo sapiens OX=9606 GN=PRKCSH PE=1 SV=2
K.DGSDEPGTAAC[+57.021]PN[+1378.476]GSFHC[+57.021]TNTGYKPLYIPSNR.V	HexNAc(2)Hex(6)	C[+57]*2, N[+1378]	500.66	>sp|P14314|GLU2B_HUMAN Glucosidase 2 subunit beta OS=Homo sapiens OX=9606 GN=PRKCSH PE=1 SV=2
K.HMLALAPN[+1702.581]STAR.R	HexNAc(2)Hex(8)	N[+1703]	381.71	>sp|Q92508|PIEZ1_HUMAN Piezo-type mechanosensitive ion channel component 1 OS=Homo sapiens OX=9606 GN=PIEZO1 PE=1 SV=4
K.HMLALAPN[+1540.529]STAR.R	HexNAc(2)Hex(7)	N[+1541]	402.98	>sp|Q92508|PIEZ1_HUMAN Piezo-type mechanosensitive ion channel component 1 OS=Homo sapiens OX=9606 GN=PIEZO1 PE=1 SV=4
K.YEQGTGC[+57.021]WQGPN[+1378.476]R.S	HexNAc(2)Hex(6)	C[+57], N[+1378]	334.71	>sp|P14314|GLU2B_HUMAN Glucosidase 2 subunit beta OS=Homo sapiens OX=9606 GN=PRKCSH PE=1 SV=2
K.HMLALAPN[+1378.476]STAR.R	HexNAc(2)Hex(6)	N[+1378]	508.14	>sp|Q92508|PIEZ1_HUMAN Piezo-type mechanosensitive ion channel component 1 OS=Homo sapiens OX=9606 GN=PIEZO1 PE=1 SV=4
K.LAN[+1864.634]NTHQHVFDDLR.G	HexNAc(2)Hex(9)	N[+1865]	329.47	>sp|Q99523|SORT_HUMAN Sortilin OS=Homo sapiens OX=9606 GN=SORT1 PE=1 SV=3
R.HLYTTTGGETDFTN[+2026.687]VTSLR.G	HexNAc(2)Hex(10)	N[+2027]	477.51	>sp|Q99523|SORT_HUMAN Sortilin OS=Homo sapiens OX=9606 GN=SORT1 PE=1 SV=3
R.HLYTTTGGETDFTN[+1864.634]VTSLR.G	HexNAc(2)Hex(9)	N[+1865]	634.33	>sp|Q99523|SORT_HUMAN Sortilin OS=Homo sapiens OX=9606 GN=SORT1 PE=1 SV=3
R.TALFPDLLAQGN[+1913.677]ASLR.L	HexNAc(4)Hex(5)NeuAc(1)	N[+1914]	322.1	>sp|Q5ZPR3|CD276_HUMAN CD276 antigen OS=Homo sapiens OX=9606 GN=CD276 PE=1 SV=1
R.TALFPDLLAQGN[+1540.529]ASLR.L	HexNAc(2)Hex(7)	N[+1541]	493.01	>sp|Q5ZPR3|CD276_HUMAN CD276 antigen OS=Homo sapiens OX=9606 GN=CD276 PE=1 SV=1
R.VVLGAN[+2059.735]GTYSC[+57.021]LVR.N	HexNAc(4)Hex(5)Fuc(1)NeuAc(1)	C[+57], N[+2060]	341.18	>sp|Q5ZPR3|CD276_HUMAN CD276 antigen OS=Homo sapiens OX=9606 GN=CD276 PE=1 SV=1
R.VVLGAN[+2350.830]GTYSC[+57.021]LVR.N	HexNAc(4)Hex(5)Fuc(1)NeuAc(2)	C[+57], N[+2351]	404.66	>sp|Q5ZPR3|CD276_HUMAN CD276 antigen OS=Homo sapiens OX=9606 GN=CD276 PE=1 SV=1
R.TALFPDLLAQGN[+1710.598]ASLR.L	HexNAc(3)Hex(5)NeuAc(1)	N[+1711]	306.64	>sp|Q5ZPR3|CD276_HUMAN CD276 antigen OS=Homo sapiens OX=9606 GN=CD276 PE=1 SV=1
K.GSQWSDIEEFC[+57.021]N[+3517.228]R.S	HexNAc(6)Hex(7)NeuAc(4)	C[+57], N[+3517]	303.76	>sp|P08174|DAF_HUMAN Complement decay-accelerating factor OS=Homo sapiens OX=9606 GN=CD55 PE=1 SV=4
K.GSQWSDIEEFC[+57.021]N[+2861.000]R.S	HexNAc(5)Hex(6)NeuAc(3)	C[+57], N[+2861]	305	>sp|P08174|DAF_HUMAN Complement decay-accelerating factor OS=Homo sapiens OX=9606 GN=CD55 PE=1 SV=4
K.GSQWSDIEEFC[+57.021]N[+2221.788]R.S	HexNAc(4)Hex(6)Fuc(1)NeuAc(1)	C[+57], N[+2222]	319.17	>sp|P08174|DAF_HUMAN Complement decay-accelerating factor OS=Homo sapiens OX=9606 GN=CD55 PE=1 SV=4
K.GSQWSDIEEFC[+57.021]N[+1540.529]R.S	HexNAc(2)Hex(7)	C[+57], N[+1541]	341.16	>sp|P08174|DAF_HUMAN Complement decay-accelerating factor OS=Homo sapiens OX=9606 GN=CD55 PE=1 SV=4
K.GSQWSDIEEFC[+57.021]N[+2204.772]R.S	HexNAc(4)Hex(5)NeuAc(2)	C[+57], N[+2205]	348.73	>sp|P08174|DAF_HUMAN Complement decay-accelerating factor OS=Homo sapiens OX=9606 GN=CD55 PE=1 SV=4
K.GSQWSDIEEFC[+57.021]N[+1378.476]R.S	HexNAc(2)Hex(6)	C[+57], N[+1378]	508.14	>sp|P08174|DAF_HUMAN Complement decay-accelerating factor OS=Homo sapiens OX=9606 GN=CD55 PE=1 SV=4
K.GSQWSDIEEFC[+57.021]N[+1864.634]R.S	HexNAc(2)Hex(9)	C[+57], N[+1865]	512.64	>sp|P08174|DAF_HUMAN Complement decay-accelerating factor OS=Homo sapiens OX=9606 GN=CD55 PE=1 SV=4
K.GSQWSDIEEFC[+57.021]N[+1702.581]R.S	HexNAc(2)Hex(8)	C[+57], N[+1703]	532.79	>sp|P08174|DAF_HUMAN Complement decay-accelerating factor OS=Homo sapiens OX=9606 GN=CD55 PE=1 SV=4
R.QTMIDFLQN[+1702.581]HTEGSRPPAC[+57.021]PR.L	HexNAc(2)Hex(8)	C[+57], N[+1703]	307.15	>sp|Q6ZRP7|QSOX2_HUMAN Sulfhydryl oxidase 2 OS=Homo sapiens OX=9606 GN=QSOX2 PE=1 SV=3
K.LGVSSVPSC[+57.021]YLIYPN[+2350.830]GSHGLINVVK.P	HexNAc(4)Hex(5)Fuc(1)NeuAc(2)	C[+57], N[+2351]	553.89	>sp|Q6ZRP7|QSOX2_HUMAN Sulfhydryl oxidase 2 OS=Homo sapiens OX=9606 GN=QSOX2 PE=1 SV=3
K.LGVSSVPSC[+57.021]YLIYPN[+2350.830]GSHGLINVVKPLR.A	HexNAc(4)Hex(5)Fuc(1)NeuAc(2)	C[+57], N[+2351]	456.83	>sp|Q6ZRP7|QSOX2_HUMAN Sulfhydryl oxidase 2 OS=Homo sapiens OX=9606 GN=QSOX2 PE=1 SV=3
R.VMSWWDYGYQIAGMAN[+1702.581]R.T	HexNAc(2)Hex(8)	N[+1703]	418.58	>sp|Q8TCJ2|STT3B_HUMAN Dolichyl-diphosphooligosaccharide--protein glycosyltransferase subunit STT3B OS=Homo sapiens OX=9606 GN=STT3B PE=1 SV=1
R.VMSWWDYGYQIAGMAN[+1864.634]R.T	HexNAc(2)Hex(9)	N[+1865]	773.16	>sp|Q8TCJ2|STT3B_HUMAN Dolichyl-diphosphooligosaccharide--protein glycosyltransferase subunit STT3B OS=Homo sapiens OX=9606 GN=STT3B PE=1 SV=1
R.VMSWWDYGYQIAGMAN[+2026.687]R.T	HexNAc(2)Hex(10)	N[+2027]	818.16	>sp|Q8TCJ2|STT3B_HUMAN Dolichyl-diphosphooligosaccharide--protein glycosyltransferase subunit STT3B OS=Homo sapiens OX=9606 GN=STT3B PE=1 SV=1
K.TLTN[+1540.529]QTEAELATPEGIYERPVDYLPER.D	HexNAc(2)Hex(7)	N[+1541]	502.69	>sp|O15460|P4HA2_HUMAN Prolyl 4-hydroxylase subunit alpha-2 OS=Homo sapiens OX=9606 GN=P4HA2 PE=1 SV=1
K.TLTN[+1378.476]QTEAELATPEGIYERPVDYLPER.D	HexNAc(2)Hex(6)	N[+1378]	581.61	>sp|O15460|P4HA2_HUMAN Prolyl 4-hydroxylase subunit alpha-2 OS=Homo sapiens OX=9606 GN=P4HA2 PE=1 SV=1
K.TLTN[+1702.581]QTEAELATPEGIYERPVDYLPER.D	HexNAc(2)Hex(8)	N[+1703]	669.75	>sp|O15460|P4HA2_HUMAN Prolyl 4-hydroxylase subunit alpha-2 OS=Homo sapiens OX=9606 GN=P4HA2 PE=1 SV=1
R.TTLVDNNTWN[+1540.529]NSHIALVGK.A	HexNAc(2)Hex(7)	N[+1541]	305.99	>sp|Q8TCJ2|STT3B_HUMAN Dolichyl-diphosphooligosaccharide--protein glycosyltransferase subunit STT3B OS=Homo sapiens OX=9606 GN=STT3B PE=1 SV=1
R.TTLVDNNTWN[+1864.634]NSHIALVGK.A	HexNAc(2)Hex(9)	N[+1865]	365.65	>sp|Q8TCJ2|STT3B_HUMAN Dolichyl-diphosphooligosaccharide--protein glycosyltransferase subunit STT3B OS=Homo sapiens OX=9606 GN=STT3B PE=1 SV=1
R.TTLVDNNTWN[+2026.687]NSHIALVGK.A	HexNAc(2)Hex(10)	N[+2027]	366.5	>sp|Q8TCJ2|STT3B_HUMAN Dolichyl-diphosphooligosaccharide--protein glycosyltransferase subunit STT3B OS=Homo sapiens OX=9606 GN=STT3B PE=1 SV=1
R.TTLVDNNTWN[+1378.476]NSHIALVGK.A	HexNAc(2)Hex(6)	N[+1378]	368.67	>sp|Q8TCJ2|STT3B_HUMAN Dolichyl-diphosphooligosaccharide--protein glycosyltransferase subunit STT3B OS=Homo sapiens OX=9606 GN=STT3B PE=1 SV=1
R.TTLVDNNTWN[+1702.581]NSHIALVGK.A	HexNAc(2)Hex(8)	N[+1703]	479.26	>sp|Q8TCJ2|STT3B_HUMAN Dolichyl-diphosphooligosaccharide--protein glycosyltransferase subunit STT3B OS=Homo sapiens OX=9606 GN=STT3B PE=1 SV=1
R.TTLVDN[+1540.529]NTWNNSHIALVGK.A	HexNAc(2)Hex(7)	N[+1541]	634.75	>sp|Q8TCJ2|STT3B_HUMAN Dolichyl-diphosphooligosaccharide--protein glycosyltransferase subunit STT3B OS=Homo sapiens OX=9606 GN=STT3B PE=1 SV=1
K.AMSSN[+1864.634]ETAAYK.I	HexNAc(2)Hex(9)	N[+1865]	393.24	>sp|Q8TCJ2|STT3B_HUMAN Dolichyl-diphosphooligosaccharide--protein glycosyltransferase subunit STT3B OS=Homo sapiens OX=9606 GN=STT3B PE=1 SV=1
R.SNLDPSNVDSLFYAAQASQALSGC[+57.021]EISISN[+1540.529]ETK.D	HexNAc(2)Hex(7)	C[+57], N[+1541]	361.54	>sp|P04844|RPN2_HUMAN Dolichyl-diphosphooligosaccharide--protein glycosyltransferase subunit 2 OS=Homo sapiens OX=9606 GN=RPN2 PE=1 SV=3
R.SNLDPSNVDSLFYAAQASQALSGC[+57.021]EISISN[+1378.476]ETK.D	HexNAc(2)Hex(6)	C[+57], N[+1378]	571.7	>sp|P04844|RPN2_HUMAN Dolichyl-diphosphooligosaccharide--protein glycosyltransferase subunit 2 OS=Homo sapiens OX=9606 GN=RPN2 PE=1 SV=3
R.SNLDPSNVDSLFYAAQASQALSGC[+57.021]EISISN[+1216.423]ETK.D	HexNAc(2)Hex(5)	C[+57], N[+1216]	578.86	>sp|P04844|RPN2_HUMAN Dolichyl-diphosphooligosaccharide--protein glycosyltransferase subunit 2 OS=Homo sapiens OX=9606 GN=RPN2 PE=1 SV=3
R.SNLDPSNVDSLFYAAQASQALSGC[+57.021]EISISN[+1702.581]ETK.D	HexNAc(2)Hex(8)	C[+57], N[+1703]	644.54	>sp|P04844|RPN2_HUMAN Dolichyl-diphosphooligosaccharide--protein glycosyltransferase subunit 2 OS=Homo sapiens OX=9606 GN=RPN2 PE=1 SV=3
K.LKELPGVC[+57.021]N[+2026.687]ETMMALWEEC[+57.021]KPC[+57.021]LK.Q	HexNAc(2)Hex(10)	C[+57]*3, N[+2027]	309.31	>sp|P10909|CLUS_HUMAN Clusterin OS=Homo sapiens OX=9606 GN=CLU PE=1 SV=1
K.LKELPGVC[+57.021]N[+1864.634]ETMMALWEEC[+57.021]KPC[+57.021]LK.Q	HexNAc(2)Hex(9)	C[+57]*3, N[+1865]	350.79	>sp|P10909|CLUS_HUMAN Clusterin OS=Homo sapiens OX=9606 GN=CLU PE=1 SV=1
K.LKELPGVC[+57.021]N[+1460.529]ETMMALWEEC[+57.021]KPC[+57.021]LK.Q	HexNAc(4)Hex(4)	C[+57]*3, N[+1461]	418.45	>sp|P10909|CLUS_HUMAN Clusterin OS=Homo sapiens OX=9606 GN=CLU PE=1 SV=1
K.ELPGVC[+57.021]N[+1866.688]ETMMALWEEC[+57.021]KPC[+57.021]LK.Q	HexNAc(6)Hex(4)	C[+57]*3, N[+1867]	309.92	>sp|P10909|CLUS_HUMAN Clusterin OS=Homo sapiens OX=9606 GN=CLU PE=1 SV=1
K.ELPGVC[+57.021]N[+2350.830]ETMMALWEEC[+57.021]KPC[+57.021]LK.Q	HexNAc(4)Hex(5)Fuc(1)NeuAc(2)	C[+57]*3, N[+2351]	340.05	>sp|P10909|CLUS_HUMAN Clusterin OS=Homo sapiens OX=9606 GN=CLU PE=1 SV=1
K.ELPGVC[+57.021]N[+1702.581]ETMMALWEEC[+57.021]KPC[+57.021]LK.Q	HexNAc(2)Hex(8)	C[+57]*3, N[+1703]	355.21	>sp|P10909|CLUS_HUMAN Clusterin OS=Homo sapiens OX=9606 GN=CLU PE=1 SV=1
K.ELPGVC[+57.021]N[+2026.687]ETMMALWEEC[+57.021]KPC[+57.021]LK.Q	HexNAc(2)Hex(10)	C[+57]*3, N[+2027]	361.88	>sp|P10909|CLUS_HUMAN Clusterin OS=Homo sapiens OX=9606 GN=CLU PE=1 SV=1
K.ELPGVC[+57.021]N[+1704.635]ETMMALWEEC[+57.021]KPC[+57.021]LK.Q	HexNAc(6)Hex(3)	C[+57]*3, N[+1705]	577.62	>sp|P10909|CLUS_HUMAN Clusterin OS=Homo sapiens OX=9606 GN=CLU PE=1 SV=1
K.ELPGVC[+57.021]N[+1864.634]ETMMALWEEC[+57.021]KPC[+57.021]LK.Q	HexNAc(2)Hex(9)	C[+57]*3, N[+1865]	640.81	>sp|P10909|CLUS_HUMAN Clusterin OS=Homo sapiens OX=9606 GN=CLU PE=1 SV=1
R.QLEEFLN[+2026.687]QSSPFYFWMNGDR.I	HexNAc(2)Hex(10)	N[+2027]	361.06	>sp|P10909|CLUS_HUMAN Clusterin OS=Homo sapiens OX=9606 GN=CLU PE=1 SV=1
R.HN[+1850.693]STGC[+57.021]LR.M	HexNAc(6)Hex(3)Fuc(1)	C[+57], N[+1851]	307.51	>sp|P10909|CLUS_HUMAN Clusterin OS=Homo sapiens OX=9606 GN=CLU PE=1 SV=1
K.MLN[+2026.687]TSSLLEQLNEQFNWVSR.L	HexNAc(2)Hex(10)	N[+2027]	323.31	>sp|P10909|CLUS_HUMAN Clusterin OS=Homo sapiens OX=9606 GN=CLU PE=1 SV=1
R.LAN[+3007.058]LTQGEDQYYLR.V	HexNAc(5)Hex(6)Fuc(1)NeuAc(3)	N[+3007]	312.91	>sp|P10909|CLUS_HUMAN Clusterin OS=Homo sapiens OX=9606 GN=CLU PE=1 SV=1
R.LAN[+1864.634]LTQGEDQYYLR.V	HexNAc(2)Hex(9)	N[+1865]	341.96	>sp|P10909|CLUS_HUMAN Clusterin OS=Homo sapiens OX=9606 GN=CLU PE=1 SV=1
R.LAN[+2350.830]LTQGEDQYYLR.V	HexNAc(4)Hex(5)Fuc(1)NeuAc(2)	N[+2351]	419.6	>sp|P10909|CLUS_HUMAN Clusterin OS=Homo sapiens OX=9606 GN=CLU PE=1 SV=1
R.LAN[+1702.581]LTQGEDQYYLR.V	HexNAc(2)Hex(8)	N[+1703]	527.29	>sp|P10909|CLUS_HUMAN Clusterin OS=Homo sapiens OX=9606 GN=CLU PE=1 SV=1
R.LAN[+1378.476]LTQGEDQYYLR.V	HexNAc(2)Hex(6)	N[+1378]	659.34	>sp|P10909|CLUS_HUMAN Clusterin OS=Homo sapiens OX=9606 GN=CLU PE=1 SV=1
R.LAN[+1540.529]LTQGEDQYYLR.V	HexNAc(2)Hex(7)	N[+1541]	665.33	>sp|P10909|CLUS_HUMAN Clusterin OS=Homo sapiens OX=9606 GN=CLU PE=1 SV=1
K.C[+57.021]IPVMEAQEYIAN[+1702.581]VTSSSSAK.F	HexNAc(2)Hex(8)	C[+57], N[+1703]	321.17	>sp|Q8NC56|LEMD2_HUMAN LEM domain-containing protein 2 OS=Homo sapiens OX=9606 GN=LEMD2 PE=1 SV=1
K.C[+57.021]IPVMEAQEYIAN[+1378.476]VTSSSSAK.F	HexNAc(2)Hex(6)	C[+57], N[+1378]	364.96	>sp|Q8NC56|LEMD2_HUMAN LEM domain-containing protein 2 OS=Homo sapiens OX=9606 GN=LEMD2 PE=1 SV=1
K.C[+57.021]IPVMEAQEYIAN[+1540.529]VTSSSSAK.F	HexNAc(2)Hex(7)	C[+57], N[+1541]	404.09	>sp|Q8NC56|LEMD2_HUMAN LEM domain-containing protein 2 OS=Homo sapiens OX=9606 GN=LEMD2 PE=1 SV=1
K.DVQIIVFPEDGIHGFN[+1702.581]FTR.T	HexNAc(2)Hex(8)	N[+1703]	324.53	>sp|P43251|BTD_HUMAN Biotinidase OS=Homo sapiens OX=9606 GN=BTD PE=1 SV=2
K.NPVGLIGAEN[+1702.581]ATGETDPSHSK.F	HexNAc(2)Hex(8)	N[+1703]	424.94	>sp|P43251|BTD_HUMAN Biotinidase OS=Homo sapiens OX=9606 GN=BTD PE=1 SV=2
K.NPVGLIGAEN[+1378.476]ATGETDPSHSK.F	HexNAc(2)Hex(6)	N[+1378]	711.88	>sp|P43251|BTD_HUMAN Biotinidase OS=Homo sapiens OX=9606 GN=BTD PE=1 SV=2
R.VMYTTQGGGEAWGISVLNPN[+1378.476]K.T	HexNAc(2)Hex(6)	N[+1378]	415.96	>sp|P34810|CD68_HUMAN Macrosialin OS=Homo sapiens OX=9606 GN=CD68 PE=1 SV=2
R.VMYTTQGGGEAWGISVLNPN[+1540.529]K.T	HexNAc(2)Hex(7)	N[+1541]	491.29	>sp|P34810|CD68_HUMAN Macrosialin OS=Homo sapiens OX=9606 GN=CD68 PE=1 SV=2
R.DLQAPLGQSFSC[+57.021]SN[+2026.687]SSIILSPAVHLDLLSLR.L	HexNAc(2)Hex(10)	C[+57], N[+2027]	333.15	>sp|P34810|CD68_HUMAN Macrosialin OS=Homo sapiens OX=9606 GN=CD68 PE=1 SV=2
R.DLQAPLGQSFSC[+57.021]SN[+1864.634]SSIILSPAVHLDLLSLR.L	HexNAc(2)Hex(9)	C[+57], N[+1865]	494.08	>sp|P34810|CD68_HUMAN Macrosialin OS=Homo sapiens OX=9606 GN=CD68 PE=1 SV=2
R.TVN[+1702.581]VSVPK.K	HexNAc(2)Hex(8)	N[+1703]	318.87	>sp|Q96KA5|CLP1L_HUMAN Cleft lip and palate transmembrane protein 1-like protein OS=Homo sapiens OX=9606 GN=CLPTM1L PE=1 SV=1
R.TVN[+1378.476]VSVPK.K	HexNAc(2)Hex(6)	N[+1378]	326.87	>sp|Q96KA5|CLP1L_HUMAN Cleft lip and palate transmembrane protein 1-like protein OS=Homo sapiens OX=9606 GN=CLPTM1L PE=1 SV=1
R.TVN[+1540.529]VSVPK.K	HexNAc(2)Hex(7)	N[+1541]	333.17	>sp|Q96KA5|CLP1L_HUMAN Cleft lip and palate transmembrane protein 1-like protein OS=Homo sapiens OX=9606 GN=CLPTM1L PE=1 SV=1
R.TVN[+1216.423]VSVPK.K	HexNAc(2)Hex(5)	N[+1216]	350.57	>sp|Q96KA5|CLP1L_HUMAN Cleft lip and palate transmembrane protein 1-like protein OS=Homo sapiens OX=9606 GN=CLPTM1L PE=1 SV=1
R.TVN[+1054.370]VSVPK.K	HexNAc(2)Hex(4)	N[+1054]	393.43	>sp|Q96KA5|CLP1L_HUMAN Cleft lip and palate transmembrane protein 1-like protein OS=Homo sapiens OX=9606 GN=CLPTM1L PE=1 SV=1
R.NN[+1702.581]GTLYAYIFLHHAGVLPWHDGK.Q	HexNAc(2)Hex(8)	N[+1703]	425.57	>sp|Q96KA5|CLP1L_HUMAN Cleft lip and palate transmembrane protein 1-like protein OS=Homo sapiens OX=9606 GN=CLPTM1L PE=1 SV=1
R.VKDLMVIN[+1702.581]R.S	HexNAc(2)Hex(8)	N[+1703]	325.47	>sp|Q96KA5|CLP1L_HUMAN Cleft lip and palate transmembrane protein 1-like protein OS=Homo sapiens OX=9606 GN=CLPTM1L PE=1 SV=1
K.DLMVIN[+1702.581]R.S	HexNAc(2)Hex(8)	N[+1703]	303.2	>sp|Q96KA5|CLP1L_HUMAN Cleft lip and palate transmembrane protein 1-like protein OS=Homo sapiens OX=9606 GN=CLPTM1L PE=1 SV=1
R.N[+1378.476]VTHHVSVTK.Q	HexNAc(2)Hex(6)	N[+1378]	312	>sp|O94901|SUN1_HUMAN SUN domain-containing protein 1 OS=Homo sapiens OX=9606 GN=SUN1 PE=1 SV=3
R.N[+1054.370]VTHHVSVTK.Q	HexNAc(2)Hex(4)	N[+1054]	454.24	>sp|O94901|SUN1_HUMAN SUN domain-containing protein 1 OS=Homo sapiens OX=9606 GN=SUN1 PE=1 SV=3
R.N[+892.317]VTHHVSVTK.Q	HexNAc(2)Hex(3)	N[+892]	484.19	>sp|O94901|SUN1_HUMAN SUN domain-containing protein 1 OS=Homo sapiens OX=9606 GN=SUN1 PE=1 SV=3
K.TLSPTGN[+1378.476]ISSAPK.D	HexNAc(2)Hex(6)	N[+1378]	459.59	>sp|O94901|SUN1_HUMAN SUN domain-containing protein 1 OS=Homo sapiens OX=9606 GN=SUN1 PE=1 SV=3
K.TLSPTGN[+1702.581]ISSAPK.D	HexNAc(2)Hex(8)	N[+1703]	460.13	>sp|O94901|SUN1_HUMAN SUN domain-containing protein 1 OS=Homo sapiens OX=9606 GN=SUN1 PE=1 SV=3
R.ISFLIGSDSTHVIPGESPFN[+1702.581]K.S	HexNAc(2)Hex(8)	N[+1703]	419.22	>sp|Q9P273|TEN3_HUMAN Teneurin-3 OS=Homo sapiens OX=9606 GN=TENM3 PE=2 SV=3
R.LTN[+1702.581]VTFPTGVVTNLHGDMDK.A	HexNAc(2)Hex(8)	N[+1703]	362.1	>sp|Q9P273|TEN3_HUMAN Teneurin-3 OS=Homo sapiens OX=9606 GN=TENM3 PE=2 SV=3
R.LTN[+1864.634]VTFPTGVVTNLHGDMDK.A	HexNAc(2)Hex(9)	N[+1865]	675.78	>sp|Q9P273|TEN3_HUMAN Teneurin-3 OS=Homo sapiens OX=9606 GN=TENM3 PE=2 SV=3
R.PVTPIAQN[+1702.581]QTTLGSSR.A	HexNAc(2)Hex(8)	N[+1703]	516.67	>sp|Q9NZP8|C1RL_HUMAN Complement C1r subcomponent-like protein OS=Homo sapiens OX=9606 GN=C1RL PE=1 SV=2
R.AEC[+57.021]C[+57.021]ASGNIDTAWSN[+1864.634]LTHPGNK.I	HexNAc(2)Hex(9)	C[+57]*2, N[+1865]	407.36	>sp|O95633|FSTL3_HUMAN Follistatin-related protein 3 OS=Homo sapiens OX=9606 GN=FSTL3 PE=1 SV=1
R.AEC[+57.021]C[+57.021]ASGNIDTAWSN[+1702.581]LTHPGNK.I	HexNAc(2)Hex(8)	C[+57]*2, N[+1703]	415.42	>sp|O95633|FSTL3_HUMAN Follistatin-related protein 3 OS=Homo sapiens OX=9606 GN=FSTL3 PE=1 SV=1
R.AAPC[+57.021]PVPSSPGQELC[+57.021]GNNN[+1864.634]VTYISSC[+57.021]HMR.Q	HexNAc(2)Hex(9)	C[+57]*3, N[+1865]	431.67	>sp|O95633|FSTL3_HUMAN Follistatin-related protein 3 OS=Homo sapiens OX=9606 GN=FSTL3 PE=1 SV=1
R.AAPC[+57.021]PVPSSPGQELC[+57.021]GNNN[+1702.581]VTYISSC[+57.021]HMR.Q	HexNAc(2)Hex(8)	C[+57]*3, N[+1703]	505.8	>sp|O95633|FSTL3_HUMAN Follistatin-related protein 3 OS=Homo sapiens OX=9606 GN=FSTL3 PE=1 SV=1
K.KSNAPLVN[+2627.947]VTLYYEALC[+57.021]GGC[+57.021]R.A	HexNAc(6)Hex(6)Fuc(1)NeuAc(1)	C[+57]*2, N[+2628]	331.27	>sp|P13284|GILT_HUMAN Gamma-interferon-inducible lysosomal thiol reductase OS=Homo sapiens OX=9606 GN=IFI30 PE=1 SV=3
K.SNAPLVN[+1501.555]VTLYYEALC[+57.021]GGC[+57.021]R.A	HexNAc(5)Hex(3)	C[+57]*2, N[+1502]	369.6	>sp|P13284|GILT_HUMAN Gamma-interferon-inducible lysosomal thiol reductase OS=Homo sapiens OX=9606 GN=IFI30 PE=1 SV=3
K.SNAPLVN[+1702.581]VTLYYEALC[+57.021]GGC[+57.021]R.A	HexNAc(2)Hex(8)	C[+57]*2, N[+1703]	683.09	>sp|P13284|GILT_HUMAN Gamma-interferon-inducible lysosomal thiol reductase OS=Homo sapiens OX=9606 GN=IFI30 PE=1 SV=3
R.TN[+1540.529]HTVMTMGSDFQYENANMWFK.N	HexNAc(2)Hex(7)	N[+1541]	357.98	>sp|O00754|MA2B1_HUMAN Lysosomal alpha-mannosidase OS=Homo sapiens OX=9606 GN=MAN2B1 PE=1 SV=3
K.TPLVQEVHQN[+1378.476]FSAWC[+57.021]SQVVR.L	HexNAc(2)Hex(6)	C[+57], N[+1378]	319.62	>sp|O00754|MA2B1_HUMAN Lysosomal alpha-mannosidase OS=Homo sapiens OX=9606 GN=MAN2B1 PE=1 SV=3
K.AGKPSAAAASVSTQHGSILQLN[+1378.476]DTLEEK.E	HexNAc(2)Hex(6)	N[+1378]	333.02	>sp|Q68CP4|HGNAT_HUMAN Heparan-alpha-glucosaminide N-acetyltransferase OS=Homo sapiens OX=9606 GN=HGSNAT PE=1 SV=2
K.AGKPSAAAASVSTQHGSILQLN[+1540.529]DTLEEK.E	HexNAc(2)Hex(7)	N[+1541]	410.54	>sp|Q68CP4|HGNAT_HUMAN Heparan-alpha-glucosaminide N-acetyltransferase OS=Homo sapiens OX=9606 GN=HGSNAT PE=1 SV=2
K.AGKPSAAAASVSTQHGSILQLN[+1702.581]DTLEEK.E	HexNAc(2)Hex(8)	N[+1703]	415.69	>sp|Q68CP4|HGNAT_HUMAN Heparan-alpha-glucosaminide N-acetyltransferase OS=Homo sapiens OX=9606 GN=HGSNAT PE=1 SV=2
K.YPN[+1702.581]C[+57.021]TGGAAGYIDR.L	HexNAc(2)Hex(8)	C[+57], N[+1703]	358.78	>sp|Q68CP4|HGNAT_HUMAN Heparan-alpha-glucosaminide N-acetyltransferase OS=Homo sapiens OX=9606 GN=HGSNAT PE=1 SV=2
K.EKLN[+1864.634]DTYVNVGLYSTK.T	HexNAc(2)Hex(9)	N[+1865]	408.11	>sp|O14524|NEMP1_HUMAN Nuclear envelope integral membrane protein 1 OS=Homo sapiens OX=9606 GN=NEMP1 PE=1 SV=2
K.EKLN[+1702.581]DTYVNVGLYSTK.T	HexNAc(2)Hex(8)	N[+1703]	481.57	>sp|O14524|NEMP1_HUMAN Nuclear envelope integral membrane protein 1 OS=Homo sapiens OX=9606 GN=NEMP1 PE=1 SV=2
K.LN[+1702.581]DTYVNVGLYSTK.T	HexNAc(2)Hex(8)	N[+1703]	327.06	>sp|O14524|NEMP1_HUMAN Nuclear envelope integral membrane protein 1 OS=Homo sapiens OX=9606 GN=NEMP1 PE=1 SV=2
K.LN[+1864.634]DTYVNVGLYSTK.T	HexNAc(2)Hex(9)	N[+1865]	535.43	>sp|O14524|NEMP1_HUMAN Nuclear envelope integral membrane protein 1 OS=Homo sapiens OX=9606 GN=NEMP1 PE=1 SV=2
K.EQYIHEN[+1378.476]YSR.A	HexNAc(2)Hex(6)	N[+1378]	333.89	>sp|O60568|PLOD3_HUMAN Multifunctional procollagen lysine hydroxylase and glycosyltransferase LH3 OS=Homo sapiens OX=9606 GN=PLOD3 PE=1 SV=1
K.EQYIHEN[+1702.581]YSR.A	HexNAc(2)Hex(8)	N[+1703]	379.94	>sp|O60568|PLOD3_HUMAN Multifunctional procollagen lysine hydroxylase and glycosyltransferase LH3 OS=Homo sapiens OX=9606 GN=PLOD3 PE=1 SV=1
R.N[+1872.651]LSHLPTFSSPAIESHIHR.I	HexNAc(3)Hex(6)NeuAc(1)	N[+1873]	441.35	>sp|Q3T906|GNPTA_HUMAN N-acetylglucosamine-1-phosphotransferase subunits alpha/beta OS=Homo sapiens OX=9606 GN=GNPTAB PE=1 SV=1
K.DYYPIN[+1702.581]ESLASLPLR.V	HexNAc(2)Hex(8)	N[+1703]	432.13	>sp|O96005|CLPT1_HUMAN Cleft lip and palate transmembrane protein 1 OS=Homo sapiens OX=9606 GN=CLPTM1 PE=1 SV=1
R.VQGN[+1540.529]STLLHITDLQAR.D	HexNAc(2)Hex(7)	N[+1541]	390.62	>sp|O75054|IGSF3_HUMAN Immunoglobulin superfamily member 3 OS=Homo sapiens OX=9606 GN=IGSF3 PE=2 SV=3
R.TLTLVENKPIQLN[+1540.529]C[+57.021]SVK.S	HexNAc(2)Hex(7)	C[+57], N[+1541]	396.59	>sp|O75054|IGSF3_HUMAN Immunoglobulin superfamily member 3 OS=Homo sapiens OX=9606 GN=IGSF3 PE=2 SV=3
R.TLTLVENKPIQLN[+1702.581]C[+57.021]SVK.S	HexNAc(2)Hex(8)	C[+57], N[+1703]	516.37	>sp|O75054|IGSF3_HUMAN Immunoglobulin superfamily member 3 OS=Homo sapiens OX=9606 GN=IGSF3 PE=2 SV=3
K.N[+1702.581]QSVPLSC[+57.021]C[+57.021]R.E	HexNAc(2)Hex(8)	C[+57]*2, N[+1703]	301.07	>sp|O60637|TSN3_HUMAN Tetraspanin-3 OS=Homo sapiens OX=9606 GN=TSPAN3 PE=2 SV=1
K.N[+1378.476]QSVPLSC[+57.021]C[+57.021]R.E	HexNAc(2)Hex(6)	C[+57]*2, N[+1378]	312.75	>sp|O60637|TSN3_HUMAN Tetraspanin-3 OS=Homo sapiens OX=9606 GN=TSPAN3 PE=2 SV=1
K.N[+1581.555]QSVPLSC[+57.021]C[+57.021]R.E	HexNAc(3)Hex(6)	C[+57]*2, N[+1582]	361.61	>sp|O60637|TSN3_HUMAN Tetraspanin-3 OS=Homo sapiens OX=9606 GN=TSPAN3 PE=2 SV=1
K.N[+1565.560]QSVPLSC[+57.021]C[+57.021]R.E	HexNAc(3)Hex(5)Fuc(1)	C[+57]*2, N[+1566]	447.05	>sp|O60637|TSN3_HUMAN Tetraspanin-3 OS=Homo sapiens OX=9606 GN=TSPAN3 PE=2 SV=1
K.N[+1540.529]QSVPLSC[+57.021]C[+57.021]R.E	HexNAc(2)Hex(7)	C[+57]*2, N[+1541]	474.48	>sp|O60637|TSN3_HUMAN Tetraspanin-3 OS=Homo sapiens OX=9606 GN=TSPAN3 PE=2 SV=1
R.DSEAFC[+57.021]HAN[+1864.634]C[+57.021]SGPAPAAKPDPDGGR.A	HexNAc(2)Hex(9)	C[+57]*2, N[+1865]	322.79	>sp|Q92791|SC65_HUMAN Endoplasmic reticulum protein SC65 OS=Homo sapiens OX=9606 GN=P3H4 PE=1 SV=1
R.DSEAFC[+57.021]HAN[+1702.581]C[+57.021]SGPAPAAKPDPDGGR.A	HexNAc(2)Hex(8)	C[+57]*2, N[+1703]	356.87	>sp|Q92791|SC65_HUMAN Endoplasmic reticulum protein SC65 OS=Homo sapiens OX=9606 GN=P3H4 PE=1 SV=1
R.EEAMLYHN[+1864.634]QTAELR.E	HexNAc(2)Hex(9)	N[+1865]	365.76	>sp|Q92791|SC65_HUMAN Endoplasmic reticulum protein SC65 OS=Homo sapiens OX=9606 GN=P3H4 PE=1 SV=1
R.EEAMLYHN[+1702.581]QTAELR.E	HexNAc(2)Hex(8)	N[+1703]	493.57	>sp|Q92791|SC65_HUMAN Endoplasmic reticulum protein SC65 OS=Homo sapiens OX=9606 GN=P3H4 PE=1 SV=1
R.IHN[+2059.735]VTASDSGK.Y	HexNAc(4)Hex(5)Fuc(1)NeuAc(1)	N[+2060]	315.41	>sp|O00478|BT3A3_HUMAN Butyrophilin subfamily 3 member A3 OS=Homo sapiens OX=9606 GN=BTN3A3 PE=1 SV=1
R.IHN[+2350.830]VTASDSGK.Y	HexNAc(4)Hex(5)Fuc(1)NeuAc(2)	N[+2351]	325.12	>sp|O00478|BT3A3_HUMAN Butyrophilin subfamily 3 member A3 OS=Homo sapiens OX=9606 GN=BTN3A3 PE=1 SV=1
R.IHN[+1540.529]VTASDSGK.Y	HexNAc(2)Hex(7)	N[+1541]	398.57	>sp|O00478|BT3A3_HUMAN Butyrophilin subfamily 3 member A3 OS=Homo sapiens OX=9606 GN=BTN3A3 PE=1 SV=1
R.IHN[+1444.534]VTASDSGK.Y	HexNAc(4)Hex(3)Fuc(1)	N[+1445]	406.92	>sp|O00478|BT3A3_HUMAN Butyrophilin subfamily 3 member A3 OS=Homo sapiens OX=9606 GN=BTN3A3 PE=1 SV=1
R.IHN[+1378.476]VTASDSGK.Y	HexNAc(2)Hex(6)	N[+1378]	448.04	>sp|O00478|BT3A3_HUMAN Butyrophilin subfamily 3 member A3 OS=Homo sapiens OX=9606 GN=BTN3A3 PE=1 SV=1
R.IHN[+1702.581]VTASDSGK.Y	HexNAc(2)Hex(8)	N[+1703]	486.06	>sp|O00478|BT3A3_HUMAN Butyrophilin subfamily 3 member A3 OS=Homo sapiens OX=9606 GN=BTN3A3 PE=1 SV=1
R.IN[+1702.581]TTADEKDPTNPFR.F	HexNAc(2)Hex(8)	N[+1703]	337.49	>sp|O14672|ADA10_HUMAN Disintegrin and metalloproteinase domain-containing protein 10 OS=Homo sapiens OX=9606 GN=ADAM10 PE=1 SV=1
R.IN[+1864.634]TTADEKDPTNPFR.F	HexNAc(2)Hex(9)	N[+1865]	339.3	>sp|O14672|ADA10_HUMAN Disintegrin and metalloproteinase domain-containing protein 10 OS=Homo sapiens OX=9606 GN=ADAM10 PE=1 SV=1
R.IN[+1866.688]TTADEKDPTNPFR.F	HexNAc(6)Hex(4)	N[+1867]	432.87	>sp|O14672|ADA10_HUMAN Disintegrin and metalloproteinase domain-containing protein 10 OS=Homo sapiens OX=9606 GN=ADAM10 PE=1 SV=1
K.VMSWWDYGYQITAMAN[+2800.031]R.T	HexNAc(9)Hex(6)	N[+2800]	307.96	>sp|P46977|STT3A_HUMAN Dolichyl-diphosphooligosaccharide--protein glycosyltransferase subunit STT3A OS=Homo sapiens OX=9606 GN=STT3A PE=1 SV=2
K.VMSWWDYGYQITAMAN[+1702.581]R.T	HexNAc(2)Hex(8)	N[+1703]	378.43	>sp|P46977|STT3A_HUMAN Dolichyl-diphosphooligosaccharide--protein glycosyltransferase subunit STT3A OS=Homo sapiens OX=9606 GN=STT3A PE=1 SV=2
K.VMSWWDYGYQITAMAN[+2026.687]R.T	HexNAc(2)Hex(10)	N[+2027]	397.75	>sp|P46977|STT3A_HUMAN Dolichyl-diphosphooligosaccharide--protein glycosyltransferase subunit STT3A OS=Homo sapiens OX=9606 GN=STT3A PE=1 SV=2
K.VMSWWDYGYQITAMAN[+1864.634]R.T	HexNAc(2)Hex(9)	N[+1865]	414.79	>sp|P46977|STT3A_HUMAN Dolichyl-diphosphooligosaccharide--protein glycosyltransferase subunit STT3A OS=Homo sapiens OX=9606 GN=STT3A PE=1 SV=2
R.TILVDNNTWN[+1702.581]NTHISR.V	HexNAc(2)Hex(8)	N[+1703]	328.13	>sp|P46977|STT3A_HUMAN Dolichyl-diphosphooligosaccharide--protein glycosyltransferase subunit STT3A OS=Homo sapiens OX=9606 GN=STT3A PE=1 SV=2
R.TILVDNNTWN[+2026.687]NTHISR.V	HexNAc(2)Hex(10)	N[+2027]	334.6	>sp|P46977|STT3A_HUMAN Dolichyl-diphosphooligosaccharide--protein glycosyltransferase subunit STT3A OS=Homo sapiens OX=9606 GN=STT3A PE=1 SV=2
R.TILVDNNTWN[+1864.634]NTHISR.V	HexNAc(2)Hex(9)	N[+1865]	359.73	>sp|P46977|STT3A_HUMAN Dolichyl-diphosphooligosaccharide--protein glycosyltransferase subunit STT3A OS=Homo sapiens OX=9606 GN=STT3A PE=1 SV=2
R.TILVDNNTWN[+1540.529]NTHISR.V	HexNAc(2)Hex(7)	N[+1541]	387.11	>sp|P46977|STT3A_HUMAN Dolichyl-diphosphooligosaccharide--protein glycosyltransferase subunit STT3A OS=Homo sapiens OX=9606 GN=STT3A PE=1 SV=2
R.TILVDNNTWN[+1378.476]NTHISR.V	HexNAc(2)Hex(6)	N[+1378]	578.47	>sp|P46977|STT3A_HUMAN Dolichyl-diphosphooligosaccharide--protein glycosyltransferase subunit STT3A OS=Homo sapiens OX=9606 GN=STT3A PE=1 SV=2
K.IFIFN[+1702.581]QTGIEAK.K	HexNAc(2)Hex(8)	N[+1703]	339.65	>sp|Q96J42|TXD15_HUMAN Thioredoxin domain-containing protein 15 OS=Homo sapiens OX=9606 GN=TXNDC15 PE=1 SV=1
K.IFIFN[+1864.634]QTGIEAK.K	HexNAc(2)Hex(9)	N[+1865]	574.15	>sp|Q96J42|TXD15_HUMAN Thioredoxin domain-containing protein 15 OS=Homo sapiens OX=9606 GN=TXNDC15 PE=1 SV=1
K.DAVNN[+1702.581]ITAK.G	HexNAc(2)Hex(8)	N[+1703]	344.94	>sp|P54289|CA2D1_HUMAN Voltage-dependent calcium channel subunit alpha-2/delta-1 OS=Homo sapiens OX=9606 GN=CACNA2D1 PE=1 SV=3
R.DGYEPC[+57.021]VNEGMC[+57.021]VTYHN[+1702.581]GTGYC[+57.021]K.C	HexNAc(2)Hex(8)	C[+57]*3, N[+1703]	363.85	>sp|Q04721|NOTC2_HUMAN Neurogenic locus notch homolog protein 2 OS=Homo sapiens OX=9606 GN=NOTCH2 PE=1 SV=3
R.DGYEPC[+57.021]VNEGMC[+57.021]VTYHN[+1378.476]GTGYC[+57.021]K.C	HexNAc(2)Hex(6)	C[+57]*3, N[+1378]	384.12	>sp|Q04721|NOTC2_HUMAN Neurogenic locus notch homolog protein 2 OS=Homo sapiens OX=9606 GN=NOTCH2 PE=1 SV=3
R.LWLPVN[+1702.581]LTWADLEDR.D	HexNAc(2)Hex(8)	N[+1703]	590.51	>sp|Q96G23|CERS2_HUMAN Ceramide synthase 2 OS=Homo sapiens OX=9606 GN=CERS2 PE=1 SV=1
R.LWLPVN[+1702.581]LTWADLEDRDGR.V	HexNAc(2)Hex(8)	N[+1703]	478.05	>sp|Q96G23|CERS2_HUMAN Ceramide synthase 2 OS=Homo sapiens OX=9606 GN=CERS2 PE=1 SV=1
R.YHQPGHEAVTSAVDQLQQEFHC[+57.021]C[+57.021]GSN[+1622.582]NSQDWR.D	HexNAc(4)Hex(5)	C[+57]*2, N[+1623]	306.27	>sp|P48509|CD151_HUMAN CD151 antigen OS=Homo sapiens OX=9606 GN=CD151 PE=1 SV=3
R.YHQPGHEAVTSAVDQLQQEFHC[+57.021]C[+57.021]GSN[+1378.476]NSQDWR.D	HexNAc(2)Hex(6)	C[+57]*2, N[+1378]	312.45	>sp|P48509|CD151_HUMAN CD151 antigen OS=Homo sapiens OX=9606 GN=CD151 PE=1 SV=3
R.YHQPGHEAVTSAVDQLQQEFHC[+57.021]C[+57.021]GSN[+1540.529]NSQDWR.D	HexNAc(2)Hex(7)	C[+57]*2, N[+1541]	320.9	>sp|P48509|CD151_HUMAN CD151 antigen OS=Homo sapiens OX=9606 GN=CD151 PE=1 SV=3
R.YHQPGHEAVTSAVDQLQQEFHC[+57.021]C[+57.021]GSN[+2569.905]NSQDWR.D	HexNAc(5)Hex(6)NeuAc(2)	C[+57]*2, N[+2570]	331.28	>sp|P48509|CD151_HUMAN CD151 antigen OS=Homo sapiens OX=9606 GN=CD151 PE=1 SV=3
R.YHQPGHEAVTSAVDQLQQEFHC[+57.021]C[+57.021]GSN[+1913.677]NSQDWR.D	HexNAc(4)Hex(5)NeuAc(1)	C[+57]*2, N[+1914]	339.95	>sp|P48509|CD151_HUMAN CD151 antigen OS=Homo sapiens OX=9606 GN=CD151 PE=1 SV=3
R.YHQPGHEAVTSAVDQLQQEFHC[+57.021]C[+57.021]GSN[+1872.651]NSQDWR.D	HexNAc(3)Hex(6)NeuAc(1)	C[+57]*2, N[+1873]	350.75	>sp|P48509|CD151_HUMAN CD151 antigen OS=Homo sapiens OX=9606 GN=CD151 PE=1 SV=3
R.YHQPGHEAVTSAVDQLQQEFHC[+57.021]C[+57.021]GSN[+1702.581]NSQDWR.D	HexNAc(2)Hex(8)	C[+57]*2, N[+1703]	363.98	>sp|P48509|CD151_HUMAN CD151 antigen OS=Homo sapiens OX=9606 GN=CD151 PE=1 SV=3
R.YHQPGHEAVTSAVDQLQQEFHC[+57.021]C[+57.021]GSN[+1710.598]NSQDWR.D	HexNAc(3)Hex(5)NeuAc(1)	C[+57]*2, N[+1711]	451.93	>sp|P48509|CD151_HUMAN CD151 antigen OS=Homo sapiens OX=9606 GN=CD151 PE=1 SV=3
R.YHQPGHEAVTSAVDQLQQEFHC[+57.021]C[+57.021]GSN[+1864.634]NSQDWR.D	HexNAc(2)Hex(9)	C[+57]*2, N[+1865]	534.06	>sp|P48509|CD151_HUMAN CD151 antigen OS=Homo sapiens OX=9606 GN=CD151 PE=1 SV=3
R.YHQPGHEAVTSAVDQLQQEFHC[+57.021]C[+57.021]GSN[+2026.687]NSQDWR.D	HexNAc(2)Hex(10)	C[+57]*2, N[+2027]	545.21	>sp|P48509|CD151_HUMAN CD151 antigen OS=Homo sapiens OX=9606 GN=CD151 PE=1 SV=3
K.NLC[+57.021]NNTGDPEMC[+57.021]PEN[+1378.476]GSC[+57.021]VPDGPGLLQC[+57.021]VC[+57.021]ADGFHGYK.C	HexNAc(2)Hex(6)	C[+57]*5, N[+1378]	311.08	>sp|Q6UW56|ARAID_HUMAN All-trans retinoic acid-induced differentiation factor OS=Homo sapiens OX=9606 GN=ATRAID PE=1 SV=2
K.NLC[+57.021]NNTGDPEMC[+57.021]PEN[+1702.581]GSC[+57.021]VPDGPGLLQC[+57.021]VC[+57.021]ADGFHGYK.C	HexNAc(2)Hex(8)	C[+57]*5, N[+1703]	335.59	>sp|Q6UW56|ARAID_HUMAN All-trans retinoic acid-induced differentiation factor OS=Homo sapiens OX=9606 GN=ATRAID PE=1 SV=2
K.NLC[+57.021]N[+1378.476]NTGDPEMC[+57.021]PENGSC[+57.021]VPDGPGLLQC[+57.021]VC[+57.021]ADGFHGYK.C	HexNAc(2)Hex(6)	C[+57]*5, N[+1378]	381.18	>sp|Q6UW56|ARAID_HUMAN All-trans retinoic acid-induced differentiation factor OS=Homo sapiens OX=9606 GN=ATRAID PE=1 SV=2
K.HIQPIC[+57.021]LQASTFEFEN[+2026.687]R.T	HexNAc(2)Hex(10)	C[+57], N[+2027]	382.73	>sp|Q9Y6M0|TEST_HUMAN Testisin OS=Homo sapiens OX=9606 GN=PRSS21 PE=1 SV=1
K.HIQPIC[+57.021]LQASTFEFEN[+1864.634]R.T	HexNAc(2)Hex(9)	C[+57], N[+1865]	403.36	>sp|Q9Y6M0|TEST_HUMAN Testisin OS=Homo sapiens OX=9606 GN=PRSS21 PE=1 SV=1
K.EDEALPSPHTLQEVQVAIIN[+2026.687]NSMC[+57.021]NHLFLK.Y	HexNAc(2)Hex(10)	C[+57], N[+2027]	345.64	>sp|Q9Y6M0|TEST_HUMAN Testisin OS=Homo sapiens OX=9606 GN=PRSS21 PE=1 SV=1
K.EDEALPSPHTLQEVQVAIIN[+1702.581]NSMC[+57.021]NHLFLK.Y	HexNAc(2)Hex(8)	C[+57], N[+1703]	394.8	>sp|Q9Y6M0|TEST_HUMAN Testisin OS=Homo sapiens OX=9606 GN=PRSS21 PE=1 SV=1
R.PNRPGVYTN[+1702.581]ISHHFEWIQK.L	HexNAc(2)Hex(8)	N[+1703]	313.72	>sp|Q9Y6M0|TEST_HUMAN Testisin OS=Homo sapiens OX=9606 GN=PRSS21 PE=1 SV=1
R.WN[+1702.581]C[+57.021]STVDNTSVFGR.V	HexNAc(2)Hex(8)	C[+57], N[+1703]	539.59	>sp|P41221|WNT5A_HUMAN Protein Wnt-5a OS=Homo sapiens OX=9606 GN=WNT5A PE=1 SV=2
R.WN[+2026.687]C[+57.021]STVDNTSVFGR.V	HexNAc(2)Hex(10)	C[+57], N[+2027]	638.92	>sp|P41221|WNT5A_HUMAN Protein Wnt-5a OS=Homo sapiens OX=9606 GN=WNT5A PE=1 SV=2
R.N[+2026.687]ESTGSLGTQGR.L	HexNAc(2)Hex(10)	N[+2027]	321.51	>sp|P41221|WNT5A_HUMAN Protein Wnt-5a OS=Homo sapiens OX=9606 GN=WNT5A PE=1 SV=2
R.N[+1864.634]ESTGSLGTQGR.L	HexNAc(2)Hex(9)	N[+1865]	343.34	>sp|P41221|WNT5A_HUMAN Protein Wnt-5a OS=Homo sapiens OX=9606 GN=WNT5A PE=1 SV=2
K.FVN[+1702.581]STGYLTEAEK.F	HexNAc(2)Hex(8)	N[+1703]	396.73	>sp|Q8NBK3|SUMF1_HUMAN Formylglycine-generating enzyme OS=Homo sapiens OX=9606 GN=SUMF1 PE=1 SV=3
R.HPDAVAWAN[+1540.529]LTNAIR.E	HexNAc(2)Hex(7)	N[+1541]	420.67	>sp|Q8NHP8|PLBL2_HUMAN Putative phospholipase B-like 2 OS=Homo sapiens OX=9606 GN=PLBD2 PE=1 SV=2
R.N[+1540.529]QSLVQDMDSMVR.L	HexNAc(2)Hex(7)	N[+1541]	346.92	>sp|Q8NHP8|PLBL2_HUMAN Putative phospholipase B-like 2 OS=Homo sapiens OX=9606 GN=PLBD2 PE=1 SV=2
R.N[+1702.581]QSLVQDMDSMVR.L	HexNAc(2)Hex(8)	N[+1703]	402.63	>sp|Q8NHP8|PLBL2_HUMAN Putative phospholipase B-like 2 OS=Homo sapiens OX=9606 GN=PLBD2 PE=1 SV=2
R.WDC[+57.021]HSN[+2026.687]QTAFHGC[+57.021]MELLK.V	HexNAc(2)Hex(10)	C[+57]*2, N[+2027]	339.45	>sp|P78357|CNTP1_HUMAN Contactin-associated protein 1 OS=Homo sapiens OX=9606 GN=CNTNAP1 PE=1 SV=1
K.VDGQLVN[+1864.634]LTLVEGR.R	HexNAc(2)Hex(9)	N[+1865]	393.96	>sp|P78357|CNTP1_HUMAN Contactin-associated protein 1 OS=Homo sapiens OX=9606 GN=CNTNAP1 PE=1 SV=1
K.GPLANPIWN[+1540.529]VTGFTGR.D	HexNAc(2)Hex(7)	N[+1541]	513.72	>sp|Q15262|PTPRK_HUMAN Receptor-type tyrosine-protein phosphatase kappa OS=Homo sapiens OX=9606 GN=PTPRK PE=1 SV=2
K.GPLANPIWN[+1702.581]VTGFTGR.D	HexNAc(2)Hex(8)	N[+1703]	515.56	>sp|Q15262|PTPRK_HUMAN Receptor-type tyrosine-protein phosphatase kappa OS=Homo sapiens OX=9606 GN=PTPRK PE=1 SV=2
K.APQHVVNHLPPYTN[+1378.476]VSLK.M	HexNAc(2)Hex(6)	N[+1378]	333.26	>sp|Q15262|PTPRK_HUMAN Receptor-type tyrosine-protein phosphatase kappa OS=Homo sapiens OX=9606 GN=PTPRK PE=1 SV=2
K.APQHVVNHLPPYTN[+1540.529]VSLK.M	HexNAc(2)Hex(7)	N[+1541]	368.69	>sp|Q15262|PTPRK_HUMAN Receptor-type tyrosine-protein phosphatase kappa OS=Homo sapiens OX=9606 GN=PTPRK PE=1 SV=2
R.GYVEGVHN[+1864.634]SSIALSDC[+57.021]FGLR.G	HexNAc(2)Hex(9)	C[+57], N[+1865]	475.86	>sp|Q13443|ADAM9_HUMAN Disintegrin and metalloproteinase domain-containing protein 9 OS=Homo sapiens OX=9606 GN=ADAM9 PE=1 SV=1
R.N[+1540.529]FSSC[+57.021]SAEDFEK.L	HexNAc(2)Hex(7)	C[+57], N[+1541]	349.78	>sp|Q13443|ADAM9_HUMAN Disintegrin and metalloproteinase domain-containing protein 9 OS=Homo sapiens OX=9606 GN=ADAM9 PE=1 SV=1
R.VTNSNANAASPLIVAGYN[+1864.634]VSGSVR.S	HexNAc(2)Hex(9)	N[+1865]	652.82	>sp|Q5JPE7|NOMO2_HUMAN Nodal modulator 2 OS=Homo sapiens OX=9606 GN=NOMO2 PE=1 SV=1
R.VTNSNANAASPLIVAGYN[+1702.581]VSGSVR.S	HexNAc(2)Hex(8)	N[+1703]	734.12	>sp|Q5JPE7|NOMO2_HUMAN Nodal modulator 2 OS=Homo sapiens OX=9606 GN=NOMO2 PE=1 SV=1
R.N[+1702.581]FSSC[+57.021]SAEDFEK.L	HexNAc(2)Hex(8)	C[+57], N[+1703]	426.47	>sp|Q13443|ADAM9_HUMAN Disintegrin and metalloproteinase domain-containing protein 9 OS=Homo sapiens OX=9606 GN=ADAM9 PE=1 SV=1
K.TSEC[+57.021]DVPEYC[+57.021]N[+1378.476]GSSQFC[+57.021]QPDVFIQNGYPC[+57.021]QNNK.A	HexNAc(2)Hex(6)	C[+57]*4, N[+1378]	321.04	>sp|Q13443|ADAM9_HUMAN Disintegrin and metalloproteinase domain-containing protein 9 OS=Homo sapiens OX=9606 GN=ADAM9 PE=1 SV=1
R.N[+1864.634]FSSC[+57.021]SAEDFEK.L	HexNAc(2)Hex(9)	C[+57], N[+1865]	403.1	>sp|Q13443|ADAM9_HUMAN Disintegrin and metalloproteinase domain-containing protein 9 OS=Homo sapiens OX=9606 GN=ADAM9 PE=1 SV=1
R.LEN[+1702.581]ITTGTYTIHAQK.E	HexNAc(2)Hex(8)	N[+1703]	303.77	>sp|Q5JPE7|NOMO2_HUMAN Nodal modulator 2 OS=Homo sapiens OX=9606 GN=NOMO2 PE=1 SV=1
R.LEN[+1540.529]ITTGTYTIHAQK.E	HexNAc(2)Hex(7)	N[+1541]	327.28	>sp|Q5JPE7|NOMO2_HUMAN Nodal modulator 2 OS=Homo sapiens OX=9606 GN=NOMO2 PE=1 SV=1
R.LEN[+1864.634]ITTGTYTIHAQK.E	HexNAc(2)Hex(9)	N[+1865]	367.4	>sp|Q5JPE7|NOMO2_HUMAN Nodal modulator 2 OS=Homo sapiens OX=9606 GN=NOMO2 PE=1 SV=1
R.LEN[+1378.476]ITTGTYTIHAQK.E	HexNAc(2)Hex(6)	N[+1378]	388.18	>sp|Q5JPE7|NOMO2_HUMAN Nodal modulator 2 OS=Homo sapiens OX=9606 GN=NOMO2 PE=1 SV=1
R.LEN[+1216.423]ITTGTYTIHAQK.E	HexNAc(2)Hex(5)	N[+1216]	403	>sp|Q5JPE7|NOMO2_HUMAN Nodal modulator 2 OS=Homo sapiens OX=9606 GN=NOMO2 PE=1 SV=1
R.LEN[+1054.370]ITTGTYTIHAQK.E	HexNAc(2)Hex(4)	N[+1054]	603.2	>sp|Q5JPE7|NOMO2_HUMAN Nodal modulator 2 OS=Homo sapiens OX=9606 GN=NOMO2 PE=1 SV=1
R.ENVGIYN[+1540.529]LSK.G	HexNAc(2)Hex(7)	N[+1541]	327.55	>sp|Q5JPE7|NOMO2_HUMAN Nodal modulator 2 OS=Homo sapiens OX=9606 GN=NOMO2 PE=1 SV=1
R.ENVGIYN[+1378.476]LSK.G	HexNAc(2)Hex(6)	N[+1378]	413.04	>sp|Q5JPE7|NOMO2_HUMAN Nodal modulator 2 OS=Homo sapiens OX=9606 GN=NOMO2 PE=1 SV=1
R.DSGIWINGFDYTGISHITPHIPEIN[+1866.688]DSIR.A	HexNAc(6)Hex(4)	N[+1867]	300.31	>sp|Q7Z2K6|ERMP1_HUMAN Endoplasmic reticulum metallopeptidase 1 OS=Homo sapiens OX=9606 GN=ERMP1 PE=1 SV=2
R.DSGIWINGFDYTGISHITPHIPEIN[+1864.634]DSIR.A	HexNAc(2)Hex(9)	N[+1865]	402.1	>sp|Q7Z2K6|ERMP1_HUMAN Endoplasmic reticulum metallopeptidase 1 OS=Homo sapiens OX=9606 GN=ERMP1 PE=1 SV=2
R.DSGIWINGFDYTGISHITPHIPEIN[+1702.581]DSIR.A	HexNAc(2)Hex(8)	N[+1703]	444.96	>sp|Q7Z2K6|ERMP1_HUMAN Endoplasmic reticulum metallopeptidase 1 OS=Homo sapiens OX=9606 GN=ERMP1 PE=1 SV=2
R.GHEVEDVDLELFN[+1378.476]TSVQLQPPTTAPGPETAAFIER.L	HexNAc(2)Hex(6)	N[+1378]	357.95	>sp|Q5UCC4|EMC10_HUMAN ER membrane protein complex subunit 10 OS=Homo sapiens OX=9606 GN=EMC10 PE=1 SV=1
R.GHEVEDVDLELFN[+1702.581]TSVQLQPPTTAPGPETAAFIER.L	HexNAc(2)Hex(8)	N[+1703]	371.3	>sp|Q5UCC4|EMC10_HUMAN ER membrane protein complex subunit 10 OS=Homo sapiens OX=9606 GN=EMC10 PE=1 SV=1
R.GHEVEDVDLELFN[+1704.635]TSVQLQPPTTAPGPETAAFIER.L	HexNAc(6)Hex(3)	N[+1705]	386.52	>sp|Q5UCC4|EMC10_HUMAN ER membrane protein complex subunit 10 OS=Homo sapiens OX=9606 GN=EMC10 PE=1 SV=1
R.NYEIIQQPMSYDN[+1702.581]LTQR.L	HexNAc(2)Hex(8)	N[+1703]	470.09	>sp|P08842|STS_HUMAN Steryl-sulfatase OS=Homo sapiens OX=9606 GN=STS PE=1 SV=2
R.LAN[+1378.476]DTLIYFTSDQGAHVEEVSSK.G	HexNAc(2)Hex(6)	N[+1378]	790.14	>sp|P08842|STS_HUMAN Steryl-sulfatase OS=Homo sapiens OX=9606 GN=STS PE=1 SV=2
R.WHPQN[+1702.581]STSIWK.A	HexNAc(2)Hex(8)	N[+1703]	394.24	>sp|P08842|STS_HUMAN Steryl-sulfatase OS=Homo sapiens OX=9606 GN=STS PE=1 SV=2
K.QVLSYGQN[+1702.581]LSFSFR.V	HexNAc(2)Hex(8)	N[+1703]	480.63	>sp|P11047|LAMC1_HUMAN Laminin subunit gamma-1 OS=Homo sapiens OX=9606 GN=LAMC1 PE=1 SV=3
K.LLNN[+1864.634]LTSIK.I	HexNAc(2)Hex(9)	N[+1865]	352.52	>sp|P11047|LAMC1_HUMAN Laminin subunit gamma-1 OS=Homo sapiens OX=9606 GN=LAMC1 PE=1 SV=3
K.LLNN[+1702.581]LTSIK.I	HexNAc(2)Hex(8)	N[+1703]	408.34	>sp|P11047|LAMC1_HUMAN Laminin subunit gamma-1 OS=Homo sapiens OX=9606 GN=LAMC1 PE=1 SV=3
R.C[+57.021]DQC[+57.021]EENYFYN[+1702.581]R.S	HexNAc(2)Hex(8)	C[+57]*2, N[+1703]	413.73	>sp|P11047|LAMC1_HUMAN Laminin subunit gamma-1 OS=Homo sapiens OX=9606 GN=LAMC1 PE=1 SV=3
R.VN[+1378.476]NTLSSQISR.L	HexNAc(2)Hex(6)	N[+1378]	342.03	>sp|P11047|LAMC1_HUMAN Laminin subunit gamma-1 OS=Homo sapiens OX=9606 GN=LAMC1 PE=1 SV=3
R.VN[+1540.529]NTLSSQISR.L	HexNAc(2)Hex(7)	N[+1541]	358.07	>sp|P11047|LAMC1_HUMAN Laminin subunit gamma-1 OS=Homo sapiens OX=9606 GN=LAMC1 PE=1 SV=3
R.VN[+1864.634]NTLSSQISR.L	HexNAc(2)Hex(9)	N[+1865]	509.52	>sp|P11047|LAMC1_HUMAN Laminin subunit gamma-1 OS=Homo sapiens OX=9606 GN=LAMC1 PE=1 SV=3
K.TAN[+1540.529]DTSTEAYNLLLR.T	HexNAc(2)Hex(7)	N[+1541]	496.25	>sp|P11047|LAMC1_HUMAN Laminin subunit gamma-1 OS=Homo sapiens OX=9606 GN=LAMC1 PE=1 SV=3
K.TAN[+1702.581]DTSTEAYNLLLR.T	HexNAc(2)Hex(8)	N[+1703]	540.25	>sp|P11047|LAMC1_HUMAN Laminin subunit gamma-1 OS=Homo sapiens OX=9606 GN=LAMC1 PE=1 SV=3
R.TLAGEN[+1540.529]QTAFEIEELNR.K	HexNAc(2)Hex(7)	N[+1541]	361.53	>sp|P11047|LAMC1_HUMAN Laminin subunit gamma-1 OS=Homo sapiens OX=9606 GN=LAMC1 PE=1 SV=3
R.TLAGEN[+1702.581]QTAFEIEELNR.K	HexNAc(2)Hex(8)	N[+1703]	709.93	>sp|P11047|LAMC1_HUMAN Laminin subunit gamma-1 OS=Homo sapiens OX=9606 GN=LAMC1 PE=1 SV=3
R.TLAGEN[+1702.581]QTAFEIEELNRK.Y	HexNAc(2)Hex(8)	N[+1703]	377.39	>sp|P11047|LAMC1_HUMAN Laminin subunit gamma-1 OS=Homo sapiens OX=9606 GN=LAMC1 PE=1 SV=3
K.N[+1702.581]ISQDLEK.Q	HexNAc(2)Hex(8)	N[+1703]	316.25	>sp|P11047|LAMC1_HUMAN Laminin subunit gamma-1 OS=Homo sapiens OX=9606 GN=LAMC1 PE=1 SV=3
R.KIPAIN[+1540.529]QTITEANEK.T	HexNAc(2)Hex(7)	N[+1541]	360.45	>sp|P11047|LAMC1_HUMAN Laminin subunit gamma-1 OS=Homo sapiens OX=9606 GN=LAMC1 PE=1 SV=3
R.KIPAIN[+1702.581]QTITEANEK.T	HexNAc(2)Hex(8)	N[+1703]	434.48	>sp|P11047|LAMC1_HUMAN Laminin subunit gamma-1 OS=Homo sapiens OX=9606 GN=LAMC1 PE=1 SV=3
R.KIPAIN[+1378.476]QTITEANEK.T	HexNAc(2)Hex(6)	N[+1378]	454.99	>sp|P11047|LAMC1_HUMAN Laminin subunit gamma-1 OS=Homo sapiens OX=9606 GN=LAMC1 PE=1 SV=3
K.LVVEC[+57.021]VM[+15.995]NN[+2350.830]VTC[+57.021]TR.I	HexNAc(4)Hex(5)Fuc(1)NeuAc(2)	C[+57]*2, M[+16], N[+2351]	313.72	>sp|Q01469|FABP5_HUMAN Fatty acid-binding protein 5 OS=Homo sapiens OX=9606 GN=FABP5 PE=1 SV=3
K.NELMLN[+1864.634]SSLMR.I	HexNAc(2)Hex(9)	N[+1865]	352.25	>sp|O00468|AGRIN_HUMAN Agrin OS=Homo sapiens OX=9606 GN=AGRN PE=1 SV=6
K.NELMLN[+1702.581]SSLMR.I	HexNAc(2)Hex(8)	N[+1703]	358.44	>sp|O00468|AGRIN_HUMAN Agrin OS=Homo sapiens OX=9606 GN=AGRN PE=1 SV=6
R.GPTFAPLPPVAPLHC[+57.021]AQTPYGC[+57.021]C[+57.021]QDN[+1378.476]ITAAR.G	HexNAc(2)Hex(6)	C[+57]*3, N[+1378]	339.91	>sp|O00468|AGRIN_HUMAN Agrin OS=Homo sapiens OX=9606 GN=AGRN PE=1 SV=6
R.GPTFAPLPPVAPLHC[+57.021]AQTPYGC[+57.021]C[+57.021]QDN[+1702.581]ITAAR.G	HexNAc(2)Hex(8)	C[+57]*3, N[+1703]	481.8	>sp|O00468|AGRIN_HUMAN Agrin OS=Homo sapiens OX=9606 GN=AGRN PE=1 SV=6
R.C[+57.021]VEESGSAHC[+57.021]VC[+57.021]PMLTC[+57.021]PEAN[+1702.581]ATK.V	HexNAc(2)Hex(8)	C[+57]*4, N[+1703]	382.45	>sp|O00468|AGRIN_HUMAN Agrin OS=Homo sapiens OX=9606 GN=AGRN PE=1 SV=6
R.N[+2026.687]VTHLLQQELTEAQK.G	HexNAc(2)Hex(10)	N[+2027]	494.53	>sp|Q10589|BST2_HUMAN Bone marrow stromal antigen 2 OS=Homo sapiens OX=9606 GN=BST2 PE=1 SV=1
K.GFQDVEAQAATC[+57.021]N[+2350.830]HTVMALMASLDAEK.A	HexNAc(4)Hex(5)Fuc(1)NeuAc(2)	C[+57], N[+2351]	308.74	>sp|Q10589|BST2_HUMAN Bone marrow stromal antigen 2 OS=Homo sapiens OX=9606 GN=BST2 PE=1 SV=1
K.GFQDVEAQAATC[+57.021]N[+3007.058]HTVMALMASLDAEK.A	HexNAc(5)Hex(6)Fuc(1)NeuAc(3)	C[+57], N[+3007]	317.31	>sp|Q10589|BST2_HUMAN Bone marrow stromal antigen 2 OS=Homo sapiens OX=9606 GN=BST2 PE=1 SV=1
K.GFQDVEAQAATC[+57.021]N[+1540.529]HTVMALMASLDAEK.A	HexNAc(2)Hex(7)	C[+57], N[+1541]	355.15	>sp|Q10589|BST2_HUMAN Bone marrow stromal antigen 2 OS=Homo sapiens OX=9606 GN=BST2 PE=1 SV=1
R.LSGNNLHN[+1702.581]ASIPEHLAYGSVITVK.N	HexNAc(2)Hex(8)	N[+1703]	466.76	>sp|Q9UKY4|POMT2_HUMAN Protein O-mannosyl-transferase 2 OS=Homo sapiens OX=9606 GN=POMT2 PE=1 SV=2
R.LSGNNLHN[+2759.005]ASIPEHLAYGSVITVK.N	HexNAc(8)Hex(7)	N[+2759]	553.28	>sp|Q9UKY4|POMT2_HUMAN Protein O-mannosyl-transferase 2 OS=Homo sapiens OX=9606 GN=POMT2 PE=1 SV=2
K.HYQVTGYGIN[+1378.476]GTGDSNDFWR.I	HexNAc(2)Hex(6)	N[+1378]	575.62	>sp|Q9UKY4|POMT2_HUMAN Protein O-mannosyl-transferase 2 OS=Homo sapiens OX=9606 GN=POMT2 PE=1 SV=2
R.FSGVN[+1702.581]DTDFR.V	HexNAc(2)Hex(8)	N[+1703]	351.77	>sp|Q9UKY4|POMT2_HUMAN Protein O-mannosyl-transferase 2 OS=Homo sapiens OX=9606 GN=POMT2 PE=1 SV=2
R.FSGVN[+1864.634]DTDFR.V	HexNAc(2)Hex(9)	N[+1865]	411.43	>sp|Q9UKY4|POMT2_HUMAN Protein O-mannosyl-transferase 2 OS=Homo sapiens OX=9606 GN=POMT2 PE=1 SV=2
R.TLN[+2026.687]SSGLPFGSYTFEK.D	HexNAc(2)Hex(10)	N[+2027]	335.83	>sp|Q9UHN6|CEIP2_HUMAN Cell surface hyaluronidase OS=Homo sapiens OX=9606 GN=CEMIP2 PE=1 SV=1
R.TLN[+1864.634]SSGLPFGSYTFEK.D	HexNAc(2)Hex(9)	N[+1865]	499.95	>sp|Q9UHN6|CEIP2_HUMAN Cell surface hyaluronidase OS=Homo sapiens OX=9606 GN=CEMIP2 PE=1 SV=1
R.NN[+1864.634]ISLVK.F	HexNAc(2)Hex(9)	N[+1865]	312.26	>sp|Q9UHN6|CEIP2_HUMAN Cell surface hyaluronidase OS=Homo sapiens OX=9606 GN=CEMIP2 PE=1 SV=1
R.GDPSVISVN[+1702.581]GTDFTFR.S	HexNAc(2)Hex(8)	N[+1703]	469.57	>sp|Q9UHN6|CEIP2_HUMAN Cell surface hyaluronidase OS=Homo sapiens OX=9606 GN=CEMIP2 PE=1 SV=1
R.GIDIHGVPYVIN[+1864.634]VTLPDEK.Q	HexNAc(2)Hex(9)	N[+1865]	403.31	>sp|Q92499|DDX1_HUMAN ATP-dependent RNA helicase DDX1 OS=Homo sapiens OX=9606 GN=DDX1 PE=1 SV=2
R.GIDIHGVPYVIN[+1702.581]VTLPDEK.Q	HexNAc(2)Hex(8)	N[+1703]	422.98	>sp|Q92499|DDX1_HUMAN ATP-dependent RNA helicase DDX1 OS=Homo sapiens OX=9606 GN=DDX1 PE=1 SV=2
R.GIDIHGVPYVIN[+2026.687]VTLPDEK.Q	HexNAc(2)Hex(10)	N[+2027]	430.49	>sp|Q92499|DDX1_HUMAN ATP-dependent RNA helicase DDX1 OS=Homo sapiens OX=9606 GN=DDX1 PE=1 SV=2
R.NLQVYN[+1864.634]ATSNSLTVK.W	HexNAc(2)Hex(9)	N[+1865]	638.7	>sp|Q99715|COCA1_HUMAN Collagen alpha-1(XII) chain OS=Homo sapiens OX=9606 GN=COL12A1 PE=1 SV=2
R.NLQVYN[+1702.581]ATSNSLTVK.W	HexNAc(2)Hex(8)	N[+1703]	664.14	>sp|Q99715|COCA1_HUMAN Collagen alpha-1(XII) chain OS=Homo sapiens OX=9606 GN=COL12A1 PE=1 SV=2
R.DVMQVAN[+1702.581]TTMSSR.S	HexNAc(2)Hex(8)	N[+1703]	304.85	>sp|P08069|IGF1R_HUMAN Insulin-like growth factor 1 receptor OS=Homo sapiens OX=9606 GN=IGF1R PE=1 SV=1
R.LNPGN[+1378.476]YTAR.I	HexNAc(2)Hex(6)	N[+1378]	316.77	>sp|P08069|IGF1R_HUMAN Insulin-like growth factor 1 receptor OS=Homo sapiens OX=9606 GN=IGF1R PE=1 SV=1
R.IQATSLSGN[+1913.677]GSWTDPVFFYVQAK.T	HexNAc(4)Hex(5)NeuAc(1)	N[+1914]	353.8	>sp|P08069|IGF1R_HUMAN Insulin-like growth factor 1 receptor OS=Homo sapiens OX=9606 GN=IGF1R PE=1 SV=1
R.IQATSLSGN[+1872.651]GSWTDPVFFYVQAK.T	HexNAc(3)Hex(6)NeuAc(1)	N[+1873]	427.52	>sp|P08069|IGF1R_HUMAN Insulin-like growth factor 1 receptor OS=Homo sapiens OX=9606 GN=IGF1R PE=1 SV=1
R.IQATSLSGN[+1710.598]GSWTDPVFFYVQAK.T	HexNAc(3)Hex(5)NeuAc(1)	N[+1711]	486.13	>sp|P08069|IGF1R_HUMAN Insulin-like growth factor 1 receptor OS=Homo sapiens OX=9606 GN=IGF1R PE=1 SV=1
R.GNVISSHGNPILLN[+1702.581]SSIPEDPSIK.A	HexNAc(2)Hex(8)	N[+1703]	482.41	>sp|P21589|5NTD_HUMAN 5'-nucleotidase OS=Homo sapiens OX=9606 GN=NT5E PE=1 SV=1
R.GNVISSHGNPILLN[+1540.529]SSIPEDPSIK.A	HexNAc(2)Hex(7)	N[+1541]	494.23	>sp|P21589|5NTD_HUMAN 5'-nucleotidase OS=Homo sapiens OX=9606 GN=NT5E PE=1 SV=1

## Sheet: Replicate 2
Peptide < ProteinMetrics Confidential >	Glycans NHFAGNa	Modification Type(s)	Score	Protein Name
K.EELGVTVYQSPHSGSFTITGN[+2350.830]NSNFAQR.F	HexNAc(4)Hex(5)Fuc(1)NeuAc(2)	N[+2351]	511.25	>sp|P32004|L1CAM_HUMAN Neural cell adhesion molecule L1 OS=Homo sapiens OX=9606 GN=L1CAM PE=1 SV=2
K.EELGVTVYQSPHSGSFTITGN[+1702.581]NSNFAQR.F	HexNAc(2)Hex(8)	N[+1703]	605.87	>sp|P32004|L1CAM_HUMAN Neural cell adhesion molecule L1 OS=Homo sapiens OX=9606 GN=L1CAM PE=1 SV=2
R.VFPYISVMVNN[+1647.613]GSLSYDHSK.D	HexNAc(5)Hex(3)Fuc(1)	N[+1648]	347.06	>sp|Q12907|LMAN2_HUMAN Vesicular integral-membrane protein VIP36 OS=Homo sapiens OX=9606 GN=LMAN2 PE=1 SV=1
R.VFPYISVMVNN[+1702.581]GSLSYDHSK.D	HexNAc(2)Hex(8)	N[+1703]	367.14	>sp|Q12907|LMAN2_HUMAN Vesicular integral-membrane protein VIP36 OS=Homo sapiens OX=9606 GN=LMAN2 PE=1 SV=1
R.VFPYISVMVNN[+1897.682]GSLSYDHSK.D	HexNAc(4)Hex(4)Fuc(1)NeuAc(1)	N[+1898]	422.07	>sp|Q12907|LMAN2_HUMAN Vesicular integral-membrane protein VIP36 OS=Homo sapiens OX=9606 GN=LMAN2 PE=1 SV=1
R.VFPYISVMVNN[+1444.534]GSLSYDHSK.D	HexNAc(4)Hex(3)Fuc(1)	N[+1445]	423.07	>sp|Q12907|LMAN2_HUMAN Vesicular integral-membrane protein VIP36 OS=Homo sapiens OX=9606 GN=LMAN2 PE=1 SV=1
R.VFPYISVMVNN[+2350.830]GSLSYDHSK.D	HexNAc(4)Hex(5)Fuc(1)NeuAc(2)	N[+2351]	604.95	>sp|Q12907|LMAN2_HUMAN Vesicular integral-membrane protein VIP36 OS=Homo sapiens OX=9606 GN=LMAN2 PE=1 SV=1
R.VTMGQNGNLYFANVLTSDN[+3007.058]HSDYIC[+57.021]HAHFPGTR.T	HexNAc(5)Hex(6)Fuc(1)NeuAc(3)	C[+57], N[+3007]	301.69	>sp|P32004|L1CAM_HUMAN Neural cell adhesion molecule L1 OS=Homo sapiens OX=9606 GN=L1CAM PE=1 SV=2
R.VTMGQNGNLYFANVLTSDN[+3009.074]HSDYIC[+57.021]HAHFPGTR.T	HexNAc(7)Hex(8)NeuAc(1)	C[+57], N[+3009]	310.45	>sp|P32004|L1CAM_HUMAN Neural cell adhesion molecule L1 OS=Homo sapiens OX=9606 GN=L1CAM PE=1 SV=2
R.VTMGQNGNLYFANVLTSDN[+1540.529]HSDYIC[+57.021]HAHFPGTR.T	HexNAc(2)Hex(7)	C[+57], N[+1541]	320.43	>sp|P32004|L1CAM_HUMAN Neural cell adhesion molecule L1 OS=Homo sapiens OX=9606 GN=L1CAM PE=1 SV=2
R.VTMGQNGNLYFANVLTSDN[+1704.635]HSDYIC[+57.021]HAHFPGTR.T	HexNAc(6)Hex(3)	C[+57], N[+1705]	337.87	>sp|P32004|L1CAM_HUMAN Neural cell adhesion molecule L1 OS=Homo sapiens OX=9606 GN=L1CAM PE=1 SV=2
R.VTMGQNGNLYFANVLTSDN[+2059.735]HSDYIC[+57.021]HAHFPGTR.T	HexNAc(4)Hex(5)Fuc(1)NeuAc(1)	C[+57], N[+2060]	344.66	>sp|P32004|L1CAM_HUMAN Neural cell adhesion molecule L1 OS=Homo sapiens OX=9606 GN=L1CAM PE=1 SV=2
R.VTMGQNGNLYFANVLTSDN[+2350.830]HSDYIC[+57.021]HAHFPGTR.T	HexNAc(4)Hex(5)Fuc(1)NeuAc(2)	C[+57], N[+2351]	347.44	>sp|P32004|L1CAM_HUMAN Neural cell adhesion molecule L1 OS=Homo sapiens OX=9606 GN=L1CAM PE=1 SV=2
R.VTMGQNGNLYFANVLTSDN[+1702.581]HSDYIC[+57.021]HAHFPGTR.T	HexNAc(2)Hex(8)	C[+57], N[+1703]	370.96	>sp|P32004|L1CAM_HUMAN Neural cell adhesion molecule L1 OS=Homo sapiens OX=9606 GN=L1CAM PE=1 SV=2
R.VTMGQNGNLYFANVLTSDN[+1864.634]HSDYIC[+57.021]HAHFPGTR.T	HexNAc(2)Hex(9)	C[+57], N[+1865]	422.71	>sp|P32004|L1CAM_HUMAN Neural cell adhesion molecule L1 OS=Homo sapiens OX=9606 GN=L1CAM PE=1 SV=2
K.PRLLFPTN[+1954.704]SSSHLVALQGQPLVLEC[+57.021]IAEGFPTPTIK.W	HexNAc(5)Hex(4)NeuAc(1)	C[+57], N[+1955]	350.81	>sp|P32004|L1CAM_HUMAN Neural cell adhesion molecule L1 OS=Homo sapiens OX=9606 GN=L1CAM PE=1 SV=2
K.N[+1702.581]QSVPLSC[+57.021]C[+57.021]R.E	HexNAc(2)Hex(8)	C[+57]*2, N[+1703]	422.52	>sp|O60637|TSN3_HUMAN Tetraspanin-3 OS=Homo sapiens OX=9606 GN=TSPAN3 PE=2 SV=1
R.LLFPTN[+2715.963]SSSHLVALQGQPLVLEC[+57.021]IAEGFPTPTIK.W	HexNAc(5)Hex(6)Fuc(1)NeuAc(2)	C[+57], N[+2716]	306.51	>sp|P32004|L1CAM_HUMAN Neural cell adhesion molecule L1 OS=Homo sapiens OX=9606 GN=L1CAM PE=1 SV=2
R.LLFPTN[+2204.772]SSSHLVALQGQPLVLEC[+57.021]IAEGFPTPTIK.W	HexNAc(4)Hex(5)NeuAc(2)	C[+57], N[+2205]	306.72	>sp|P32004|L1CAM_HUMAN Neural cell adhesion molecule L1 OS=Homo sapiens OX=9606 GN=L1CAM PE=1 SV=2
R.LLFPTN[+2350.830]SSSHLVALQGQPLVLEC[+57.021]IAEGFPTPTIK.W	HexNAc(4)Hex(5)Fuc(1)NeuAc(2)	C[+57], N[+2351]	309.9	>sp|P32004|L1CAM_HUMAN Neural cell adhesion molecule L1 OS=Homo sapiens OX=9606 GN=L1CAM PE=1 SV=2
R.LLFPTN[+2553.910]SSSHLVALQGQPLVLEC[+57.021]IAEGFPTPTIK.W	HexNAc(5)Hex(5)Fuc(1)NeuAc(2)	C[+57], N[+2554]	312.98	>sp|P32004|L1CAM_HUMAN Neural cell adhesion molecule L1 OS=Homo sapiens OX=9606 GN=L1CAM PE=1 SV=2
R.LLFPTN[+1702.581]SSSHLVALQGQPLVLEC[+57.021]IAEGFPTPTIK.W	HexNAc(2)Hex(8)	C[+57], N[+1703]	313.04	>sp|P32004|L1CAM_HUMAN Neural cell adhesion molecule L1 OS=Homo sapiens OX=9606 GN=L1CAM PE=1 SV=2
R.LLFPTN[+2059.735]SSSHLVALQGQPLVLEC[+57.021]IAEGFPTPTIK.W	HexNAc(4)Hex(5)Fuc(1)NeuAc(1)	C[+57], N[+2060]	313.29	>sp|P32004|L1CAM_HUMAN Neural cell adhesion molecule L1 OS=Homo sapiens OX=9606 GN=L1CAM PE=1 SV=2
R.LLFPTN[+1540.529]SSSHLVALQGQPLVLEC[+57.021]IAEGFPTPTIK.W	HexNAc(2)Hex(7)	C[+57], N[+1541]	316.7	>sp|P32004|L1CAM_HUMAN Neural cell adhesion molecule L1 OS=Homo sapiens OX=9606 GN=L1CAM PE=1 SV=2
R.LLFPTN[+2391.857]SSSHLVALQGQPLVLEC[+57.021]IAEGFPTPTIK.W	HexNAc(5)Hex(4)Fuc(1)NeuAc(2)	C[+57], N[+2392]	371.18	>sp|P32004|L1CAM_HUMAN Neural cell adhesion molecule L1 OS=Homo sapiens OX=9606 GN=L1CAM PE=1 SV=2
R.LLFPTN[+3007.058]SSSHLVALQGQPLVLEC[+57.021]IAEGFPTPTIK.W	HexNAc(5)Hex(6)Fuc(1)NeuAc(3)	C[+57], N[+3007]	446.23	>sp|P32004|L1CAM_HUMAN Neural cell adhesion molecule L1 OS=Homo sapiens OX=9606 GN=L1CAM PE=1 SV=2
R.VTYQNHN[+1913.677]K.T	HexNAc(4)Hex(5)NeuAc(1)	N[+1914]	306.4	>sp|P32004|L1CAM_HUMAN Neural cell adhesion molecule L1 OS=Homo sapiens OX=9606 GN=L1CAM PE=1 SV=2
R.VTYQNHN[+2204.772]K.T	HexNAc(4)Hex(5)NeuAc(2)	N[+2205]	308.16	>sp|P32004|L1CAM_HUMAN Neural cell adhesion molecule L1 OS=Homo sapiens OX=9606 GN=L1CAM PE=1 SV=2
K.ILTADN[+3007.058]QTYMAVQGSTAYLLC[+57.021]K.A	HexNAc(5)Hex(6)Fuc(1)NeuAc(3)	C[+57], N[+3007]	319.87	>sp|P32004|L1CAM_HUMAN Neural cell adhesion molecule L1 OS=Homo sapiens OX=9606 GN=L1CAM PE=1 SV=2
K.ILTADN[+1864.634]QTYMAVQGSTAYLLC[+57.021]K.A	HexNAc(2)Hex(9)	C[+57], N[+1865]	329.64	>sp|P32004|L1CAM_HUMAN Neural cell adhesion molecule L1 OS=Homo sapiens OX=9606 GN=L1CAM PE=1 SV=2
K.ILTADN[+3663.286]QTYMAVQGSTAYLLC[+57.021]K.A	HexNAc(6)Hex(7)Fuc(1)NeuAc(4)	C[+57], N[+3663]	397.87	>sp|P32004|L1CAM_HUMAN Neural cell adhesion molecule L1 OS=Homo sapiens OX=9606 GN=L1CAM PE=1 SV=2
K.ILTADN[+1540.529]QTYMAVQGSTAYLLC[+57.021]K.A	HexNAc(2)Hex(7)	C[+57], N[+1541]	474.15	>sp|P32004|L1CAM_HUMAN Neural cell adhesion molecule L1 OS=Homo sapiens OX=9606 GN=L1CAM PE=1 SV=2
K.ILTADN[+2465.894]QTYMAVQGSTAYLLC[+57.021]K.A	HexNAc(6)Hex(5)Fuc(1)NeuAc(1)	C[+57], N[+2466]	516.66	>sp|P32004|L1CAM_HUMAN Neural cell adhesion molecule L1 OS=Homo sapiens OX=9606 GN=L1CAM PE=1 SV=2
K.ILTADN[+1702.581]QTYMAVQGSTAYLLC[+57.021]K.A	HexNAc(2)Hex(8)	C[+57], N[+1703]	517.96	>sp|P32004|L1CAM_HUMAN Neural cell adhesion molecule L1 OS=Homo sapiens OX=9606 GN=L1CAM PE=1 SV=2
R.FFPYAN[+1702.581]GTLGIR.D	HexNAc(2)Hex(8)	N[+1703]	347.54	>sp|P32004|L1CAM_HUMAN Neural cell adhesion molecule L1 OS=Homo sapiens OX=9606 GN=L1CAM PE=1 SV=2
R.FFPYAN[+1864.634]GTLGIR.D	HexNAc(2)Hex(9)	N[+1865]	385.01	>sp|P32004|L1CAM_HUMAN Neural cell adhesion molecule L1 OS=Homo sapiens OX=9606 GN=L1CAM PE=1 SV=2
R.FFPYAN[+2026.687]GTLGIR.D	HexNAc(2)Hex(10)	N[+2027]	452.24	>sp|P32004|L1CAM_HUMAN Neural cell adhesion molecule L1 OS=Homo sapiens OX=9606 GN=L1CAM PE=1 SV=2
R.FFPYAN[+1540.529]GTLGIR.D	HexNAc(2)Hex(7)	N[+1541]	586.68	>sp|P32004|L1CAM_HUMAN Neural cell adhesion molecule L1 OS=Homo sapiens OX=9606 GN=L1CAM PE=1 SV=2
R.DLQAN[+1864.634]DTGR.Y	HexNAc(2)Hex(9)	N[+1865]	348.54	>sp|P32004|L1CAM_HUMAN Neural cell adhesion molecule L1 OS=Homo sapiens OX=9606 GN=L1CAM PE=1 SV=2
R.DLQAN[+1540.529]DTGR.Y	HexNAc(2)Hex(7)	N[+1541]	367.21	>sp|P32004|L1CAM_HUMAN Neural cell adhesion molecule L1 OS=Homo sapiens OX=9606 GN=L1CAM PE=1 SV=2
R.DLQAN[+1702.581]DTGR.Y	HexNAc(2)Hex(8)	N[+1703]	369.58	>sp|P32004|L1CAM_HUMAN Neural cell adhesion molecule L1 OS=Homo sapiens OX=9606 GN=L1CAM PE=1 SV=2
R.LVIHSLDYSDQGN[+2204.772]YSC[+57.021]VASTELDVVESR.A	HexNAc(4)Hex(5)NeuAc(2)	C[+57], N[+2205]	309.15	>sp|P32004|L1CAM_HUMAN Neural cell adhesion molecule L1 OS=Homo sapiens OX=9606 GN=L1CAM PE=1 SV=2
R.LVIHSLDYSDQGN[+1913.677]YSC[+57.021]VASTELDVVESR.A	HexNAc(4)Hex(5)NeuAc(1)	C[+57], N[+1914]	338.65	>sp|P32004|L1CAM_HUMAN Neural cell adhesion molecule L1 OS=Homo sapiens OX=9606 GN=L1CAM PE=1 SV=2
R.LVIHSLDYSDQGN[+2059.735]YSC[+57.021]VASTELDVVESR.A	HexNAc(4)Hex(5)Fuc(1)NeuAc(1)	C[+57], N[+2060]	341.01	>sp|P32004|L1CAM_HUMAN Neural cell adhesion molecule L1 OS=Homo sapiens OX=9606 GN=L1CAM PE=1 SV=2
R.LVIHSLDYSDQGN[+1622.582]YSC[+57.021]VASTELDVVESR.A	HexNAc(4)Hex(5)	C[+57], N[+1623]	357.33	>sp|P32004|L1CAM_HUMAN Neural cell adhesion molecule L1 OS=Homo sapiens OX=9606 GN=L1CAM PE=1 SV=2
R.LVIHSLDYSDQGN[+1378.476]YSC[+57.021]VASTELDVVESR.A	HexNAc(2)Hex(6)	C[+57], N[+1378]	400.89	>sp|P32004|L1CAM_HUMAN Neural cell adhesion molecule L1 OS=Homo sapiens OX=9606 GN=L1CAM PE=1 SV=2
R.LVIHSLDYSDQGN[+1702.581]YSC[+57.021]VASTELDVVESR.A	HexNAc(2)Hex(8)	C[+57], N[+1703]	415.21	>sp|P32004|L1CAM_HUMAN Neural cell adhesion molecule L1 OS=Homo sapiens OX=9606 GN=L1CAM PE=1 SV=2
R.LVIHSLDYSDQGN[+1864.634]YSC[+57.021]VASTELDVVESR.A	HexNAc(2)Hex(9)	C[+57], N[+1865]	430.54	>sp|P32004|L1CAM_HUMAN Neural cell adhesion molecule L1 OS=Homo sapiens OX=9606 GN=L1CAM PE=1 SV=2
K.VPGN[+1864.634]QTSTTLK.L	HexNAc(2)Hex(9)	N[+1865]	366.04	>sp|P32004|L1CAM_HUMAN Neural cell adhesion molecule L1 OS=Homo sapiens OX=9606 GN=L1CAM PE=1 SV=2
K.GEGN[+2059.735]ETTNMVITWKPLR.W	HexNAc(4)Hex(5)Fuc(1)NeuAc(1)	N[+2060]	302.3	>sp|P32004|L1CAM_HUMAN Neural cell adhesion molecule L1 OS=Homo sapiens OX=9606 GN=L1CAM PE=1 SV=2
K.GEGN[+3007.058]ETTNMVITWKPLR.W	HexNAc(5)Hex(6)Fuc(1)NeuAc(3)	N[+3007]	304.53	>sp|P32004|L1CAM_HUMAN Neural cell adhesion molecule L1 OS=Homo sapiens OX=9606 GN=L1CAM PE=1 SV=2
K.GEGN[+2715.963]ETTNMVITWKPLR.W	HexNAc(5)Hex(6)Fuc(1)NeuAc(2)	N[+2716]	304.65	>sp|P32004|L1CAM_HUMAN Neural cell adhesion molecule L1 OS=Homo sapiens OX=9606 GN=L1CAM PE=1 SV=2
K.GEGN[+1378.476]ETTNMVITWKPLR.W	HexNAc(2)Hex(6)	N[+1378]	331.2	>sp|P32004|L1CAM_HUMAN Neural cell adhesion molecule L1 OS=Homo sapiens OX=9606 GN=L1CAM PE=1 SV=2
K.GEGN[+2350.830]ETTNMVITWKPLR.W	HexNAc(4)Hex(5)Fuc(1)NeuAc(2)	N[+2351]	342.36	>sp|P32004|L1CAM_HUMAN Neural cell adhesion molecule L1 OS=Homo sapiens OX=9606 GN=L1CAM PE=1 SV=2
K.GEGN[+1540.529]ETTNMVITWKPLR.W	HexNAc(2)Hex(7)	N[+1541]	347.65	>sp|P32004|L1CAM_HUMAN Neural cell adhesion molecule L1 OS=Homo sapiens OX=9606 GN=L1CAM PE=1 SV=2
K.GEGN[+1702.581]ETTNMVITWKPLR.W	HexNAc(2)Hex(8)	N[+1703]	372.3	>sp|P32004|L1CAM_HUMAN Neural cell adhesion molecule L1 OS=Homo sapiens OX=9606 GN=L1CAM PE=1 SV=2
K.GEGN[+1864.634]ETTNMVITWKPLR.W	HexNAc(2)Hex(9)	N[+1865]	477.97	>sp|P32004|L1CAM_HUMAN Neural cell adhesion molecule L1 OS=Homo sapiens OX=9606 GN=L1CAM PE=1 SV=2
R.GPWQEQIVSDPFLVVSN[+2026.687]TSTFVPYEIK.V	HexNAc(2)Hex(10)	N[+2027]	303.99	>sp|P32004|L1CAM_HUMAN Neural cell adhesion molecule L1 OS=Homo sapiens OX=9606 GN=L1CAM PE=1 SV=2
R.GPWQEQIVSDPFLVVSN[+2715.963]TSTFVPYEIK.V	HexNAc(5)Hex(6)Fuc(1)NeuAc(2)	N[+2716]	336.8	>sp|P32004|L1CAM_HUMAN Neural cell adhesion molecule L1 OS=Homo sapiens OX=9606 GN=L1CAM PE=1 SV=2
R.GPWQEQIVSDPFLVVSN[+2059.735]TSTFVPYEIK.V	HexNAc(4)Hex(5)Fuc(1)NeuAc(1)	N[+2060]	343.07	>sp|P32004|L1CAM_HUMAN Neural cell adhesion molecule L1 OS=Homo sapiens OX=9606 GN=L1CAM PE=1 SV=2
R.GPWQEQIVSDPFLVVSN[+2350.830]TSTFVPYEIK.V	HexNAc(4)Hex(5)Fuc(1)NeuAc(2)	N[+2351]	423.96	>sp|P32004|L1CAM_HUMAN Neural cell adhesion molecule L1 OS=Homo sapiens OX=9606 GN=L1CAM PE=1 SV=2
R.GPWQEQIVSDPFLVVSN[+3663.286]TSTFVPYEIK.V	HexNAc(6)Hex(7)Fuc(1)NeuAc(4)	N[+3663]	431.23	>sp|P32004|L1CAM_HUMAN Neural cell adhesion molecule L1 OS=Homo sapiens OX=9606 GN=L1CAM PE=1 SV=2
R.GPWQEQIVSDPFLVVSN[+1702.581]TSTFVPYEIK.V	HexNAc(2)Hex(8)	N[+1703]	449.94	>sp|P32004|L1CAM_HUMAN Neural cell adhesion molecule L1 OS=Homo sapiens OX=9606 GN=L1CAM PE=1 SV=2
K.GPEPQVTIGYSGEDYPQAIPELEGIEILN[+2059.735]SSAVLVK.W	HexNAc(4)Hex(5)Fuc(1)NeuAc(1)	N[+2060]	303.16	>sp|P32004|L1CAM_HUMAN Neural cell adhesion molecule L1 OS=Homo sapiens OX=9606 GN=L1CAM PE=1 SV=2
K.GPEPQVTIGYSGEDYPQAIPELEGIEILN[+2075.730]SSAVLVK.W	HexNAc(4)Hex(6)NeuAc(1)	N[+2076]	384.55	>sp|P32004|L1CAM_HUMAN Neural cell adhesion molecule L1 OS=Homo sapiens OX=9606 GN=L1CAM PE=1 SV=2
K.GPEPQVTIGYSGEDYPQAIPELEGIEILN[+1378.476]SSAVLVK.W	HexNAc(2)Hex(6)	N[+1378]	432.39	>sp|P32004|L1CAM_HUMAN Neural cell adhesion molecule L1 OS=Homo sapiens OX=9606 GN=L1CAM PE=1 SV=2
K.GPEPQVTIGYSGEDYPQAIPELEGIEILN[+1768.640]SSAVLVK.W	HexNAc(4)Hex(5)Fuc(1)	N[+1769]	457.17	>sp|P32004|L1CAM_HUMAN Neural cell adhesion molecule L1 OS=Homo sapiens OX=9606 GN=L1CAM PE=1 SV=2
K.GPEPQVTIGYSGEDYPQAIPELEGIEILN[+1540.529]SSAVLVK.W	HexNAc(2)Hex(7)	N[+1541]	581.49	>sp|P32004|L1CAM_HUMAN Neural cell adhesion molecule L1 OS=Homo sapiens OX=9606 GN=L1CAM PE=1 SV=2
R.SFDDHFQHLLN[+1540.529]DSER.T	HexNAc(2)Hex(7)	N[+1541]	354.18	>sp|P35052|GPC1_HUMAN Glypican-1 OS=Homo sapiens OX=9606 GN=GPC1 PE=1 SV=2
R.SFDDHFQHLLN[+1710.598]DSER.T	HexNAc(3)Hex(5)NeuAc(1)	N[+1711]	365.06	>sp|P35052|GPC1_HUMAN Glypican-1 OS=Homo sapiens OX=9606 GN=GPC1 PE=1 SV=2
R.SFDDHFQHLLN[+1216.423]DSER.T	HexNAc(2)Hex(5)	N[+1216]	374.79	>sp|P35052|GPC1_HUMAN Glypican-1 OS=Homo sapiens OX=9606 GN=GPC1 PE=1 SV=2
R.SFDDHFQHLLN[+1378.476]DSER.T	HexNAc(2)Hex(6)	N[+1378]	406.75	>sp|P35052|GPC1_HUMAN Glypican-1 OS=Homo sapiens OX=9606 GN=GPC1 PE=1 SV=2
R.SFDDHFQHLLN[+1702.581]DSER.T	HexNAc(2)Hex(8)	N[+1703]	465.81	>sp|P35052|GPC1_HUMAN Glypican-1 OS=Homo sapiens OX=9606 GN=GPC1 PE=1 SV=2
R.GYN[+1702.581]VTYWR.E	HexNAc(2)Hex(8)	N[+1703]	315.72	>sp|P32004|L1CAM_HUMAN Neural cell adhesion molecule L1 OS=Homo sapiens OX=9606 GN=L1CAM PE=1 SV=2
R.GYN[+1540.529]VTYWR.E	HexNAc(2)Hex(7)	N[+1541]	322.32	>sp|P32004|L1CAM_HUMAN Neural cell adhesion molecule L1 OS=Homo sapiens OX=9606 GN=L1CAM PE=1 SV=2
R.GYN[+1378.476]VTYWR.E	HexNAc(2)Hex(6)	N[+1378]	337.87	>sp|P32004|L1CAM_HUMAN Neural cell adhesion molecule L1 OS=Homo sapiens OX=9606 GN=L1CAM PE=1 SV=2
K.DHVVVPAN[+2350.830]TTSVILSGLR.P	HexNAc(4)Hex(5)Fuc(1)NeuAc(2)	N[+2351]	329.17	>sp|P32004|L1CAM_HUMAN Neural cell adhesion molecule L1 OS=Homo sapiens OX=9606 GN=L1CAM PE=1 SV=2
K.DHVVVPAN[+1702.581]TTSVILSGLR.P	HexNAc(2)Hex(8)	N[+1703]	421.6	>sp|P32004|L1CAM_HUMAN Neural cell adhesion molecule L1 OS=Homo sapiens OX=9606 GN=L1CAM PE=1 SV=2
K.DHVVVPAN[+1866.688]TTSVILSGLRPYSSYHLEVQAFNGR.G	HexNAc(6)Hex(4)	N[+1867]	311.16	>sp|P32004|L1CAM_HUMAN Neural cell adhesion molecule L1 OS=Homo sapiens OX=9606 GN=L1CAM PE=1 SV=2
K.DHVVVPAN[+1768.640]TTSVILSGLRPYSSYHLEVQAFNGR.G	HexNAc(4)Hex(5)Fuc(1)	N[+1769]	316.8	>sp|P32004|L1CAM_HUMAN Neural cell adhesion molecule L1 OS=Homo sapiens OX=9606 GN=L1CAM PE=1 SV=2
K.DHVVVPAN[+1702.581]TTSVILSGLRPYSSYHLEVQAFNGR.G	HexNAc(2)Hex(8)	N[+1703]	326.39	>sp|P32004|L1CAM_HUMAN Neural cell adhesion molecule L1 OS=Homo sapiens OX=9606 GN=L1CAM PE=1 SV=2
K.DHVVVPAN[+1864.634]TTSVILSGLRPYSSYHLEVQAFNGR.G	HexNAc(2)Hex(9)	N[+1865]	330.92	>sp|P32004|L1CAM_HUMAN Neural cell adhesion molecule L1 OS=Homo sapiens OX=9606 GN=L1CAM PE=1 SV=2
K.DHVVVPAN[+2350.830]TTSVILSGLRPYSSYHLEVQAFNGR.G	HexNAc(4)Hex(5)Fuc(1)NeuAc(2)	N[+2351]	334.18	>sp|P32004|L1CAM_HUMAN Neural cell adhesion molecule L1 OS=Homo sapiens OX=9606 GN=L1CAM PE=1 SV=2
K.DHVVVPAN[+2059.735]TTSVILSGLRPYSSYHLEVQAFNGR.G	HexNAc(4)Hex(5)Fuc(1)NeuAc(1)	N[+2060]	345.84	>sp|P32004|L1CAM_HUMAN Neural cell adhesion molecule L1 OS=Homo sapiens OX=9606 GN=L1CAM PE=1 SV=2
K.DHVVVPAN[+1704.635]TTSVILSGLRPYSSYHLEVQAFNGR.G	HexNAc(6)Hex(3)	N[+1705]	412.28	>sp|P32004|L1CAM_HUMAN Neural cell adhesion molecule L1 OS=Homo sapiens OX=9606 GN=L1CAM PE=1 SV=2
R.GSGPASEFTFSTPEGVPGHPEALHLEC[+57.021]QSN[+2715.963]TSLLLR.W	HexNAc(5)Hex(6)Fuc(1)NeuAc(2)	C[+57], N[+2716]	302.36	>sp|P32004|L1CAM_HUMAN Neural cell adhesion molecule L1 OS=Homo sapiens OX=9606 GN=L1CAM PE=1 SV=2
R.GSGPASEFTFSTPEGVPGHPEALHLEC[+57.021]QSN[+1864.634]TSLLLR.W	HexNAc(2)Hex(9)	C[+57], N[+1865]	343.03	>sp|P32004|L1CAM_HUMAN Neural cell adhesion molecule L1 OS=Homo sapiens OX=9606 GN=L1CAM PE=1 SV=2
R.GSGPASEFTFSTPEGVPGHPEALHLEC[+57.021]QSN[+1540.529]TSLLLR.W	HexNAc(2)Hex(7)	C[+57], N[+1541]	383.69	>sp|P32004|L1CAM_HUMAN Neural cell adhesion molecule L1 OS=Homo sapiens OX=9606 GN=L1CAM PE=1 SV=2
R.GSGPASEFTFSTPEGVPGHPEALHLEC[+57.021]QSN[+2059.735]TSLLLR.W	HexNAc(4)Hex(5)Fuc(1)NeuAc(1)	C[+57], N[+2060]	393.44	>sp|P32004|L1CAM_HUMAN Neural cell adhesion molecule L1 OS=Homo sapiens OX=9606 GN=L1CAM PE=1 SV=2
R.GSGPASEFTFSTPEGVPGHPEALHLEC[+57.021]QSN[+1702.581]TSLLLR.W	HexNAc(2)Hex(8)	C[+57], N[+1703]	433.96	>sp|P32004|L1CAM_HUMAN Neural cell adhesion molecule L1 OS=Homo sapiens OX=9606 GN=L1CAM PE=1 SV=2
R.GSGPASEFTFSTPEGVPGHPEALHLEC[+57.021]QSN[+2350.830]TSLLLR.W	HexNAc(4)Hex(5)Fuc(1)NeuAc(2)	C[+57], N[+2351]	531.15	>sp|P32004|L1CAM_HUMAN Neural cell adhesion molecule L1 OS=Homo sapiens OX=9606 GN=L1CAM PE=1 SV=2
R.THN[+2059.735]LTDLSPHLR.Y	HexNAc(4)Hex(5)Fuc(1)NeuAc(1)	N[+2060]	302.68	>sp|P32004|L1CAM_HUMAN Neural cell adhesion molecule L1 OS=Homo sapiens OX=9606 GN=L1CAM PE=1 SV=2
R.THN[+1768.640]LTDLSPHLR.Y	HexNAc(4)Hex(5)Fuc(1)	N[+1769]	303.66	>sp|P32004|L1CAM_HUMAN Neural cell adhesion molecule L1 OS=Homo sapiens OX=9606 GN=L1CAM PE=1 SV=2
R.THN[+1872.651]LTDLSPHLR.Y	HexNAc(3)Hex(6)NeuAc(1)	N[+1873]	304.67	>sp|P32004|L1CAM_HUMAN Neural cell adhesion molecule L1 OS=Homo sapiens OX=9606 GN=L1CAM PE=1 SV=2
R.THN[+2278.809]LTDLSPHLR.Y	HexNAc(5)Hex(6)NeuAc(1)	N[+2279]	306.15	>sp|P32004|L1CAM_HUMAN Neural cell adhesion molecule L1 OS=Homo sapiens OX=9606 GN=L1CAM PE=1 SV=2
R.THN[+2350.830]LTDLSPHLR.Y	HexNAc(4)Hex(5)Fuc(1)NeuAc(2)	N[+2351]	309.46	>sp|P32004|L1CAM_HUMAN Neural cell adhesion molecule L1 OS=Homo sapiens OX=9606 GN=L1CAM PE=1 SV=2
R.THN[+1913.677]LTDLSPHLR.Y	HexNAc(4)Hex(5)NeuAc(1)	N[+1914]	309.91	>sp|P32004|L1CAM_HUMAN Neural cell adhesion molecule L1 OS=Homo sapiens OX=9606 GN=L1CAM PE=1 SV=2
R.THN[+2204.772]LTDLSPHLR.Y	HexNAc(4)Hex(5)NeuAc(2)	N[+2205]	311.96	>sp|P32004|L1CAM_HUMAN Neural cell adhesion molecule L1 OS=Homo sapiens OX=9606 GN=L1CAM PE=1 SV=2
R.THN[+1727.613]LTDLSPHLR.Y	HexNAc(3)Hex(6)Fuc(1)	N[+1728]	313.62	>sp|P32004|L1CAM_HUMAN Neural cell adhesion molecule L1 OS=Homo sapiens OX=9606 GN=L1CAM PE=1 SV=2
R.THN[+2715.963]LTDLSPHLR.Y	HexNAc(5)Hex(6)Fuc(1)NeuAc(2)	N[+2716]	314.25	>sp|P32004|L1CAM_HUMAN Neural cell adhesion molecule L1 OS=Homo sapiens OX=9606 GN=L1CAM PE=1 SV=2
R.THN[+1710.598]LTDLSPHLR.Y	HexNAc(3)Hex(5)NeuAc(1)	N[+1711]	317.6	>sp|P32004|L1CAM_HUMAN Neural cell adhesion molecule L1 OS=Homo sapiens OX=9606 GN=L1CAM PE=1 SV=2
R.THN[+1864.634]LTDLSPHLR.Y	HexNAc(2)Hex(9)	N[+1865]	323.06	>sp|P32004|L1CAM_HUMAN Neural cell adhesion molecule L1 OS=Homo sapiens OX=9606 GN=L1CAM PE=1 SV=2
R.THN[+2018.708]LTDLSPHLR.Y	HexNAc(3)Hex(6)Fuc(1)NeuAc(1)	N[+2019]	328.56	>sp|P32004|L1CAM_HUMAN Neural cell adhesion molecule L1 OS=Homo sapiens OX=9606 GN=L1CAM PE=1 SV=2
R.THN[+1971.719]LTDLSPHLR.Y	HexNAc(5)Hex(5)Fuc(1)	N[+1972]	364.24	>sp|P32004|L1CAM_HUMAN Neural cell adhesion molecule L1 OS=Homo sapiens OX=9606 GN=L1CAM PE=1 SV=2
R.THN[+1540.529]LTDLSPHLR.Y	HexNAc(2)Hex(7)	N[+1541]	366.26	>sp|P32004|L1CAM_HUMAN Neural cell adhesion molecule L1 OS=Homo sapiens OX=9606 GN=L1CAM PE=1 SV=2
R.THN[+1581.555]LTDLSPHLR.Y	HexNAc(3)Hex(6)	N[+1582]	368.41	>sp|P32004|L1CAM_HUMAN Neural cell adhesion molecule L1 OS=Homo sapiens OX=9606 GN=L1CAM PE=1 SV=2
R.THN[+1565.560]LTDLSPHLR.Y	HexNAc(3)Hex(5)Fuc(1)	N[+1566]	374.66	>sp|P32004|L1CAM_HUMAN Neural cell adhesion molecule L1 OS=Homo sapiens OX=9606 GN=L1CAM PE=1 SV=2
R.THN[+2262.814]LTDLSPHLR.Y	HexNAc(5)Hex(5)Fuc(1)NeuAc(1)	N[+2263]	375.18	>sp|P32004|L1CAM_HUMAN Neural cell adhesion molecule L1 OS=Homo sapiens OX=9606 GN=L1CAM PE=1 SV=2
R.THN[+2026.687]LTDLSPHLR.Y	HexNAc(2)Hex(10)	N[+2027]	384.81	>sp|P32004|L1CAM_HUMAN Neural cell adhesion molecule L1 OS=Homo sapiens OX=9606 GN=L1CAM PE=1 SV=2
R.THN[+1378.476]LTDLSPHLR.Y	HexNAc(2)Hex(6)	N[+1378]	395.75	>sp|P32004|L1CAM_HUMAN Neural cell adhesion molecule L1 OS=Homo sapiens OX=9606 GN=L1CAM PE=1 SV=2
R.THN[+1216.423]LTDLSPHLR.Y	HexNAc(2)Hex(5)	N[+1216]	408.9	>sp|P32004|L1CAM_HUMAN Neural cell adhesion molecule L1 OS=Homo sapiens OX=9606 GN=L1CAM PE=1 SV=2
R.THN[+1702.581]LTDLSPHLR.Y	HexNAc(2)Hex(8)	N[+1703]	430.97	>sp|P32004|L1CAM_HUMAN Neural cell adhesion molecule L1 OS=Homo sapiens OX=9606 GN=L1CAM PE=1 SV=2
R.THN[+1694.603]LTDLSPHLR.Y	HexNAc(3)Hex(4)Fuc(1)NeuAc(1)	N[+1695]	443.05	>sp|P32004|L1CAM_HUMAN Neural cell adhesion molecule L1 OS=Homo sapiens OX=9606 GN=L1CAM PE=1 SV=2
R.THN[+1419.502]LTDLSPHLR.Y	HexNAc(3)Hex(5)	N[+1420]	450.52	>sp|P32004|L1CAM_HUMAN Neural cell adhesion molecule L1 OS=Homo sapiens OX=9606 GN=L1CAM PE=1 SV=2
K.GGASLSPQYVSYN[+1987.714]QSSYTQWDLQPDTDYEIHLFK.E	HexNAc(5)Hex(6)	N[+1988]	303.16	>sp|P32004|L1CAM_HUMAN Neural cell adhesion molecule L1 OS=Homo sapiens OX=9606 GN=L1CAM PE=1 SV=2
K.GGASLSPQYVSYN[+1419.502]QSSYTQWDLQPDTDYEIHLFK.E	HexNAc(3)Hex(5)	N[+1420]	305.3	>sp|P32004|L1CAM_HUMAN Neural cell adhesion molecule L1 OS=Homo sapiens OX=9606 GN=L1CAM PE=1 SV=2
K.GGASLSPQYVSYN[+1913.677]QSSYTQWDLQPDTDYEIHLFK.E	HexNAc(4)Hex(5)NeuAc(1)	N[+1914]	316.85	>sp|P32004|L1CAM_HUMAN Neural cell adhesion molecule L1 OS=Homo sapiens OX=9606 GN=L1CAM PE=1 SV=2
K.GGASLSPQYVSYN[+1710.598]QSSYTQWDLQPDTDYEIHLFK.E	HexNAc(3)Hex(5)NeuAc(1)	N[+1711]	329.95	>sp|P32004|L1CAM_HUMAN Neural cell adhesion molecule L1 OS=Homo sapiens OX=9606 GN=L1CAM PE=1 SV=2
K.GGASLSPQYVSYN[+2278.809]QSSYTQWDLQPDTDYEIHLFK.E	HexNAc(5)Hex(6)NeuAc(1)	N[+2279]	334.5	>sp|P32004|L1CAM_HUMAN Neural cell adhesion molecule L1 OS=Homo sapiens OX=9606 GN=L1CAM PE=1 SV=2
K.GGASLSPQYVSYN[+1872.651]QSSYTQWDLQPDTDYEIHLFK.E	HexNAc(3)Hex(6)NeuAc(1)	N[+1873]	334.64	>sp|P32004|L1CAM_HUMAN Neural cell adhesion molecule L1 OS=Homo sapiens OX=9606 GN=L1CAM PE=1 SV=2
K.GGASLSPQYVSYN[+2424.867]QSSYTQWDLQPDTDYEIHLFK.E	HexNAc(5)Hex(6)Fuc(1)NeuAc(1)	N[+2425]	348.58	>sp|P32004|L1CAM_HUMAN Neural cell adhesion molecule L1 OS=Homo sapiens OX=9606 GN=L1CAM PE=1 SV=2
K.GGASLSPQYVSYN[+2789.999]QSSYTQWDLQPDTDYEIHLFK.E	HexNAc(6)Hex(7)Fuc(1)NeuAc(1)	N[+2790]	367.02	>sp|P32004|L1CAM_HUMAN Neural cell adhesion molecule L1 OS=Homo sapiens OX=9606 GN=L1CAM PE=1 SV=2
K.GGASLSPQYVSYN[+1864.634]QSSYTQWDLQPDTDYEIHLFK.E	HexNAc(2)Hex(9)	N[+1865]	426.38	>sp|P32004|L1CAM_HUMAN Neural cell adhesion molecule L1 OS=Homo sapiens OX=9606 GN=L1CAM PE=1 SV=2
K.GGASLSPQYVSYN[+1548.545]QSSYTQWDLQPDTDYEIHLFK.E	HexNAc(3)Hex(4)NeuAc(1)	N[+1549]	502.86	>sp|P32004|L1CAM_HUMAN Neural cell adhesion molecule L1 OS=Homo sapiens OX=9606 GN=L1CAM PE=1 SV=2
K.GGASLSPQYVSYN[+1581.555]QSSYTQWDLQPDTDYEIHLFK.E	HexNAc(3)Hex(6)	N[+1582]	528.31	>sp|P32004|L1CAM_HUMAN Neural cell adhesion molecule L1 OS=Homo sapiens OX=9606 GN=L1CAM PE=1 SV=2
K.GGASLSPQYVSYN[+1378.476]QSSYTQWDLQPDTDYEIHLFK.E	HexNAc(2)Hex(6)	N[+1378]	538.33	>sp|P32004|L1CAM_HUMAN Neural cell adhesion molecule L1 OS=Homo sapiens OX=9606 GN=L1CAM PE=1 SV=2
K.GGASLSPQYVSYN[+1216.423]QSSYTQWDLQPDTDYEIHLFK.E	HexNAc(2)Hex(5)	N[+1216]	558.3	>sp|P32004|L1CAM_HUMAN Neural cell adhesion molecule L1 OS=Homo sapiens OX=9606 GN=L1CAM PE=1 SV=2
K.GGASLSPQYVSYN[+1702.581]QSSYTQWDLQPDTDYEIHLFK.E	HexNAc(2)Hex(8)	N[+1703]	672.36	>sp|P32004|L1CAM_HUMAN Neural cell adhesion molecule L1 OS=Homo sapiens OX=9606 GN=L1CAM PE=1 SV=2
K.KDFEDLYTPVN[+1864.634]GSIVIVR.A	HexNAc(2)Hex(9)	N[+1865]	302.87	>sp|P02786|TFR1_HUMAN Transferrin receptor protein 1 OS=Homo sapiens OX=9606 GN=TFRC PE=1 SV=2
K.KDFEDLYTPVN[+2715.963]GSIVIVR.A	HexNAc(5)Hex(6)Fuc(1)NeuAc(2)	N[+2716]	306.6	>sp|P02786|TFR1_HUMAN Transferrin receptor protein 1 OS=Homo sapiens OX=9606 GN=TFRC PE=1 SV=2
K.KDFEDLYTPVN[+3007.058]GSIVIVR.A	HexNAc(5)Hex(6)Fuc(1)NeuAc(3)	N[+3007]	313.86	>sp|P02786|TFR1_HUMAN Transferrin receptor protein 1 OS=Homo sapiens OX=9606 GN=TFRC PE=1 SV=2
K.KDFEDLYTPVN[+2350.830]GSIVIVR.A	HexNAc(4)Hex(5)Fuc(1)NeuAc(2)	N[+2351]	314.88	>sp|P02786|TFR1_HUMAN Transferrin receptor protein 1 OS=Homo sapiens OX=9606 GN=TFRC PE=1 SV=2
K.KDFEDLYTPVN[+2026.687]GSIVIVR.A	HexNAc(2)Hex(10)	N[+2027]	320.16	>sp|P02786|TFR1_HUMAN Transferrin receptor protein 1 OS=Homo sapiens OX=9606 GN=TFRC PE=1 SV=2
K.KDFEDLYTPVN[+1378.476]GSIVIVR.A	HexNAc(2)Hex(6)	N[+1378]	330.44	>sp|P02786|TFR1_HUMAN Transferrin receptor protein 1 OS=Homo sapiens OX=9606 GN=TFRC PE=1 SV=2
K.KDFEDLYTPVN[+2059.735]GSIVIVR.A	HexNAc(4)Hex(5)Fuc(1)NeuAc(1)	N[+2060]	335.75	>sp|P02786|TFR1_HUMAN Transferrin receptor protein 1 OS=Homo sapiens OX=9606 GN=TFRC PE=1 SV=2
K.KDFEDLYTPVN[+1702.581]GSIVIVR.A	HexNAc(2)Hex(8)	N[+1703]	337.3	>sp|P02786|TFR1_HUMAN Transferrin receptor protein 1 OS=Homo sapiens OX=9606 GN=TFRC PE=1 SV=2
K.KDFEDLYTPVN[+1872.651]GSIVIVR.A	HexNAc(3)Hex(6)NeuAc(1)	N[+1873]	481.02	>sp|P02786|TFR1_HUMAN Transferrin receptor protein 1 OS=Homo sapiens OX=9606 GN=TFRC PE=1 SV=2
K.KDFEDLYTPVN[+1540.529]GSIVIVR.A	HexNAc(2)Hex(7)	N[+1541]	498.57	>sp|P02786|TFR1_HUMAN Transferrin receptor protein 1 OS=Homo sapiens OX=9606 GN=TFRC PE=1 SV=2
R.GSFPGLAVEPGSNLDMEDEEEEELTMEMFGN[+1702.581]SSIK.F	HexNAc(2)Hex(8)	N[+1703]	372	>sp|Q4ZIN3|MBRL_HUMAN Membralin OS=Homo sapiens OX=9606 GN=TMEM259 PE=1 SV=1
K.VFKPPSSTEALN[+1540.529]DSQEFPFPETPTK.V	HexNAc(2)Hex(7)	N[+1541]	343.99	>sp|Q4ZIN3|MBRL_HUMAN Membralin OS=Homo sapiens OX=9606 GN=TMEM259 PE=1 SV=1
K.VFKPPSSTEALN[+1864.634]DSQEFPFPETPTK.V	HexNAc(2)Hex(9)	N[+1865]	348.5	>sp|Q4ZIN3|MBRL_HUMAN Membralin OS=Homo sapiens OX=9606 GN=TMEM259 PE=1 SV=1
K.VFKPPSSTEALN[+1378.476]DSQEFPFPETPTK.V	HexNAc(2)Hex(6)	N[+1378]	418.81	>sp|Q4ZIN3|MBRL_HUMAN Membralin OS=Homo sapiens OX=9606 GN=TMEM259 PE=1 SV=1
K.VFKPPSSTEALN[+1702.581]DSQEFPFPETPTK.V	HexNAc(2)Hex(8)	N[+1703]	693.61	>sp|Q4ZIN3|MBRL_HUMAN Membralin OS=Homo sapiens OX=9606 GN=TMEM259 PE=1 SV=1
K.AGHFQN[+1702.581]TSSPSAR.C	HexNAc(2)Hex(8)	N[+1703]	351.45	>sp|P36941|TNR3_HUMAN Tumor necrosis factor receptor superfamily member 3 OS=Homo sapiens OX=9606 GN=LTBR PE=1 SV=1
K.LKVPESENN[+1378.476]K.T	HexNAc(2)Hex(6)	N[+1378]	320.87	>sp|Q5JRA6|TGO1_HUMAN Transport and Golgi organization protein 1 homolog OS=Homo sapiens OX=9606 GN=MIA3 PE=1 SV=1
K.LKVPESENN[+1540.529]K.T	HexNAc(2)Hex(7)	N[+1541]	366.94	>sp|Q5JRA6|TGO1_HUMAN Transport and Golgi organization protein 1 homolog OS=Homo sapiens OX=9606 GN=MIA3 PE=1 SV=1
K.DFEDLYTPVN[+1872.651]GSIVIVR.A	HexNAc(3)Hex(6)NeuAc(1)	N[+1873]	304.38	>sp|P02786|TFR1_HUMAN Transferrin receptor protein 1 OS=Homo sapiens OX=9606 GN=TFRC PE=1 SV=2
K.DFEDLYTPVN[+3007.058]GSIVIVR.A	HexNAc(5)Hex(6)Fuc(1)NeuAc(3)	N[+3007]	314.43	>sp|P02786|TFR1_HUMAN Transferrin receptor protein 1 OS=Homo sapiens OX=9606 GN=TFRC PE=1 SV=2
K.DFEDLYTPVN[+3009.074]GSIVIVR.A	HexNAc(7)Hex(8)NeuAc(1)	N[+3009]	314.82	>sp|P02786|TFR1_HUMAN Transferrin receptor protein 1 OS=Homo sapiens OX=9606 GN=TFRC PE=1 SV=2
K.DFEDLYTPVN[+2350.830]GSIVIVR.A	HexNAc(4)Hex(5)Fuc(1)NeuAc(2)	N[+2351]	318.21	>sp|P02786|TFR1_HUMAN Transferrin receptor protein 1 OS=Homo sapiens OX=9606 GN=TFRC PE=1 SV=2
K.DFEDLYTPVN[+2059.735]GSIVIVR.A	HexNAc(4)Hex(5)Fuc(1)NeuAc(1)	N[+2060]	333.02	>sp|P02786|TFR1_HUMAN Transferrin receptor protein 1 OS=Homo sapiens OX=9606 GN=TFRC PE=1 SV=2
K.DFEDLYTPVN[+2715.963]GSIVIVR.A	HexNAc(5)Hex(6)Fuc(1)NeuAc(2)	N[+2716]	361.37	>sp|P02786|TFR1_HUMAN Transferrin receptor protein 1 OS=Homo sapiens OX=9606 GN=TFRC PE=1 SV=2
K.DFEDLYTPVN[+2424.867]GSIVIVR.A	HexNAc(5)Hex(6)Fuc(1)NeuAc(1)	N[+2425]	371.41	>sp|P02786|TFR1_HUMAN Transferrin receptor protein 1 OS=Homo sapiens OX=9606 GN=TFRC PE=1 SV=2
K.DFEDLYTPVN[+1702.581]GSIVIVR.A	HexNAc(2)Hex(8)	N[+1703]	750.85	>sp|P02786|TFR1_HUMAN Transferrin receptor protein 1 OS=Homo sapiens OX=9606 GN=TFRC PE=1 SV=2
K.DFEDLYTPVN[+1864.634]GSIVIVR.A	HexNAc(2)Hex(9)	N[+1865]	763.55	>sp|P02786|TFR1_HUMAN Transferrin receptor protein 1 OS=Homo sapiens OX=9606 GN=TFRC PE=1 SV=2
K.IQQESLGSAPLMGDDHPN[+1378.476]ASR.D	HexNAc(2)Hex(6)	N[+1378]	352.22	>sp|Q5JRA6|TGO1_HUMAN Transport and Golgi organization protein 1 homolog OS=Homo sapiens OX=9606 GN=MIA3 PE=1 SV=1
K.IQQESLGSAPLMGDDHPN[+1702.581]ASR.D	HexNAc(2)Hex(8)	N[+1703]	400.94	>sp|Q5JRA6|TGO1_HUMAN Transport and Golgi organization protein 1 homolog OS=Homo sapiens OX=9606 GN=MIA3 PE=1 SV=1
R.N[+1216.423]ETHSIC[+57.021]TAC[+57.021]DESC[+57.021]K.T	HexNAc(2)Hex(5)	C[+57]*3, N[+1216]	315.07	>sp|Q6UXH1|CREL2_HUMAN Protein disulfide isomerase CRELD2 OS=Homo sapiens OX=9606 GN=CRELD2 PE=1 SV=1
R.N[+1702.581]ETHSIC[+57.021]TAC[+57.021]DESC[+57.021]K.T	HexNAc(2)Hex(8)	C[+57]*3, N[+1703]	498.74	>sp|Q6UXH1|CREL2_HUMAN Protein disulfide isomerase CRELD2 OS=Homo sapiens OX=9606 GN=CRELD2 PE=1 SV=1
R.N[+1540.529]ETHSIC[+57.021]TAC[+57.021]DESC[+57.021]K.T	HexNAc(2)Hex(7)	C[+57]*3, N[+1541]	538.4	>sp|Q6UXH1|CREL2_HUMAN Protein disulfide isomerase CRELD2 OS=Homo sapiens OX=9606 GN=CRELD2 PE=1 SV=1
R.N[+1378.476]ETHSIC[+57.021]TAC[+57.021]DESC[+57.021]K.T	HexNAc(2)Hex(6)	C[+57]*3, N[+1378]	600.76	>sp|Q6UXH1|CREL2_HUMAN Protein disulfide isomerase CRELD2 OS=Homo sapiens OX=9606 GN=CRELD2 PE=1 SV=1
K.FPIVNAELSFFGHAHLGTGDPYTPGFPSFN[+1540.529]HTQFPPSR.S	HexNAc(2)Hex(7)	N[+1541]	303.73	>sp|P02786|TFR1_HUMAN Transferrin receptor protein 1 OS=Homo sapiens OX=9606 GN=TFRC PE=1 SV=2
R.KQNNGAFN[+1540.529]ETLFR.N	HexNAc(2)Hex(7)	N[+1541]	303.05	>sp|P02786|TFR1_HUMAN Transferrin receptor protein 1 OS=Homo sapiens OX=9606 GN=TFRC PE=1 SV=2
R.KQNNGAFN[+1702.581]ETLFR.N	HexNAc(2)Hex(8)	N[+1703]	317.54	>sp|P02786|TFR1_HUMAN Transferrin receptor protein 1 OS=Homo sapiens OX=9606 GN=TFRC PE=1 SV=2
R.KQNNGAFN[+1864.634]ETLFR.N	HexNAc(2)Hex(9)	N[+1865]	346.44	>sp|P02786|TFR1_HUMAN Transferrin receptor protein 1 OS=Homo sapiens OX=9606 GN=TFRC PE=1 SV=2
R.KQNNGAFN[+2026.687]ETLFR.N	HexNAc(2)Hex(10)	N[+2027]	591.45	>sp|P02786|TFR1_HUMAN Transferrin receptor protein 1 OS=Homo sapiens OX=9606 GN=TFRC PE=1 SV=2
K.QNNGAFN[+1702.581]ETLFR.N	HexNAc(2)Hex(8)	N[+1703]	307.51	>sp|P02786|TFR1_HUMAN Transferrin receptor protein 1 OS=Homo sapiens OX=9606 GN=TFRC PE=1 SV=2
K.QNNGAFN[+1378.476]ETLFR.N	HexNAc(2)Hex(6)	N[+1378]	310.97	>sp|P02786|TFR1_HUMAN Transferrin receptor protein 1 OS=Homo sapiens OX=9606 GN=TFRC PE=1 SV=2
K.QNNGAFN[+1751.624]ETLFR.N	HexNAc(4)Hex(4)NeuAc(1)	N[+1752]	329.52	>sp|P02786|TFR1_HUMAN Transferrin receptor protein 1 OS=Homo sapiens OX=9606 GN=TFRC PE=1 SV=2
K.QNNGAFN[+1540.529]ETLFR.N	HexNAc(2)Hex(7)	N[+1541]	342.6	>sp|P02786|TFR1_HUMAN Transferrin receptor protein 1 OS=Homo sapiens OX=9606 GN=TFRC PE=1 SV=2
K.QNNGAFN[+2621.984]ETLFR.N	HexNAc(9)Hex(4)Fuc(1)	N[+2622]	364.49	>sp|P02786|TFR1_HUMAN Transferrin receptor protein 1 OS=Homo sapiens OX=9606 GN=TFRC PE=1 SV=2
K.QNNGAFN[+1864.634]ETLFR.N	HexNAc(2)Hex(9)	N[+1865]	379.86	>sp|P02786|TFR1_HUMAN Transferrin receptor protein 1 OS=Homo sapiens OX=9606 GN=TFRC PE=1 SV=2
K.QNNGAFN[+2026.687]ETLFR.N	HexNAc(2)Hex(10)	N[+2027]	496.38	>sp|P02786|TFR1_HUMAN Transferrin receptor protein 1 OS=Homo sapiens OX=9606 GN=TFRC PE=1 SV=2
K.NAC[+57.021]C[+57.021]STN[+2059.735]TSQEAHK.D	HexNAc(4)Hex(5)Fuc(1)NeuAc(1)	C[+57]*2, N[+2060]	358.47	>sp|P15328|FOLR1_HUMAN Folate receptor alpha OS=Homo sapiens OX=9606 GN=FOLR1 PE=1 SV=3
K.NAC[+57.021]C[+57.021]STN[+2350.830]TSQEAHK.D	HexNAc(4)Hex(5)Fuc(1)NeuAc(2)	C[+57]*2, N[+2351]	366.08	>sp|P15328|FOLR1_HUMAN Folate receptor alpha OS=Homo sapiens OX=9606 GN=FOLR1 PE=1 SV=3
K.NAC[+57.021]C[+57.021]STN[+2059.735]TSQEAHKDVSYLYR.F	HexNAc(4)Hex(5)Fuc(1)NeuAc(1)	C[+57]*2, N[+2060]	320.16	>sp|P15328|FOLR1_HUMAN Folate receptor alpha OS=Homo sapiens OX=9606 GN=FOLR1 PE=1 SV=3
K.NAC[+57.021]C[+57.021]STN[+1768.640]TSQEAHKDVSYLYR.F	HexNAc(4)Hex(5)Fuc(1)	C[+57]*2, N[+1769]	324.45	>sp|P15328|FOLR1_HUMAN Folate receptor alpha OS=Homo sapiens OX=9606 GN=FOLR1 PE=1 SV=3
K.NAC[+57.021]C[+57.021]STN[+2350.830]TSQEAHKDVSYLYR.F	HexNAc(4)Hex(5)Fuc(1)NeuAc(2)	C[+57]*2, N[+2351]	351.77	>sp|P15328|FOLR1_HUMAN Folate receptor alpha OS=Homo sapiens OX=9606 GN=FOLR1 PE=1 SV=3
K.NAC[+57.021]C[+57.021]STN[+2026.687]TSQEAHKDVSYLYR.F	HexNAc(2)Hex(10)	C[+57]*2, N[+2027]	437.49	>sp|P15328|FOLR1_HUMAN Folate receptor alpha OS=Homo sapiens OX=9606 GN=FOLR1 PE=1 SV=3
K.GWN[+1864.634]WTSGFNK.C	HexNAc(2)Hex(9)	N[+1865]	301.55	>sp|P15328|FOLR1_HUMAN Folate receptor alpha OS=Homo sapiens OX=9606 GN=FOLR1 PE=1 SV=3
K.GWN[+1702.581]WTSGFNK.C	HexNAc(2)Hex(8)	N[+1703]	398.41	>sp|P15328|FOLR1_HUMAN Folate receptor alpha OS=Homo sapiens OX=9606 GN=FOLR1 PE=1 SV=3
K.GWN[+2026.687]WTSGFNK.C	HexNAc(2)Hex(10)	N[+2027]	484.78	>sp|P15328|FOLR1_HUMAN Folate receptor alpha OS=Homo sapiens OX=9606 GN=FOLR1 PE=1 SV=3
K.DVVTAAGDMLKDN[+1694.603]ATEEEILVYLEK.T	HexNAc(3)Hex(4)Fuc(1)NeuAc(1)	N[+1695]	301.39	>sp|P07602|SAP_HUMAN Prosaposin OS=Homo sapiens OX=9606 GN=PSAP PE=1 SV=2
K.DVVTAAGDMLKDN[+2350.830]ATEEEILVYLEK.T	HexNAc(4)Hex(5)Fuc(1)NeuAc(2)	N[+2351]	362.61	>sp|P07602|SAP_HUMAN Prosaposin OS=Homo sapiens OX=9606 GN=PSAP PE=1 SV=2
K.DVVTAAGDMLKDN[+2059.735]ATEEEILVYLEK.T	HexNAc(4)Hex(5)Fuc(1)NeuAc(1)	N[+2060]	373.68	>sp|P07602|SAP_HUMAN Prosaposin OS=Homo sapiens OX=9606 GN=PSAP PE=1 SV=2
K.DN[+1540.529]ATEEEILVYLEK.T	HexNAc(2)Hex(7)	N[+1541]	421.81	>sp|P07602|SAP_HUMAN Prosaposin OS=Homo sapiens OX=9606 GN=PSAP PE=1 SV=2
K.DN[+2026.687]ATEEEILVYLEK.T	HexNAc(2)Hex(10)	N[+2027]	424.94	>sp|P07602|SAP_HUMAN Prosaposin OS=Homo sapiens OX=9606 GN=PSAP PE=1 SV=2
K.DN[+1702.581]ATEEEILVYLEK.T	HexNAc(2)Hex(8)	N[+1703]	475.94	>sp|P07602|SAP_HUMAN Prosaposin OS=Homo sapiens OX=9606 GN=PSAP PE=1 SV=2
K.DN[+1864.634]ATEEEILVYLEK.T	HexNAc(2)Hex(9)	N[+1865]	487.71	>sp|P07602|SAP_HUMAN Prosaposin OS=Homo sapiens OX=9606 GN=PSAP PE=1 SV=2
K.RAEDYGPVEVISHWHPN[+1864.634]ITINIVDDHTPWVK.G	HexNAc(2)Hex(9)	N[+1865]	464.35	>sp|O96005|CLPT1_HUMAN Cleft lip and palate transmembrane protein 1 OS=Homo sapiens OX=9606 GN=CLPTM1 PE=1 SV=1
K.TC[+57.021]DWLPKPN[+1694.603]MSASC[+57.021]K.E	HexNAc(3)Hex(4)Fuc(1)NeuAc(1)	C[+57]*2, N[+1695]	302.49	>sp|P07602|SAP_HUMAN Prosaposin OS=Homo sapiens OX=9606 GN=PSAP PE=1 SV=2
K.TC[+57.021]DWLPKPN[+2059.735]MSASC[+57.021]K.E	HexNAc(4)Hex(5)Fuc(1)NeuAc(1)	C[+57]*2, N[+2060]	306.51	>sp|P07602|SAP_HUMAN Prosaposin OS=Homo sapiens OX=9606 GN=PSAP PE=1 SV=2
K.TC[+57.021]DWLPKPN[+1241.454]MSASC[+57.021]K.E	HexNAc(3)Hex(3)Fuc(1)	C[+57]*2, N[+1241]	311.72	>sp|P07602|SAP_HUMAN Prosaposin OS=Homo sapiens OX=9606 GN=PSAP PE=1 SV=2
K.TC[+57.021]DWLPKPN[+1540.529]MSASC[+57.021]K.E	HexNAc(2)Hex(7)	C[+57]*2, N[+1541]	319.89	>sp|P07602|SAP_HUMAN Prosaposin OS=Homo sapiens OX=9606 GN=PSAP PE=1 SV=2
K.TC[+57.021]DWLPKPN[+3007.058]MSASC[+57.021]K.E	HexNAc(5)Hex(6)Fuc(1)NeuAc(3)	C[+57]*2, N[+3007]	333.73	>sp|P07602|SAP_HUMAN Prosaposin OS=Homo sapiens OX=9606 GN=PSAP PE=1 SV=2
K.TC[+57.021]DWLPKPN[+1378.476]MSASC[+57.021]K.E	HexNAc(2)Hex(6)	C[+57]*2, N[+1378]	337.62	>sp|P07602|SAP_HUMAN Prosaposin OS=Homo sapiens OX=9606 GN=PSAP PE=1 SV=2
K.TC[+57.021]DWLPKPN[+1362.481]MSASC[+57.021]K.E	HexNAc(2)Hex(5)Fuc(1)	C[+57]*2, N[+1362]	361.94	>sp|P07602|SAP_HUMAN Prosaposin OS=Homo sapiens OX=9606 GN=PSAP PE=1 SV=2
K.TC[+57.021]DWLPKPN[+2350.830]MSASC[+57.021]K.E	HexNAc(4)Hex(5)Fuc(1)NeuAc(2)	C[+57]*2, N[+2351]	363.07	>sp|P07602|SAP_HUMAN Prosaposin OS=Homo sapiens OX=9606 GN=PSAP PE=1 SV=2
K.TC[+57.021]DWLPKPN[+1702.581]MSASC[+57.021]K.E	HexNAc(2)Hex(8)	C[+57]*2, N[+1703]	364.91	>sp|P07602|SAP_HUMAN Prosaposin OS=Homo sapiens OX=9606 GN=PSAP PE=1 SV=2
K.TC[+57.021]DWLPKPN[+1403.507]MSASC[+57.021]K.E	HexNAc(3)Hex(4)Fuc(1)	C[+57]*2, N[+1404]	374.43	>sp|P07602|SAP_HUMAN Prosaposin OS=Homo sapiens OX=9606 GN=PSAP PE=1 SV=2
K.TC[+57.021]DWLPKPN[+1038.375]MSASC[+57.021]K.E	HexNAc(2)Hex(3)Fuc(1)	C[+57]*2, N[+1038]	392.62	>sp|P07602|SAP_HUMAN Prosaposin OS=Homo sapiens OX=9606 GN=PSAP PE=1 SV=2
K.TC[+57.021]DWLPKPN[+2026.687]MSASC[+57.021]K.E	HexNAc(2)Hex(10)	C[+57]*2, N[+2027]	394.68	>sp|P07602|SAP_HUMAN Prosaposin OS=Homo sapiens OX=9606 GN=PSAP PE=1 SV=2
K.TC[+57.021]DWLPKPN[+1200.428]MSASC[+57.021]K.E	HexNAc(2)Hex(4)Fuc(1)	C[+57]*2, N[+1200]	408.34	>sp|P07602|SAP_HUMAN Prosaposin OS=Homo sapiens OX=9606 GN=PSAP PE=1 SV=2
K.TC[+57.021]DWLPKPN[+1864.634]MSASC[+57.021]K.E	HexNAc(2)Hex(9)	C[+57]*2, N[+1865]	420.34	>sp|P07602|SAP_HUMAN Prosaposin OS=Homo sapiens OX=9606 GN=PSAP PE=1 SV=2
K.TC[+57.021]DWLPKPN[+1216.423]MSASC[+57.021]K.E	HexNAc(2)Hex(5)	C[+57]*2, N[+1216]	434.77	>sp|P07602|SAP_HUMAN Prosaposin OS=Homo sapiens OX=9606 GN=PSAP PE=1 SV=2
K.KSNAPLVN[+2701.983]VTLYYEALC[+57.021]GGC[+57.021]R.A	HexNAc(7)Hex(7)Fuc(1)	C[+57]*2, N[+2702]	342.19	>sp|P13284|GILT_HUMAN Gamma-interferon-inducible lysosomal thiol reductase OS=Homo sapiens OX=9606 GN=IFI30 PE=1 SV=3
K.SNAPLVN[+1540.529]VTLYYEALC[+57.021]GGC[+57.021]R.A	HexNAc(2)Hex(7)	C[+57]*2, N[+1541]	356.75	>sp|P13284|GILT_HUMAN Gamma-interferon-inducible lysosomal thiol reductase OS=Homo sapiens OX=9606 GN=IFI30 PE=1 SV=3
K.SNAPLVN[+1501.555]VTLYYEALC[+57.021]GGC[+57.021]R.A	HexNAc(5)Hex(3)	C[+57]*2, N[+1502]	413.56	>sp|P13284|GILT_HUMAN Gamma-interferon-inducible lysosomal thiol reductase OS=Homo sapiens OX=9606 GN=IFI30 PE=1 SV=3
K.SNAPLVN[+1702.581]VTLYYEALC[+57.021]GGC[+57.021]R.A	HexNAc(2)Hex(8)	C[+57]*2, N[+1703]	758.88	>sp|P13284|GILT_HUMAN Gamma-interferon-inducible lysosomal thiol reductase OS=Homo sapiens OX=9606 GN=IFI30 PE=1 SV=3
K.TC[+57.021]DWLPKPN[+1038.375]M[+15.995]SASC[+57.021]K.E	HexNAc(2)Hex(3)Fuc(1)	C[+57]*2, M[+16], N[+1038]	344.51	>sp|P07602|SAP_HUMAN Prosaposin OS=Homo sapiens OX=9606 GN=PSAP PE=1 SV=2
K.SNAPLVN[+1864.634]VTLYYEALC[+57.021]GGC[+57.021]R.A	HexNAc(2)Hex(9)	C[+57]*2, N[+1865]	841.59	>sp|P13284|GILT_HUMAN Gamma-interferon-inducible lysosomal thiol reductase OS=Homo sapiens OX=9606 GN=IFI30 PE=1 SV=3
R.TN[+1540.529]STFVQALVEHVK.E	HexNAc(2)Hex(7)	N[+1541]	300.59	>sp|P07602|SAP_HUMAN Prosaposin OS=Homo sapiens OX=9606 GN=PSAP PE=1 SV=2
R.TN[+1403.507]STFVQALVEHVK.E	HexNAc(3)Hex(4)Fuc(1)	N[+1404]	303.69	>sp|P07602|SAP_HUMAN Prosaposin OS=Homo sapiens OX=9606 GN=PSAP PE=1 SV=2
R.TN[+2350.830]STFVQALVEHVK.E	HexNAc(4)Hex(5)Fuc(1)NeuAc(2)	N[+2351]	328.1	>sp|P07602|SAP_HUMAN Prosaposin OS=Homo sapiens OX=9606 GN=PSAP PE=1 SV=2
R.TN[+1378.476]STFVQALVEHVK.E	HexNAc(2)Hex(6)	N[+1378]	338.87	>sp|P07602|SAP_HUMAN Prosaposin OS=Homo sapiens OX=9606 GN=PSAP PE=1 SV=2
R.TN[+1038.375]STFVQALVEHVK.E	HexNAc(2)Hex(3)Fuc(1)	N[+1038]	349.49	>sp|P07602|SAP_HUMAN Prosaposin OS=Homo sapiens OX=9606 GN=PSAP PE=1 SV=2
R.TN[+1702.581]STFVQALVEHVK.E	HexNAc(2)Hex(8)	N[+1703]	464.83	>sp|P07602|SAP_HUMAN Prosaposin OS=Homo sapiens OX=9606 GN=PSAP PE=1 SV=2
R.TN[+1864.634]STFVQALVEHVK.E	HexNAc(2)Hex(9)	N[+1865]	475.52	>sp|P07602|SAP_HUMAN Prosaposin OS=Homo sapiens OX=9606 GN=PSAP PE=1 SV=2
K.MYSEGSDIVPQSN[+1540.529]ETALHYFK.K	HexNAc(2)Hex(7)	N[+1541]	318.24	>sp|Q9UBV2|SE1L1_HUMAN Protein sel-1 homolog 1 OS=Homo sapiens OX=9606 GN=SEL1L PE=1 SV=3
R.TN[+1702.581]STFVQALVEHVKEEC[+57.021]DR.L	HexNAc(2)Hex(8)	C[+57], N[+1703]	304.37	>sp|P07602|SAP_HUMAN Prosaposin OS=Homo sapiens OX=9606 GN=PSAP PE=1 SV=2
R.TN[+2350.830]STFVQALVEHVKEEC[+57.021]DR.L	HexNAc(4)Hex(5)Fuc(1)NeuAc(2)	C[+57], N[+2351]	310.69	>sp|P07602|SAP_HUMAN Prosaposin OS=Homo sapiens OX=9606 GN=PSAP PE=1 SV=2
R.TN[+1540.529]STFVQALVEHVKEEC[+57.021]DR.L	HexNAc(2)Hex(7)	C[+57], N[+1541]	319.67	>sp|P07602|SAP_HUMAN Prosaposin OS=Homo sapiens OX=9606 GN=PSAP PE=1 SV=2
R.TN[+1378.476]STFVQALVEHVKEEC[+57.021]DR.L	HexNAc(2)Hex(6)	C[+57], N[+1378]	384.77	>sp|P07602|SAP_HUMAN Prosaposin OS=Homo sapiens OX=9606 GN=PSAP PE=1 SV=2
R.TN[+1038.375]STFVQALVEHVKEEC[+57.021]DR.L	HexNAc(2)Hex(3)Fuc(1)	C[+57], N[+1038]	387.89	>sp|P07602|SAP_HUMAN Prosaposin OS=Homo sapiens OX=9606 GN=PSAP PE=1 SV=2
R.TN[+1403.507]STFVQALVEHVKEEC[+57.021]DR.L	HexNAc(3)Hex(4)Fuc(1)	C[+57], N[+1404]	443.12	>sp|P07602|SAP_HUMAN Prosaposin OS=Homo sapiens OX=9606 GN=PSAP PE=1 SV=2
R.TN[+1216.423]STFVQALVEHVKEEC[+57.021]DR.L	HexNAc(2)Hex(5)	C[+57], N[+1216]	479.76	>sp|P07602|SAP_HUMAN Prosaposin OS=Homo sapiens OX=9606 GN=PSAP PE=1 SV=2
R.TN[+1864.634]STFVQALVEHVKEEC[+57.021]DR.L	HexNAc(2)Hex(9)	C[+57], N[+1865]	587.13	>sp|P07602|SAP_HUMAN Prosaposin OS=Homo sapiens OX=9606 GN=PSAP PE=1 SV=2
R.TN[+1200.428]STFVQALVEHVKEEC[+57.021]DR.L	HexNAc(2)Hex(4)Fuc(1)	C[+57], N[+1200]	611.53	>sp|P07602|SAP_HUMAN Prosaposin OS=Homo sapiens OX=9606 GN=PSAP PE=1 SV=2
R.LKPLFN[+1702.581]K.S	HexNAc(2)Hex(8)	N[+1703]	401.7	>sp|P20645|MPRD_HUMAN Cation-dependent mannose-6-phosphate receptor OS=Homo sapiens OX=9606 GN=M6PR PE=1 SV=1
R.LKPLFN[+1540.529]K.S	HexNAc(2)Hex(7)	N[+1541]	406.74	>sp|P20645|MPRD_HUMAN Cation-dependent mannose-6-phosphate receptor OS=Homo sapiens OX=9606 GN=M6PR PE=1 SV=1
K.YSVAN[+1864.634]DTGFVDIPK.Q	HexNAc(2)Hex(9)	N[+1865]	335.69	>sp|P07711|CATL1_HUMAN Procathepsin L OS=Homo sapiens OX=9606 GN=CTSL PE=1 SV=2
K.LIDNN[+1200.428]KTEK.E	HexNAc(2)Hex(4)Fuc(1)	N[+1200]	372.57	>sp|P07602|SAP_HUMAN Prosaposin OS=Homo sapiens OX=9606 GN=PSAP PE=1 SV=2
K.LIDNN[+1362.481]KTEK.E	HexNAc(2)Hex(5)Fuc(1)	N[+1362]	449.11	>sp|P07602|SAP_HUMAN Prosaposin OS=Homo sapiens OX=9606 GN=PSAP PE=1 SV=2
R.EAGN[+2350.830]HTSGAGLVQINK.S	HexNAc(4)Hex(5)Fuc(1)NeuAc(2)	N[+2351]	303.49	>sp|P20645|MPRD_HUMAN Cation-dependent mannose-6-phosphate receptor OS=Homo sapiens OX=9606 GN=M6PR PE=1 SV=1
R.EAGN[+1710.598]HTSGAGLVQINK.S	HexNAc(3)Hex(5)NeuAc(1)	N[+1711]	304.68	>sp|P20645|MPRD_HUMAN Cation-dependent mannose-6-phosphate receptor OS=Homo sapiens OX=9606 GN=M6PR PE=1 SV=1
K.N[+1378.476]STKQEILAALEK.G	HexNAc(2)Hex(6)	N[+1378]	305.19	>sp|P07602|SAP_HUMAN Prosaposin OS=Homo sapiens OX=9606 GN=PSAP PE=1 SV=2
R.EAGN[+2059.735]HTSGAGLVQINK.S	HexNAc(4)Hex(5)Fuc(1)NeuAc(1)	N[+2060]	311.57	>sp|P20645|MPRD_HUMAN Cation-dependent mannose-6-phosphate receptor OS=Homo sapiens OX=9606 GN=M6PR PE=1 SV=1
R.EAGN[+1768.640]HTSGAGLVQINK.S	HexNAc(4)Hex(5)Fuc(1)	N[+1769]	313.55	>sp|P20645|MPRD_HUMAN Cation-dependent mannose-6-phosphate receptor OS=Homo sapiens OX=9606 GN=M6PR PE=1 SV=1
R.EAGN[+1540.529]HTSGAGLVQINK.S	HexNAc(2)Hex(7)	N[+1541]	342.74	>sp|P20645|MPRD_HUMAN Cation-dependent mannose-6-phosphate receptor OS=Homo sapiens OX=9606 GN=M6PR PE=1 SV=1
R.EAGN[+1702.581]HTSGAGLVQINK.S	HexNAc(2)Hex(8)	N[+1703]	345.09	>sp|P20645|MPRD_HUMAN Cation-dependent mannose-6-phosphate receptor OS=Homo sapiens OX=9606 GN=M6PR PE=1 SV=1
R.EAGN[+1216.423]HTSGAGLVQINK.S	HexNAc(2)Hex(5)	N[+1216]	423.01	>sp|P20645|MPRD_HUMAN Cation-dependent mannose-6-phosphate receptor OS=Homo sapiens OX=9606 GN=M6PR PE=1 SV=1
K.YSVAN[+1702.581]DTGFVDIPK.Q	HexNAc(2)Hex(8)	N[+1703]	646.83	>sp|P07711|CATL1_HUMAN Procathepsin L OS=Homo sapiens OX=9606 GN=CTSL PE=1 SV=2
K.YSVAN[+1540.529]DTGFVDIPK.Q	HexNAc(2)Hex(7)	N[+1541]	731.32	>sp|P07711|CATL1_HUMAN Procathepsin L OS=Homo sapiens OX=9606 GN=CTSL PE=1 SV=2
K.YSVAN[+1378.476]DTGFVDIPKQEK.A	HexNAc(2)Hex(6)	N[+1378]	350.81	>sp|P07711|CATL1_HUMAN Procathepsin L OS=Homo sapiens OX=9606 GN=CTSL PE=1 SV=2
R.VVRPDSELGERPPEDN[+1378.476]QSFQYDHEAFLGK.E	HexNAc(2)Hex(6)	N[+1378]	301.92	>sp|Q15293|RCN1_HUMAN Reticulocalbin-1 OS=Homo sapiens OX=9606 GN=RCN1 PE=1 SV=1
R.VVRPDSELGERPPEDN[+1241.454]QSFQYDHEAFLGK.E	HexNAc(3)Hex(3)Fuc(1)	N[+1241]	308.29	>sp|Q15293|RCN1_HUMAN Reticulocalbin-1 OS=Homo sapiens OX=9606 GN=RCN1 PE=1 SV=1
R.VVRPDSELGERPPEDN[+1540.529]QSFQYDHEAFLGK.E	HexNAc(2)Hex(7)	N[+1541]	310.14	>sp|Q15293|RCN1_HUMAN Reticulocalbin-1 OS=Homo sapiens OX=9606 GN=RCN1 PE=1 SV=1
R.VVRPDSELGERPPEDN[+1444.534]QSFQYDHEAFLGK.E	HexNAc(4)Hex(3)Fuc(1)	N[+1445]	322.1	>sp|Q15293|RCN1_HUMAN Reticulocalbin-1 OS=Homo sapiens OX=9606 GN=RCN1 PE=1 SV=1
R.VVRPDSELGERPPEDN[+1897.682]QSFQYDHEAFLGK.E	HexNAc(4)Hex(4)Fuc(1)NeuAc(1)	N[+1898]	326.02	>sp|Q15293|RCN1_HUMAN Reticulocalbin-1 OS=Homo sapiens OX=9606 GN=RCN1 PE=1 SV=1
R.VVRPDSELGERPPEDN[+1216.423]QSFQYDHEAFLGK.E	HexNAc(2)Hex(5)	N[+1216]	337.86	>sp|Q15293|RCN1_HUMAN Reticulocalbin-1 OS=Homo sapiens OX=9606 GN=RCN1 PE=1 SV=1
R.VVRPDSELGERPPEDN[+1647.613]QSFQYDHEAFLGK.E	HexNAc(5)Hex(3)Fuc(1)	N[+1648]	342.76	>sp|Q15293|RCN1_HUMAN Reticulocalbin-1 OS=Homo sapiens OX=9606 GN=RCN1 PE=1 SV=1
R.VVRPDSELGERPPEDN[+1864.634]QSFQYDHEAFLGK.E	HexNAc(2)Hex(9)	N[+1865]	349.52	>sp|Q15293|RCN1_HUMAN Reticulocalbin-1 OS=Homo sapiens OX=9606 GN=RCN1 PE=1 SV=1
R.VVRPDSELGERPPEDN[+1606.587]QSFQYDHEAFLGK.E	HexNAc(4)Hex(4)Fuc(1)	N[+1607]	357.97	>sp|Q15293|RCN1_HUMAN Reticulocalbin-1 OS=Homo sapiens OX=9606 GN=RCN1 PE=1 SV=1
R.VVRPDSELGERPPEDN[+1694.603]QSFQYDHEAFLGK.E	HexNAc(3)Hex(4)Fuc(1)NeuAc(1)	N[+1695]	362.95	>sp|Q15293|RCN1_HUMAN Reticulocalbin-1 OS=Homo sapiens OX=9606 GN=RCN1 PE=1 SV=1
R.VVRPDSELGERPPEDN[+1565.560]QSFQYDHEAFLGK.E	HexNAc(3)Hex(5)Fuc(1)	N[+1566]	364.3	>sp|Q15293|RCN1_HUMAN Reticulocalbin-1 OS=Homo sapiens OX=9606 GN=RCN1 PE=1 SV=1
R.VVRPDSELGERPPEDN[+1038.375]QSFQYDHEAFLGK.E	HexNAc(2)Hex(3)Fuc(1)	N[+1038]	373.07	>sp|Q15293|RCN1_HUMAN Reticulocalbin-1 OS=Homo sapiens OX=9606 GN=RCN1 PE=1 SV=1
R.VVRPDSELGERPPEDN[+1362.481]QSFQYDHEAFLGK.E	HexNAc(2)Hex(5)Fuc(1)	N[+1362]	380.16	>sp|Q15293|RCN1_HUMAN Reticulocalbin-1 OS=Homo sapiens OX=9606 GN=RCN1 PE=1 SV=1
R.VVRPDSELGERPPEDN[+1460.529]QSFQYDHEAFLGK.E	HexNAc(4)Hex(4)	N[+1461]	392.95	>sp|Q15293|RCN1_HUMAN Reticulocalbin-1 OS=Homo sapiens OX=9606 GN=RCN1 PE=1 SV=1
R.VVRPDSELGERPPEDN[+1054.370]QSFQYDHEAFLGK.E	HexNAc(2)Hex(4)	N[+1054]	398.26	>sp|Q15293|RCN1_HUMAN Reticulocalbin-1 OS=Homo sapiens OX=9606 GN=RCN1 PE=1 SV=1
R.VVRPDSELGERPPEDN[+1702.581]QSFQYDHEAFLGK.E	HexNAc(2)Hex(8)	N[+1703]	420.03	>sp|Q15293|RCN1_HUMAN Reticulocalbin-1 OS=Homo sapiens OX=9606 GN=RCN1 PE=1 SV=1
R.VVRPDSELGERPPEDN[+1200.428]QSFQYDHEAFLGK.E	HexNAc(2)Hex(4)Fuc(1)	N[+1200]	462.03	>sp|Q15293|RCN1_HUMAN Reticulocalbin-1 OS=Homo sapiens OX=9606 GN=RCN1 PE=1 SV=1
R.VVRPDSELGERPPEDN[+1403.507]QSFQYDHEAFLGK.E	HexNAc(3)Hex(4)Fuc(1)	N[+1404]	657.34	>sp|Q15293|RCN1_HUMAN Reticulocalbin-1 OS=Homo sapiens OX=9606 GN=RCN1 PE=1 SV=1
R.VVRPDSELGERPPEDN[+1548.545]QSFQYDHEAFLGK.E	HexNAc(3)Hex(4)NeuAc(1)	N[+1549]	674.5	>sp|Q15293|RCN1_HUMAN Reticulocalbin-1 OS=Homo sapiens OX=9606 GN=RCN1 PE=1 SV=1
K.FYATN[+1540.529]DTEVAQSNFEALQDFFR.L	HexNAc(2)Hex(7)	N[+1541]	826.01	>sp|P10619|PPGB_HUMAN Lysosomal protective protein OS=Homo sapiens OX=9606 GN=CTSA PE=1 SV=2
R.MDPPC[+57.021]TN[+1540.529]TTAASTYLNNPYVR.K	HexNAc(2)Hex(7)	C[+57], N[+1541]	374.06	>sp|P10619|PPGB_HUMAN Lysosomal protective protein OS=Homo sapiens OX=9606 GN=CTSA PE=1 SV=2
R.MDPPC[+57.021]TN[+1378.476]TTAASTYLNNPYVR.K	HexNAc(2)Hex(6)	C[+57], N[+1378]	425.47	>sp|P10619|PPGB_HUMAN Lysosomal protective protein OS=Homo sapiens OX=9606 GN=CTSA PE=1 SV=2
K.YFN[+1702.581]YTVK.V	HexNAc(2)Hex(8)	N[+1703]	346.7	>sp|O00469|PLOD2_HUMAN Procollagen-lysine,2-oxoglutarate 5-dioxygenase 2 OS=Homo sapiens OX=9606 GN=PLOD2 PE=1 SV=2
R.VVRPDSELGERPPEDN[+1540.529]QSFQYDHEAFLGKEDSK.T	HexNAc(2)Hex(7)	N[+1541]	313.06	>sp|Q15293|RCN1_HUMAN Reticulocalbin-1 OS=Homo sapiens OX=9606 GN=RCN1 PE=1 SV=1
R.VVRPDSELGERPPEDN[+1216.423]QSFQYDHEAFLGKEDSK.T	HexNAc(2)Hex(5)	N[+1216]	334.61	>sp|Q15293|RCN1_HUMAN Reticulocalbin-1 OS=Homo sapiens OX=9606 GN=RCN1 PE=1 SV=1
R.VVRPDSELGERPPEDN[+1241.454]QSFQYDHEAFLGKEDSK.T	HexNAc(3)Hex(3)Fuc(1)	N[+1241]	341.02	>sp|Q15293|RCN1_HUMAN Reticulocalbin-1 OS=Homo sapiens OX=9606 GN=RCN1 PE=1 SV=1
R.VVRPDSELGERPPEDN[+1378.476]QSFQYDHEAFLGKEDSK.T	HexNAc(2)Hex(6)	N[+1378]	350.6	>sp|Q15293|RCN1_HUMAN Reticulocalbin-1 OS=Homo sapiens OX=9606 GN=RCN1 PE=1 SV=1
R.VVRPDSELGERPPEDN[+1702.581]QSFQYDHEAFLGKEDSK.T	HexNAc(2)Hex(8)	N[+1703]	355.64	>sp|Q15293|RCN1_HUMAN Reticulocalbin-1 OS=Homo sapiens OX=9606 GN=RCN1 PE=1 SV=1
R.VVRPDSELGERPPEDN[+1038.375]QSFQYDHEAFLGKEDSK.T	HexNAc(2)Hex(3)Fuc(1)	N[+1038]	393.08	>sp|Q15293|RCN1_HUMAN Reticulocalbin-1 OS=Homo sapiens OX=9606 GN=RCN1 PE=1 SV=1
R.VVRPDSELGERPPEDN[+1444.534]QSFQYDHEAFLGKEDSK.T	HexNAc(4)Hex(3)Fuc(1)	N[+1445]	407.06	>sp|Q15293|RCN1_HUMAN Reticulocalbin-1 OS=Homo sapiens OX=9606 GN=RCN1 PE=1 SV=1
R.VVRPDSELGERPPEDN[+1647.613]QSFQYDHEAFLGKEDSK.T	HexNAc(5)Hex(3)Fuc(1)	N[+1648]	589.8	>sp|Q15293|RCN1_HUMAN Reticulocalbin-1 OS=Homo sapiens OX=9606 GN=RCN1 PE=1 SV=1
R.YN[+1540.529]C[+57.021]SIESPR.K	HexNAc(2)Hex(7)	C[+57], N[+1541]	311.73	>sp|O00469|PLOD2_HUMAN Procollagen-lysine,2-oxoglutarate 5-dioxygenase 2 OS=Homo sapiens OX=9606 GN=PLOD2 PE=1 SV=2
R.YN[+1378.476]C[+57.021]SIESPR.K	HexNAc(2)Hex(6)	C[+57], N[+1378]	329.72	>sp|O00469|PLOD2_HUMAN Procollagen-lysine,2-oxoglutarate 5-dioxygenase 2 OS=Homo sapiens OX=9606 GN=PLOD2 PE=1 SV=2
R.YN[+1702.581]C[+57.021]SIESPR.K	HexNAc(2)Hex(8)	C[+57], N[+1703]	337.17	>sp|O00469|PLOD2_HUMAN Procollagen-lysine,2-oxoglutarate 5-dioxygenase 2 OS=Homo sapiens OX=9606 GN=PLOD2 PE=1 SV=2
R.YN[+1216.423]C[+57.021]SIESPR.K	HexNAc(2)Hex(5)	C[+57], N[+1216]	346.7	>sp|O00469|PLOD2_HUMAN Procollagen-lysine,2-oxoglutarate 5-dioxygenase 2 OS=Homo sapiens OX=9606 GN=PLOD2 PE=1 SV=2
R.YN[+1864.634]C[+57.021]SIESPR.K	HexNAc(2)Hex(9)	C[+57], N[+1865]	375.44	>sp|O00469|PLOD2_HUMAN Procollagen-lysine,2-oxoglutarate 5-dioxygenase 2 OS=Homo sapiens OX=9606 GN=PLOD2 PE=1 SV=2
R.LPNN[+1378.476]HSTASPLGMPHGAAAFVDTC[+57.021]SGDK.M	HexNAc(2)Hex(6)	C[+57], N[+1378]	302.69	>sp|Q14573|ITPR3_HUMAN Inositol 1,4,5-trisphosphate receptor type 3 OS=Homo sapiens OX=9606 GN=ITPR3 PE=1 SV=2
R.LPNN[+1540.529]HSTASPLGMPHGAAAFVDTC[+57.021]SGDK.M	HexNAc(2)Hex(7)	C[+57], N[+1541]	303.53	>sp|Q14573|ITPR3_HUMAN Inositol 1,4,5-trisphosphate receptor type 3 OS=Homo sapiens OX=9606 GN=ITPR3 PE=1 SV=2
R.LPNN[+1216.423]HSTASPLGMPHGAAAFVDTC[+57.021]SGDK.M	HexNAc(2)Hex(5)	C[+57], N[+1216]	438.12	>sp|Q14573|ITPR3_HUMAN Inositol 1,4,5-trisphosphate receptor type 3 OS=Homo sapiens OX=9606 GN=ITPR3 PE=1 SV=2
R.LPNN[+1702.581]HSTASPLGMPHGAAAFVDTC[+57.021]SGDK.M	HexNAc(2)Hex(8)	C[+57], N[+1703]	441.36	>sp|Q14573|ITPR3_HUMAN Inositol 1,4,5-trisphosphate receptor type 3 OS=Homo sapiens OX=9606 GN=ITPR3 PE=1 SV=2
K.SC[+57.021]GEC[+57.021]IQAGPNC[+57.021]GWC[+57.021]TN[+1702.581]STFLQEGMPTSAR.C	HexNAc(2)Hex(8)	C[+57]*4, N[+1703]	304.32	>sp|P05556|ITB1_HUMAN Integrin beta-1 OS=Homo sapiens OX=9606 GN=ITGB1 PE=1 SV=2
K.SC[+57.021]GEC[+57.021]IQAGPNC[+57.021]GWC[+57.021]TN[+3517.228]STFLQEGMPTSAR.C	HexNAc(6)Hex(7)NeuAc(4)	C[+57]*4, N[+3517]	364.86	>sp|P05556|ITB1_HUMAN Integrin beta-1 OS=Homo sapiens OX=9606 GN=ITGB1 PE=1 SV=2
K.SC[+57.021]GEC[+57.021]IQAGPNC[+57.021]GWC[+57.021]TN[+1378.476]STFLQEGMPTSAR.C	HexNAc(2)Hex(6)	C[+57]*4, N[+1378]	399.36	>sp|P05556|ITB1_HUMAN Integrin beta-1 OS=Homo sapiens OX=9606 GN=ITGB1 PE=1 SV=2
K.SC[+57.021]GEC[+57.021]IQAGPNC[+57.021]GWC[+57.021]TN[+1864.634]STFLQEGMPTSAR.C	HexNAc(2)Hex(9)	C[+57]*4, N[+1865]	435.88	>sp|P05556|ITB1_HUMAN Integrin beta-1 OS=Homo sapiens OX=9606 GN=ITGB1 PE=1 SV=2
K.SC[+57.021]GEC[+57.021]IQAGPNC[+57.021]GWC[+57.021]TN[+1540.529]STFLQEGMPTSAR.C	HexNAc(2)Hex(7)	C[+57]*4, N[+1541]	531.37	>sp|P05556|ITB1_HUMAN Integrin beta-1 OS=Homo sapiens OX=9606 GN=ITGB1 PE=1 SV=2
K.SC[+57.021]GEC[+57.021]IQAGPNC[+57.021]GWC[+57.021]TN[+1704.635]STFLQEGMPTSAR.C	HexNAc(6)Hex(3)	C[+57]*4, N[+1705]	674.08	>sp|P05556|ITB1_HUMAN Integrin beta-1 OS=Homo sapiens OX=9606 GN=ITGB1 PE=1 SV=2
K.SC[+57.021]GEC[+57.021]IQAGPNC[+57.021]GWC[+57.021]TN[+1866.688]STFLQEGM[+15.995]PTSAR.C	HexNAc(6)Hex(4)	C[+57]*4, M[+16], N[+1867]	300.75	>sp|P05556|ITB1_HUMAN Integrin beta-1 OS=Homo sapiens OX=9606 GN=ITGB1 PE=1 SV=2
K.SC[+57.021]GEC[+57.021]IQAGPNC[+57.021]GWC[+57.021]TN[+1704.635]STFLQEGM[+15.995]PTSAR.C	HexNAc(6)Hex(3)	C[+57]*4, M[+16], N[+1705]	301.03	>sp|P05556|ITB1_HUMAN Integrin beta-1 OS=Homo sapiens OX=9606 GN=ITGB1 PE=1 SV=2
K.LRNPC[+57.021]TSEQN[+1378.476]C[+57.021]TSPFSYK.N	HexNAc(2)Hex(6)	C[+57]*2, N[+1378]	305.14	>sp|P05556|ITB1_HUMAN Integrin beta-1 OS=Homo sapiens OX=9606 GN=ITGB1 PE=1 SV=2
K.LRNPC[+57.021]TSEQN[+1540.529]C[+57.021]TSPFSYK.N	HexNAc(2)Hex(7)	C[+57]*2, N[+1541]	317.09	>sp|P05556|ITB1_HUMAN Integrin beta-1 OS=Homo sapiens OX=9606 GN=ITGB1 PE=1 SV=2
K.LRNPC[+57.021]TSEQN[+1702.581]C[+57.021]TSPFSYK.N	HexNAc(2)Hex(8)	C[+57]*2, N[+1703]	340.15	>sp|P05556|ITB1_HUMAN Integrin beta-1 OS=Homo sapiens OX=9606 GN=ITGB1 PE=1 SV=2
K.LRNPC[+57.021]TSEQN[+1864.634]C[+57.021]TSPFSYK.N	HexNAc(2)Hex(9)	C[+57]*2, N[+1865]	367.51	>sp|P05556|ITB1_HUMAN Integrin beta-1 OS=Homo sapiens OX=9606 GN=ITGB1 PE=1 SV=2
R.DSPVLPVTLQC[+57.021]N[+1540.529]LTSSSHTLTYSYWTK.N	HexNAc(2)Hex(7)	C[+57], N[+1541]	320.23	>sp|Q9Y639|NPTN_HUMAN Neuroplastin OS=Homo sapiens OX=9606 GN=NPTN PE=1 SV=2
R.NPC[+57.021]TSEQN[+2059.735]C[+57.021]TSPFSYK.N	HexNAc(4)Hex(5)Fuc(1)NeuAc(1)	C[+57]*2, N[+2060]	308.47	>sp|P05556|ITB1_HUMAN Integrin beta-1 OS=Homo sapiens OX=9606 GN=ITGB1 PE=1 SV=2
R.NPC[+57.021]TSEQN[+1864.634]C[+57.021]TSPFSYK.N	HexNAc(2)Hex(9)	C[+57]*2, N[+1865]	312.44	>sp|P05556|ITB1_HUMAN Integrin beta-1 OS=Homo sapiens OX=9606 GN=ITGB1 PE=1 SV=2
R.NPC[+57.021]TSEQN[+2026.687]C[+57.021]TSPFSYK.N	HexNAc(2)Hex(10)	C[+57]*2, N[+2027]	314.75	>sp|P05556|ITB1_HUMAN Integrin beta-1 OS=Homo sapiens OX=9606 GN=ITGB1 PE=1 SV=2
R.NPC[+57.021]TSEQN[+1216.423]C[+57.021]TSPFSYK.N	HexNAc(2)Hex(5)	C[+57]*2, N[+1216]	335.52	>sp|P05556|ITB1_HUMAN Integrin beta-1 OS=Homo sapiens OX=9606 GN=ITGB1 PE=1 SV=2
R.NPC[+57.021]TSEQN[+2350.830]C[+57.021]TSPFSYK.N	HexNAc(4)Hex(5)Fuc(1)NeuAc(2)	C[+57]*2, N[+2351]	368.07	>sp|P05556|ITB1_HUMAN Integrin beta-1 OS=Homo sapiens OX=9606 GN=ITGB1 PE=1 SV=2
R.NPC[+57.021]TSEQN[+1540.529]C[+57.021]TSPFSYK.N	HexNAc(2)Hex(7)	C[+57]*2, N[+1541]	419.51	>sp|P05556|ITB1_HUMAN Integrin beta-1 OS=Homo sapiens OX=9606 GN=ITGB1 PE=1 SV=2
R.NPC[+57.021]TSEQN[+1702.581]C[+57.021]TSPFSYK.N	HexNAc(2)Hex(8)	C[+57]*2, N[+1703]	421.42	>sp|P05556|ITB1_HUMAN Integrin beta-1 OS=Homo sapiens OX=9606 GN=ITGB1 PE=1 SV=2
R.NPC[+57.021]TSEQN[+1378.476]C[+57.021]TSPFSYK.N	HexNAc(2)Hex(6)	C[+57]*2, N[+1378]	442.64	>sp|P05556|ITB1_HUMAN Integrin beta-1 OS=Homo sapiens OX=9606 GN=ITGB1 PE=1 SV=2
K.ILAPAYFILGGN[+2204.772]QSGEGC[+57.021]VITR.D	HexNAc(4)Hex(5)NeuAc(2)	C[+57], N[+2205]	313.84	>sp|Q13510|ASAH1_HUMAN Acid ceramidase OS=Homo sapiens OX=9606 GN=ASAH1 PE=1 SV=5
K.C[+57.021]HEGN[+1702.581]GTFEC[+57.021]GAC[+57.021]R.C	HexNAc(2)Hex(8)	C[+57]*3, N[+1703]	319.61	>sp|P05556|ITB1_HUMAN Integrin beta-1 OS=Homo sapiens OX=9606 GN=ITGB1 PE=1 SV=2
K.C[+57.021]HEGN[+1540.529]GTFEC[+57.021]GAC[+57.021]R.C	HexNAc(2)Hex(7)	C[+57]*3, N[+1541]	340.58	>sp|P05556|ITB1_HUMAN Integrin beta-1 OS=Homo sapiens OX=9606 GN=ITGB1 PE=1 SV=2
K.C[+57.021]HEGN[+1216.423]GTFEC[+57.021]GAC[+57.021]R.C	HexNAc(2)Hex(5)	C[+57]*3, N[+1216]	351.35	>sp|P05556|ITB1_HUMAN Integrin beta-1 OS=Homo sapiens OX=9606 GN=ITGB1 PE=1 SV=2
K.C[+57.021]HEGN[+1864.634]GTFEC[+57.021]GAC[+57.021]R.C	HexNAc(2)Hex(9)	C[+57]*3, N[+1865]	353.33	>sp|P05556|ITB1_HUMAN Integrin beta-1 OS=Homo sapiens OX=9606 GN=ITGB1 PE=1 SV=2
K.C[+57.021]HEGN[+2026.687]GTFEC[+57.021]GAC[+57.021]R.C	HexNAc(2)Hex(10)	C[+57]*3, N[+2027]	406.54	>sp|P05556|ITB1_HUMAN Integrin beta-1 OS=Homo sapiens OX=9606 GN=ITGB1 PE=1 SV=2
K.C[+57.021]HEGN[+1378.476]GTFEC[+57.021]GAC[+57.021]R.C	HexNAc(2)Hex(6)	C[+57]*3, N[+1378]	538.56	>sp|P05556|ITB1_HUMAN Integrin beta-1 OS=Homo sapiens OX=9606 GN=ITGB1 PE=1 SV=2
K.ILAPAYFILGGN[+1540.529]QSGEGC[+57.021]VITR.D	HexNAc(2)Hex(7)	C[+57], N[+1541]	715.15	>sp|Q13510|ASAH1_HUMAN Acid ceramidase OS=Homo sapiens OX=9606 GN=ASAH1 PE=1 SV=5
R.DC[+57.021]PGN[+1378.476]WTWPENSQQTPMC[+57.021]QAWGNPLPELK.C	HexNAc(2)Hex(6)	C[+57]*2, N[+1378]	526.88	>sp|P05362|ICAM1_HUMAN Intercellular adhesion molecule 1 OS=Homo sapiens OX=9606 GN=ICAM1 PE=1 SV=2
R.DC[+57.021]PGN[+1702.581]WTWPENSQQTPMC[+57.021]QAWGNPLPELK.C	HexNAc(2)Hex(8)	C[+57]*2, N[+1703]	719.38	>sp|P05362|ICAM1_HUMAN Intercellular adhesion molecule 1 OS=Homo sapiens OX=9606 GN=ICAM1 PE=1 SV=2
R.DC[+57.021]PGN[+1540.529]WTWPENSQQTPMC[+57.021]QAWGNPLPELK.C	HexNAc(2)Hex(7)	C[+57]*2, N[+1541]	770.93	>sp|P05362|ICAM1_HUMAN Intercellular adhesion molecule 1 OS=Homo sapiens OX=9606 GN=ICAM1 PE=1 SV=2
K.GRDIYTFDGALN[+1540.529]K.S	HexNAc(2)Hex(7)	N[+1541]	323.09	>sp|Q08722|CD47_HUMAN Leukocyte surface antigen CD47 OS=Homo sapiens OX=9606 GN=CD47 PE=1 SV=1
R.DIYTFDGALN[+1702.581]K.S	HexNAc(2)Hex(8)	N[+1703]	308.39	>sp|Q08722|CD47_HUMAN Leukocyte surface antigen CD47 OS=Homo sapiens OX=9606 GN=CD47 PE=1 SV=1
R.KEN[+1378.476]SSEIC[+57.021]SNNGEC[+57.021]VC[+57.021]GQC[+57.021]VC[+57.021]R.K	HexNAc(2)Hex(6)	C[+57]*5, N[+1378]	317.98	>sp|P05556|ITB1_HUMAN Integrin beta-1 OS=Homo sapiens OX=9606 GN=ITGB1 PE=1 SV=2
R.KEN[+1702.581]SSEIC[+57.021]SNNGEC[+57.021]VC[+57.021]GQC[+57.021]VC[+57.021]R.K	HexNAc(2)Hex(8)	C[+57]*5, N[+1703]	329.39	>sp|P05556|ITB1_HUMAN Integrin beta-1 OS=Homo sapiens OX=9606 GN=ITGB1 PE=1 SV=2
R.KEN[+1864.634]SSEIC[+57.021]SNNGEC[+57.021]VC[+57.021]GQC[+57.021]VC[+57.021]R.K	HexNAc(2)Hex(9)	C[+57]*5, N[+1865]	332.38	>sp|P05556|ITB1_HUMAN Integrin beta-1 OS=Homo sapiens OX=9606 GN=ITGB1 PE=1 SV=2
K.EN[+1702.581]SSEIC[+57.021]SNNGEC[+57.021]VC[+57.021]GQC[+57.021]VC[+57.021]R.K	HexNAc(2)Hex(8)	C[+57]*5, N[+1703]	304.87	>sp|P05556|ITB1_HUMAN Integrin beta-1 OS=Homo sapiens OX=9606 GN=ITGB1 PE=1 SV=2
K.SDAVSHTGN[+1702.581]YTC[+57.021]EVTELTR.E	HexNAc(2)Hex(8)	C[+57], N[+1703]	353.09	>sp|Q08722|CD47_HUMAN Leukocyte surface antigen CD47 OS=Homo sapiens OX=9606 GN=CD47 PE=1 SV=1
K.SDAVSHTGN[+1540.529]YTC[+57.021]EVTELTR.E	HexNAc(2)Hex(7)	C[+57], N[+1541]	396.19	>sp|Q08722|CD47_HUMAN Leukocyte surface antigen CD47 OS=Homo sapiens OX=9606 GN=CD47 PE=1 SV=1
K.SDAVSHTGN[+1565.560]YTC[+57.021]EVTELTR.E	HexNAc(3)Hex(5)Fuc(1)	C[+57], N[+1566]	414.12	>sp|Q08722|CD47_HUMAN Leukocyte surface antigen CD47 OS=Homo sapiens OX=9606 GN=CD47 PE=1 SV=1
K.KDTC[+57.021]TQEC[+57.021]SYFN[+2350.830]ITK.V	HexNAc(4)Hex(5)Fuc(1)NeuAc(2)	C[+57]*2, N[+2351]	306.66	>sp|P05556|ITB1_HUMAN Integrin beta-1 OS=Homo sapiens OX=9606 GN=ITGB1 PE=1 SV=2
K.KDTC[+57.021]TQEC[+57.021]SYFN[+2059.735]ITK.V	HexNAc(4)Hex(5)Fuc(1)NeuAc(1)	C[+57]*2, N[+2060]	307.82	>sp|P05556|ITB1_HUMAN Integrin beta-1 OS=Homo sapiens OX=9606 GN=ITGB1 PE=1 SV=2
K.KDTC[+57.021]TQEC[+57.021]SYFN[+1378.476]ITK.V	HexNAc(2)Hex(6)	C[+57]*2, N[+1378]	313.91	>sp|P05556|ITB1_HUMAN Integrin beta-1 OS=Homo sapiens OX=9606 GN=ITGB1 PE=1 SV=2
K.KDTC[+57.021]TQEC[+57.021]SYFN[+1540.529]ITK.V	HexNAc(2)Hex(7)	C[+57]*2, N[+1541]	368.76	>sp|P05556|ITB1_HUMAN Integrin beta-1 OS=Homo sapiens OX=9606 GN=ITGB1 PE=1 SV=2
K.KDTC[+57.021]TQEC[+57.021]SYFN[+1702.581]ITK.V	HexNAc(2)Hex(8)	C[+57]*2, N[+1703]	390.01	>sp|P05556|ITB1_HUMAN Integrin beta-1 OS=Homo sapiens OX=9606 GN=ITGB1 PE=1 SV=2
K.KDTC[+57.021]TQEC[+57.021]SYFN[+1864.634]ITK.V	HexNAc(2)Hex(9)	C[+57]*2, N[+1865]	421.05	>sp|P05556|ITB1_HUMAN Integrin beta-1 OS=Homo sapiens OX=9606 GN=ITGB1 PE=1 SV=2
K.EIFVAN[+1702.581]GTQGK.L	HexNAc(2)Hex(8)	N[+1703]	316.78	>sp|O95297|MPZL1_HUMAN Myelin protein zero-like protein 1 OS=Homo sapiens OX=9606 GN=MPZL1 PE=1 SV=1
K.EIFVAN[+1540.529]GTQGK.L	HexNAc(2)Hex(7)	N[+1541]	355.45	>sp|O95297|MPZL1_HUMAN Myelin protein zero-like protein 1 OS=Homo sapiens OX=9606 GN=MPZL1 PE=1 SV=1
K.KDASINIENMQFIHN[+1710.598]GTYIC[+57.021]DVK.N	HexNAc(3)Hex(5)NeuAc(1)	C[+57], N[+1711]	384.66	>sp|O95297|MPZL1_HUMAN Myelin protein zero-like protein 1 OS=Homo sapiens OX=9606 GN=MPZL1 PE=1 SV=1
K.DTC[+57.021]TQEC[+57.021]SYFN[+1540.529]ITK.V	HexNAc(2)Hex(7)	C[+57]*2, N[+1541]	370.61	>sp|P05556|ITB1_HUMAN Integrin beta-1 OS=Homo sapiens OX=9606 GN=ITGB1 PE=1 SV=2
K.DTC[+57.021]TQEC[+57.021]SYFN[+1702.581]ITK.V	HexNAc(2)Hex(8)	C[+57]*2, N[+1703]	385.94	>sp|P05556|ITB1_HUMAN Integrin beta-1 OS=Homo sapiens OX=9606 GN=ITGB1 PE=1 SV=2
K.DTC[+57.021]TQEC[+57.021]SYFN[+2350.830]ITK.V	HexNAc(4)Hex(5)Fuc(1)NeuAc(2)	C[+57]*2, N[+2351]	391.57	>sp|P05556|ITB1_HUMAN Integrin beta-1 OS=Homo sapiens OX=9606 GN=ITGB1 PE=1 SV=2
K.DTC[+57.021]TQEC[+57.021]SYFN[+1864.634]ITK.V	HexNAc(2)Hex(9)	C[+57]*2, N[+1865]	506.89	>sp|P05556|ITB1_HUMAN Integrin beta-1 OS=Homo sapiens OX=9606 GN=ITGB1 PE=1 SV=2
K.DTC[+57.021]TQEC[+57.021]SYFN[+1378.476]ITK.V	HexNAc(2)Hex(6)	C[+57]*2, N[+1378]	746.4	>sp|P05556|ITB1_HUMAN Integrin beta-1 OS=Homo sapiens OX=9606 GN=ITGB1 PE=1 SV=2
K.DASINIENMQFIHN[+2278.809]GTYIC[+57.021]DVK.N	HexNAc(5)Hex(6)NeuAc(1)	C[+57], N[+2279]	300.11	>sp|O95297|MPZL1_HUMAN Myelin protein zero-like protein 1 OS=Homo sapiens OX=9606 GN=MPZL1 PE=1 SV=1
K.DASINIENMQFIHN[+1913.677]GTYIC[+57.021]DVK.N	HexNAc(4)Hex(5)NeuAc(1)	C[+57], N[+1914]	309.74	>sp|O95297|MPZL1_HUMAN Myelin protein zero-like protein 1 OS=Homo sapiens OX=9606 GN=MPZL1 PE=1 SV=1
K.DASINIENMQFIHN[+2026.687]GTYIC[+57.021]DVK.N	HexNAc(2)Hex(10)	C[+57], N[+2027]	319.86	>sp|O95297|MPZL1_HUMAN Myelin protein zero-like protein 1 OS=Homo sapiens OX=9606 GN=MPZL1 PE=1 SV=1
K.DASINIENMQFIHN[+1702.581]GTYIC[+57.021]DVK.N	HexNAc(2)Hex(8)	C[+57], N[+1703]	330.78	>sp|O95297|MPZL1_HUMAN Myelin protein zero-like protein 1 OS=Homo sapiens OX=9606 GN=MPZL1 PE=1 SV=1
K.DASINIENMQFIHN[+1540.529]GTYIC[+57.021]DVK.N	HexNAc(2)Hex(7)	C[+57], N[+1541]	337.47	>sp|O95297|MPZL1_HUMAN Myelin protein zero-like protein 1 OS=Homo sapiens OX=9606 GN=MPZL1 PE=1 SV=1
K.DASINIENMQFIHN[+1710.598]GTYIC[+57.021]DVK.N	HexNAc(3)Hex(5)NeuAc(1)	C[+57], N[+1711]	427.3	>sp|O95297|MPZL1_HUMAN Myelin protein zero-like protein 1 OS=Homo sapiens OX=9606 GN=MPZL1 PE=1 SV=1
K.DASINIENMQFIHN[+1378.476]GTYIC[+57.021]DVK.N	HexNAc(2)Hex(6)	C[+57], N[+1378]	469.61	>sp|O95297|MPZL1_HUMAN Myelin protein zero-like protein 1 OS=Homo sapiens OX=9606 GN=MPZL1 PE=1 SV=1
K.C[+57.021]GLSQSQGN[+1540.529]LSHVDWFSVHK.E	HexNAc(2)Hex(7)	C[+57], N[+1541]	317.59	>sp|P43121|MUC18_HUMAN Cell surface glycoprotein MUC18 OS=Homo sapiens OX=9606 GN=MCAM PE=1 SV=2
K.C[+57.021]GLSQSQGN[+2350.830]LSHVDWFSVHK.E	HexNAc(4)Hex(5)Fuc(1)NeuAc(2)	C[+57], N[+2351]	328.18	>sp|P43121|MUC18_HUMAN Cell surface glycoprotein MUC18 OS=Homo sapiens OX=9606 GN=MCAM PE=1 SV=2
K.C[+57.021]GLSQSQGN[+1378.476]LSHVDWFSVHK.E	HexNAc(2)Hex(6)	C[+57], N[+1378]	348.94	>sp|P43121|MUC18_HUMAN Cell surface glycoprotein MUC18 OS=Homo sapiens OX=9606 GN=MCAM PE=1 SV=2
K.C[+57.021]GLSQSQGN[+1702.581]LSHVDWFSVHK.E	HexNAc(2)Hex(8)	C[+57], N[+1703]	369.04	>sp|P43121|MUC18_HUMAN Cell surface glycoprotein MUC18 OS=Homo sapiens OX=9606 GN=MCAM PE=1 SV=2
R.C[+57.021]VASVPSIPGLN[+1913.677]R.T	HexNAc(4)Hex(5)NeuAc(1)	C[+57], N[+1914]	324.66	>sp|P43121|MUC18_HUMAN Cell surface glycoprotein MUC18 OS=Homo sapiens OX=9606 GN=MCAM PE=1 SV=2
K.M[+15.995]SC[+57.021]MDNKDGSC[+57.021]SVEYIPYEAGTYSLN[+1501.555]VTYGGHQVPGSPFK.V	HexNAc(5)Hex(3)	C[+57]*2, M[+16], N[+1502]	351.13	>sp|P21333|FLNA_HUMAN Filamin-A OS=Homo sapiens OX=9606 GN=FLNA PE=1 SV=4
K.MSC[+57.021]M[+15.995]DNKDGSC[+57.021]SVEYIPYEAGTYSLN[+1501.555]VTYGGHQVPGSPFK.V	HexNAc(5)Hex(3)	C[+57]*2, M[+16], N[+1502]	392.35	>sp|P21333|FLNA_HUMAN Filamin-A OS=Homo sapiens OX=9606 GN=FLNA PE=1 SV=4
R.C[+57.021]VASVPSIPGLN[+2204.772]R.T	HexNAc(4)Hex(5)NeuAc(2)	C[+57], N[+2205]	333.9	>sp|P43121|MUC18_HUMAN Cell surface glycoprotein MUC18 OS=Homo sapiens OX=9606 GN=MCAM PE=1 SV=2
R.C[+57.021]VASVPSIPGLN[+1864.634]R.T	HexNAc(2)Hex(9)	C[+57], N[+1865]	525.39	>sp|P43121|MUC18_HUMAN Cell surface glycoprotein MUC18 OS=Homo sapiens OX=9606 GN=MCAM PE=1 SV=2
K.ENMVLN[+1864.634]LSC[+57.021]EASGHPR.P	HexNAc(2)Hex(9)	C[+57], N[+1865]	337.98	>sp|P43121|MUC18_HUMAN Cell surface glycoprotein MUC18 OS=Homo sapiens OX=9606 GN=MCAM PE=1 SV=2
K.ENMVLN[+1702.581]LSC[+57.021]EASGHPR.P	HexNAc(2)Hex(8)	C[+57], N[+1703]	379.62	>sp|P43121|MUC18_HUMAN Cell surface glycoprotein MUC18 OS=Homo sapiens OX=9606 GN=MCAM PE=1 SV=2
K.N[+1540.529]GTSFDIHYGSGSLSGYLSQDTVSVPC[+57.021]QSASSASALGGVK.V	HexNAc(2)Hex(7)	C[+57], N[+1541]	454.76	>sp|P07339|CATD_HUMAN Cathepsin D OS=Homo sapiens OX=9606 GN=CTSD PE=1 SV=1
R.N[+1864.634]ESTGSLGTQGR.L	HexNAc(2)Hex(9)	N[+1865]	470.96	>sp|P41221|WNT5A_HUMAN Protein Wnt-5a OS=Homo sapiens OX=9606 GN=WNT5A PE=1 SV=2
K.GSLSYLN[+1378.476]VTR.K	HexNAc(2)Hex(6)	N[+1378]	303.68	>sp|P07339|CATD_HUMAN Cathepsin D OS=Homo sapiens OX=9606 GN=CTSD PE=1 SV=1
K.GSLSYLN[+2026.687]VTR.K	HexNAc(2)Hex(10)	N[+2027]	353.94	>sp|P07339|CATD_HUMAN Cathepsin D OS=Homo sapiens OX=9606 GN=CTSD PE=1 SV=1
K.GSLSYLN[+1540.529]VTR.K	HexNAc(2)Hex(7)	N[+1541]	367.41	>sp|P07339|CATD_HUMAN Cathepsin D OS=Homo sapiens OX=9606 GN=CTSD PE=1 SV=1
K.GQVYPWGNWFQPN[+1540.529]R.T	HexNAc(2)Hex(7)	N[+1541]	382.77	>sp|Q8NBJ7|SUMF2_HUMAN Inactive C-alpha-formylglycine-generating enzyme 2 OS=Homo sapiens OX=9606 GN=SUMF2 PE=1 SV=2
K.GQVYPWGNWFQPN[+1702.581]R.T	HexNAc(2)Hex(8)	N[+1703]	453.57	>sp|Q8NBJ7|SUMF2_HUMAN Inactive C-alpha-formylglycine-generating enzyme 2 OS=Homo sapiens OX=9606 GN=SUMF2 PE=1 SV=2
R.GN[+1540.529]ISAVAVR.F	HexNAc(2)Hex(7)	N[+1541]	407.17	>sp|Q9Y4D7|PLXD1_HUMAN Plexin-D1 OS=Homo sapiens OX=9606 GN=PLXND1 PE=1 SV=3
R.FPPAAPPAEPVTVFPSMLNVAANHPN[+1702.581]ASTVGLVLPPAAGAGGSR.L	HexNAc(2)Hex(8)	N[+1703]	313.14	>sp|Q9Y4D7|PLXD1_HUMAN Plexin-D1 OS=Homo sapiens OX=9606 GN=PLXND1 PE=1 SV=3
K.AN[+1702.581]FTIYDC[+57.021]SR.T	HexNAc(2)Hex(8)	C[+57], N[+1703]	393.31	>sp|Q9Y4D7|PLXD1_HUMAN Plexin-D1 OS=Homo sapiens OX=9606 GN=PLXND1 PE=1 SV=3
R.FHMVQN[+1702.581]VSMAVHHIGR.E	HexNAc(2)Hex(8)	N[+1703]	305.54	>sp|Q9Y4D7|PLXD1_HUMAN Plexin-D1 OS=Homo sapiens OX=9606 GN=PLXND1 PE=1 SV=3
R.FHMVQN[+1864.634]VSMAVHHIGR.E	HexNAc(2)Hex(9)	N[+1865]	452.28	>sp|Q9Y4D7|PLXD1_HUMAN Plexin-D1 OS=Homo sapiens OX=9606 GN=PLXND1 PE=1 SV=3
R.FHMVQN[+1540.529]VSMAVHHIGR.E	HexNAc(2)Hex(7)	N[+1541]	455.39	>sp|Q9Y4D7|PLXD1_HUMAN Plexin-D1 OS=Homo sapiens OX=9606 GN=PLXND1 PE=1 SV=3
R.FHMVQN[+1378.476]VSMAVHHIGR.E	HexNAc(2)Hex(6)	N[+1378]	503.56	>sp|Q9Y4D7|PLXD1_HUMAN Plexin-D1 OS=Homo sapiens OX=9606 GN=PLXND1 PE=1 SV=3
K.GNYDFVQAMIVNN[+1702.581]HTSLDVEEAAAVR.A	HexNAc(2)Hex(8)	N[+1703]	350.97	>sp|Q6PIU2|NCEH1_HUMAN Neutral cholesterol ester hydrolase 1 OS=Homo sapiens OX=9606 GN=NCEH1 PE=1 SV=3
R.ARLN[+2539.930]WTSLLPASFTK.N	HexNAc(7)Hex(6)Fuc(1)	N[+2540]	308.41	>sp|Q6PIU2|NCEH1_HUMAN Neutral cholesterol ester hydrolase 1 OS=Homo sapiens OX=9606 GN=NCEH1 PE=1 SV=3
R.LN[+1540.529]WTSLLPASFTK.N	HexNAc(2)Hex(7)	N[+1541]	512.19	>sp|Q6PIU2|NCEH1_HUMAN Neutral cholesterol ester hydrolase 1 OS=Homo sapiens OX=9606 GN=NCEH1 PE=1 SV=3
R.LN[+1702.581]WTSLLPASFTK.N	HexNAc(2)Hex(8)	N[+1703]	532.31	>sp|Q6PIU2|NCEH1_HUMAN Neutral cholesterol ester hydrolase 1 OS=Homo sapiens OX=9606 GN=NCEH1 PE=1 SV=3
R.TADLQWN[+1540.529]SSNAQLLLDYC[+57.021]SSK.G	HexNAc(2)Hex(7)	C[+57], N[+1541]	470.56	>sp|Q9Y251|HPSE_HUMAN Heparanase OS=Homo sapiens OX=9606 GN=HPSE PE=1 SV=2
K.GYN[+1540.529]ISWELGNEPNSFLK.K	HexNAc(2)Hex(7)	N[+1541]	372.48	>sp|Q9Y251|HPSE_HUMAN Heparanase OS=Homo sapiens OX=9606 GN=HPSE PE=1 SV=2
K.GYN[+1702.581]ISWELGNEPNSFLK.K	HexNAc(2)Hex(8)	N[+1703]	407.36	>sp|Q9Y251|HPSE_HUMAN Heparanase OS=Homo sapiens OX=9606 GN=HPSE PE=1 SV=2
K.KADIFIN[+1378.476]GSQLGEDFIQLHK.L	HexNAc(2)Hex(6)	N[+1378]	493.32	>sp|Q9Y251|HPSE_HUMAN Heparanase OS=Homo sapiens OX=9606 GN=HPSE PE=1 SV=2
K.KADIFIN[+1540.529]GSQLGEDFIQLHK.L	HexNAc(2)Hex(7)	N[+1541]	537.68	>sp|Q9Y251|HPSE_HUMAN Heparanase OS=Homo sapiens OX=9606 GN=HPSE PE=1 SV=2
K.DMSDGFISN[+1702.581]LTIQR.Q	HexNAc(2)Hex(8)	N[+1703]	300.41	>sp|P13674|P4HA1_HUMAN Prolyl 4-hydroxylase subunit alpha-1 OS=Homo sapiens OX=9606 GN=P4HA1 PE=1 SV=2
K.DMSDGFISN[+1378.476]LTIQR.Q	HexNAc(2)Hex(6)	N[+1378]	337.05	>sp|P13674|P4HA1_HUMAN Prolyl 4-hydroxylase subunit alpha-1 OS=Homo sapiens OX=9606 GN=P4HA1 PE=1 SV=2
K.DMSDGFISN[+1864.634]LTIQR.Q	HexNAc(2)Hex(9)	N[+1865]	377.81	>sp|P13674|P4HA1_HUMAN Prolyl 4-hydroxylase subunit alpha-1 OS=Homo sapiens OX=9606 GN=P4HA1 PE=1 SV=2
K.DMSDGFISN[+1540.529]LTIQR.Q	HexNAc(2)Hex(7)	N[+1541]	481.44	>sp|P13674|P4HA1_HUMAN Prolyl 4-hydroxylase subunit alpha-1 OS=Homo sapiens OX=9606 GN=P4HA1 PE=1 SV=2
K.LGIYADMGN[+1540.529]FTC[+57.021]MGYPGTTLDK.V	HexNAc(2)Hex(7)	C[+57], N[+1541]	609.26	>sp|P17050|NAGAB_HUMAN Alpha-N-acetylgalactosaminidase OS=Homo sapiens OX=9606 GN=NAGA PE=1 SV=2
K.LGIYADMGN[+1702.581]FTC[+57.021]MGYPGTTLDK.V	HexNAc(2)Hex(8)	C[+57], N[+1703]	658.08	>sp|P17050|NAGAB_HUMAN Alpha-N-acetylgalactosaminidase OS=Homo sapiens OX=9606 GN=NAGA PE=1 SV=2
K.MAAALN[+2026.687]ATGR.P	HexNAc(2)Hex(10)	N[+2027]	317.84	>sp|P17050|NAGAB_HUMAN Alpha-N-acetylgalactosaminidase OS=Homo sapiens OX=9606 GN=NAGA PE=1 SV=2
K.MAAALN[+1864.634]ATGR.P	HexNAc(2)Hex(9)	N[+1865]	337.73	>sp|P17050|NAGAB_HUMAN Alpha-N-acetylgalactosaminidase OS=Homo sapiens OX=9606 GN=NAGA PE=1 SV=2
K.MAAALN[+1540.529]ATGR.P	HexNAc(2)Hex(7)	N[+1541]	342.28	>sp|P17050|NAGAB_HUMAN Alpha-N-acetylgalactosaminidase OS=Homo sapiens OX=9606 GN=NAGA PE=1 SV=2
K.MAAALN[+1378.476]ATGR.P	HexNAc(2)Hex(6)	N[+1378]	404.08	>sp|P17050|NAGAB_HUMAN Alpha-N-acetylgalactosaminidase OS=Homo sapiens OX=9606 GN=NAGA PE=1 SV=2
R.VN[+1864.634]YSLLADIC[+57.021]NLWR.N	HexNAc(2)Hex(9)	C[+57], N[+1865]	453.46	>sp|P17050|NAGAB_HUMAN Alpha-N-acetylgalactosaminidase OS=Homo sapiens OX=9606 GN=NAGA PE=1 SV=2
R.VN[+2026.687]YSLLADIC[+57.021]NLWR.N	HexNAc(2)Hex(10)	C[+57], N[+2027]	456.95	>sp|P17050|NAGAB_HUMAN Alpha-N-acetylgalactosaminidase OS=Homo sapiens OX=9606 GN=NAGA PE=1 SV=2
R.EKTLTN[+1444.534]QTEAELATPEGIYERPVDYLPER.D	HexNAc(4)Hex(3)Fuc(1)	N[+1445]	306.67	>sp|O15460|P4HA2_HUMAN Prolyl 4-hydroxylase subunit alpha-2 OS=Homo sapiens OX=9606 GN=P4HA2 PE=1 SV=1
K.TLTN[+1378.476]QTEAELATPEGIYERPVDYLPER.D	HexNAc(2)Hex(6)	N[+1378]	361.68	>sp|O15460|P4HA2_HUMAN Prolyl 4-hydroxylase subunit alpha-2 OS=Homo sapiens OX=9606 GN=P4HA2 PE=1 SV=1
K.TLTN[+1702.581]QTEAELATPEGIYERPVDYLPER.D	HexNAc(2)Hex(8)	N[+1703]	489.41	>sp|O15460|P4HA2_HUMAN Prolyl 4-hydroxylase subunit alpha-2 OS=Homo sapiens OX=9606 GN=P4HA2 PE=1 SV=1
K.TLTN[+1540.529]QTEAELATPEGIYERPVDYLPER.D	HexNAc(2)Hex(7)	N[+1541]	612.35	>sp|O15460|P4HA2_HUMAN Prolyl 4-hydroxylase subunit alpha-2 OS=Homo sapiens OX=9606 GN=P4HA2 PE=1 SV=1
R.LPADC[+57.021]IDC[+57.021]TTN[+1702.581]FSC[+57.021]TYGK.P	HexNAc(2)Hex(8)	C[+57]*3, N[+1703]	517.98	>sp|Q9BRN9|TM2D3_HUMAN TM2 domain-containing protein 3 OS=Homo sapiens OX=9606 GN=TM2D3 PE=2 SV=2
R.LPADC[+57.021]IDC[+57.021]TTN[+1864.634]FSC[+57.021]TYGK.P	HexNAc(2)Hex(9)	C[+57]*3, N[+1865]	553.76	>sp|Q9BRN9|TM2D3_HUMAN TM2 domain-containing protein 3 OS=Homo sapiens OX=9606 GN=TM2D3 PE=2 SV=2
R.LPADC[+57.021]IDC[+57.021]TTN[+1540.529]FSC[+57.021]TYGK.P	HexNAc(2)Hex(7)	C[+57]*3, N[+1541]	577.3	>sp|Q9BRN9|TM2D3_HUMAN TM2 domain-containing protein 3 OS=Homo sapiens OX=9606 GN=TM2D3 PE=2 SV=2
K.NFIIN[+1702.581]MTC[+57.021]R.F	HexNAc(2)Hex(8)	C[+57], N[+1703]	319.6	>sp|Q9BRN9|TM2D3_HUMAN TM2 domain-containing protein 3 OS=Homo sapiens OX=9606 GN=TM2D3 PE=2 SV=2
K.NFIIN[+1864.634]MTC[+57.021]R.F	HexNAc(2)Hex(9)	C[+57], N[+1865]	330.84	>sp|Q9BRN9|TM2D3_HUMAN TM2 domain-containing protein 3 OS=Homo sapiens OX=9606 GN=TM2D3 PE=2 SV=2
R.FC[+57.021]WQLPETDYEC[+57.021]TN[+1864.634]STSC[+57.021]MTVSC[+57.021]PR.Q	HexNAc(2)Hex(9)	C[+57]*4, N[+1865]	519.63	>sp|Q9BRN9|TM2D3_HUMAN TM2 domain-containing protein 3 OS=Homo sapiens OX=9606 GN=TM2D3 PE=2 SV=2
R.FC[+57.021]WQLPETDYEC[+57.021]TN[+1702.581]STSC[+57.021]MTVSC[+57.021]PR.Q	HexNAc(2)Hex(8)	C[+57]*4, N[+1703]	521.16	>sp|Q9BRN9|TM2D3_HUMAN TM2 domain-containing protein 3 OS=Homo sapiens OX=9606 GN=TM2D3 PE=2 SV=2
K.NMTFDLPSDATVVLN[+4307.550]R.S	HexNAc(11)Hex(11)NeuAc(1)	N[+4308]	300.57	>sp|P11279|LAMP1_HUMAN Lysosome-associated membrane glycoprotein 1 OS=Homo sapiens OX=9606 GN=LAMP1 PE=1 SV=3
K.N[+2059.735]MTFDLPSDATVVLNR.S	HexNAc(4)Hex(5)Fuc(1)NeuAc(1)	N[+2060]	309.07	>sp|P11279|LAMP1_HUMAN Lysosome-associated membrane glycoprotein 1 OS=Homo sapiens OX=9606 GN=LAMP1 PE=1 SV=3
K.NMTFDLPSDATVVLN[+3081.095]R.S	HexNAc(6)Hex(7)Fuc(1)NeuAc(2)	N[+3081]	312.03	>sp|P11279|LAMP1_HUMAN Lysosome-associated membrane glycoprotein 1 OS=Homo sapiens OX=9606 GN=LAMP1 PE=1 SV=3
K.NMTFDLPSDATVVLN[+3405.200]R.S	HexNAc(6)Hex(9)Fuc(1)NeuAc(2)	N[+3405]	322.29	>sp|P11279|LAMP1_HUMAN Lysosome-associated membrane glycoprotein 1 OS=Homo sapiens OX=9606 GN=LAMP1 PE=1 SV=3
K.NMTFDLPSDATVVLN[+2919.042]R.S	HexNAc(6)Hex(6)Fuc(1)NeuAc(2)	N[+2919]	330.96	>sp|P11279|LAMP1_HUMAN Lysosome-associated membrane glycoprotein 1 OS=Homo sapiens OX=9606 GN=LAMP1 PE=1 SV=3
K.NMTFDLPSDATVVLN[+2935.037]R.S	HexNAc(6)Hex(7)NeuAc(2)	N[+2935]	339.87	>sp|P11279|LAMP1_HUMAN Lysosome-associated membrane glycoprotein 1 OS=Homo sapiens OX=9606 GN=LAMP1 PE=1 SV=3
[truncated: 1,693 more rows]

## Sheet: Replicate 3
Peptide < ProteinMetrics Confidential >	Glycans NHFAGNa	Modification Type(s)	Score	Protein Name
[truncated: 2,066 more rows]

## Sheet: quantification
Peptide < ProteinMetrics Confidential >	Glycans NHFAGNa	Modification Type(s)	Protein Name	Replicate 1	Replicate 2	Replicate 3
[truncated: 2,815 more rows]
