# Supplementary material for: A New Strategy for High-Efficient Tandem Enrichment and Simultaneous Profiling of N-Glycopeptides and Phosphopeptides in Lung Cancer Tissue
Source: Front Mol Biosci. 2022 May 24;9:923363. doi: 10.3389/fmolb.2022.923363 (PMC9171396; doi:10.3389/fmolb.2022.923363)
Supplement: Supplementary file 9 [file Table7.XLSX]

## Sheet: Description
Supplementary Table 1. N-glycopeptide enrichment from three replicates of lung cancer and normal tissue
Byonic search result of N-glycopeptide enrichment from three replicates of lung cancer and normal tissue, using a Byonic score cutoff >300 and deduplicated.

## Sheet: Cancer 1
Peptide < ProteinMetrics Confidential >	Glycans NHFAGNa	Modification Type(s)	Score	Protein Name
K.SAPPSQVWN[+2715.963]MTVSMTSDNSMHVK.C	HexNAc(5)Hex(6)Fuc(1)NeuAc(2)	N[+2716]	311.23	>sp|P08575|PTPRC_HUMAN Receptor-type tyrosine-protein phosphatase C OS=Homo sapiens OX=9606 GN=PTPRC PE=1 SV=3
K.SAPPSQVWN[+2424.867]MTVSMTSDNSMHVK.C	HexNAc(5)Hex(6)Fuc(1)NeuAc(1)	N[+2425]	316.63	>sp|P08575|PTPRC_HUMAN Receptor-type tyrosine-protein phosphatase C OS=Homo sapiens OX=9606 GN=PTPRC PE=1 SV=3
R.YHLEVEAGNTLVRN[+2715.963]ESHK.N	HexNAc(5)Hex(6)Fuc(1)NeuAc(2)	N[+2716]	346.89	>sp|P08575|PTPRC_HUMAN Receptor-type tyrosine-protein phosphatase C OS=Homo sapiens OX=9606 GN=PTPRC PE=1 SV=3
R.N[+1540.529]ISGVVLADHSGAFHNK.Y	HexNAc(2)Hex(7)	N[+1541]	474.57	>sp|Q92542|NICA_HUMAN Nicastrin OS=Homo sapiens OX=9606 GN=NCSTN PE=1 SV=2
R.N[+1702.581]ISGVVLADHSGAFHNK.Y	HexNAc(2)Hex(8)	N[+1703]	552.41	>sp|Q92542|NICA_HUMAN Nicastrin OS=Homo sapiens OX=9606 GN=NCSTN PE=1 SV=2
K.AQGLVLEASN[+1702.581]GSVLINGQR.E	HexNAc(2)Hex(8)	N[+1703]	300.78	>sp|Q9HC84|MUC5B_HUMAN Mucin-5B OS=Homo sapiens OX=9606 GN=MUC5B PE=1 SV=3
K.AQGLVLEASN[+1897.682]GSVLINGQR.E	HexNAc(4)Hex(4)Fuc(1)NeuAc(1)	N[+1898]	308.09	>sp|Q9HC84|MUC5B_HUMAN Mucin-5B OS=Homo sapiens OX=9606 GN=MUC5B PE=1 SV=3
K.AQGLVLEASN[+2350.830]GSVLINGQR.E	HexNAc(4)Hex(5)Fuc(1)NeuAc(2)	N[+2351]	309.33	>sp|Q9HC84|MUC5B_HUMAN Mucin-5B OS=Homo sapiens OX=9606 GN=MUC5B PE=1 SV=3
K.AQGLVLEASN[+2133.772]GSVLINGQR.E	HexNAc(5)Hex(6)Fuc(1)	N[+2134]	314.93	>sp|Q9HC84|MUC5B_HUMAN Mucin-5B OS=Homo sapiens OX=9606 GN=MUC5B PE=1 SV=3
K.AQGLVLEASN[+2100.761]GSVLINGQR.E	HexNAc(5)Hex(4)Fuc(1)NeuAc(1)	N[+2101]	321.88	>sp|Q9HC84|MUC5B_HUMAN Mucin-5B OS=Homo sapiens OX=9606 GN=MUC5B PE=1 SV=3
K.AQGLVLEASN[+2424.867]GSVLINGQR.E	HexNAc(5)Hex(6)Fuc(1)NeuAc(1)	N[+2425]	331.09	>sp|Q9HC84|MUC5B_HUMAN Mucin-5B OS=Homo sapiens OX=9606 GN=MUC5B PE=1 SV=3
K.AQGLVLEASN[+1694.603]GSVLINGQR.E	HexNAc(3)Hex(4)Fuc(1)NeuAc(1)	N[+1695]	349.01	>sp|Q9HC84|MUC5B_HUMAN Mucin-5B OS=Homo sapiens OX=9606 GN=MUC5B PE=1 SV=3
K.AQGLVLEASN[+1768.640]GSVLINGQR.E	HexNAc(4)Hex(5)Fuc(1)	N[+1769]	387.74	>sp|Q9HC84|MUC5B_HUMAN Mucin-5B OS=Homo sapiens OX=9606 GN=MUC5B PE=1 SV=3
K.AQGLVLEASN[+1378.476]GSVLINGQR.E	HexNAc(2)Hex(6)	N[+1378]	398.55	>sp|Q9HC84|MUC5B_HUMAN Mucin-5B OS=Homo sapiens OX=9606 GN=MUC5B PE=1 SV=3
K.AQGLVLEASN[+1606.587]GSVLINGQR.E	HexNAc(4)Hex(4)Fuc(1)	N[+1607]	398.88	>sp|Q9HC84|MUC5B_HUMAN Mucin-5B OS=Homo sapiens OX=9606 GN=MUC5B PE=1 SV=3
K.AQGLVLEASN[+2481.889]GSVLINGQR.E	HexNAc(6)Hex(6)NeuAc(1)	N[+2482]	410.71	>sp|Q9HC84|MUC5B_HUMAN Mucin-5B OS=Homo sapiens OX=9606 GN=MUC5B PE=1 SV=3
K.AQGLVLEASN[+1864.634]GSVLINGQR.E	HexNAc(2)Hex(9)	N[+1865]	498.67	>sp|Q9HC84|MUC5B_HUMAN Mucin-5B OS=Homo sapiens OX=9606 GN=MUC5B PE=1 SV=3
K.AQGLVLEASN[+2059.735]GSVLINGQR.E	HexNAc(4)Hex(5)Fuc(1)NeuAc(1)	N[+2060]	555.49	>sp|Q9HC84|MUC5B_HUMAN Mucin-5B OS=Homo sapiens OX=9606 GN=MUC5B PE=1 SV=3
K.AQGLVLEASN[+1540.529]GSVLINGQR.E	HexNAc(2)Hex(7)	N[+1541]	626.38	>sp|Q9HC84|MUC5B_HUMAN Mucin-5B OS=Homo sapiens OX=9606 GN=MUC5B PE=1 SV=3
R.IHYLYLQNNFITELPVESFQN[+2350.830]ATGLR.W	HexNAc(4)Hex(5)Fuc(1)NeuAc(2)	N[+2351]	302.74	>sp|P51888|PRELP_HUMAN Prolargin OS=Homo sapiens OX=9606 GN=PRELP PE=1 SV=1
K.NSFN[+2569.905]ISNLLVLHLSHNR.I	HexNAc(5)Hex(6)NeuAc(2)	N[+2570]	323.5	>sp|P51888|PRELP_HUMAN Prolargin OS=Homo sapiens OX=9606 GN=PRELP PE=1 SV=1
K.NSFN[+2278.809]ISNLLVLHLSHNR.I	HexNAc(5)Hex(6)NeuAc(1)	N[+2279]	324.7	>sp|P51888|PRELP_HUMAN Prolargin OS=Homo sapiens OX=9606 GN=PRELP PE=1 SV=1
K.NSFN[+2204.772]ISNLLVLHLSHNR.I	HexNAc(4)Hex(5)NeuAc(2)	N[+2205]	418.24	>sp|P51888|PRELP_HUMAN Prolargin OS=Homo sapiens OX=9606 GN=PRELP PE=1 SV=1
K.YLN[+1864.634]FSESEEK.E	HexNAc(2)Hex(9)	N[+1865]	327.3	>sp|P20702|ITAX_HUMAN Integrin alpha-X OS=Homo sapiens OX=9606 GN=ITGAX PE=1 SV=3
K.YLN[+1864.634]FSESEEKESHVAMHR.Y	HexNAc(2)Hex(9)	N[+1865]	543.75	>sp|P20702|ITAX_HUMAN Integrin alpha-X OS=Homo sapiens OX=9606 GN=ITGAX PE=1 SV=3
K.YAN[+1768.640]QTC[+57.021]GLC[+57.021]GDFNGLPAFNEFYAHNAR.L	HexNAc(4)Hex(5)Fuc(1)	C[+57]*2, N[+1769]	305.7	>sp|Q9HC84|MUC5B_HUMAN Mucin-5B OS=Homo sapiens OX=9606 GN=MUC5B PE=1 SV=3
K.YAN[+2100.761]QTC[+57.021]GLC[+57.021]GDFNGLPAFNEFYAHNAR.L	HexNAc(5)Hex(4)Fuc(1)NeuAc(1)	C[+57]*2, N[+2101]	308.97	>sp|Q9HC84|MUC5B_HUMAN Mucin-5B OS=Homo sapiens OX=9606 GN=MUC5B PE=1 SV=3
K.YAN[+2059.735]QTC[+57.021]GLC[+57.021]GDFNGLPAFNEFYAHNAR.L	HexNAc(4)Hex(5)Fuc(1)NeuAc(1)	C[+57]*2, N[+2060]	309.78	>sp|Q9HC84|MUC5B_HUMAN Mucin-5B OS=Homo sapiens OX=9606 GN=MUC5B PE=1 SV=3
K.YAN[+1540.529]QTC[+57.021]GLC[+57.021]GDFNGLPAFNEFYAHNAR.L	HexNAc(2)Hex(7)	C[+57]*2, N[+1541]	310.66	>sp|Q9HC84|MUC5B_HUMAN Mucin-5B OS=Homo sapiens OX=9606 GN=MUC5B PE=1 SV=3
K.YAN[+2424.867]QTC[+57.021]GLC[+57.021]GDFNGLPAFNEFYAHNAR.L	HexNAc(5)Hex(6)Fuc(1)NeuAc(1)	C[+57]*2, N[+2425]	311.81	>sp|Q9HC84|MUC5B_HUMAN Mucin-5B OS=Homo sapiens OX=9606 GN=MUC5B PE=1 SV=3
K.YAN[+1897.682]QTC[+57.021]GLC[+57.021]GDFNGLPAFNEFYAHNAR.L	HexNAc(4)Hex(4)Fuc(1)NeuAc(1)	C[+57]*2, N[+1898]	329.43	>sp|Q9HC84|MUC5B_HUMAN Mucin-5B OS=Homo sapiens OX=9606 GN=MUC5B PE=1 SV=3
K.YAN[+1606.587]QTC[+57.021]GLC[+57.021]GDFNGLPAFNEFYAHNAR.L	HexNAc(4)Hex(4)Fuc(1)	C[+57]*2, N[+1607]	332.26	>sp|Q9HC84|MUC5B_HUMAN Mucin-5B OS=Homo sapiens OX=9606 GN=MUC5B PE=1 SV=3
K.YAN[+2350.830]QTC[+57.021]GLC[+57.021]GDFNGLPAFNEFYAHNAR.L	HexNAc(4)Hex(5)Fuc(1)NeuAc(2)	C[+57]*2, N[+2351]	349.88	>sp|Q9HC84|MUC5B_HUMAN Mucin-5B OS=Homo sapiens OX=9606 GN=MUC5B PE=1 SV=3
K.YAN[+1809.666]QTC[+57.021]GLC[+57.021]GDFNGLPAFNEFYAHNAR.L	HexNAc(5)Hex(4)Fuc(1)	C[+57]*2, N[+1810]	373.84	>sp|Q9HC84|MUC5B_HUMAN Mucin-5B OS=Homo sapiens OX=9606 GN=MUC5B PE=1 SV=3
K.YAN[+1378.476]QTC[+57.021]GLC[+57.021]GDFNGLPAFNEFYAHNAR.L	HexNAc(2)Hex(6)	C[+57]*2, N[+1378]	391.14	>sp|Q9HC84|MUC5B_HUMAN Mucin-5B OS=Homo sapiens OX=9606 GN=MUC5B PE=1 SV=3
K.YAN[+2221.788]QTC[+57.021]GLC[+57.021]GDFNGLPAFNEFYAHNAR.L	HexNAc(4)Hex(6)Fuc(1)NeuAc(1)	C[+57]*2, N[+2222]	393.57	>sp|Q9HC84|MUC5B_HUMAN Mucin-5B OS=Homo sapiens OX=9606 GN=MUC5B PE=1 SV=3
K.YAN[+2133.772]QTC[+57.021]GLC[+57.021]GDFNGLPAFNEFYAHNAR.L	HexNAc(5)Hex(6)Fuc(1)	C[+57]*2, N[+2134]	407.96	>sp|Q9HC84|MUC5B_HUMAN Mucin-5B OS=Homo sapiens OX=9606 GN=MUC5B PE=1 SV=3
K.YAN[+1704.635]QTC[+57.021]GLC[+57.021]GDFNGLPAFNEFYAHNAR.L	HexNAc(6)Hex(3)	C[+57]*2, N[+1705]	579.51	>sp|Q9HC84|MUC5B_HUMAN Mucin-5B OS=Homo sapiens OX=9606 GN=MUC5B PE=1 SV=3
K.YAN[+2075.730]QTC[+57.021]GLC[+57.021]GDFNGLPAFNEFYAHNAR.L	HexNAc(4)Hex(6)NeuAc(1)	C[+57]*2, N[+2076]	640.06	>sp|Q9HC84|MUC5B_HUMAN Mucin-5B OS=Homo sapiens OX=9606 GN=MUC5B PE=1 SV=3
K.YAN[+1702.581]QTC[+57.021]GLC[+57.021]GDFNGLPAFNEFYAHNAR.L	HexNAc(2)Hex(8)	C[+57]*2, N[+1703]	659.72	>sp|Q9HC84|MUC5B_HUMAN Mucin-5B OS=Homo sapiens OX=9606 GN=MUC5B PE=1 SV=3
R.IQNILSEKPTVTTVYANN[+1540.529]GSVLQGSSVASVYDGK.L	HexNAc(2)Hex(7)	N[+1541]	440.6	>sp|Q15165|PON2_HUMAN Serum paraoxonase/arylesterase 2 OS=Homo sapiens OX=9606 GN=PON2 PE=1 SV=4
R.IQNILSEKPTVTTVYANN[+1378.476]GSVLQGSSVASVYDGK.L	HexNAc(2)Hex(6)	N[+1378]	450.89	>sp|Q15165|PON2_HUMAN Serum paraoxonase/arylesterase 2 OS=Homo sapiens OX=9606 GN=PON2 PE=1 SV=4
R.IQNILSEKPTVTTVYANN[+1702.581]GSVLQGSSVASVYDGK.L	HexNAc(2)Hex(8)	N[+1703]	546.41	>sp|Q15165|PON2_HUMAN Serum paraoxonase/arylesterase 2 OS=Homo sapiens OX=9606 GN=PON2 PE=1 SV=4
R.SC[+57.021]KDVDEC[+57.021]ALGTHN[+1403.507]C[+57.021]SEAETC[+57.021]HNIQGSFR.C	HexNAc(3)Hex(4)Fuc(1)	C[+57]*4, N[+1404]	409.64	>sp|P98095|FBLN2_HUMAN Fibulin-2 OS=Homo sapiens OX=9606 GN=FBLN2 PE=1 SV=2
R.SC[+57.021]KDVDEC[+57.021]ALGTHN[+1606.587]C[+57.021]SEAETC[+57.021]HNIQGSFR.C	HexNAc(4)Hex(4)Fuc(1)	C[+57]*4, N[+1607]	689.58	>sp|P98095|FBLN2_HUMAN Fibulin-2 OS=Homo sapiens OX=9606 GN=FBLN2 PE=1 SV=2
K.DVDEC[+57.021]ALGTHN[+1897.682]C[+57.021]SEAETC[+57.021]HNIQGSFR.C	HexNAc(4)Hex(4)Fuc(1)NeuAc(1)	C[+57]*3, N[+1898]	300.14	>sp|P98095|FBLN2_HUMAN Fibulin-2 OS=Homo sapiens OX=9606 GN=FBLN2 PE=1 SV=2
K.DVDEC[+57.021]ALGTHN[+1694.603]C[+57.021]SEAETC[+57.021]HNIQGSFR.C	HexNAc(3)Hex(4)Fuc(1)NeuAc(1)	C[+57]*3, N[+1695]	311.85	>sp|P98095|FBLN2_HUMAN Fibulin-2 OS=Homo sapiens OX=9606 GN=FBLN2 PE=1 SV=2
K.DVDEC[+57.021]ALGTHN[+2059.735]C[+57.021]SEAETC[+57.021]HNIQGSFR.C	HexNAc(4)Hex(5)Fuc(1)NeuAc(1)	C[+57]*3, N[+2060]	311.94	>sp|P98095|FBLN2_HUMAN Fibulin-2 OS=Homo sapiens OX=9606 GN=FBLN2 PE=1 SV=2
K.DVDEC[+57.021]ALGTHN[+1241.454]C[+57.021]SEAETC[+57.021]HNIQGSFR.C	HexNAc(3)Hex(3)Fuc(1)	C[+57]*3, N[+1241]	337.23	>sp|P98095|FBLN2_HUMAN Fibulin-2 OS=Homo sapiens OX=9606 GN=FBLN2 PE=1 SV=2
K.DVDEC[+57.021]ALGTHN[+1565.560]C[+57.021]SEAETC[+57.021]HNIQGSFR.C	HexNAc(3)Hex(5)Fuc(1)	C[+57]*3, N[+1566]	407.98	>sp|P98095|FBLN2_HUMAN Fibulin-2 OS=Homo sapiens OX=9606 GN=FBLN2 PE=1 SV=2
K.DVDEC[+57.021]ALGTHN[+1606.587]C[+57.021]SEAETC[+57.021]HNIQGSFR.C	HexNAc(4)Hex(4)Fuc(1)	C[+57]*3, N[+1607]	415.15	>sp|P98095|FBLN2_HUMAN Fibulin-2 OS=Homo sapiens OX=9606 GN=FBLN2 PE=1 SV=2
K.DVDEC[+57.021]ALGTHN[+1403.507]C[+57.021]SEAETC[+57.021]HNIQGSFR.C	HexNAc(3)Hex(4)Fuc(1)	C[+57]*3, N[+1404]	591.98	>sp|P98095|FBLN2_HUMAN Fibulin-2 OS=Homo sapiens OX=9606 GN=FBLN2 PE=1 SV=2
R.NPPMGGNVVIFDTVITNQEEPYQN[+2350.830]HSGR.F	HexNAc(4)Hex(5)Fuc(1)NeuAc(2)	N[+2351]	319.48	>sp|P02745|C1QA_HUMAN Complement C1q subcomponent subunit A OS=Homo sapiens OX=9606 GN=C1QA PE=1 SV=2
K.LDGPTEQC[+57.021]PDPLPLPAGN[+2133.772]C[+57.021]TDEEGIC[+57.021]HR.T	HexNAc(5)Hex(6)Fuc(1)	C[+57]*3, N[+2134]	311.53	>sp|Q9HC84|MUC5B_HUMAN Mucin-5B OS=Homo sapiens OX=9606 GN=MUC5B PE=1 SV=3
K.LDGPTEQC[+57.021]PDPLPLPAGN[+2391.857]C[+57.021]TDEEGIC[+57.021]HR.T	HexNAc(5)Hex(4)Fuc(1)NeuAc(2)	C[+57]*3, N[+2392]	313.44	>sp|Q9HC84|MUC5B_HUMAN Mucin-5B OS=Homo sapiens OX=9606 GN=MUC5B PE=1 SV=3
K.LDGPTEQC[+57.021]PDPLPLPAGN[+2100.761]C[+57.021]TDEEGIC[+57.021]HR.T	HexNAc(5)Hex(4)Fuc(1)NeuAc(1)	C[+57]*3, N[+2101]	316.85	>sp|Q9HC84|MUC5B_HUMAN Mucin-5B OS=Homo sapiens OX=9606 GN=MUC5B PE=1 SV=3
K.LDGPTEQC[+57.021]PDPLPLPAGN[+1702.581]C[+57.021]TDEEGIC[+57.021]HR.T	HexNAc(2)Hex(8)	C[+57]*3, N[+1703]	319.13	>sp|Q9HC84|MUC5B_HUMAN Mucin-5B OS=Homo sapiens OX=9606 GN=MUC5B PE=1 SV=3
K.LDGPTEQC[+57.021]PDPLPLPAGN[+1809.666]C[+57.021]TDEEGIC[+57.021]HR.T	HexNAc(5)Hex(4)Fuc(1)	C[+57]*3, N[+1810]	319.27	>sp|Q9HC84|MUC5B_HUMAN Mucin-5B OS=Homo sapiens OX=9606 GN=MUC5B PE=1 SV=3
K.LDGPTEQC[+57.021]PDPLPLPAGN[+1378.476]C[+57.021]TDEEGIC[+57.021]HR.T	HexNAc(2)Hex(6)	C[+57]*3, N[+1378]	320.69	>sp|Q9HC84|MUC5B_HUMAN Mucin-5B OS=Homo sapiens OX=9606 GN=MUC5B PE=1 SV=3
K.LDGPTEQC[+57.021]PDPLPLPAGN[+1694.603]C[+57.021]TDEEGIC[+57.021]HR.T	HexNAc(3)Hex(4)Fuc(1)NeuAc(1)	C[+57]*3, N[+1695]	330.66	>sp|Q9HC84|MUC5B_HUMAN Mucin-5B OS=Homo sapiens OX=9606 GN=MUC5B PE=1 SV=3
K.LDGPTEQC[+57.021]PDPLPLPAGN[+2789.999]C[+57.021]TDEEGIC[+57.021]HR.T	HexNAc(6)Hex(7)Fuc(1)NeuAc(1)	C[+57]*3, N[+2790]	331.58	>sp|Q9HC84|MUC5B_HUMAN Mucin-5B OS=Homo sapiens OX=9606 GN=MUC5B PE=1 SV=3
K.LDGPTEQC[+57.021]PDPLPLPAGN[+1704.635]C[+57.021]TDEEGIC[+57.021]HR.T	HexNAc(6)Hex(3)	C[+57]*3, N[+1705]	331.95	>sp|Q9HC84|MUC5B_HUMAN Mucin-5B OS=Homo sapiens OX=9606 GN=MUC5B PE=1 SV=3
K.LDGPTEQC[+57.021]PDPLPLPAGN[+2059.735]C[+57.021]TDEEGIC[+57.021]HR.T	HexNAc(4)Hex(5)Fuc(1)NeuAc(1)	C[+57]*3, N[+2060]	340.73	>sp|Q9HC84|MUC5B_HUMAN Mucin-5B OS=Homo sapiens OX=9606 GN=MUC5B PE=1 SV=3
K.LDGPTEQC[+57.021]PDPLPLPAGN[+2424.867]C[+57.021]TDEEGIC[+57.021]HR.T	HexNAc(5)Hex(6)Fuc(1)NeuAc(1)	C[+57]*3, N[+2425]	351.86	>sp|Q9HC84|MUC5B_HUMAN Mucin-5B OS=Homo sapiens OX=9606 GN=MUC5B PE=1 SV=3
K.LDGPTEQC[+57.021]PDPLPLPAGN[+1768.640]C[+57.021]TDEEGIC[+57.021]HR.T	HexNAc(4)Hex(5)Fuc(1)	C[+57]*3, N[+1769]	376.2	>sp|Q9HC84|MUC5B_HUMAN Mucin-5B OS=Homo sapiens OX=9606 GN=MUC5B PE=1 SV=3
K.LDGPTEQC[+57.021]PDPLPLPAGN[+1540.529]C[+57.021]TDEEGIC[+57.021]HR.T	HexNAc(2)Hex(7)	C[+57]*3, N[+1541]	392.16	>sp|Q9HC84|MUC5B_HUMAN Mucin-5B OS=Homo sapiens OX=9606 GN=MUC5B PE=1 SV=3
K.LDGPTEQC[+57.021]PDPLPLPAGN[+2221.788]C[+57.021]TDEEGIC[+57.021]HR.T	HexNAc(4)Hex(6)Fuc(1)NeuAc(1)	C[+57]*3, N[+2222]	394.54	>sp|Q9HC84|MUC5B_HUMAN Mucin-5B OS=Homo sapiens OX=9606 GN=MUC5B PE=1 SV=3
K.LDGPTEQC[+57.021]PDPLPLPAGN[+2350.830]C[+57.021]TDEEGIC[+57.021]HR.T	HexNAc(4)Hex(5)Fuc(1)NeuAc(2)	C[+57]*3, N[+2351]	405.64	>sp|Q9HC84|MUC5B_HUMAN Mucin-5B OS=Homo sapiens OX=9606 GN=MUC5B PE=1 SV=3
K.LDGPTEQC[+57.021]PDPLPLPAGN[+1864.634]C[+57.021]TDEEGIC[+57.021]HR.T	HexNAc(2)Hex(9)	C[+57]*3, N[+1865]	412.02	>sp|Q9HC84|MUC5B_HUMAN Mucin-5B OS=Homo sapiens OX=9606 GN=MUC5B PE=1 SV=3
K.LDGPTEQC[+57.021]PDPLPLPAGN[+1897.682]C[+57.021]TDEEGIC[+57.021]HR.T	HexNAc(4)Hex(4)Fuc(1)NeuAc(1)	C[+57]*3, N[+1898]	468.2	>sp|Q9HC84|MUC5B_HUMAN Mucin-5B OS=Homo sapiens OX=9606 GN=MUC5B PE=1 SV=3
R.N[+1378.476]M[+15.995]SNQLGLLAVNQR.F	HexNAc(2)Hex(6)	M[+16], N[+1378]	308	>sp|P05164|PERM_HUMAN Myeloperoxidase OS=Homo sapiens OX=9606 GN=MPO PE=1 SV=1
R.N[+1540.529]M[+15.995]SNQLGLLAVNQR.F	HexNAc(2)Hex(7)	M[+16], N[+1541]	491.03	>sp|P05164|PERM_HUMAN Myeloperoxidase OS=Homo sapiens OX=9606 GN=MPO PE=1 SV=1
R.N[+1216.423]M[+15.995]SNQLGLLAVNQR.F	HexNAc(2)Hex(5)	M[+16], N[+1216]	557.12	>sp|P05164|PERM_HUMAN Myeloperoxidase OS=Homo sapiens OX=9606 GN=MPO PE=1 SV=1
R.SYN[+1897.682]DSVDPR.I	HexNAc(4)Hex(4)Fuc(1)NeuAc(1)	N[+1898]	359.11	>sp|P05164|PERM_HUMAN Myeloperoxidase OS=Homo sapiens OX=9606 GN=MPO PE=1 SV=1
R.SYN[+1694.603]DSVDPR.I	HexNAc(3)Hex(4)Fuc(1)NeuAc(1)	N[+1695]	363.04	>sp|P05164|PERM_HUMAN Myeloperoxidase OS=Homo sapiens OX=9606 GN=MPO PE=1 SV=1
K.ASSSFQAN[+1054.370]GTK.F	HexNAc(2)Hex(4)	N[+1054]	377.21	>sp|O96009|NAPSA_HUMAN Napsin-A OS=Homo sapiens OX=9606 GN=NAPSA PE=1 SV=1
K.ASSSFQAN[+1038.375]GTK.F	HexNAc(2)Hex(3)Fuc(1)	N[+1038]	383.39	>sp|O96009|NAPSA_HUMAN Napsin-A OS=Homo sapiens OX=9606 GN=NAPSA PE=1 SV=1
K.ASSSFQAN[+1216.423]GTK.F	HexNAc(2)Hex(5)	N[+1216]	432.99	>sp|O96009|NAPSA_HUMAN Napsin-A OS=Homo sapiens OX=9606 GN=NAPSA PE=1 SV=1
K.ASSSFQAN[+1378.476]GTK.F	HexNAc(2)Hex(6)	N[+1378]	581.19	>sp|O96009|NAPSA_HUMAN Napsin-A OS=Homo sapiens OX=9606 GN=NAPSA PE=1 SV=1
R.TYSPGTSFN[+2350.830]TTC[+57.021]SSC[+57.021]TC[+57.021]SGGLWQC[+57.021]QDLPC[+57.021]PGTC[+57.021]SVQGGAHISTYDEK.L	HexNAc(4)Hex(5)Fuc(1)NeuAc(2)	C[+57]*6, N[+2351]	500.62	>sp|Q9HC84|MUC5B_HUMAN Mucin-5B OS=Homo sapiens OX=9606 GN=MUC5B PE=1 SV=3
R.TYSPGTSFN[+2059.735]TTC[+57.021]SSC[+57.021]TC[+57.021]SGGLWQC[+57.021]QDLPC[+57.021]PGTC[+57.021]SVQGGAHISTYDEK.L	HexNAc(4)Hex(5)Fuc(1)NeuAc(1)	C[+57]*6, N[+2060]	563.1	>sp|Q9HC84|MUC5B_HUMAN Mucin-5B OS=Homo sapiens OX=9606 GN=MUC5B PE=1 SV=3
R.N[+1444.534]ATYGHYAPGEEFHDVEDAETYK.K	HexNAc(4)Hex(3)Fuc(1)	N[+1445]	304.27	>sp|Q96D15|RCN3_HUMAN Reticulocalbin-3 OS=Homo sapiens OX=9606 GN=RCN3 PE=1 SV=1
R.N[+1216.423]ATYGHYAPGEEFHDVEDAETYK.K	HexNAc(2)Hex(5)	N[+1216]	339.52	>sp|Q96D15|RCN3_HUMAN Reticulocalbin-3 OS=Homo sapiens OX=9606 GN=RCN3 PE=1 SV=1
R.N[+1216.423]ATYGHYAPGEEFHDVEDAETYKK.M	HexNAc(2)Hex(5)	N[+1216]	301.26	>sp|Q96D15|RCN3_HUMAN Reticulocalbin-3 OS=Homo sapiens OX=9606 GN=RCN3 PE=1 SV=1
R.N[+1444.534]ATYGHYAPGEEFHDVEDAETYKK.M	HexNAc(4)Hex(3)Fuc(1)	N[+1445]	314.84	>sp|Q96D15|RCN3_HUMAN Reticulocalbin-3 OS=Homo sapiens OX=9606 GN=RCN3 PE=1 SV=1
R.N[+1241.454]ATYGHYAPGEEFHDVEDAETYKK.M	HexNAc(3)Hex(3)Fuc(1)	N[+1241]	331.17	>sp|Q96D15|RCN3_HUMAN Reticulocalbin-3 OS=Homo sapiens OX=9606 GN=RCN3 PE=1 SV=1
R.N[+1378.476]ATYGHYAPGEEFHDVEDAETYKK.M	HexNAc(2)Hex(6)	N[+1378]	374.39	>sp|Q96D15|RCN3_HUMAN Reticulocalbin-3 OS=Homo sapiens OX=9606 GN=RCN3 PE=1 SV=1
R.KIYIPLN[+1702.581]K.T	HexNAc(2)Hex(8)	N[+1703]	305.38	>sp|Q92542|NICA_HUMAN Nicastrin OS=Homo sapiens OX=9606 GN=NCSTN PE=1 SV=2
R.KIYIPLN[+1864.634]K.T	HexNAc(2)Hex(9)	N[+1865]	310.33	>sp|Q92542|NICA_HUMAN Nicastrin OS=Homo sapiens OX=9606 GN=NCSTN PE=1 SV=2
K.IYIPLN[+1864.634]K.T	HexNAc(2)Hex(9)	N[+1865]	351.15	>sp|Q92542|NICA_HUMAN Nicastrin OS=Homo sapiens OX=9606 GN=NCSTN PE=1 SV=2
K.STGC[+57.021]AAPMVYLDC[+57.021]SN[+1378.476]SSAGTPGAEC[+57.021]LR.S	HexNAc(2)Hex(6)	C[+57]*3, N[+1378]	302.29	>sp|Q9HC84|MUC5B_HUMAN Mucin-5B OS=Homo sapiens OX=9606 GN=MUC5B PE=1 SV=3
K.STGC[+57.021]AAPMVYLDC[+57.021]SN[+1606.587]SSAGTPGAEC[+57.021]LR.S	HexNAc(4)Hex(4)Fuc(1)	C[+57]*3, N[+1607]	307.9	>sp|Q9HC84|MUC5B_HUMAN Mucin-5B OS=Homo sapiens OX=9606 GN=MUC5B PE=1 SV=3
K.STGC[+57.021]AAPMVYLDC[+57.021]SN[+2424.867]SSAGTPGAEC[+57.021]LR.S	HexNAc(5)Hex(6)Fuc(1)NeuAc(1)	C[+57]*3, N[+2425]	313.71	>sp|Q9HC84|MUC5B_HUMAN Mucin-5B OS=Homo sapiens OX=9606 GN=MUC5B PE=1 SV=3
K.STGC[+57.021]AAPMVYLDC[+57.021]SN[+2350.830]SSAGTPGAEC[+57.021]LR.S	HexNAc(4)Hex(5)Fuc(1)NeuAc(2)	C[+57]*3, N[+2351]	313.85	>sp|Q9HC84|MUC5B_HUMAN Mucin-5B OS=Homo sapiens OX=9606 GN=MUC5B PE=1 SV=3
K.STGC[+57.021]AAPMVYLDC[+57.021]SN[+1768.640]SSAGTPGAEC[+57.021]LR.S	HexNAc(4)Hex(5)Fuc(1)	C[+57]*3, N[+1769]	315	>sp|Q9HC84|MUC5B_HUMAN Mucin-5B OS=Homo sapiens OX=9606 GN=MUC5B PE=1 SV=3
K.STGC[+57.021]AAPMVYLDC[+57.021]SN[+2092.745]SSAGTPGAEC[+57.021]LR.S	HexNAc(4)Hex(7)Fuc(1)	C[+57]*3, N[+2093]	335.99	>sp|Q9HC84|MUC5B_HUMAN Mucin-5B OS=Homo sapiens OX=9606 GN=MUC5B PE=1 SV=3
K.STGC[+57.021]AAPMVYLDC[+57.021]SN[+2715.963]SSAGTPGAEC[+57.021]LR.S	HexNAc(5)Hex(6)Fuc(1)NeuAc(2)	C[+57]*3, N[+2716]	342.33	>sp|Q9HC84|MUC5B_HUMAN Mucin-5B OS=Homo sapiens OX=9606 GN=MUC5B PE=1 SV=3
K.STGC[+57.021]AAPMVYLDC[+57.021]SN[+1897.682]SSAGTPGAEC[+57.021]LR.S	HexNAc(4)Hex(4)Fuc(1)NeuAc(1)	C[+57]*3, N[+1898]	355.07	>sp|Q9HC84|MUC5B_HUMAN Mucin-5B OS=Homo sapiens OX=9606 GN=MUC5B PE=1 SV=3
K.STGC[+57.021]AAPMVYLDC[+57.021]SN[+1864.634]SSAGTPGAEC[+57.021]LR.S	HexNAc(2)Hex(9)	C[+57]*3, N[+1865]	368.71	>sp|Q9HC84|MUC5B_HUMAN Mucin-5B OS=Homo sapiens OX=9606 GN=MUC5B PE=1 SV=3
K.STGC[+57.021]AAPMVYLDC[+57.021]SN[+2059.735]SSAGTPGAEC[+57.021]LR.S	HexNAc(4)Hex(5)Fuc(1)NeuAc(1)	C[+57]*3, N[+2060]	373.2	>sp|Q9HC84|MUC5B_HUMAN Mucin-5B OS=Homo sapiens OX=9606 GN=MUC5B PE=1 SV=3
K.STGC[+57.021]AAPMVYLDC[+57.021]SN[+1694.603]SSAGTPGAEC[+57.021]LR.S	HexNAc(3)Hex(4)Fuc(1)NeuAc(1)	C[+57]*3, N[+1695]	387.14	>sp|Q9HC84|MUC5B_HUMAN Mucin-5B OS=Homo sapiens OX=9606 GN=MUC5B PE=1 SV=3
K.STGC[+57.021]AAPMVYLDC[+57.021]SN[+2100.761]SSAGTPGAEC[+57.021]LR.S	HexNAc(5)Hex(4)Fuc(1)NeuAc(1)	C[+57]*3, N[+2101]	403.73	>sp|Q9HC84|MUC5B_HUMAN Mucin-5B OS=Homo sapiens OX=9606 GN=MUC5B PE=1 SV=3
K.STGC[+57.021]AAPMVYLDC[+57.021]SN[+2789.999]SSAGTPGAEC[+57.021]LR.S	HexNAc(6)Hex(7)Fuc(1)NeuAc(1)	C[+57]*3, N[+2790]	406.33	>sp|Q9HC84|MUC5B_HUMAN Mucin-5B OS=Homo sapiens OX=9606 GN=MUC5B PE=1 SV=3
K.STGC[+57.021]AAPMVYLDC[+57.021]SN[+2133.772]SSAGTPGAEC[+57.021]LR.S	HexNAc(5)Hex(6)Fuc(1)	C[+57]*3, N[+2134]	420.72	>sp|Q9HC84|MUC5B_HUMAN Mucin-5B OS=Homo sapiens OX=9606 GN=MUC5B PE=1 SV=3
K.STGC[+57.021]AAPMVYLDC[+57.021]SN[+1540.529]SSAGTPGAEC[+57.021]LR.S	HexNAc(2)Hex(7)	C[+57]*3, N[+1541]	464.14	>sp|Q9HC84|MUC5B_HUMAN Mucin-5B OS=Homo sapiens OX=9606 GN=MUC5B PE=1 SV=3
K.STGC[+57.021]AAPMVYLDC[+57.021]SN[+2204.772]SSAGTPGAEC[+57.021]LR.S	HexNAc(4)Hex(5)NeuAc(2)	C[+57]*3, N[+2205]	495.78	>sp|Q9HC84|MUC5B_HUMAN Mucin-5B OS=Homo sapiens OX=9606 GN=MUC5B PE=1 SV=3
K.STGC[+57.021]AAPMVYLDC[+57.021]SN[+2221.788]SSAGTPGAEC[+57.021]LR.S	HexNAc(4)Hex(6)Fuc(1)NeuAc(1)	C[+57]*3, N[+2222]	532.13	>sp|Q9HC84|MUC5B_HUMAN Mucin-5B OS=Homo sapiens OX=9606 GN=MUC5B PE=1 SV=3
K.STGC[+57.021]AAPMVYLDC[+57.021]SN[+1702.581]SSAGTPGAEC[+57.021]LR.S	HexNAc(2)Hex(8)	C[+57]*3, N[+1703]	577.01	>sp|Q9HC84|MUC5B_HUMAN Mucin-5B OS=Homo sapiens OX=9606 GN=MUC5B PE=1 SV=3
R.WGHSEC[+57.021]GHKEDAAVN[+1913.677]C[+57.021]TDISVQK.T	HexNAc(4)Hex(5)NeuAc(1)	C[+57]*2, N[+1914]	590.67	>sp|Q86VB7|C163A_HUMAN Scavenger receptor cysteine-rich type 1 protein M130 OS=Homo sapiens OX=9606 GN=CD163 PE=1 SV=2
R.WGHSEC[+57.021]GHKEDAAVN[+1702.581]C[+57.021]TDISVQK.T	HexNAc(2)Hex(8)	C[+57]*2, N[+1703]	638.57	>sp|Q86VB7|C163A_HUMAN Scavenger receptor cysteine-rich type 1 protein M130 OS=Homo sapiens OX=9606 GN=CD163 PE=1 SV=2
K.EDAAVN[+1913.677]C[+57.021]TDISVQK.T	HexNAc(4)Hex(5)NeuAc(1)	C[+57], N[+1914]	305.21	>sp|Q86VB7|C163A_HUMAN Scavenger receptor cysteine-rich type 1 protein M130 OS=Homo sapiens OX=9606 GN=CD163 PE=1 SV=2
K.STGC[+57.021]AAPM[+15.995]VYLDC[+57.021]SN[+1866.688]SSAGTPGAEC[+57.021]LR.S	HexNAc(6)Hex(4)	C[+57]*3, M[+16], N[+1867]	301.83	>sp|Q9HC84|MUC5B_HUMAN Mucin-5B OS=Homo sapiens OX=9606 GN=MUC5B PE=1 SV=3
K.STGC[+57.021]AAPM[+15.995]VYLDC[+57.021]SN[+2424.867]SSAGTPGAEC[+57.021]LR.S	HexNAc(5)Hex(6)Fuc(1)NeuAc(1)	C[+57]*3, M[+16], N[+2425]	302.05	>sp|Q9HC84|MUC5B_HUMAN Mucin-5B OS=Homo sapiens OX=9606 GN=MUC5B PE=1 SV=3
K.STGC[+57.021]AAPM[+15.995]VYLDC[+57.021]SN[+1702.581]SSAGTPGAEC[+57.021]LR.S	HexNAc(2)Hex(8)	C[+57]*3, M[+16], N[+1703]	305.49	>sp|Q9HC84|MUC5B_HUMAN Mucin-5B OS=Homo sapiens OX=9606 GN=MUC5B PE=1 SV=3
K.STGC[+57.021]AAPM[+15.995]VYLDC[+57.021]SN[+2350.830]SSAGTPGAEC[+57.021]LR.S	HexNAc(4)Hex(5)Fuc(1)NeuAc(2)	C[+57]*3, M[+16], N[+2351]	314.58	>sp|Q9HC84|MUC5B_HUMAN Mucin-5B OS=Homo sapiens OX=9606 GN=MUC5B PE=1 SV=3
K.STGC[+57.021]AAPM[+15.995]VYLDC[+57.021]SN[+2352.846]SSAGTPGAEC[+57.021]LR.S	HexNAc(6)Hex(7)	C[+57]*3, M[+16], N[+2353]	392.45	>sp|Q9HC84|MUC5B_HUMAN Mucin-5B OS=Homo sapiens OX=9606 GN=MUC5B PE=1 SV=3
K.STGC[+57.021]AAPM[+15.995]VYLDC[+57.021]SN[+1704.635]SSAGTPGAEC[+57.021]LR.S	HexNAc(6)Hex(3)	C[+57]*3, M[+16], N[+1705]	393.56	>sp|Q9HC84|MUC5B_HUMAN Mucin-5B OS=Homo sapiens OX=9606 GN=MUC5B PE=1 SV=3
K.STGC[+57.021]AAPM[+15.995]VYLDC[+57.021]SN[+2059.735]SSAGTPGAEC[+57.021]LR.S	HexNAc(4)Hex(5)Fuc(1)NeuAc(1)	C[+57]*3, M[+16], N[+2060]	500.52	>sp|Q9HC84|MUC5B_HUMAN Mucin-5B OS=Homo sapiens OX=9606 GN=MUC5B PE=1 SV=3
R.N[+1378.476]ISGVVLADHSGAFHNK.Y	HexNAc(2)Hex(6)	N[+1378]	507.44	>sp|Q92542|NICA_HUMAN Nicastrin OS=Homo sapiens OX=9606 GN=NCSTN PE=1 SV=2
K.MLFVEPILEVSSLPTTN[+1702.581]STTNSATK.I	HexNAc(2)Hex(8)	N[+1703]	336.9	>sp|P05155|IC1_HUMAN Plasma protease C1 inhibitor OS=Homo sapiens OX=9606 GN=SERPING1 PE=1 SV=2
R.TLYSSSPRVLSN[+2569.905]NSDANLELINTWVAK.N	HexNAc(5)Hex(6)NeuAc(2)	N[+2570]	313.31	>sp|P05155|IC1_HUMAN Plasma protease C1 inhibitor OS=Homo sapiens OX=9606 GN=SERPING1 PE=1 SV=2
R.VLSN[+3007.058]NSDANLELINTWVAK.N	HexNAc(5)Hex(6)Fuc(1)NeuAc(3)	N[+3007]	341.65	>sp|P05155|IC1_HUMAN Plasma protease C1 inhibitor OS=Homo sapiens OX=9606 GN=SERPING1 PE=1 SV=2
R.VLSN[+2350.830]NSDANLELINTWVAK.N	HexNAc(4)Hex(5)Fuc(1)NeuAc(2)	N[+2351]	352.02	>sp|P05155|IC1_HUMAN Plasma protease C1 inhibitor OS=Homo sapiens OX=9606 GN=SERPING1 PE=1 SV=2
R.VLSN[+1702.581]NSDANLELINTWVAK.N	HexNAc(2)Hex(8)	N[+1703]	427.18	>sp|P05155|IC1_HUMAN Plasma protease C1 inhibitor OS=Homo sapiens OX=9606 GN=SERPING1 PE=1 SV=2
R.VLSN[+2861.000]NSDANLELINTWVAK.N	HexNAc(5)Hex(6)NeuAc(3)	N[+2861]	491.2	>sp|P05155|IC1_HUMAN Plasma protease C1 inhibitor OS=Homo sapiens OX=9606 GN=SERPING1 PE=1 SV=2
R.VLSN[+2204.772]NSDANLELINTWVAK.N	HexNAc(4)Hex(5)NeuAc(2)	N[+2205]	568.83	>sp|P05155|IC1_HUMAN Plasma protease C1 inhibitor OS=Homo sapiens OX=9606 GN=SERPING1 PE=1 SV=2
R.LKPLFN[+1540.529]K.S	HexNAc(2)Hex(7)	N[+1541]	330.07	>sp|P20645|MPRD_HUMAN Cation-dependent mannose-6-phosphate receptor OS=Homo sapiens OX=9606 GN=M6PR PE=1 SV=1
R.YSFEGSC[+57.021]EYILAQDYC[+57.021]GDN[+2350.830]TTHGTFR.I	HexNAc(4)Hex(5)Fuc(1)NeuAc(2)	C[+57]*2, N[+2351]	309.96	>sp|Q9HC84|MUC5B_HUMAN Mucin-5B OS=Homo sapiens OX=9606 GN=MUC5B PE=1 SV=3
R.YSFEGSC[+57.021]EYILAQDYC[+57.021]GDN[+1702.581]TTHGTFR.I	HexNAc(2)Hex(8)	C[+57]*2, N[+1703]	325.42	>sp|Q9HC84|MUC5B_HUMAN Mucin-5B OS=Homo sapiens OX=9606 GN=MUC5B PE=1 SV=3
R.YSFEGSC[+57.021]EYILAQDYC[+57.021]GDN[+2133.772]TTHGTFR.I	HexNAc(5)Hex(6)Fuc(1)	C[+57]*2, N[+2134]	339.99	>sp|Q9HC84|MUC5B_HUMAN Mucin-5B OS=Homo sapiens OX=9606 GN=MUC5B PE=1 SV=3
R.YSFEGSC[+57.021]EYILAQDYC[+57.021]GDN[+2059.735]TTHGTFR.I	HexNAc(4)Hex(5)Fuc(1)NeuAc(1)	C[+57]*2, N[+2060]	341.67	>sp|Q9HC84|MUC5B_HUMAN Mucin-5B OS=Homo sapiens OX=9606 GN=MUC5B PE=1 SV=3
R.YSFEGSC[+57.021]EYILAQDYC[+57.021]GDN[+2424.867]TTHGTFR.I	HexNAc(5)Hex(6)Fuc(1)NeuAc(1)	C[+57]*2, N[+2425]	348.36	>sp|Q9HC84|MUC5B_HUMAN Mucin-5B OS=Homo sapiens OX=9606 GN=MUC5B PE=1 SV=3
R.YSFEGSC[+57.021]EYILAQDYC[+57.021]GDN[+1768.640]TTHGTFR.I	HexNAc(4)Hex(5)Fuc(1)	C[+57]*2, N[+1769]	362.09	>sp|Q9HC84|MUC5B_HUMAN Mucin-5B OS=Homo sapiens OX=9606 GN=MUC5B PE=1 SV=3
R.YSFEGSC[+57.021]EYILAQDYC[+57.021]GDN[+1864.634]TTHGTFR.I	HexNAc(2)Hex(9)	C[+57]*2, N[+1865]	516.04	>sp|Q9HC84|MUC5B_HUMAN Mucin-5B OS=Homo sapiens OX=9606 GN=MUC5B PE=1 SV=3
K.N[+1702.581]LTLMATTSQLPK.L	HexNAc(2)Hex(8)	N[+1703]	346.3	>sp|P11117|PPAL_HUMAN Lysosomal acid phosphatase OS=Homo sapiens OX=9606 GN=ACP2 PE=1 SV=3
R.N[+1378.476]ESDKAPWPLSLPGC[+57.021]PHR.C	HexNAc(2)Hex(6)	C[+57], N[+1378]	385.18	>sp|P11117|PPAL_HUMAN Lysosomal acid phosphatase OS=Homo sapiens OX=9606 GN=ACP2 PE=1 SV=3
R.N[+1540.529]ESDKAPWPLSLPGC[+57.021]PHR.C	HexNAc(2)Hex(7)	C[+57], N[+1541]	528.3	>sp|P11117|PPAL_HUMAN Lysosomal acid phosphatase OS=Homo sapiens OX=9606 GN=ACP2 PE=1 SV=3
R.N[+1216.423]ESDKAPWPLSLPGC[+57.021]PHR.C	HexNAc(2)Hex(5)	C[+57], N[+1216]	586.53	>sp|P11117|PPAL_HUMAN Lysosomal acid phosphatase OS=Homo sapiens OX=9606 GN=ACP2 PE=1 SV=3
R.EAGN[+2424.867]HTSGAGLVQINK.S	HexNAc(5)Hex(6)Fuc(1)NeuAc(1)	N[+2425]	359.09	>sp|P20645|MPRD_HUMAN Cation-dependent mannose-6-phosphate receptor OS=Homo sapiens OX=9606 GN=M6PR PE=1 SV=1
R.EAGN[+2350.830]HTSGAGLVQINK.S	HexNAc(4)Hex(5)Fuc(1)NeuAc(2)	N[+2351]	401.1	>sp|P20645|MPRD_HUMAN Cation-dependent mannose-6-phosphate receptor OS=Homo sapiens OX=9606 GN=M6PR PE=1 SV=1
R.VPTAENC[+57.021]QSC[+57.021]N[+2424.867]C[+57.021]TPSGIQC[+57.021]AHSLEAC[+57.021]TC[+57.021]TYEDR.T	HexNAc(5)Hex(6)Fuc(1)NeuAc(1)	C[+57]*6, N[+2425]	343.3	>sp|Q9HC84|MUC5B_HUMAN Mucin-5B OS=Homo sapiens OX=9606 GN=MUC5B PE=1 SV=3
R.VPTAENC[+57.021]QSC[+57.021]N[+1768.640]C[+57.021]TPSGIQC[+57.021]AHSLEAC[+57.021]TC[+57.021]TYEDR.T	HexNAc(4)Hex(5)Fuc(1)	C[+57]*6, N[+1769]	348.68	>sp|Q9HC84|MUC5B_HUMAN Mucin-5B OS=Homo sapiens OX=9606 GN=MUC5B PE=1 SV=3
R.VPTAENC[+57.021]QSC[+57.021]N[+2350.830]C[+57.021]TPSGIQC[+57.021]AHSLEAC[+57.021]TC[+57.021]TYEDR.T	HexNAc(4)Hex(5)Fuc(1)NeuAc(2)	C[+57]*6, N[+2351]	371.42	>sp|Q9HC84|MUC5B_HUMAN Mucin-5B OS=Homo sapiens OX=9606 GN=MUC5B PE=1 SV=3
R.VPTAENC[+57.021]QSC[+57.021]N[+2059.735]C[+57.021]TPSGIQC[+57.021]AHSLEAC[+57.021]TC[+57.021]TYEDR.T	HexNAc(4)Hex(5)Fuc(1)NeuAc(1)	C[+57]*6, N[+2060]	429.66	>sp|Q9HC84|MUC5B_HUMAN Mucin-5B OS=Homo sapiens OX=9606 GN=MUC5B PE=1 SV=3
R.LLLTAN[+2278.809]VSSENNTPR.T	HexNAc(5)Hex(6)NeuAc(1)	N[+2279]	308.85	>sp|P20702|ITAX_HUMAN Integrin alpha-X OS=Homo sapiens OX=9606 GN=ITGAX PE=1 SV=3
K.DIEC[+57.021]QAESFPN[+2391.857]WTLAQVGQK.V	HexNAc(5)Hex(4)Fuc(1)NeuAc(2)	C[+57], N[+2392]	305.68	>sp|Q9HC84|MUC5B_HUMAN Mucin-5B OS=Homo sapiens OX=9606 GN=MUC5B PE=1 SV=3
K.DIEC[+57.021]QAESFPN[+1768.640]WTLAQVGQK.V	HexNAc(4)Hex(5)Fuc(1)	C[+57], N[+1769]	306.28	>sp|Q9HC84|MUC5B_HUMAN Mucin-5B OS=Homo sapiens OX=9606 GN=MUC5B PE=1 SV=3
K.DIEC[+57.021]QAESFPN[+2350.830]WTLAQVGQK.V	HexNAc(4)Hex(5)Fuc(1)NeuAc(2)	C[+57], N[+2351]	314.95	>sp|Q9HC84|MUC5B_HUMAN Mucin-5B OS=Homo sapiens OX=9606 GN=MUC5B PE=1 SV=3
K.DIEC[+57.021]QAESFPN[+1897.682]WTLAQVGQK.V	HexNAc(4)Hex(4)Fuc(1)NeuAc(1)	C[+57], N[+1898]	323.04	>sp|Q9HC84|MUC5B_HUMAN Mucin-5B OS=Homo sapiens OX=9606 GN=MUC5B PE=1 SV=3
K.DIEC[+57.021]QAESFPN[+2059.735]WTLAQVGQK.V	HexNAc(4)Hex(5)Fuc(1)NeuAc(1)	C[+57], N[+2060]	354.88	>sp|Q9HC84|MUC5B_HUMAN Mucin-5B OS=Homo sapiens OX=9606 GN=MUC5B PE=1 SV=3
K.DIEC[+57.021]QAESFPN[+2100.761]WTLAQVGQK.V	HexNAc(5)Hex(4)Fuc(1)NeuAc(1)	C[+57], N[+2101]	421.08	>sp|Q9HC84|MUC5B_HUMAN Mucin-5B OS=Homo sapiens OX=9606 GN=MUC5B PE=1 SV=3
K.DIEC[+57.021]QAESFPN[+1378.476]WTLAQVGQK.V	HexNAc(2)Hex(6)	C[+57], N[+1378]	458.48	>sp|Q9HC84|MUC5B_HUMAN Mucin-5B OS=Homo sapiens OX=9606 GN=MUC5B PE=1 SV=3
K.DIEC[+57.021]QAESFPN[+1702.581]WTLAQVGQK.V	HexNAc(2)Hex(8)	C[+57], N[+1703]	467.82	>sp|Q9HC84|MUC5B_HUMAN Mucin-5B OS=Homo sapiens OX=9606 GN=MUC5B PE=1 SV=3
K.DIEC[+57.021]QAESFPN[+1540.529]WTLAQVGQK.V	HexNAc(2)Hex(7)	C[+57], N[+1541]	478	>sp|Q9HC84|MUC5B_HUMAN Mucin-5B OS=Homo sapiens OX=9606 GN=MUC5B PE=1 SV=3
K.DIEC[+57.021]QAESFPN[+1694.603]WTLAQVGQK.V	HexNAc(3)Hex(4)Fuc(1)NeuAc(1)	C[+57], N[+1695]	499.54	>sp|Q9HC84|MUC5B_HUMAN Mucin-5B OS=Homo sapiens OX=9606 GN=MUC5B PE=1 SV=3
K.DIEC[+57.021]QAESFPN[+2424.867]WTLAQVGQK.V	HexNAc(5)Hex(6)Fuc(1)NeuAc(1)	C[+57], N[+2425]	501.08	>sp|Q9HC84|MUC5B_HUMAN Mucin-5B OS=Homo sapiens OX=9606 GN=MUC5B PE=1 SV=3
K.DIEC[+57.021]QAESFPN[+2157.783]WTLAQVGQK.V	HexNAc(6)Hex(4)NeuAc(1)	C[+57], N[+2158]	551.73	>sp|Q9HC84|MUC5B_HUMAN Mucin-5B OS=Homo sapiens OX=9606 GN=MUC5B PE=1 SV=3
K.DIEC[+57.021]QAESFPN[+1866.688]WTLAQVGQK.V	HexNAc(6)Hex(4)	C[+57], N[+1867]	555.67	>sp|Q9HC84|MUC5B_HUMAN Mucin-5B OS=Homo sapiens OX=9606 GN=MUC5B PE=1 SV=3
K.DIEC[+57.021]QAESFPN[+2221.788]WTLAQVGQK.V	HexNAc(4)Hex(6)Fuc(1)NeuAc(1)	C[+57], N[+2222]	601.22	>sp|Q9HC84|MUC5B_HUMAN Mucin-5B OS=Homo sapiens OX=9606 GN=MUC5B PE=1 SV=3
K.IIISPEEN[+2424.867]VTLTC[+57.021]TAENQLER.T	HexNAc(5)Hex(6)Fuc(1)NeuAc(1)	C[+57], N[+2425]	337.08	>sp|Q13740|CD166_HUMAN CD166 antigen OS=Homo sapiens OX=9606 GN=ALCAM PE=1 SV=2
K.IIISPEEN[+2350.830]VTLTC[+57.021]TAENQLER.T	HexNAc(4)Hex(5)Fuc(1)NeuAc(2)	C[+57], N[+2351]	607.8	>sp|Q13740|CD166_HUMAN CD166 antigen OS=Homo sapiens OX=9606 GN=ALCAM PE=1 SV=2
K.IIISPEEN[+2059.735]VTLTC[+57.021]TAENQLER.T	HexNAc(4)Hex(5)Fuc(1)NeuAc(1)	C[+57], N[+2060]	784.17	>sp|Q13740|CD166_HUMAN CD166 antigen OS=Homo sapiens OX=9606 GN=ALCAM PE=1 SV=2
R.TETTMSPLTN[+1540.529]TTTSQGTTR.C	HexNAc(2)Hex(7)	N[+1541]	351	>sp|Q9HC84|MUC5B_HUMAN Mucin-5B OS=Homo sapiens OX=9606 GN=MUC5B PE=1 SV=3
R.TETTMSPLTN[+1702.581]TTTSQGTTR.C	HexNAc(2)Hex(8)	N[+1703]	391.77	>sp|Q9HC84|MUC5B_HUMAN Mucin-5B OS=Homo sapiens OX=9606 GN=MUC5B PE=1 SV=3
R.GTAGNALMDGASQLMGEN[+2204.772]R.T	HexNAc(4)Hex(5)NeuAc(2)	N[+2205]	333.13	>sp|P02675|FIBB_HUMAN Fibrinogen beta chain OS=Homo sapiens OX=9606 GN=FGB PE=1 SV=2
R.GTAGNALMDGASQLMGEN[+1913.677]R.T	HexNAc(4)Hex(5)NeuAc(1)	N[+1914]	336.61	>sp|P02675|FIBB_HUMAN Fibrinogen beta chain OS=Homo sapiens OX=9606 GN=FGB PE=1 SV=2
R.ATN[+1864.634]STATPSSTLGTTR.I	HexNAc(2)Hex(9)	N[+1865]	782.91	>sp|Q9HC84|MUC5B_HUMAN Mucin-5B OS=Homo sapiens OX=9606 GN=MUC5B PE=1 SV=3
R.ATN[+1540.529]STATPSSTLGTTR.I	HexNAc(2)Hex(7)	N[+1541]	830.35	>sp|Q9HC84|MUC5B_HUMAN Mucin-5B OS=Homo sapiens OX=9606 GN=MUC5B PE=1 SV=3
R.GTAGNALMDGASQLM[+15.995]GEN[+2204.772]R.T	HexNAc(4)Hex(5)NeuAc(2)	M[+16], N[+2205]	301.31	>sp|P02675|FIBB_HUMAN Fibrinogen beta chain OS=Homo sapiens OX=9606 GN=FGB PE=1 SV=2
R.GTAGNALMDGASQLM[+15.995]GEN[+1913.677]R.T	HexNAc(4)Hex(5)NeuAc(1)	M[+16], N[+1914]	369.33	>sp|P02675|FIBB_HUMAN Fibrinogen beta chain OS=Homo sapiens OX=9606 GN=FGB PE=1 SV=2
K.DHN[+2350.830]ATSILQQLPLLSAMR.E	HexNAc(4)Hex(5)Fuc(1)NeuAc(2)	N[+2351]	301.72	>sp|Q8TDL5|BPIB1_HUMAN BPI fold-containing family B member 1 OS=Homo sapiens OX=9606 GN=BPIFB1 PE=1 SV=1
K.DHN[+2059.735]ATSILQQLPLLSAMR.E	HexNAc(4)Hex(5)Fuc(1)NeuAc(1)	N[+2060]	308.8	>sp|Q8TDL5|BPIB1_HUMAN BPI fold-containing family B member 1 OS=Homo sapiens OX=9606 GN=BPIFB1 PE=1 SV=1
K.DHN[+2391.857]ATSILQQLPLLSAMR.E	HexNAc(5)Hex(4)Fuc(1)NeuAc(2)	N[+2392]	332.74	>sp|Q8TDL5|BPIB1_HUMAN BPI fold-containing family B member 1 OS=Homo sapiens OX=9606 GN=BPIFB1 PE=1 SV=1
K.DHN[+3007.058]ATSILQQLPLLSAMR.E	HexNAc(5)Hex(6)Fuc(1)NeuAc(3)	N[+3007]	492.54	>sp|Q8TDL5|BPIB1_HUMAN BPI fold-containing family B member 1 OS=Homo sapiens OX=9606 GN=BPIFB1 PE=1 SV=1
R.AFGQFFSPGEVIYN[+3229.168]K.T	HexNAc(8)Hex(9)Fuc(1)	N[+3229]	318.73	>sp|Q9HC84|MUC5B_HUMAN Mucin-5B OS=Homo sapiens OX=9606 GN=MUC5B PE=1 SV=3
R.AFGQFFSPGEVIYN[+2059.735]K.T	HexNAc(4)Hex(5)Fuc(1)NeuAc(1)	N[+2060]	323.5	>sp|Q9HC84|MUC5B_HUMAN Mucin-5B OS=Homo sapiens OX=9606 GN=MUC5B PE=1 SV=3
R.AFGQFFSPGEVIYN[+1864.634]K.T	HexNAc(2)Hex(9)	N[+1865]	332.93	>sp|Q9HC84|MUC5B_HUMAN Mucin-5B OS=Homo sapiens OX=9606 GN=MUC5B PE=1 SV=3
R.AFGQFFSPGEVIYN[+3081.095]K.T	HexNAc(6)Hex(7)Fuc(1)NeuAc(2)	N[+3081]	334.92	>sp|Q9HC84|MUC5B_HUMAN Mucin-5B OS=Homo sapiens OX=9606 GN=MUC5B PE=1 SV=3
R.AFGQFFSPGEVIYN[+2424.867]K.T	HexNAc(5)Hex(6)Fuc(1)NeuAc(1)	N[+2425]	344.76	>sp|Q9HC84|MUC5B_HUMAN Mucin-5B OS=Homo sapiens OX=9606 GN=MUC5B PE=1 SV=3
R.AFGQFFSPGEVIYN[+2350.830]K.T	HexNAc(4)Hex(5)Fuc(1)NeuAc(2)	N[+2351]	376.22	>sp|Q9HC84|MUC5B_HUMAN Mucin-5B OS=Homo sapiens OX=9606 GN=MUC5B PE=1 SV=3
R.AFGQFFSPGEVIYN[+2717.978]K.T	HexNAc(7)Hex(8)	N[+2718]	377.03	>sp|Q9HC84|MUC5B_HUMAN Mucin-5B OS=Homo sapiens OX=9606 GN=MUC5B PE=1 SV=3
R.AFGQFFSPGEVIYN[+3009.074]K.T	HexNAc(7)Hex(8)NeuAc(1)	N[+3009]	377.9	>sp|Q9HC84|MUC5B_HUMAN Mucin-5B OS=Homo sapiens OX=9606 GN=MUC5B PE=1 SV=3
R.AFGQFFSPGEVIYN[+2352.846]K.T	HexNAc(6)Hex(7)	N[+2353]	378.29	>sp|Q9HC84|MUC5B_HUMAN Mucin-5B OS=Homo sapiens OX=9606 GN=MUC5B PE=1 SV=3
R.AFGQFFSPGEVIYN[+2715.963]K.T	HexNAc(5)Hex(6)Fuc(1)NeuAc(2)	N[+2716]	417.29	>sp|Q9HC84|MUC5B_HUMAN Mucin-5B OS=Homo sapiens OX=9606 GN=MUC5B PE=1 SV=3
R.AFGQFFSPGEVIYN[+2157.783]K.T	HexNAc(6)Hex(4)NeuAc(1)	N[+2158]	463.47	>sp|Q9HC84|MUC5B_HUMAN Mucin-5B OS=Homo sapiens OX=9606 GN=MUC5B PE=1 SV=3
R.AFGQFFSPGEVIYN[+2221.788]K.T	HexNAc(4)Hex(6)Fuc(1)NeuAc(1)	N[+2222]	470.26	>sp|Q9HC84|MUC5B_HUMAN Mucin-5B OS=Homo sapiens OX=9606 GN=MUC5B PE=1 SV=3
R.AFGQFFSPGEVIYN[+1540.529]K.T	HexNAc(2)Hex(7)	N[+1541]	470.53	>sp|Q9HC84|MUC5B_HUMAN Mucin-5B OS=Homo sapiens OX=9606 GN=MUC5B PE=1 SV=3
R.AFGQFFSPGEVIYN[+2075.730]K.T	HexNAc(4)Hex(6)NeuAc(1)	N[+2076]	487.95	>sp|Q9HC84|MUC5B_HUMAN Mucin-5B OS=Homo sapiens OX=9606 GN=MUC5B PE=1 SV=3
R.AFGQFFSPGEVIYN[+2391.857]K.T	HexNAc(5)Hex(4)Fuc(1)NeuAc(2)	N[+2392]	494.98	>sp|Q9HC84|MUC5B_HUMAN Mucin-5B OS=Homo sapiens OX=9606 GN=MUC5B PE=1 SV=3
R.AFGQFFSPGEVIYN[+1702.581]K.T	HexNAc(2)Hex(8)	N[+1703]	667	>sp|Q9HC84|MUC5B_HUMAN Mucin-5B OS=Homo sapiens OX=9606 GN=MUC5B PE=1 SV=3
K.TITVSAELPKPSISSN[+1864.634]NSKPVEDK.D	HexNAc(2)Hex(9)	N[+1865]	308.99	>sp|P06731|CEAM5_HUMAN Carcinoembryonic antigen-related cell adhesion molecule 5 OS=Homo sapiens OX=9606 GN=CEACAM5 PE=1 SV=3
K.TITVSAELPKPSISSN[+1540.529]NSKPVEDK.D	HexNAc(2)Hex(7)	N[+1541]	411.78	>sp|P06731|CEAM5_HUMAN Carcinoembryonic antigen-related cell adhesion molecule 5 OS=Homo sapiens OX=9606 GN=CEACAM5 PE=1 SV=3
K.TITVSAELPKPSISSN[+1702.581]NSKPVEDK.D	HexNAc(2)Hex(8)	N[+1703]	497.17	>sp|P06731|CEAM5_HUMAN Carcinoembryonic antigen-related cell adhesion molecule 5 OS=Homo sapiens OX=9606 GN=CEACAM5 PE=1 SV=3
R.AYVC[+57.021]GIQNSVSAN[+2350.830]R.S	HexNAc(4)Hex(5)Fuc(1)NeuAc(2)	C[+57], N[+2351]	330.59	>sp|P06731|CEAM5_HUMAN Carcinoembryonic antigen-related cell adhesion molecule 5 OS=Homo sapiens OX=9606 GN=CEACAM5 PE=1 SV=3
R.AFGQFFSPGEVIYN[+2350.830]KTDR.A	HexNAc(4)Hex(5)Fuc(1)NeuAc(2)	N[+2351]	300.79	>sp|Q9HC84|MUC5B_HUMAN Mucin-5B OS=Homo sapiens OX=9606 GN=MUC5B PE=1 SV=3
R.AFGQFFSPGEVIYN[+2715.963]KTDR.A	HexNAc(5)Hex(6)Fuc(1)NeuAc(2)	N[+2716]	346.27	>sp|Q9HC84|MUC5B_HUMAN Mucin-5B OS=Homo sapiens OX=9606 GN=MUC5B PE=1 SV=3
R.AFGQFFSPGEVIYN[+2059.735]KTDR.A	HexNAc(4)Hex(5)Fuc(1)NeuAc(1)	N[+2060]	378.1	>sp|Q9HC84|MUC5B_HUMAN Mucin-5B OS=Homo sapiens OX=9606 GN=MUC5B PE=1 SV=3
K.ITPNNN[+2350.830]GTYAC[+57.021]FVSNLATGR.N	HexNAc(4)Hex(5)Fuc(1)NeuAc(2)	C[+57], N[+2351]	445.24	>sp|P06731|CEAM5_HUMAN Carcinoembryonic antigen-related cell adhesion molecule 5 OS=Homo sapiens OX=9606 GN=CEACAM5 PE=1 SV=3
R.QVNETWTLEN[+1565.560]C[+57.021]TVAR.C	HexNAc(3)Hex(5)Fuc(1)	C[+57], N[+1566]	434.23	>sp|Q9HC84|MUC5B_HUMAN Mucin-5B OS=Homo sapiens OX=9606 GN=MUC5B PE=1 SV=3
K.DGSDEPGTAAC[+57.021]PN[+1378.476]GSFHC[+57.021]TNTGYKPLYIPSNR.V	HexNAc(2)Hex(6)	C[+57]*2, N[+1378]	343.71	>sp|P14314|GLU2B_HUMAN Glucosidase 2 subunit beta OS=Homo sapiens OX=9606 GN=PRKCSH PE=1 SV=2
K.VDKDLQSLEDILHQVEN[+1913.677]K.T	HexNAc(4)Hex(5)NeuAc(1)	N[+1914]	333.5	>sp|P02679|FIBG_HUMAN Fibrinogen gamma chain OS=Homo sapiens OX=9606 GN=FGG PE=1 SV=3
K.VDKDLQSLEDILHQVEN[+2204.772]K.T	HexNAc(4)Hex(5)NeuAc(2)	N[+2205]	356.82	>sp|P02679|FIBG_HUMAN Fibrinogen gamma chain OS=Homo sapiens OX=9606 GN=FGG PE=1 SV=3
R.TSLELWMHTDPVSQKN[+1702.581]ESVR.N	HexNAc(2)Hex(8)	N[+1703]	306.27	>sp|Q92542|NICA_HUMAN Nicastrin OS=Homo sapiens OX=9606 GN=NCSTN PE=1 SV=2
K.VDKDLQSLEDILHQVEN[+2553.910]K.T	HexNAc(5)Hex(5)Fuc(1)NeuAc(2)	N[+2554]	456.54	>sp|P02679|FIBG_HUMAN Fibrinogen gamma chain OS=Homo sapiens OX=9606 GN=FGG PE=1 SV=3
K.VDKDLQSLEDILHQVEN[+1622.582]K.T	HexNAc(4)Hex(5)	N[+1623]	476.64	>sp|P02679|FIBG_HUMAN Fibrinogen gamma chain OS=Homo sapiens OX=9606 GN=FGG PE=1 SV=3
R.SC[+57.021]QDINEC[+57.021]EHRN[+1403.507]HTC[+57.021]NLQQTC[+57.021]YNLQGGFK.C	HexNAc(3)Hex(4)Fuc(1)	C[+57]*4, N[+1404]	350.34	>sp|Q9UBX5|FBLN5_HUMAN Fibulin-5 OS=Homo sapiens OX=9606 GN=FBLN5 PE=1 SV=1
K.DLQSLEDILHQVEN[+1913.677]K.T	HexNAc(4)Hex(5)NeuAc(1)	N[+1914]	308.33	>sp|P02679|FIBG_HUMAN Fibrinogen gamma chain OS=Homo sapiens OX=9606 GN=FGG PE=1 SV=3
K.LLHALGGDDFLGMLN[+1864.634]R.T	HexNAc(2)Hex(9)	N[+1865]	336.8	>sp|Q9UHG3|PCYOX_HUMAN Prenylcysteine oxidase 1 OS=Homo sapiens OX=9606 GN=PCYOX1 PE=1 SV=3
K.LLHALGGDDFLGMLN[+1702.581]R.T	HexNAc(2)Hex(8)	N[+1703]	569.01	>sp|Q9UHG3|PCYOX_HUMAN Prenylcysteine oxidase 1 OS=Homo sapiens OX=9606 GN=PCYOX1 PE=1 SV=3
K.LLHALGGDDFLGM[+15.995]LN[+1702.581]R.T	HexNAc(2)Hex(8)	M[+16], N[+1703]	317.23	>sp|Q9UHG3|PCYOX_HUMAN Prenylcysteine oxidase 1 OS=Homo sapiens OX=9606 GN=PCYOX1 PE=1 SV=3
K.GELN[+1540.529]TSIFSSR.P	HexNAc(2)Hex(7)	N[+1541]	336.73	>sp|Q9UHG3|PCYOX_HUMAN Prenylcysteine oxidase 1 OS=Homo sapiens OX=9606 GN=PCYOX1 PE=1 SV=3
K.GELN[+1864.634]TSIFSSR.P	HexNAc(2)Hex(9)	N[+1865]	336.75	>sp|Q9UHG3|PCYOX_HUMAN Prenylcysteine oxidase 1 OS=Homo sapiens OX=9606 GN=PCYOX1 PE=1 SV=3
K.GELN[+1702.581]TSIFSSR.P	HexNAc(2)Hex(8)	N[+1703]	363.01	>sp|Q9UHG3|PCYOX_HUMAN Prenylcysteine oxidase 1 OS=Homo sapiens OX=9606 GN=PCYOX1 PE=1 SV=3
R.VVLLDPKPVAN[+2350.830]VTC[+57.021]VNK.H	HexNAc(4)Hex(5)Fuc(1)NeuAc(2)	C[+57], N[+2351]	300.87	>sp|Q9HC84|MUC5B_HUMAN Mucin-5B OS=Homo sapiens OX=9606 GN=MUC5B PE=1 SV=3
R.VVLLDPKPVAN[+1864.634]VTC[+57.021]VNK.H	HexNAc(2)Hex(9)	C[+57], N[+1865]	306.98	>sp|Q9HC84|MUC5B_HUMAN Mucin-5B OS=Homo sapiens OX=9606 GN=MUC5B PE=1 SV=3
R.VVLLDPKPVAN[+2424.867]VTC[+57.021]VNK.H	HexNAc(5)Hex(6)Fuc(1)NeuAc(1)	C[+57], N[+2425]	307.3	>sp|Q9HC84|MUC5B_HUMAN Mucin-5B OS=Homo sapiens OX=9606 GN=MUC5B PE=1 SV=3
R.VVLLDPKPVAN[+2789.999]VTC[+57.021]VNK.H	HexNAc(6)Hex(7)Fuc(1)NeuAc(1)	C[+57], N[+2790]	307.87	>sp|Q9HC84|MUC5B_HUMAN Mucin-5B OS=Homo sapiens OX=9606 GN=MUC5B PE=1 SV=3
R.VVLLDPKPVAN[+1419.502]VTC[+57.021]VNK.H	HexNAc(3)Hex(5)	C[+57], N[+1420]	310.84	>sp|Q9HC84|MUC5B_HUMAN Mucin-5B OS=Homo sapiens OX=9606 GN=MUC5B PE=1 SV=3
R.VVLLDPKPVAN[+2059.735]VTC[+57.021]VNK.H	HexNAc(4)Hex(5)Fuc(1)NeuAc(1)	C[+57], N[+2060]	314.08	>sp|Q9HC84|MUC5B_HUMAN Mucin-5B OS=Homo sapiens OX=9606 GN=MUC5B PE=1 SV=3
R.VVLLDPKPVAN[+1606.587]VTC[+57.021]VNK.H	HexNAc(4)Hex(4)Fuc(1)	C[+57], N[+1607]	314.54	>sp|Q9HC84|MUC5B_HUMAN Mucin-5B OS=Homo sapiens OX=9606 GN=MUC5B PE=1 SV=3
R.VVLLDPKPVAN[+1710.598]VTC[+57.021]VNK.H	HexNAc(3)Hex(5)NeuAc(1)	C[+57], N[+1711]	316.86	>sp|Q9HC84|MUC5B_HUMAN Mucin-5B OS=Homo sapiens OX=9606 GN=MUC5B PE=1 SV=3
R.VVLLDPKPVAN[+2026.687]VTC[+57.021]VNK.H	HexNAc(2)Hex(10)	C[+57], N[+2027]	317.69	>sp|Q9HC84|MUC5B_HUMAN Mucin-5B OS=Homo sapiens OX=9606 GN=MUC5B PE=1 SV=3
R.VVLLDPKPVAN[+1403.507]VTC[+57.021]VNK.H	HexNAc(3)Hex(4)Fuc(1)	C[+57], N[+1404]	318.12	>sp|Q9HC84|MUC5B_HUMAN Mucin-5B OS=Homo sapiens OX=9606 GN=MUC5B PE=1 SV=3
R.VVLLDPKPVAN[+1694.603]VTC[+57.021]VNK.H	HexNAc(3)Hex(4)Fuc(1)NeuAc(1)	C[+57], N[+1695]	318.32	>sp|Q9HC84|MUC5B_HUMAN Mucin-5B OS=Homo sapiens OX=9606 GN=MUC5B PE=1 SV=3
R.VVLLDPKPVAN[+2100.761]VTC[+57.021]VNK.H	HexNAc(5)Hex(4)Fuc(1)NeuAc(1)	C[+57], N[+2101]	318.47	>sp|Q9HC84|MUC5B_HUMAN Mucin-5B OS=Homo sapiens OX=9606 GN=MUC5B PE=1 SV=3
R.VVLLDPKPVAN[+1930.692]VTC[+57.021]VNK.H	HexNAc(4)Hex(6)Fuc(1)	C[+57], N[+1931]	319.27	>sp|Q9HC84|MUC5B_HUMAN Mucin-5B OS=Homo sapiens OX=9606 GN=MUC5B PE=1 SV=3
R.VVLLDPKPVAN[+1768.640]VTC[+57.021]VNK.H	HexNAc(4)Hex(5)Fuc(1)	C[+57], N[+1769]	319.42	>sp|Q9HC84|MUC5B_HUMAN Mucin-5B OS=Homo sapiens OX=9606 GN=MUC5B PE=1 SV=3
R.VVLLDPKPVAN[+1897.682]VTC[+57.021]VNK.H	HexNAc(4)Hex(4)Fuc(1)NeuAc(1)	C[+57], N[+1898]	320.24	>sp|Q9HC84|MUC5B_HUMAN Mucin-5B OS=Homo sapiens OX=9606 GN=MUC5B PE=1 SV=3
R.VVLLDPKPVAN[+2133.772]VTC[+57.021]VNK.H	HexNAc(5)Hex(6)Fuc(1)	C[+57], N[+2134]	335	>sp|Q9HC84|MUC5B_HUMAN Mucin-5B OS=Homo sapiens OX=9606 GN=MUC5B PE=1 SV=3
R.VVLLDPKPVAN[+2018.708]VTC[+57.021]VNK.H	HexNAc(3)Hex(6)Fuc(1)NeuAc(1)	C[+57], N[+2019]	337.32	>sp|Q9HC84|MUC5B_HUMAN Mucin-5B OS=Homo sapiens OX=9606 GN=MUC5B PE=1 SV=3
R.VVLLDPKPVAN[+1581.555]VTC[+57.021]VNK.H	HexNAc(3)Hex(6)	C[+57], N[+1582]	346.17	>sp|Q9HC84|MUC5B_HUMAN Mucin-5B OS=Homo sapiens OX=9606 GN=MUC5B PE=1 SV=3
R.VVLLDPKPVAN[+1565.560]VTC[+57.021]VNK.H	HexNAc(3)Hex(5)Fuc(1)	C[+57], N[+1566]	359.59	>sp|Q9HC84|MUC5B_HUMAN Mucin-5B OS=Homo sapiens OX=9606 GN=MUC5B PE=1 SV=3
R.VVLLDPKPVAN[+1362.481]VTC[+57.021]VNK.H	HexNAc(2)Hex(5)Fuc(1)	C[+57], N[+1362]	362.47	>sp|Q9HC84|MUC5B_HUMAN Mucin-5B OS=Homo sapiens OX=9606 GN=MUC5B PE=1 SV=3
R.VVLLDPKPVAN[+1216.423]VTC[+57.021]VNK.H	HexNAc(2)Hex(5)	C[+57], N[+1216]	384.07	>sp|Q9HC84|MUC5B_HUMAN Mucin-5B OS=Homo sapiens OX=9606 GN=MUC5B PE=1 SV=3
R.VVLLDPKPVAN[+2878.015]VTC[+57.021]VNK.H	HexNAc(5)Hex(7)Fuc(1)NeuAc(2)	C[+57], N[+2878]	385.86	>sp|Q9HC84|MUC5B_HUMAN Mucin-5B OS=Homo sapiens OX=9606 GN=MUC5B PE=1 SV=3
R.VVLLDPKPVAN[+1872.651]VTC[+57.021]VNK.H	HexNAc(3)Hex(6)NeuAc(1)	C[+57], N[+1873]	390.54	>sp|Q9HC84|MUC5B_HUMAN Mucin-5B OS=Homo sapiens OX=9606 GN=MUC5B PE=1 SV=3
R.VVLLDPKPVAN[+2221.788]VTC[+57.021]VNK.H	HexNAc(4)Hex(6)Fuc(1)NeuAc(1)	C[+57], N[+2222]	394.42	>sp|Q9HC84|MUC5B_HUMAN Mucin-5B OS=Homo sapiens OX=9606 GN=MUC5B PE=1 SV=3
R.VVLLDPKPVAN[+1727.613]VTC[+57.021]VNK.H	HexNAc(3)Hex(6)Fuc(1)	C[+57], N[+1728]	422.22	>sp|Q9HC84|MUC5B_HUMAN Mucin-5B OS=Homo sapiens OX=9606 GN=MUC5B PE=1 SV=3
R.VVLLDPKPVAN[+1540.529]VTC[+57.021]VNK.H	HexNAc(2)Hex(7)	C[+57], N[+1541]	434.05	>sp|Q9HC84|MUC5B_HUMAN Mucin-5B OS=Homo sapiens OX=9606 GN=MUC5B PE=1 SV=3
R.VVLLDPKPVAN[+1702.581]VTC[+57.021]VNK.H	HexNAc(2)Hex(8)	C[+57], N[+1703]	450.48	>sp|Q9HC84|MUC5B_HUMAN Mucin-5B OS=Homo sapiens OX=9606 GN=MUC5B PE=1 SV=3
R.VVLLDPKPVAN[+1241.454]VTC[+57.021]VNK.H	HexNAc(3)Hex(3)Fuc(1)	C[+57], N[+1241]	489.54	>sp|Q9HC84|MUC5B_HUMAN Mucin-5B OS=Homo sapiens OX=9606 GN=MUC5B PE=1 SV=3
R.VVLLDPKPVAN[+1038.375]VTC[+57.021]VNK.H	HexNAc(2)Hex(3)Fuc(1)	C[+57], N[+1038]	617.51	>sp|Q9HC84|MUC5B_HUMAN Mucin-5B OS=Homo sapiens OX=9606 GN=MUC5B PE=1 SV=3
R.SC[+57.021]QDINEC[+57.021]EHRN[+1768.640]HTC[+57.021]NLQQTC[+57.021]YNLQGGFK.C	HexNAc(4)Hex(5)Fuc(1)	C[+57]*4, N[+1769]	636.56	>sp|Q9UBX5|FBLN5_HUMAN Fibulin-5 OS=Homo sapiens OX=9606 GN=FBLN5 PE=1 SV=1
K.AN[+1864.634]NSWFQSILR.Q	HexNAc(2)Hex(9)	N[+1865]	317.94	>sp|Q92542|NICA_HUMAN Nicastrin OS=Homo sapiens OX=9606 GN=NCSTN PE=1 SV=2
K.PVAN[+2350.830]VTC[+57.021]VNK.H	HexNAc(4)Hex(5)Fuc(1)NeuAc(2)	C[+57], N[+2351]	306.19	>sp|Q9HC84|MUC5B_HUMAN Mucin-5B OS=Homo sapiens OX=9606 GN=MUC5B PE=1 SV=3
K.PVAN[+1565.560]VTC[+57.021]VNK.H	HexNAc(3)Hex(5)Fuc(1)	C[+57], N[+1566]	358.12	>sp|Q9HC84|MUC5B_HUMAN Mucin-5B OS=Homo sapiens OX=9606 GN=MUC5B PE=1 SV=3
K.PVAN[+1768.640]VTC[+57.021]VNK.H	HexNAc(4)Hex(5)Fuc(1)	C[+57], N[+1769]	359.46	>sp|Q9HC84|MUC5B_HUMAN Mucin-5B OS=Homo sapiens OX=9606 GN=MUC5B PE=1 SV=3
K.PVAN[+1710.598]VTC[+57.021]VNK.H	HexNAc(3)Hex(5)NeuAc(1)	C[+57], N[+1711]	389.38	>sp|Q9HC84|MUC5B_HUMAN Mucin-5B OS=Homo sapiens OX=9606 GN=MUC5B PE=1 SV=3
K.PVAN[+2018.708]VTC[+57.021]VNK.H	HexNAc(3)Hex(6)Fuc(1)NeuAc(1)	C[+57], N[+2019]	425.67	>sp|Q9HC84|MUC5B_HUMAN Mucin-5B OS=Homo sapiens OX=9606 GN=MUC5B PE=1 SV=3
K.PVAN[+1727.613]VTC[+57.021]VNK.H	HexNAc(3)Hex(6)Fuc(1)	C[+57], N[+1728]	430.2	>sp|Q9HC84|MUC5B_HUMAN Mucin-5B OS=Homo sapiens OX=9606 GN=MUC5B PE=1 SV=3
K.PVAN[+1581.555]VTC[+57.021]VNK.H	HexNAc(3)Hex(6)	C[+57], N[+1582]	449.92	>sp|Q9HC84|MUC5B_HUMAN Mucin-5B OS=Homo sapiens OX=9606 GN=MUC5B PE=1 SV=3
K.PVAN[+1694.603]VTC[+57.021]VNK.H	HexNAc(3)Hex(4)Fuc(1)NeuAc(1)	C[+57], N[+1695]	470.52	>sp|Q9HC84|MUC5B_HUMAN Mucin-5B OS=Homo sapiens OX=9606 GN=MUC5B PE=1 SV=3
K.PVAN[+2059.735]VTC[+57.021]VNK.H	HexNAc(4)Hex(5)Fuc(1)NeuAc(1)	C[+57], N[+2060]	474.33	>sp|Q9HC84|MUC5B_HUMAN Mucin-5B OS=Homo sapiens OX=9606 GN=MUC5B PE=1 SV=3
K.PVAN[+1872.651]VTC[+57.021]VNK.H	HexNAc(3)Hex(6)NeuAc(1)	C[+57], N[+1873]	493.22	>sp|Q9HC84|MUC5B_HUMAN Mucin-5B OS=Homo sapiens OX=9606 GN=MUC5B PE=1 SV=3
K.PVAN[+1702.581]VTC[+57.021]VNK.H	HexNAc(2)Hex(8)	C[+57], N[+1703]	516.28	>sp|Q9HC84|MUC5B_HUMAN Mucin-5B OS=Homo sapiens OX=9606 GN=MUC5B PE=1 SV=3
K.PVAN[+1864.634]VTC[+57.021]VNK.H	HexNAc(2)Hex(9)	C[+57], N[+1865]	525.6	>sp|Q9HC84|MUC5B_HUMAN Mucin-5B OS=Homo sapiens OX=9606 GN=MUC5B PE=1 SV=3
K.PVAN[+1403.507]VTC[+57.021]VNK.H	HexNAc(3)Hex(4)Fuc(1)	C[+57], N[+1404]	563.66	>sp|Q9HC84|MUC5B_HUMAN Mucin-5B OS=Homo sapiens OX=9606 GN=MUC5B PE=1 SV=3
R.RNPPMGGNVVIFDTVITNQEEPYQN[+1702.581]HSGR.F	HexNAc(2)Hex(8)	N[+1703]	377.53	>sp|P02745|C1QA_HUMAN Complement C1q subcomponent subunit A OS=Homo sapiens OX=9606 GN=C1QA PE=1 SV=2
K.TN[+1864.634]ITLVC[+57.021]KPGDLESAPVLR.T	HexNAc(2)Hex(9)	C[+57], N[+1865]	305.69	>sp|P11717|MPRI_HUMAN Cation-independent mannose-6-phosphate receptor OS=Homo sapiens OX=9606 GN=IGF2R PE=1 SV=3
K.TN[+1378.476]ITLVC[+57.021]KPGDLESAPVLR.T	HexNAc(2)Hex(6)	C[+57], N[+1378]	326.21	>sp|P11717|MPRI_HUMAN Cation-independent mannose-6-phosphate receptor OS=Homo sapiens OX=9606 GN=IGF2R PE=1 SV=3
K.TN[+1540.529]ITLVC[+57.021]KPGDLESAPVLR.T	HexNAc(2)Hex(7)	C[+57], N[+1541]	387.45	>sp|P11717|MPRI_HUMAN Cation-independent mannose-6-phosphate receptor OS=Homo sapiens OX=9606 GN=IGF2R PE=1 SV=3
K.TN[+1702.581]ITLVC[+57.021]KPGDLESAPVLR.T	HexNAc(2)Hex(8)	C[+57], N[+1703]	432.75	>sp|P11717|MPRI_HUMAN Cation-independent mannose-6-phosphate receptor OS=Homo sapiens OX=9606 GN=IGF2R PE=1 SV=3
K.AN[+1702.581]NSWFQSILR.Q	HexNAc(2)Hex(8)	N[+1703]	389.32	>sp|Q92542|NICA_HUMAN Nicastrin OS=Homo sapiens OX=9606 GN=NCSTN PE=1 SV=2
R.HGNLYDLKPLGLN[+2059.735]DTIVSAGEYTYYFR.V	HexNAc(4)Hex(5)Fuc(1)NeuAc(1)	N[+2060]	328.48	>sp|P11717|MPRI_HUMAN Cation-independent mannose-6-phosphate receptor OS=Homo sapiens OX=9606 GN=IGF2R PE=1 SV=3
R.HGNLYDLKPLGLN[+1702.581]DTIVSAGEYTYYFR.V	HexNAc(2)Hex(8)	N[+1703]	366.63	>sp|P11717|MPRI_HUMAN Cation-independent mannose-6-phosphate receptor OS=Homo sapiens OX=9606 GN=IGF2R PE=1 SV=3
R.N[+1540.529]VTWK.L	HexNAc(2)Hex(7)	N[+1541]	431.36	>sp|P50454|SERPH_HUMAN Serpin H1 OS=Homo sapiens OX=9606 GN=SERPINH1 PE=1 SV=2
R.GN[+1913.677]C[+57.021]TYVLMR.E	HexNAc(4)Hex(5)NeuAc(1)	C[+57], N[+1914]	303.29	>sp|Q9HC84|MUC5B_HUMAN Mucin-5B OS=Homo sapiens OX=9606 GN=MUC5B PE=1 SV=3
R.GN[+2350.830]C[+57.021]TYVLMR.E	HexNAc(4)Hex(5)Fuc(1)NeuAc(2)	C[+57], N[+2351]	312.52	>sp|Q9HC84|MUC5B_HUMAN Mucin-5B OS=Homo sapiens OX=9606 GN=MUC5B PE=1 SV=3
R.GN[+2059.735]C[+57.021]TYVLMR.E	HexNAc(4)Hex(5)Fuc(1)NeuAc(1)	C[+57], N[+2060]	322.49	>sp|Q9HC84|MUC5B_HUMAN Mucin-5B OS=Homo sapiens OX=9606 GN=MUC5B PE=1 SV=3
R.GN[+1694.603]C[+57.021]TYVLMR.E	HexNAc(3)Hex(4)Fuc(1)NeuAc(1)	C[+57], N[+1695]	323.31	>sp|Q9HC84|MUC5B_HUMAN Mucin-5B OS=Homo sapiens OX=9606 GN=MUC5B PE=1 SV=3
R.GN[+1872.651]C[+57.021]TYVLMR.E	HexNAc(3)Hex(6)NeuAc(1)	C[+57], N[+1873]	355.94	>sp|Q9HC84|MUC5B_HUMAN Mucin-5B OS=Homo sapiens OX=9606 GN=MUC5B PE=1 SV=3
R.GN[+1864.634]C[+57.021]TYVLMR.E	HexNAc(2)Hex(9)	C[+57], N[+1865]	422.46	>sp|Q9HC84|MUC5B_HUMAN Mucin-5B OS=Homo sapiens OX=9606 GN=MUC5B PE=1 SV=3
R.GN[+1702.581]C[+57.021]TYVLMR.E	HexNAc(2)Hex(8)	C[+57], N[+1703]	441.38	>sp|Q9HC84|MUC5B_HUMAN Mucin-5B OS=Homo sapiens OX=9606 GN=MUC5B PE=1 SV=3
K.QSVPAHFVALN[+1540.529]GSK.L	HexNAc(2)Hex(7)	N[+1541]	415.07	>sp|P06681|CO2_HUMAN Complement C2 OS=Homo sapiens OX=9606 GN=C2 PE=1 SV=2
K.QSVPAHFVALN[+1378.476]GSK.L	HexNAc(2)Hex(6)	N[+1378]	435.69	>sp|P06681|CO2_HUMAN Complement C2 OS=Homo sapiens OX=9606 GN=C2 PE=1 SV=2
R.EIHARFGN[+2586.920]LSLYLDNHYC[+57.021]TASATAAAAR.C	HexNAc(5)Hex(7)Fuc(1)NeuAc(1)	C[+57], N[+2587]	457.13	>sp|Q9HC84|MUC5B_HUMAN Mucin-5B OS=Homo sapiens OX=9606 GN=MUC5B PE=1 SV=3
R.FTFTSHTPGEHQIC[+57.021]LHSN[+1540.529]STK.F	HexNAc(2)Hex(7)	C[+57], N[+1541]	308.3	>sp|Q9BVK6|TMED9_HUMAN Transmembrane emp24 domain-containing protein 9 OS=Homo sapiens OX=9606 GN=TMED9 PE=1 SV=2
R.FTFTSHTPGEHQIC[+57.021]LHSN[+1444.534]STK.F	HexNAc(4)Hex(3)Fuc(1)	C[+57], N[+1445]	358.6	>sp|Q9BVK6|TMED9_HUMAN Transmembrane emp24 domain-containing protein 9 OS=Homo sapiens OX=9606 GN=TMED9 PE=1 SV=2
R.FTFTSHTPGEHQIC[+57.021]LHSN[+1241.454]STK.F	HexNAc(3)Hex(3)Fuc(1)	C[+57], N[+1241]	362.76	>sp|Q9BVK6|TMED9_HUMAN Transmembrane emp24 domain-containing protein 9 OS=Homo sapiens OX=9606 GN=TMED9 PE=1 SV=2
R.FTFTSHTPGEHQIC[+57.021]LHSN[+2204.772]STK.F	HexNAc(4)Hex(5)NeuAc(2)	C[+57], N[+2205]	364.4	>sp|Q9BVK6|TMED9_HUMAN Transmembrane emp24 domain-containing protein 9 OS=Homo sapiens OX=9606 GN=TMED9 PE=1 SV=2
R.FTFTSHTPGEHQIC[+57.021]LHSN[+1702.581]STK.F	HexNAc(2)Hex(8)	C[+57], N[+1703]	365.7	>sp|Q9BVK6|TMED9_HUMAN Transmembrane emp24 domain-containing protein 9 OS=Homo sapiens OX=9606 GN=TMED9 PE=1 SV=2
R.FTFTSHTPGEHQIC[+57.021]LHSN[+2157.783]STK.F	HexNAc(6)Hex(4)NeuAc(1)	C[+57], N[+2158]	398.2	>sp|Q9BVK6|TMED9_HUMAN Transmembrane emp24 domain-containing protein 9 OS=Homo sapiens OX=9606 GN=TMED9 PE=1 SV=2
R.FTFTSHTPGEHQIC[+57.021]LHSN[+1647.613]STK.F	HexNAc(5)Hex(3)Fuc(1)	C[+57], N[+1648]	410.53	>sp|Q9BVK6|TMED9_HUMAN Transmembrane emp24 domain-containing protein 9 OS=Homo sapiens OX=9606 GN=TMED9 PE=1 SV=2
R.FTFTSHTPGEHQIC[+57.021]LHSN[+1378.476]STK.F	HexNAc(2)Hex(6)	C[+57], N[+1378]	436.04	>sp|Q9BVK6|TMED9_HUMAN Transmembrane emp24 domain-containing protein 9 OS=Homo sapiens OX=9606 GN=TMED9 PE=1 SV=2
R.FTFTSHTPGEHQIC[+57.021]LHSN[+1216.423]STK.F	HexNAc(2)Hex(5)	C[+57], N[+1216]	497.69	>sp|Q9BVK6|TMED9_HUMAN Transmembrane emp24 domain-containing protein 9 OS=Homo sapiens OX=9606 GN=TMED9 PE=1 SV=2
R.FGN[+2789.999]LSLYLDNHYC[+57.021]TASATAAAAR.C	HexNAc(6)Hex(7)Fuc(1)NeuAc(1)	C[+57], N[+2790]	304.57	>sp|Q9HC84|MUC5B_HUMAN Mucin-5B OS=Homo sapiens OX=9606 GN=MUC5B PE=1 SV=3
R.FGN[+2133.772]LSLYLDNHYC[+57.021]TASATAAAAR.C	HexNAc(5)Hex(6)Fuc(1)	C[+57], N[+2134]	308.65	>sp|Q9HC84|MUC5B_HUMAN Mucin-5B OS=Homo sapiens OX=9606 GN=MUC5B PE=1 SV=3
R.FGN[+1897.682]LSLYLDNHYC[+57.021]TASATAAAAR.C	HexNAc(4)Hex(4)Fuc(1)NeuAc(1)	C[+57], N[+1898]	310.8	>sp|Q9HC84|MUC5B_HUMAN Mucin-5B OS=Homo sapiens OX=9606 GN=MUC5B PE=1 SV=3
R.FGN[+2059.735]LSLYLDNHYC[+57.021]TASATAAAAR.C	HexNAc(4)Hex(5)Fuc(1)NeuAc(1)	C[+57], N[+2060]	317.35	>sp|Q9HC84|MUC5B_HUMAN Mucin-5B OS=Homo sapiens OX=9606 GN=MUC5B PE=1 SV=3
R.FGN[+2424.867]LSLYLDNHYC[+57.021]TASATAAAAR.C	HexNAc(5)Hex(6)Fuc(1)NeuAc(1)	C[+57], N[+2425]	338.31	>sp|Q9HC84|MUC5B_HUMAN Mucin-5B OS=Homo sapiens OX=9606 GN=MUC5B PE=1 SV=3
R.FGN[+2715.963]LSLYLDNHYC[+57.021]TASATAAAAR.C	HexNAc(5)Hex(6)Fuc(1)NeuAc(2)	C[+57], N[+2716]	346.15	>sp|Q9HC84|MUC5B_HUMAN Mucin-5B OS=Homo sapiens OX=9606 GN=MUC5B PE=1 SV=3
R.FGN[+1768.640]LSLYLDNHYC[+57.021]TASATAAAAR.C	HexNAc(4)Hex(5)Fuc(1)	C[+57], N[+1769]	367.78	>sp|Q9HC84|MUC5B_HUMAN Mucin-5B OS=Homo sapiens OX=9606 GN=MUC5B PE=1 SV=3
R.FGN[+2350.830]LSLYLDNHYC[+57.021]TASATAAAAR.C	HexNAc(4)Hex(5)Fuc(1)NeuAc(2)	C[+57], N[+2351]	384.38	>sp|Q9HC84|MUC5B_HUMAN Mucin-5B OS=Homo sapiens OX=9606 GN=MUC5B PE=1 SV=3
R.FGN[+1540.529]LSLYLDNHYC[+57.021]TASATAAAAR.C	HexNAc(2)Hex(7)	C[+57], N[+1541]	425.21	>sp|Q9HC84|MUC5B_HUMAN Mucin-5B OS=Homo sapiens OX=9606 GN=MUC5B PE=1 SV=3
R.FGN[+2100.761]LSLYLDNHYC[+57.021]TASATAAAAR.C	HexNAc(5)Hex(4)Fuc(1)NeuAc(1)	C[+57], N[+2101]	431.48	>sp|Q9HC84|MUC5B_HUMAN Mucin-5B OS=Homo sapiens OX=9606 GN=MUC5B PE=1 SV=3
R.FGN[+1403.507]LSLYLDNHYC[+57.021]TASATAAAAR.C	HexNAc(3)Hex(4)Fuc(1)	C[+57], N[+1404]	675.94	>sp|Q9HC84|MUC5B_HUMAN Mucin-5B OS=Homo sapiens OX=9606 GN=MUC5B PE=1 SV=3
R.FGN[+1702.581]LSLYLDNHYC[+57.021]TASATAAAAR.C	HexNAc(2)Hex(8)	C[+57], N[+1703]	912.3	>sp|Q9HC84|MUC5B_HUMAN Mucin-5B OS=Homo sapiens OX=9606 GN=MUC5B PE=1 SV=3
K.IN[+3081.095]GTQIC[+57.021]PNDLVAFHDFSSDLENVPHLR.Y	HexNAc(6)Hex(7)Fuc(1)NeuAc(2)	C[+57], N[+3081]	379.01	>sp|P51888|PRELP_HUMAN Prolargin OS=Homo sapiens OX=9606 GN=PRELP PE=1 SV=1
K.IN[+2350.830]GTQIC[+57.021]PNDLVAFHDFSSDLENVPHLR.Y	HexNAc(4)Hex(5)Fuc(1)NeuAc(2)	C[+57], N[+2351]	381.98	>sp|P51888|PRELP_HUMAN Prolargin OS=Homo sapiens OX=9606 GN=PRELP PE=1 SV=1
K.YNSQN[+2204.772]QSNNQFVLYR.I	HexNAc(4)Hex(5)NeuAc(2)	N[+2205]	304.26	>sp|P01042|KNG1_HUMAN Kininogen-1 OS=Homo sapiens OX=9606 GN=KNG1 PE=1 SV=2
K.IN[+2715.963]GTQIC[+57.021]PNDLVAFHDFSSDLENVPHLR.Y	HexNAc(5)Hex(6)Fuc(1)NeuAc(2)	C[+57], N[+2716]	398.05	>sp|P51888|PRELP_HUMAN Prolargin OS=Homo sapiens OX=9606 GN=PRELP PE=1 SV=1
R.HGIQYFNN[+2204.772]NTQHSSLFMLNEVK.R	HexNAc(4)Hex(5)NeuAc(2)	N[+2205]	309.77	>sp|P01042|KNG1_HUMAN Kininogen-1 OS=Homo sapiens OX=9606 GN=KNG1 PE=1 SV=2
R.HGIQYFNN[+2861.000]NTQHSSLFMLNEVK.R	HexNAc(5)Hex(6)NeuAc(3)	N[+2861]	423.25	>sp|P01042|KNG1_HUMAN Kininogen-1 OS=Homo sapiens OX=9606 GN=KNG1 PE=1 SV=2
R.HGIQYFNN[+2204.772]NTQHSSLFMLNEVKR.A	HexNAc(4)Hex(5)NeuAc(2)	N[+2205]	316.5	>sp|P01042|KNG1_HUMAN Kininogen-1 OS=Homo sapiens OX=9606 GN=KNG1 PE=1 SV=2
R.ITYSIVQTN[+2861.000]C[+57.021]SK.E	HexNAc(5)Hex(6)NeuAc(3)	C[+57], N[+2861]	308.13	>sp|P01042|KNG1_HUMAN Kininogen-1 OS=Homo sapiens OX=9606 GN=KNG1 PE=1 SV=2
R.ITYSIVQTN[+2204.772]C[+57.021]SK.E	HexNAc(4)Hex(5)NeuAc(2)	C[+57], N[+2205]	334.44	>sp|P01042|KNG1_HUMAN Kininogen-1 OS=Homo sapiens OX=9606 GN=KNG1 PE=1 SV=2
K.LNAENN[+2204.772]ATFYFK.I	HexNAc(4)Hex(5)NeuAc(2)	N[+2205]	352.85	>sp|P01042|KNG1_HUMAN Kininogen-1 OS=Homo sapiens OX=9606 GN=KNG1 PE=1 SV=2
R.EEQFN[+1647.613]STYR.V	HexNAc(5)Hex(3)Fuc(1)	N[+1648]	301.8	>sp|P01861|IGHG4_HUMAN Immunoglobulin heavy constant gamma 4 OS=Homo sapiens OX=9606 GN=IGHG4 PE=1 SV=1
R.EEQFN[+1606.587]STYR.V	HexNAc(4)Hex(4)Fuc(1)	N[+1607]	313.58	>sp|P01861|IGHG4_HUMAN Immunoglobulin heavy constant gamma 4 OS=Homo sapiens OX=9606 GN=IGHG4 PE=1 SV=1
R.EEQFN[+1897.682]STYR.V	HexNAc(4)Hex(4)Fuc(1)NeuAc(1)	N[+1898]	327.66	>sp|P01861|IGHG4_HUMAN Immunoglobulin heavy constant gamma 4 OS=Homo sapiens OX=9606 GN=IGHG4 PE=1 SV=1
R.EEQFN[+1444.534]STYR.V	HexNAc(4)Hex(3)Fuc(1)	N[+1445]	344.72	>sp|P01861|IGHG4_HUMAN Immunoglobulin heavy constant gamma 4 OS=Homo sapiens OX=9606 GN=IGHG4 PE=1 SV=1
R.LPYSLFHN[+1694.603]NTEGQC[+57.021]GTC[+57.021]TNNQR.D	HexNAc(3)Hex(4)Fuc(1)NeuAc(1)	C[+57]*2, N[+1695]	303.46	>sp|Q9HC84|MUC5B_HUMAN Mucin-5B OS=Homo sapiens OX=9606 GN=MUC5B PE=1 SV=3
R.LPYSLFHN[+2350.830]NTEGQC[+57.021]GTC[+57.021]TNNQR.D	HexNAc(4)Hex(5)Fuc(1)NeuAc(2)	C[+57]*2, N[+2351]	303.5	>sp|Q9HC84|MUC5B_HUMAN Mucin-5B OS=Homo sapiens OX=9606 GN=MUC5B PE=1 SV=3
R.LPYSLFHN[+1897.682]NTEGQC[+57.021]GTC[+57.021]TNNQR.D	HexNAc(4)Hex(4)Fuc(1)NeuAc(1)	C[+57]*2, N[+1898]	305.18	>sp|Q9HC84|MUC5B_HUMAN Mucin-5B OS=Homo sapiens OX=9606 GN=MUC5B PE=1 SV=3
R.LPYSLFHN[+2789.999]NTEGQC[+57.021]GTC[+57.021]TNNQR.D	HexNAc(6)Hex(7)Fuc(1)NeuAc(1)	C[+57]*2, N[+2790]	307.57	>sp|Q9HC84|MUC5B_HUMAN Mucin-5B OS=Homo sapiens OX=9606 GN=MUC5B PE=1 SV=3
R.LPYSLFHN[+1768.640]NTEGQC[+57.021]GTC[+57.021]TNNQR.D	HexNAc(4)Hex(5)Fuc(1)	C[+57]*2, N[+1769]	314.56	>sp|Q9HC84|MUC5B_HUMAN Mucin-5B OS=Homo sapiens OX=9606 GN=MUC5B PE=1 SV=3
R.LPYSLFHN[+2424.867]NTEGQC[+57.021]GTC[+57.021]TNNQR.D	HexNAc(5)Hex(6)Fuc(1)NeuAc(1)	C[+57]*2, N[+2425]	325	>sp|Q9HC84|MUC5B_HUMAN Mucin-5B OS=Homo sapiens OX=9606 GN=MUC5B PE=1 SV=3
R.LPYSLFHN[+1704.635]NTEGQC[+57.021]GTC[+57.021]TNNQR.D	HexNAc(6)Hex(3)	C[+57]*2, N[+1705]	374.89	>sp|Q9HC84|MUC5B_HUMAN Mucin-5B OS=Homo sapiens OX=9606 GN=MUC5B PE=1 SV=3
R.LPYSLFHN[+1540.529]NTEGQC[+57.021]GTC[+57.021]TNNQR.D	HexNAc(2)Hex(7)	C[+57]*2, N[+1541]	391.29	>sp|Q9HC84|MUC5B_HUMAN Mucin-5B OS=Homo sapiens OX=9606 GN=MUC5B PE=1 SV=3
R.LPYSLFHN[+2059.735]NTEGQC[+57.021]GTC[+57.021]TNNQR.D	HexNAc(4)Hex(5)Fuc(1)NeuAc(1)	C[+57]*2, N[+2060]	393.46	>sp|Q9HC84|MUC5B_HUMAN Mucin-5B OS=Homo sapiens OX=9606 GN=MUC5B PE=1 SV=3
R.LPYSLFHN[+1216.423]NTEGQC[+57.021]GTC[+57.021]TNNQR.D	HexNAc(2)Hex(5)	C[+57]*2, N[+1216]	448.99	>sp|Q9HC84|MUC5B_HUMAN Mucin-5B OS=Homo sapiens OX=9606 GN=MUC5B PE=1 SV=3
R.LPYSLFHN[+1864.634]NTEGQC[+57.021]GTC[+57.021]TNNQR.D	HexNAc(2)Hex(9)	C[+57]*2, N[+1865]	468.64	>sp|Q9HC84|MUC5B_HUMAN Mucin-5B OS=Homo sapiens OX=9606 GN=MUC5B PE=1 SV=3
R.LPYSLFHN[+1702.581]NTEGQC[+57.021]GTC[+57.021]TNNQR.D	HexNAc(2)Hex(8)	C[+57]*2, N[+1703]	705.92	>sp|Q9HC84|MUC5B_HUMAN Mucin-5B OS=Homo sapiens OX=9606 GN=MUC5B PE=1 SV=3
K.HTNMN[+1378.476]LTQLK.V	HexNAc(2)Hex(6)	N[+1378]	314.89	>sp|Q15165|PON2_HUMAN Serum paraoxonase/arylesterase 2 OS=Homo sapiens OX=9606 GN=PON2 PE=1 SV=4
R.YNQETPMEIC[+57.021]LN[+1540.529]GTPALAYLASAPPPLC[+57.021]PSGR.T	HexNAc(2)Hex(7)	C[+57]*2, N[+1541]	306.17	>sp|Q8IV08|PLD3_HUMAN 5'-3' exonuclease PLD3 OS=Homo sapiens OX=9606 GN=PLD3 PE=1 SV=1
R.YNQETPMEIC[+57.021]LN[+1702.581]GTPALAYLASAPPPLC[+57.021]PSGR.T	HexNAc(2)Hex(8)	C[+57]*2, N[+1703]	387.81	>sp|Q8IV08|PLD3_HUMAN 5'-3' exonuclease PLD3 OS=Homo sapiens OX=9606 GN=PLD3 PE=1 SV=1
R.YNQETPMEIC[+57.021]LN[+1378.476]GTPALAYLASAPPPLC[+57.021]PSGR.T	HexNAc(2)Hex(6)	C[+57]*2, N[+1378]	390	>sp|Q8IV08|PLD3_HUMAN 5'-3' exonuclease PLD3 OS=Homo sapiens OX=9606 GN=PLD3 PE=1 SV=1
R.YNQETPMEIC[+57.021]LN[+1864.634]GTPALAYLASAPPPLC[+57.021]PSGR.T	HexNAc(2)Hex(9)	C[+57]*2, N[+1865]	417.97	>sp|Q8IV08|PLD3_HUMAN 5'-3' exonuclease PLD3 OS=Homo sapiens OX=9606 GN=PLD3 PE=1 SV=1
R.YNQETPM[+15.995]EIC[+57.021]LN[+1540.529]GTPALAYLASAPPPLC[+57.021]PSGR.T	HexNAc(2)Hex(7)	C[+57]*2, M[+16], N[+1541]	325.97	>sp|Q8IV08|PLD3_HUMAN 5'-3' exonuclease PLD3 OS=Homo sapiens OX=9606 GN=PLD3 PE=1 SV=1
R.DN[+1038.375]HTHSDIQVK.L	HexNAc(2)Hex(3)Fuc(1)	N[+1038]	365.42	>sp|Q8IV08|PLD3_HUMAN 5'-3' exonuclease PLD3 OS=Homo sapiens OX=9606 GN=PLD3 PE=1 SV=1
R.DN[+1694.603]HTHSDIQVK.L	HexNAc(3)Hex(4)Fuc(1)NeuAc(1)	N[+1695]	436.02	>sp|Q8IV08|PLD3_HUMAN 5'-3' exonuclease PLD3 OS=Homo sapiens OX=9606 GN=PLD3 PE=1 SV=1
K.HTNMN[+1540.529]LTQLK.V	HexNAc(2)Hex(7)	N[+1541]	386.82	>sp|Q15165|PON2_HUMAN Serum paraoxonase/arylesterase 2 OS=Homo sapiens OX=9606 GN=PON2 PE=1 SV=4
R.FLQQDKYEC[+57.021]HFFN[+1378.476]GTER.V	HexNAc(2)Hex(6)	C[+57], N[+1378]	386.36	>sp|Q30154|DRB5_HUMAN HLA class II histocompatibility antigen, DR beta 5 chain OS=Homo sapiens OX=9606 GN=HLA-DRB5 PE=1 SV=1
R.FLQQDKYEC[+57.021]HFFN[+1702.581]GTER.V	HexNAc(2)Hex(8)	C[+57], N[+1703]	391.55	>sp|Q30154|DRB5_HUMAN HLA class II histocompatibility antigen, DR beta 5 chain OS=Homo sapiens OX=9606 GN=HLA-DRB5 PE=1 SV=1
R.AENPC[+57.021]C[+57.021]PETVC[+57.021]VC[+57.021]N[+2350.830]TTTC[+57.021]PQSLPVC[+57.021]PPGQESIC[+57.021]TQEEGDC[+57.021]C[+57.021]PTFR.C	HexNAc(4)Hex(5)Fuc(1)NeuAc(2)	C[+57]*9, N[+2351]	301.4	>sp|Q9HC84|MUC5B_HUMAN Mucin-5B OS=Homo sapiens OX=9606 GN=MUC5B PE=1 SV=3
R.AENPC[+57.021]C[+57.021]PETVC[+57.021]VC[+57.021]N[+2059.735]TTTC[+57.021]PQSLPVC[+57.021]PPGQESIC[+57.021]TQEEGDC[+57.021]C[+57.021]PTFR.C	HexNAc(4)Hex(5)Fuc(1)NeuAc(1)	C[+57]*9, N[+2060]	304.3	>sp|Q9HC84|MUC5B_HUMAN Mucin-5B OS=Homo sapiens OX=9606 GN=MUC5B PE=1 SV=3
K.HTNM[+15.995]N[+1702.581]LTQLK.V	HexNAc(2)Hex(8)	M[+16], N[+1703]	314.73	>sp|Q15165|PON2_HUMAN Serum paraoxonase/arylesterase 2 OS=Homo sapiens OX=9606 GN=PON2 PE=1 SV=4
K.LVALAVIDEKN[+1702.581]TSVEHTR.L	HexNAc(2)Hex(8)	N[+1703]	319.66	>sp|Q96JJ7|TMX3_HUMAN Protein disulfide-isomerase TMX3 OS=Homo sapiens OX=9606 GN=TMX3 PE=1 SV=2
K.LVALAVIDEKN[+1540.529]TSVEHTR.L	HexNAc(2)Hex(7)	N[+1541]	324.29	>sp|Q96JJ7|TMX3_HUMAN Protein disulfide-isomerase TMX3 OS=Homo sapiens OX=9606 GN=TMX3 PE=1 SV=2
K.LVALAVIDEKN[+2221.788]TSVEHTR.L	HexNAc(4)Hex(6)Fuc(1)NeuAc(1)	N[+2222]	355.52	>sp|Q96JJ7|TMX3_HUMAN Protein disulfide-isomerase TMX3 OS=Homo sapiens OX=9606 GN=TMX3 PE=1 SV=2
K.LVALAVIDEKN[+1378.476]TSVEHTR.L	HexNAc(2)Hex(6)	N[+1378]	357.65	>sp|Q96JJ7|TMX3_HUMAN Protein disulfide-isomerase TMX3 OS=Homo sapiens OX=9606 GN=TMX3 PE=1 SV=2
K.LVALAVIDEKN[+2619.930]TSVEHTR.L	HexNAc(5)Hex(9)Fuc(1)	N[+2620]	559.23	>sp|Q96JJ7|TMX3_HUMAN Protein disulfide-isomerase TMX3 OS=Homo sapiens OX=9606 GN=TMX3 PE=1 SV=2
R.QLGC[+57.021]GEAIN[+1913.677]ATGSAHFGEGTGPIWLDEMK.C	HexNAc(4)Hex(5)NeuAc(1)	C[+57], N[+1914]	376.64	>sp|Q86VB7|C163A_HUMAN Scavenger receptor cysteine-rich type 1 protein M130 OS=Homo sapiens OX=9606 GN=CD163 PE=1 SV=2
R.IQNILSEKPTVTTVYANN[+1444.534]GSVLQGSSVASVYDGK.L	HexNAc(4)Hex(3)Fuc(1)	N[+1445]	370.99	>sp|Q15165|PON2_HUMAN Serum paraoxonase/arylesterase 2 OS=Homo sapiens OX=9606 GN=PON2 PE=1 SV=4
R.LSLHRPALEDLLLGSEAN[+2407.852]LTC[+57.021]TLTGLR.D	HexNAc(5)Hex(5)NeuAc(2)	C[+57], N[+2408]	303.37	>sp|P01876|IGHA1_HUMAN Immunoglobulin heavy constant alpha 1 OS=Homo sapiens OX=9606 GN=IGHA1 PE=1 SV=2
R.LSLHRPALEDLLLGSEAN[+1864.634]LTC[+57.021]TLTGLR.D	HexNAc(2)Hex(9)	C[+57], N[+1865]	303.56	>sp|P01876|IGHA1_HUMAN Immunoglobulin heavy constant alpha 1 OS=Homo sapiens OX=9606 GN=IGHA1 PE=1 SV=2
R.LSLHRPALEDLLLGSEAN[+1872.651]LTC[+57.021]TLTGLR.D	HexNAc(3)Hex(6)NeuAc(1)	C[+57], N[+1873]	305.66	>sp|P01876|IGHA1_HUMAN Immunoglobulin heavy constant alpha 1 OS=Homo sapiens OX=9606 GN=IGHA1 PE=1 SV=2
R.LSLHRPALEDLLLGSEAN[+1501.555]LTC[+57.021]TLTGLR.D	HexNAc(5)Hex(3)	C[+57], N[+1502]	308.14	>sp|P01876|IGHA1_HUMAN Immunoglobulin heavy constant alpha 1 OS=Homo sapiens OX=9606 GN=IGHA1 PE=1 SV=2
R.LSLHRPALEDLLLGSEAN[+1751.624]LTC[+57.021]TLTGLR.D	HexNAc(4)Hex(4)NeuAc(1)	C[+57], N[+1752]	312.18	>sp|P01876|IGHA1_HUMAN Immunoglobulin heavy constant alpha 1 OS=Homo sapiens OX=9606 GN=IGHA1 PE=1 SV=2
R.LSLHRPALEDLLLGSEAN[+1825.661]LTC[+57.021]TLTGLR.D	HexNAc(5)Hex(5)	C[+57], N[+1826]	316.25	>sp|P01876|IGHA1_HUMAN Immunoglobulin heavy constant alpha 1 OS=Homo sapiens OX=9606 GN=IGHA1 PE=1 SV=2
R.LSLHRPALEDLLLGSEAN[+1216.423]LTC[+57.021]TLTGLR.D	HexNAc(2)Hex(5)	C[+57], N[+1216]	324.61	>sp|P01876|IGHA1_HUMAN Immunoglobulin heavy constant alpha 1 OS=Homo sapiens OX=9606 GN=IGHA1 PE=1 SV=2
R.LSLHRPALEDLLLGSEAN[+1971.719]LTC[+57.021]TLTGLR.D	HexNAc(5)Hex(5)Fuc(1)	C[+57], N[+1972]	326.62	>sp|P01876|IGHA1_HUMAN Immunoglobulin heavy constant alpha 1 OS=Homo sapiens OX=9606 GN=IGHA1 PE=1 SV=2
R.LSLHRPALEDLLLGSEAN[+1954.704]LTC[+57.021]TLTGLR.D	HexNAc(5)Hex(4)NeuAc(1)	C[+57], N[+1955]	329.68	>sp|P01876|IGHA1_HUMAN Immunoglobulin heavy constant alpha 1 OS=Homo sapiens OX=9606 GN=IGHA1 PE=1 SV=2
R.LSLHRPALEDLLLGSEAN[+2075.730]LTC[+57.021]TLTGLR.D	HexNAc(4)Hex(6)NeuAc(1)	C[+57], N[+2076]	331.27	>sp|P01876|IGHA1_HUMAN Immunoglobulin heavy constant alpha 1 OS=Homo sapiens OX=9606 GN=IGHA1 PE=1 SV=2
R.LSLHRPALEDLLLGSEAN[+1581.555]LTC[+57.021]TLTGLR.D	HexNAc(3)Hex(6)	C[+57], N[+1582]	331.35	>sp|P01876|IGHA1_HUMAN Immunoglobulin heavy constant alpha 1 OS=Homo sapiens OX=9606 GN=IGHA1 PE=1 SV=2
R.LSLHRPALEDLLLGSEAN[+2116.756]LTC[+57.021]TLTGLR.D	HexNAc(5)Hex(5)NeuAc(1)	C[+57], N[+2117]	338.87	>sp|P01876|IGHA1_HUMAN Immunoglobulin heavy constant alpha 1 OS=Homo sapiens OX=9606 GN=IGHA1 PE=1 SV=2
R.LSLHRPALEDLLLGSEAN[+2059.735]LTC[+57.021]TLTGLR.D	HexNAc(4)Hex(5)Fuc(1)NeuAc(1)	C[+57], N[+2060]	339.72	>sp|P01876|IGHA1_HUMAN Immunoglobulin heavy constant alpha 1 OS=Homo sapiens OX=9606 GN=IGHA1 PE=1 SV=2
R.LSLHRPALEDLLLGSEAN[+1663.608]LTC[+57.021]TLTGLR.D	HexNAc(5)Hex(4)	C[+57], N[+1664]	342.39	>sp|P01876|IGHA1_HUMAN Immunoglobulin heavy constant alpha 1 OS=Homo sapiens OX=9606 GN=IGHA1 PE=1 SV=2
R.LSLHRPALEDLLLGSEAN[+2278.809]LTC[+57.021]TLTGLR.D	HexNAc(5)Hex(6)NeuAc(1)	C[+57], N[+2279]	345.68	>sp|P01876|IGHA1_HUMAN Immunoglobulin heavy constant alpha 1 OS=Homo sapiens OX=9606 GN=IGHA1 PE=1 SV=2
R.LSLHRPALEDLLLGSEAN[+1622.582]LTC[+57.021]TLTGLR.D	HexNAc(4)Hex(5)	C[+57], N[+1623]	347.74	>sp|P01876|IGHA1_HUMAN Immunoglobulin heavy constant alpha 1 OS=Homo sapiens OX=9606 GN=IGHA1 PE=1 SV=2
R.LSLHRPALEDLLLGSEAN[+2350.830]LTC[+57.021]TLTGLR.D	HexNAc(4)Hex(5)Fuc(1)NeuAc(2)	C[+57], N[+2351]	364.64	>sp|P01876|IGHA1_HUMAN Immunoglobulin heavy constant alpha 1 OS=Homo sapiens OX=9606 GN=IGHA1 PE=1 SV=2
R.LSLHRPALEDLLLGSEAN[+2204.772]LTC[+57.021]TLTGLR.D	HexNAc(4)Hex(5)NeuAc(2)	C[+57], N[+2205]	376.55	>sp|P01876|IGHA1_HUMAN Immunoglobulin heavy constant alpha 1 OS=Homo sapiens OX=9606 GN=IGHA1 PE=1 SV=2
R.LSLHRPALEDLLLGSEAN[+1540.529]LTC[+57.021]TLTGLR.D	HexNAc(2)Hex(7)	C[+57], N[+1541]	383.43	>sp|P01876|IGHA1_HUMAN Immunoglobulin heavy constant alpha 1 OS=Homo sapiens OX=9606 GN=IGHA1 PE=1 SV=2
R.LSLHRPALEDLLLGSEAN[+1930.692]LTC[+57.021]TLTGLR.D	HexNAc(4)Hex(6)Fuc(1)	C[+57], N[+1931]	387.11	>sp|P01876|IGHA1_HUMAN Immunoglobulin heavy constant alpha 1 OS=Homo sapiens OX=9606 GN=IGHA1 PE=1 SV=2
R.LSLHRPALEDLLLGSEAN[+2262.814]LTC[+57.021]TLTGLR.D	HexNAc(5)Hex(5)Fuc(1)NeuAc(1)	C[+57], N[+2263]	388.91	>sp|P01876|IGHA1_HUMAN Immunoglobulin heavy constant alpha 1 OS=Homo sapiens OX=9606 GN=IGHA1 PE=1 SV=2
R.LSLHRPALEDLLLGSEAN[+1710.598]LTC[+57.021]TLTGLR.D	HexNAc(3)Hex(5)NeuAc(1)	C[+57], N[+1711]	407.39	>sp|P01876|IGHA1_HUMAN Immunoglobulin heavy constant alpha 1 OS=Homo sapiens OX=9606 GN=IGHA1 PE=1 SV=2
R.LSLHRPALEDLLLGSEAN[+1378.476]LTC[+57.021]TLTGLR.D	HexNAc(2)Hex(6)	C[+57], N[+1378]	414.83	>sp|P01876|IGHA1_HUMAN Immunoglobulin heavy constant alpha 1 OS=Homo sapiens OX=9606 GN=IGHA1 PE=1 SV=2
R.LSLHRPALEDLLLGSEAN[+2424.867]LTC[+57.021]TLTGLR.D	HexNAc(5)Hex(6)Fuc(1)NeuAc(1)	C[+57], N[+2425]	420.04	>sp|P01876|IGHA1_HUMAN Immunoglobulin heavy constant alpha 1 OS=Homo sapiens OX=9606 GN=IGHA1 PE=1 SV=2
R.LSLHRPALEDLLLGSEAN[+2553.910]LTC[+57.021]TLTGLR.D	HexNAc(5)Hex(5)Fuc(1)NeuAc(2)	C[+57], N[+2554]	445.4	>sp|P01876|IGHA1_HUMAN Immunoglobulin heavy constant alpha 1 OS=Homo sapiens OX=9606 GN=IGHA1 PE=1 SV=2
R.LSLHRPALEDLLLGSEAN[+1702.581]LTC[+57.021]TLTGLR.D	HexNAc(2)Hex(8)	C[+57], N[+1703]	455.31	>sp|P01876|IGHA1_HUMAN Immunoglobulin heavy constant alpha 1 OS=Homo sapiens OX=9606 GN=IGHA1 PE=1 SV=2
R.LSLHRPALEDLLLGSEAN[+2133.772]LTC[+57.021]TLTGLR.D	HexNAc(5)Hex(6)Fuc(1)	C[+57], N[+2134]	478.67	>sp|P01876|IGHA1_HUMAN Immunoglobulin heavy constant alpha 1 OS=Homo sapiens OX=9606 GN=IGHA1 PE=1 SV=2
R.LSLHRPALEDLLLGSEAN[+1913.677]LTC[+57.021]TLTGLR.D	HexNAc(4)Hex(5)NeuAc(1)	C[+57], N[+1914]	501.22	>sp|P01876|IGHA1_HUMAN Immunoglobulin heavy constant alpha 1 OS=Homo sapiens OX=9606 GN=IGHA1 PE=1 SV=2
R.LSLHRPALEDLLLGSEAN[+1897.682]LTC[+57.021]TLTGLR.D	HexNAc(4)Hex(4)Fuc(1)NeuAc(1)	C[+57], N[+1898]	526.78	>sp|P01876|IGHA1_HUMAN Immunoglobulin heavy constant alpha 1 OS=Homo sapiens OX=9606 GN=IGHA1 PE=1 SV=2
R.LSLHRPALEDLLLGSEAN[+2026.687]LTC[+57.021]TLTGLR.D	HexNAc(2)Hex(10)	C[+57], N[+2027]	580.58	>sp|P01876|IGHA1_HUMAN Immunoglobulin heavy constant alpha 1 OS=Homo sapiens OX=9606 GN=IGHA1 PE=1 SV=2
R.LSLHRPALEDLLLGSEAN[+2864.036]LTC[+57.021]TLTGLR.D	HexNAc(7)Hex(8)Fuc(1)	C[+57], N[+2864]	619.59	>sp|P01876|IGHA1_HUMAN Immunoglobulin heavy constant alpha 1 OS=Homo sapiens OX=9606 GN=IGHA1 PE=1 SV=2
R.SDDNLLN[+2059.735]TSALGR.L	HexNAc(4)Hex(5)Fuc(1)NeuAc(1)	N[+2060]	335.97	>sp|Q8N4F0|BPIB2_HUMAN BPI fold-containing family B member 2 OS=Homo sapiens OX=9606 GN=BPIFB2 PE=1 SV=2
R.SDDNLLN[+2350.830]TSALGR.L	HexNAc(4)Hex(5)Fuc(1)NeuAc(2)	N[+2351]	367.66	>sp|Q8N4F0|BPIB2_HUMAN BPI fold-containing family B member 2 OS=Homo sapiens OX=9606 GN=BPIFB2 PE=1 SV=2
R.PALEDLLLGSEAN[+2407.852]LTC[+57.021]TLTGLR.D	HexNAc(5)Hex(5)NeuAc(2)	C[+57], N[+2408]	337.47	>sp|P01876|IGHA1_HUMAN Immunoglobulin heavy constant alpha 1 OS=Homo sapiens OX=9606 GN=IGHA1 PE=1 SV=2
R.PALEDLLLGSEAN[+1663.608]LTC[+57.021]TLTGLR.D	HexNAc(5)Hex(4)	C[+57], N[+1664]	338.87	>sp|P01876|IGHA1_HUMAN Immunoglobulin heavy constant alpha 1 OS=Homo sapiens OX=9606 GN=IGHA1 PE=1 SV=2
R.PALEDLLLGSEAN[+2204.772]LTC[+57.021]TLTGLR.D	HexNAc(4)Hex(5)NeuAc(2)	C[+57], N[+2205]	356.83	>sp|P01876|IGHA1_HUMAN Immunoglobulin heavy constant alpha 1 OS=Homo sapiens OX=9606 GN=IGHA1 PE=1 SV=2
R.PALEDLLLGSEAN[+2553.910]LTC[+57.021]TLTGLR.D	HexNAc(5)Hex(5)Fuc(1)NeuAc(2)	C[+57], N[+2554]	373.5	>sp|P01876|IGHA1_HUMAN Immunoglobulin heavy constant alpha 1 OS=Homo sapiens OX=9606 GN=IGHA1 PE=1 SV=2
R.PALEDLLLGSEAN[+2278.809]LTC[+57.021]TLTGLR.D	HexNAc(5)Hex(6)NeuAc(1)	C[+57], N[+2279]	377.23	>sp|P01876|IGHA1_HUMAN Immunoglobulin heavy constant alpha 1 OS=Homo sapiens OX=9606 GN=IGHA1 PE=1 SV=2
R.PALEDLLLGSEAN[+2116.756]LTC[+57.021]TLTGLR.D	HexNAc(5)Hex(5)NeuAc(1)	C[+57], N[+2117]	379.53	>sp|P01876|IGHA1_HUMAN Immunoglobulin heavy constant alpha 1 OS=Homo sapiens OX=9606 GN=IGHA1 PE=1 SV=2
R.PALEDLLLGSEAN[+2262.814]LTC[+57.021]TLTGLR.D	HexNAc(5)Hex(5)Fuc(1)NeuAc(1)	C[+57], N[+2263]	388.88	>sp|P01876|IGHA1_HUMAN Immunoglobulin heavy constant alpha 1 OS=Homo sapiens OX=9606 GN=IGHA1 PE=1 SV=2
R.PALEDLLLGSEAN[+1751.624]LTC[+57.021]TLTGLR.D	HexNAc(4)Hex(4)NeuAc(1)	C[+57], N[+1752]	393.73	>sp|P01876|IGHA1_HUMAN Immunoglobulin heavy constant alpha 1 OS=Homo sapiens OX=9606 GN=IGHA1 PE=1 SV=2
R.PALEDLLLGSEAN[+1501.555]LTC[+57.021]TLTGLR.D	HexNAc(5)Hex(3)	C[+57], N[+1502]	431.99	>sp|P01876|IGHA1_HUMAN Immunoglobulin heavy constant alpha 1 OS=Homo sapiens OX=9606 GN=IGHA1 PE=1 SV=2
R.PALEDLLLGSEAN[+1897.682]LTC[+57.021]TLTGLR.D	HexNAc(4)Hex(4)Fuc(1)NeuAc(1)	C[+57], N[+1898]	452.94	>sp|P01876|IGHA1_HUMAN Immunoglobulin heavy constant alpha 1 OS=Homo sapiens OX=9606 GN=IGHA1 PE=1 SV=2
R.PALEDLLLGSEAN[+1913.677]LTC[+57.021]TLTGLR.D	HexNAc(4)Hex(5)NeuAc(1)	C[+57], N[+1914]	460.4	>sp|P01876|IGHA1_HUMAN Immunoglobulin heavy constant alpha 1 OS=Homo sapiens OX=9606 GN=IGHA1 PE=1 SV=2
R.PALEDLLLGSEAN[+1954.704]LTC[+57.021]TLTGLR.D	HexNAc(5)Hex(4)NeuAc(1)	C[+57], N[+1955]	495.88	>sp|P01876|IGHA1_HUMAN Immunoglobulin heavy constant alpha 1 OS=Homo sapiens OX=9606 GN=IGHA1 PE=1 SV=2
R.PALEDLLLGSEAN[+1872.651]LTC[+57.021]TLTGLR.D	HexNAc(3)Hex(6)NeuAc(1)	C[+57], N[+1873]	517.35	>sp|P01876|IGHA1_HUMAN Immunoglobulin heavy constant alpha 1 OS=Homo sapiens OX=9606 GN=IGHA1 PE=1 SV=2
R.PALEDLLLGSEAN[+1825.661]LTC[+57.021]TLTGLR.D	HexNAc(5)Hex(5)	C[+57], N[+1826]	600.12	>sp|P01876|IGHA1_HUMAN Immunoglobulin heavy constant alpha 1 OS=Homo sapiens OX=9606 GN=IGHA1 PE=1 SV=2
R.PALEDLLLGSEAN[+2215.825]LTC[+57.021]TLTGLR.D	HexNAc(7)Hex(4)Fuc(1)	C[+57], N[+2216]	600.89	>sp|P01876|IGHA1_HUMAN Immunoglobulin heavy constant alpha 1 OS=Homo sapiens OX=9606 GN=IGHA1 PE=1 SV=2
R.PALEDLLLGSEAN[+1702.581]LTC[+57.021]TLTGLR.D	HexNAc(2)Hex(8)	C[+57], N[+1703]	641.04	>sp|P01876|IGHA1_HUMAN Immunoglobulin heavy constant alpha 1 OS=Homo sapiens OX=9606 GN=IGHA1 PE=1 SV=2
R.PALEDLLLGSEAN[+2026.687]LTC[+57.021]TLTGLR.D	HexNAc(2)Hex(10)	C[+57], N[+2027]	648.61	>sp|P01876|IGHA1_HUMAN Immunoglobulin heavy constant alpha 1 OS=Homo sapiens OX=9606 GN=IGHA1 PE=1 SV=2
R.PALEDLLLGSEAN[+2133.772]LTC[+57.021]TLTGLR.D	HexNAc(5)Hex(6)Fuc(1)	C[+57], N[+2134]	766.78	>sp|P01876|IGHA1_HUMAN Immunoglobulin heavy constant alpha 1 OS=Homo sapiens OX=9606 GN=IGHA1 PE=1 SV=2
R.PALEDLLLGSEAN[+1864.634]LTC[+57.021]TLTGLR.D	HexNAc(2)Hex(9)	C[+57], N[+1865]	802.84	>sp|P01876|IGHA1_HUMAN Immunoglobulin heavy constant alpha 1 OS=Homo sapiens OX=9606 GN=IGHA1 PE=1 SV=2
R.LGATPVAMLHTNN[+2391.857]ATLR.L	HexNAc(5)Hex(4)Fuc(1)NeuAc(2)	N[+2392]	301.97	>sp|Q8N4F0|BPIB2_HUMAN BPI fold-containing family B member 2 OS=Homo sapiens OX=9606 GN=BPIFB2 PE=1 SV=2
R.LGATPVAMLHTNN[+2100.761]ATLR.L	HexNAc(5)Hex(4)Fuc(1)NeuAc(1)	N[+2101]	311.23	>sp|Q8N4F0|BPIB2_HUMAN BPI fold-containing family B member 2 OS=Homo sapiens OX=9606 GN=BPIFB2 PE=1 SV=2
R.LGATPVAMLHTNN[+2350.830]ATLR.L	HexNAc(4)Hex(5)Fuc(1)NeuAc(2)	N[+2351]	312.48	>sp|Q8N4F0|BPIB2_HUMAN BPI fold-containing family B member 2 OS=Homo sapiens OX=9606 GN=BPIFB2 PE=1 SV=2
R.LGATPVAMLHTNN[+2059.735]ATLR.L	HexNAc(4)Hex(5)Fuc(1)NeuAc(1)	N[+2060]	331.68	>sp|Q8N4F0|BPIB2_HUMAN BPI fold-containing family B member 2 OS=Homo sapiens OX=9606 GN=BPIFB2 PE=1 SV=2
R.LPSVVIPLHYDLFVHPN[+1702.581]LTSLDFVASEK.I	HexNAc(2)Hex(8)	N[+1703]	378.67	>sp|Q6P179|ERAP2_HUMAN Endoplasmic reticulum aminopeptidase 2 OS=Homo sapiens OX=9606 GN=ERAP2 PE=1 SV=2
K.IEVLVSN[+1702.581]ATQFIILHSK.D	HexNAc(2)Hex(8)	N[+1703]	669.16	>sp|Q6P179|ERAP2_HUMAN Endoplasmic reticulum aminopeptidase 2 OS=Homo sapiens OX=9606 GN=ERAP2 PE=1 SV=2
K.DLEITN[+1378.476]ATLQSEEDSR.Y	HexNAc(2)Hex(6)	N[+1378]	631.54	>sp|Q6P179|ERAP2_HUMAN Endoplasmic reticulum aminopeptidase 2 OS=Homo sapiens OX=9606 GN=ERAP2 PE=1 SV=2
K.AN[+1540.529]FSIK.I	HexNAc(2)Hex(7)	N[+1541]	308.52	>sp|Q6P179|ERAP2_HUMAN Endoplasmic reticulum aminopeptidase 2 OS=Homo sapiens OX=9606 GN=ERAP2 PE=1 SV=2
R.N[+1540.529]QTHYALQASLK.L	HexNAc(2)Hex(7)	N[+1541]	303.64	>sp|Q6P179|ERAP2_HUMAN Endoplasmic reticulum aminopeptidase 2 OS=Homo sapiens OX=9606 GN=ERAP2 PE=1 SV=2
R.N[+1702.581]QTHYALQASLK.L	HexNAc(2)Hex(8)	N[+1703]	441.92	>sp|Q6P179|ERAP2_HUMAN Endoplasmic reticulum aminopeptidase 2 OS=Homo sapiens OX=9606 GN=ERAP2 PE=1 SV=2
R.N[+1378.476]QTHYALQASLK.L	HexNAc(2)Hex(6)	N[+1378]	510.26	>sp|Q6P179|ERAP2_HUMAN Endoplasmic reticulum aminopeptidase 2 OS=Homo sapiens OX=9606 GN=ERAP2 PE=1 SV=2
K.DSLN[+1864.634]SSRPISK.P	HexNAc(2)Hex(9)	N[+1865]	303.02	>sp|Q6P179|ERAP2_HUMAN Endoplasmic reticulum aminopeptidase 2 OS=Homo sapiens OX=9606 GN=ERAP2 PE=1 SV=2
R.LAGKPTHVN[+2350.830]VSVVMAEVDGTC[+57.021].Y	HexNAc(4)Hex(5)Fuc(1)NeuAc(2)	C[+57], N[+2351]	301.05	>sp|P01876|IGHA1_HUMAN Immunoglobulin heavy constant alpha 1 OS=Homo sapiens OX=9606 GN=IGHA1 PE=1 SV=2
R.LAGKPTHVN[+2555.925]VSVVMAEVDGTC[+57.021].Y	HexNAc(7)Hex(7)	C[+57], N[+2556]	303.05	>sp|P01876|IGHA1_HUMAN Immunoglobulin heavy constant alpha 1 OS=Homo sapiens OX=9606 GN=IGHA1 PE=1 SV=2
R.LAGKPTHVN[+2553.910]VSVVMAEVDGTC[+57.021].Y	HexNAc(5)Hex(5)Fuc(1)NeuAc(2)	C[+57], N[+2554]	311.57	>sp|P01876|IGHA1_HUMAN Immunoglobulin heavy constant alpha 1 OS=Homo sapiens OX=9606 GN=IGHA1 PE=1 SV=2
R.LAGKPTHVN[+1702.581]VSVVMAEVDGTC[+57.021].Y	HexNAc(2)Hex(8)	C[+57], N[+1703]	330.72	>sp|P01876|IGHA1_HUMAN Immunoglobulin heavy constant alpha 1 OS=Homo sapiens OX=9606 GN=IGHA1 PE=1 SV=2
R.LAGKPTHVN[+1809.666]VSVVMAEVDGTC[+57.021].Y	HexNAc(5)Hex(4)Fuc(1)	C[+57], N[+1810]	331.53	>sp|P01876|IGHA1_HUMAN Immunoglobulin heavy constant alpha 1 OS=Homo sapiens OX=9606 GN=IGHA1 PE=1 SV=2
R.LAGKPTHVN[+2569.905]VSVVMAEVDGTC[+57.021].Y	HexNAc(5)Hex(6)NeuAc(2)	C[+57], N[+2570]	344.7	>sp|P01876|IGHA1_HUMAN Immunoglobulin heavy constant alpha 1 OS=Homo sapiens OX=9606 GN=IGHA1 PE=1 SV=2
R.LAGKPTHVN[+2262.814]VSVVMAEVDGTC[+57.021].Y	HexNAc(5)Hex(5)Fuc(1)NeuAc(1)	C[+57], N[+2263]	366.67	>sp|P01876|IGHA1_HUMAN Immunoglobulin heavy constant alpha 1 OS=Homo sapiens OX=9606 GN=IGHA1 PE=1 SV=2
R.LAGKPTHVN[+2059.735]VSVVMAEVDGTC[+57.021].Y	HexNAc(4)Hex(5)Fuc(1)NeuAc(1)	C[+57], N[+2060]	384.1	>sp|P01876|IGHA1_HUMAN Immunoglobulin heavy constant alpha 1 OS=Homo sapiens OX=9606 GN=IGHA1 PE=1 SV=2
R.LAGKPTHVN[+1971.719]VSVVMAEVDGTC[+57.021].Y	HexNAc(5)Hex(5)Fuc(1)	C[+57], N[+1972]	431.1	>sp|P01876|IGHA1_HUMAN Immunoglobulin heavy constant alpha 1 OS=Homo sapiens OX=9606 GN=IGHA1 PE=1 SV=2
K.DYGSQEDFTQVWN[+1378.476]TTMK.G	HexNAc(2)Hex(6)	N[+1378]	402.61	>sp|O60635|TSN1_HUMAN Tetraspanin-1 OS=Homo sapiens OX=9606 GN=TSPAN1 PE=1 SV=2
K.DYGSQEDFTQVWN[+1872.651]TTMK.G	HexNAc(3)Hex(6)NeuAc(1)	N[+1873]	415.84	>sp|O60635|TSN1_HUMAN Tetraspanin-1 OS=Homo sapiens OX=9606 GN=TSPAN1 PE=1 SV=2
K.DYGSQEDFTQVWN[+1540.529]TTMK.G	HexNAc(2)Hex(7)	N[+1541]	485.56	>sp|O60635|TSN1_HUMAN Tetraspanin-1 OS=Homo sapiens OX=9606 GN=TSPAN1 PE=1 SV=2
K.C[+57.021]C[+57.021]GFTN[+1872.651]YTDFEDSPYFK.E	HexNAc(3)Hex(6)NeuAc(1)	C[+57]*2, N[+1873]	603.47	>sp|O60635|TSN1_HUMAN Tetraspanin-1 OS=Homo sapiens OX=9606 GN=TSPAN1 PE=1 SV=2
R.LKPLFN[+1581.555]K.S	HexNAc(3)Hex(6)	N[+1582]	360.52	>sp|P20645|MPRD_HUMAN Cation-dependent mannose-6-phosphate receptor OS=Homo sapiens OX=9606 GN=M6PR PE=1 SV=1
K.VPLQSAHLYYN[+1702.581]VTEK.V	HexNAc(2)Hex(8)	N[+1703]	391.07	>sp|Q32P28|P3H1_HUMAN Prolyl 3-hydroxylase 1 OS=Homo sapiens OX=9606 GN=P3H1 PE=1 SV=2
R.LAGKPTHVN[+1702.581]VSVVMAEVDGTC[+57.021]Y.-	HexNAc(2)Hex(8)	C[+57], N[+1703]	305.2	>sp|P01876|IGHA1_HUMAN Immunoglobulin heavy constant alpha 1 OS=Homo sapiens OX=9606 GN=IGHA1 PE=1 SV=2
R.LAGKPTHVN[+1809.666]VSVVMAEVDGTC[+57.021]Y.-	HexNAc(5)Hex(4)Fuc(1)	C[+57], N[+1810]	305.33	>sp|P01876|IGHA1_HUMAN Immunoglobulin heavy constant alpha 1 OS=Homo sapiens OX=9606 GN=IGHA1 PE=1 SV=2
R.LAGKPTHVN[+2553.910]VSVVMAEVDGTC[+57.021]Y.-	HexNAc(5)Hex(5)Fuc(1)NeuAc(2)	C[+57], N[+2554]	305.83	>sp|P01876|IGHA1_HUMAN Immunoglobulin heavy constant alpha 1 OS=Homo sapiens OX=9606 GN=IGHA1 PE=1 SV=2
R.LAGKPTHVN[+1216.423]VSVVMAEVDGTC[+57.021]Y.-	HexNAc(2)Hex(5)	C[+57], N[+1216]	306.63	>sp|P01876|IGHA1_HUMAN Immunoglobulin heavy constant alpha 1 OS=Homo sapiens OX=9606 GN=IGHA1 PE=1 SV=2
R.LAGKPTHVN[+1971.719]VSVVMAEVDGTC[+57.021]Y.-	HexNAc(5)Hex(5)Fuc(1)	C[+57], N[+1972]	309.72	>sp|P01876|IGHA1_HUMAN Immunoglobulin heavy constant alpha 1 OS=Homo sapiens OX=9606 GN=IGHA1 PE=1 SV=2
R.LAGKPTHVN[+1378.476]VSVVMAEVDGTC[+57.021]Y.-	HexNAc(2)Hex(6)	C[+57], N[+1378]	311.17	>sp|P01876|IGHA1_HUMAN Immunoglobulin heavy constant alpha 1 OS=Homo sapiens OX=9606 GN=IGHA1 PE=1 SV=2
R.LAGKPTHVN[+1444.534]VSVVMAEVDGTC[+57.021]Y.-	HexNAc(4)Hex(3)Fuc(1)	C[+57], N[+1445]	312.95	>sp|P01876|IGHA1_HUMAN Immunoglobulin heavy constant alpha 1 OS=Homo sapiens OX=9606 GN=IGHA1 PE=1 SV=2
R.LAGKPTHVN[+2262.814]VSVVMAEVDGTC[+57.021]Y.-	HexNAc(5)Hex(5)Fuc(1)NeuAc(1)	C[+57], N[+2263]	313.17	>sp|P01876|IGHA1_HUMAN Immunoglobulin heavy constant alpha 1 OS=Homo sapiens OX=9606 GN=IGHA1 PE=1 SV=2
R.LAGKPTHVN[+2350.830]VSVVMAEVDGTC[+57.021]Y.-	HexNAc(4)Hex(5)Fuc(1)NeuAc(2)	C[+57], N[+2351]	314.25	>sp|P01876|IGHA1_HUMAN Immunoglobulin heavy constant alpha 1 OS=Homo sapiens OX=9606 GN=IGHA1 PE=1 SV=2
R.LAGKPTHVN[+1548.545]VSVVMAEVDGTC[+57.021]Y.-	HexNAc(3)Hex(4)NeuAc(1)	C[+57], N[+1549]	318.55	>sp|P01876|IGHA1_HUMAN Immunoglobulin heavy constant alpha 1 OS=Homo sapiens OX=9606 GN=IGHA1 PE=1 SV=2
R.LAGKPTHVN[+2100.761]VSVVMAEVDGTC[+57.021]Y.-	HexNAc(5)Hex(4)Fuc(1)NeuAc(1)	C[+57], N[+2101]	323.68	>sp|P01876|IGHA1_HUMAN Immunoglobulin heavy constant alpha 1 OS=Homo sapiens OX=9606 GN=IGHA1 PE=1 SV=2
R.LAGKPTHVN[+1663.608]VSVVMAEVDGTC[+57.021]Y.-	HexNAc(5)Hex(4)	C[+57], N[+1664]	330.14	>sp|P01876|IGHA1_HUMAN Immunoglobulin heavy constant alpha 1 OS=Homo sapiens OX=9606 GN=IGHA1 PE=1 SV=2
R.LAGKPTHVN[+1954.704]VSVVMAEVDGTC[+57.021]Y.-	HexNAc(5)Hex(4)NeuAc(1)	C[+57], N[+1955]	339.8	>sp|P01876|IGHA1_HUMAN Immunoglobulin heavy constant alpha 1 OS=Homo sapiens OX=9606 GN=IGHA1 PE=1 SV=2
R.LAGKPTHVN[+1825.661]VSVVMAEVDGTC[+57.021]Y.-	HexNAc(5)Hex(5)	C[+57], N[+1826]	340.74	>sp|P01876|IGHA1_HUMAN Immunoglobulin heavy constant alpha 1 OS=Homo sapiens OX=9606 GN=IGHA1 PE=1 SV=2
R.LAGKPTHVN[+1897.682]VSVVMAEVDGTC[+57.021]Y.-	HexNAc(4)Hex(4)Fuc(1)NeuAc(1)	C[+57], N[+1898]	345.02	>sp|P01876|IGHA1_HUMAN Immunoglobulin heavy constant alpha 1 OS=Homo sapiens OX=9606 GN=IGHA1 PE=1 SV=2
R.LAGKPTHVN[+2715.963]VSVVMAEVDGTC[+57.021]Y.-	HexNAc(5)Hex(6)Fuc(1)NeuAc(2)	C[+57], N[+2716]	345.77	>sp|P01876|IGHA1_HUMAN Immunoglobulin heavy constant alpha 1 OS=Homo sapiens OX=9606 GN=IGHA1 PE=1 SV=2
R.LAGKPTHVN[+1540.529]VSVVMAEVDGTC[+57.021]Y.-	HexNAc(2)Hex(7)	C[+57], N[+1541]	346.58	>sp|P01876|IGHA1_HUMAN Immunoglobulin heavy constant alpha 1 OS=Homo sapiens OX=9606 GN=IGHA1 PE=1 SV=2
R.LAGKPTHVN[+1581.555]VSVVMAEVDGTC[+57.021]Y.-	HexNAc(3)Hex(6)	C[+57], N[+1582]	348.6	>sp|P01876|IGHA1_HUMAN Immunoglobulin heavy constant alpha 1 OS=Homo sapiens OX=9606 GN=IGHA1 PE=1 SV=2
R.LAGKPTHVN[+1647.613]VSVVMAEVDGTC[+57.021]Y.-	HexNAc(5)Hex(3)Fuc(1)	C[+57], N[+1648]	352.21	>sp|P01876|IGHA1_HUMAN Immunoglobulin heavy constant alpha 1 OS=Homo sapiens OX=9606 GN=IGHA1 PE=1 SV=2
R.LAGKPTHVN[+1694.603]VSVVMAEVDGTC[+57.021]Y.-	HexNAc(3)Hex(4)Fuc(1)NeuAc(1)	C[+57], N[+1695]	352.96	>sp|P01876|IGHA1_HUMAN Immunoglobulin heavy constant alpha 1 OS=Homo sapiens OX=9606 GN=IGHA1 PE=1 SV=2
R.LAGKPTHVN[+2204.772]VSVVMAEVDGTC[+57.021]Y.-	HexNAc(4)Hex(5)NeuAc(2)	C[+57], N[+2205]	353.3	>sp|P01876|IGHA1_HUMAN Immunoglobulin heavy constant alpha 1 OS=Homo sapiens OX=9606 GN=IGHA1 PE=1 SV=2
R.LAGKPTHVN[+1606.587]VSVVMAEVDGTC[+57.021]Y.-	HexNAc(4)Hex(4)Fuc(1)	C[+57], N[+1607]	357.21	>sp|P01876|IGHA1_HUMAN Immunoglobulin heavy constant alpha 1 OS=Homo sapiens OX=9606 GN=IGHA1 PE=1 SV=2
R.LAGKPTHVN[+2059.735]VSVVMAEVDGTC[+57.021]Y.-	HexNAc(4)Hex(5)Fuc(1)NeuAc(1)	C[+57], N[+2060]	360.96	>sp|P01876|IGHA1_HUMAN Immunoglobulin heavy constant alpha 1 OS=Homo sapiens OX=9606 GN=IGHA1 PE=1 SV=2
R.LAGKPTHVN[+1419.502]VSVVMAEVDGTC[+57.021]Y.-	HexNAc(3)Hex(5)	C[+57], N[+1420]	372.99	>sp|P01876|IGHA1_HUMAN Immunoglobulin heavy constant alpha 1 OS=Homo sapiens OX=9606 GN=IGHA1 PE=1 SV=2
R.LAGKPTHVN[+1913.677]VSVVMAEVDGTC[+57.021]Y.-	HexNAc(4)Hex(5)NeuAc(1)	C[+57], N[+1914]	374.68	>sp|P01876|IGHA1_HUMAN Immunoglobulin heavy constant alpha 1 OS=Homo sapiens OX=9606 GN=IGHA1 PE=1 SV=2
R.LAGKPTHVN[+2627.947]VSVVMAEVDGTC[+57.021]Y.-	HexNAc(6)Hex(6)Fuc(1)NeuAc(1)	C[+57], N[+2628]	376.52	>sp|P01876|IGHA1_HUMAN Immunoglobulin heavy constant alpha 1 OS=Homo sapiens OX=9606 GN=IGHA1 PE=1 SV=2
R.LAGKPTHVN[+2424.867]VSVVMAEVDGTC[+57.021]Y.-	HexNAc(5)Hex(6)Fuc(1)NeuAc(1)	C[+57], N[+2425]	384.05	>sp|P01876|IGHA1_HUMAN Immunoglobulin heavy constant alpha 1 OS=Homo sapiens OX=9606 GN=IGHA1 PE=1 SV=2
R.LAGKPTHVN[+2116.756]VSVVMAEVDGTC[+57.021]Y.-	HexNAc(5)Hex(5)NeuAc(1)	C[+57], N[+2117]	398.54	>sp|P01876|IGHA1_HUMAN Immunoglobulin heavy constant alpha 1 OS=Homo sapiens OX=9606 GN=IGHA1 PE=1 SV=2
R.LAGKPTHVN[+1768.640]VSVVMAEVDGTC[+57.021]Y.-	HexNAc(4)Hex(5)Fuc(1)	C[+57], N[+1769]	408.12	>sp|P01876|IGHA1_HUMAN Immunoglobulin heavy constant alpha 1 OS=Homo sapiens OX=9606 GN=IGHA1 PE=1 SV=2
R.LAGKPTHVN[+1622.582]VSVVMAEVDGTC[+57.021]Y.-	HexNAc(4)Hex(5)	C[+57], N[+1623]	409.33	>sp|P01876|IGHA1_HUMAN Immunoglobulin heavy constant alpha 1 OS=Homo sapiens OX=9606 GN=IGHA1 PE=1 SV=2
R.LAGKPTHVN[+1751.624]VSVVMAEVDGTC[+57.021]Y.-	HexNAc(4)Hex(4)NeuAc(1)	C[+57], N[+1752]	413.1	>sp|P01876|IGHA1_HUMAN Immunoglobulin heavy constant alpha 1 OS=Homo sapiens OX=9606 GN=IGHA1 PE=1 SV=2
R.LAGKPTHVN[+1054.370]VSVVMAEVDGTC[+57.021]Y.-	HexNAc(2)Hex(4)	C[+57], N[+1054]	417.66	>sp|P01876|IGHA1_HUMAN Immunoglobulin heavy constant alpha 1 OS=Homo sapiens OX=9606 GN=IGHA1 PE=1 SV=2
R.LAGKPTHVN[+3594.301]VSVVMAEVDGTC[+57.021]Y.-	HexNAc(9)Hex(10)Fuc(1)	C[+57], N[+3594]	457.02	>sp|P01876|IGHA1_HUMAN Immunoglobulin heavy constant alpha 1 OS=Homo sapiens OX=9606 GN=IGHA1 PE=1 SV=2
R.LAGKPTHVN[+1501.555]VSVVMAEVDGTC[+57.021]Y.-	HexNAc(5)Hex(3)	C[+57], N[+1502]	510.23	>sp|P01876|IGHA1_HUMAN Immunoglobulin heavy constant alpha 1 OS=Homo sapiens OX=9606 GN=IGHA1 PE=1 SV=2
R.LAGKPTHVN[+1710.598]VSVVMAEVDGTC[+57.021]Y.-	HexNAc(3)Hex(5)NeuAc(1)	C[+57], N[+1711]	522.21	>sp|P01876|IGHA1_HUMAN Immunoglobulin heavy constant alpha 1 OS=Homo sapiens OX=9606 GN=IGHA1 PE=1 SV=2
R.LAGKPTHVN[+1872.651]VSVVMAEVDGTC[+57.021]Y.-	HexNAc(3)Hex(6)NeuAc(1)	C[+57], N[+1873]	525.12	>sp|P01876|IGHA1_HUMAN Immunoglobulin heavy constant alpha 1 OS=Homo sapiens OX=9606 GN=IGHA1 PE=1 SV=2
R.LAGKPTHVN[+1704.635]VSVVMAEVDGTC[+57.021]Y.-	HexNAc(6)Hex(3)	C[+57], N[+1705]	562.41	>sp|P01876|IGHA1_HUMAN Immunoglobulin heavy constant alpha 1 OS=Homo sapiens OX=9606 GN=IGHA1 PE=1 SV=2
K.AN[+1565.560]TTQPGIVEGGQVLK.C	HexNAc(3)Hex(5)Fuc(1)	N[+1566]	393.91	>sp|P06756|ITAV_HUMAN Integrin alpha-V OS=Homo sapiens OX=9606 GN=ITGAV PE=1 SV=2
K.LKVPESENN[+1540.529]K.T	HexNAc(2)Hex(7)	N[+1541]	371.48	>sp|Q5JRA6|TGO1_HUMAN Transport and Golgi organization protein 1 homolog OS=Homo sapiens OX=9606 GN=MIA3 PE=1 SV=1
K.AN[+1702.581]TTQPGIVEGGQVLK.C	HexNAc(2)Hex(8)	N[+1703]	543.88	>sp|P06756|ITAV_HUMAN Integrin alpha-V OS=Homo sapiens OX=9606 GN=ITGAV PE=1 SV=2
K.LKVPESENN[+1702.581]K.T	HexNAc(2)Hex(8)	N[+1703]	407.34	>sp|Q5JRA6|TGO1_HUMAN Transport and Golgi organization protein 1 homolog OS=Homo sapiens OX=9606 GN=MIA3 PE=1 SV=1
K.LKVPESENN[+1216.423]K.T	HexNAc(2)Hex(5)	N[+1216]	430.41	>sp|Q5JRA6|TGO1_HUMAN Transport and Golgi organization protein 1 homolog OS=Homo sapiens OX=9606 GN=MIA3 PE=1 SV=1
K.LKVPESENN[+1378.476]K.T	HexNAc(2)Hex(6)	N[+1378]	456.83	>sp|Q5JRA6|TGO1_HUMAN Transport and Golgi organization protein 1 homolog OS=Homo sapiens OX=9606 GN=MIA3 PE=1 SV=1
K.TSN[+1378.476]SSQVSNEQDKIDAYK.L	HexNAc(2)Hex(6)	N[+1378]	339.13	>sp|Q5JRA6|TGO1_HUMAN Transport and Golgi organization protein 1 homolog OS=Homo sapiens OX=9606 GN=MIA3 PE=1 SV=1
K.TSN[+1540.529]SSQVSNEQDKIDAYK.L	HexNAc(2)Hex(7)	N[+1541]	375.75	>sp|Q5JRA6|TGO1_HUMAN Transport and Golgi organization protein 1 homolog OS=Homo sapiens OX=9606 GN=MIA3 PE=1 SV=1
K.TSN[+1216.423]SSQVSNEQDKIDAYK.L	HexNAc(2)Hex(5)	N[+1216]	377.3	>sp|Q5JRA6|TGO1_HUMAN Transport and Golgi organization protein 1 homolog OS=Homo sapiens OX=9606 GN=MIA3 PE=1 SV=1
K.TSN[+1702.581]SSQVSNEQDKIDAYK.L	HexNAc(2)Hex(8)	N[+1703]	464.78	>sp|Q5JRA6|TGO1_HUMAN Transport and Golgi organization protein 1 homolog OS=Homo sapiens OX=9606 GN=MIA3 PE=1 SV=1
R.KIQQESLGSAPLMGDDHPN[+1378.476]ASR.D	HexNAc(2)Hex(6)	N[+1378]	370.8	>sp|Q5JRA6|TGO1_HUMAN Transport and Golgi organization protein 1 homolog OS=Homo sapiens OX=9606 GN=MIA3 PE=1 SV=1
R.KIQQESLGSAPLMGDDHPN[+1216.423]ASR.D	HexNAc(2)Hex(5)	N[+1216]	417.31	>sp|Q5JRA6|TGO1_HUMAN Transport and Golgi organization protein 1 homolog OS=Homo sapiens OX=9606 GN=MIA3 PE=1 SV=1
R.TAADTTGLQPILNQFTPAN[+1540.529]ISR.Q	HexNAc(2)Hex(7)	N[+1541]	414.07	>sp|P06756|ITAV_HUMAN Integrin alpha-V OS=Homo sapiens OX=9606 GN=ITGAV PE=1 SV=2
R.TAADTTGLQPILNQFTPAN[+1702.581]ISR.Q	HexNAc(2)Hex(8)	N[+1703]	421.87	>sp|P06756|ITAV_HUMAN Integrin alpha-V OS=Homo sapiens OX=9606 GN=ITGAV PE=1 SV=2
R.IADAHLDRVEN[+2204.772]TTVYYLVLDVQESDC[+57.021]SVLSR.K	HexNAc(4)Hex(5)NeuAc(2)	C[+57], N[+2205]	387.02	>sp|P04196|HRG_HUMAN Histidine-rich glycoprotein OS=Homo sapiens OX=9606 GN=HRG PE=1 SV=1
R.VIDFN[+1913.677]C[+57.021]TTSSVSSALANTK.D	HexNAc(4)Hex(5)NeuAc(1)	C[+57], N[+1914]	318.16	>sp|P04196|HRG_HUMAN Histidine-rich glycoprotein OS=Homo sapiens OX=9606 GN=HRG PE=1 SV=1
R.VIDFN[+2204.772]C[+57.021]TTSSVSSALANTK.D	HexNAc(4)Hex(5)NeuAc(2)	C[+57], N[+2205]	319	>sp|P04196|HRG_HUMAN Histidine-rich glycoprotein OS=Homo sapiens OX=9606 GN=HRG PE=1 SV=1
R.VIDFN[+1710.598]C[+57.021]TTSSVSSALANTK.D	HexNAc(3)Hex(5)NeuAc(1)	C[+57], N[+1711]	350.7	>sp|P04196|HRG_HUMAN Histidine-rich glycoprotein OS=Homo sapiens OX=9606 GN=HRG PE=1 SV=1
R.LAGKPTHVN[+2350.830]VSVVM[+15.995]AEVDGTC[+57.021]Y.-	HexNAc(4)Hex(5)Fuc(1)NeuAc(2)	C[+57], M[+16], N[+2351]	300.58	>sp|P01876|IGHA1_HUMAN Immunoglobulin heavy constant alpha 1 OS=Homo sapiens OX=9606 GN=IGHA1 PE=1 SV=2
R.LAGKPTHVN[+1216.423]VSVVM[+15.995]AEVDGTC[+57.021]Y.-	HexNAc(2)Hex(5)	C[+57], M[+16], N[+1216]	301.21	>sp|P01876|IGHA1_HUMAN Immunoglobulin heavy constant alpha 1 OS=Homo sapiens OX=9606 GN=IGHA1 PE=1 SV=2
R.LAGKPTHVN[+2553.910]VSVVM[+15.995]AEVDGTC[+57.021]Y.-	HexNAc(5)Hex(5)Fuc(1)NeuAc(2)	C[+57], M[+16], N[+2554]	306.35	>sp|P01876|IGHA1_HUMAN Immunoglobulin heavy constant alpha 1 OS=Homo sapiens OX=9606 GN=IGHA1 PE=1 SV=2
R.LAGKPTHVN[+1540.529]VSVVM[+15.995]AEVDGTC[+57.021]Y.-	HexNAc(2)Hex(7)	C[+57], M[+16], N[+1541]	310.39	>sp|P01876|IGHA1_HUMAN Immunoglobulin heavy constant alpha 1 OS=Homo sapiens OX=9606 GN=IGHA1 PE=1 SV=2
R.LAGKPTHVN[+1971.719]VSVVM[+15.995]AEVDGTC[+57.021]Y.-	HexNAc(5)Hex(5)Fuc(1)	C[+57], M[+16], N[+1972]	311.1	>sp|P01876|IGHA1_HUMAN Immunoglobulin heavy constant alpha 1 OS=Homo sapiens OX=9606 GN=IGHA1 PE=1 SV=2
R.LAGKPTHVN[+1809.666]VSVVM[+15.995]AEVDGTC[+57.021]Y.-	HexNAc(5)Hex(4)Fuc(1)	C[+57], M[+16], N[+1810]	311.33	>sp|P01876|IGHA1_HUMAN Immunoglobulin heavy constant alpha 1 OS=Homo sapiens OX=9606 GN=IGHA1 PE=1 SV=2
R.LAGKPTHVN[+1702.581]VSVVM[+15.995]AEVDGTC[+57.021]Y.-	HexNAc(2)Hex(8)	C[+57], M[+16], N[+1703]	311.85	>sp|P01876|IGHA1_HUMAN Immunoglobulin heavy constant alpha 1 OS=Homo sapiens OX=9606 GN=IGHA1 PE=1 SV=2
R.LAGKPTHVN[+2262.814]VSVVM[+15.995]AEVDGTC[+57.021]Y.-	HexNAc(5)Hex(5)Fuc(1)NeuAc(1)	C[+57], M[+16], N[+2263]	319.02	>sp|P01876|IGHA1_HUMAN Immunoglobulin heavy constant alpha 1 OS=Homo sapiens OX=9606 GN=IGHA1 PE=1 SV=2
R.LAGKPTHVN[+2100.761]VSVVM[+15.995]AEVDGTC[+57.021]Y.-	HexNAc(5)Hex(4)Fuc(1)NeuAc(1)	C[+57], M[+16], N[+2101]	333.27	>sp|P01876|IGHA1_HUMAN Immunoglobulin heavy constant alpha 1 OS=Homo sapiens OX=9606 GN=IGHA1 PE=1 SV=2
R.LAGKPTHVN[+1378.476]VSVVM[+15.995]AEVDGTC[+57.021]Y.-	HexNAc(2)Hex(6)	C[+57], M[+16], N[+1378]	361.49	>sp|P01876|IGHA1_HUMAN Immunoglobulin heavy constant alpha 1 OS=Homo sapiens OX=9606 GN=IGHA1 PE=1 SV=2
R.LAGKPTHVN[+2059.735]VSVVM[+15.995]AEVDGTC[+57.021]Y.-	HexNAc(4)Hex(5)Fuc(1)NeuAc(1)	C[+57], M[+16], N[+2060]	362.68	>sp|P01876|IGHA1_HUMAN Immunoglobulin heavy constant alpha 1 OS=Homo sapiens OX=9606 GN=IGHA1 PE=1 SV=2
R.LAGKPTHVN[+1913.677]VSVVM[+15.995]AEVDGTC[+57.021]Y.-	HexNAc(4)Hex(5)NeuAc(1)	C[+57], M[+16], N[+1914]	367.44	>sp|P01876|IGHA1_HUMAN Immunoglobulin heavy constant alpha 1 OS=Homo sapiens OX=9606 GN=IGHA1 PE=1 SV=2
K.ENQN[+1540.529]HSYSLK.S	HexNAc(2)Hex(7)	N[+1541]	331.97	>sp|P06756|ITAV_HUMAN Integrin alpha-V OS=Homo sapiens OX=9606 GN=ITGAV PE=1 SV=2
K.ENQN[+1768.640]HSYSLK.S	HexNAc(4)Hex(5)Fuc(1)	N[+1769]	350.82	>sp|P06756|ITAV_HUMAN Integrin alpha-V OS=Homo sapiens OX=9606 GN=ITGAV PE=1 SV=2
R.LPNN[+1216.423]HSTASPLGMPHGAAAFVDTC[+57.021]SGDK.M	HexNAc(2)Hex(5)	C[+57], N[+1216]	557.79	>sp|Q14573|ITPR3_HUMAN Inositol 1,4,5-trisphosphate receptor type 3 OS=Homo sapiens OX=9606 GN=ITPR3 PE=1 SV=2
R.LPNN[+1540.529]HSTASPLGMPHGAAAFVDTC[+57.021]SGDK.M	HexNAc(2)Hex(7)	C[+57], N[+1541]	641.7	>sp|Q14573|ITPR3_HUMAN Inositol 1,4,5-trisphosphate receptor type 3 OS=Homo sapiens OX=9606 GN=ITPR3 PE=1 SV=2
K.ENQN[+1216.423]HSYSLK.S	HexNAc(2)Hex(5)	N[+1216]	515.5	>sp|P06756|ITAV_HUMAN Integrin alpha-V OS=Homo sapiens OX=9606 GN=ITGAV PE=1 SV=2
R.SC[+57.021]PAC[+57.021]PGSN[+1540.529]ITIR.N	HexNAc(2)Hex(7)	C[+57]*2, N[+1541]	554.8	>sp|P05164|PERM_HUMAN Myeloperoxidase OS=Homo sapiens OX=9606 GN=MPO PE=1 SV=1
K.PTHVN[+2350.830]VSVVMAEVDGTC[+57.021]Y.-	HexNAc(4)Hex(5)Fuc(1)NeuAc(2)	C[+57], N[+2351]	309.44	>sp|P01876|IGHA1_HUMAN Immunoglobulin heavy constant alpha 1 OS=Homo sapiens OX=9606 GN=IGHA1 PE=1 SV=2
K.PTHVN[+1540.529]VSVVMAEVDGTC[+57.021]Y.-	HexNAc(2)Hex(7)	C[+57], N[+1541]	345.77	>sp|P01876|IGHA1_HUMAN Immunoglobulin heavy constant alpha 1 OS=Homo sapiens OX=9606 GN=IGHA1 PE=1 SV=2
K.PTHVN[+1378.476]VSVVMAEVDGTC[+57.021]Y.-	HexNAc(2)Hex(6)	C[+57], N[+1378]	362.18	>sp|P01876|IGHA1_HUMAN Immunoglobulin heavy constant alpha 1 OS=Homo sapiens OX=9606 GN=IGHA1 PE=1 SV=2
R.SC[+57.021]PAC[+57.021]PGSN[+2313.873]ITIR.N	HexNAc(9)Hex(3)	C[+57]*2, N[+2314]	600.07	>sp|P05164|PERM_HUMAN Myeloperoxidase OS=Homo sapiens OX=9606 GN=MPO PE=1 SV=1
R.SC[+57.021]PAC[+57.021]PGSN[+1378.476]ITIR.N	HexNAc(2)Hex(6)	C[+57]*2, N[+1378]	614.03	>sp|P05164|PERM_HUMAN Myeloperoxidase OS=Homo sapiens OX=9606 GN=MPO PE=1 SV=1
R.ANLTNFPEN[+2350.830]GTFVVNIAQLSQDDSGR.Y	HexNAc(4)Hex(5)Fuc(1)NeuAc(2)	N[+2351]	344.7	>sp|P01833|PIGR_HUMAN Polymeric immunoglobulin receptor OS=Homo sapiens OX=9606 GN=PIGR PE=1 SV=4
R.ANLTNFPEN[+2059.735]GTFVVNIAQLSQDDSGR.Y	HexNAc(4)Hex(5)Fuc(1)NeuAc(1)	N[+2060]	439.85	>sp|P01833|PIGR_HUMAN Polymeric immunoglobulin receptor OS=Homo sapiens OX=9606 GN=PIGR PE=1 SV=4
R.GLSFDVSLEVSQGPGLLN[+2100.761]DTK.V	HexNAc(5)Hex(4)Fuc(1)NeuAc(1)	N[+2101]	302.59	>sp|P01833|PIGR_HUMAN Polymeric immunoglobulin receptor OS=Homo sapiens OX=9606 GN=PIGR PE=1 SV=4
R.GLSFDVSLEVSQGPGLLN[+2350.830]DTK.V	HexNAc(4)Hex(5)Fuc(1)NeuAc(2)	N[+2351]	372.3	>sp|P01833|PIGR_HUMAN Polymeric immunoglobulin receptor OS=Homo sapiens OX=9606 GN=PIGR PE=1 SV=4
K.LHVTLYN[+1872.651]C[+57.021]SFGR.S	HexNAc(3)Hex(6)NeuAc(1)	C[+57], N[+1873]	325.62	>sp|O15031|PLXB2_HUMAN Plexin-B2 OS=Homo sapiens OX=9606 GN=PLXNB2 PE=1 SV=3
R.SIN[+1702.581]VTGQGFSLIQR.F	HexNAc(2)Hex(8)	N[+1703]	390.87	>sp|O15031|PLXB2_HUMAN Plexin-B2 OS=Homo sapiens OX=9606 GN=PLXNB2 PE=1 SV=3
R.SIN[+1864.634]VTGQGFSLIQR.F	HexNAc(2)Hex(9)	N[+1865]	398.26	>sp|O15031|PLXB2_HUMAN Plexin-B2 OS=Homo sapiens OX=9606 GN=PLXNB2 PE=1 SV=3
R.SIN[+2772.984]VTGQGFSLIQR.F	HexNAc(6)Hex(6)NeuAc(2)	N[+2773]	637.85	>sp|O15031|PLXB2_HUMAN Plexin-B2 OS=Homo sapiens OX=9606 GN=PLXNB2 PE=1 SV=3
R.EAESLQPMTVVGTDYVFHN[+2059.735]DTK.V	HexNAc(4)Hex(5)Fuc(1)NeuAc(1)	N[+2060]	309.63	>sp|O15031|PLXB2_HUMAN Plexin-B2 OS=Homo sapiens OX=9606 GN=PLXNB2 PE=1 SV=3
K.QIGLYPVLVIDSSGYVNPN[+1872.651]YTGR.I	HexNAc(3)Hex(6)NeuAc(1)	N[+1873]	317.2	>sp|P01833|PIGR_HUMAN Polymeric immunoglobulin receptor OS=Homo sapiens OX=9606 GN=PIGR PE=1 SV=4
K.QIGLYPVLVIDSSGYVNPN[+2245.799]YTGR.I	HexNAc(5)Hex(4)NeuAc(2)	N[+2246]	318	>sp|P01833|PIGR_HUMAN Polymeric immunoglobulin receptor OS=Homo sapiens OX=9606 GN=PIGR PE=1 SV=4
K.QIGLYPVLVIDSSGYVNPN[+2391.857]YTGR.I	HexNAc(5)Hex(4)Fuc(1)NeuAc(2)	N[+2392]	320.22	>sp|P01833|PIGR_HUMAN Polymeric immunoglobulin receptor OS=Homo sapiens OX=9606 GN=PIGR PE=1 SV=4
K.QIGLYPVLVIDSSGYVNPN[+2059.735]YTGR.I	HexNAc(4)Hex(5)Fuc(1)NeuAc(1)	N[+2060]	320.47	>sp|P01833|PIGR_HUMAN Polymeric immunoglobulin receptor OS=Homo sapiens OX=9606 GN=PIGR PE=1 SV=4
K.QIGLYPVLVIDSSGYVNPN[+1913.677]YTGR.I	HexNAc(4)Hex(5)NeuAc(1)	N[+1914]	336.39	>sp|P01833|PIGR_HUMAN Polymeric immunoglobulin receptor OS=Homo sapiens OX=9606 GN=PIGR PE=1 SV=4
K.QIGLYPVLVIDSSGYVNPN[+2424.867]YTGR.I	HexNAc(5)Hex(6)Fuc(1)NeuAc(1)	N[+2425]	341.74	>sp|P01833|PIGR_HUMAN Polymeric immunoglobulin receptor OS=Homo sapiens OX=9606 GN=PIGR PE=1 SV=4
K.QIGLYPVLVIDSSGYVNPN[+1768.640]YTGR.I	HexNAc(4)Hex(5)Fuc(1)	N[+1769]	367.33	>sp|P01833|PIGR_HUMAN Polymeric immunoglobulin receptor OS=Homo sapiens OX=9606 GN=PIGR PE=1 SV=4
K.QIGLYPVLVIDSSGYVNPN[+2221.788]YTGR.I	HexNAc(4)Hex(6)Fuc(1)NeuAc(1)	N[+2222]	375.26	>sp|P01833|PIGR_HUMAN Polymeric immunoglobulin receptor OS=Homo sapiens OX=9606 GN=PIGR PE=1 SV=4
K.QIGLYPVLVIDSSGYVNPN[+1694.603]YTGR.I	HexNAc(3)Hex(4)Fuc(1)NeuAc(1)	N[+1695]	378.69	>sp|P01833|PIGR_HUMAN Polymeric immunoglobulin receptor OS=Homo sapiens OX=9606 GN=PIGR PE=1 SV=4
K.QIGLYPVLVIDSSGYVNPN[+1702.581]YTGR.I	HexNAc(2)Hex(8)	N[+1703]	396.56	>sp|P01833|PIGR_HUMAN Polymeric immunoglobulin receptor OS=Homo sapiens OX=9606 GN=PIGR PE=1 SV=4
K.QIGLYPVLVIDSSGYVNPN[+2350.830]YTGR.I	HexNAc(4)Hex(5)Fuc(1)NeuAc(2)	N[+2351]	403.92	>sp|P01833|PIGR_HUMAN Polymeric immunoglobulin receptor OS=Homo sapiens OX=9606 GN=PIGR PE=1 SV=4
K.QIGLYPVLVIDSSGYVNPN[+2717.978]YTGR.I	HexNAc(7)Hex(8)	N[+2718]	436.47	>sp|P01833|PIGR_HUMAN Polymeric immunoglobulin receptor OS=Homo sapiens OX=9606 GN=PIGR PE=1 SV=4
K.QIGLYPVLVIDSSGYVNPN[+3009.074]YTGR.I	HexNAc(7)Hex(8)NeuAc(1)	N[+3009]	447.67	>sp|P01833|PIGR_HUMAN Polymeric immunoglobulin receptor OS=Homo sapiens OX=9606 GN=PIGR PE=1 SV=4
K.QIGLYPVLVIDSSGYVNPN[+2715.963]YTGR.I	HexNAc(5)Hex(6)Fuc(1)NeuAc(2)	N[+2716]	457.82	>sp|P01833|PIGR_HUMAN Polymeric immunoglobulin receptor OS=Homo sapiens OX=9606 GN=PIGR PE=1 SV=4
K.QIGLYPVLVIDSSGYVNPN[+1930.692]YTGR.I	HexNAc(4)Hex(6)Fuc(1)	N[+1931]	484.84	>sp|P01833|PIGR_HUMAN Polymeric immunoglobulin receptor OS=Homo sapiens OX=9606 GN=PIGR PE=1 SV=4
K.QIGLYPVLVIDSSGYVNPN[+2861.000]YTGR.I	HexNAc(5)Hex(6)NeuAc(3)	N[+2861]	523.32	>sp|P01833|PIGR_HUMAN Polymeric immunoglobulin receptor OS=Homo sapiens OX=9606 GN=PIGR PE=1 SV=4
K.QIGLYPVLVIDSSGYVNPN[+2204.772]YTGR.I	HexNAc(4)Hex(5)NeuAc(2)	N[+2205]	717.22	>sp|P01833|PIGR_HUMAN Polymeric immunoglobulin receptor OS=Homo sapiens OX=9606 GN=PIGR PE=1 SV=4
R.VN[+1913.677]NTLSSQISR.L	HexNAc(4)Hex(5)NeuAc(1)	N[+1914]	312.61	>sp|P11047|LAMC1_HUMAN Laminin subunit gamma-1 OS=Homo sapiens OX=9606 GN=LAMC1 PE=1 SV=3
R.VN[+2059.735]NTLSSQISR.L	HexNAc(4)Hex(5)Fuc(1)NeuAc(1)	N[+2060]	389.38	>sp|P11047|LAMC1_HUMAN Laminin subunit gamma-1 OS=Homo sapiens OX=9606 GN=LAMC1 PE=1 SV=3
R.VN[+1622.582]NTLSSQISR.L	HexNAc(4)Hex(5)	N[+1623]	417.96	>sp|P11047|LAMC1_HUMAN Laminin subunit gamma-1 OS=Homo sapiens OX=9606 GN=LAMC1 PE=1 SV=3
K.TAN[+1378.476]DTSTEAYNLLLR.T	HexNAc(2)Hex(6)	N[+1378]	305.31	>sp|P11047|LAMC1_HUMAN Laminin subunit gamma-1 OS=Homo sapiens OX=9606 GN=LAMC1 PE=1 SV=3
K.TAN[+1702.581]DTSTEAYNLLLR.T	HexNAc(2)Hex(8)	N[+1703]	462.59	>sp|P11047|LAMC1_HUMAN Laminin subunit gamma-1 OS=Homo sapiens OX=9606 GN=LAMC1 PE=1 SV=3
K.TAN[+1540.529]DTSTEAYNLLLR.T	HexNAc(2)Hex(7)	N[+1541]	550.67	>sp|P11047|LAMC1_HUMAN Laminin subunit gamma-1 OS=Homo sapiens OX=9606 GN=LAMC1 PE=1 SV=3
K.N[+2059.735]ISQDLEK.Q	HexNAc(4)Hex(5)Fuc(1)NeuAc(1)	N[+2060]	313.08	>sp|P11047|LAMC1_HUMAN Laminin subunit gamma-1 OS=Homo sapiens OX=9606 GN=LAMC1 PE=1 SV=3
R.KIPAIN[+1702.581]QTITEANEK.T	HexNAc(2)Hex(8)	N[+1703]	309.81	>sp|P11047|LAMC1_HUMAN Laminin subunit gamma-1 OS=Homo sapiens OX=9606 GN=LAMC1 PE=1 SV=3
R.LSLLEEPGN[+2393.873]GTFTVILNQLTSR.D	HexNAc(7)Hex(6)	N[+2394]	311.9	>sp|P01833|PIGR_HUMAN Polymeric immunoglobulin receptor OS=Homo sapiens OX=9606 GN=PIGR PE=1 SV=4
R.LSLLEEPGN[+2481.889]GTFTVILNQLTSR.D	HexNAc(6)Hex(6)NeuAc(1)	N[+2482]	318.04	>sp|P01833|PIGR_HUMAN Polymeric immunoglobulin receptor OS=Homo sapiens OX=9606 GN=PIGR PE=1 SV=4
R.LSLLEEPGN[+2100.761]GTFTVILNQLTSR.D	HexNAc(5)Hex(4)Fuc(1)NeuAc(1)	N[+2101]	327.6	>sp|P01833|PIGR_HUMAN Polymeric immunoglobulin receptor OS=Homo sapiens OX=9606 GN=PIGR PE=1 SV=4
R.LSLLEEPGN[+2878.015]GTFTVILNQLTSR.D	HexNAc(5)Hex(7)Fuc(1)NeuAc(2)	N[+2878]	328.43	>sp|P01833|PIGR_HUMAN Polymeric immunoglobulin receptor OS=Homo sapiens OX=9606 GN=PIGR PE=1 SV=4
R.LSLLEEPGN[+2921.058]GTFTVILNQLTSR.D	HexNAc(8)Hex(8)	N[+2921]	331.9	>sp|P01833|PIGR_HUMAN Polymeric immunoglobulin receptor OS=Homo sapiens OX=9606 GN=PIGR PE=1 SV=4
R.LSLLEEPGN[+2245.799]GTFTVILNQLTSR.D	HexNAc(5)Hex(4)NeuAc(2)	N[+2246]	332.29	>sp|P01833|PIGR_HUMAN Polymeric immunoglobulin receptor OS=Homo sapiens OX=9606 GN=PIGR PE=1 SV=4
R.LSLLEEPGN[+2350.830]GTFTVILNQLTSR.D	HexNAc(4)Hex(5)Fuc(1)NeuAc(2)	N[+2351]	334.23	>sp|P01833|PIGR_HUMAN Polymeric immunoglobulin receptor OS=Homo sapiens OX=9606 GN=PIGR PE=1 SV=4
R.LSLLEEPGN[+3067.115]GTFTVILNQLTSR.D	HexNAc(8)Hex(8)Fuc(1)	N[+3067]	340.57	>sp|P01833|PIGR_HUMAN Polymeric immunoglobulin receptor OS=Homo sapiens OX=9606 GN=PIGR PE=1 SV=4
R.LSLLEEPGN[+2919.042]GTFTVILNQLTSR.D	HexNAc(6)Hex(6)Fuc(1)NeuAc(2)	N[+2919]	345.19	>sp|P01833|PIGR_HUMAN Polymeric immunoglobulin receptor OS=Homo sapiens OX=9606 GN=PIGR PE=1 SV=4
R.LSLLEEPGN[+2756.989]GTFTVILNQLTSR.D	HexNAc(6)Hex(5)Fuc(1)NeuAc(2)	N[+2757]	347.86	>sp|P01833|PIGR_HUMAN Polymeric immunoglobulin receptor OS=Homo sapiens OX=9606 GN=PIGR PE=1 SV=4
R.LSLLEEPGN[+3009.074]GTFTVILNQLTSR.D	HexNAc(7)Hex(8)NeuAc(1)	N[+3009]	362.78	>sp|P01833|PIGR_HUMAN Polymeric immunoglobulin receptor OS=Homo sapiens OX=9606 GN=PIGR PE=1 SV=4
R.LSLLEEPGN[+2059.735]GTFTVILNQLTSR.D	HexNAc(4)Hex(5)Fuc(1)NeuAc(1)	N[+2060]	377.91	>sp|P01833|PIGR_HUMAN Polymeric immunoglobulin receptor OS=Homo sapiens OX=9606 GN=PIGR PE=1 SV=4
R.LSLLEEPGN[+2715.963]GTFTVILNQLTSR.D	HexNAc(5)Hex(6)Fuc(1)NeuAc(2)	N[+2716]	390.77	>sp|P01833|PIGR_HUMAN Polymeric immunoglobulin receptor OS=Homo sapiens OX=9606 GN=PIGR PE=1 SV=4
R.LSLLEEPGN[+1702.581]GTFTVILNQLTSR.D	HexNAc(2)Hex(8)	N[+1703]	393.93	>sp|P01833|PIGR_HUMAN Polymeric immunoglobulin receptor OS=Homo sapiens OX=9606 GN=PIGR PE=1 SV=4
R.LSLLEEPGN[+1809.666]GTFTVILNQLTSR.D	HexNAc(5)Hex(4)Fuc(1)	N[+1810]	415.16	>sp|P01833|PIGR_HUMAN Polymeric immunoglobulin receptor OS=Homo sapiens OX=9606 GN=PIGR PE=1 SV=4
R.LSLLEEPGN[+1768.640]GTFTVILNQLTSR.D	HexNAc(4)Hex(5)Fuc(1)	N[+1769]	455.8	>sp|P01833|PIGR_HUMAN Polymeric immunoglobulin receptor OS=Homo sapiens OX=9606 GN=PIGR PE=1 SV=4
R.LSLLEEPGN[+2424.867]GTFTVILNQLTSR.D	HexNAc(5)Hex(6)Fuc(1)NeuAc(1)	N[+2425]	468.31	>sp|P01833|PIGR_HUMAN Polymeric immunoglobulin receptor OS=Homo sapiens OX=9606 GN=PIGR PE=1 SV=4
R.LSLLEEPGN[+2553.910]GTFTVILNQLTSR.D	HexNAc(5)Hex(5)Fuc(1)NeuAc(2)	N[+2554]	478.77	>sp|P01833|PIGR_HUMAN Polymeric immunoglobulin receptor OS=Homo sapiens OX=9606 GN=PIGR PE=1 SV=4
R.LSLLEEPGN[+2407.852]GTFTVILNQLTSR.D	HexNAc(5)Hex(5)NeuAc(2)	N[+2408]	481.47	>sp|P01833|PIGR_HUMAN Polymeric immunoglobulin receptor OS=Homo sapiens OX=9606 GN=PIGR PE=1 SV=4
R.LSLLEEPGN[+3048.084]GTFTVILNQLTSR.D	HexNAc(6)Hex(5)Fuc(1)NeuAc(3)	N[+3048]	483.29	>sp|P01833|PIGR_HUMAN Polymeric immunoglobulin receptor OS=Homo sapiens OX=9606 GN=PIGR PE=1 SV=4
R.LSLLEEPGN[+2157.783]GTFTVILNQLTSR.D	HexNAc(6)Hex(4)NeuAc(1)	N[+2158]	486.3	>sp|P01833|PIGR_HUMAN Polymeric immunoglobulin receptor OS=Homo sapiens OX=9606 GN=PIGR PE=1 SV=4
R.LSLLEEPGN[+2861.000]GTFTVILNQLTSR.D	HexNAc(5)Hex(6)NeuAc(3)	N[+2861]	493.44	>sp|P01833|PIGR_HUMAN Polymeric immunoglobulin receptor OS=Homo sapiens OX=9606 GN=PIGR PE=1 SV=4
R.LSLLEEPGN[+2262.814]GTFTVILNQLTSR.D	HexNAc(5)Hex(5)Fuc(1)NeuAc(1)	N[+2263]	507.1	>sp|P01833|PIGR_HUMAN Polymeric immunoglobulin receptor OS=Homo sapiens OX=9606 GN=PIGR PE=1 SV=4
R.LSLLEEPGN[+1913.677]GTFTVILNQLTSR.D	HexNAc(4)Hex(5)NeuAc(1)	N[+1914]	511.66	>sp|P01833|PIGR_HUMAN Polymeric immunoglobulin receptor OS=Homo sapiens OX=9606 GN=PIGR PE=1 SV=4
R.LSLLEEPGN[+2141.788]GTFTVILNQLTSR.D	HexNAc(6)Hex(3)Fuc(1)NeuAc(1)	N[+2142]	514.77	>sp|P01833|PIGR_HUMAN Polymeric immunoglobulin receptor OS=Homo sapiens OX=9606 GN=PIGR PE=1 SV=4
R.LSLLEEPGN[+2391.857]GTFTVILNQLTSR.D	HexNAc(5)Hex(4)Fuc(1)NeuAc(2)	N[+2392]	521.34	>sp|P01833|PIGR_HUMAN Polymeric immunoglobulin receptor OS=Homo sapiens OX=9606 GN=PIGR PE=1 SV=4
R.LSLLEEPGN[+2465.894]GTFTVILNQLTSR.D	HexNAc(6)Hex(5)Fuc(1)NeuAc(1)	N[+2466]	530.31	>sp|P01833|PIGR_HUMAN Polymeric immunoglobulin receptor OS=Homo sapiens OX=9606 GN=PIGR PE=1 SV=4
R.LSLLEEPGN[+2569.905]GTFTVILNQLTSR.D	HexNAc(5)Hex(6)NeuAc(2)	N[+2570]	559.07	>sp|P01833|PIGR_HUMAN Polymeric immunoglobulin receptor OS=Homo sapiens OX=9606 GN=PIGR PE=1 SV=4
R.LSLLEEPGN[+2432.884]GTFTVILNQLTSR.D	HexNAc(6)Hex(3)Fuc(1)NeuAc(2)	N[+2433]	559.27	>sp|P01833|PIGR_HUMAN Polymeric immunoglobulin receptor OS=Homo sapiens OX=9606 GN=PIGR PE=1 SV=4
R.LSLLEEPGN[+2221.788]GTFTVILNQLTSR.D	HexNAc(4)Hex(6)Fuc(1)NeuAc(1)	N[+2222]	750.61	>sp|P01833|PIGR_HUMAN Polymeric immunoglobulin receptor OS=Homo sapiens OX=9606 GN=PIGR PE=1 SV=4
R.LSLLEEPGN[+2204.772]GTFTVILNQLTSR.D	HexNAc(4)Hex(5)NeuAc(2)	N[+2205]	761.82	>sp|P01833|PIGR_HUMAN Polymeric immunoglobulin receptor OS=Homo sapiens OX=9606 GN=PIGR PE=1 SV=4
R.N[+1216.423]VTWK.L	HexNAc(2)Hex(5)	N[+1216]	327.85	>sp|P50454|SERPH_HUMAN Serpin H1 OS=Homo sapiens OX=9606 GN=SERPINH1 PE=1 SV=2
R.EFN[+1864.634]VTVTVR.N	HexNAc(2)Hex(9)	N[+1865]	306.51	>sp|P11215|ITAM_HUMAN Integrin alpha-M OS=Homo sapiens OX=9606 GN=ITGAM PE=1 SV=2
K.AN[+1581.555]VTSENNMPR.T	HexNAc(3)Hex(6)	N[+1582]	326.78	>sp|P11215|ITAM_HUMAN Integrin alpha-M OS=Homo sapiens OX=9606 GN=ITGAM PE=1 SV=2
K.AN[+1540.529]VTSENNMPR.T	HexNAc(2)Hex(7)	N[+1541]	419.86	>sp|P11215|ITAM_HUMAN Integrin alpha-M OS=Homo sapiens OX=9606 GN=ITGAM PE=1 SV=2
K.IIEGEPNLKVPGN[+2350.830]VTAVLGETLK.V	HexNAc(4)Hex(5)Fuc(1)NeuAc(2)	N[+2351]	305.49	>sp|P01833|PIGR_HUMAN Polymeric immunoglobulin receptor OS=Homo sapiens OX=9606 GN=PIGR PE=1 SV=4
K.IIEGEPNLKVPGN[+2391.857]VTAVLGETLK.V	HexNAc(5)Hex(4)Fuc(1)NeuAc(2)	N[+2392]	314.08	>sp|P01833|PIGR_HUMAN Polymeric immunoglobulin receptor OS=Homo sapiens OX=9606 GN=PIGR PE=1 SV=4
K.IIEGEPNLKVPGN[+2059.735]VTAVLGETLK.V	HexNAc(4)Hex(5)Fuc(1)NeuAc(1)	N[+2060]	315.95	>sp|P01833|PIGR_HUMAN Polymeric immunoglobulin receptor OS=Homo sapiens OX=9606 GN=PIGR PE=1 SV=4
R.KAPVVN[+1864.634]C[+57.021]SIAVC[+57.021]QR.I	HexNAc(2)Hex(9)	C[+57]*2, N[+1865]	431.9	>sp|P11215|ITAM_HUMAN Integrin alpha-M OS=Homo sapiens OX=9606 GN=ITGAM PE=1 SV=2
R.KAPVVN[+1540.529]C[+57.021]SIAVC[+57.021]QR.I	HexNAc(2)Hex(7)	C[+57]*2, N[+1541]	433.79	>sp|P11215|ITAM_HUMAN Integrin alpha-M OS=Homo sapiens OX=9606 GN=ITGAM PE=1 SV=2
R.KAPVVN[+1702.581]C[+57.021]SIAVC[+57.021]QR.I	HexNAc(2)Hex(8)	C[+57]*2, N[+1703]	490.64	>sp|P11215|ITAM_HUMAN Integrin alpha-M OS=Homo sapiens OX=9606 GN=ITGAM PE=1 SV=2
R.N[+1378.476]VTWK.L	HexNAc(2)Hex(6)	N[+1378]	340.51	>sp|P50454|SERPH_HUMAN Serpin H1 OS=Homo sapiens OX=9606 GN=SERPINH1 PE=1 SV=2
K.VPGN[+2424.867]VTAVLGETLK.V	HexNAc(5)Hex(6)Fuc(1)NeuAc(1)	N[+2425]	307.55	>sp|P01833|PIGR_HUMAN Polymeric immunoglobulin receptor OS=Homo sapiens OX=9606 GN=PIGR PE=1 SV=4
K.VPGN[+1768.640]VTAVLGETLK.V	HexNAc(4)Hex(5)Fuc(1)	N[+1769]	315.49	>sp|P01833|PIGR_HUMAN Polymeric immunoglobulin receptor OS=Homo sapiens OX=9606 GN=PIGR PE=1 SV=4
K.VPGN[+2717.978]VTAVLGETLK.V	HexNAc(7)Hex(8)	N[+2718]	321.28	>sp|P01833|PIGR_HUMAN Polymeric immunoglobulin receptor OS=Homo sapiens OX=9606 GN=PIGR PE=1 SV=4
K.VPGN[+2350.830]VTAVLGETLK.V	HexNAc(4)Hex(5)Fuc(1)NeuAc(2)	N[+2351]	325.79	>sp|P01833|PIGR_HUMAN Polymeric immunoglobulin receptor OS=Homo sapiens OX=9606 GN=PIGR PE=1 SV=4
K.VPGN[+1694.603]VTAVLGETLK.V	HexNAc(3)Hex(4)Fuc(1)NeuAc(1)	N[+1695]	329.76	>sp|P01833|PIGR_HUMAN Polymeric immunoglobulin receptor OS=Homo sapiens OX=9606 GN=PIGR PE=1 SV=4
K.VPGN[+2059.735]VTAVLGETLK.V	HexNAc(4)Hex(5)Fuc(1)NeuAc(1)	N[+2060]	333.54	>sp|P01833|PIGR_HUMAN Polymeric immunoglobulin receptor OS=Homo sapiens OX=9606 GN=PIGR PE=1 SV=4
K.VPGN[+1809.666]VTAVLGETLK.V	HexNAc(5)Hex(4)Fuc(1)	N[+1810]	336.63	>sp|P01833|PIGR_HUMAN Polymeric immunoglobulin receptor OS=Homo sapiens OX=9606 GN=PIGR PE=1 SV=4
K.VPGN[+1897.682]VTAVLGETLK.V	HexNAc(4)Hex(4)Fuc(1)NeuAc(1)	N[+1898]	345.63	>sp|P01833|PIGR_HUMAN Polymeric immunoglobulin receptor OS=Homo sapiens OX=9606 GN=PIGR PE=1 SV=4
K.VPGN[+1702.581]VTAVLGETLK.V	HexNAc(2)Hex(8)	N[+1703]	356.56	>sp|P01833|PIGR_HUMAN Polymeric immunoglobulin receptor OS=Homo sapiens OX=9606 GN=PIGR PE=1 SV=4
K.VPGN[+2391.857]VTAVLGETLK.V	HexNAc(5)Hex(4)Fuc(1)NeuAc(2)	N[+2392]	396.28	>sp|P01833|PIGR_HUMAN Polymeric immunoglobulin receptor OS=Homo sapiens OX=9606 GN=PIGR PE=1 SV=4
K.VPGN[+2100.761]VTAVLGETLK.V	HexNAc(5)Hex(4)Fuc(1)NeuAc(1)	N[+2101]	414.32	>sp|P01833|PIGR_HUMAN Polymeric immunoglobulin receptor OS=Homo sapiens OX=9606 GN=PIGR PE=1 SV=4
K.VPGN[+1864.634]VTAVLGETLK.V	HexNAc(2)Hex(9)	N[+1865]	432.31	>sp|P01833|PIGR_HUMAN Polymeric immunoglobulin receptor OS=Homo sapiens OX=9606 GN=PIGR PE=1 SV=4
K.VPGN[+2141.788]VTAVLGETLK.V	HexNAc(6)Hex(3)Fuc(1)NeuAc(1)	N[+2142]	447.98	>sp|P01833|PIGR_HUMAN Polymeric immunoglobulin receptor OS=Homo sapiens OX=9606 GN=PIGR PE=1 SV=4
K.VPGN[+2221.788]VTAVLGETLK.V	HexNAc(4)Hex(6)Fuc(1)NeuAc(1)	N[+2222]	521.24	>sp|P01833|PIGR_HUMAN Polymeric immunoglobulin receptor OS=Homo sapiens OX=9606 GN=PIGR PE=1 SV=4
R.MDPPC[+57.021]TN[+1378.476]TTAASTYLNNPYVR.K	HexNAc(2)Hex(6)	C[+57], N[+1378]	338.61	>sp|P10619|PPGB_HUMAN Lysosomal protective protein OS=Homo sapiens OX=9606 GN=CTSA PE=1 SV=2
R.MDPPC[+57.021]TN[+1872.651]TTAASTYLNNPYVR.K	HexNAc(3)Hex(6)NeuAc(1)	C[+57], N[+1873]	392.43	>sp|P10619|PPGB_HUMAN Lysosomal protective protein OS=Homo sapiens OX=9606 GN=CTSA PE=1 SV=2
K.VPGN[+2100.761]VTAVLGETLKVPC[+57.021]HFPC[+57.021]K.F	HexNAc(5)Hex(4)Fuc(1)NeuAc(1)	C[+57]*2, N[+2101]	340.8	>sp|P01833|PIGR_HUMAN Polymeric immunoglobulin receptor OS=Homo sapiens OX=9606 GN=PIGR PE=1 SV=4
K.VPGN[+2393.873]VTAVLGETLKVPC[+57.021]HFPC[+57.021]K.F	HexNAc(7)Hex(6)	C[+57]*2, N[+2394]	386.79	>sp|P01833|PIGR_HUMAN Polymeric immunoglobulin receptor OS=Homo sapiens OX=9606 GN=PIGR PE=1 SV=4
K.EVN[+2350.830]DTLLVNELK.S	HexNAc(4)Hex(5)Fuc(1)NeuAc(2)	N[+2351]	305.22	>sp|Q15063|POSTN_HUMAN Periostin OS=Homo sapiens OX=9606 GN=POSTN PE=1 SV=2
K.EVN[+1768.640]DTLLVNELK.S	HexNAc(4)Hex(5)Fuc(1)	N[+1769]	441.45	>sp|Q15063|POSTN_HUMAN Periostin OS=Homo sapiens OX=9606 GN=POSTN PE=1 SV=2
K.EVN[+2059.735]DTLLVNELK.S	HexNAc(4)Hex(5)Fuc(1)NeuAc(1)	N[+2060]	470.23	>sp|Q15063|POSTN_HUMAN Periostin OS=Homo sapiens OX=9606 GN=POSTN PE=1 SV=2
K.WN[+2059.735]NTGC[+57.021]QALPSQDEGPSK.A	HexNAc(4)Hex(5)Fuc(1)NeuAc(1)	C[+57], N[+2060]	302.09	>sp|P01833|PIGR_HUMAN Polymeric immunoglobulin receptor OS=Homo sapiens OX=9606 GN=PIGR PE=1 SV=4
K.WN[+2204.772]NTGC[+57.021]QALPSQDEGPSK.A	HexNAc(4)Hex(5)NeuAc(2)	C[+57], N[+2205]	305.09	>sp|P01833|PIGR_HUMAN Polymeric immunoglobulin receptor OS=Homo sapiens OX=9606 GN=PIGR PE=1 SV=4
K.WN[+2100.761]NTGC[+57.021]QALPSQDEGPSK.A	HexNAc(5)Hex(4)Fuc(1)NeuAc(1)	C[+57], N[+2101]	325.34	>sp|P01833|PIGR_HUMAN Polymeric immunoglobulin receptor OS=Homo sapiens OX=9606 GN=PIGR PE=1 SV=4
K.WN[+1694.603]NTGC[+57.021]QALPSQDEGPSK.A	HexNAc(3)Hex(4)Fuc(1)NeuAc(1)	C[+57], N[+1695]	331.18	>sp|P01833|PIGR_HUMAN Polymeric immunoglobulin receptor OS=Homo sapiens OX=9606 GN=PIGR PE=1 SV=4
K.WN[+2221.788]NTGC[+57.021]QALPSQDEGPSK.A	HexNAc(4)Hex(6)Fuc(1)NeuAc(1)	C[+57], N[+2222]	331.46	>sp|P01833|PIGR_HUMAN Polymeric immunoglobulin receptor OS=Homo sapiens OX=9606 GN=PIGR PE=1 SV=4
K.WN[+2350.830]NTGC[+57.021]QALPSQDEGPSK.A	HexNAc(4)Hex(5)Fuc(1)NeuAc(2)	C[+57], N[+2351]	343.56	>sp|P01833|PIGR_HUMAN Polymeric immunoglobulin receptor OS=Homo sapiens OX=9606 GN=PIGR PE=1 SV=4
K.WN[+1913.677]NTGC[+57.021]QALPSQDEGPSK.A	HexNAc(4)Hex(5)NeuAc(1)	C[+57], N[+1914]	345.26	>sp|P01833|PIGR_HUMAN Polymeric immunoglobulin receptor OS=Homo sapiens OX=9606 GN=PIGR PE=1 SV=4
K.WN[+1548.545]NTGC[+57.021]QALPSQDEGPSK.A	HexNAc(3)Hex(4)NeuAc(1)	C[+57], N[+1549]	355.26	>sp|P01833|PIGR_HUMAN Polymeric immunoglobulin receptor OS=Homo sapiens OX=9606 GN=PIGR PE=1 SV=4
K.WN[+2861.000]NTGC[+57.021]QALPSQDEGPSK.A	HexNAc(5)Hex(6)NeuAc(3)	C[+57], N[+2861]	360.92	>sp|P01833|PIGR_HUMAN Polymeric immunoglobulin receptor OS=Homo sapiens OX=9606 GN=PIGR PE=1 SV=4
K.WN[+2424.867]NTGC[+57.021]QALPSQDEGPSK.A	HexNAc(5)Hex(6)Fuc(1)NeuAc(1)	C[+57], N[+2425]	362.58	>sp|P01833|PIGR_HUMAN Polymeric immunoglobulin receptor OS=Homo sapiens OX=9606 GN=PIGR PE=1 SV=4
K.WN[+2569.905]NTGC[+57.021]QALPSQDEGPSK.A	HexNAc(5)Hex(6)NeuAc(2)	C[+57], N[+2570]	368.67	>sp|P01833|PIGR_HUMAN Polymeric immunoglobulin receptor OS=Homo sapiens OX=9606 GN=PIGR PE=1 SV=4
K.WN[+2715.963]NTGC[+57.021]QALPSQDEGPSK.A	HexNAc(5)Hex(6)Fuc(1)NeuAc(2)	C[+57], N[+2716]	373.13	>sp|P01833|PIGR_HUMAN Polymeric immunoglobulin receptor OS=Homo sapiens OX=9606 GN=PIGR PE=1 SV=4
K.WN[+1751.624]NTGC[+57.021]QALPSQDEGPSK.A	HexNAc(4)Hex(4)NeuAc(1)	C[+57], N[+1752]	378.32	>sp|P01833|PIGR_HUMAN Polymeric immunoglobulin receptor OS=Homo sapiens OX=9606 GN=PIGR PE=1 SV=4
K.WN[+2278.809]NTGC[+57.021]QALPSQDEGPSK.A	HexNAc(5)Hex(6)NeuAc(1)	C[+57], N[+2279]	404.08	>sp|P01833|PIGR_HUMAN Polymeric immunoglobulin receptor OS=Homo sapiens OX=9606 GN=PIGR PE=1 SV=4
K.WN[+1768.640]NTGC[+57.021]QALPSQDEGPSK.A	HexNAc(4)Hex(5)Fuc(1)	C[+57], N[+1769]	407.2	>sp|P01833|PIGR_HUMAN Polymeric immunoglobulin receptor OS=Homo sapiens OX=9606 GN=PIGR PE=1 SV=4
K.WN[+1710.598]NTGC[+57.021]QALPSQDEGPSK.A	HexNAc(3)Hex(5)NeuAc(1)	C[+57], N[+1711]	418.29	>sp|P01833|PIGR_HUMAN Polymeric immunoglobulin receptor OS=Homo sapiens OX=9606 GN=PIGR PE=1 SV=4
K.WN[+1954.704]NTGC[+57.021]QALPSQDEGPSK.A	HexNAc(5)Hex(4)NeuAc(1)	C[+57], N[+1955]	432.68	>sp|P01833|PIGR_HUMAN Polymeric immunoglobulin receptor OS=Homo sapiens OX=9606 GN=PIGR PE=1 SV=4
K.WN[+1864.634]NTGC[+57.021]QALPSQDEGPSK.A	HexNAc(2)Hex(9)	C[+57], N[+1865]	451.9	>sp|P01833|PIGR_HUMAN Polymeric immunoglobulin receptor OS=Homo sapiens OX=9606 GN=PIGR PE=1 SV=4
K.WN[+1622.582]NTGC[+57.021]QALPSQDEGPSK.A	HexNAc(4)Hex(5)	C[+57], N[+1623]	476.73	>sp|P01833|PIGR_HUMAN Polymeric immunoglobulin receptor OS=Homo sapiens OX=9606 GN=PIGR PE=1 SV=4
K.WN[+1872.651]NTGC[+57.021]QALPSQDEGPSK.A	HexNAc(3)Hex(6)NeuAc(1)	C[+57], N[+1873]	497.95	>sp|P01833|PIGR_HUMAN Polymeric immunoglobulin receptor OS=Homo sapiens OX=9606 GN=PIGR PE=1 SV=4
K.WN[+1930.692]NTGC[+57.021]QALPSQDEGPSK.A	HexNAc(4)Hex(6)Fuc(1)	C[+57], N[+1931]	505.99	>sp|P01833|PIGR_HUMAN Polymeric immunoglobulin receptor OS=Homo sapiens OX=9606 GN=PIGR PE=1 SV=4
K.WN[+2075.730]NTGC[+57.021]QALPSQDEGPSK.A	HexNAc(4)Hex(6)NeuAc(1)	C[+57], N[+2076]	539.76	>sp|P01833|PIGR_HUMAN Polymeric immunoglobulin receptor OS=Homo sapiens OX=9606 GN=PIGR PE=1 SV=4
K.WN[+1702.581]NTGC[+57.021]QALPSQDEGPSK.A	HexNAc(2)Hex(8)	C[+57], N[+1703]	658.59	>sp|P01833|PIGR_HUMAN Polymeric immunoglobulin receptor OS=Homo sapiens OX=9606 GN=PIGR PE=1 SV=4
R.FTFTSHTPGDHQIC[+57.021]LHSN[+1378.476]STR.M	HexNAc(2)Hex(6)	C[+57], N[+1378]	399.71	>sp|Q7Z7H5|TMED4_HUMAN Transmembrane emp24 domain-containing protein 4 OS=Homo sapiens OX=9606 GN=TMED4 PE=1 SV=1
R.FTFTSHTPGDHQIC[+57.021]LHSN[+2141.788]STR.M	HexNAc(6)Hex(3)Fuc(1)NeuAc(1)	C[+57], N[+2142]	476.91	>sp|Q7Z7H5|TMED4_HUMAN Transmembrane emp24 domain-containing protein 4 OS=Homo sapiens OX=9606 GN=TMED4 PE=1 SV=1
R.FTFTSHTPGDHQIC[+57.021]LHSN[+1216.423]STR.M	HexNAc(2)Hex(5)	C[+57], N[+1216]	679.99	>sp|Q7Z7H5|TMED4_HUMAN Transmembrane emp24 domain-containing protein 4 OS=Homo sapiens OX=9606 GN=TMED4 PE=1 SV=1
R.LLSTANYN[+1702.581]TSHYNNDLWQIFENPVDWK.E	HexNAc(2)Hex(8)	N[+1703]	336.62	>sp|O00469|PLOD2_HUMAN Procollagen-lysine,2-oxoglutarate 5-dioxygenase 2 OS=Homo sapiens OX=9606 GN=PLOD2 PE=1 SV=2
R.IHQN[+1971.719]ITYQVC[+57.021]R.H	HexNAc(5)Hex(5)Fuc(1)	C[+57], N[+1972]	311.35	>sp|Q14112|NID2_HUMAN Nidogen-2 OS=Homo sapiens OX=9606 GN=NID2 PE=1 SV=3
R.IHQN[+1897.682]ITYQVC[+57.021]R.H	HexNAc(4)Hex(4)Fuc(1)NeuAc(1)	C[+57], N[+1898]	316.01	>sp|Q14112|NID2_HUMAN Nidogen-2 OS=Homo sapiens OX=9606 GN=NID2 PE=1 SV=3
R.IHQN[+2059.735]ITYQVC[+57.021]R.H	HexNAc(4)Hex(5)Fuc(1)NeuAc(1)	C[+57], N[+2060]	325.12	>sp|Q14112|NID2_HUMAN Nidogen-2 OS=Homo sapiens OX=9606 GN=NID2 PE=1 SV=3
R.IHQN[+2350.830]ITYQVC[+57.021]R.H	HexNAc(4)Hex(5)Fuc(1)NeuAc(2)	C[+57], N[+2351]	325.74	>sp|Q14112|NID2_HUMAN Nidogen-2 OS=Homo sapiens OX=9606 GN=NID2 PE=1 SV=3
R.IHQN[+1809.666]ITYQVC[+57.021]R.H	HexNAc(5)Hex(4)Fuc(1)	C[+57], N[+1810]	444.03	>sp|Q14112|NID2_HUMAN Nidogen-2 OS=Homo sapiens OX=9606 GN=NID2 PE=1 SV=3
R.IHQN[+1768.640]ITYQVC[+57.021]R.H	HexNAc(4)Hex(5)Fuc(1)	C[+57], N[+1769]	456.86	>sp|Q14112|NID2_HUMAN Nidogen-2 OS=Homo sapiens OX=9606 GN=NID2 PE=1 SV=3
R.IHQN[+1606.587]ITYQVC[+57.021]R.H	HexNAc(4)Hex(4)Fuc(1)	C[+57], N[+1607]	497.78	>sp|Q14112|NID2_HUMAN Nidogen-2 OS=Homo sapiens OX=9606 GN=NID2 PE=1 SV=3
R.IHQN[+1444.534]ITYQVC[+57.021]R.H	HexNAc(4)Hex(3)Fuc(1)	C[+57], N[+1445]	505.2	>sp|Q14112|NID2_HUMAN Nidogen-2 OS=Homo sapiens OX=9606 GN=NID2 PE=1 SV=3
K.YKN[+1897.682]NSDISSTR.G	HexNAc(4)Hex(4)Fuc(1)NeuAc(1)	N[+1898]	301.43	>sp|P01871|IGHM_HUMAN Immunoglobulin heavy constant mu OS=Homo sapiens OX=9606 GN=IGHM PE=1 SV=4
K.YKN[+1768.640]NSDISSTR.G	HexNAc(4)Hex(5)Fuc(1)	N[+1769]	303.28	>sp|P01871|IGHM_HUMAN Immunoglobulin heavy constant mu OS=Homo sapiens OX=9606 GN=IGHM PE=1 SV=4
K.YKN[+1378.476]NSDISSTR.G	HexNAc(2)Hex(6)	N[+1378]	314.19	>sp|P01871|IGHM_HUMAN Immunoglobulin heavy constant mu OS=Homo sapiens OX=9606 GN=IGHM PE=1 SV=4
K.YKN[+1216.423]NSDISSTR.G	HexNAc(2)Hex(5)	N[+1216]	327.97	>sp|P01871|IGHM_HUMAN Immunoglobulin heavy constant mu OS=Homo sapiens OX=9606 GN=IGHM PE=1 SV=4
K.YKN[+2262.814]NSDISSTR.G	HexNAc(5)Hex(5)Fuc(1)NeuAc(1)	N[+2263]	331.74	>sp|P01871|IGHM_HUMAN Immunoglobulin heavy constant mu OS=Homo sapiens OX=9606 GN=IGHM PE=1 SV=4
K.YKN[+1241.454]NSDISSTR.G	HexNAc(3)Hex(3)Fuc(1)	N[+1241]	333.62	>sp|P01871|IGHM_HUMAN Immunoglobulin heavy constant mu OS=Homo sapiens OX=9606 GN=IGHM PE=1 SV=4
K.YKN[+2116.756]NSDISSTR.G	HexNAc(5)Hex(5)NeuAc(1)	N[+2117]	334.46	>sp|P01871|IGHM_HUMAN Immunoglobulin heavy constant mu OS=Homo sapiens OX=9606 GN=IGHM PE=1 SV=4
K.YKN[+2026.687]NSDISSTR.G	HexNAc(2)Hex(10)	N[+2027]	353.2	>sp|P01871|IGHM_HUMAN Immunoglobulin heavy constant mu OS=Homo sapiens OX=9606 GN=IGHM PE=1 SV=4
K.YKN[+1971.719]NSDISSTR.G	HexNAc(5)Hex(5)Fuc(1)	N[+1972]	357.36	>sp|P01871|IGHM_HUMAN Immunoglobulin heavy constant mu OS=Homo sapiens OX=9606 GN=IGHM PE=1 SV=4
K.YKN[+1809.666]NSDISSTR.G	HexNAc(5)Hex(4)Fuc(1)	N[+1810]	370.61	>sp|P01871|IGHM_HUMAN Immunoglobulin heavy constant mu OS=Homo sapiens OX=9606 GN=IGHM PE=1 SV=4
K.YKN[+2059.735]NSDISSTR.G	HexNAc(4)Hex(5)Fuc(1)NeuAc(1)	N[+2060]	372.14	>sp|P01871|IGHM_HUMAN Immunoglobulin heavy constant mu OS=Homo sapiens OX=9606 GN=IGHM PE=1 SV=4
K.YKN[+2350.830]NSDISSTR.G	HexNAc(4)Hex(5)Fuc(1)NeuAc(2)	N[+2351]	382.48	>sp|P01871|IGHM_HUMAN Immunoglobulin heavy constant mu OS=Homo sapiens OX=9606 GN=IGHM PE=1 SV=4
K.YKN[+1444.534]NSDISSTR.G	HexNAc(4)Hex(3)Fuc(1)	N[+1445]	389.05	>sp|P01871|IGHM_HUMAN Immunoglobulin heavy constant mu OS=Homo sapiens OX=9606 GN=IGHM PE=1 SV=4
K.YKN[+2553.910]NSDISSTR.G	HexNAc(5)Hex(5)Fuc(1)NeuAc(2)	N[+2554]	450.08	>sp|P01871|IGHM_HUMAN Immunoglobulin heavy constant mu OS=Homo sapiens OX=9606 GN=IGHM PE=1 SV=4
K.YKN[+2100.761]NSDISSTR.G	HexNAc(5)Hex(4)Fuc(1)NeuAc(1)	N[+2101]	451.39	>sp|P01871|IGHM_HUMAN Immunoglobulin heavy constant mu OS=Homo sapiens OX=9606 GN=IGHM PE=1 SV=4
K.YKN[+1702.581]NSDISSTR.G	HexNAc(2)Hex(8)	N[+1703]	454.68	>sp|P01871|IGHM_HUMAN Immunoglobulin heavy constant mu OS=Homo sapiens OX=9606 GN=IGHM PE=1 SV=4
K.YKN[+1540.529]NSDISSTR.G	HexNAc(2)Hex(7)	N[+1541]	459.08	>sp|P01871|IGHM_HUMAN Immunoglobulin heavy constant mu OS=Homo sapiens OX=9606 GN=IGHM PE=1 SV=4
K.YKN[+1864.634]NSDISSTR.G	HexNAc(2)Hex(9)	N[+1865]	481.64	>sp|P01871|IGHM_HUMAN Immunoglobulin heavy constant mu OS=Homo sapiens OX=9606 GN=IGHM PE=1 SV=4
K.YKN[+1694.603]NSDISSTR.G	HexNAc(3)Hex(4)Fuc(1)NeuAc(1)	N[+1695]	503.8	>sp|P01871|IGHM_HUMAN Immunoglobulin heavy constant mu OS=Homo sapiens OX=9606 GN=IGHM PE=1 SV=4
K.YKN[+1038.375]NSDISSTR.G	HexNAc(2)Hex(3)Fuc(1)	N[+1038]	572.88	>sp|P01871|IGHM_HUMAN Immunoglobulin heavy constant mu OS=Homo sapiens OX=9606 GN=IGHM PE=1 SV=4
K.KDAQQDYHLEYAMEN[+1216.423]STHTIIEFTR.E	HexNAc(2)Hex(5)	N[+1216]	633.42	>sp|Q6UVY6|MOXD1_HUMAN DBH-like monooxygenase protein 1 OS=Homo sapiens OX=9606 GN=MOXD1 PE=1 SV=1
R.VDHRGLTFQQN[+1298.476]ASSMC[+57.021]VPDQDTAIR.V	HexNAc(4)Hex(3)	C[+57], N[+1298]	306.46	>sp|P01871|IGHM_HUMAN Immunoglobulin heavy constant mu OS=Homo sapiens OX=9606 GN=IGHM PE=1 SV=4
R.VDHRGLTFQQN[+2110.793]ASSMC[+57.021]VPDQDTAIR.V	HexNAc(8)Hex(3)	C[+57], N[+2111]	316.15	>sp|P01871|IGHM_HUMAN Immunoglobulin heavy constant mu OS=Homo sapiens OX=9606 GN=IGHM PE=1 SV=4
R.VDHRGLTFQQN[+2434.899]ASSMC[+57.021]VPDQDTAIR.V	HexNAc(8)Hex(5)	C[+57], N[+2435]	408.11	>sp|P01871|IGHM_HUMAN Immunoglobulin heavy constant mu OS=Homo sapiens OX=9606 GN=IGHM PE=1 SV=4
R.VDHRGLTFQQN[+1987.714]ASSM[+15.995]C[+57.021]VPDQDTAIR.V	HexNAc(5)Hex(6)	C[+57], M[+16], N[+1988]	305.23	>sp|P01871|IGHM_HUMAN Immunoglobulin heavy constant mu OS=Homo sapiens OX=9606 GN=IGHM PE=1 SV=4
K.DAQQDYHLEYAMEN[+1581.555]STHTIIEFTR.E	HexNAc(3)Hex(6)	N[+1582]	380.02	>sp|Q6UVY6|MOXD1_HUMAN DBH-like monooxygenase protein 1 OS=Homo sapiens OX=9606 GN=MOXD1 PE=1 SV=1
R.N[+2350.830]VSC[+57.021]PQLEVPVC[+57.021]PSGFQLSC[+57.021]K.T	HexNAc(4)Hex(5)Fuc(1)NeuAc(2)	C[+57]*3, N[+2351]	351.22	>sp|P04275|VWF_HUMAN von Willebrand factor OS=Homo sapiens OX=9606 GN=VWF PE=1 SV=4
K.DAQQDYHLEYAMEN[+1872.651]STHTIIEFTR.E	HexNAc(3)Hex(6)NeuAc(1)	N[+1873]	438.96	>sp|Q6UVY6|MOXD1_HUMAN DBH-like monooxygenase protein 1 OS=Homo sapiens OX=9606 GN=MOXD1 PE=1 SV=1
R.LLN[+1702.581]ATHQIGC[+57.021]QSSISGDTGVIHVVEK.E	HexNAc(2)Hex(8)	C[+57], N[+1703]	380.63	>sp|Q92542|NICA_HUMAN Nicastrin OS=Homo sapiens OX=9606 GN=NCSTN PE=1 SV=2
R.LLN[+1704.635]ATHQIGC[+57.021]QSSISGDTGVIHVVEK.E	HexNAc(6)Hex(3)	C[+57], N[+1705]	587.47	>sp|Q92542|NICA_HUMAN Nicastrin OS=Homo sapiens OX=9606 GN=NCSTN PE=1 SV=2
K.DAQQDYHLEYAMEN[+1216.423]STHTIIEFTR.E	HexNAc(2)Hex(5)	N[+1216]	545.91	>sp|Q6UVY6|MOXD1_HUMAN DBH-like monooxygenase protein 1 OS=Homo sapiens OX=9606 GN=MOXD1 PE=1 SV=1
R.GLTFQQN[+2059.735]ASSMC[+57.021]VPDQDTAIR.V	HexNAc(4)Hex(5)Fuc(1)NeuAc(1)	C[+57], N[+2060]	301.43	>sp|P01871|IGHM_HUMAN Immunoglobulin heavy constant mu OS=Homo sapiens OX=9606 GN=IGHM PE=1 SV=4
R.GLTFQQN[+2075.730]ASSMC[+57.021]VPDQDTAIR.V	HexNAc(4)Hex(6)NeuAc(1)	C[+57], N[+2076]	303.13	>sp|P01871|IGHM_HUMAN Immunoglobulin heavy constant mu OS=Homo sapiens OX=9606 GN=IGHM PE=1 SV=4
R.GLTFQQN[+2100.761]ASSMC[+57.021]VPDQDTAIR.V	HexNAc(5)Hex(4)Fuc(1)NeuAc(1)	C[+57], N[+2101]	305.52	>sp|P01871|IGHM_HUMAN Immunoglobulin heavy constant mu OS=Homo sapiens OX=9606 GN=IGHM PE=1 SV=4
R.GLTFQQN[+1866.688]ASSMC[+57.021]VPDQDTAIR.V	HexNAc(6)Hex(4)	C[+57], N[+1867]	307.83	>sp|P01871|IGHM_HUMAN Immunoglobulin heavy constant mu OS=Homo sapiens OX=9606 GN=IGHM PE=1 SV=4
R.GLTFQQN[+2350.830]ASSMC[+57.021]VPDQDTAIR.V	HexNAc(4)Hex(5)Fuc(1)NeuAc(2)	C[+57], N[+2351]	313.76	>sp|P01871|IGHM_HUMAN Immunoglobulin heavy constant mu OS=Homo sapiens OX=9606 GN=IGHM PE=1 SV=4
R.GLTFQQN[+1378.476]ASSMC[+57.021]VPDQDTAIR.V	HexNAc(2)Hex(6)	C[+57], N[+1378]	320.53	>sp|P01871|IGHM_HUMAN Immunoglobulin heavy constant mu OS=Homo sapiens OX=9606 GN=IGHM PE=1 SV=4
R.GLTFQQN[+1702.581]ASSMC[+57.021]VPDQDTAIR.V	HexNAc(2)Hex(8)	C[+57], N[+1703]	324.5	>sp|P01871|IGHM_HUMAN Immunoglobulin heavy constant mu OS=Homo sapiens OX=9606 GN=IGHM PE=1 SV=4
R.GLTFQQN[+2116.756]ASSMC[+57.021]VPDQDTAIR.V	HexNAc(5)Hex(5)NeuAc(1)	C[+57], N[+2117]	336.39	>sp|P01871|IGHM_HUMAN Immunoglobulin heavy constant mu OS=Homo sapiens OX=9606 GN=IGHM PE=1 SV=4
R.GLTFQQN[+2262.814]ASSMC[+57.021]VPDQDTAIR.V	HexNAc(5)Hex(5)Fuc(1)NeuAc(1)	C[+57], N[+2263]	340.84	>sp|P01871|IGHM_HUMAN Immunoglobulin heavy constant mu OS=Homo sapiens OX=9606 GN=IGHM PE=1 SV=4
R.GLTFQQN[+1606.587]ASSMC[+57.021]VPDQDTAIR.V	HexNAc(4)Hex(4)Fuc(1)	C[+57], N[+1607]	345.1	>sp|P01871|IGHM_HUMAN Immunoglobulin heavy constant mu OS=Homo sapiens OX=9606 GN=IGHM PE=1 SV=4
R.GLTFQQN[+1768.640]ASSMC[+57.021]VPDQDTAIR.V	HexNAc(4)Hex(5)Fuc(1)	C[+57], N[+1769]	348.41	>sp|P01871|IGHM_HUMAN Immunoglobulin heavy constant mu OS=Homo sapiens OX=9606 GN=IGHM PE=1 SV=4
R.GLTFQQN[+2295.824]ASSMC[+57.021]VPDQDTAIR.V	HexNAc(5)Hex(7)Fuc(1)	C[+57], N[+2296]	348.63	>sp|P01871|IGHM_HUMAN Immunoglobulin heavy constant mu OS=Homo sapiens OX=9606 GN=IGHM PE=1 SV=4
R.GLTFQQN[+1897.682]ASSMC[+57.021]VPDQDTAIR.V	HexNAc(4)Hex(4)Fuc(1)NeuAc(1)	C[+57], N[+1898]	391.22	>sp|P01871|IGHM_HUMAN Immunoglobulin heavy constant mu OS=Homo sapiens OX=9606 GN=IGHM PE=1 SV=4
R.GLTFQQN[+2553.910]ASSMC[+57.021]VPDQDTAIR.V	HexNAc(5)Hex(5)Fuc(1)NeuAc(2)	C[+57], N[+2554]	399.56	>sp|P01871|IGHM_HUMAN Immunoglobulin heavy constant mu OS=Homo sapiens OX=9606 GN=IGHM PE=1 SV=4
R.GLTFQQN[+2424.867]ASSMC[+57.021]VPDQDTAIR.V	HexNAc(5)Hex(6)Fuc(1)NeuAc(1)	C[+57], N[+2425]	402.13	>sp|P01871|IGHM_HUMAN Immunoglobulin heavy constant mu OS=Homo sapiens OX=9606 GN=IGHM PE=1 SV=4
R.GLTFQQN[+1809.666]ASSMC[+57.021]VPDQDTAIR.V	HexNAc(5)Hex(4)Fuc(1)	C[+57], N[+1810]	458.32	>sp|P01871|IGHM_HUMAN Immunoglobulin heavy constant mu OS=Homo sapiens OX=9606 GN=IGHM PE=1 SV=4
R.GLTFQQN[+2026.687]ASSMC[+57.021]VPDQDTAIR.V	HexNAc(2)Hex(10)	C[+57], N[+2027]	465.8	>sp|P01871|IGHM_HUMAN Immunoglobulin heavy constant mu OS=Homo sapiens OX=9606 GN=IGHM PE=1 SV=4
R.GLTFQQN[+1540.529]ASSMC[+57.021]VPDQDTAIR.V	HexNAc(2)Hex(7)	C[+57], N[+1541]	472.19	>sp|P01871|IGHM_HUMAN Immunoglobulin heavy constant mu OS=Homo sapiens OX=9606 GN=IGHM PE=1 SV=4
R.GLTFQQN[+1864.634]ASSMC[+57.021]VPDQDTAIR.V	HexNAc(2)Hex(9)	C[+57], N[+1865]	586.33	>sp|P01871|IGHM_HUMAN Immunoglobulin heavy constant mu OS=Homo sapiens OX=9606 GN=IGHM PE=1 SV=4
R.GLTFQQN[+1647.613]ASSMC[+57.021]VPDQDTAIR.V	HexNAc(5)Hex(3)Fuc(1)	C[+57], N[+1648]	727.64	>sp|P01871|IGHM_HUMAN Immunoglobulin heavy constant mu OS=Homo sapiens OX=9606 GN=IGHM PE=1 SV=4
R.GLTFQQN[+1971.719]ASSMC[+57.021]VPDQDTAIR.V	HexNAc(5)Hex(5)Fuc(1)	C[+57], N[+1972]	879.87	>sp|P01871|IGHM_HUMAN Immunoglobulin heavy constant mu OS=Homo sapiens OX=9606 GN=IGHM PE=1 SV=4
K.IQATNTWLFLSSC[+57.021]NGN[+2424.867]ETSLWDC[+57.021]K.N	HexNAc(5)Hex(6)Fuc(1)NeuAc(1)	C[+57]*2, N[+2425]	327.75	>sp|Q86VB7|C163A_HUMAN Scavenger receptor cysteine-rich type 1 protein M130 OS=Homo sapiens OX=9606 GN=CD163 PE=1 SV=2
K.IQATNTWLFLSSC[+57.021]NGN[+2059.735]ETSLWDC[+57.021]K.N	HexNAc(4)Hex(5)Fuc(1)NeuAc(1)	C[+57]*2, N[+2060]	406.11	>sp|Q86VB7|C163A_HUMAN Scavenger receptor cysteine-rich type 1 protein M130 OS=Homo sapiens OX=9606 GN=CD163 PE=1 SV=2
R.GLTFQQN[+1864.634]ASSM[+15.995]C[+57.021]VPDQDTAIR.V	HexNAc(2)Hex(9)	C[+57], M[+16], N[+1865]	309.17	>sp|P01871|IGHM_HUMAN Immunoglobulin heavy constant mu OS=Homo sapiens OX=9606 GN=IGHM PE=1 SV=4
R.GLTFQQN[+1540.529]ASSM[+15.995]C[+57.021]VPDQDTAIR.V	HexNAc(2)Hex(7)	C[+57], M[+16], N[+1541]	310.05	>sp|P01871|IGHM_HUMAN Immunoglobulin heavy constant mu OS=Homo sapiens OX=9606 GN=IGHM PE=1 SV=4
R.GLTFQQN[+1647.613]ASSM[+15.995]C[+57.021]VPDQDTAIR.V	HexNAc(5)Hex(3)Fuc(1)	C[+57], M[+16], N[+1648]	311.53	>sp|P01871|IGHM_HUMAN Immunoglobulin heavy constant mu OS=Homo sapiens OX=9606 GN=IGHM PE=1 SV=4
R.GLTFQQN[+1809.666]ASSM[+15.995]C[+57.021]VPDQDTAIR.V	HexNAc(5)Hex(4)Fuc(1)	C[+57], M[+16], N[+1810]	346.34	>sp|P01871|IGHM_HUMAN Immunoglobulin heavy constant mu OS=Homo sapiens OX=9606 GN=IGHM PE=1 SV=4
R.GLTFQQN[+2100.761]ASSM[+15.995]C[+57.021]VPDQDTAIR.V	HexNAc(5)Hex(4)Fuc(1)NeuAc(1)	C[+57], M[+16], N[+2101]	352.16	>sp|P01871|IGHM_HUMAN Immunoglobulin heavy constant mu OS=Homo sapiens OX=9606 GN=IGHM PE=1 SV=4
R.GLTFQQN[+1702.581]ASSM[+15.995]C[+57.021]VPDQDTAIR.V	HexNAc(2)Hex(8)	C[+57], M[+16], N[+1703]	359.77	>sp|P01871|IGHM_HUMAN Immunoglobulin heavy constant mu OS=Homo sapiens OX=9606 GN=IGHM PE=1 SV=4
R.GLTFQQN[+2498.904]ASSM[+15.995]C[+57.021]VPDQDTAIR.V	HexNAc(6)Hex(7)Fuc(1)	C[+57], M[+16], N[+2499]	462.12	>sp|P01871|IGHM_HUMAN Immunoglobulin heavy constant mu OS=Homo sapiens OX=9606 GN=IGHM PE=1 SV=4
R.GLTFQQN[+1866.688]ASSM[+15.995]C[+57.021]VPDQDTAIR.V	HexNAc(6)Hex(4)	C[+57], M[+16], N[+1867]	490.24	>sp|P01871|IGHM_HUMAN Immunoglobulin heavy constant mu OS=Homo sapiens OX=9606 GN=IGHM PE=1 SV=4
R.GLTFQQN[+2059.735]ASSM[+15.995]C[+57.021]VPDQDTAIR.V	HexNAc(4)Hex(5)Fuc(1)NeuAc(1)	C[+57], M[+16], N[+2060]	520.87	>sp|P01871|IGHM_HUMAN Immunoglobulin heavy constant mu OS=Homo sapiens OX=9606 GN=IGHM PE=1 SV=4
R.GLTFQQN[+2350.830]ASSM[+15.995]C[+57.021]VPDQDTAIR.V	HexNAc(4)Hex(5)Fuc(1)NeuAc(2)	C[+57], M[+16], N[+2351]	526.41	>sp|P01871|IGHM_HUMAN Immunoglobulin heavy constant mu OS=Homo sapiens OX=9606 GN=IGHM PE=1 SV=4
R.GLTFQQN[+2553.910]ASSM[+15.995]C[+57.021]VPDQDTAIR.V	HexNAc(5)Hex(5)Fuc(1)NeuAc(2)	C[+57], M[+16], N[+2554]	529.23	>sp|P01871|IGHM_HUMAN Immunoglobulin heavy constant mu OS=Homo sapiens OX=9606 GN=IGHM PE=1 SV=4
R.GLTFQQN[+2262.814]ASSM[+15.995]C[+57.021]VPDQDTAIR.V	HexNAc(5)Hex(5)Fuc(1)NeuAc(1)	C[+57], M[+16], N[+2263]	748.82	>sp|P01871|IGHM_HUMAN Immunoglobulin heavy constant mu OS=Homo sapiens OX=9606 GN=IGHM PE=1 SV=4
K.THTNISESHPN[+3081.095]ATFSAVGEASIC[+57.021]EDDWNSGER.F	HexNAc(6)Hex(7)Fuc(1)NeuAc(2)	C[+57], N[+3081]	315.07	>sp|P01871|IGHM_HUMAN Immunoglobulin heavy constant mu OS=Homo sapiens OX=9606 GN=IGHM PE=1 SV=4
K.THTNISESHPN[+1702.581]ATFSAVGEASIC[+57.021]EDDWNSGER.F	HexNAc(2)Hex(8)	C[+57], N[+1703]	338	>sp|P01871|IGHM_HUMAN Immunoglobulin heavy constant mu OS=Homo sapiens OX=9606 GN=IGHM PE=1 SV=4
K.THTNISESHPN[+1216.423]ATFSAVGEASIC[+57.021]EDDWNSGER.F	HexNAc(2)Hex(5)	C[+57], N[+1216]	353.53	>sp|P01871|IGHM_HUMAN Immunoglobulin heavy constant mu OS=Homo sapiens OX=9606 GN=IGHM PE=1 SV=4
K.THTN[+3081.095]ISESHPNATFSAVGEASIC[+57.021]EDDWNSGER.F	HexNAc(6)Hex(7)Fuc(1)NeuAc(2)	C[+57], N[+3081]	354.27	>sp|P01871|IGHM_HUMAN Immunoglobulin heavy constant mu OS=Homo sapiens OX=9606 GN=IGHM PE=1 SV=4
K.THTNISESHPN[+1864.634]ATFSAVGEASIC[+57.021]EDDWNSGER.F	HexNAc(2)Hex(9)	C[+57], N[+1865]	388.6	>sp|P01871|IGHM_HUMAN Immunoglobulin heavy constant mu OS=Homo sapiens OX=9606 GN=IGHM PE=1 SV=4
K.THTN[+3405.200]ISESHPNATFSAVGEASIC[+57.021]EDDWNSGER.F	HexNAc(6)Hex(9)Fuc(1)NeuAc(2)	C[+57], N[+3405]	434.27	>sp|P01871|IGHM_HUMAN Immunoglobulin heavy constant mu OS=Homo sapiens OX=9606 GN=IGHM PE=1 SV=4
R.VFPYISVMVNN[+2715.963]GSLSYDHSK.D	HexNAc(5)Hex(6)Fuc(1)NeuAc(2)	N[+2716]	301.93	>sp|Q12907|LMAN2_HUMAN Vesicular integral-membrane protein VIP36 OS=Homo sapiens OX=9606 GN=LMAN2 PE=1 SV=1
R.VFPYISVMVNN[+2553.910]GSLSYDHSK.D	HexNAc(5)Hex(5)Fuc(1)NeuAc(2)	N[+2554]	308.63	>sp|Q12907|LMAN2_HUMAN Vesicular integral-membrane protein VIP36 OS=Homo sapiens OX=9606 GN=LMAN2 PE=1 SV=1
R.VFPYISVMVNN[+1897.682]GSLSYDHSK.D	HexNAc(4)Hex(4)Fuc(1)NeuAc(1)	N[+1898]	335.09	>sp|Q12907|LMAN2_HUMAN Vesicular integral-membrane protein VIP36 OS=Homo sapiens OX=9606 GN=LMAN2 PE=1 SV=1
R.LKPLFN[+1872.651]K.S	HexNAc(3)Hex(6)NeuAc(1)	N[+1873]	332.65	>sp|P20645|MPRD_HUMAN Cation-dependent mannose-6-phosphate receptor OS=Homo sapiens OX=9606 GN=M6PR PE=1 SV=1
R.WGHSEC[+57.021]GHKEDAAVN[+2278.809]C[+57.021]TDISVQK.T	HexNAc(5)Hex(6)NeuAc(1)	C[+57]*2, N[+2279]	379.02	>sp|Q86VB7|C163A_HUMAN Scavenger receptor cysteine-rich type 1 protein M130 OS=Homo sapiens OX=9606 GN=CD163 PE=1 SV=2
R.VFPYISVM[+15.995]VNN[+2190.793]GSLSYDHSK.D	HexNAc(6)Hex(6)	M[+16], N[+2191]	310.87	>sp|Q12907|LMAN2_HUMAN Vesicular integral-membrane protein VIP36 OS=Homo sapiens OX=9606 GN=LMAN2 PE=1 SV=1
R.LKPLFN[+1702.581]K.S	HexNAc(2)Hex(8)	N[+1703]	351.1	>sp|P20645|MPRD_HUMAN Cation-dependent mannose-6-phosphate receptor OS=Homo sapiens OX=9606 GN=M6PR PE=1 SV=1
K.VPLQSAHLYYN[+1540.529]VTEK.V	HexNAc(2)Hex(7)	N[+1541]	316.93	>sp|Q32P28|P3H1_HUMAN Prolyl 3-hydroxylase 1 OS=Homo sapiens OX=9606 GN=P3H1 PE=1 SV=2
K.STGKPTLYN[+1378.476]VSLVMSDTAGTC[+57.021].Y	HexNAc(2)Hex(6)	C[+57], N[+1378]	305.16	>sp|P01871|IGHM_HUMAN Immunoglobulin heavy constant mu OS=Homo sapiens OX=9606 GN=IGHM PE=1 SV=4
K.STGKPTLYN[+1540.529]VSLVMSDTAGTC[+57.021].Y	HexNAc(2)Hex(7)	C[+57], N[+1541]	332.95	>sp|P01871|IGHM_HUMAN Immunoglobulin heavy constant mu OS=Homo sapiens OX=9606 GN=IGHM PE=1 SV=4
K.VPLQSAHLYYN[+1378.476]VTEK.V	HexNAc(2)Hex(6)	N[+1378]	349.5	>sp|Q32P28|P3H1_HUMAN Prolyl 3-hydroxylase 1 OS=Homo sapiens OX=9606 GN=P3H1 PE=1 SV=2
K.VPLQSAHLYYN[+1864.634]VTEK.V	HexNAc(2)Hex(9)	N[+1865]	356	>sp|Q32P28|P3H1_HUMAN Prolyl 3-hydroxylase 1 OS=Homo sapiens OX=9606 GN=P3H1 PE=1 SV=2
K.STGKPTLYN[+2553.910]VSLVMSDTAGTC[+57.021]Y.-	HexNAc(5)Hex(5)Fuc(1)NeuAc(2)	C[+57], N[+2554]	307.67	>sp|P01871|IGHM_HUMAN Immunoglobulin heavy constant mu OS=Homo sapiens OX=9606 GN=IGHM PE=1 SV=4
K.STGKPTLYN[+1216.423]VSLVMSDTAGTC[+57.021]Y.-	HexNAc(2)Hex(5)	C[+57], N[+1216]	319.62	>sp|P01871|IGHM_HUMAN Immunoglobulin heavy constant mu OS=Homo sapiens OX=9606 GN=IGHM PE=1 SV=4
K.STGKPTLYN[+1378.476]VSLVMSDTAGTC[+57.021]Y.-	HexNAc(2)Hex(6)	C[+57], N[+1378]	320.72	>sp|P01871|IGHM_HUMAN Immunoglobulin heavy constant mu OS=Homo sapiens OX=9606 GN=IGHM PE=1 SV=4
K.STGKPTLYN[+1054.370]VSLVMSDTAGTC[+57.021]Y.-	HexNAc(2)Hex(4)	C[+57], N[+1054]	324.69	>sp|P01871|IGHM_HUMAN Immunoglobulin heavy constant mu OS=Homo sapiens OX=9606 GN=IGHM PE=1 SV=4
K.STGKPTLYN[+1540.529]VSLVMSDTAGTC[+57.021]Y.-	HexNAc(2)Hex(7)	C[+57], N[+1541]	408.64	>sp|P01871|IGHM_HUMAN Immunoglobulin heavy constant mu OS=Homo sapiens OX=9606 GN=IGHM PE=1 SV=4
K.STGKPTLYN[+1702.581]VSLVMSDTAGTC[+57.021]Y.-	HexNAc(2)Hex(8)	C[+57], N[+1703]	579.73	>sp|P01871|IGHM_HUMAN Immunoglobulin heavy constant mu OS=Homo sapiens OX=9606 GN=IGHM PE=1 SV=4
R.VTPAC[+57.021]N[+2059.735]TSLPAQR.W	HexNAc(4)Hex(5)Fuc(1)NeuAc(1)	C[+57], N[+2060]	416.66	>sp|Q9UBG0|MRC2_HUMAN C-type mannose receptor 2 OS=Homo sapiens OX=9606 GN=MRC2 PE=1 SV=2
R.VTPAC[+57.021]N[+1768.640]TSLPAQR.W	HexNAc(4)Hex(5)Fuc(1)	C[+57], N[+1769]	549.5	>sp|Q9UBG0|MRC2_HUMAN C-type mannose receptor 2 OS=Homo sapiens OX=9606 GN=MRC2 PE=1 SV=2
R.TSN[+2350.830]ISKPGTLER.G	HexNAc(4)Hex(5)Fuc(1)NeuAc(2)	N[+2351]	372.48	>sp|Q9UBG0|MRC2_HUMAN C-type mannose receptor 2 OS=Homo sapiens OX=9606 GN=MRC2 PE=1 SV=2
K.LGN[+2204.772]WSAM[+15.995]PSC[+57.021]K.A	HexNAc(4)Hex(5)NeuAc(2)	C[+57], M[+16], N[+2205]	325.18	>sp|P02749|APOH_HUMAN Beta-2-glycoprotein 1 OS=Homo sapiens OX=9606 GN=APOH PE=1 SV=3
R.GHAHLAALVNHESYN[+1710.598]FSHR.I	HexNAc(3)Hex(5)NeuAc(1)	N[+1711]	325.85	>sp|Q96RQ1|ERGI2_HUMAN Endoplasmic reticulum-Golgi intermediate compartment protein 2 OS=Homo sapiens OX=9606 GN=ERGIC2 PE=1 SV=2
K.STGKPTLYN[+1704.635]VSLVM[+15.995]SDTAGTC[+57.021]Y.-	HexNAc(6)Hex(3)	C[+57], M[+16], N[+1705]	304.41	>sp|P01871|IGHM_HUMAN Immunoglobulin heavy constant mu OS=Homo sapiens OX=9606 GN=IGHM PE=1 SV=4
K.STGKPTLYN[+1540.529]VSLVM[+15.995]SDTAGTC[+57.021]Y.-	HexNAc(2)Hex(7)	C[+57], M[+16], N[+1541]	327.23	>sp|P01871|IGHM_HUMAN Immunoglobulin heavy constant mu OS=Homo sapiens OX=9606 GN=IGHM PE=1 SV=4
K.STGKPTLYN[+1378.476]VSLVM[+15.995]SDTAGTC[+57.021]Y.-	HexNAc(2)Hex(6)	C[+57], M[+16], N[+1378]	473.16	>sp|P01871|IGHM_HUMAN Immunoglobulin heavy constant mu OS=Homo sapiens OX=9606 GN=IGHM PE=1 SV=4
K.STGKPTLYN[+1702.581]VSLVM[+15.995]SDTAGTC[+57.021]Y.-	HexNAc(2)Hex(8)	C[+57], M[+16], N[+1703]	508.07	>sp|P01871|IGHM_HUMAN Immunoglobulin heavy constant mu OS=Homo sapiens OX=9606 GN=IGHM PE=1 SV=4
K.KKPN[+2350.830]ATAEPTPPDR.W	HexNAc(4)Hex(5)Fuc(1)NeuAc(2)	N[+2351]	342.04	>sp|Q9UBG0|MRC2_HUMAN C-type mannose receptor 2 OS=Homo sapiens OX=9606 GN=MRC2 PE=1 SV=2
R.WNDSPC[+57.021]N[+2059.735]QSLPSIC[+57.021]K.K	HexNAc(4)Hex(5)Fuc(1)NeuAc(1)	C[+57]*2, N[+2060]	322.7	>sp|Q9UBG0|MRC2_HUMAN C-type mannose receptor 2 OS=Homo sapiens OX=9606 GN=MRC2 PE=1 SV=2
R.GHAHLAALVNHESYN[+1298.476]FSHR.I	HexNAc(4)Hex(3)	N[+1298]	461.4	>sp|Q96RQ1|ERGI2_HUMAN Endoplasmic reticulum-Golgi intermediate compartment protein 2 OS=Homo sapiens OX=9606 GN=ERGIC2 PE=1 SV=2
K.GTDPSLSPSPAALPPAPGTELSYLN[+1581.555]GTFR.L	HexNAc(3)Hex(6)	N[+1582]	315.57	>sp|Q9UBG0|MRC2_HUMAN C-type mannose receptor 2 OS=Homo sapiens OX=9606 GN=MRC2 PE=1 SV=2
K.DLN[+1540.529]ETIHYMYK.H	HexNAc(2)Hex(7)	N[+1541]	628.98	>sp|Q99538|LGMN_HUMAN Legumain OS=Homo sapiens OX=9606 GN=LGMN PE=1 SV=1
R.GGNSNGALC[+57.021]HFPFLYNNHN[+1606.587]YTDC[+57.021]TSEGR.R	HexNAc(4)Hex(4)Fuc(1)	C[+57]*2, N[+1607]	301.92	>sp|P02751|FINC_HUMAN Fibronectin OS=Homo sapiens OX=9606 GN=FN1 PE=1 SV=5
R.GGNSNGALC[+57.021]HFPFLYNNHN[+2059.735]YTDC[+57.021]TSEGR.R	HexNAc(4)Hex(5)Fuc(1)NeuAc(1)	C[+57]*2, N[+2060]	303.68	>sp|P02751|FINC_HUMAN Fibronectin OS=Homo sapiens OX=9606 GN=FN1 PE=1 SV=5
R.GGNSNGALC[+57.021]HFPFLYNNHN[+1768.640]YTDC[+57.021]TSEGR.R	HexNAc(4)Hex(5)Fuc(1)	C[+57]*2, N[+1769]	311.62	>sp|P02751|FINC_HUMAN Fibronectin OS=Homo sapiens OX=9606 GN=FN1 PE=1 SV=5
R.GGNSNGALC[+57.021]HFPFLYNNHN[+1403.507]YTDC[+57.021]TSEGR.R	HexNAc(3)Hex(4)Fuc(1)	C[+57]*2, N[+1404]	340.94	>sp|P02751|FINC_HUMAN Fibronectin OS=Homo sapiens OX=9606 GN=FN1 PE=1 SV=5
K.LGN[+2204.772]WSAMPSC[+57.021]K.A	HexNAc(4)Hex(5)NeuAc(2)	C[+57], N[+2205]	300.81	>sp|P02749|APOH_HUMAN Beta-2-glycoprotein 1 OS=Homo sapiens OX=9606 GN=APOH PE=1 SV=3
R.GGNSNGALC[+57.021]HFPFLYNNHN[+1768.640]YTDC[+57.021]TSEGRR.D	HexNAc(4)Hex(5)Fuc(1)	C[+57]*2, N[+1769]	304.43	>sp|P02751|FINC_HUMAN Fibronectin OS=Homo sapiens OX=9606 GN=FN1 PE=1 SV=5
K.LGN[+1913.677]WSAMPSC[+57.021]K.A	HexNAc(4)Hex(5)NeuAc(1)	C[+57], N[+1914]	319.79	>sp|P02749|APOH_HUMAN Beta-2-glycoprotein 1 OS=Homo sapiens OX=9606 GN=APOH PE=1 SV=3
R.DQC[+57.021]IVDDITYNVN[+1606.587]DTFHK.R	HexNAc(4)Hex(4)Fuc(1)	C[+57], N[+1607]	301.19	>sp|P02751|FINC_HUMAN Fibronectin OS=Homo sapiens OX=9606 GN=FN1 PE=1 SV=5
R.DQC[+57.021]IVDDITYNVN[+1971.719]DTFHK.R	HexNAc(5)Hex(5)Fuc(1)	C[+57], N[+1972]	310.75	>sp|P02751|FINC_HUMAN Fibronectin OS=Homo sapiens OX=9606 GN=FN1 PE=1 SV=5
R.DQC[+57.021]IVDDITYNVN[+2059.735]DTFHK.R	HexNAc(4)Hex(5)Fuc(1)NeuAc(1)	C[+57], N[+2060]	316.07	>sp|P02751|FINC_HUMAN Fibronectin OS=Homo sapiens OX=9606 GN=FN1 PE=1 SV=5
R.DQC[+57.021]IVDDITYNVN[+2424.867]DTFHK.R	HexNAc(5)Hex(6)Fuc(1)NeuAc(1)	C[+57], N[+2425]	335.49	>sp|P02751|FINC_HUMAN Fibronectin OS=Homo sapiens OX=9606 GN=FN1 PE=1 SV=5
R.DQC[+57.021]IVDDITYNVN[+1913.677]DTFHK.R	HexNAc(4)Hex(5)NeuAc(1)	C[+57], N[+1914]	409.75	>sp|P02751|FINC_HUMAN Fibronectin OS=Homo sapiens OX=9606 GN=FN1 PE=1 SV=5
R.DQC[+57.021]IVDDITYNVN[+1403.507]DTFHK.R	HexNAc(3)Hex(4)Fuc(1)	C[+57], N[+1404]	415.54	>sp|P02751|FINC_HUMAN Fibronectin OS=Homo sapiens OX=9606 GN=FN1 PE=1 SV=5
R.DQC[+57.021]IVDDITYNVN[+2204.772]DTFHK.R	HexNAc(4)Hex(5)NeuAc(2)	C[+57], N[+2205]	419.81	>sp|P02751|FINC_HUMAN Fibronectin OS=Homo sapiens OX=9606 GN=FN1 PE=1 SV=5
R.DQC[+57.021]IVDDITYNVN[+1864.634]DTFHK.R	HexNAc(2)Hex(9)	C[+57], N[+1865]	448.65	>sp|P02751|FINC_HUMAN Fibronectin OS=Homo sapiens OX=9606 GN=FN1 PE=1 SV=5
R.DQC[+57.021]IVDDITYNVN[+2133.772]DTFHK.R	HexNAc(5)Hex(6)Fuc(1)	C[+57], N[+2134]	448.95	>sp|P02751|FINC_HUMAN Fibronectin OS=Homo sapiens OX=9606 GN=FN1 PE=1 SV=5
R.DQC[+57.021]IVDDITYNVN[+1702.581]DTFHK.R	HexNAc(2)Hex(8)	C[+57], N[+1703]	449.4	>sp|P02751|FINC_HUMAN Fibronectin OS=Homo sapiens OX=9606 GN=FN1 PE=1 SV=5
R.DQC[+57.021]IVDDITYNVN[+1768.640]DTFHK.R	HexNAc(4)Hex(5)Fuc(1)	C[+57], N[+1769]	467.34	>sp|P02751|FINC_HUMAN Fibronectin OS=Homo sapiens OX=9606 GN=FN1 PE=1 SV=5
K.DLN[+1378.476]ETIHYMYK.H	HexNAc(2)Hex(6)	N[+1378]	534.78	>sp|Q99538|LGMN_HUMAN Legumain OS=Homo sapiens OX=9606 GN=LGMN PE=1 SV=1
K.RHEEGHMLN[+1768.640]C[+57.021]TC[+57.021]FGQGR.G	HexNAc(4)Hex(5)Fuc(1)	C[+57]*2, N[+1769]	302.94	>sp|P02751|FINC_HUMAN Fibronectin OS=Homo sapiens OX=9606 GN=FN1 PE=1 SV=5
K.RHEEGHMLN[+2204.772]C[+57.021]TC[+57.021]FGQGR.G	HexNAc(4)Hex(5)NeuAc(2)	C[+57]*2, N[+2205]	311.7	>sp|P02751|FINC_HUMAN Fibronectin OS=Homo sapiens OX=9606 GN=FN1 PE=1 SV=5
K.RHEEGHMLN[+1913.677]C[+57.021]TC[+57.021]FGQGR.G	HexNAc(4)Hex(5)NeuAc(1)	C[+57]*2, N[+1914]	364.72	>sp|P02751|FINC_HUMAN Fibronectin OS=Homo sapiens OX=9606 GN=FN1 PE=1 SV=5
K.RHEEGHMLN[+2059.735]C[+57.021]TC[+57.021]FGQGR.G	HexNAc(4)Hex(5)Fuc(1)NeuAc(1)	C[+57]*2, N[+2060]	373.54	>sp|P02751|FINC_HUMAN Fibronectin OS=Homo sapiens OX=9606 GN=FN1 PE=1 SV=5
K.RHEEGHMLN[+1622.582]C[+57.021]TC[+57.021]FGQGR.G	HexNAc(4)Hex(5)	C[+57]*2, N[+1623]	452.79	>sp|P02751|FINC_HUMAN Fibronectin OS=Homo sapiens OX=9606 GN=FN1 PE=1 SV=5
K.RHEEGHMLN[+1606.587]C[+57.021]TC[+57.021]FGQGR.G	HexNAc(4)Hex(4)Fuc(1)	C[+57]*2, N[+1607]	470.31	>sp|P02751|FINC_HUMAN Fibronectin OS=Homo sapiens OX=9606 GN=FN1 PE=1 SV=5
K.RHEEGHMLN[+1864.634]C[+57.021]TC[+57.021]FGQGR.G	HexNAc(2)Hex(9)	C[+57]*2, N[+1865]	534.82	>sp|P02751|FINC_HUMAN Fibronectin OS=Homo sapiens OX=9606 GN=FN1 PE=1 SV=5
K.RHEEGHMLN[+1216.423]C[+57.021]TC[+57.021]FGQGR.G	HexNAc(2)Hex(5)	C[+57]*2, N[+1216]	668.02	>sp|P02751|FINC_HUMAN Fibronectin OS=Homo sapiens OX=9606 GN=FN1 PE=1 SV=5
K.DLN[+1540.529]ETIHYM[+15.995]YK.H	HexNAc(2)Hex(7)	M[+16], N[+1541]	311.48	>sp|Q99538|LGMN_HUMAN Legumain OS=Homo sapiens OX=9606 GN=LGMN PE=1 SV=1
R.RVNN[+1216.423]C[+57.021]SDMC[+57.021]FHQK.Y	HexNAc(2)Hex(5)	C[+57]*2, N[+1216]	377.32	>sp|Q92626|PXDN_HUMAN Peroxidasin homolog OS=Homo sapiens OX=9606 GN=PXDN PE=1 SV=2
R.HEEGHMLN[+2204.772]C[+57.021]TC[+57.021]FGQGR.G	HexNAc(4)Hex(5)NeuAc(2)	C[+57]*2, N[+2205]	327.8	>sp|P02751|FINC_HUMAN Fibronectin OS=Homo sapiens OX=9606 GN=FN1 PE=1 SV=5
R.HEEGHMLN[+2059.735]C[+57.021]TC[+57.021]FGQGR.G	HexNAc(4)Hex(5)Fuc(1)NeuAc(1)	C[+57]*2, N[+2060]	340.24	>sp|P02751|FINC_HUMAN Fibronectin OS=Homo sapiens OX=9606 GN=FN1 PE=1 SV=5
R.HEEGHMLN[+1913.677]C[+57.021]TC[+57.021]FGQGR.G	HexNAc(4)Hex(5)NeuAc(1)	C[+57]*2, N[+1914]	365.72	>sp|P02751|FINC_HUMAN Fibronectin OS=Homo sapiens OX=9606 GN=FN1 PE=1 SV=5
R.HEEGHMLN[+1809.666]C[+57.021]TC[+57.021]FGQGR.G	HexNAc(5)Hex(4)Fuc(1)	C[+57]*2, N[+1810]	410.55	>sp|P02751|FINC_HUMAN Fibronectin OS=Homo sapiens OX=9606 GN=FN1 PE=1 SV=5
R.HEEGHMLN[+1403.507]C[+57.021]TC[+57.021]FGQGR.G	HexNAc(3)Hex(4)Fuc(1)	C[+57]*2, N[+1404]	413.25	>sp|P02751|FINC_HUMAN Fibronectin OS=Homo sapiens OX=9606 GN=FN1 PE=1 SV=5
R.HEEGHMLN[+1460.529]C[+57.021]TC[+57.021]FGQGR.G	HexNAc(4)Hex(4)	C[+57]*2, N[+1461]	426.73	>sp|P02751|FINC_HUMAN Fibronectin OS=Homo sapiens OX=9606 GN=FN1 PE=1 SV=5
R.HEEGHMLN[+1864.634]C[+57.021]TC[+57.021]FGQGR.G	HexNAc(2)Hex(9)	C[+57]*2, N[+1865]	458.38	>sp|P02751|FINC_HUMAN Fibronectin OS=Homo sapiens OX=9606 GN=FN1 PE=1 SV=5
R.HEEGHMLN[+1606.587]C[+57.021]TC[+57.021]FGQGR.G	HexNAc(4)Hex(4)Fuc(1)	C[+57]*2, N[+1607]	503.75	>sp|P02751|FINC_HUMAN Fibronectin OS=Homo sapiens OX=9606 GN=FN1 PE=1 SV=5
R.HEEGHMLN[+1768.640]C[+57.021]TC[+57.021]FGQGR.G	HexNAc(4)Hex(5)Fuc(1)	C[+57]*2, N[+1769]	512.04	>sp|P02751|FINC_HUMAN Fibronectin OS=Homo sapiens OX=9606 GN=FN1 PE=1 SV=5
R.HEEGHMLN[+2350.830]C[+57.021]TC[+57.021]FGQGR.G	HexNAc(4)Hex(5)Fuc(1)NeuAc(2)	C[+57]*2, N[+2351]	534.98	>sp|P02751|FINC_HUMAN Fibronectin OS=Homo sapiens OX=9606 GN=FN1 PE=1 SV=5
R.HEEGHMLN[+1581.555]C[+57.021]TC[+57.021]FGQGR.G	HexNAc(3)Hex(6)	C[+57]*2, N[+1582]	551.16	>sp|P02751|FINC_HUMAN Fibronectin OS=Homo sapiens OX=9606 GN=FN1 PE=1 SV=5
R.HEEGHMLN[+1622.582]C[+57.021]TC[+57.021]FGQGR.G	HexNAc(4)Hex(5)	C[+57]*2, N[+1623]	573.46	>sp|P02751|FINC_HUMAN Fibronectin OS=Homo sapiens OX=9606 GN=FN1 PE=1 SV=5
R.HEEGHMLN[+1216.423]C[+57.021]TC[+57.021]FGQGR.G	HexNAc(2)Hex(5)	C[+57]*2, N[+1216]	655.35	>sp|P02751|FINC_HUMAN Fibronectin OS=Homo sapiens OX=9606 GN=FN1 PE=1 SV=5
R.HEEGHM[+15.995]LN[+1768.640]C[+57.021]TC[+57.021]FGQGR.G	HexNAc(4)Hex(5)Fuc(1)	C[+57]*2, M[+16], N[+1769]	537.31	>sp|P02751|FINC_HUMAN Fibronectin OS=Homo sapiens OX=9606 GN=FN1 PE=1 SV=5
K.LDAPTNLQFVN[+1971.719]ETDSTVLVR.W	HexNAc(5)Hex(5)Fuc(1)	N[+1972]	300.36	>sp|P02751|FINC_HUMAN Fibronectin OS=Homo sapiens OX=9606 GN=FN1 PE=1 SV=5
K.LDAPTNLQFVN[+2092.745]ETDSTVLVR.W	HexNAc(4)Hex(7)Fuc(1)	N[+2093]	304.04	>sp|P02751|FINC_HUMAN Fibronectin OS=Homo sapiens OX=9606 GN=FN1 PE=1 SV=5
K.LDAPTNLQFVN[+2059.735]ETDSTVLVR.W	HexNAc(4)Hex(5)Fuc(1)NeuAc(1)	N[+2060]	383.52	>sp|P02751|FINC_HUMAN Fibronectin OS=Homo sapiens OX=9606 GN=FN1 PE=1 SV=5
K.LDAPTNLQFVN[+2350.830]ETDSTVLVR.W	HexNAc(4)Hex(5)Fuc(1)NeuAc(2)	N[+2351]	408.71	>sp|P02751|FINC_HUMAN Fibronectin OS=Homo sapiens OX=9606 GN=FN1 PE=1 SV=5
K.LDAPTNLQFVN[+1768.640]ETDSTVLVR.W	HexNAc(4)Hex(5)Fuc(1)	N[+1769]	416.81	>sp|P02751|FINC_HUMAN Fibronectin OS=Homo sapiens OX=9606 GN=FN1 PE=1 SV=5
K.LDAPTNLQFVN[+2715.963]ETDSTVLVR.W	HexNAc(5)Hex(6)Fuc(1)NeuAc(2)	N[+2716]	420.87	>sp|P02751|FINC_HUMAN Fibronectin OS=Homo sapiens OX=9606 GN=FN1 PE=1 SV=5
K.LDAPTNLQFVN[+1809.666]ETDSTVLVR.W	HexNAc(5)Hex(4)Fuc(1)	N[+1810]	478.74	>sp|P02751|FINC_HUMAN Fibronectin OS=Homo sapiens OX=9606 GN=FN1 PE=1 SV=5
K.LDAPTNLQFVN[+2204.772]ETDSTVLVR.W	HexNAc(4)Hex(5)NeuAc(2)	N[+2205]	570.37	>sp|P02751|FINC_HUMAN Fibronectin OS=Homo sapiens OX=9606 GN=FN1 PE=1 SV=5
K.LDAPTNLQFVN[+1864.634]ETDSTVLVR.W	HexNAc(2)Hex(9)	N[+1865]	572.08	>sp|P02751|FINC_HUMAN Fibronectin OS=Homo sapiens OX=9606 GN=FN1 PE=1 SV=5
K.LDAPTNLQFVN[+2424.867]ETDSTVLVR.W	HexNAc(5)Hex(6)Fuc(1)NeuAc(1)	N[+2425]	641.15	>sp|P02751|FINC_HUMAN Fibronectin OS=Homo sapiens OX=9606 GN=FN1 PE=1 SV=5
K.LDAPTNLQFVN[+1702.581]ETDSTVLVR.W	HexNAc(2)Hex(8)	N[+1703]	692.39	>sp|P02751|FINC_HUMAN Fibronectin OS=Homo sapiens OX=9606 GN=FN1 PE=1 SV=5
R.VDWC[+57.021]N[+1864.634]VTLVDK.S	HexNAc(2)Hex(9)	C[+57], N[+1865]	325.58	>sp|Q16586|SGCA_HUMAN Alpha-sarcoglycan OS=Homo sapiens OX=9606 GN=SGCA PE=1 SV=1
R.ITTTPTNGQQGNSLEEVVHADQSSC[+57.021]TFDNLSPGLEYN[+1622.582]VSVYTVK.D	HexNAc(4)Hex(5)	C[+57], N[+1623]	336.53	>sp|P02751|FINC_HUMAN Fibronectin OS=Homo sapiens OX=9606 GN=FN1 PE=1 SV=5
R.ITTTPTNGQQGNSLEEVVHADQSSC[+57.021]TFDNLSPGLEYN[+1460.529]VSVYTVK.D	HexNAc(4)Hex(4)	C[+57], N[+1461]	347.57	>sp|P02751|FINC_HUMAN Fibronectin OS=Homo sapiens OX=9606 GN=FN1 PE=1 SV=5
K.TAVN[+2059.735]C[+57.021]SSDFDAC[+57.021]LITK.A	HexNAc(4)Hex(5)Fuc(1)NeuAc(1)	C[+57]*2, N[+2060]	317.95	>sp|P13987|CD59_HUMAN CD59 glycoprotein OS=Homo sapiens OX=9606 GN=CD59 PE=1 SV=1
K.TAVN[+2553.910]C[+57.021]SSDFDAC[+57.021]LITK.A	HexNAc(5)Hex(5)Fuc(1)NeuAc(2)	C[+57]*2, N[+2554]	320.03	>sp|P13987|CD59_HUMAN CD59 glycoprotein OS=Homo sapiens OX=9606 GN=CD59 PE=1 SV=1
K.TAVN[+2350.830]C[+57.021]SSDFDAC[+57.021]LITK.A	HexNAc(4)Hex(5)Fuc(1)NeuAc(2)	C[+57]*2, N[+2351]	341.58	>sp|P13987|CD59_HUMAN CD59 glycoprotein OS=Homo sapiens OX=9606 GN=CD59 PE=1 SV=1
R.VNN[+1216.423]C[+57.021]SDMC[+57.021]FHQK.Y	HexNAc(2)Hex(5)	C[+57]*2, N[+1216]	519.41	>sp|Q92626|PXDN_HUMAN Peroxidasin homolog OS=Homo sapiens OX=9606 GN=PXDN PE=1 SV=2
R.VYC[+57.021]N[+1702.581]LSAAHTFEDLK.N	HexNAc(2)Hex(8)	C[+57], N[+1703]	431.49	>sp|Q92626|PXDN_HUMAN Peroxidasin homolog OS=Homo sapiens OX=9606 GN=PXDN PE=1 SV=2
K.C[+57.021]GALQGLYTTVDFGTGSN[+1540.529]ITDAFLSQR.K	HexNAc(2)Hex(7)	C[+57], N[+1541]	668.38	>sp|P16278|BGAL_HUMAN Beta-galactosidase OS=Homo sapiens OX=9606 GN=GLB1 PE=1 SV=2
R.VYC[+57.021]N[+1864.634]LSAAHTFEDLK.N	HexNAc(2)Hex(9)	C[+57], N[+1865]	483.5	>sp|Q92626|PXDN_HUMAN Peroxidasin homolog OS=Homo sapiens OX=9606 GN=PXDN PE=1 SV=2
K.DMSDGFISN[+1702.581]LTIQR.Q	HexNAc(2)Hex(8)	N[+1703]	357.75	>sp|P13674|P4HA1_HUMAN Prolyl 4-hydroxylase subunit alpha-1 OS=Homo sapiens OX=9606 GN=P4HA1 PE=1 SV=2
K.DMSDGFISN[+1864.634]LTIQR.Q	HexNAc(2)Hex(9)	N[+1865]	377.78	>sp|P13674|P4HA1_HUMAN Prolyl 4-hydroxylase subunit alpha-1 OS=Homo sapiens OX=9606 GN=P4HA1 PE=1 SV=2
K.DM[+15.995]SDGFISN[+1864.634]LTIQR.Q	HexNAc(2)Hex(9)	M[+16], N[+1865]	337.11	>sp|P13674|P4HA1_HUMAN Prolyl 4-hydroxylase subunit alpha-1 OS=Homo sapiens OX=9606 GN=P4HA1 PE=1 SV=2
R.VYC[+57.021]N[+1864.634]LSAAHTFEDLKNEIK.N	HexNAc(2)Hex(9)	C[+57], N[+1865]	345.99	>sp|Q92626|PXDN_HUMAN Peroxidasin homolog OS=Homo sapiens OX=9606 GN=PXDN PE=1 SV=2
R.VYC[+57.021]N[+1702.581]LSAAHTFEDLKNEIKNPEIR.E	HexNAc(2)Hex(8)	C[+57], N[+1703]	324.34	>sp|Q92626|PXDN_HUMAN Peroxidasin homolog OS=Homo sapiens OX=9606 GN=PXDN PE=1 SV=2
K.VGQLQLSHN[+2350.830]LSLVILVPQNLK.H	HexNAc(4)Hex(5)Fuc(1)NeuAc(2)	N[+2351]	302.59	>sp|P05155|IC1_HUMAN Plasma protease C1 inhibitor OS=Homo sapiens OX=9606 GN=SERPING1 PE=1 SV=2
K.VGQLQLSHN[+2204.772]LSLVILVPQNLK.H	HexNAc(4)Hex(5)NeuAc(2)	N[+2205]	311.49	>sp|P05155|IC1_HUMAN Plasma protease C1 inhibitor OS=Homo sapiens OX=9606 GN=SERPING1 PE=1 SV=2
R.QC[+57.021]N[+1378.476]QTSVC[+57.021]WC[+57.021]VNSVGVR.R	HexNAc(2)Hex(6)	C[+57]*3, N[+1378]	658.45	>sp|P09758|TACD2_HUMAN Tumor-associated calcium signal transducer 2 OS=Homo sapiens OX=9606 GN=TACSTD2 PE=1 SV=3
K.GVVTDEQGIPIAN[+1864.634]ATISVSGINHGVK.T	HexNAc(2)Hex(9)	N[+1865]	356.16	>sp|Q8IUX7|AEBP1_HUMAN Adipocyte enhancer-binding protein 1 OS=Homo sapiens OX=9606 GN=AEBP1 PE=1 SV=1
K.GVVTDEQGIPIAN[+1913.677]ATISVSGINHGVK.T	HexNAc(4)Hex(5)NeuAc(1)	N[+1914]	374	>sp|Q8IUX7|AEBP1_HUMAN Adipocyte enhancer-binding protein 1 OS=Homo sapiens OX=9606 GN=AEBP1 PE=1 SV=1
R.YEQLQN[+1702.581]ETR.Q	HexNAc(2)Hex(8)	N[+1703]	454.76	>sp|P11117|PPAL_HUMAN Lysosomal acid phosphatase OS=Homo sapiens OX=9606 GN=ACP2 PE=1 SV=3
K.GVVTDEQGIPIAN[+1710.598]ATISVSGINHGVK.T	HexNAc(3)Hex(5)NeuAc(1)	N[+1711]	481.07	>sp|Q8IUX7|AEBP1_HUMAN Adipocyte enhancer-binding protein 1 OS=Homo sapiens OX=9606 GN=AEBP1 PE=1 SV=1
R.SPYYN[+1897.682]VSDEISFHC[+57.021]YDGYTLR.G	HexNAc(4)Hex(4)Fuc(1)NeuAc(1)	C[+57], N[+1898]	315.63	>sp|P00751|CFAB_HUMAN Complement factor B OS=Homo sapiens OX=9606 GN=CFB PE=1 SV=2
R.KN[+1540.529]LTLMATTSQLPK.L	HexNAc(2)Hex(7)	N[+1541]	339.24	>sp|P11117|PPAL_HUMAN Lysosomal acid phosphatase OS=Homo sapiens OX=9606 GN=ACP2 PE=1 SV=3
R.SPYYN[+1913.677]VSDEISFHC[+57.021]YDGYTLR.G	HexNAc(4)Hex(5)NeuAc(1)	C[+57], N[+1914]	316	>sp|P00751|CFAB_HUMAN Complement factor B OS=Homo sapiens OX=9606 GN=CFB PE=1 SV=2
R.SPYYN[+2204.772]VSDEISFHC[+57.021]YDGYTLR.G	HexNAc(4)Hex(5)NeuAc(2)	C[+57], N[+2205]	427.04	>sp|P00751|CFAB_HUMAN Complement factor B OS=Homo sapiens OX=9606 GN=CFB PE=1 SV=2
R.KN[+1864.634]LTLMATTSQLPK.L	HexNAc(2)Hex(9)	N[+1865]	340.31	>sp|P11117|PPAL_HUMAN Lysosomal acid phosphatase OS=Homo sapiens OX=9606 GN=ACP2 PE=1 SV=3
R.KN[+1378.476]LTLMATTSQLPK.L	HexNAc(2)Hex(6)	N[+1378]	433.8	>sp|P11117|PPAL_HUMAN Lysosomal acid phosphatase OS=Homo sapiens OX=9606 GN=ACP2 PE=1 SV=3
R.DC[+57.021]PGN[+2059.735]WTWPENSQQTPMC[+57.021]QAWGNPLPELK.C	HexNAc(4)Hex(5)Fuc(1)NeuAc(1)	C[+57]*2, N[+2060]	551.25	>sp|P05362|ICAM1_HUMAN Intercellular adhesion molecule 1 OS=Homo sapiens OX=9606 GN=ICAM1 PE=1 SV=2
R.TALWVATDHNMDN[+1702.581]TSTVLR.E	HexNAc(2)Hex(8)	N[+1703]	307.21	>sp|Q8NBJ5|GT251_HUMAN Procollagen galactosyltransferase 1 OS=Homo sapiens OX=9606 GN=COLGALT1 PE=1 SV=1
R.TALWVATDHNMDN[+1864.634]TSTVLR.E	HexNAc(2)Hex(9)	N[+1865]	472.44	>sp|Q8NBJ5|GT251_HUMAN Procollagen galactosyltransferase 1 OS=Homo sapiens OX=9606 GN=COLGALT1 PE=1 SV=1
R.N[+1702.581]ETHSIC[+57.021]TAC[+57.021]DESC[+57.021]K.T	HexNAc(2)Hex(8)	C[+57]*3, N[+1703]	423.19	>sp|Q6UXH1|CREL2_HUMAN Protein disulfide isomerase CRELD2 OS=Homo sapiens OX=9606 GN=CRELD2 PE=1 SV=1
R.N[+1540.529]ETHSIC[+57.021]TAC[+57.021]DESC[+57.021]K.T	HexNAc(2)Hex(7)	C[+57]*3, N[+1541]	569.95	>sp|Q6UXH1|CREL2_HUMAN Protein disulfide isomerase CRELD2 OS=Homo sapiens OX=9606 GN=CRELD2 PE=1 SV=1
R.N[+1216.423]ETHSIC[+57.021]TAC[+57.021]DESC[+57.021]K.T	HexNAc(2)Hex(5)	C[+57]*3, N[+1216]	581.56	>sp|Q6UXH1|CREL2_HUMAN Protein disulfide isomerase CRELD2 OS=Homo sapiens OX=9606 GN=CRELD2 PE=1 SV=1
R.N[+1378.476]ETHSIC[+57.021]TAC[+57.021]DESC[+57.021]K.T	HexNAc(2)Hex(6)	C[+57]*3, N[+1378]	609.51	>sp|Q6UXH1|CREL2_HUMAN Protein disulfide isomerase CRELD2 OS=Homo sapiens OX=9606 GN=CRELD2 PE=1 SV=1
R.VN[+1702.581]NSDPYSVALSELGDR.Q	HexNAc(2)Hex(8)	N[+1703]	350.17	>sp|P04839|CY24B_HUMAN Cytochrome b-245 heavy chain OS=Homo sapiens OX=9606 GN=CYBB PE=1 SV=2
R.QN[+1702.581]ESYLNFAR.K	HexNAc(2)Hex(8)	N[+1703]	418.53	>sp|P04839|CY24B_HUMAN Cytochrome b-245 heavy chain OS=Homo sapiens OX=9606 GN=CYBB PE=1 SV=2
R.HKRQSGVN[+1702.581]ATLPEENQPVVFNHVYNIK.L	HexNAc(2)Hex(8)	N[+1703]	339.69	>sp|P24821|TENA_HUMAN Tenascin OS=Homo sapiens OX=9606 GN=TNC PE=1 SV=3
R.GQTAESLAVHN[+1702.581]ITVC[+57.021]EQK.I	HexNAc(2)Hex(8)	C[+57], N[+1703]	312.27	>sp|P04839|CY24B_HUMAN Cytochrome b-245 heavy chain OS=Homo sapiens OX=9606 GN=CYBB PE=1 SV=2
R.GQTAESLAVHN[+1864.634]ITVC[+57.021]EQK.I	HexNAc(2)Hex(9)	C[+57], N[+1865]	403.48	>sp|P04839|CY24B_HUMAN Cytochrome b-245 heavy chain OS=Homo sapiens OX=9606 GN=CYBB PE=1 SV=2
R.QSGVN[+2012.745]ATLPEENQPVVFNHVYNIK.L	HexNAc(6)Hex(4)Fuc(1)	N[+2013]	304.5	>sp|P24821|TENA_HUMAN Tenascin OS=Homo sapiens OX=9606 GN=TNC PE=1 SV=3
R.QSGVN[+1751.624]ATLPEENQPVVFNHVYNIK.L	HexNAc(4)Hex(4)NeuAc(1)	N[+1752]	349.5	>sp|P24821|TENA_HUMAN Tenascin OS=Homo sapiens OX=9606 GN=TNC PE=1 SV=3
R.C[+57.021]GPC[+57.021]PAGFTGN[+1768.640]GSHC[+57.021]TDVNEC[+57.021]NAHPC[+57.021]FPR.V	HexNAc(4)Hex(5)Fuc(1)	C[+57]*5, N[+1769]	311.68	>sp|P49747|COMP_HUMAN Cartilage oligomeric matrix protein OS=Homo sapiens OX=9606 GN=COMP PE=1 SV=2
R.C[+57.021]GPC[+57.021]PAGFTGN[+2059.735]GSHC[+57.021]TDVNEC[+57.021]NAHPC[+57.021]FPR.V	HexNAc(4)Hex(5)Fuc(1)NeuAc(1)	C[+57]*5, N[+2060]	393.81	>sp|P49747|COMP_HUMAN Cartilage oligomeric matrix protein OS=Homo sapiens OX=9606 GN=COMP PE=1 SV=2
R.C[+57.021]N[+1864.634]DTIPEDYETHQLR.Q	HexNAc(2)Hex(9)	C[+57], N[+1865]	400.25	>sp|P49747|COMP_HUMAN Cartilage oligomeric matrix protein OS=Homo sapiens OX=9606 GN=COMP PE=1 SV=2
R.C[+57.021]N[+2026.687]DTIPEDYETHQLR.Q	HexNAc(2)Hex(10)	C[+57], N[+2027]	412.14	>sp|P49747|COMP_HUMAN Cartilage oligomeric matrix protein OS=Homo sapiens OX=9606 GN=COMP PE=1 SV=2
R.GN[+2059.735]FSTEGC[+57.021]GC[+57.021]VC[+57.021]EPGWK.G	HexNAc(4)Hex(5)Fuc(1)NeuAc(1)	C[+57]*3, N[+2060]	322.8	>sp|P24821|TENA_HUMAN Tenascin OS=Homo sapiens OX=9606 GN=TNC PE=1 SV=3
R.GN[+1768.640]FSTEGC[+57.021]GC[+57.021]VC[+57.021]EPGWK.G	HexNAc(4)Hex(5)Fuc(1)	C[+57]*3, N[+1769]	359.49	>sp|P24821|TENA_HUMAN Tenascin OS=Homo sapiens OX=9606 GN=TNC PE=1 SV=3
K.GPN[+2789.999]C[+57.021]SEPEC[+57.021]PGNC[+57.021]HLR.G	HexNAc(6)Hex(7)Fuc(1)NeuAc(1)	C[+57]*3, N[+2790]	342.56	>sp|P24821|TENA_HUMAN Tenascin OS=Homo sapiens OX=9606 GN=TNC PE=1 SV=3
K.GPN[+2350.830]C[+57.021]SEPEC[+57.021]PGNC[+57.021]HLR.G	HexNAc(4)Hex(5)Fuc(1)NeuAc(2)	C[+57]*3, N[+2351]	356.53	>sp|P24821|TENA_HUMAN Tenascin OS=Homo sapiens OX=9606 GN=TNC PE=1 SV=3
K.GPN[+1768.640]C[+57.021]SEPEC[+57.021]PGNC[+57.021]HLR.G	HexNAc(4)Hex(5)Fuc(1)	C[+57]*3, N[+1769]	377.35	>sp|P24821|TENA_HUMAN Tenascin OS=Homo sapiens OX=9606 GN=TNC PE=1 SV=3
K.GPN[+2100.761]C[+57.021]SEPEC[+57.021]PGNC[+57.021]HLR.G	HexNAc(5)Hex(4)Fuc(1)NeuAc(1)	C[+57]*3, N[+2101]	418.97	>sp|P24821|TENA_HUMAN Tenascin OS=Homo sapiens OX=9606 GN=TNC PE=1 SV=3
K.GPN[+2059.735]C[+57.021]SEPEC[+57.021]PGNC[+57.021]HLR.G	HexNAc(4)Hex(5)Fuc(1)NeuAc(1)	C[+57]*3, N[+2060]	470.48	>sp|P24821|TENA_HUMAN Tenascin OS=Homo sapiens OX=9606 GN=TNC PE=1 SV=3
K.GPN[+1216.423]C[+57.021]SEPEC[+57.021]PGNC[+57.021]HLR.G	HexNAc(2)Hex(5)	C[+57]*3, N[+1216]	814.39	>sp|P24821|TENA_HUMAN Tenascin OS=Homo sapiens OX=9606 GN=TNC PE=1 SV=3
K.GRDIYTFDGALN[+1872.651]K.S	HexNAc(3)Hex(6)NeuAc(1)	N[+1873]	301.25	>sp|Q08722|CD47_HUMAN Leukocyte surface antigen CD47 OS=Homo sapiens OX=9606 GN=CD47 PE=1 SV=1
R.DIYTFDGALN[+1872.651]K.S	HexNAc(3)Hex(6)NeuAc(1)	N[+1873]	300.7	>sp|Q08722|CD47_HUMAN Leukocyte surface antigen CD47 OS=Homo sapiens OX=9606 GN=CD47 PE=1 SV=1
R.C[+57.021]IN[+2100.761]GTC[+57.021]YC[+57.021]EEGFTGEDC[+57.021]GKPTC[+57.021]PHAC[+57.021]HTQGR.C	HexNAc(5)Hex(4)Fuc(1)NeuAc(1)	C[+57]*6, N[+2101]	306.46	>sp|P24821|TENA_HUMAN Tenascin OS=Homo sapiens OX=9606 GN=TNC PE=1 SV=3
R.C[+57.021]IN[+2350.830]GTC[+57.021]YC[+57.021]EEGFTGEDC[+57.021]GKPTC[+57.021]PHAC[+57.021]HTQGR.C	HexNAc(4)Hex(5)Fuc(1)NeuAc(2)	C[+57]*6, N[+2351]	337.69	>sp|P24821|TENA_HUMAN Tenascin OS=Homo sapiens OX=9606 GN=TNC PE=1 SV=3
R.C[+57.021]IN[+2059.735]GTC[+57.021]YC[+57.021]EEGFTGEDC[+57.021]GKPTC[+57.021]PHAC[+57.021]HTQGR.C	HexNAc(4)Hex(5)Fuc(1)NeuAc(1)	C[+57]*6, N[+2060]	381.87	>sp|P24821|TENA_HUMAN Tenascin OS=Homo sapiens OX=9606 GN=TNC PE=1 SV=3
R.C[+57.021]IN[+1768.640]GTC[+57.021]YC[+57.021]EEGFTGEDC[+57.021]GKPTC[+57.021]PHAC[+57.021]HTQGR.C	HexNAc(4)Hex(5)Fuc(1)	C[+57]*6, N[+1769]	438.63	>sp|P24821|TENA_HUMAN Tenascin OS=Homo sapiens OX=9606 GN=TNC PE=1 SV=3
K.SDAVSHTGN[+1403.507]YTC[+57.021]EVTELTR.E	HexNAc(3)Hex(4)Fuc(1)	C[+57], N[+1404]	348.38	>sp|Q08722|CD47_HUMAN Leukocyte surface antigen CD47 OS=Homo sapiens OX=9606 GN=CD47 PE=1 SV=1
K.SDAVSHTGN[+1768.640]YTC[+57.021]EVTELTR.E	HexNAc(4)Hex(5)Fuc(1)	C[+57], N[+1769]	393.21	>sp|Q08722|CD47_HUMAN Leukocyte surface antigen CD47 OS=Homo sapiens OX=9606 GN=CD47 PE=1 SV=1
R.LN[+1710.598]YSLPTGQWVGVQLPR.N	HexNAc(3)Hex(5)NeuAc(1)	N[+1711]	312.45	>sp|P24821|TENA_HUMAN Tenascin OS=Homo sapiens OX=9606 GN=TNC PE=1 SV=3
R.LN[+1727.613]YSLPTGQWVGVQLPR.N	HexNAc(3)Hex(6)Fuc(1)	N[+1728]	327.18	>sp|P24821|TENA_HUMAN Tenascin OS=Homo sapiens OX=9606 GN=TNC PE=1 SV=3
R.LN[+2204.772]YSLPTGQWVGVQLPR.N	HexNAc(4)Hex(5)NeuAc(2)	N[+2205]	403.4	>sp|P24821|TENA_HUMAN Tenascin OS=Homo sapiens OX=9606 GN=TNC PE=1 SV=3
R.LN[+2018.708]YSLPTGQWVGVQLPR.N	HexNAc(3)Hex(6)Fuc(1)NeuAc(1)	N[+2019]	458.86	>sp|P24821|TENA_HUMAN Tenascin OS=Homo sapiens OX=9606 GN=TNC PE=1 SV=3
R.LN[+1581.555]YSLPTGQWVGVQLPR.N	HexNAc(3)Hex(6)	N[+1582]	474.26	>sp|P24821|TENA_HUMAN Tenascin OS=Homo sapiens OX=9606 GN=TNC PE=1 SV=3
R.LN[+1872.651]YSLPTGQWVGVQLPR.N	HexNAc(3)Hex(6)NeuAc(1)	N[+1873]	546.42	>sp|P24821|TENA_HUMAN Tenascin OS=Homo sapiens OX=9606 GN=TNC PE=1 SV=3
R.LN[+1702.581]YSLPTGQWVGVQLPR.N	HexNAc(2)Hex(8)	N[+1703]	598.96	>sp|P24821|TENA_HUMAN Tenascin OS=Homo sapiens OX=9606 GN=TNC PE=1 SV=3
R.LN[+1216.423]YSLPTGQWVGVQLPR.N	HexNAc(2)Hex(5)	N[+1216]	645.03	>sp|P24821|TENA_HUMAN Tenascin OS=Homo sapiens OX=9606 GN=TNC PE=1 SV=3
K.NN[+3007.058]HTASILDR.M	HexNAc(5)Hex(6)Fuc(1)NeuAc(3)	N[+3007]	301.6	>sp|P08962|CD63_HUMAN CD63 antigen OS=Homo sapiens OX=9606 GN=CD63 PE=1 SV=2
K.NN[+2133.772]HTASILDR.M	HexNAc(5)Hex(6)Fuc(1)	N[+2134]	331.63	>sp|P08962|CD63_HUMAN CD63 antigen OS=Homo sapiens OX=9606 GN=CD63 PE=1 SV=2
K.NN[+2715.963]HTASILDR.M	HexNAc(5)Hex(6)Fuc(1)NeuAc(2)	N[+2716]	333.99	>sp|P08962|CD63_HUMAN CD63 antigen OS=Homo sapiens OX=9606 GN=CD63 PE=1 SV=2
K.NN[+2424.867]HTASILDR.M	HexNAc(5)Hex(6)Fuc(1)NeuAc(1)	N[+2425]	335.57	>sp|P08962|CD63_HUMAN CD63 antigen OS=Homo sapiens OX=9606 GN=CD63 PE=1 SV=2
K.NN[+2350.830]HTASILDR.M	HexNAc(4)Hex(5)Fuc(1)NeuAc(2)	N[+2351]	350.17	>sp|P08962|CD63_HUMAN CD63 antigen OS=Homo sapiens OX=9606 GN=CD63 PE=1 SV=2
K.NN[+1768.640]HTASILDR.M	HexNAc(4)Hex(5)Fuc(1)	N[+1769]	362.55	>sp|P08962|CD63_HUMAN CD63 antigen OS=Homo sapiens OX=9606 GN=CD63 PE=1 SV=2
K.NN[+2059.735]HTASILDR.M	HexNAc(4)Hex(5)Fuc(1)NeuAc(1)	N[+2060]	368.92	>sp|P08962|CD63_HUMAN CD63 antigen OS=Homo sapiens OX=9606 GN=CD63 PE=1 SV=2
R.LN[+2350.830]WTAADQAYEHFIIQVQEANK.V	HexNAc(4)Hex(5)Fuc(1)NeuAc(2)	N[+2351]	444.38	>sp|P24821|TENA_HUMAN Tenascin OS=Homo sapiens OX=9606 GN=TNC PE=1 SV=3
R.LN[+2059.735]WTAADQAYEHFIIQVQEANKVEAAR.N	HexNAc(4)Hex(5)Fuc(1)NeuAc(1)	N[+2060]	350.57	>sp|P24821|TENA_HUMAN Tenascin OS=Homo sapiens OX=9606 GN=TNC PE=1 SV=3
R.SDPNFSIPQAN[+1540.529]HSHSGDYHC[+57.021]TGNIGYTLYSSK.P	HexNAc(2)Hex(7)	C[+57], N[+1541]	384.79	>sp|P31994|FCG2B_HUMAN Low affinity immunoglobulin gamma Fc region receptor II-b OS=Homo sapiens OX=9606 GN=FCGR2B PE=1 SV=2
R.SDPNFSIPQAN[+1378.476]HSHSGDYHC[+57.021]TGNIGYTLYSSK.P	HexNAc(2)Hex(6)	C[+57], N[+1378]	448.57	>sp|P31994|FCG2B_HUMAN Low affinity immunoglobulin gamma Fc region receptor II-b OS=Homo sapiens OX=9606 GN=FCGR2B PE=1 SV=2
K.GQSYSVN[+1216.423]VTFTSNIQSK.S	HexNAc(2)Hex(5)	N[+1216]	301.8	>sp|P61916|NPC2_HUMAN NPC intracellular cholesterol transporter 2 OS=Homo sapiens OX=9606 GN=NPC2 PE=1 SV=1
K.GQSYSVN[+1054.370]VTFTSNIQSK.S	HexNAc(2)Hex(4)	N[+1054]	415.55	>sp|P61916|NPC2_HUMAN NPC intracellular cholesterol transporter 2 OS=Homo sapiens OX=9606 GN=NPC2 PE=1 SV=1
R.NKN[+1694.603]C[+57.021]TAIWEAFK.V	HexNAc(3)Hex(4)Fuc(1)NeuAc(1)	C[+57], N[+1695]	306.65	>sp|Q10588|BST1_HUMAN ADP-ribosyl cyclase/cyclic ADP-ribose hydrolase 2 OS=Homo sapiens OX=9606 GN=BST1 PE=1 SV=2
K.DSSGVIHVMLN[+1540.529]GSEPTGAYPIK.G	HexNAc(2)Hex(7)	N[+1541]	432.08	>sp|Q10588|BST1_HUMAN ADP-ribosyl cyclase/cyclic ADP-ribose hydrolase 2 OS=Homo sapiens OX=9606 GN=BST1 PE=1 SV=2
K.DSSGVIHVMLN[+1378.476]GSEPTGAYPIK.G	HexNAc(2)Hex(6)	N[+1378]	560.97	>sp|Q10588|BST1_HUMAN ADP-ribosyl cyclase/cyclic ADP-ribose hydrolase 2 OS=Homo sapiens OX=9606 GN=BST1 PE=1 SV=2
R.N[+2059.735]LTVPGSLR.A	HexNAc(4)Hex(5)Fuc(1)NeuAc(1)	N[+2060]	345.34	>sp|P24821|TENA_HUMAN Tenascin OS=Homo sapiens OX=9606 GN=TNC PE=1 SV=3
K.DSSGVIHVMLN[+1702.581]GSEPTGAYPIK.G	HexNAc(2)Hex(8)	N[+1703]	580.7	>sp|Q10588|BST1_HUMAN ADP-ribosyl cyclase/cyclic ADP-ribose hydrolase 2 OS=Homo sapiens OX=9606 GN=BST1 PE=1 SV=2
K.YQHLATLAHN[+1768.640]QSEIIAQLEEHC[+57.021]QR.V	HexNAc(4)Hex(5)Fuc(1)	C[+57], N[+1769]	301.81	>sp|Q9UKU9|ANGL2_HUMAN Angiopoietin-related protein 2 OS=Homo sapiens OX=9606 GN=ANGPTL2 PE=1 SV=1
K.YQHLATLAHN[+1702.581]QSEIIAQLEEHC[+57.021]QR.V	HexNAc(2)Hex(8)	C[+57], N[+1703]	352.72	>sp|Q9UKU9|ANGL2_HUMAN Angiopoietin-related protein 2 OS=Homo sapiens OX=9606 GN=ANGPTL2 PE=1 SV=1
K.YQHLATLAHN[+2059.735]QSEIIAQLEEHC[+57.021]QR.V	HexNAc(4)Hex(5)Fuc(1)NeuAc(1)	C[+57], N[+2060]	357.53	>sp|Q9UKU9|ANGL2_HUMAN Angiopoietin-related protein 2 OS=Homo sapiens OX=9606 GN=ANGPTL2 PE=1 SV=1
K.YQHLATLAHN[+1581.555]QSEIIAQLEEHC[+57.021]QR.V	HexNAc(3)Hex(6)	C[+57], N[+1582]	389.22	>sp|Q9UKU9|ANGL2_HUMAN Angiopoietin-related protein 2 OS=Homo sapiens OX=9606 GN=ANGPTL2 PE=1 SV=1
K.YQHLATLAHN[+1216.423]QSEIIAQLEEHC[+57.021]QR.V	HexNAc(2)Hex(5)	C[+57], N[+1216]	406.04	>sp|Q9UKU9|ANGL2_HUMAN Angiopoietin-related protein 2 OS=Homo sapiens OX=9606 GN=ANGPTL2 PE=1 SV=1
R.GPN[+2350.830]LTSPASITFTTGLEAPR.D	HexNAc(4)Hex(5)Fuc(1)NeuAc(2)	N[+2351]	577.78	>sp|P22105|TENX_HUMAN Tenascin-X OS=Homo sapiens OX=9606 GN=TNXB PE=1 SV=5
K.VEAAQN[+2100.761]LTLPGSLR.A	HexNAc(5)Hex(4)Fuc(1)NeuAc(1)	N[+2101]	307.71	>sp|P24821|TENA_HUMAN Tenascin OS=Homo sapiens OX=9606 GN=TNC PE=1 SV=3
K.VEAAQN[+2059.735]LTLPGSLR.A	HexNAc(4)Hex(5)Fuc(1)NeuAc(1)	N[+2060]	310.91	>sp|P24821|TENA_HUMAN Tenascin OS=Homo sapiens OX=9606 GN=TNC PE=1 SV=3
K.VEAAQN[+2350.830]LTLPGSLR.A	HexNAc(4)Hex(5)Fuc(1)NeuAc(2)	N[+2351]	322.63	>sp|P24821|TENA_HUMAN Tenascin OS=Homo sapiens OX=9606 GN=TNC PE=1 SV=3
R.GPTFAPLPPVAPLHC[+57.021]AQTPYGC[+57.021]C[+57.021]QDN[+2059.735]ITAAR.G	HexNAc(4)Hex(5)Fuc(1)NeuAc(1)	C[+57]*3, N[+2060]	455.7	>sp|O00468|AGRIN_HUMAN Agrin OS=Homo sapiens OX=9606 GN=AGRN PE=1 SV=6
K.GFEESEPVSGSFTTALDGPSGLVTAN[+2352.846]ITDSEALAR.W	HexNAc(6)Hex(7)	N[+2353]	323.45	>sp|P24821|TENA_HUMAN Tenascin OS=Homo sapiens OX=9606 GN=TNC PE=1 SV=3
K.GFEESEPVSGSFTTALDGPSGLVTAN[+2350.830]ITDSEALAR.W	HexNAc(4)Hex(5)Fuc(1)NeuAc(2)	N[+2351]	337.87	>sp|P24821|TENA_HUMAN Tenascin OS=Homo sapiens OX=9606 GN=TNC PE=1 SV=3
K.GFEESEPVSGSFTTALDGPSGLVTAN[+2059.735]ITDSEALAR.W	HexNAc(4)Hex(5)Fuc(1)NeuAc(1)	N[+2060]	362.19	>sp|P24821|TENA_HUMAN Tenascin OS=Homo sapiens OX=9606 GN=TNC PE=1 SV=3
K.GFEESEPVSGSFTTALDGPSGLVTAN[+1768.640]ITDSEALAR.W	HexNAc(4)Hex(5)Fuc(1)	N[+1769]	444.27	>sp|P24821|TENA_HUMAN Tenascin OS=Homo sapiens OX=9606 GN=TNC PE=1 SV=3
R.LNLSEN[+2391.857]YTLSISNAR.I	HexNAc(5)Hex(4)Fuc(1)NeuAc(2)	N[+2392]	318.31	>sp|Q13740|CD166_HUMAN CD166 antigen OS=Homo sapiens OX=9606 GN=ALCAM PE=1 SV=2
R.LNLSEN[+2059.735]YTLSISNAR.I	HexNAc(4)Hex(5)Fuc(1)NeuAc(1)	N[+2060]	336.35	>sp|Q13740|CD166_HUMAN CD166 antigen OS=Homo sapiens OX=9606 GN=ALCAM PE=1 SV=2
K.LGDC[+57.021]ISEDSYPDGN[+2350.830]ITWYR.N	HexNAc(4)Hex(5)Fuc(1)NeuAc(2)	C[+57], N[+2351]	306.49	>sp|Q13740|CD166_HUMAN CD166 antigen OS=Homo sapiens OX=9606 GN=ALCAM PE=1 SV=2
R.N[+1540.529]HSIFLADINQER.G	HexNAc(2)Hex(7)	N[+1541]	329.88	>sp|P50897|PPT1_HUMAN Palmitoyl-protein thioesterase 1 OS=Homo sapiens OX=9606 GN=PPT1 PE=1 SV=1
R.N[+1378.476]HSIFLADINQER.G	HexNAc(2)Hex(6)	N[+1378]	364.64	>sp|P50897|PPT1_HUMAN Palmitoyl-protein thioesterase 1 OS=Homo sapiens OX=9606 GN=PPT1 PE=1 SV=1
K.LGDC[+57.021]ISEDSYPDGN[+2059.735]ITWYR.N	HexNAc(4)Hex(5)Fuc(1)NeuAc(1)	C[+57], N[+2060]	347.84	>sp|Q13740|CD166_HUMAN CD166 antigen OS=Homo sapiens OX=9606 GN=ALCAM PE=1 SV=2
R.N[+1216.423]HSIFLADINQER.G	HexNAc(2)Hex(5)	N[+1216]	511.87	>sp|P50897|PPT1_HUMAN Palmitoyl-protein thioesterase 1 OS=Homo sapiens OX=9606 GN=PPT1 PE=1 SV=1
R.GIN[+1540.529]ESYK.K	HexNAc(2)Hex(7)	N[+1541]	312.47	>sp|P50897|PPT1_HUMAN Palmitoyl-protein thioesterase 1 OS=Homo sapiens OX=9606 GN=PPT1 PE=1 SV=1
R.LQLSNGN[+2059.735]MTLTLLSVK.R	HexNAc(4)Hex(5)Fuc(1)NeuAc(1)	N[+2060]	344.86	>sp|P40199|CEAM6_HUMAN Carcinoembryonic antigen-related cell adhesion molecule 6 OS=Homo sapiens OX=9606 GN=CEACAM6 PE=1 SV=3
R.LQLSNGN[+2204.772]MTLTLLSVK.R	HexNAc(4)Hex(5)NeuAc(2)	N[+2205]	386.43	>sp|P40199|CEAM6_HUMAN Carcinoembryonic antigen-related cell adhesion molecule 6 OS=Homo sapiens OX=9606 GN=CEACAM6 PE=1 SV=3
K.RNDAGSYEC[+57.021]EIQNPASAN[+1216.423]R.S	HexNAc(2)Hex(5)	C[+57], N[+1216]	408.85	>sp|P40199|CEAM6_HUMAN Carcinoembryonic antigen-related cell adhesion molecule 6 OS=Homo sapiens OX=9606 GN=CEACAM6 PE=1 SV=3
K.RNDAGSYEC[+57.021]EIQNPASAN[+892.317]R.S	HexNAc(2)Hex(3)	C[+57], N[+892]	505.64	>sp|P40199|CEAM6_HUMAN Carcinoembryonic antigen-related cell adhesion molecule 6 OS=Homo sapiens OX=9606 GN=CEACAM6 PE=1 SV=3
R.EDFVLTAAHC[+57.021]WGSNIN[+1540.529]VTLGAHNIQR.R	HexNAc(2)Hex(7)	C[+57], N[+1541]	577.92	>sp|P08311|CATG_HUMAN Cathepsin G OS=Homo sapiens OX=9606 GN=CTSG PE=1 SV=2
R.EDFVLTAAHC[+57.021]WGSNIN[+1378.476]VTLGAHNIQR.R	HexNAc(2)Hex(6)	C[+57], N[+1378]	822.63	>sp|P08311|CATG_HUMAN Cathepsin G OS=Homo sapiens OX=9606 GN=CTSG PE=1 SV=2
K.C[+57.021]FDAMEVDALN[+1540.529]SSHPVSTPVENPAQIR.E	HexNAc(2)Hex(7)	C[+57], N[+1541]	411.01	>sp|Q9NZ08|ERAP1_HUMAN Endoplasmic reticulum aminopeptidase 1 OS=Homo sapiens OX=9606 GN=ERAP1 PE=1 SV=3
K.VIVEGQNAHGEGYVN[+2350.830]VTVKPEPR.K	HexNAc(4)Hex(5)Fuc(1)NeuAc(2)	N[+2351]	314.08	>sp|Q8IZA0|K319L_HUMAN Dyslexia-associated protein KIAA0319-like protein OS=Homo sapiens OX=9606 GN=KIAA0319L PE=1 SV=2
R.DEGSPAAGEVLN[+1378.476]HSDHHPILFLSNLVEGTYTFHLK.V	HexNAc(2)Hex(6)	N[+1378]	373.85	>sp|Q8IZA0|K319L_HUMAN Dyslexia-associated protein KIAA0319-like protein OS=Homo sapiens OX=9606 GN=KIAA0319L PE=1 SV=2
R.ALEVNTVTC[+57.021]QLN[+1216.423]C[+57.021]SDHGHC[+57.021]DSFTK.R	HexNAc(2)Hex(5)	C[+57]*3, N[+1216]	453.31	>sp|Q8IZA0|K319L_HUMAN Dyslexia-associated protein KIAA0319-like protein OS=Homo sapiens OX=9606 GN=KIAA0319L PE=1 SV=2
K.ALSPN[+1378.476]STISSAPK.D	HexNAc(2)Hex(6)	N[+1378]	516.61	>sp|Q9UH99|SUN2_HUMAN SUN domain-containing protein 2 OS=Homo sapiens OX=9606 GN=SUN2 PE=1 SV=3
K.IVAGSC[+57.021]VDC[+57.021]QALN[+1702.581]TSTC[+57.021]PPNSVK.L	HexNAc(2)Hex(8)	C[+57]*3, N[+1703]	382.17	>sp|Q9NY15|STAB1_HUMAN Stabilin-1 OS=Homo sapiens OX=9606 GN=STAB1 PE=1 SV=3
R.SLEAQGN[+1702.581]SSHLDADTVR.H	HexNAc(2)Hex(8)	N[+1703]	627.82	>sp|Q9NY15|STAB1_HUMAN Stabilin-1 OS=Homo sapiens OX=9606 GN=STAB1 PE=1 SV=3
R.NSLLGPAHWIVFYN[+1864.634]HSGQPEVNHVPLEGPMLEAPGR.S	HexNAc(2)Hex(9)	N[+1865]	351.03	>sp|Q9NY15|STAB1_HUMAN Stabilin-1 OS=Homo sapiens OX=9606 GN=STAB1 PE=1 SV=3
R.VSVNTAN[+1913.677]VTLGPQLMEVTVYR.R	HexNAc(4)Hex(5)NeuAc(1)	N[+1914]	315.64	>sp|Q14956|GPNMB_HUMAN Transmembrane glycoprotein NMB OS=Homo sapiens OX=9606 GN=GPNMB PE=1 SV=2
R.VSVNTAN[+1872.651]VTLGPQLMEVTVYR.R	HexNAc(3)Hex(6)NeuAc(1)	N[+1873]	540.95	>sp|Q14956|GPNMB_HUMAN Transmembrane glycoprotein NMB OS=Homo sapiens OX=9606 GN=GPNMB PE=1 SV=2
K.ALSPN[+1702.581]STISSAPK.D	HexNAc(2)Hex(8)	N[+1703]	675.29	>sp|Q9UH99|SUN2_HUMAN SUN domain-containing protein 2 OS=Homo sapiens OX=9606 GN=SUN2 PE=1 SV=3
K.GVN[+2100.761]VTMPAQPGTPPLSSTQLQIDPSLHEFQLVDLSR.R	HexNAc(5)Hex(4)Fuc(1)NeuAc(1)	N[+2101]	308.94	>sp|P98160|PGBM_HUMAN Basement membrane-specific heparan sulfate proteoglycan core protein OS=Homo sapiens OX=9606 GN=HSPG2 PE=1 SV=4
K.GVN[+2059.735]VTMPAQPGTPPLSSTQLQIDPSLHEFQLVDLSR.R	HexNAc(4)Hex(5)Fuc(1)NeuAc(1)	N[+2060]	309.51	>sp|P98160|PGBM_HUMAN Basement membrane-specific heparan sulfate proteoglycan core protein OS=Homo sapiens OX=9606 GN=HSPG2 PE=1 SV=4
K.GVN[+2350.830]VTMPAQPGTPPLSSTQLQIDPSLHEFQLVDLSR.R	HexNAc(4)Hex(5)Fuc(1)NeuAc(2)	N[+2351]	326.2	>sp|P98160|PGBM_HUMAN Basement membrane-specific heparan sulfate proteoglycan core protein OS=Homo sapiens OX=9606 GN=HSPG2 PE=1 SV=4
K.GVN[+1768.640]VTMPAQPGTPPLSSTQLQIDPSLHEFQLVDLSR.R	HexNAc(4)Hex(5)Fuc(1)	N[+1769]	508.31	>sp|P98160|PGBM_HUMAN Basement membrane-specific heparan sulfate proteoglycan core protein OS=Homo sapiens OX=9606 GN=HSPG2 PE=1 SV=4
K.GVN[+2059.735]VTM[+15.995]PAQPGTPPLSSTQLQIDPSLHEFQLVDLSR.R	HexNAc(4)Hex(5)Fuc(1)NeuAc(1)	M[+16], N[+2060]	439.06	>sp|P98160|PGBM_HUMAN Basement membrane-specific heparan sulfate proteoglycan core protein OS=Homo sapiens OX=9606 GN=HSPG2 PE=1 SV=4
R.SRYPHKPEIN[+2204.772]STTHPGADLQENFC[+57.021]R.N	HexNAc(4)Hex(5)NeuAc(2)	C[+57], N[+2205]	326.41	>sp|P00734|THRB_HUMAN Prothrombin OS=Homo sapiens OX=9606 GN=F2 PE=1 SV=2
R.SRYPHKPEIN[+1913.677]STTHPGADLQENFC[+57.021]R.N	HexNAc(4)Hex(5)NeuAc(1)	C[+57], N[+1914]	332.71	>sp|P00734|THRB_HUMAN Prothrombin OS=Homo sapiens OX=9606 GN=F2 PE=1 SV=2
K.ALSPN[+1540.529]STISSAPK.D	HexNAc(2)Hex(7)	N[+1541]	727.47	>sp|Q9UH99|SUN2_HUMAN SUN domain-containing protein 2 OS=Homo sapiens OX=9606 GN=SUN2 PE=1 SV=3
R.YPHKPEIN[+1913.677]STTHPGADLQENFC[+57.021]R.N	HexNAc(4)Hex(5)NeuAc(1)	C[+57], N[+1914]	300.75	>sp|P00734|THRB_HUMAN Prothrombin OS=Homo sapiens OX=9606 GN=F2 PE=1 SV=2
R.YPHKPEIN[+2204.772]STTHPGADLQENFC[+57.021]R.N	HexNAc(4)Hex(5)NeuAc(2)	C[+57], N[+2205]	312.7	>sp|P00734|THRB_HUMAN Prothrombin OS=Homo sapiens OX=9606 GN=F2 PE=1 SV=2
R.NQELEDNVHISPN[+2059.735]GSIITIVGTR.P	HexNAc(4)Hex(5)Fuc(1)NeuAc(1)	N[+2060]	302.88	>sp|P98160|PGBM_HUMAN Basement membrane-specific heparan sulfate proteoglycan core protein OS=Homo sapiens OX=9606 GN=HSPG2 PE=1 SV=4
R.NQELEDNVHISPN[+1768.640]GSIITIVGTR.P	HexNAc(4)Hex(5)Fuc(1)	N[+1769]	314.85	>sp|P98160|PGBM_HUMAN Basement membrane-specific heparan sulfate proteoglycan core protein OS=Homo sapiens OX=9606 GN=HSPG2 PE=1 SV=4
R.NQELEDNVHISPN[+2100.761]GSIITIVGTR.P	HexNAc(5)Hex(4)Fuc(1)NeuAc(1)	N[+2101]	383.41	>sp|P98160|PGBM_HUMAN Basement membrane-specific heparan sulfate proteoglycan core protein OS=Homo sapiens OX=9606 GN=HSPG2 PE=1 SV=4
K.WEC[+57.021]KN[+2059.735]DTLLGIK.G	HexNAc(4)Hex(5)Fuc(1)NeuAc(1)	C[+57], N[+2060]	307.02	>sp|P22897|MRC1_HUMAN Macrophage mannose receptor 1 OS=Homo sapiens OX=9606 GN=MRC1 PE=1 SV=1
K.KGN[+2059.735]TTLNSFVIPSESDVPTHC[+57.021]PSQWWPYAGHC[+57.021]YK.I	HexNAc(4)Hex(5)Fuc(1)NeuAc(1)	C[+57]*2, N[+2060]	466.51	>sp|P22897|MRC1_HUMAN Macrophage mannose receptor 1 OS=Homo sapiens OX=9606 GN=MRC1 PE=1 SV=1
K.TAHC[+57.021]N[+2059.735]ESFYFLC[+57.021]K.R	HexNAc(4)Hex(5)Fuc(1)NeuAc(1)	C[+57]*2, N[+2060]	305.35	>sp|P22897|MRC1_HUMAN Macrophage mannose receptor 1 OS=Homo sapiens OX=9606 GN=MRC1 PE=1 SV=1
R.NQELEDNVHISPN[+1647.613]GSIITIVGTRPSNHGTYR.C	HexNAc(5)Hex(3)Fuc(1)	N[+1648]	308.96	>sp|P98160|PGBM_HUMAN Basement membrane-specific heparan sulfate proteoglycan core protein OS=Homo sapiens OX=9606 GN=HSPG2 PE=1 SV=4
R.NQELEDNVHISPN[+1768.640]GSIITIVGTRPSNHGTYR.C	HexNAc(4)Hex(5)Fuc(1)	N[+1769]	312.51	>sp|P98160|PGBM_HUMAN Basement membrane-specific heparan sulfate proteoglycan core protein OS=Homo sapiens OX=9606 GN=HSPG2 PE=1 SV=4
R.NQELEDNVHISPN[+1971.719]GSIITIVGTRPSNHGTYR.C	HexNAc(5)Hex(5)Fuc(1)	N[+1972]	364.18	>sp|P98160|PGBM_HUMAN Basement membrane-specific heparan sulfate proteoglycan core protein OS=Homo sapiens OX=9606 GN=HSPG2 PE=1 SV=4
R.NQELEDNVHISPN[+2059.735]GSIITIVGTRPSNHGTYR.C	HexNAc(4)Hex(5)Fuc(1)NeuAc(1)	N[+2060]	389.48	>sp|P98160|PGBM_HUMAN Basement membrane-specific heparan sulfate proteoglycan core protein OS=Homo sapiens OX=9606 GN=HSPG2 PE=1 SV=4
R.NQELEDNVHISPN[+1606.587]GSIITIVGTRPSNHGTYR.C	HexNAc(4)Hex(4)Fuc(1)	N[+1607]	513.61	>sp|P98160|PGBM_HUMAN Basement membrane-specific heparan sulfate proteoglycan core protein OS=Homo sapiens OX=9606 GN=HSPG2 PE=1 SV=4
K.HLN[+1702.581]ASNPTEPATIIFTAAR.E	HexNAc(2)Hex(8)	N[+1703]	426.08	>sp|Q8NFQ8|TOIP2_HUMAN Torsin-1A-interacting protein 2 OS=Homo sapiens OX=9606 GN=TOR1AIP2 PE=1 SV=1
K.HLN[+1540.529]ASNPTEPATIIFTAAR.E	HexNAc(2)Hex(7)	N[+1541]	464.53	>sp|Q8NFQ8|TOIP2_HUMAN Torsin-1A-interacting protein 2 OS=Homo sapiens OX=9606 GN=TOR1AIP2 PE=1 SV=1
R.SLTQGSLIVGDLAPVN[+1768.640]GTSQGK.F	HexNAc(4)Hex(5)Fuc(1)	N[+1769]	322.89	>sp|P98160|PGBM_HUMAN Basement membrane-specific heparan sulfate proteoglycan core protein OS=Homo sapiens OX=9606 GN=HSPG2 PE=1 SV=4
R.SLTQGSLIVGDLAPVN[+1897.682]GTSQGK.F	HexNAc(4)Hex(4)Fuc(1)NeuAc(1)	N[+1898]	328.3	>sp|P98160|PGBM_HUMAN Basement membrane-specific heparan sulfate proteoglycan core protein OS=Homo sapiens OX=9606 GN=HSPG2 PE=1 SV=4
R.SLTQGSLIVGDLAPVN[+2018.708]GTSQGK.F	HexNAc(3)Hex(6)Fuc(1)NeuAc(1)	N[+2019]	336.17	>sp|P98160|PGBM_HUMAN Basement membrane-specific heparan sulfate proteoglycan core protein OS=Homo sapiens OX=9606 GN=HSPG2 PE=1 SV=4
R.SLTQGSLIVGDLAPVN[+2059.735]GTSQGK.F	HexNAc(4)Hex(5)Fuc(1)NeuAc(1)	N[+2060]	341.05	>sp|P98160|PGBM_HUMAN Basement membrane-specific heparan sulfate proteoglycan core protein OS=Homo sapiens OX=9606 GN=HSPG2 PE=1 SV=4
R.SLTQGSLIVGDLAPVN[+1727.613]GTSQGK.F	HexNAc(3)Hex(6)Fuc(1)	N[+1728]	346.84	>sp|P98160|PGBM_HUMAN Basement membrane-specific heparan sulfate proteoglycan core protein OS=Homo sapiens OX=9606 GN=HSPG2 PE=1 SV=4
R.SLTQGSLIVGDLAPVN[+1606.587]GTSQGK.F	HexNAc(4)Hex(4)Fuc(1)	N[+1607]	362.31	>sp|P98160|PGBM_HUMAN Basement membrane-specific heparan sulfate proteoglycan core protein OS=Homo sapiens OX=9606 GN=HSPG2 PE=1 SV=4
R.SLTQGSLIVGDLAPVN[+1565.560]GTSQGK.F	HexNAc(3)Hex(5)Fuc(1)	N[+1566]	401.8	>sp|P98160|PGBM_HUMAN Basement membrane-specific heparan sulfate proteoglycan core protein OS=Homo sapiens OX=9606 GN=HSPG2 PE=1 SV=4
R.SLTQGSLIVGDLAPVN[+2100.761]GTSQGK.F	HexNAc(5)Hex(4)Fuc(1)NeuAc(1)	N[+2101]	457.23	>sp|P98160|PGBM_HUMAN Basement membrane-specific heparan sulfate proteoglycan core protein OS=Homo sapiens OX=9606 GN=HSPG2 PE=1 SV=4
R.TAN[+1647.613]HSAPSLENSVQPGK.R	HexNAc(5)Hex(3)Fuc(1)	N[+1648]	396.38	>sp|Q9UJ14|GGT7_HUMAN Glutathione hydrolase 7 OS=Homo sapiens OX=9606 GN=GGT7 PE=1 SV=2
R.TAN[+1444.534]HSAPSLENSVQPGK.R	HexNAc(4)Hex(3)Fuc(1)	N[+1445]	439.55	>sp|Q9UJ14|GGT7_HUMAN Glutathione hydrolase 7 OS=Homo sapiens OX=9606 GN=GGT7 PE=1 SV=2
R.TAN[+1216.423]HSAPSLENSVQPGK.R	HexNAc(2)Hex(5)	N[+1216]	678.06	>sp|Q9UJ14|GGT7_HUMAN Glutathione hydrolase 7 OS=Homo sapiens OX=9606 GN=GGT7 PE=1 SV=2
R.N[+1702.581]LSDSLAR.G	HexNAc(2)Hex(8)	N[+1703]	337.94	>sp|Q9UJ14|GGT7_HUMAN Glutathione hydrolase 7 OS=Homo sapiens OX=9606 GN=GGT7 PE=1 SV=2
R.C[+57.021]SGN[+1702.581]ESYLWSC[+57.021]PHK.G	HexNAc(2)Hex(8)	C[+57]*2, N[+1703]	379.24	>sp|Q9UGM3|DMBT1_HUMAN Deleted in malignant brain tumors 1 protein OS=Homo sapiens OX=9606 GN=DMBT1 PE=1 SV=2
R.LVNLN[+1702.581]SSYGLC[+57.021]AGR.V	HexNAc(2)Hex(8)	C[+57], N[+1703]	376.26	>sp|Q9UGM3|DMBT1_HUMAN Deleted in malignant brain tumors 1 protein OS=Homo sapiens OX=9606 GN=DMBT1 PE=1 SV=2
R.IQGEEIVFHDLN[+1702.581]LTAHGISHC[+57.021]PTC[+57.021]R.D	HexNAc(2)Hex(8)	C[+57]*2, N[+1703]	307.9	>sp|P98160|PGBM_HUMAN Basement membrane-specific heparan sulfate proteoglycan core protein OS=Homo sapiens OX=9606 GN=HSPG2 PE=1 SV=4
R.IQGEEIVFHDLN[+2100.761]LTAHGISHC[+57.021]PTC[+57.021]R.D	HexNAc(5)Hex(4)Fuc(1)NeuAc(1)	C[+57]*2, N[+2101]	310.96	>sp|P98160|PGBM_HUMAN Basement membrane-specific heparan sulfate proteoglycan core protein OS=Homo sapiens OX=9606 GN=HSPG2 PE=1 SV=4
R.IQGEEIVFHDLN[+1298.476]LTAHGISHC[+57.021]PTC[+57.021]R.D	HexNAc(4)Hex(3)	C[+57]*2, N[+1298]	321.88	>sp|P98160|PGBM_HUMAN Basement membrane-specific heparan sulfate proteoglycan core protein OS=Homo sapiens OX=9606 GN=HSPG2 PE=1 SV=4
R.IQGEEIVFHDLN[+1768.640]LTAHGISHC[+57.021]PTC[+57.021]R.D	HexNAc(4)Hex(5)Fuc(1)	C[+57]*2, N[+1769]	381.12	>sp|P98160|PGBM_HUMAN Basement membrane-specific heparan sulfate proteoglycan core protein OS=Homo sapiens OX=9606 GN=HSPG2 PE=1 SV=4
R.IQGEEIVFHDLN[+2059.735]LTAHGISHC[+57.021]PTC[+57.021]R.D	HexNAc(4)Hex(5)Fuc(1)NeuAc(1)	C[+57]*2, N[+2060]	397.84	>sp|P98160|PGBM_HUMAN Basement membrane-specific heparan sulfate proteoglycan core protein OS=Homo sapiens OX=9606 GN=HSPG2 PE=1 SV=4
R.IQGEEIVFHDLN[+2350.830]LTAHGISHC[+57.021]PTC[+57.021]R.D	HexNAc(4)Hex(5)Fuc(1)NeuAc(2)	C[+57]*2, N[+2351]	450.06	>sp|P98160|PGBM_HUMAN Basement membrane-specific heparan sulfate proteoglycan core protein OS=Homo sapiens OX=9606 GN=HSPG2 PE=1 SV=4
R.YFYLQAVNSEGQN[+1864.634]LTR.S	HexNAc(2)Hex(9)	N[+1865]	474.62	>sp|Q7Z4H8|PLGT3_HUMAN Protein O-glucosyltransferase 3 OS=Homo sapiens OX=9606 GN=POGLUT3 PE=1 SV=2
R.YFYLQAVNSEGQN[+1702.581]LTR.S	HexNAc(2)Hex(8)	N[+1703]	559.01	>sp|Q7Z4H8|PLGT3_HUMAN Protein O-glucosyltransferase 3 OS=Homo sapiens OX=9606 GN=POGLUT3 PE=1 SV=2
K.EN[+1540.529]GTLVQVATISGNMFNQMAK.W	HexNAc(2)Hex(7)	N[+1541]	627.54	>sp|O75503|CLN5_HUMAN Ceroid-lipofuscinosis neuronal protein 5 OS=Homo sapiens OX=9606 GN=CLN5 PE=1 SV=2
K.QDN[+1702.581]ETGIYYETWNVK.A	HexNAc(2)Hex(8)	N[+1703]	303.76	>sp|O75503|CLN5_HUMAN Ceroid-lipofuscinosis neuronal protein 5 OS=Homo sapiens OX=9606 GN=CLN5 PE=1 SV=2
K.QDN[+1864.634]ETGIYYETWNVK.A	HexNAc(2)Hex(9)	N[+1865]	514.96	>sp|O75503|CLN5_HUMAN Ceroid-lipofuscinosis neuronal protein 5 OS=Homo sapiens OX=9606 GN=CLN5 PE=1 SV=2
R.TDDEVVQREEEAIQLDGLN[+1378.476]ASQIR.E	HexNAc(2)Hex(6)	N[+1378]	368.03	>sp|P14625|ENPL_HUMAN Endoplasmin OS=Homo sapiens OX=9606 GN=HSP90B1 PE=1 SV=1
R.TDDEVVQREEEAIQLDGLN[+1702.581]ASQIR.E	HexNAc(2)Hex(8)	N[+1703]	542.95	>sp|P14625|ENPL_HUMAN Endoplasmin OS=Homo sapiens OX=9606 GN=HSP90B1 PE=1 SV=1
R.TDDEVVQREEEAIQLDGLN[+1540.529]ASQIR.E	HexNAc(2)Hex(7)	N[+1541]	627.59	>sp|P14625|ENPL_HUMAN Endoplasmin OS=Homo sapiens OX=9606 GN=HSP90B1 PE=1 SV=1
R.TDDEVVQREEEAIQLDGLN[+1216.423]ASQIR.E	HexNAc(2)Hex(5)	N[+1216]	745.82	>sp|P14625|ENPL_HUMAN Endoplasmin OS=Homo sapiens OX=9606 GN=HSP90B1 PE=1 SV=1
R.EEEAIQLDGLN[+1702.581]ASQIR.E	HexNAc(2)Hex(8)	N[+1703]	517.6	>sp|P14625|ENPL_HUMAN Endoplasmin OS=Homo sapiens OX=9606 GN=HSP90B1 PE=1 SV=1
R.EEEAIQLDGLN[+1540.529]ASQIR.E	HexNAc(2)Hex(7)	N[+1541]	563.88	>sp|P14625|ENPL_HUMAN Endoplasmin OS=Homo sapiens OX=9606 GN=HSP90B1 PE=1 SV=1
K.REC[+57.021]HFFN[+1540.529]GTER.V	HexNAc(2)Hex(7)	C[+57], N[+1541]	325.83	>sp|P01911|DRB1_HUMAN HLA class II histocompatibility antigen, DRB1 beta chain OS=Homo sapiens OX=9606 GN=HLA-DRB1 PE=1 SV=2
K.REC[+57.021]HFFN[+1216.423]GTER.V	HexNAc(2)Hex(5)	C[+57], N[+1216]	384.92	>sp|P01911|DRB1_HUMAN HLA class II histocompatibility antigen, DRB1 beta chain OS=Homo sapiens OX=9606 GN=HLA-DRB1 PE=1 SV=2
R.EC[+57.021]HFFN[+1702.581]GTER.V	HexNAc(2)Hex(8)	C[+57], N[+1703]	332.13	>sp|P01911|DRB1_HUMAN HLA class II histocompatibility antigen, DRB1 beta chain OS=Homo sapiens OX=9606 GN=HLA-DRB1 PE=1 SV=2
K.HNN[+1054.370]DTQHIWESDSNEFSVIADPR.G	HexNAc(2)Hex(4)	N[+1054]	301.3	>sp|P14625|ENPL_HUMAN Endoplasmin OS=Homo sapiens OX=9606 GN=HSP90B1 PE=1 SV=1
K.HNN[+1864.634]DTQHIWESDSNEFSVIADPR.G	HexNAc(2)Hex(9)	N[+1865]	302	>sp|P14625|ENPL_HUMAN Endoplasmin OS=Homo sapiens OX=9606 GN=HSP90B1 PE=1 SV=1
K.HNN[+1702.581]DTQHIWESDSNEFSVIADPR.G	HexNAc(2)Hex(8)	N[+1703]	302.15	>sp|P14625|ENPL_HUMAN Endoplasmin OS=Homo sapiens OX=9606 GN=HSP90B1 PE=1 SV=1
K.HNN[+1378.476]DTQHIWESDSNEFSVIADPR.G	HexNAc(2)Hex(6)	N[+1378]	303.74	>sp|P14625|ENPL_HUMAN Endoplasmin OS=Homo sapiens OX=9606 GN=HSP90B1 PE=1 SV=1
K.HNN[+1216.423]DTQHIWESDSNEFSVIADPR.G	HexNAc(2)Hex(5)	N[+1216]	311.76	>sp|P14625|ENPL_HUMAN Endoplasmin OS=Homo sapiens OX=9606 GN=HSP90B1 PE=1 SV=1
K.HNN[+1095.397]DTQHIWESDSNEFSVIADPR.G	HexNAc(3)Hex(3)	N[+1095]	319.74	>sp|P14625|ENPL_HUMAN Endoplasmin OS=Homo sapiens OX=9606 GN=HSP90B1 PE=1 SV=1
K.HNN[+1444.534]DTQHIWESDSNEFSVIADPR.G	HexNAc(4)Hex(3)Fuc(1)	N[+1445]	323.92	>sp|P14625|ENPL_HUMAN Endoplasmin OS=Homo sapiens OX=9606 GN=HSP90B1 PE=1 SV=1
K.HNN[+1362.481]DTQHIWESDSNEFSVIADPR.G	HexNAc(2)Hex(5)Fuc(1)	N[+1362]	336.77	>sp|P14625|ENPL_HUMAN Endoplasmin OS=Homo sapiens OX=9606 GN=HSP90B1 PE=1 SV=1
K.HNN[+1540.529]DTQHIWESDSNEFSVIADPR.G	HexNAc(2)Hex(7)	N[+1541]	363.56	>sp|P14625|ENPL_HUMAN Endoplasmin OS=Homo sapiens OX=9606 GN=HSP90B1 PE=1 SV=1
K.HNN[+1241.454]DTQHIWESDSNEFSVIADPR.G	HexNAc(3)Hex(3)Fuc(1)	N[+1241]	378.58	>sp|P14625|ENPL_HUMAN Endoplasmin OS=Homo sapiens OX=9606 GN=HSP90B1 PE=1 SV=1
K.HNN[+1403.507]DTQHIWESDSNEFSVIADPR.G	HexNAc(3)Hex(4)Fuc(1)	N[+1404]	446.14	>sp|P14625|ENPL_HUMAN Endoplasmin OS=Homo sapiens OX=9606 GN=HSP90B1 PE=1 SV=1
K.HNN[+1419.502]DTQHIWESDSNEFSVIADPR.G	HexNAc(3)Hex(5)	N[+1420]	456.02	>sp|P14625|ENPL_HUMAN Endoplasmin OS=Homo sapiens OX=9606 GN=HSP90B1 PE=1 SV=1
K.HNN[+1038.375]DTQHIWESDSNEFSVIADPR.G	HexNAc(2)Hex(3)Fuc(1)	N[+1038]	499.45	>sp|P14625|ENPL_HUMAN Endoplasmin OS=Homo sapiens OX=9606 GN=HSP90B1 PE=1 SV=1
K.HNN[+1257.449]DTQHIWESDSNEFSVIADPR.G	HexNAc(3)Hex(4)	N[+1257]	517.67	>sp|P14625|ENPL_HUMAN Endoplasmin OS=Homo sapiens OX=9606 GN=HSP90B1 PE=1 SV=1
K.HNN[+892.317]DTQHIWESDSNEFSVIADPR.G	HexNAc(2)Hex(3)	N[+892]	577.63	>sp|P14625|ENPL_HUMAN Endoplasmin OS=Homo sapiens OX=9606 GN=HSP90B1 PE=1 SV=1
K.GDQLILNLNN[+2350.830]ISSDR.I	HexNAc(4)Hex(5)Fuc(1)NeuAc(2)	N[+2351]	377.56	>sp|Q8TDL5|BPIB1_HUMAN BPI fold-containing family B member 1 OS=Homo sapiens OX=9606 GN=BPIFB1 PE=1 SV=1
R.WGQN[+1038.375]C[+57.021]SC[+57.021]HHGGYYNC[+57.021]EDK.F	HexNAc(2)Hex(3)Fuc(1)	C[+57]*3, N[+1038]	641.39	>sp|P04066|FUCO_HUMAN Tissue alpha-L-fucosidase OS=Homo sapiens OX=9606 GN=FUCA1 PE=1 SV=4
R.VQWEKN[+1362.481]TTSVWYTSK.G	HexNAc(2)Hex(5)Fuc(1)	N[+1362]	334.81	>sp|P04066|FUCO_HUMAN Tissue alpha-L-fucosidase OS=Homo sapiens OX=9606 GN=FUCA1 PE=1 SV=4
R.TAGWNVPIGTLRPFLN[+2204.772]WTGPPEPIEAAVAR.F	HexNAc(4)Hex(5)NeuAc(2)	N[+2205]	353.97	>sp|P02788|TRFL_HUMAN Lactotransferrin OS=Homo sapiens OX=9606 GN=LTF PE=1 SV=6
R.TAGWNIPMGLLFN[+2350.830]QTGSC[+57.021]K.F	HexNAc(4)Hex(5)Fuc(1)NeuAc(2)	C[+57], N[+2351]	350.51	>sp|P02788|TRFL_HUMAN Lactotransferrin OS=Homo sapiens OX=9606 GN=LTF PE=1 SV=6
R.TAGWNIPMGLLFN[+2059.735]QTGSC[+57.021]K.F	HexNAc(4)Hex(5)Fuc(1)NeuAc(1)	C[+57], N[+2060]	399.1	>sp|P02788|TRFL_HUMAN Lactotransferrin OS=Homo sapiens OX=9606 GN=LTF PE=1 SV=6
R.TAGWNIPM[+15.995]GLLFN[+2190.793]QTGSC[+57.021]K.F	HexNAc(6)Hex(6)	C[+57], M[+16], N[+2191]	367.87	>sp|P02788|TRFL_HUMAN Lactotransferrin OS=Homo sapiens OX=9606 GN=LTF PE=1 SV=6
K.QVFPGLNYC[+57.021]TSGAYSN[+1913.677]ASSTDSASYYPLTGDTR.L	HexNAc(4)Hex(5)NeuAc(1)	C[+57], N[+1914]	447.22	>sp|P04114|APOB_HUMAN Apolipoprotein B-100 OS=Homo sapiens OX=9606 GN=APOB PE=1 SV=2
K.FVEGSHN[+1913.677]STVSLTTK.N	HexNAc(4)Hex(5)NeuAc(1)	N[+1914]	343.88	>sp|P04114|APOB_HUMAN Apolipoprotein B-100 OS=Homo sapiens OX=9606 GN=APOB PE=1 SV=2
K.FVEGSHN[+1710.598]STVSLTTK.N	HexNAc(3)Hex(5)NeuAc(1)	N[+1711]	403.59	>sp|P04114|APOB_HUMAN Apolipoprotein B-100 OS=Homo sapiens OX=9606 GN=APOB PE=1 SV=2
R.SC[+57.021]QDINEC[+57.021]EHRN[+1606.587]HTC[+57.021]NLQQTC[+57.021]YNLQGGFK.C	HexNAc(4)Hex(4)Fuc(1)	C[+57]*4, N[+1607]	352.36	>sp|Q9UBX5|FBLN5_HUMAN Fibulin-5 OS=Homo sapiens OX=9606 GN=FBLN5 PE=1 SV=1
K.SYHN[+1864.634]QTISFR.E	HexNAc(2)Hex(9)	N[+1865]	432.54	>sp|Q68CR1|SE1L3_HUMAN Protein sel-1 homolog 3 OS=Homo sapiens OX=9606 GN=SEL1L3 PE=1 SV=2
K.SYHN[+1702.581]QTISFR.E	HexNAc(2)Hex(8)	N[+1703]	459.1	>sp|Q68CR1|SE1L3_HUMAN Protein sel-1 homolog 3 OS=Homo sapiens OX=9606 GN=SEL1L3 PE=1 SV=2
R.EDFHYN[+2026.687]DTAGYFIIGGSR.Y	HexNAc(2)Hex(10)	N[+2027]	372.13	>sp|Q68CR1|SE1L3_HUMAN Protein sel-1 homolog 3 OS=Homo sapiens OX=9606 GN=SEL1L3 PE=1 SV=2
R.N[+1864.634]QTLAGEYFHK.A	HexNAc(2)Hex(9)	N[+1865]	330.51	>sp|Q68CR1|SE1L3_HUMAN Protein sel-1 homolog 3 OS=Homo sapiens OX=9606 GN=SEL1L3 PE=1 SV=2
K.ITPNNN[+1694.603]GTYAC[+57.021]FVSNLATGR.N	HexNAc(3)Hex(4)Fuc(1)NeuAc(1)	C[+57], N[+1695]	323.9	>sp|P06731|CEAM5_HUMAN Carcinoembryonic antigen-related cell adhesion molecule 5 OS=Homo sapiens OX=9606 GN=CEACAM5 PE=1 SV=3
K.ITPNNN[+2861.000]GTYAC[+57.021]FVSNLATGR.N	HexNAc(5)Hex(6)NeuAc(3)	C[+57], N[+2861]	425.65	>sp|P06731|CEAM5_HUMAN Carcinoembryonic antigen-related cell adhesion molecule 5 OS=Homo sapiens OX=9606 GN=CEACAM5 PE=1 SV=3
K.EHEGAIYPDN[+2432.884]TTDFQR.A	HexNAc(6)Hex(3)Fuc(1)NeuAc(2)	N[+2433]	306.78	>sp|P00450|CERU_HUMAN Ceruloplasmin OS=Homo sapiens OX=9606 GN=CP PE=1 SV=1
K.EHEGAIYPDN[+2204.772]TTDFQR.A	HexNAc(4)Hex(5)NeuAc(2)	N[+2205]	316.56	>sp|P00450|CERU_HUMAN Ceruloplasmin OS=Homo sapiens OX=9606 GN=CP PE=1 SV=1
K.EHEGAIYPDN[+1913.677]TTDFQR.A	HexNAc(4)Hex(5)NeuAc(1)	N[+1914]	325.56	>sp|P00450|CERU_HUMAN Ceruloplasmin OS=Homo sapiens OX=9606 GN=CP PE=1 SV=1
K.EHEGAIYPDN[+2141.788]TTDFQR.A	HexNAc(6)Hex(3)Fuc(1)NeuAc(1)	N[+2142]	326.93	>sp|P00450|CERU_HUMAN Ceruloplasmin OS=Homo sapiens OX=9606 GN=CP PE=1 SV=1
K.EHEGAIYPDN[+2391.857]TTDFQR.A	HexNAc(5)Hex(4)Fuc(1)NeuAc(2)	N[+2392]	334.3	>sp|P00450|CERU_HUMAN Ceruloplasmin OS=Homo sapiens OX=9606 GN=CP PE=1 SV=1
K.EHEGAIYPDN[+2350.830]TTDFQR.A	HexNAc(4)Hex(5)Fuc(1)NeuAc(2)	N[+2351]	390.27	>sp|P00450|CERU_HUMAN Ceruloplasmin OS=Homo sapiens OX=9606 GN=CP PE=1 SV=1
K.EHEGAIYPDN[+2553.910]TTDFQR.A	HexNAc(5)Hex(5)Fuc(1)NeuAc(2)	N[+2554]	393.16	>sp|P00450|CERU_HUMAN Ceruloplasmin OS=Homo sapiens OX=9606 GN=CP PE=1 SV=1
K.EHEGAIYPDN[+2861.000]TTDFQR.A	HexNAc(5)Hex(6)NeuAc(3)	N[+2861]	393.93	>sp|P00450|CERU_HUMAN Ceruloplasmin OS=Homo sapiens OX=9606 GN=CP PE=1 SV=1
K.EHEGAIYPDN[+3007.058]TTDFQR.A	HexNAc(5)Hex(6)Fuc(1)NeuAc(3)	N[+3007]	396.86	>sp|P00450|CERU_HUMAN Ceruloplasmin OS=Homo sapiens OX=9606 GN=CP PE=1 SV=1
K.EHEGAIYPDN[+1540.529]TTDFQR.A	HexNAc(2)Hex(7)	N[+1541]	590.44	>sp|P00450|CERU_HUMAN Ceruloplasmin OS=Homo sapiens OX=9606 GN=CP PE=1 SV=1
K.EHEGAIYPDN[+1702.581]TTDFQR.A	HexNAc(2)Hex(8)	N[+1703]	616.88	>sp|P00450|CERU_HUMAN Ceruloplasmin OS=Homo sapiens OX=9606 GN=CP PE=1 SV=1
K.EHEGAIYPDN[+1378.476]TTDFQR.A	HexNAc(2)Hex(6)	N[+1378]	646.85	>sp|P00450|CERU_HUMAN Ceruloplasmin OS=Homo sapiens OX=9606 GN=CP PE=1 SV=1
R.SC[+57.021]QDINEC[+57.021]EHRN[+2350.830]HTC[+57.021]NLQQTC[+57.021]YNLQGGFK.C	HexNAc(4)Hex(5)Fuc(1)NeuAc(2)	C[+57]*4, N[+2351]	365.48	>sp|Q9UBX5|FBLN5_HUMAN Fibulin-5 OS=Homo sapiens OX=9606 GN=FBLN5 PE=1 SV=1
R.TQN[+1913.677]FTLLVQGSPELK.T	HexNAc(4)Hex(5)NeuAc(1)	N[+1914]	315.7	>sp|P50895|BCAM_HUMAN Basal cell adhesion molecule OS=Homo sapiens OX=9606 GN=BCAM PE=1 SV=2
R.TQN[+2059.735]FTLLVQGSPELK.T	HexNAc(4)Hex(5)Fuc(1)NeuAc(1)	N[+2060]	336.81	>sp|P50895|BCAM_HUMAN Basal cell adhesion molecule OS=Homo sapiens OX=9606 GN=BCAM PE=1 SV=2
K.AGLQAFFQVQEC[+57.021]N[+2100.761]K.S	HexNAc(5)Hex(4)Fuc(1)NeuAc(1)	C[+57], N[+2101]	300.74	>sp|P00450|CERU_HUMAN Ceruloplasmin OS=Homo sapiens OX=9606 GN=CP PE=1 SV=1
K.AGLQAFFQVQEC[+57.021]N[+2350.830]K.S	HexNAc(4)Hex(5)Fuc(1)NeuAc(2)	C[+57], N[+2351]	321.83	>sp|P00450|CERU_HUMAN Ceruloplasmin OS=Homo sapiens OX=9606 GN=CP PE=1 SV=1
K.AGLQAFFQVQEC[+57.021]N[+2204.772]K.S	HexNAc(4)Hex(5)NeuAc(2)	C[+57], N[+2205]	324	>sp|P00450|CERU_HUMAN Ceruloplasmin OS=Homo sapiens OX=9606 GN=CP PE=1 SV=1
K.EN[+1913.677]LTAPGSDSAVFFEQGTTR.I	HexNAc(4)Hex(5)NeuAc(1)	N[+1914]	302.5	>sp|P00450|CERU_HUMAN Ceruloplasmin OS=Homo sapiens OX=9606 GN=CP PE=1 SV=1
K.EN[+2350.830]LTAPGSDSAVFFEQGTTR.I	HexNAc(4)Hex(5)Fuc(1)NeuAc(2)	N[+2351]	307.59	>sp|P00450|CERU_HUMAN Ceruloplasmin OS=Homo sapiens OX=9606 GN=CP PE=1 SV=1
K.EN[+2059.735]LTAPGSDSAVFFEQGTTR.I	HexNAc(4)Hex(5)Fuc(1)NeuAc(1)	N[+2060]	310.48	>sp|P00450|CERU_HUMAN Ceruloplasmin OS=Homo sapiens OX=9606 GN=CP PE=1 SV=1
K.EN[+2204.772]LTAPGSDSAVFFEQGTTR.I	HexNAc(4)Hex(5)NeuAc(2)	N[+2205]	312.3	>sp|P00450|CERU_HUMAN Ceruloplasmin OS=Homo sapiens OX=9606 GN=CP PE=1 SV=1
K.EN[+2391.857]LTAPGSDSAVFFEQGTTR.I	HexNAc(5)Hex(4)Fuc(1)NeuAc(2)	N[+2392]	316.59	>sp|P00450|CERU_HUMAN Ceruloplasmin OS=Homo sapiens OX=9606 GN=CP PE=1 SV=1
K.EN[+1378.476]LTAPGSDSAVFFEQGTTR.I	HexNAc(2)Hex(6)	N[+1378]	343.03	>sp|P00450|CERU_HUMAN Ceruloplasmin OS=Homo sapiens OX=9606 GN=CP PE=1 SV=1
K.EN[+3007.058]LTAPGSDSAVFFEQGTTR.I	HexNAc(5)Hex(6)Fuc(1)NeuAc(3)	N[+3007]	406.02	>sp|P00450|CERU_HUMAN Ceruloplasmin OS=Homo sapiens OX=9606 GN=CP PE=1 SV=1
K.EN[+2861.000]LTAPGSDSAVFFEQGTTR.I	HexNAc(5)Hex(6)NeuAc(3)	N[+2861]	422.54	>sp|P00450|CERU_HUMAN Ceruloplasmin OS=Homo sapiens OX=9606 GN=CP PE=1 SV=1
K.EN[+1702.581]LTAPGSDSAVFFEQGTTR.I	HexNAc(2)Hex(8)	N[+1703]	602.31	>sp|P00450|CERU_HUMAN Ceruloplasmin OS=Homo sapiens OX=9606 GN=CP PE=1 SV=1
R.VYIHPFHLVIHN[+2204.772]ESTC[+57.021]EQLAK.A	HexNAc(4)Hex(5)NeuAc(2)	C[+57], N[+2205]	321.62	>sp|P01019|ANGT_HUMAN Angiotensinogen OS=Homo sapiens OX=9606 GN=AGT PE=1 SV=1
K.ELHHLQEQN[+2350.830]VSNAFLDK.G	HexNAc(4)Hex(5)Fuc(1)NeuAc(2)	N[+2351]	307.64	>sp|P00450|CERU_HUMAN Ceruloplasmin OS=Homo sapiens OX=9606 GN=CP PE=1 SV=1
K.ELHHLQEQN[+2391.857]VSNAFLDK.G	HexNAc(5)Hex(4)Fuc(1)NeuAc(2)	N[+2392]	364.5	>sp|P00450|CERU_HUMAN Ceruloplasmin OS=Homo sapiens OX=9606 GN=CP PE=1 SV=1
K.ELHHLQEQN[+2204.772]VSNAFLDK.G	HexNAc(4)Hex(5)NeuAc(2)	N[+2205]	397.95	>sp|P00450|CERU_HUMAN Ceruloplasmin OS=Homo sapiens OX=9606 GN=CP PE=1 SV=1
R.FSLLGHASISC[+57.021]TVEN[+2204.772]ETIGVWRPSPPTC[+57.021]EK.I	HexNAc(4)Hex(5)NeuAc(2)	C[+57]*2, N[+2205]	306.89	>sp|P04003|C4BPA_HUMAN C4b-binding protein alpha chain OS=Homo sapiens OX=9606 GN=C4BPA PE=1 SV=2
R.FSLLGHASISC[+57.021]TVEN[+1378.476]ETIGVWRPSPPTC[+57.021]EK.I	HexNAc(2)Hex(6)	C[+57]*2, N[+1378]	371.86	>sp|P04003|C4BPA_HUMAN C4b-binding protein alpha chain OS=Homo sapiens OX=9606 GN=C4BPA PE=1 SV=2
K.YGC[+57.021]C[+57.021]PMPN[+1702.581]ATC[+57.021]C[+57.021]SDHLHC[+57.021]C[+57.021]PQDTVC[+57.021]DLIQSK.C	HexNAc(2)Hex(8)	C[+57]*7, N[+1703]	348.69	>sp|P28799|GRN_HUMAN Progranulin OS=Homo sapiens OX=9606 GN=GRN PE=1 SV=2
K.YGC[+57.021]C[+57.021]PMPN[+1540.529]ATC[+57.021]C[+57.021]SDHLHC[+57.021]C[+57.021]PQDTVC[+57.021]DLIQSK.C	HexNAc(2)Hex(7)	C[+57]*7, N[+1541]	399.41	>sp|P28799|GRN_HUMAN Progranulin OS=Homo sapiens OX=9606 GN=GRN PE=1 SV=2
K.ELHHLQEQN[+1913.677]VSNAFLDKGEFYIGSK.Y	HexNAc(4)Hex(5)NeuAc(1)	N[+1914]	305.84	>sp|P00450|CERU_HUMAN Ceruloplasmin OS=Homo sapiens OX=9606 GN=CP PE=1 SV=1
K.ELHHLQEQN[+2100.761]VSNAFLDKGEFYIGSK.Y	HexNAc(5)Hex(4)Fuc(1)NeuAc(1)	N[+2101]	313.03	>sp|P00450|CERU_HUMAN Ceruloplasmin OS=Homo sapiens OX=9606 GN=CP PE=1 SV=1
K.ELHHLQEQN[+2141.788]VSNAFLDKGEFYIGSK.Y	HexNAc(6)Hex(3)Fuc(1)NeuAc(1)	N[+2142]	326.11	>sp|P00450|CERU_HUMAN Ceruloplasmin OS=Homo sapiens OX=9606 GN=CP PE=1 SV=1
K.ELHHLQEQN[+2059.735]VSNAFLDKGEFYIGSK.Y	HexNAc(4)Hex(5)Fuc(1)NeuAc(1)	N[+2060]	348.01	>sp|P00450|CERU_HUMAN Ceruloplasmin OS=Homo sapiens OX=9606 GN=CP PE=1 SV=1
K.ELHHLQEQN[+2391.857]VSNAFLDKGEFYIGSK.Y	HexNAc(5)Hex(4)Fuc(1)NeuAc(2)	N[+2392]	388.7	>sp|P00450|CERU_HUMAN Ceruloplasmin OS=Homo sapiens OX=9606 GN=CP PE=1 SV=1
K.ELHHLQEQN[+2204.772]VSNAFLDKGEFYIGSK.Y	HexNAc(4)Hex(5)NeuAc(2)	N[+2205]	407.8	>sp|P00450|CERU_HUMAN Ceruloplasmin OS=Homo sapiens OX=9606 GN=CP PE=1 SV=1
K.ELHHLQEQN[+1378.476]VSNAFLDKGEFYIGSK.Y	HexNAc(2)Hex(6)	N[+1378]	409.25	>sp|P00450|CERU_HUMAN Ceruloplasmin OS=Homo sapiens OX=9606 GN=CP PE=1 SV=1
K.ELHHLQEQN[+2350.830]VSNAFLDKGEFYIGSK.Y	HexNAc(4)Hex(5)Fuc(1)NeuAc(2)	N[+2351]	534.4	>sp|P00450|CERU_HUMAN Ceruloplasmin OS=Homo sapiens OX=9606 GN=CP PE=1 SV=1
R.EGDHEFLEVPEAQEDVEATFPVHQPGN[+2204.772]YSC[+57.021]SYR.T	HexNAc(4)Hex(5)NeuAc(2)	C[+57], N[+2205]	303.08	>sp|P04217|A1BG_HUMAN Alpha-1B-glycoprotein OS=Homo sapiens OX=9606 GN=A1BG PE=1 SV=4
R.EGDHEFLEVPEAQEDVEATFPVHQPGN[+1913.677]YSC[+57.021]SYR.T	HexNAc(4)Hex(5)NeuAc(1)	C[+57], N[+1914]	342.99	>sp|P04217|A1BG_HUMAN Alpha-1B-glycoprotein OS=Homo sapiens OX=9606 GN=A1BG PE=1 SV=4
R.IADTN[+2204.772]ITSIPQGLPPSLTELHLDGNK.I	HexNAc(4)Hex(5)NeuAc(2)	N[+2205]	301.66	>sp|P07585|PGS2_HUMAN Decorin OS=Homo sapiens OX=9606 GN=DCN PE=1 SV=1
R.IADTN[+1257.449]ITSIPQGLPPSLTELHLDGNK.I	HexNAc(3)Hex(4)	N[+1257]	306.14	>sp|P07585|PGS2_HUMAN Decorin OS=Homo sapiens OX=9606 GN=DCN PE=1 SV=1
R.IADTN[+2350.830]ITSIPQGLPPSLTELHLDGNK.I	HexNAc(4)Hex(5)Fuc(1)NeuAc(2)	N[+2351]	313.44	>sp|P07585|PGS2_HUMAN Decorin OS=Homo sapiens OX=9606 GN=DCN PE=1 SV=1
R.IADTN[+1872.651]ITSIPQGLPPSLTELHLDGNK.I	HexNAc(3)Hex(6)NeuAc(1)	N[+1873]	314.06	>sp|P07585|PGS2_HUMAN Decorin OS=Homo sapiens OX=9606 GN=DCN PE=1 SV=1
R.IADTN[+1540.529]ITSIPQGLPPSLTELHLDGNK.I	HexNAc(2)Hex(7)	N[+1541]	315.66	>sp|P07585|PGS2_HUMAN Decorin OS=Homo sapiens OX=9606 GN=DCN PE=1 SV=1
R.IADTN[+1378.476]ITSIPQGLPPSLTELHLDGNK.I	HexNAc(2)Hex(6)	N[+1378]	325.43	>sp|P07585|PGS2_HUMAN Decorin OS=Homo sapiens OX=9606 GN=DCN PE=1 SV=1
R.IADTN[+1581.555]ITSIPQGLPPSLTELHLDGNK.I	HexNAc(3)Hex(6)	N[+1582]	329.52	>sp|P07585|PGS2_HUMAN Decorin OS=Homo sapiens OX=9606 GN=DCN PE=1 SV=1
R.IADTN[+1913.677]ITSIPQGLPPSLTELHLDGNK.I	HexNAc(4)Hex(5)NeuAc(1)	N[+1914]	343.55	>sp|P07585|PGS2_HUMAN Decorin OS=Homo sapiens OX=9606 GN=DCN PE=1 SV=1
R.IADTN[+1930.692]ITSIPQGLPPSLTELHLDGNK.I	HexNAc(4)Hex(6)Fuc(1)	N[+1931]	343.69	>sp|P07585|PGS2_HUMAN Decorin OS=Homo sapiens OX=9606 GN=DCN PE=1 SV=1
R.IADTN[+1622.582]ITSIPQGLPPSLTELHLDGNK.I	HexNAc(4)Hex(5)	N[+1623]	358.02	>sp|P07585|PGS2_HUMAN Decorin OS=Homo sapiens OX=9606 GN=DCN PE=1 SV=1
R.IADTN[+2059.735]ITSIPQGLPPSLTELHLDGNK.I	HexNAc(4)Hex(5)Fuc(1)NeuAc(1)	N[+2060]	372.37	>sp|P07585|PGS2_HUMAN Decorin OS=Homo sapiens OX=9606 GN=DCN PE=1 SV=1
R.IADTN[+1710.598]ITSIPQGLPPSLTELHLDGNK.I	HexNAc(3)Hex(5)NeuAc(1)	N[+1711]	423.62	>sp|P07585|PGS2_HUMAN Decorin OS=Homo sapiens OX=9606 GN=DCN PE=1 SV=1
R.IADTN[+1548.545]ITSIPQGLPPSLTELHLDGNK.I	HexNAc(3)Hex(4)NeuAc(1)	N[+1549]	423.89	>sp|P07585|PGS2_HUMAN Decorin OS=Homo sapiens OX=9606 GN=DCN PE=1 SV=1
R.IADTN[+1751.624]ITSIPQGLPPSLTELHLDGNK.I	HexNAc(4)Hex(4)NeuAc(1)	N[+1752]	436.21	>sp|P07585|PGS2_HUMAN Decorin OS=Homo sapiens OX=9606 GN=DCN PE=1 SV=1
R.IADTN[+1419.502]ITSIPQGLPPSLTELHLDGNK.I	HexNAc(3)Hex(5)	N[+1420]	488.98	>sp|P07585|PGS2_HUMAN Decorin OS=Homo sapiens OX=9606 GN=DCN PE=1 SV=1
R.SC[+57.021]QDINEC[+57.021]EHRN[+2059.735]HTC[+57.021]NLQQTC[+57.021]YNLQGGFK.C	HexNAc(4)Hex(5)Fuc(1)NeuAc(1)	C[+57]*4, N[+2060]	410.24	>sp|Q9UBX5|FBLN5_HUMAN Fibulin-5 OS=Homo sapiens OX=9606 GN=FBLN5 PE=1 SV=1
K.FAEIN[+1216.423]GSALC[+57.021]SYNLKPSEYTTSPK.S	HexNAc(2)Hex(5)	C[+57], N[+1216]	402.2	>sp|Q8WWI5|CTL1_HUMAN Choline transporter-like protein 1 OS=Homo sapiens OX=9606 GN=SLC44A1 PE=1 SV=1
K.FAEIN[+1378.476]GSALC[+57.021]SYNLKPSEYTTSPK.S	HexNAc(2)Hex(6)	C[+57], N[+1378]	568.37	>sp|Q8WWI5|CTL1_HUMAN Choline transporter-like protein 1 OS=Homo sapiens OX=9606 GN=SLC44A1 PE=1 SV=1
K.DYYPIN[+1702.581]ESLASLPLR.V	HexNAc(2)Hex(8)	N[+1703]	413.96	>sp|O96005|CLPT1_HUMAN Cleft lip and palate transmembrane protein 1 OS=Homo sapiens OX=9606 GN=CLPTM1 PE=1 SV=1
K.DYYPIN[+1864.634]ESLASLPLR.V	HexNAc(2)Hex(9)	N[+1865]	468.69	>sp|O96005|CLPT1_HUMAN Cleft lip and palate transmembrane protein 1 OS=Homo sapiens OX=9606 GN=CLPTM1 PE=1 SV=1
R.N[+1864.634]ISGVVLADHSGAFHNK.Y	HexNAc(2)Hex(9)	N[+1865]	331.28	>sp|Q92542|NICA_HUMAN Nicastrin OS=Homo sapiens OX=9606 GN=NCSTN PE=1 SV=2
K.HN[+2204.772]FSHC[+57.021]C[+57.021]SK.V	HexNAc(4)Hex(5)NeuAc(2)	C[+57]*2, N[+2205]	394.65	>sp|P43652|AFAM_HUMAN Afamin OS=Homo sapiens OX=9606 GN=AFM PE=1 SV=1
R.IYSN[+2350.830]HSALESLALIPLQAPLK.T	HexNAc(4)Hex(5)Fuc(1)NeuAc(2)	N[+2351]	304.58	>sp|P55058|PLTP_HUMAN Phospholipid transfer protein OS=Homo sapiens OX=9606 GN=PLTP PE=1 SV=1
R.IYSN[+2424.867]HSALESLALIPLQAPLK.T	HexNAc(5)Hex(6)Fuc(1)NeuAc(1)	N[+2425]	322.08	>sp|P55058|PLTP_HUMAN Phospholipid transfer protein OS=Homo sapiens OX=9606 GN=PLTP PE=1 SV=1
R.IYSN[+2059.735]HSALESLALIPLQAPLK.T	HexNAc(4)Hex(5)Fuc(1)NeuAc(1)	N[+2060]	369.5	>sp|P55058|PLTP_HUMAN Phospholipid transfer protein OS=Homo sapiens OX=9606 GN=PLTP PE=1 SV=1
K.LGLSFNSISAVDN[+2424.867]GSLANTPHLR.E	HexNAc(5)Hex(6)Fuc(1)NeuAc(1)	N[+2425]	302.92	>sp|P07585|PGS2_HUMAN Decorin OS=Homo sapiens OX=9606 GN=DCN PE=1 SV=1
K.LGLSFNSISAVDN[+2059.735]GSLANTPHLR.E	HexNAc(4)Hex(5)Fuc(1)NeuAc(1)	N[+2060]	308.99	>sp|P07585|PGS2_HUMAN Decorin OS=Homo sapiens OX=9606 GN=DCN PE=1 SV=1
K.LGLSFNSISAVDN[+2715.963]GSLANTPHLR.E	HexNAc(5)Hex(6)Fuc(1)NeuAc(2)	N[+2716]	312.3	>sp|P07585|PGS2_HUMAN Decorin OS=Homo sapiens OX=9606 GN=DCN PE=1 SV=1
K.LGLSFNSISAVDN[+1897.682]GSLANTPHLR.E	HexNAc(4)Hex(4)Fuc(1)NeuAc(1)	N[+1898]	319.45	>sp|P07585|PGS2_HUMAN Decorin OS=Homo sapiens OX=9606 GN=DCN PE=1 SV=1
K.LGLSFNSISAVDN[+1809.666]GSLANTPHLR.E	HexNAc(5)Hex(4)Fuc(1)	N[+1810]	333.16	>sp|P07585|PGS2_HUMAN Decorin OS=Homo sapiens OX=9606 GN=DCN PE=1 SV=1
K.LGLSFNSISAVDN[+1403.507]GSLANTPHLR.E	HexNAc(3)Hex(4)Fuc(1)	N[+1404]	333.6	>sp|P07585|PGS2_HUMAN Decorin OS=Homo sapiens OX=9606 GN=DCN PE=1 SV=1
K.LGLSFNSISAVDN[+2100.761]GSLANTPHLR.E	HexNAc(5)Hex(4)Fuc(1)NeuAc(1)	N[+2101]	341.61	>sp|P07585|PGS2_HUMAN Decorin OS=Homo sapiens OX=9606 GN=DCN PE=1 SV=1
K.LGLSFNSISAVDN[+2262.814]GSLANTPHLR.E	HexNAc(5)Hex(5)Fuc(1)NeuAc(1)	N[+2263]	349.03	>sp|P07585|PGS2_HUMAN Decorin OS=Homo sapiens OX=9606 GN=DCN PE=1 SV=1
K.LGLSFNSISAVDN[+1768.640]GSLANTPHLR.E	HexNAc(4)Hex(5)Fuc(1)	N[+1769]	376.7	>sp|P07585|PGS2_HUMAN Decorin OS=Homo sapiens OX=9606 GN=DCN PE=1 SV=1
K.LGLSFNSISAVDN[+1971.719]GSLANTPHLR.E	HexNAc(5)Hex(5)Fuc(1)	N[+1972]	384.67	>sp|P07585|PGS2_HUMAN Decorin OS=Homo sapiens OX=9606 GN=DCN PE=1 SV=1
K.LGLSFNSISAVDN[+1694.603]GSLANTPHLR.E	HexNAc(3)Hex(4)Fuc(1)NeuAc(1)	N[+1695]	385.11	>sp|P07585|PGS2_HUMAN Decorin OS=Homo sapiens OX=9606 GN=DCN PE=1 SV=1
K.LGLSFNSISAVDN[+2350.830]GSLANTPHLR.E	HexNAc(4)Hex(5)Fuc(1)NeuAc(2)	N[+2351]	515.01	>sp|P07585|PGS2_HUMAN Decorin OS=Homo sapiens OX=9606 GN=DCN PE=1 SV=1
K.MSVC[+57.021]TDN[+1540.529]VTDLR.I	HexNAc(2)Hex(7)	C[+57], N[+1541]	376.66	>sp|Q6UXG2|ELAP1_HUMAN Endosome/lysosome-associated apoptosis and autophagy regulator 1 OS=Homo sapiens OX=9606 GN=ELAPOR1 PE=1 SV=2
K.MSVC[+57.021]TDN[+1864.634]VTDLR.I	HexNAc(2)Hex(9)	C[+57], N[+1865]	420.75	>sp|Q6UXG2|ELAP1_HUMAN Endosome/lysosome-associated apoptosis and autophagy regulator 1 OS=Homo sapiens OX=9606 GN=ELAPOR1 PE=1 SV=2
R.DKIC[+57.021]DLLVANNHFAHFFAPQN[+2204.772]LTNMNK.N	HexNAc(4)Hex(5)NeuAc(2)	C[+57], N[+2205]	351.34	>sp|P19827|ITIH1_HUMAN Inter-alpha-trypsin inhibitor heavy chain H1 OS=Homo sapiens OX=9606 GN=ITIH1 PE=1 SV=3
K.IC[+57.021]DLLVANNHFAHFFAPQN[+2204.772]LTNMNK.N	HexNAc(4)Hex(5)NeuAc(2)	C[+57], N[+2205]	349.69	>sp|P19827|ITIH1_HUMAN Inter-alpha-trypsin inhibitor heavy chain H1 OS=Homo sapiens OX=9606 GN=ITIH1 PE=1 SV=3
R.SC[+57.021]QDINEC[+57.021]EHRN[+1241.454]HTC[+57.021]NLQQTC[+57.021]YNLQGGFK.C	HexNAc(3)Hex(3)Fuc(1)	C[+57]*4, N[+1241]	428.36	>sp|Q9UBX5|FBLN5_HUMAN Fibulin-5 OS=Homo sapiens OX=9606 GN=FBLN5 PE=1 SV=1
K.YIQVVYLHNNN[+2059.735]ISVVGSSDFC[+57.021]PPGHNTK.K	HexNAc(4)Hex(5)Fuc(1)NeuAc(1)	C[+57], N[+2060]	317.31	>sp|P07585|PGS2_HUMAN Decorin OS=Homo sapiens OX=9606 GN=DCN PE=1 SV=1
K.YIQVVYLHNNN[+2350.830]ISVVGSSDFC[+57.021]PPGHNTK.K	HexNAc(4)Hex(5)Fuc(1)NeuAc(2)	C[+57], N[+2351]	324.6	>sp|P07585|PGS2_HUMAN Decorin OS=Homo sapiens OX=9606 GN=DCN PE=1 SV=1
K.YIQVVYLHNNN[+3007.058]ISVVGSSDFC[+57.021]PPGHNTK.K	HexNAc(5)Hex(6)Fuc(1)NeuAc(3)	C[+57], N[+3007]	358.25	>sp|P07585|PGS2_HUMAN Decorin OS=Homo sapiens OX=9606 GN=DCN PE=1 SV=1
K.YIQVVYLHNNN[+3009.074]ISVVGSSDFC[+57.021]PPGHNTK.K	HexNAc(7)Hex(8)NeuAc(1)	C[+57], N[+3009]	389.27	>sp|P07585|PGS2_HUMAN Decorin OS=Homo sapiens OX=9606 GN=DCN PE=1 SV=1
K.N[+1378.476]VSC[+57.021]LWC[+57.021]NTNK.A	HexNAc(2)Hex(6)	C[+57]*2, N[+1378]	518.72	>sp|P53801|PTTG_HUMAN Pituitary tumor-transforming gene 1 protein-interacting protein OS=Homo sapiens OX=9606 GN=PTTG1IP PE=1 SV=1
K.N[+1540.529]VSC[+57.021]LWC[+57.021]NTNK.A	HexNAc(2)Hex(7)	C[+57]*2, N[+1541]	604.75	>sp|P53801|PTTG_HUMAN Pituitary tumor-transforming gene 1 protein-interacting protein OS=Homo sapiens OX=9606 GN=PTTG1IP PE=1 SV=1
K.ILLTC[+57.021]SLN[+2350.830]DSATEVTGHR.W	HexNAc(4)Hex(5)Fuc(1)NeuAc(2)	C[+57], N[+2351]	306.36	>sp|P35613|BASI_HUMAN Basigin OS=Homo sapiens OX=9606 GN=BSG PE=1 SV=2
K.ILLTC[+57.021]SLN[+1540.529]DSATEVTGHR.W	HexNAc(2)Hex(7)	C[+57], N[+1541]	363.36	>sp|P35613|BASI_HUMAN Basigin OS=Homo sapiens OX=9606 GN=BSG PE=1 SV=2
K.ILLTC[+57.021]SLN[+1702.581]DSATEVTGHR.W	HexNAc(2)Hex(8)	C[+57], N[+1703]	417.64	>sp|P35613|BASI_HUMAN Basigin OS=Homo sapiens OX=9606 GN=BSG PE=1 SV=2
K.C[+57.021]GLVPVLAENYN[+2204.772]K.S	HexNAc(4)Hex(5)NeuAc(2)	C[+57], N[+2205]	301.85	>sp|P02787|TRFE_HUMAN Serotransferrin OS=Homo sapiens OX=9606 GN=TF PE=1 SV=3
K.C[+57.021]GLVPVLAENYN[+2278.809]K.S	HexNAc(5)Hex(6)NeuAc(1)	C[+57], N[+2279]	304.4	>sp|P02787|TRFE_HUMAN Serotransferrin OS=Homo sapiens OX=9606 GN=TF PE=1 SV=3
K.C[+57.021]GLVPVLAENYN[+1548.545]K.S	HexNAc(3)Hex(4)NeuAc(1)	C[+57], N[+1549]	305.44	>sp|P02787|TRFE_HUMAN Serotransferrin OS=Homo sapiens OX=9606 GN=TF PE=1 SV=3
K.C[+57.021]GLVPVLAENYN[+2221.788]K.S	HexNAc(4)Hex(6)Fuc(1)NeuAc(1)	C[+57], N[+2222]	306.34	>sp|P02787|TRFE_HUMAN Serotransferrin OS=Homo sapiens OX=9606 GN=TF PE=1 SV=3
K.C[+57.021]GLVPVLAENYN[+1913.677]K.S	HexNAc(4)Hex(5)NeuAc(1)	C[+57], N[+1914]	331	>sp|P02787|TRFE_HUMAN Serotransferrin OS=Homo sapiens OX=9606 GN=TF PE=1 SV=3
R.DSPVLPVTLQC[+57.021]N[+1702.581]LTSSSHTLTYSYWTK.N	HexNAc(2)Hex(8)	C[+57], N[+1703]	458.33	>sp|Q9Y639|NPTN_HUMAN Neuroplastin OS=Homo sapiens OX=9606 GN=NPTN PE=1 SV=2
K.AN[+1864.634]ATIEVK.A	HexNAc(2)Hex(9)	N[+1865]	342.37	>sp|Q9Y639|NPTN_HUMAN Neuroplastin OS=Homo sapiens OX=9606 GN=NPTN PE=1 SV=2
K.KWGHN[+1864.634]ITEFQQR.F	HexNAc(2)Hex(9)	N[+1865]	379.82	>sp|Q96HE7|ERO1A_HUMAN ERO1-like protein alpha OS=Homo sapiens OX=9606 GN=ERO1A PE=1 SV=2
K.AN[+1702.581]ATIEVK.A	HexNAc(2)Hex(8)	N[+1703]	424.73	>sp|Q9Y639|NPTN_HUMAN Neuroplastin OS=Homo sapiens OX=9606 GN=NPTN PE=1 SV=2
K.KWGHN[+1378.476]ITEFQQR.F	HexNAc(2)Hex(6)	N[+1378]	502.43	>sp|Q96HE7|ERO1A_HUMAN ERO1-like protein alpha OS=Homo sapiens OX=9606 GN=ERO1A PE=1 SV=2
R.ESVTDHVNLITPLEKPLQN[+2204.772]FTLC[+57.021]FR.A	HexNAc(4)Hex(5)NeuAc(2)	C[+57], N[+2205]	312.93	>sp|P02743|SAMP_HUMAN Serum amyloid P-component OS=Homo sapiens OX=9606 GN=APCS PE=1 SV=2
R.ESVTDHVNLITPLEKPLQN[+1913.677]FTLC[+57.021]FR.A	HexNAc(4)Hex(5)NeuAc(1)	C[+57], N[+1914]	338.18	>sp|P02743|SAMP_HUMAN Serum amyloid P-component OS=Homo sapiens OX=9606 GN=APCS PE=1 SV=2
K.WGHN[+1216.423]ITEFQQR.F	HexNAc(2)Hex(5)	N[+1216]	326.46	>sp|Q96HE7|ERO1A_HUMAN ERO1-like protein alpha OS=Homo sapiens OX=9606 GN=ERO1A PE=1 SV=2
K.WGHN[+1540.529]ITEFQQR.F	HexNAc(2)Hex(7)	N[+1541]	373.65	>sp|Q96HE7|ERO1A_HUMAN ERO1-like protein alpha OS=Homo sapiens OX=9606 GN=ERO1A PE=1 SV=2
K.WGHN[+1702.581]ITEFQQR.F	HexNAc(2)Hex(8)	N[+1703]	439.32	>sp|Q96HE7|ERO1A_HUMAN ERO1-like protein alpha OS=Homo sapiens OX=9606 GN=ERO1A PE=1 SV=2
K.SELVN[+1581.555]ETR.W	HexNAc(3)Hex(6)	N[+1582]	309.65	>sp|Q9UGT4|SUSD2_HUMAN Sushi domain-containing protein 2 OS=Homo sapiens OX=9606 GN=SUSD2 PE=1 SV=1
K.SELVN[+1872.651]ETR.W	HexNAc(3)Hex(6)NeuAc(1)	N[+1873]	365.02	>sp|Q9UGT4|SUSD2_HUMAN Sushi domain-containing protein 2 OS=Homo sapiens OX=9606 GN=SUSD2 PE=1 SV=1
K.SELVN[+1710.598]ETR.W	HexNAc(3)Hex(5)NeuAc(1)	N[+1711]	389.07	>sp|Q9UGT4|SUSD2_HUMAN Sushi domain-containing protein 2 OS=Homo sapiens OX=9606 GN=SUSD2 PE=1 SV=1
K.WGHN[+1864.634]ITEFQQR.F	HexNAc(2)Hex(9)	N[+1865]	448.54	>sp|Q96HE7|ERO1A_HUMAN ERO1-like protein alpha OS=Homo sapiens OX=9606 GN=ERO1A PE=1 SV=2
K.GNYDFVQAMIVNN[+1702.581]HTSLDVEEAAAVR.A	HexNAc(2)Hex(8)	N[+1703]	322.01	>sp|Q6PIU2|NCEH1_HUMAN Neutral cholesterol ester hydrolase 1 OS=Homo sapiens OX=9606 GN=NCEH1 PE=1 SV=3
K.WGHN[+1378.476]ITEFQQR.F	HexNAc(2)Hex(6)	N[+1378]	543.16	>sp|Q96HE7|ERO1A_HUMAN ERO1-like protein alpha OS=Homo sapiens OX=9606 GN=ERO1A PE=1 SV=2
K.EQYIHEN[+1378.476]YSR.A	HexNAc(2)Hex(6)	N[+1378]	328.9	>sp|O60568|PLOD3_HUMAN Multifunctional procollagen lysine hydroxylase and glycosyltransferase LH3 OS=Homo sapiens OX=9606 GN=PLOD3 PE=1 SV=1
K.EQYIHEN[+1540.529]YSR.A	HexNAc(2)Hex(7)	N[+1541]	387.34	>sp|O60568|PLOD3_HUMAN Multifunctional procollagen lysine hydroxylase and glycosyltransferase LH3 OS=Homo sapiens OX=9606 GN=PLOD3 PE=1 SV=1
K.EQYIHEN[+1444.534]YSR.A	HexNAc(4)Hex(3)Fuc(1)	N[+1445]	397.3	>sp|O60568|PLOD3_HUMAN Multifunctional procollagen lysine hydroxylase and glycosyltransferase LH3 OS=Homo sapiens OX=9606 GN=PLOD3 PE=1 SV=1
K.EQYIHEN[+1864.634]YSR.A	HexNAc(2)Hex(9)	N[+1865]	443.67	>sp|O60568|PLOD3_HUMAN Multifunctional procollagen lysine hydroxylase and glycosyltransferase LH3 OS=Homo sapiens OX=9606 GN=PLOD3 PE=1 SV=1
K.EQYIHEN[+1702.581]YSR.A	HexNAc(2)Hex(8)	N[+1703]	481.67	>sp|O60568|PLOD3_HUMAN Multifunctional procollagen lysine hydroxylase and glycosyltransferase LH3 OS=Homo sapiens OX=9606 GN=PLOD3 PE=1 SV=1
R.VYKPSAGN[+2204.772]NSLYR.D	HexNAc(4)Hex(5)NeuAc(2)	N[+2205]	395.18	>sp|P02749|APOH_HUMAN Beta-2-glycoprotein 1 OS=Homo sapiens OX=9606 GN=APOH PE=1 SV=3
R.QQQHLFGSN[+1913.677]VTDC[+57.021]SGNFC[+57.021]LFR.S	HexNAc(4)Hex(5)NeuAc(1)	C[+57]*2, N[+1914]	301.77	>sp|P02787|TRFE_HUMAN Serotransferrin OS=Homo sapiens OX=9606 GN=TF PE=1 SV=3
R.QQQHLFGSN[+3007.058]VTDC[+57.021]SGNFC[+57.021]LFR.S	HexNAc(5)Hex(6)Fuc(1)NeuAc(3)	C[+57]*2, N[+3007]	308.41	>sp|P02787|TRFE_HUMAN Serotransferrin OS=Homo sapiens OX=9606 GN=TF PE=1 SV=3
R.QQQHLFGSN[+2350.830]VTDC[+57.021]SGNFC[+57.021]LFR.S	HexNAc(4)Hex(5)Fuc(1)NeuAc(2)	C[+57]*2, N[+2351]	312.92	>sp|P02787|TRFE_HUMAN Serotransferrin OS=Homo sapiens OX=9606 GN=TF PE=1 SV=3
R.QQQHLFGSN[+2204.772]VTDC[+57.021]SGNFC[+57.021]LFR.S	HexNAc(4)Hex(5)NeuAc(2)	C[+57]*2, N[+2205]	322.54	>sp|P02787|TRFE_HUMAN Serotransferrin OS=Homo sapiens OX=9606 GN=TF PE=1 SV=3
R.QQQHLFGSN[+2245.799]VTDC[+57.021]SGNFC[+57.021]LFR.S	HexNAc(5)Hex(4)NeuAc(2)	C[+57]*2, N[+2246]	327.71	>sp|P02787|TRFE_HUMAN Serotransferrin OS=Homo sapiens OX=9606 GN=TF PE=1 SV=3
R.QQQHLFGSN[+1897.682]VTDC[+57.021]SGNFC[+57.021]LFR.S	HexNAc(4)Hex(4)Fuc(1)NeuAc(1)	C[+57]*2, N[+1898]	349.43	>sp|P02787|TRFE_HUMAN Serotransferrin OS=Homo sapiens OX=9606 GN=TF PE=1 SV=3
R.QQQHLFGSN[+1548.545]VTDC[+57.021]SGNFC[+57.021]LFR.S	HexNAc(3)Hex(4)NeuAc(1)	C[+57]*2, N[+1549]	372.73	>sp|P02787|TRFE_HUMAN Serotransferrin OS=Homo sapiens OX=9606 GN=TF PE=1 SV=3
R.QQQHLFGSN[+2188.740]VTDC[+57.021]SGNFC[+57.021]LFR.S	HexNAc(2)Hex(11)	C[+57]*2, N[+2189]	382.74	>sp|P02787|TRFE_HUMAN Serotransferrin OS=Homo sapiens OX=9606 GN=TF PE=1 SV=3
R.QQQHLFGSN[+2221.788]VTDC[+57.021]SGNFC[+57.021]LFR.S	HexNAc(4)Hex(6)Fuc(1)NeuAc(1)	C[+57]*2, N[+2222]	602.43	>sp|P02787|TRFE_HUMAN Serotransferrin OS=Homo sapiens OX=9606 GN=TF PE=1 SV=3
K.C[+57.021]HAGYIGDNC[+57.021]N[+1216.423]C[+57.021]STDISTC[+57.021]R.G	HexNAc(2)Hex(5)	C[+57]*4, N[+1216]	740.6	>sp|P18084|ITB5_HUMAN Integrin beta-5 OS=Homo sapiens OX=9606 GN=ITGB5 PE=1 SV=1
R.DC[+57.021]VEC[+57.021]LLLHSGKPDN[+1768.640]QTC[+57.021]HSLC[+57.021]R.D	HexNAc(4)Hex(5)Fuc(1)	C[+57]*4, N[+1769]	339.62	>sp|P18084|ITB5_HUMAN Integrin beta-5 OS=Homo sapiens OX=9606 GN=ITGB5 PE=1 SV=1
K.VDGQLVN[+1864.634]LTLVEGR.R	HexNAc(2)Hex(9)	N[+1865]	370.19	>sp|P78357|CNTP1_HUMAN Contactin-associated protein 1 OS=Homo sapiens OX=9606 GN=CNTNAP1 PE=1 SV=1
K.RSN[+3081.095]YTPITNVPPEVTVLTNSPVELR.E	HexNAc(6)Hex(7)Fuc(1)NeuAc(2)	N[+3081]	302.87	>sp|P01903|DRA_HUMAN HLA class II histocompatibility antigen, DR alpha chain OS=Homo sapiens OX=9606 GN=HLA-DRA PE=1 SV=2
K.RSN[+2715.963]YTPITNVPPEVTVLTNSPVELR.E	HexNAc(5)Hex(6)Fuc(1)NeuAc(2)	N[+2716]	306.79	>sp|P01903|DRA_HUMAN HLA class II histocompatibility antigen, DR alpha chain OS=Homo sapiens OX=9606 GN=HLA-DRA PE=1 SV=2
K.RSN[+2391.857]YTPITNVPPEVTVLTNSPVELR.E	HexNAc(5)Hex(4)Fuc(1)NeuAc(2)	N[+2392]	308.84	>sp|P01903|DRA_HUMAN HLA class II histocompatibility antigen, DR alpha chain OS=Homo sapiens OX=9606 GN=HLA-DRA PE=1 SV=2
K.RSN[+2262.814]YTPITNVPPEVTVLTNSPVELR.E	HexNAc(5)Hex(5)Fuc(1)NeuAc(1)	N[+2263]	309.8	>sp|P01903|DRA_HUMAN HLA class II histocompatibility antigen, DR alpha chain OS=Homo sapiens OX=9606 GN=HLA-DRA PE=1 SV=2
K.RSN[+2553.910]YTPITNVPPEVTVLTNSPVELR.E	HexNAc(5)Hex(5)Fuc(1)NeuAc(2)	N[+2554]	311.44	>sp|P01903|DRA_HUMAN HLA class II histocompatibility antigen, DR alpha chain OS=Homo sapiens OX=9606 GN=HLA-DRA PE=1 SV=2
K.RSN[+2424.867]YTPITNVPPEVTVLTNSPVELR.E	HexNAc(5)Hex(6)Fuc(1)NeuAc(1)	N[+2425]	312.99	>sp|P01903|DRA_HUMAN HLA class II histocompatibility antigen, DR alpha chain OS=Homo sapiens OX=9606 GN=HLA-DRA PE=1 SV=2
K.RSN[+3007.058]YTPITNVPPEVTVLTNSPVELR.E	HexNAc(5)Hex(6)Fuc(1)NeuAc(3)	N[+3007]	314.25	>sp|P01903|DRA_HUMAN HLA class II histocompatibility antigen, DR alpha chain OS=Homo sapiens OX=9606 GN=HLA-DRA PE=1 SV=2
K.RSN[+1694.603]YTPITNVPPEVTVLTNSPVELR.E	HexNAc(3)Hex(4)Fuc(1)NeuAc(1)	N[+1695]	318.64	>sp|P01903|DRA_HUMAN HLA class II histocompatibility antigen, DR alpha chain OS=Homo sapiens OX=9606 GN=HLA-DRA PE=1 SV=2
K.RSN[+2350.830]YTPITNVPPEVTVLTNSPVELR.E	HexNAc(4)Hex(5)Fuc(1)NeuAc(2)	N[+2351]	319.38	>sp|P01903|DRA_HUMAN HLA class II histocompatibility antigen, DR alpha chain OS=Homo sapiens OX=9606 GN=HLA-DRA PE=1 SV=2
K.RSN[+1768.640]YTPITNVPPEVTVLTNSPVELR.E	HexNAc(4)Hex(5)Fuc(1)	N[+1769]	321.13	>sp|P01903|DRA_HUMAN HLA class II histocompatibility antigen, DR alpha chain OS=Homo sapiens OX=9606 GN=HLA-DRA PE=1 SV=2
K.RSN[+2059.735]YTPITNVPPEVTVLTNSPVELR.E	HexNAc(4)Hex(5)Fuc(1)NeuAc(1)	N[+2060]	324.28	>sp|P01903|DRA_HUMAN HLA class II histocompatibility antigen, DR alpha chain OS=Homo sapiens OX=9606 GN=HLA-DRA PE=1 SV=2
K.RSN[+1444.534]YTPITNVPPEVTVLTNSPVELR.E	HexNAc(4)Hex(3)Fuc(1)	N[+1445]	334.2	>sp|P01903|DRA_HUMAN HLA class II histocompatibility antigen, DR alpha chain OS=Homo sapiens OX=9606 GN=HLA-DRA PE=1 SV=2
K.RSN[+1897.682]YTPITNVPPEVTVLTNSPVELR.E	HexNAc(4)Hex(4)Fuc(1)NeuAc(1)	N[+1898]	361.18	>sp|P01903|DRA_HUMAN HLA class II histocompatibility antigen, DR alpha chain OS=Homo sapiens OX=9606 GN=HLA-DRA PE=1 SV=2
K.RSN[+2789.999]YTPITNVPPEVTVLTNSPVELR.E	HexNAc(6)Hex(7)Fuc(1)NeuAc(1)	N[+2790]	361.98	>sp|P01903|DRA_HUMAN HLA class II histocompatibility antigen, DR alpha chain OS=Homo sapiens OX=9606 GN=HLA-DRA PE=1 SV=2
K.RSN[+2100.761]YTPITNVPPEVTVLTNSPVELR.E	HexNAc(5)Hex(4)Fuc(1)NeuAc(1)	N[+2101]	369.06	>sp|P01903|DRA_HUMAN HLA class II histocompatibility antigen, DR alpha chain OS=Homo sapiens OX=9606 GN=HLA-DRA PE=1 SV=2
K.RSN[+3446.227]YTPITNVPPEVTVLTNSPVELR.E	HexNAc(7)Hex(8)Fuc(1)NeuAc(2)	N[+3446]	371.86	>sp|P01903|DRA_HUMAN HLA class II histocompatibility antigen, DR alpha chain OS=Homo sapiens OX=9606 GN=HLA-DRA PE=1 SV=2
K.LHIAQPEN[+1864.634]NTHVALFK.M	HexNAc(2)Hex(9)	N[+1865]	302.18	>sp|Q75T13|PGAP1_HUMAN GPI inositol-deacylase OS=Homo sapiens OX=9606 GN=PGAP1 PE=1 SV=1
K.LHIAQPEN[+1702.581]NTHVALFK.M	HexNAc(2)Hex(8)	N[+1703]	314.69	>sp|Q75T13|PGAP1_HUMAN GPI inositol-deacylase OS=Homo sapiens OX=9606 GN=PGAP1 PE=1 SV=1
K.LHIAQPEN[+1540.529]NTHVALFK.M	HexNAc(2)Hex(7)	N[+1541]	391.51	>sp|Q75T13|PGAP1_HUMAN GPI inositol-deacylase OS=Homo sapiens OX=9606 GN=PGAP1 PE=1 SV=1
K.VTQN[+2059.735]LTLIEESLTSEFIHDIDR.E	HexNAc(4)Hex(5)Fuc(1)NeuAc(1)	N[+2060]	302.64	>sp|P36955|PEDF_HUMAN Pigment epithelium-derived factor OS=Homo sapiens OX=9606 GN=SERPINF1 PE=1 SV=4
K.VTQN[+1768.640]LTLIEESLTSEFIHDIDR.E	HexNAc(4)Hex(5)Fuc(1)	N[+1769]	309.16	>sp|P36955|PEDF_HUMAN Pigment epithelium-derived factor OS=Homo sapiens OX=9606 GN=SERPINF1 PE=1 SV=4
K.VTQN[+2204.772]LTLIEESLTSEFIHDIDR.E	HexNAc(4)Hex(5)NeuAc(2)	N[+2205]	314.99	>sp|P36955|PEDF_HUMAN Pigment epithelium-derived factor OS=Homo sapiens OX=9606 GN=SERPINF1 PE=1 SV=4
K.VTQN[+2350.830]LTLIEESLTSEFIHDIDR.E	HexNAc(4)Hex(5)Fuc(1)NeuAc(2)	N[+2351]	418.66	>sp|P36955|PEDF_HUMAN Pigment epithelium-derived factor OS=Homo sapiens OX=9606 GN=SERPINF1 PE=1 SV=4
R.SC[+57.021]QDINEC[+57.021]EHRN[+1444.534]HTC[+57.021]NLQQTC[+57.021]YNLQGGFK.C	HexNAc(4)Hex(3)Fuc(1)	C[+57]*4, N[+1445]	311.98	>sp|Q9UBX5|FBLN5_HUMAN Fibulin-5 OS=Homo sapiens OX=9606 GN=FBLN5 PE=1 SV=1
R.SN[+2715.963]YTPITNVPPEVTVLTNSPVELR.E	HexNAc(5)Hex(6)Fuc(1)NeuAc(2)	N[+2716]	301.6	>sp|P01903|DRA_HUMAN HLA class II histocompatibility antigen, DR alpha chain OS=Homo sapiens OX=9606 GN=HLA-DRA PE=1 SV=2
R.SN[+2424.867]YTPITNVPPEVTVLTNSPVELR.E	HexNAc(5)Hex(6)Fuc(1)NeuAc(1)	N[+2425]	301.83	>sp|P01903|DRA_HUMAN HLA class II histocompatibility antigen, DR alpha chain OS=Homo sapiens OX=9606 GN=HLA-DRA PE=1 SV=2
R.SN[+2059.735]YTPITNVPPEVTVLTNSPVELR.E	HexNAc(4)Hex(5)Fuc(1)NeuAc(1)	N[+2060]	302.87	>sp|P01903|DRA_HUMAN HLA class II histocompatibility antigen, DR alpha chain OS=Homo sapiens OX=9606 GN=HLA-DRA PE=1 SV=2
R.SN[+3081.095]YTPITNVPPEVTVLTNSPVELR.E	HexNAc(6)Hex(7)Fuc(1)NeuAc(2)	N[+3081]	306.13	>sp|P01903|DRA_HUMAN HLA class II histocompatibility antigen, DR alpha chain OS=Homo sapiens OX=9606 GN=HLA-DRA PE=1 SV=2
R.SN[+3007.058]YTPITNVPPEVTVLTNSPVELR.E	HexNAc(5)Hex(6)Fuc(1)NeuAc(3)	N[+3007]	306.75	>sp|P01903|DRA_HUMAN HLA class II histocompatibility antigen, DR alpha chain OS=Homo sapiens OX=9606 GN=HLA-DRA PE=1 SV=2
R.SN[+1702.581]YTPITNVPPEVTVLTNSPVELR.E	HexNAc(2)Hex(8)	N[+1703]	310.44	>sp|P01903|DRA_HUMAN HLA class II histocompatibility antigen, DR alpha chain OS=Homo sapiens OX=9606 GN=HLA-DRA PE=1 SV=2
R.SN[+3446.227]YTPITNVPPEVTVLTNSPVELR.E	HexNAc(7)Hex(8)Fuc(1)NeuAc(2)	N[+3446]	323.87	>sp|P01903|DRA_HUMAN HLA class II histocompatibility antigen, DR alpha chain OS=Homo sapiens OX=9606 GN=HLA-DRA PE=1 SV=2
R.SN[+2262.814]YTPITNVPPEVTVLTNSPVELR.E	HexNAc(5)Hex(5)Fuc(1)NeuAc(1)	N[+2263]	328.38	>sp|P01903|DRA_HUMAN HLA class II histocompatibility antigen, DR alpha chain OS=Homo sapiens OX=9606 GN=HLA-DRA PE=1 SV=2
R.SN[+2350.830]YTPITNVPPEVTVLTNSPVELR.E	HexNAc(4)Hex(5)Fuc(1)NeuAc(2)	N[+2351]	345.07	>sp|P01903|DRA_HUMAN HLA class II histocompatibility antigen, DR alpha chain OS=Homo sapiens OX=9606 GN=HLA-DRA PE=1 SV=2
R.SN[+1897.682]YTPITNVPPEVTVLTNSPVELR.E	HexNAc(4)Hex(4)Fuc(1)NeuAc(1)	N[+1898]	346.13	>sp|P01903|DRA_HUMAN HLA class II histocompatibility antigen, DR alpha chain OS=Homo sapiens OX=9606 GN=HLA-DRA PE=1 SV=2
R.SN[+1540.529]YTPITNVPPEVTVLTNSPVELR.E	HexNAc(2)Hex(7)	N[+1541]	366.47	>sp|P01903|DRA_HUMAN HLA class II histocompatibility antigen, DR alpha chain OS=Homo sapiens OX=9606 GN=HLA-DRA PE=1 SV=2
R.SN[+1378.476]YTPITNVPPEVTVLTNSPVELR.E	HexNAc(2)Hex(6)	N[+1378]	417.17	>sp|P01903|DRA_HUMAN HLA class II histocompatibility antigen, DR alpha chain OS=Homo sapiens OX=9606 GN=HLA-DRA PE=1 SV=2
R.SN[+2789.999]YTPITNVPPEVTVLTNSPVELR.E	HexNAc(6)Hex(7)Fuc(1)NeuAc(1)	N[+2790]	424.24	>sp|P01903|DRA_HUMAN HLA class II histocompatibility antigen, DR alpha chain OS=Homo sapiens OX=9606 GN=HLA-DRA PE=1 SV=2
R.SN[+1694.603]YTPITNVPPEVTVLTNSPVELR.E	HexNAc(3)Hex(4)Fuc(1)NeuAc(1)	N[+1695]	426.41	>sp|P01903|DRA_HUMAN HLA class II histocompatibility antigen, DR alpha chain OS=Homo sapiens OX=9606 GN=HLA-DRA PE=1 SV=2
R.SN[+2391.857]YTPITNVPPEVTVLTNSPVELR.E	HexNAc(5)Hex(4)Fuc(1)NeuAc(2)	N[+2392]	432.83	>sp|P01903|DRA_HUMAN HLA class II histocompatibility antigen, DR alpha chain OS=Homo sapiens OX=9606 GN=HLA-DRA PE=1 SV=2
R.SN[+2204.772]YTPITNVPPEVTVLTNSPVELR.E	HexNAc(4)Hex(5)NeuAc(2)	N[+2205]	464.99	>sp|P01903|DRA_HUMAN HLA class II histocompatibility antigen, DR alpha chain OS=Homo sapiens OX=9606 GN=HLA-DRA PE=1 SV=2
R.SN[+1864.634]YTPITNVPPEVTVLTNSPVELR.E	HexNAc(2)Hex(9)	N[+1865]	521.83	>sp|P01903|DRA_HUMAN HLA class II histocompatibility antigen, DR alpha chain OS=Homo sapiens OX=9606 GN=HLA-DRA PE=1 SV=2
R.RNPPMGGNVVIFDTVITNQEEPYQN[+2059.735]HSGR.F	HexNAc(4)Hex(5)Fuc(1)NeuAc(1)	N[+2060]	305.48	>sp|P02745|C1QA_HUMAN Complement C1q subcomponent subunit A OS=Homo sapiens OX=9606 GN=C1QA PE=1 SV=2
K.FTPPVVN[+1872.651]VTWLR.N	HexNAc(3)Hex(6)NeuAc(1)	N[+1873]	307.54	>sp|P01903|DRA_HUMAN HLA class II histocompatibility antigen, DR alpha chain OS=Homo sapiens OX=9606 GN=HLA-DRA PE=1 SV=2
K.FTPPVVN[+1702.581]VTWLR.N	HexNAc(2)Hex(8)	N[+1703]	365.27	>sp|P01903|DRA_HUMAN HLA class II histocompatibility antigen, DR alpha chain OS=Homo sapiens OX=9606 GN=HLA-DRA PE=1 SV=2
K.FTPPVVN[+1864.634]VTWLR.N	HexNAc(2)Hex(9)	N[+1865]	484.13	>sp|P01903|DRA_HUMAN HLA class II histocompatibility antigen, DR alpha chain OS=Homo sapiens OX=9606 GN=HLA-DRA PE=1 SV=2
K.VIDGMTVVHSIELQATDGHDRPLTN[+1444.534]C[+57.021]SIINSGK.I	HexNAc(4)Hex(3)Fuc(1)	C[+57], N[+1445]	408.67	>sp|P45877|PPIC_HUMAN Peptidyl-prolyl cis-trans isomerase C OS=Homo sapiens OX=9606 GN=PPIC PE=1 SV=1
K.VIDGMTVVHSIELQATDGHDRPLTN[+1378.476]C[+57.021]SIINSGK.I	HexNAc(2)Hex(6)	C[+57], N[+1378]	531.69	>sp|P45877|PPIC_HUMAN Peptidyl-prolyl cis-trans isomerase C OS=Homo sapiens OX=9606 GN=PPIC PE=1 SV=1
R.FN[+2018.708]QTMQPLLTAQNALLEDDTYR.W	HexNAc(3)Hex(6)Fuc(1)NeuAc(1)	N[+2019]	312.55	>sp|Q11201|SIA4A_HUMAN CMP-N-acetylneuraminate-beta-galactosamide-alpha-2,3-sialyltransferase 1 OS=Homo sapiens OX=9606 GN=ST3GAL1 PE=1 SV=1
R.FN[+1872.651]QTMQPLLTAQNALLEDDTYR.W	HexNAc(3)Hex(6)NeuAc(1)	N[+1873]	639.17	>sp|Q11201|SIA4A_HUMAN CMP-N-acetylneuraminate-beta-galactosamide-alpha-2,3-sialyltransferase 1 OS=Homo sapiens OX=9606 GN=ST3GAL1 PE=1 SV=1
R.ELGDN[+2350.830]VSMILVPFK.T	HexNAc(4)Hex(5)Fuc(1)NeuAc(2)	N[+2351]	309.29	>sp|Q11201|SIA4A_HUMAN CMP-N-acetylneuraminate-beta-galactosamide-alpha-2,3-sialyltransferase 1 OS=Homo sapiens OX=9606 GN=ST3GAL1 PE=1 SV=1
R.N[+1216.423]HTC[+57.021]NLQQTC[+57.021]YNLQGGFK.C	HexNAc(2)Hex(5)	C[+57]*2, N[+1216]	301.14	>sp|Q9UBX5|FBLN5_HUMAN Fibulin-5 OS=Homo sapiens OX=9606 GN=FBLN5 PE=1 SV=1
K.VVN[+1913.677]STTGTGEHLR.N	HexNAc(4)Hex(5)NeuAc(1)	N[+1914]	369.3	>sp|P35442|TSP2_HUMAN Thrombospondin-2 OS=Homo sapiens OX=9606 GN=THBS2 PE=1 SV=2
K.VVN[+1622.582]STTGTGEHLR.N	HexNAc(4)Hex(5)	N[+1623]	380.27	>sp|P35442|TSP2_HUMAN Thrombospondin-2 OS=Homo sapiens OX=9606 GN=THBS2 PE=1 SV=2
K.LQGLENWGQDPGVSAN[+1378.476]ASK.A	HexNAc(2)Hex(6)	N[+1378]	544.92	>sp|Q96AQ6|PBIP1_HUMAN Pre-B-cell leukemia transcription factor-interacting protein 1 OS=Homo sapiens OX=9606 GN=PBXIP1 PE=1 SV=1
K.LQGLENWGQDPGVSAN[+1702.581]ASK.A	HexNAc(2)Hex(8)	N[+1703]	598.78	>sp|Q96AQ6|PBIP1_HUMAN Pre-B-cell leukemia transcription factor-interacting protein 1 OS=Homo sapiens OX=9606 GN=PBXIP1 PE=1 SV=1
R.HGLESASDHHGN[+1872.651]FSITMR.N	HexNAc(3)Hex(6)NeuAc(1)	N[+1873]	352.72	>sp|Q9H7M9|VISTA_HUMAN V-type immunoglobulin domain-containing suppressor of T-cell activation OS=Homo sapiens OX=9606 GN=VSIR PE=1 SV=3
R.HGLESASDHHGN[+1702.581]FSITMR.N	HexNAc(2)Hex(8)	N[+1703]	363.8	>sp|Q9H7M9|VISTA_HUMAN V-type immunoglobulin domain-containing suppressor of T-cell activation OS=Homo sapiens OX=9606 GN=VSIR PE=1 SV=3
R.HGLESASDHHGN[+1378.476]FSITMR.N	HexNAc(2)Hex(6)	N[+1378]	387.2	>sp|Q9H7M9|VISTA_HUMAN V-type immunoglobulin domain-containing suppressor of T-cell activation OS=Homo sapiens OX=9606 GN=VSIR PE=1 SV=3
R.HGLESASDHHGN[+1216.423]FSITMR.N	HexNAc(2)Hex(5)	N[+1216]	589.67	>sp|Q9H7M9|VISTA_HUMAN V-type immunoglobulin domain-containing suppressor of T-cell activation OS=Homo sapiens OX=9606 GN=VSIR PE=1 SV=3
K.LN[+2204.772]LTTDPK.F	HexNAc(4)Hex(5)NeuAc(2)	N[+2205]	301.65	>sp|Q92896|GSLG1_HUMAN Golgi apparatus protein 1 OS=Homo sapiens OX=9606 GN=GLG1 PE=1 SV=2
R.GN[+2715.963]ITEYQC[+57.021]HQYITK.M	HexNAc(5)Hex(6)Fuc(1)NeuAc(2)	C[+57], N[+2716]	408.06	>sp|Q92896|GSLG1_HUMAN Golgi apparatus protein 1 OS=Homo sapiens OX=9606 GN=GLG1 PE=1 SV=2
R.MATPLLMQALPMGALPQGPMQN[+2059.735]ATK.Y	HexNAc(4)Hex(5)Fuc(1)NeuAc(1)	N[+2060]	303.09	>sp|P04233|HG2A_HUMAN HLA class II histocompatibility antigen gamma chain OS=Homo sapiens OX=9606 GN=CD74 PE=1 SV=3
R.MATPLLMQALPMGALPQGPMQN[+1864.634]ATK.Y	HexNAc(2)Hex(9)	N[+1865]	324.86	>sp|P04233|HG2A_HUMAN HLA class II histocompatibility antigen gamma chain OS=Homo sapiens OX=9606 GN=CD74 PE=1 SV=3
R.MATPLLMQALPMGALPQGPMQN[+1216.423]ATK.Y	HexNAc(2)Hex(5)	N[+1216]	345.16	>sp|P04233|HG2A_HUMAN HLA class II histocompatibility antigen gamma chain OS=Homo sapiens OX=9606 GN=CD74 PE=1 SV=3
R.MATPLLMQALPMGALPQGPMQN[+1702.581]ATK.Y	HexNAc(2)Hex(8)	N[+1703]	356.62	>sp|P04233|HG2A_HUMAN HLA class II histocompatibility antigen gamma chain OS=Homo sapiens OX=9606 GN=CD74 PE=1 SV=3
R.MATPLLMQALPMGALPQGPMQN[+1054.370]ATK.Y	HexNAc(2)Hex(4)	N[+1054]	392.99	>sp|P04233|HG2A_HUMAN HLA class II histocompatibility antigen gamma chain OS=Homo sapiens OX=9606 GN=CD74 PE=1 SV=3
R.MATPLLMQALPMGALPQGPMQN[+2350.830]ATK.Y	HexNAc(4)Hex(5)Fuc(1)NeuAc(2)	N[+2351]	402.21	>sp|P04233|HG2A_HUMAN HLA class II histocompatibility antigen gamma chain OS=Homo sapiens OX=9606 GN=CD74 PE=1 SV=3
R.MATPLLMQALPMGALPQGPMQN[+1378.476]ATK.Y	HexNAc(2)Hex(6)	N[+1378]	448.37	>sp|P04233|HG2A_HUMAN HLA class II histocompatibility antigen gamma chain OS=Homo sapiens OX=9606 GN=CD74 PE=1 SV=3
R.MATPLLMQALPMGALPQGPMQN[+1540.529]ATK.Y	HexNAc(2)Hex(7)	N[+1541]	475.82	>sp|P04233|HG2A_HUMAN HLA class II histocompatibility antigen gamma chain OS=Homo sapiens OX=9606 GN=CD74 PE=1 SV=3
K.N[+1647.613]ATYGYVLDDPDPDDGFNYK.Q	HexNAc(5)Hex(3)Fuc(1)	N[+1648]	317.46	>sp|O43852|CALU_HUMAN Calumenin OS=Homo sapiens OX=9606 GN=CALU PE=1 SV=2
R.RNPPMGGNVVIFDTVITNQEEPYQN[+2350.830]HSGR.F	HexNAc(4)Hex(5)Fuc(1)NeuAc(2)	N[+2351]	334.23	>sp|P02745|C1QA_HUMAN Complement C1q subcomponent subunit A OS=Homo sapiens OX=9606 GN=C1QA PE=1 SV=2
K.GQVYLQC[+57.021]GTPC[+57.021]N[+2059.735]LTC[+57.021]R.S	HexNAc(4)Hex(5)Fuc(1)NeuAc(1)	C[+57]*3, N[+2060]	355.67	>sp|P04275|VWF_HUMAN von Willebrand factor OS=Homo sapiens OX=9606 GN=VWF PE=1 SV=4
R.M[+15.995]ATPLLMQALPMGALPQGPMQN[+2059.735]ATK.Y	HexNAc(4)Hex(5)Fuc(1)NeuAc(1)	M[+16], N[+2060]	301.25	>sp|P04233|HG2A_HUMAN HLA class II histocompatibility antigen gamma chain OS=Homo sapiens OX=9606 GN=CD74 PE=1 SV=3
R.MATPLLMQALPM[+15.995]GALPQGPMQN[+1704.635]ATK.Y	HexNAc(6)Hex(3)	M[+16], N[+1705]	301.72	>sp|P04233|HG2A_HUMAN HLA class II histocompatibility antigen gamma chain OS=Homo sapiens OX=9606 GN=CD74 PE=1 SV=3
R.M[+15.995]ATPLLMQALPMGALPQGPMQN[+1864.634]ATK.Y	HexNAc(2)Hex(9)	M[+16], N[+1865]	330.54	>sp|P04233|HG2A_HUMAN HLA class II histocompatibility antigen gamma chain OS=Homo sapiens OX=9606 GN=CD74 PE=1 SV=3
R.M[+15.995]ATPLLMQALPMGALPQGPMQN[+1702.581]ATK.Y	HexNAc(2)Hex(8)	M[+16], N[+1703]	339.87	>sp|P04233|HG2A_HUMAN HLA class II histocompatibility antigen gamma chain OS=Homo sapiens OX=9606 GN=CD74 PE=1 SV=3
R.MATPLLMQALPM[+15.995]GALPQGPMQN[+1866.688]ATK.Y	HexNAc(6)Hex(4)	M[+16], N[+1867]	387.43	>sp|P04233|HG2A_HUMAN HLA class II histocompatibility antigen gamma chain OS=Homo sapiens OX=9606 GN=CD74 PE=1 SV=3
R.MATPLLMQALPM[+15.995]GALPQGPMQN[+1702.581]ATK.Y	HexNAc(2)Hex(8)	M[+16], N[+1703]	491.71	>sp|P04233|HG2A_HUMAN HLA class II histocompatibility antigen gamma chain OS=Homo sapiens OX=9606 GN=CD74 PE=1 SV=3
R.N[+1702.581]VTWK.L	HexNAc(2)Hex(8)	N[+1703]	301.26	>sp|P50454|SERPH_HUMAN Serpin H1 OS=Homo sapiens OX=9606 GN=SERPINH1 PE=1 SV=2
R.N[+1864.634]VTWK.L	HexNAc(2)Hex(9)	N[+1865]	319.06	>sp|P50454|SERPH_HUMAN Serpin H1 OS=Homo sapiens OX=9606 GN=SERPINH1 PE=1 SV=2
K.LLN[+2457.877]GSQR.V	HexNAc(5)Hex(8)Fuc(1)	N[+2458]	371.58	>sp|Q32P28|P3H1_HUMAN Prolyl 3-hydroxylase 1 OS=Homo sapiens OX=9606 GN=P3H1 PE=1 SV=2
K.YGN[+2059.735]MTEDHVMHLLQNADPLK.V	HexNAc(4)Hex(5)Fuc(1)NeuAc(1)	N[+2060]	303.86	>sp|P04233|HG2A_HUMAN HLA class II histocompatibility antigen gamma chain OS=Homo sapiens OX=9606 GN=CD74 PE=1 SV=3
K.YGN[+2350.830]MTEDHVMHLLQNADPLK.V	HexNAc(4)Hex(5)Fuc(1)NeuAc(2)	N[+2351]	330.13	>sp|P04233|HG2A_HUMAN HLA class II histocompatibility antigen gamma chain OS=Homo sapiens OX=9606 GN=CD74 PE=1 SV=3
K.YGN[+2026.687]MTEDHVMHLLQNADPLK.V	HexNAc(2)Hex(10)	N[+2027]	343.07	>sp|P04233|HG2A_HUMAN HLA class II histocompatibility antigen gamma chain OS=Homo sapiens OX=9606 GN=CD74 PE=1 SV=3
K.YGN[+1540.529]MTEDHVMHLLQNADPLK.V	HexNAc(2)Hex(7)	N[+1541]	353.29	>sp|P04233|HG2A_HUMAN HLA class II histocompatibility antigen gamma chain OS=Homo sapiens OX=9606 GN=CD74 PE=1 SV=3
K.YGN[+1768.640]MTEDHVMHLLQNADPLK.V	HexNAc(4)Hex(5)Fuc(1)	N[+1769]	357.77	>sp|P04233|HG2A_HUMAN HLA class II histocompatibility antigen gamma chain OS=Homo sapiens OX=9606 GN=CD74 PE=1 SV=3
K.YGN[+1378.476]MTEDHVMHLLQNADPLK.V	HexNAc(2)Hex(6)	N[+1378]	371.86	>sp|P04233|HG2A_HUMAN HLA class II histocompatibility antigen gamma chain OS=Homo sapiens OX=9606 GN=CD74 PE=1 SV=3
K.YGN[+1702.581]MTEDHVMHLLQNADPLK.V	HexNAc(2)Hex(8)	N[+1703]	421.18	>sp|P04233|HG2A_HUMAN HLA class II histocompatibility antigen gamma chain OS=Homo sapiens OX=9606 GN=CD74 PE=1 SV=3
K.YGN[+1864.634]MTEDHVMHLLQNADPLK.V	HexNAc(2)Hex(9)	N[+1865]	498.47	>sp|P04233|HG2A_HUMAN HLA class II histocompatibility antigen gamma chain OS=Homo sapiens OX=9606 GN=CD74 PE=1 SV=3
R.SLDAYPILNQAQALEN[+1702.581]HTEVQFQK.E	HexNAc(2)Hex(8)	N[+1703]	435.15	>sp|P26006|ITA3_HUMAN Integrin alpha-3 OS=Homo sapiens OX=9606 GN=ITGA3 PE=1 SV=5
R.VWN[+1864.634]STFIEDYR.D	HexNAc(2)Hex(9)	N[+1865]	395.14	>sp|P26006|ITA3_HUMAN Integrin alpha-3 OS=Homo sapiens OX=9606 GN=ITGA3 PE=1 SV=5
R.VWN[+1702.581]STFIEDYRDFDR.V	HexNAc(2)Hex(8)	N[+1703]	303.04	>sp|P26006|ITA3_HUMAN Integrin alpha-3 OS=Homo sapiens OX=9606 GN=ITGA3 PE=1 SV=5
K.YGN[+1864.634]M[+15.995]TEDHVMHLLQNADPLK.V	HexNAc(2)Hex(9)	M[+16], N[+1865]	327.91	>sp|P04233|HG2A_HUMAN HLA class II histocompatibility antigen gamma chain OS=Homo sapiens OX=9606 GN=CD74 PE=1 SV=3
K.YGN[+1702.581]M[+15.995]TEDHVMHLLQNADPLK.V	HexNAc(2)Hex(8)	M[+16], N[+1703]	329.72	>sp|P04233|HG2A_HUMAN HLA class II histocompatibility antigen gamma chain OS=Homo sapiens OX=9606 GN=CD74 PE=1 SV=3
K.YGN[+1702.581]MTEDHVM[+15.995]HLLQNADPLK.V	HexNAc(2)Hex(8)	M[+16], N[+1703]	358.14	>sp|P04233|HG2A_HUMAN HLA class II histocompatibility antigen gamma chain OS=Homo sapiens OX=9606 GN=CD74 PE=1 SV=3
K.YGN[+1864.634]MTEDHVM[+15.995]HLLQNADPLK.V	HexNAc(2)Hex(9)	M[+16], N[+1865]	430.54	>sp|P04233|HG2A_HUMAN HLA class II histocompatibility antigen gamma chain OS=Homo sapiens OX=9606 GN=CD74 PE=1 SV=3
K.YGN[+2919.042]MTEDHVM[+15.995]HLLQNADPLK.V	HexNAc(6)Hex(6)Fuc(1)NeuAc(2)	M[+16], N[+2919]	471.77	>sp|P04233|HG2A_HUMAN HLA class II histocompatibility antigen gamma chain OS=Homo sapiens OX=9606 GN=CD74 PE=1 SV=3
K.YGN[+2919.042]M[+15.995]TEDHVMHLLQNADPLK.V	HexNAc(6)Hex(6)Fuc(1)NeuAc(2)	M[+16], N[+2919]	476.87	>sp|P04233|HG2A_HUMAN HLA class II histocompatibility antigen gamma chain OS=Homo sapiens OX=9606 GN=CD74 PE=1 SV=3
R.QC[+57.021]N[+1216.423]QTSVC[+57.021]WC[+57.021]VNSVGVR.R	HexNAc(2)Hex(5)	C[+57]*3, N[+1216]	457.81	>sp|P09758|TACD2_HUMAN Tumor-associated calcium signal transducer 2 OS=Homo sapiens OX=9606 GN=TACSTD2 PE=1 SV=3
R.GHHN[+1241.454]C[+57.021]SESLELEDPSSGLGVTK.Q	HexNAc(3)Hex(3)Fuc(1)	C[+57], N[+1241]	305.02	>sp|P04233|HG2A_HUMAN HLA class II histocompatibility antigen gamma chain OS=Homo sapiens OX=9606 GN=CD74 PE=1 SV=3
R.GHHN[+1540.529]C[+57.021]SESLELEDPSSGLGVTK.Q	HexNAc(2)Hex(7)	C[+57], N[+1541]	347.2	>sp|P04233|HG2A_HUMAN HLA class II histocompatibility antigen gamma chain OS=Homo sapiens OX=9606 GN=CD74 PE=1 SV=3
R.GHHN[+1702.581]C[+57.021]SESLELEDPSSGLGVTK.Q	HexNAc(2)Hex(8)	C[+57], N[+1703]	357.97	>sp|P04233|HG2A_HUMAN HLA class II histocompatibility antigen gamma chain OS=Homo sapiens OX=9606 GN=CD74 PE=1 SV=3
R.GHHN[+1216.423]C[+57.021]SESLELEDPSSGLGVTK.Q	HexNAc(2)Hex(5)	C[+57], N[+1216]	367.25	>sp|P04233|HG2A_HUMAN HLA class II histocompatibility antigen gamma chain OS=Homo sapiens OX=9606 GN=CD74 PE=1 SV=3
R.GHHN[+1378.476]C[+57.021]SESLELEDPSSGLGVTK.Q	HexNAc(2)Hex(6)	C[+57], N[+1378]	449.83	>sp|P04233|HG2A_HUMAN HLA class II histocompatibility antigen gamma chain OS=Homo sapiens OX=9606 GN=CD74 PE=1 SV=3
R.N[+1054.370]VTWK.L	HexNAc(2)Hex(4)	N[+1054]	440.2	>sp|P50454|SERPH_HUMAN Serpin H1 OS=Homo sapiens OX=9606 GN=SERPINH1 PE=1 SV=2
R.LEPVHLQLQC[+57.021]MSQEQLAQVAAN[+2204.772]ATK.E	HexNAc(4)Hex(5)NeuAc(2)	C[+57], N[+2205]	312.25	>sp|Q96PD5|PGRP2_HUMAN N-acetylmuramoyl-L-alanine amidase OS=Homo sapiens OX=9606 GN=PGLYRP2 PE=1 SV=1
R.GFGVAIVGN[+2204.772]YTAALPTEAALR.T	HexNAc(4)Hex(5)NeuAc(2)	N[+2205]	321.17	>sp|Q96PD5|PGRP2_HUMAN N-acetylmuramoyl-L-alanine amidase OS=Homo sapiens OX=9606 GN=PGLYRP2 PE=1 SV=1
R.DPC[+57.021]SN[+2204.772]VTC[+57.021]SFGSTC[+57.021]AR.S	HexNAc(4)Hex(5)NeuAc(2)	C[+57]*3, N[+2205]	318.47	>sp|O00468|AGRIN_HUMAN Agrin OS=Homo sapiens OX=9606 GN=AGRN PE=1 SV=6
K.AFEN[+2350.830]VTDLQWLILDHNLLENSK.I	HexNAc(4)Hex(5)Fuc(1)NeuAc(2)	N[+2351]	308.5	>sp|P51884|LUM_HUMAN Lumican OS=Homo sapiens OX=9606 GN=LUM PE=1 SV=2
K.AFEN[+2789.999]VTDLQWLILDHNLLENSK.I	HexNAc(6)Hex(7)Fuc(1)NeuAc(1)	N[+2790]	322.22	>sp|P51884|LUM_HUMAN Lumican OS=Homo sapiens OX=9606 GN=LUM PE=1 SV=2
K.AFEN[+2424.867]VTDLQWLILDHNLLENSK.I	HexNAc(5)Hex(6)Fuc(1)NeuAc(1)	N[+2425]	408.48	>sp|P51884|LUM_HUMAN Lumican OS=Homo sapiens OX=9606 GN=LUM PE=1 SV=2
K.AFEN[+1702.581]VTDLQWLILDHNLLENSK.I	HexNAc(2)Hex(8)	N[+1703]	520.5	>sp|P51884|LUM_HUMAN Lumican OS=Homo sapiens OX=9606 GN=LUM PE=1 SV=2
K.AFEN[+2715.963]VTDLQWLILDHNLLENSK.I	HexNAc(5)Hex(6)Fuc(1)NeuAc(2)	N[+2716]	568.95	>sp|P51884|LUM_HUMAN Lumican OS=Homo sapiens OX=9606 GN=LUM PE=1 SV=2
K.AFN[+2350.830]STLPTMAQMEK.A	HexNAc(4)Hex(5)Fuc(1)NeuAc(2)	N[+2351]	306.99	>sp|P16070|CD44_HUMAN CD44 antigen OS=Homo sapiens OX=9606 GN=CD44 PE=1 SV=3
K.AFN[+2553.910]STLPTMAQMEK.A	HexNAc(5)Hex(5)Fuc(1)NeuAc(2)	N[+2554]	354.31	>sp|P16070|CD44_HUMAN CD44 antigen OS=Homo sapiens OX=9606 GN=CD44 PE=1 SV=3
K.AFN[+2352.846]STLPTMAQMEK.A	HexNAc(6)Hex(7)	N[+2353]	406.56	>sp|P16070|CD44_HUMAN CD44 antigen OS=Homo sapiens OX=9606 GN=CD44 PE=1 SV=3
K.FLKPYTLEEQKN[+1768.640]LTVC[+57.021]PDGALFEQK.G	HexNAc(4)Hex(5)Fuc(1)	C[+57], N[+1769]	319.15	>sp|P54709|AT1B3_HUMAN Sodium/potassium-transporting ATPase subunit beta-3 OS=Homo sapiens OX=9606 GN=ATP1B3 PE=1 SV=1
K.FLKPYTLEEQKN[+2350.830]LTVC[+57.021]PDGALFEQK.G	HexNAc(4)Hex(5)Fuc(1)NeuAc(2)	C[+57], N[+2351]	362.49	>sp|P54709|AT1B3_HUMAN Sodium/potassium-transporting ATPase subunit beta-3 OS=Homo sapiens OX=9606 GN=ATP1B3 PE=1 SV=1
K.QSVPAHFVALN[+1216.423]GSK.L	HexNAc(2)Hex(5)	N[+1216]	328.99	>sp|P06681|CO2_HUMAN Complement C2 OS=Homo sapiens OX=9606 GN=C2 PE=1 SV=2
R.TELDMQPQGLGLFVN[+2059.735]TSAPR.Q	HexNAc(4)Hex(5)Fuc(1)NeuAc(1)	N[+2060]	372.04	>sp|P32942|ICAM3_HUMAN Intercellular adhesion molecule 3 OS=Homo sapiens OX=9606 GN=ICAM3 PE=1 SV=2
K.C[+57.021]EC[+57.021]HFLN[+1540.529]GTER.V	HexNAc(2)Hex(7)	C[+57]*2, N[+1541]	346.28	>sp|P13762|DRB4_HUMAN HLA class II histocompatibility antigen, DR beta 4 chain OS=Homo sapiens OX=9606 GN=HLA-DRB4 PE=1 SV=2
K.C[+57.021]EC[+57.021]HFLN[+1702.581]GTER.V	HexNAc(2)Hex(8)	C[+57]*2, N[+1703]	431.59	>sp|P13762|DRB4_HUMAN HLA class II histocompatibility antigen, DR beta 4 chain OS=Homo sapiens OX=9606 GN=HLA-DRB4 PE=1 SV=2
R.QNQC[+57.021]FYN[+3007.058]SSYLNVQR.E	HexNAc(5)Hex(6)Fuc(1)NeuAc(3)	C[+57], N[+3007]	309.59	>sp|P19652|A1AG2_HUMAN Alpha-1-acid glycoprotein 2 OS=Homo sapiens OX=9606 GN=ORM2 PE=1 SV=2
R.QNQC[+57.021]FYN[+2861.000]SSYLNVQR.E	HexNAc(5)Hex(6)NeuAc(3)	C[+57], N[+2861]	356.84	>sp|P19652|A1AG2_HUMAN Alpha-1-acid glycoprotein 2 OS=Homo sapiens OX=9606 GN=ORM2 PE=1 SV=2
R.QNQC[+57.021]FYN[+3226.132]SSYLNVQR.E	HexNAc(6)Hex(7)NeuAc(3)	C[+57], N[+3226]	357.69	>sp|P19652|A1AG2_HUMAN Alpha-1-acid glycoprotein 2 OS=Homo sapiens OX=9606 GN=ORM2 PE=1 SV=2
K.DIVEYYNDSN[+2350.830]GSHVLQGR.F	HexNAc(4)Hex(5)Fuc(1)NeuAc(2)	N[+2351]	305.45	>sp|P25311|ZA2G_HUMAN Zinc-alpha-2-glycoprotein OS=Homo sapiens OX=9606 GN=AZGP1 PE=1 SV=2
K.DIVEYYNDSN[+2204.772]GSHVLQGR.F	HexNAc(4)Hex(5)NeuAc(2)	N[+2205]	450.17	>sp|P25311|ZA2G_HUMAN Zinc-alpha-2-glycoprotein OS=Homo sapiens OX=9606 GN=AZGP1 PE=1 SV=2
K.KLHINHNN[+2059.735]LTESVGPLPK.S	HexNAc(4)Hex(5)Fuc(1)NeuAc(1)	N[+2060]	300.07	>sp|P51884|LUM_HUMAN Lumican OS=Homo sapiens OX=9606 GN=LUM PE=1 SV=2
K.KLHINHNN[+2424.867]LTESVGPLPK.S	HexNAc(5)Hex(6)Fuc(1)NeuAc(1)	N[+2425]	300.74	>sp|P51884|LUM_HUMAN Lumican OS=Homo sapiens OX=9606 GN=LUM PE=1 SV=2
K.KLHINHNN[+3081.095]LTESVGPLPK.S	HexNAc(6)Hex(7)Fuc(1)NeuAc(2)	N[+3081]	305.86	>sp|P51884|LUM_HUMAN Lumican OS=Homo sapiens OX=9606 GN=LUM PE=1 SV=2
K.KLHINHNN[+1971.719]LTESVGPLPK.S	HexNAc(5)Hex(5)Fuc(1)	N[+1972]	306.42	>sp|P51884|LUM_HUMAN Lumican OS=Homo sapiens OX=9606 GN=LUM PE=1 SV=2
K.KLHINHNN[+1768.640]LTESVGPLPK.S	HexNAc(4)Hex(5)Fuc(1)	N[+1769]	306.47	>sp|P51884|LUM_HUMAN Lumican OS=Homo sapiens OX=9606 GN=LUM PE=1 SV=2
K.KLHINHNN[+2262.814]LTESVGPLPK.S	HexNAc(5)Hex(5)Fuc(1)NeuAc(1)	N[+2263]	312.07	>sp|P51884|LUM_HUMAN Lumican OS=Homo sapiens OX=9606 GN=LUM PE=1 SV=2
K.KLHINHNN[+2407.852]LTESVGPLPK.S	HexNAc(5)Hex(5)NeuAc(2)	N[+2408]	324.69	>sp|P51884|LUM_HUMAN Lumican OS=Homo sapiens OX=9606 GN=LUM PE=1 SV=2
K.KLHINHNN[+2350.830]LTESVGPLPK.S	HexNAc(4)Hex(5)Fuc(1)NeuAc(2)	N[+2351]	340.53	>sp|P51884|LUM_HUMAN Lumican OS=Homo sapiens OX=9606 GN=LUM PE=1 SV=2
K.KLHINHNN[+1864.634]LTESVGPLPK.S	HexNAc(2)Hex(9)	N[+1865]	398.17	>sp|P51884|LUM_HUMAN Lumican OS=Homo sapiens OX=9606 GN=LUM PE=1 SV=2
K.KLHINHNN[+1702.581]LTESVGPLPK.S	HexNAc(2)Hex(8)	N[+1703]	426.11	>sp|P51884|LUM_HUMAN Lumican OS=Homo sapiens OX=9606 GN=LUM PE=1 SV=2
K.KLHINHNN[+2715.963]LTESVGPLPK.S	HexNAc(5)Hex(6)Fuc(1)NeuAc(2)	N[+2716]	445.92	>sp|P51884|LUM_HUMAN Lumican OS=Homo sapiens OX=9606 GN=LUM PE=1 SV=2
R.GYYN[+2026.687]QSEAGSHTLQWMHGC[+57.021]ELGPDGR.F	HexNAc(2)Hex(10)	C[+57], N[+2027]	459.48	>sp|P13747|HLAE_HUMAN HLA class I histocompatibility antigen, alpha chain E OS=Homo sapiens OX=9606 GN=HLA-E PE=1 SV=4
R.GYYN[+1864.634]QSEAGSHTLQWMHGC[+57.021]ELGPDGR.F	HexNAc(2)Hex(9)	C[+57], N[+1865]	573.78	>sp|P13747|HLAE_HUMAN HLA class I histocompatibility antigen, alpha chain E OS=Homo sapiens OX=9606 GN=HLA-E PE=1 SV=4
R.TVN[+1378.476]VSVPK.K	HexNAc(2)Hex(6)	N[+1378]	302.28	>sp|Q96KA5|CLP1L_HUMAN Cleft lip and palate transmembrane protein 1-like protein OS=Homo sapiens OX=9606 GN=CLPTM1L PE=1 SV=1
R.TVN[+1702.581]VSVPK.K	HexNAc(2)Hex(8)	N[+1703]	443.36	>sp|Q96KA5|CLP1L_HUMAN Cleft lip and palate transmembrane protein 1-like protein OS=Homo sapiens OX=9606 GN=CLPTM1L PE=1 SV=1
R.TVN[+1540.529]VSVPK.K	HexNAc(2)Hex(7)	N[+1541]	462	>sp|Q96KA5|CLP1L_HUMAN Cleft lip and palate transmembrane protein 1-like protein OS=Homo sapiens OX=9606 GN=CLPTM1L PE=1 SV=1
R.VKDLMVIN[+1702.581]R.S	HexNAc(2)Hex(8)	N[+1703]	332.94	>sp|Q96KA5|CLP1L_HUMAN Cleft lip and palate transmembrane protein 1-like protein OS=Homo sapiens OX=9606 GN=CLPTM1L PE=1 SV=1
K.DLMVIN[+1702.581]R.S	HexNAc(2)Hex(8)	N[+1703]	301.36	>sp|Q96KA5|CLP1L_HUMAN Cleft lip and palate transmembrane protein 1-like protein OS=Homo sapiens OX=9606 GN=CLPTM1L PE=1 SV=1
K.N[+1913.677]GTAVC[+57.021]ATNR.R	HexNAc(4)Hex(5)NeuAc(1)	C[+57], N[+1914]	316.7	>sp|P05156|CFAI_HUMAN Complement factor I OS=Homo sapiens OX=9606 GN=CFI PE=1 SV=2
K.FLNN[+2204.772]GTC[+57.021]TAEGK.F	HexNAc(4)Hex(5)NeuAc(2)	C[+57], N[+2205]	322.47	>sp|P05156|CFAI_HUMAN Complement factor I OS=Homo sapiens OX=9606 GN=CFI PE=1 SV=2
K.LSDLSIN[+2204.772]STEC[+57.021]LHVHC[+57.021]R.G	HexNAc(4)Hex(5)NeuAc(2)	C[+57]*2, N[+2205]	310.05	>sp|P05156|CFAI_HUMAN Complement factor I OS=Homo sapiens OX=9606 GN=CFI PE=1 SV=2
R.SIPAC[+57.021]VPWSPYLFQPN[+2204.772]DTC[+57.021]IVSGWGR.E	HexNAc(4)Hex(5)NeuAc(2)	C[+57]*2, N[+2205]	421.46	>sp|P05156|CFAI_HUMAN Complement factor I OS=Homo sapiens OX=9606 GN=CFI PE=1 SV=2
K.GYFYIPPLATHTIC[+57.021]DRN[+2141.788]HTWLPVSDDAC[+57.021]YR.E	HexNAc(6)Hex(3)Fuc(1)NeuAc(1)	C[+57]*2, N[+2142]	319.71	>sp|P15529|MCP_HUMAN Membrane cofactor protein OS=Homo sapiens OX=9606 GN=CD46 PE=1 SV=3
K.GFYLDGSDTIVC[+57.021]DSN[+2350.830]STWDPPVPK.C	HexNAc(4)Hex(5)Fuc(1)NeuAc(2)	C[+57], N[+2351]	322.02	>sp|P15529|MCP_HUMAN Membrane cofactor protein OS=Homo sapiens OX=9606 GN=CD46 PE=1 SV=3
K.LHINHNN[+1971.719]LTESVGPLPK.S	HexNAc(5)Hex(5)Fuc(1)	N[+1972]	303.85	>sp|P51884|LUM_HUMAN Lumican OS=Homo sapiens OX=9606 GN=LUM PE=1 SV=2
K.LHINHNN[+2424.867]LTESVGPLPK.S	HexNAc(5)Hex(6)Fuc(1)NeuAc(1)	N[+2425]	305.02	>sp|P51884|LUM_HUMAN Lumican OS=Homo sapiens OX=9606 GN=LUM PE=1 SV=2
K.LHINHNN[+1768.640]LTESVGPLPK.S	HexNAc(4)Hex(5)Fuc(1)	N[+1769]	306.12	>sp|P51884|LUM_HUMAN Lumican OS=Homo sapiens OX=9606 GN=LUM PE=1 SV=2
K.LHINHNN[+2204.772]LTESVGPLPK.S	HexNAc(4)Hex(5)NeuAc(2)	N[+2205]	314.79	>sp|P51884|LUM_HUMAN Lumican OS=Homo sapiens OX=9606 GN=LUM PE=1 SV=2
K.LHINHNN[+1913.677]LTESVGPLPK.S	HexNAc(4)Hex(5)NeuAc(1)	N[+1914]	315.19	>sp|P51884|LUM_HUMAN Lumican OS=Homo sapiens OX=9606 GN=LUM PE=1 SV=2
K.LHINHNN[+2059.735]LTESVGPLPK.S	HexNAc(4)Hex(5)Fuc(1)NeuAc(1)	N[+2060]	316.34	>sp|P51884|LUM_HUMAN Lumican OS=Homo sapiens OX=9606 GN=LUM PE=1 SV=2
K.LHINHNN[+2350.830]LTESVGPLPK.S	HexNAc(4)Hex(5)Fuc(1)NeuAc(2)	N[+2351]	323.05	>sp|P51884|LUM_HUMAN Lumican OS=Homo sapiens OX=9606 GN=LUM PE=1 SV=2
K.LHINHNN[+2262.814]LTESVGPLPK.S	HexNAc(5)Hex(5)Fuc(1)NeuAc(1)	N[+2263]	362.19	>sp|P51884|LUM_HUMAN Lumican OS=Homo sapiens OX=9606 GN=LUM PE=1 SV=2
K.LHINHNN[+3081.095]LTESVGPLPK.S	HexNAc(6)Hex(7)Fuc(1)NeuAc(2)	N[+3081]	399.02	>sp|P51884|LUM_HUMAN Lumican OS=Homo sapiens OX=9606 GN=LUM PE=1 SV=2
K.LHINHNN[+2715.963]LTESVGPLPK.S	HexNAc(5)Hex(6)Fuc(1)NeuAc(2)	N[+2716]	404.03	>sp|P51884|LUM_HUMAN Lumican OS=Homo sapiens OX=9606 GN=LUM PE=1 SV=2
K.LHINHNN[+1864.634]LTESVGPLPK.S	HexNAc(2)Hex(9)	N[+1865]	491.46	>sp|P51884|LUM_HUMAN Lumican OS=Homo sapiens OX=9606 GN=LUM PE=1 SV=2
K.LHINHNN[+1702.581]LTESVGPLPK.S	HexNAc(2)Hex(8)	N[+1703]	493.27	>sp|P51884|LUM_HUMAN Lumican OS=Homo sapiens OX=9606 GN=LUM PE=1 SV=2
R.LSHNELADSGIPGNSFN[+1702.581]VSSLVELDLSYNK.L	HexNAc(2)Hex(8)	N[+1703]	392.19	>sp|P51884|LUM_HUMAN Lumican OS=Homo sapiens OX=9606 GN=LUM PE=1 SV=2
R.VN[+1954.704]C[+57.021]SVPEEK.A	HexNAc(5)Hex(4)NeuAc(1)	C[+57], N[+1955]	329.61	>sp|P16284|PECA1_HUMAN Platelet endothelial cell adhesion molecule OS=Homo sapiens OX=9606 GN=PECAM1 PE=1 SV=2
R.VN[+2116.756]C[+57.021]SVPEEK.A	HexNAc(5)Hex(5)NeuAc(1)	C[+57], N[+2117]	382.07	>sp|P16284|PECA1_HUMAN Platelet endothelial cell adhesion molecule OS=Homo sapiens OX=9606 GN=PECAM1 PE=1 SV=2
R.VN[+1913.677]C[+57.021]SVPEEK.A	HexNAc(4)Hex(5)NeuAc(1)	C[+57], N[+1914]	405.77	>sp|P16284|PECA1_HUMAN Platelet endothelial cell adhesion molecule OS=Homo sapiens OX=9606 GN=PECAM1 PE=1 SV=2
K.SLGNVN[+1581.555]FTVSAEALESQELC[+57.021]GTEVPSVPEHGR.K	HexNAc(3)Hex(6)	C[+57], N[+1582]	306.16	>sp|P01023|A2MG_HUMAN Alpha-2-macroglobulin OS=Homo sapiens OX=9606 GN=A2M PE=1 SV=3
K.SLGNVN[+1540.529]FTVSAEALESQELC[+57.021]GTEVPSVPEHGR.K	HexNAc(2)Hex(7)	C[+57], N[+1541]	308.38	>sp|P01023|A2MG_HUMAN Alpha-2-macroglobulin OS=Homo sapiens OX=9606 GN=A2M PE=1 SV=3
K.SLGNVN[+1548.545]FTVSAEALESQELC[+57.021]GTEVPSVPEHGR.K	HexNAc(3)Hex(4)NeuAc(1)	C[+57], N[+1549]	314.11	>sp|P01023|A2MG_HUMAN Alpha-2-macroglobulin OS=Homo sapiens OX=9606 GN=A2M PE=1 SV=3
K.SLGNVN[+1751.624]FTVSAEALESQELC[+57.021]GTEVPSVPEHGR.K	HexNAc(4)Hex(4)NeuAc(1)	C[+57], N[+1752]	353.02	>sp|P01023|A2MG_HUMAN Alpha-2-macroglobulin OS=Homo sapiens OX=9606 GN=A2M PE=1 SV=3
K.SLGNVN[+1872.651]FTVSAEALESQELC[+57.021]GTEVPSVPEHGR.K	HexNAc(3)Hex(6)NeuAc(1)	C[+57], N[+1873]	380.85	>sp|P01023|A2MG_HUMAN Alpha-2-macroglobulin OS=Homo sapiens OX=9606 GN=A2M PE=1 SV=3
K.SLGNVN[+1710.598]FTVSAEALESQELC[+57.021]GTEVPSVPEHGR.K	HexNAc(3)Hex(5)NeuAc(1)	C[+57], N[+1711]	399.14	>sp|P01023|A2MG_HUMAN Alpha-2-macroglobulin OS=Homo sapiens OX=9606 GN=A2M PE=1 SV=3
K.SLGNVN[+1378.476]FTVSAEALESQELC[+57.021]GTEVPSVPEHGR.K	HexNAc(2)Hex(6)	C[+57], N[+1378]	524.69	>sp|P01023|A2MG_HUMAN Alpha-2-macroglobulin OS=Homo sapiens OX=9606 GN=A2M PE=1 SV=3
K.SLGNVN[+1216.423]FTVSAEALESQELC[+57.021]GTEVPSVPEHGR.K	HexNAc(2)Hex(5)	C[+57], N[+1216]	838.18	>sp|P01023|A2MG_HUMAN Alpha-2-macroglobulin OS=Homo sapiens OX=9606 GN=A2M PE=1 SV=3
K.SLGNVN[+1864.634]FTVSAEALESQELC[+57.021]GTEVPSVPEHGR.K	HexNAc(2)Hex(9)	C[+57], N[+1865]	902.92	>sp|P01023|A2MG_HUMAN Alpha-2-macroglobulin OS=Homo sapiens OX=9606 GN=A2M PE=1 SV=3
R.YN[+1378.476]C[+57.021]SIESPR.K	HexNAc(2)Hex(6)	C[+57], N[+1378]	420.01	>sp|O00469|PLOD2_HUMAN Procollagen-lysine,2-oxoglutarate 5-dioxygenase 2 OS=Homo sapiens OX=9606 GN=PLOD2 PE=1 SV=2
R.YN[+1702.581]C[+57.021]SIESPR.K	HexNAc(2)Hex(8)	C[+57], N[+1703]	449.79	>sp|O00469|PLOD2_HUMAN Procollagen-lysine,2-oxoglutarate 5-dioxygenase 2 OS=Homo sapiens OX=9606 GN=PLOD2 PE=1 SV=2
K.VSN[+2204.772]QTLSLFFTVLQDVPVR.D	HexNAc(4)Hex(5)NeuAc(2)	N[+2205]	314.42	>sp|P01023|A2MG_HUMAN Alpha-2-macroglobulin OS=Homo sapiens OX=9606 GN=A2M PE=1 SV=3
K.VSN[+2424.867]QTLSLFFTVLQDVPVR.D	HexNAc(5)Hex(6)Fuc(1)NeuAc(1)	N[+2425]	359.31	>sp|P01023|A2MG_HUMAN Alpha-2-macroglobulin OS=Homo sapiens OX=9606 GN=A2M PE=1 SV=3
K.VSN[+1913.677]QTLSLFFTVLQDVPVR.D	HexNAc(4)Hex(5)NeuAc(1)	N[+1914]	448.19	>sp|P01023|A2MG_HUMAN Alpha-2-macroglobulin OS=Homo sapiens OX=9606 GN=A2M PE=1 SV=3
K.VSN[+2221.788]QTLSLFFTVLQDVPVR.D	HexNAc(4)Hex(6)Fuc(1)NeuAc(1)	N[+2222]	490.14	>sp|P01023|A2MG_HUMAN Alpha-2-macroglobulin OS=Homo sapiens OX=9606 GN=A2M PE=1 SV=3
K.VSN[+2059.735]QTLSLFFTVLQDVPVR.D	HexNAc(4)Hex(5)Fuc(1)NeuAc(1)	N[+2060]	499.12	>sp|P01023|A2MG_HUMAN Alpha-2-macroglobulin OS=Homo sapiens OX=9606 GN=A2M PE=1 SV=3
K.VSN[+1864.634]QTLSLFFTVLQDVPVR.D	HexNAc(2)Hex(9)	N[+1865]	549.8	>sp|P01023|A2MG_HUMAN Alpha-2-macroglobulin OS=Homo sapiens OX=9606 GN=A2M PE=1 SV=3
K.VSN[+1702.581]QTLSLFFTVLQDVPVR.D	HexNAc(2)Hex(8)	N[+1703]	629.85	>sp|P01023|A2MG_HUMAN Alpha-2-macroglobulin OS=Homo sapiens OX=9606 GN=A2M PE=1 SV=3
K.KPQDQGLN[+1702.581]HTC[+57.021]NYYLQPEEDVTIGVWHTVPAVWWK.N	HexNAc(2)Hex(8)	C[+57], N[+1703]	371.54	>sp|Q8N2K0|ABD12_HUMAN Lysophosphatidylserine lipase ABHD12 OS=Homo sapiens OX=9606 GN=ABHD12 PE=1 SV=2
K.VVN[+1663.608]STTGPGEHLR.N	HexNAc(5)Hex(4)	N[+1664]	313.26	>sp|P07996|TSP1_HUMAN Thrombospondin-1 OS=Homo sapiens OX=9606 GN=THBS1 PE=1 SV=2
K.VVN[+1913.677]STTGPGEHLR.N	HexNAc(4)Hex(5)NeuAc(1)	N[+1914]	371.27	>sp|P07996|TSP1_HUMAN Thrombospondin-1 OS=Homo sapiens OX=9606 GN=THBS1 PE=1 SV=2
K.VVN[+1622.582]STTGPGEHLR.N	HexNAc(4)Hex(5)	N[+1623]	486.28	>sp|P07996|TSP1_HUMAN Thrombospondin-1 OS=Homo sapiens OX=9606 GN=THBS1 PE=1 SV=2
R.PVQGIPTYVLLN[+1864.634]TSGISTPAR.I	HexNAc(2)Hex(9)	N[+1865]	549.97	>sp|Q96RW7|HMCN1_HUMAN Hemicentin-1 OS=Homo sapiens OX=9606 GN=HMCN1 PE=1 SV=2
R.HLYTTTGGETDFTN[+2026.687]VTSLR.G	HexNAc(2)Hex(10)	N[+2027]	658.33	>sp|Q99523|SORT_HUMAN Sortilin OS=Homo sapiens OX=9606 GN=SORT1 PE=1 SV=3
K.TPMTN[+1702.581]SSIQFLDNAFR.K	HexNAc(2)Hex(8)	N[+1703]	421.85	>sp|P15586|GNS_HUMAN N-acetylglucosamine-6-sulfatase OS=Homo sapiens OX=9606 GN=GNS PE=1 SV=3
R.GPGIKPN[+1216.423]QTSK.M	HexNAc(2)Hex(5)	N[+1216]	360.08	>sp|P15586|GNS_HUMAN N-acetylglucosamine-6-sulfatase OS=Homo sapiens OX=9606 GN=GNS PE=1 SV=3
K.MN[+1540.529]FTGGDTC[+57.021]HK.V	HexNAc(2)Hex(7)	C[+57], N[+1541]	335.86	>sp|P11717|MPRI_HUMAN Cation-independent mannose-6-phosphate receptor OS=Homo sapiens OX=9606 GN=IGF2R PE=1 SV=3
K.MN[+1864.634]FTGGDTC[+57.021]HK.V	HexNAc(2)Hex(9)	C[+57], N[+1865]	368.4	>sp|P11717|MPRI_HUMAN Cation-independent mannose-6-phosphate receptor OS=Homo sapiens OX=9606 GN=IGF2R PE=1 SV=3
R.GNVISSHGNPILLN[+1378.476]SSIPEDPSIK.A	HexNAc(2)Hex(6)	N[+1378]	331.59	>sp|P21589|5NTD_HUMAN 5'-nucleotidase OS=Homo sapiens OX=9606 GN=NT5E PE=1 SV=1
R.GNVISSHGNPILLN[+1540.529]SSIPEDPSIK.A	HexNAc(2)Hex(7)	N[+1541]	334.16	>sp|P21589|5NTD_HUMAN 5'-nucleotidase OS=Homo sapiens OX=9606 GN=NT5E PE=1 SV=1
K.MN[+1702.581]FTGGDTC[+57.021]HK.V	HexNAc(2)Hex(8)	C[+57], N[+1703]	441.47	>sp|P11717|MPRI_HUMAN Cation-independent mannose-6-phosphate receptor OS=Homo sapiens OX=9606 GN=IGF2R PE=1 SV=3
R.IQPAPNN[+2026.687]GTHGSLNHLLK.V	HexNAc(2)Hex(10)	N[+2027]	331.32	>sp|O14638|ENPP3_HUMAN Ectonucleotide pyrophosphatase/phosphodiesterase family member 3 OS=Homo sapiens OX=9606 GN=ENPP3 PE=1 SV=2
R.IQPAPNN[+1864.634]GTHGSLNHLLK.V	HexNAc(2)Hex(9)	N[+1865]	352.05	>sp|O14638|ENPP3_HUMAN Ectonucleotide pyrophosphatase/phosphodiesterase family member 3 OS=Homo sapiens OX=9606 GN=ENPP3 PE=1 SV=2
R.IQPAPNN[+1702.581]GTHGSLNHLLK.V	HexNAc(2)Hex(8)	N[+1703]	415.42	>sp|O14638|ENPP3_HUMAN Ectonucleotide pyrophosphatase/phosphodiesterase family member 3 OS=Homo sapiens OX=9606 GN=ENPP3 PE=1 SV=2
K.TLTN[+1540.529]QTEAELATPEGIYERPVDYLPER.D	HexNAc(2)Hex(7)	N[+1541]	462.69	>sp|O15460|P4HA2_HUMAN Prolyl 4-hydroxylase subunit alpha-2 OS=Homo sapiens OX=9606 GN=P4HA2 PE=1 SV=1
K.TLTN[+1378.476]QTEAELATPEGIYERPVDYLPER.D	HexNAc(2)Hex(6)	N[+1378]	579.81	>sp|O15460|P4HA2_HUMAN Prolyl 4-hydroxylase subunit alpha-2 OS=Homo sapiens OX=9606 GN=P4HA2 PE=1 SV=1
K.LSQGN[+1540.529]TTLSINPVK.R	HexNAc(2)Hex(7)	N[+1541]	366.85	>sp|P13688|CEAM1_HUMAN Carcinoembryonic antigen-related cell adhesion molecule 1 OS=Homo sapiens OX=9606 GN=CEACAM1 PE=1 SV=2
K.LSQGN[+1378.476]TTLSINPVK.R	HexNAc(2)Hex(6)	N[+1378]	486.59	>sp|P13688|CEAM1_HUMAN Carcinoembryonic antigen-related cell adhesion molecule 1 OS=Homo sapiens OX=9606 GN=CEACAM1 PE=1 SV=2
R.EEQYN[+1444.534]STYR.V	HexNAc(4)Hex(3)Fuc(1)	N[+1445]	304.14	>sp|P0DOX5|IGG1_HUMAN Immunoglobulin gamma-1 heavy chain OS=Homo sapiens OX=9606 PE=1 SV=2
R.EEQYN[+1378.476]STYR.V	HexNAc(2)Hex(6)	N[+1378]	304.84	>sp|P0DOX5|IGG1_HUMAN Immunoglobulin gamma-1 heavy chain OS=Homo sapiens OX=9606 PE=1 SV=2
R.EEQYN[+1241.454]STYR.V	HexNAc(3)Hex(3)Fuc(1)	N[+1241]	305.12	>sp|P0DOX5|IGG1_HUMAN Immunoglobulin gamma-1 heavy chain OS=Homo sapiens OX=9606 PE=1 SV=2
R.EEQYN[+1216.423]STYR.V	HexNAc(2)Hex(5)	N[+1216]	312.64	>sp|P0DOX5|IGG1_HUMAN Immunoglobulin gamma-1 heavy chain OS=Homo sapiens OX=9606 PE=1 SV=2
R.EEQYN[+1606.587]STYR.V	HexNAc(4)Hex(4)Fuc(1)	N[+1607]	315.94	>sp|P0DOX5|IGG1_HUMAN Immunoglobulin gamma-1 heavy chain OS=Homo sapiens OX=9606 PE=1 SV=2
R.EEQYN[+1540.529]STYR.V	HexNAc(2)Hex(7)	N[+1541]	326.93	>sp|P0DOX5|IGG1_HUMAN Immunoglobulin gamma-1 heavy chain OS=Homo sapiens OX=9606 PE=1 SV=2
R.EEQYN[+1809.666]STYR.V	HexNAc(5)Hex(4)Fuc(1)	N[+1810]	337.22	>sp|P0DOX5|IGG1_HUMAN Immunoglobulin gamma-1 heavy chain OS=Homo sapiens OX=9606 PE=1 SV=2
R.EEQYN[+1694.603]STYR.V	HexNAc(3)Hex(4)Fuc(1)NeuAc(1)	N[+1695]	361.31	>sp|P0DOX5|IGG1_HUMAN Immunoglobulin gamma-1 heavy chain OS=Homo sapiens OX=9606 PE=1 SV=2
R.EEQYN[+1702.581]STYR.V	HexNAc(2)Hex(8)	N[+1703]	362.65	>sp|P0DOX5|IGG1_HUMAN Immunoglobulin gamma-1 heavy chain OS=Homo sapiens OX=9606 PE=1 SV=2
R.EEQYN[+1647.613]STYR.V	HexNAc(5)Hex(3)Fuc(1)	N[+1648]	366.57	>sp|P0DOX5|IGG1_HUMAN Immunoglobulin gamma-1 heavy chain OS=Homo sapiens OX=9606 PE=1 SV=2
R.EEQYN[+1054.370]STYR.V	HexNAc(2)Hex(4)	N[+1054]	418.36	>sp|P0DOX5|IGG1_HUMAN Immunoglobulin gamma-1 heavy chain OS=Homo sapiens OX=9606 PE=1 SV=2
R.EEQYN[+1768.640]STYR.V	HexNAc(4)Hex(5)Fuc(1)	N[+1769]	496.39	>sp|P0DOX5|IGG1_HUMAN Immunoglobulin gamma-1 heavy chain OS=Homo sapiens OX=9606 PE=1 SV=2
R.EEQYN[+1864.634]STYR.V	HexNAc(2)Hex(9)	N[+1865]	518.62	>sp|P0DOX5|IGG1_HUMAN Immunoglobulin gamma-1 heavy chain OS=Homo sapiens OX=9606 PE=1 SV=2
R.TDC[+57.021]DSSTTSLC[+57.021]SFPVAN[+1702.581]VSLTK.G	HexNAc(2)Hex(8)	C[+57]*2, N[+1703]	633.69	>sp|Q96G97|BSCL2_HUMAN Seipin OS=Homo sapiens OX=9606 GN=BSCL2 PE=1 SV=3
K.FVGTPEVN[+2350.830]QTTLYQR.Y	HexNAc(4)Hex(5)Fuc(1)NeuAc(2)	N[+2351]	309.93	>sp|P01033|TIMP1_HUMAN Metalloproteinase inhibitor 1 OS=Homo sapiens OX=9606 GN=TIMP1 PE=1 SV=1
K.FVGTPEVN[+1702.581]QTTLYQR.Y	HexNAc(2)Hex(8)	N[+1703]	609.47	>sp|P01033|TIMP1_HUMAN Metalloproteinase inhibitor 1 OS=Homo sapiens OX=9606 GN=TIMP1 PE=1 SV=1
K.GQTEIQVNC[+57.021]PPAVTEN[+1872.651]K.T	HexNAc(3)Hex(6)NeuAc(1)	C[+57], N[+1873]	408.13	>sp|Q16563|SYPL1_HUMAN Synaptophysin-like protein 1 OS=Homo sapiens OX=9606 GN=SYPL1 PE=1 SV=1
K.GQTEIQVNC[+57.021]PPAVTEN[+2018.708]K.T	HexNAc(3)Hex(6)Fuc(1)NeuAc(1)	C[+57], N[+2019]	426.83	>sp|Q16563|SYPL1_HUMAN Synaptophysin-like protein 1 OS=Homo sapiens OX=9606 GN=SYPL1 PE=1 SV=1
K.ITN[+2059.735]ISAVEMTPLPTC[+57.021]LQFNR.C	HexNAc(4)Hex(5)Fuc(1)NeuAc(1)	C[+57], N[+2060]	324.67	>sp|Q6UX71|PXDC2_HUMAN Plexin domain-containing protein 2 OS=Homo sapiens OX=9606 GN=PLXDC2 PE=1 SV=1
R.VFGSQN[+1378.476]LTTVK.L	HexNAc(2)Hex(6)	N[+1378]	305.19	>sp|Q9Y4L1|HYOU1_HUMAN Hypoxia up-regulated protein 1 OS=Homo sapiens OX=9606 GN=HYOU1 PE=1 SV=1
R.VFGSQN[+1540.529]LTTVK.L	HexNAc(2)Hex(7)	N[+1541]	322.23	>sp|Q9Y4L1|HYOU1_HUMAN Hypoxia up-regulated protein 1 OS=Homo sapiens OX=9606 GN=HYOU1 PE=1 SV=1
R.VFGSQN[+1216.423]LTTVK.L	HexNAc(2)Hex(5)	N[+1216]	354.69	>sp|Q9Y4L1|HYOU1_HUMAN Hypoxia up-regulated protein 1 OS=Homo sapiens OX=9606 GN=HYOU1 PE=1 SV=1
R.VFGSQN[+1864.634]LTTVK.L	HexNAc(2)Hex(9)	N[+1865]	392.15	>sp|Q9Y4L1|HYOU1_HUMAN Hypoxia up-regulated protein 1 OS=Homo sapiens OX=9606 GN=HYOU1 PE=1 SV=1
R.VFGSQN[+1702.581]LTTVK.L	HexNAc(2)Hex(8)	N[+1703]	423.89	>sp|Q9Y4L1|HYOU1_HUMAN Hypoxia up-regulated protein 1 OS=Homo sapiens OX=9606 GN=HYOU1 PE=1 SV=1
K.LQFDDN[+1872.651]GTYTC[+57.021]QVK.N	HexNAc(3)Hex(6)NeuAc(1)	C[+57], N[+1873]	305.04	>sp|O60487|MPZL2_HUMAN Myelin protein zero-like protein 2 OS=Homo sapiens OX=9606 GN=MPZL2 PE=1 SV=1
K.EN[+1702.581]GTDTVQEEEESPAEGSK.D	HexNAc(2)Hex(8)	N[+1703]	529.32	>sp|Q9Y4L1|HYOU1_HUMAN Hypoxia up-regulated protein 1 OS=Homo sapiens OX=9606 GN=HYOU1 PE=1 SV=1
K.EN[+1216.423]GTDTVQEEEESPAEGSK.D	HexNAc(2)Hex(5)	N[+1216]	930.4	>sp|Q9Y4L1|HYOU1_HUMAN Hypoxia up-regulated protein 1 OS=Homo sapiens OX=9606 GN=HYOU1 PE=1 SV=1
K.EN[+1378.476]GTDTVQEEEESPAEGSK.D	HexNAc(2)Hex(6)	N[+1378]	987.37	>sp|Q9Y4L1|HYOU1_HUMAN Hypoxia up-regulated protein 1 OS=Homo sapiens OX=9606 GN=HYOU1 PE=1 SV=1
K.EN[+1216.423]GTDTVQEEEESPAEGSKDEPGEQVELK.E	HexNAc(2)Hex(5)	N[+1216]	476.34	>sp|Q9Y4L1|HYOU1_HUMAN Hypoxia up-regulated protein 1 OS=Homo sapiens OX=9606 GN=HYOU1 PE=1 SV=1
R.QEC[+57.021]YAFN[+1540.529]GTQR.F	HexNAc(2)Hex(7)	C[+57], N[+1541]	310.7	>sp|P04440|DPB1_HUMAN HLA class II histocompatibility antigen, DP beta 1 chain OS=Homo sapiens OX=9606 GN=HLA-DPB1 PE=1 SV=1
R.QEC[+57.021]YAFN[+1378.476]GTQR.F	HexNAc(2)Hex(6)	C[+57], N[+1378]	347.32	>sp|P04440|DPB1_HUMAN HLA class II histocompatibility antigen, DP beta 1 chain OS=Homo sapiens OX=9606 GN=HLA-DPB1 PE=1 SV=1
R.QEC[+57.021]YAFN[+1702.581]GTQR.F	HexNAc(2)Hex(8)	C[+57], N[+1703]	507.03	>sp|P04440|DPB1_HUMAN HLA class II histocompatibility antigen, DP beta 1 chain OS=Homo sapiens OX=9606 GN=HLA-DPB1 PE=1 SV=1
R.LSALDNLLN[+1864.634]HSSMFLK.G	HexNAc(2)Hex(9)	N[+1865]	303	>sp|Q9Y4L1|HYOU1_HUMAN Hypoxia up-regulated protein 1 OS=Homo sapiens OX=9606 GN=HYOU1 PE=1 SV=1
R.LSALDNLLN[+1702.581]HSSMFLK.G	HexNAc(2)Hex(8)	N[+1703]	317.28	>sp|Q9Y4L1|HYOU1_HUMAN Hypoxia up-regulated protein 1 OS=Homo sapiens OX=9606 GN=HYOU1 PE=1 SV=1
K.VIN[+1864.634]ETWAWK.N	HexNAc(2)Hex(9)	N[+1865]	305.93	>sp|Q9Y4L1|HYOU1_HUMAN Hypoxia up-regulated protein 1 OS=Homo sapiens OX=9606 GN=HYOU1 PE=1 SV=1
K.VIN[+1702.581]ETWAWK.N	HexNAc(2)Hex(8)	N[+1703]	339.01	>sp|Q9Y4L1|HYOU1_HUMAN Hypoxia up-regulated protein 1 OS=Homo sapiens OX=9606 GN=HYOU1 PE=1 SV=1
K.N[+1216.423]ATLAEQAK.L	HexNAc(2)Hex(5)	N[+1216]	435.47	>sp|Q9Y4L1|HYOU1_HUMAN Hypoxia up-regulated protein 1 OS=Homo sapiens OX=9606 GN=HYOU1 PE=1 SV=1
K.N[+1540.529]ATLAEQAK.L	HexNAc(2)Hex(7)	N[+1541]	451.19	>sp|Q9Y4L1|HYOU1_HUMAN Hypoxia up-regulated protein 1 OS=Homo sapiens OX=9606 GN=HYOU1 PE=1 SV=1
K.N[+1702.581]ATLAEQAK.L	HexNAc(2)Hex(8)	N[+1703]	525.57	>sp|Q9Y4L1|HYOU1_HUMAN Hypoxia up-regulated protein 1 OS=Homo sapiens OX=9606 GN=HYOU1 PE=1 SV=1
K.N[+1378.476]ATLAEQAK.L	HexNAc(2)Hex(6)	N[+1378]	560.98	>sp|Q9Y4L1|HYOU1_HUMAN Hypoxia up-regulated protein 1 OS=Homo sapiens OX=9606 GN=HYOU1 PE=1 SV=1
K.DSLN[+1702.581]SSHPISSSVQSSEQIEEMFDSLSYFK.G	HexNAc(2)Hex(8)	N[+1703]	382.72	>sp|Q9UIQ6|LCAP_HUMAN Leucyl-cystinyl aminopeptidase OS=Homo sapiens OX=9606 GN=LNPEP PE=1 SV=3
R.AEPPLN[+1216.423]ASASDQGEK.V	HexNAc(2)Hex(5)	N[+1216]	322.79	>sp|Q9Y4L1|HYOU1_HUMAN Hypoxia up-regulated protein 1 OS=Homo sapiens OX=9606 GN=HYOU1 PE=1 SV=1
R.AEPPLN[+1444.534]ASASDQGEK.V	HexNAc(4)Hex(3)Fuc(1)	N[+1445]	362.98	>sp|Q9Y4L1|HYOU1_HUMAN Hypoxia up-regulated protein 1 OS=Homo sapiens OX=9606 GN=HYOU1 PE=1 SV=1
R.AEPPLN[+1362.481]ASASDQGEK.V	HexNAc(2)Hex(5)Fuc(1)	N[+1362]	439.56	>sp|Q9Y4L1|HYOU1_HUMAN Hypoxia up-regulated protein 1 OS=Homo sapiens OX=9606 GN=HYOU1 PE=1 SV=1
R.AEPPLN[+1378.476]ASASDQGEK.V	HexNAc(2)Hex(6)	N[+1378]	487.74	>sp|Q9Y4L1|HYOU1_HUMAN Hypoxia up-regulated protein 1 OS=Homo sapiens OX=9606 GN=HYOU1 PE=1 SV=1
R.AEPPLN[+1241.454]ASASDQGEK.V	HexNAc(3)Hex(3)Fuc(1)	N[+1241]	569.82	>sp|Q9Y4L1|HYOU1_HUMAN Hypoxia up-regulated protein 1 OS=Homo sapiens OX=9606 GN=HYOU1 PE=1 SV=1
R.AEPPLN[+1540.529]ASASDQGEK.V	HexNAc(2)Hex(7)	N[+1541]	633.28	>sp|Q9Y4L1|HYOU1_HUMAN Hypoxia up-regulated protein 1 OS=Homo sapiens OX=9606 GN=HYOU1 PE=1 SV=1
R.AEPPLN[+1702.581]ASASDQGEK.V	HexNAc(2)Hex(8)	N[+1703]	740.83	>sp|Q9Y4L1|HYOU1_HUMAN Hypoxia up-regulated protein 1 OS=Homo sapiens OX=9606 GN=HYOU1 PE=1 SV=1
K.HYTN[+1647.613]SSQDVTVPC[+57.021]R.V	HexNAc(5)Hex(3)Fuc(1)	C[+57], N[+1648]	303.25	>sp|P01877|IGHA2_HUMAN Immunoglobulin heavy constant alpha 2 OS=Homo sapiens OX=9606 GN=IGHA2 PE=1 SV=4
K.HYTN[+1444.534]SSQDVTVPC[+57.021]R.V	HexNAc(4)Hex(3)Fuc(1)	C[+57], N[+1445]	325.53	>sp|P01877|IGHA2_HUMAN Immunoglobulin heavy constant alpha 2 OS=Homo sapiens OX=9606 GN=IGHA2 PE=1 SV=4
K.HYTN[+2350.830]SSQDVTVPC[+57.021]R.V	HexNAc(4)Hex(5)Fuc(1)NeuAc(2)	C[+57], N[+2351]	327.27	>sp|P01877|IGHA2_HUMAN Immunoglobulin heavy constant alpha 2 OS=Homo sapiens OX=9606 GN=IGHA2 PE=1 SV=4
K.HYTN[+2553.910]SSQDVTVPC[+57.021]R.V	HexNAc(5)Hex(5)Fuc(1)NeuAc(2)	C[+57], N[+2554]	360.83	>sp|P01877|IGHA2_HUMAN Immunoglobulin heavy constant alpha 2 OS=Homo sapiens OX=9606 GN=IGHA2 PE=1 SV=4
K.HYTN[+1768.640]SSQDVTVPC[+57.021]R.V	HexNAc(4)Hex(5)Fuc(1)	C[+57], N[+1769]	383.42	>sp|P01877|IGHA2_HUMAN Immunoglobulin heavy constant alpha 2 OS=Homo sapiens OX=9606 GN=IGHA2 PE=1 SV=4
K.HYTN[+2100.761]SSQDVTVPC[+57.021]R.V	HexNAc(5)Hex(4)Fuc(1)NeuAc(1)	C[+57], N[+2101]	388.74	>sp|P01877|IGHA2_HUMAN Immunoglobulin heavy constant alpha 2 OS=Homo sapiens OX=9606 GN=IGHA2 PE=1 SV=4
K.HYTN[+1809.666]SSQDVTVPC[+57.021]R.V	HexNAc(5)Hex(4)Fuc(1)	C[+57], N[+1810]	390.89	>sp|P01877|IGHA2_HUMAN Immunoglobulin heavy constant alpha 2 OS=Homo sapiens OX=9606 GN=IGHA2 PE=1 SV=4
K.HYTN[+1241.454]SSQDVTVPC[+57.021]R.V	HexNAc(3)Hex(3)Fuc(1)	C[+57], N[+1241]	407.01	>sp|P01877|IGHA2_HUMAN Immunoglobulin heavy constant alpha 2 OS=Homo sapiens OX=9606 GN=IGHA2 PE=1 SV=4
K.HYTN[+2262.814]SSQDVTVPC[+57.021]R.V	HexNAc(5)Hex(5)Fuc(1)NeuAc(1)	C[+57], N[+2263]	409.68	>sp|P01877|IGHA2_HUMAN Immunoglobulin heavy constant alpha 2 OS=Homo sapiens OX=9606 GN=IGHA2 PE=1 SV=4
K.HYTN[+2059.735]SSQDVTVPC[+57.021]R.V	HexNAc(4)Hex(5)Fuc(1)NeuAc(1)	C[+57], N[+2060]	412.82	>sp|P01877|IGHA2_HUMAN Immunoglobulin heavy constant alpha 2 OS=Homo sapiens OX=9606 GN=IGHA2 PE=1 SV=4
K.HYTN[+1606.587]SSQDVTVPC[+57.021]R.V	HexNAc(4)Hex(4)Fuc(1)	C[+57], N[+1607]	413.8	>sp|P01877|IGHA2_HUMAN Immunoglobulin heavy constant alpha 2 OS=Homo sapiens OX=9606 GN=IGHA2 PE=1 SV=4
K.HYTN[+1971.719]SSQDVTVPC[+57.021]R.V	HexNAc(5)Hex(5)Fuc(1)	C[+57], N[+1972]	441.15	>sp|P01877|IGHA2_HUMAN Immunoglobulin heavy constant alpha 2 OS=Homo sapiens OX=9606 GN=IGHA2 PE=1 SV=4
K.HYTN[+1897.682]SSQDVTVPC[+57.021]R.V	HexNAc(4)Hex(4)Fuc(1)NeuAc(1)	C[+57], N[+1898]	446.11	>sp|P01877|IGHA2_HUMAN Immunoglobulin heavy constant alpha 2 OS=Homo sapiens OX=9606 GN=IGHA2 PE=1 SV=4
K.HYTN[+1540.529]SSQDVTVPC[+57.021]R.V	HexNAc(2)Hex(7)	C[+57], N[+1541]	466.42	>sp|P01877|IGHA2_HUMAN Immunoglobulin heavy constant alpha 2 OS=Homo sapiens OX=9606 GN=IGHA2 PE=1 SV=4
K.HYTN[+1378.476]SSQDVTVPC[+57.021]R.V	HexNAc(2)Hex(6)	C[+57], N[+1378]	530.32	>sp|P01877|IGHA2_HUMAN Immunoglobulin heavy constant alpha 2 OS=Homo sapiens OX=9606 GN=IGHA2 PE=1 SV=4
K.HYTN[+1864.634]SSQDVTVPC[+57.021]R.V	HexNAc(2)Hex(9)	C[+57], N[+1865]	612.49	>sp|P01877|IGHA2_HUMAN Immunoglobulin heavy constant alpha 2 OS=Homo sapiens OX=9606 GN=IGHA2 PE=1 SV=4
K.HYTN[+1216.423]SSQDVTVPC[+57.021]R.V	HexNAc(2)Hex(5)	C[+57], N[+1216]	613.68	>sp|P01877|IGHA2_HUMAN Immunoglobulin heavy constant alpha 2 OS=Homo sapiens OX=9606 GN=IGHA2 PE=1 SV=4
K.HYTN[+1702.581]SSQDVTVPC[+57.021]R.V	HexNAc(2)Hex(8)	C[+57], N[+1703]	652.66	>sp|P01877|IGHA2_HUMAN Immunoglobulin heavy constant alpha 2 OS=Homo sapiens OX=9606 GN=IGHA2 PE=1 SV=4
R.ITLHEN[+1565.560]R.T	HexNAc(3)Hex(5)Fuc(1)	N[+1566]	390.59	>sp|Q9NR99|MXRA5_HUMAN Matrix-remodeling-associated protein 5 OS=Homo sapiens OX=9606 GN=MXRA5 PE=1 SV=3
K.LEN[+2059.735]ISLPPGLSIHIHC[+57.021]TAK.A	HexNAc(4)Hex(5)Fuc(1)NeuAc(1)	C[+57], N[+2060]	304.97	>sp|Q9NR99|MXRA5_HUMAN Matrix-remodeling-associated protein 5 OS=Homo sapiens OX=9606 GN=MXRA5 PE=1 SV=3
R.ITVHGN[+1581.555]GSLDIR.S	HexNAc(3)Hex(6)	N[+1582]	433.77	>sp|Q9NR99|MXRA5_HUMAN Matrix-remodeling-associated protein 5 OS=Homo sapiens OX=9606 GN=MXRA5 PE=1 SV=3
R.EQIN[+1864.634]ITLDHR.C	HexNAc(2)Hex(9)	N[+1865]	331.78	>sp|Q02809|PLOD1_HUMAN Procollagen-lysine,2-oxoglutarate 5-dioxygenase 1 OS=Homo sapiens OX=9606 GN=PLOD1 PE=1 SV=2
R.EQIN[+1702.581]ITLDHR.C	HexNAc(2)Hex(8)	N[+1703]	340.11	>sp|Q02809|PLOD1_HUMAN Procollagen-lysine,2-oxoglutarate 5-dioxygenase 1 OS=Homo sapiens OX=9606 GN=PLOD1 PE=1 SV=2
R.EQIN[+1540.529]ITLDHR.C	HexNAc(2)Hex(7)	N[+1541]	349.24	>sp|Q02809|PLOD1_HUMAN Procollagen-lysine,2-oxoglutarate 5-dioxygenase 1 OS=Homo sapiens OX=9606 GN=PLOD1 PE=1 SV=2
R.EQIN[+1378.476]ITLDHR.C	HexNAc(2)Hex(6)	N[+1378]	419.83	>sp|Q02809|PLOD1_HUMAN Procollagen-lysine,2-oxoglutarate 5-dioxygenase 1 OS=Homo sapiens OX=9606 GN=PLOD1 PE=1 SV=2
K.TPLTAN[+1768.640]ITK.S	HexNAc(4)Hex(5)Fuc(1)	N[+1769]	315.59	>sp|P01877|IGHA2_HUMAN Immunoglobulin heavy constant alpha 2 OS=Homo sapiens OX=9606 GN=IGHA2 PE=1 SV=4
K.TPLTAN[+2059.735]ITK.S	HexNAc(4)Hex(5)Fuc(1)NeuAc(1)	N[+2060]	315.6	>sp|P01877|IGHA2_HUMAN Immunoglobulin heavy constant alpha 2 OS=Homo sapiens OX=9606 GN=IGHA2 PE=1 SV=4
K.TPLTAN[+1897.682]ITK.S	HexNAc(4)Hex(4)Fuc(1)NeuAc(1)	N[+1898]	326.04	>sp|P01877|IGHA2_HUMAN Immunoglobulin heavy constant alpha 2 OS=Homo sapiens OX=9606 GN=IGHA2 PE=1 SV=4
K.TPLTAN[+1971.719]ITK.S	HexNAc(5)Hex(5)Fuc(1)	N[+1972]	342.48	>sp|P01877|IGHA2_HUMAN Immunoglobulin heavy constant alpha 2 OS=Homo sapiens OX=9606 GN=IGHA2 PE=1 SV=4
K.TPLTAN[+2262.814]ITK.S	HexNAc(5)Hex(5)Fuc(1)NeuAc(1)	N[+2263]	344.25	>sp|P01877|IGHA2_HUMAN Immunoglobulin heavy constant alpha 2 OS=Homo sapiens OX=9606 GN=IGHA2 PE=1 SV=4
K.TPLTAN[+1216.423]ITK.S	HexNAc(2)Hex(5)	N[+1216]	353.97	>sp|P01877|IGHA2_HUMAN Immunoglobulin heavy constant alpha 2 OS=Homo sapiens OX=9606 GN=IGHA2 PE=1 SV=4
K.TPLTAN[+1864.634]ITK.S	HexNAc(2)Hex(9)	N[+1865]	377.16	>sp|P01877|IGHA2_HUMAN Immunoglobulin heavy constant alpha 2 OS=Homo sapiens OX=9606 GN=IGHA2 PE=1 SV=4
K.TPLTAN[+2100.761]ITK.S	HexNAc(5)Hex(4)Fuc(1)NeuAc(1)	N[+2101]	394.47	>sp|P01877|IGHA2_HUMAN Immunoglobulin heavy constant alpha 2 OS=Homo sapiens OX=9606 GN=IGHA2 PE=1 SV=4
K.TPLTAN[+1540.529]ITK.S	HexNAc(2)Hex(7)	N[+1541]	400.59	>sp|P01877|IGHA2_HUMAN Immunoglobulin heavy constant alpha 2 OS=Homo sapiens OX=9606 GN=IGHA2 PE=1 SV=4
K.TPLTAN[+1702.581]ITK.S	HexNAc(2)Hex(8)	N[+1703]	439.52	>sp|P01877|IGHA2_HUMAN Immunoglobulin heavy constant alpha 2 OS=Homo sapiens OX=9606 GN=IGHA2 PE=1 SV=4
K.TPLTAN[+1809.666]ITK.S	HexNAc(5)Hex(4)Fuc(1)	N[+1810]	457.25	>sp|P01877|IGHA2_HUMAN Immunoglobulin heavy constant alpha 2 OS=Homo sapiens OX=9606 GN=IGHA2 PE=1 SV=4
R.MAGKPTHIN[+1702.581]VSVVMAEADGTC[+57.021]Y.-	HexNAc(2)Hex(8)	C[+57], N[+1703]	331.89	>sp|P01877|IGHA2_HUMAN Immunoglobulin heavy constant alpha 2 OS=Homo sapiens OX=9606 GN=IGHA2 PE=1 SV=4
R.MAGKPTHIN[+2059.735]VSVVMAEADGTC[+57.021]Y.-	HexNAc(4)Hex(5)Fuc(1)NeuAc(1)	C[+57], N[+2060]	335.32	>sp|P01877|IGHA2_HUMAN Immunoglobulin heavy constant alpha 2 OS=Homo sapiens OX=9606 GN=IGHA2 PE=1 SV=4
R.MAGKPTHIN[+1540.529]VSVVMAEADGTC[+57.021]Y.-	HexNAc(2)Hex(7)	C[+57], N[+1541]	343.12	>sp|P01877|IGHA2_HUMAN Immunoglobulin heavy constant alpha 2 OS=Homo sapiens OX=9606 GN=IGHA2 PE=1 SV=4
R.MAGKPTHIN[+1378.476]VSVVMAEADGTC[+57.021]Y.-	HexNAc(2)Hex(6)	C[+57], N[+1378]	478.13	>sp|P01877|IGHA2_HUMAN Immunoglobulin heavy constant alpha 2 OS=Homo sapiens OX=9606 GN=IGHA2 PE=1 SV=4
R.MAGKPTHIN[+1216.423]VSVVMAEADGTC[+57.021]Y.-	HexNAc(2)Hex(5)	C[+57], N[+1216]	603.64	>sp|P01877|IGHA2_HUMAN Immunoglobulin heavy constant alpha 2 OS=Homo sapiens OX=9606 GN=IGHA2 PE=1 SV=4
K.LPTQN[+2204.772]ITFQTESSVAEQEAEFQSPK.Y	HexNAc(4)Hex(5)NeuAc(2)	N[+2205]	353.8	>sp|Q14624|ITIH4_HUMAN Inter-alpha-trypsin inhibitor heavy chain H4 OS=Homo sapiens OX=9606 GN=ITIH4 PE=1 SV=4
R.M[+15.995]AGKPTHIN[+1378.476]VSVVMAEADGTC[+57.021]Y.-	HexNAc(2)Hex(6)	C[+57], M[+16], N[+1378]	378.68	>sp|P01877|IGHA2_HUMAN Immunoglobulin heavy constant alpha 2 OS=Homo sapiens OX=9606 GN=IGHA2 PE=1 SV=4
R.NQALN[+2204.772]LSLAYSFVTPLTSMVVTKPDDQEQSQVAEKPMEGESR.N	HexNAc(4)Hex(5)NeuAc(2)	N[+2205]	459.41	>sp|Q14624|ITIH4_HUMAN Inter-alpha-trypsin inhibitor heavy chain H4 OS=Homo sapiens OX=9606 GN=ITIH4 PE=1 SV=4
K.GQTALGFLYASGLGVN[+1864.634]SSQAK.A	HexNAc(2)Hex(9)	N[+1865]	422.86	>sp|Q9UBV2|SE1L1_HUMAN Protein sel-1 homolog 1 OS=Homo sapiens OX=9606 GN=SEL1L PE=1 SV=3
K.GPYTLQGLLGC[+57.021]ELGPDN[+2059.735]TSVPTAK.F	HexNAc(4)Hex(5)Fuc(1)NeuAc(1)	C[+57], N[+2060]	301.45	>sp|P55899|FCGRN_HUMAN IgG receptor FcRn large subunit p51 OS=Homo sapiens OX=9606 GN=FCGRT PE=1 SV=1
K.GPYTLQGLLGC[+57.021]ELGPDN[+2350.830]TSVPTAK.F	HexNAc(4)Hex(5)Fuc(1)NeuAc(2)	C[+57], N[+2351]	304.47	>sp|P55899|FCGRN_HUMAN IgG receptor FcRn large subunit p51 OS=Homo sapiens OX=9606 GN=FCGRT PE=1 SV=1
K.GQTALGFLYASGLGVN[+1702.581]SSQAK.A	HexNAc(2)Hex(8)	N[+1703]	576.29	>sp|Q9UBV2|SE1L1_HUMAN Protein sel-1 homolog 1 OS=Homo sapiens OX=9606 GN=SEL1L PE=1 SV=3
K.SN[+2391.857]SSMHITDC[+57.021]R.L	HexNAc(5)Hex(4)Fuc(1)NeuAc(2)	C[+57], N[+2392]	343.59	>sp|P07998|RNAS1_HUMAN Ribonuclease pancreatic OS=Homo sapiens OX=9606 GN=RNASE1 PE=1 SV=4
K.SN[+1540.529]SSMHITDC[+57.021]R.L	HexNAc(2)Hex(7)	C[+57], N[+1541]	382.29	>sp|P07998|RNAS1_HUMAN Ribonuclease pancreatic OS=Homo sapiens OX=9606 GN=RNASE1 PE=1 SV=4
K.SN[+1702.581]SSMHITDC[+57.021]R.L	HexNAc(2)Hex(8)	C[+57], N[+1703]	513.6	>sp|P07998|RNAS1_HUMAN Ribonuclease pancreatic OS=Homo sapiens OX=9606 GN=RNASE1 PE=1 SV=4
K.SPFTGTWN[+1702.581]FTSC[+57.021]SER.H	HexNAc(2)Hex(8)	C[+57], N[+1703]	300.67	>sp|O60449|LY75_HUMAN Lymphocyte antigen 75 OS=Homo sapiens OX=9606 GN=LY75 PE=1 SV=3
K.SPFTGTWN[+1864.634]FTSC[+57.021]SER.H	HexNAc(2)Hex(9)	C[+57], N[+1865]	368.46	>sp|O60449|LY75_HUMAN Lymphocyte antigen 75 OS=Homo sapiens OX=9606 GN=LY75 PE=1 SV=3
R.C[+57.021]SMLIASN[+1702.581]ETWK.K	HexNAc(2)Hex(8)	C[+57], N[+1703]	307.19	>sp|O60449|LY75_HUMAN Lymphocyte antigen 75 OS=Homo sapiens OX=9606 GN=LY75 PE=1 SV=3
K.MYSEGSDIVPQSN[+1864.634]ETALHYFK.K	HexNAc(2)Hex(9)	N[+1865]	300.53	>sp|Q9UBV2|SE1L1_HUMAN Protein sel-1 homolog 1 OS=Homo sapiens OX=9606 GN=SEL1L PE=1 SV=3
R.DLGPTLAN[+1702.581]STHHNVR.L	HexNAc(2)Hex(8)	N[+1703]	314.43	>sp|P04062|GLCM_HUMAN Lysosomal acid glucosylceramidase OS=Homo sapiens OX=9606 GN=GBA PE=1 SV=3
R.DLGPTLAN[+1694.603]STHHNVR.L	HexNAc(3)Hex(4)Fuc(1)NeuAc(1)	N[+1695]	336.69	>sp|P04062|GLCM_HUMAN Lysosomal acid glucosylceramidase OS=Homo sapiens OX=9606 GN=GBA PE=1 SV=3
K.MYSEGSDIVPQSN[+1540.529]ETALHYFK.K	HexNAc(2)Hex(7)	N[+1541]	333.93	>sp|Q9UBV2|SE1L1_HUMAN Protein sel-1 homolog 1 OS=Homo sapiens OX=9606 GN=SEL1L PE=1 SV=3
K.MYSEGSDIVPQSN[+1702.581]ETALHYFK.K	HexNAc(2)Hex(8)	N[+1703]	370.36	>sp|Q9UBV2|SE1L1_HUMAN Protein sel-1 homolog 1 OS=Homo sapiens OX=9606 GN=SEL1L PE=1 SV=3
R.LAVTN[+1702.581]TTMTGTVLK.M	HexNAc(2)Hex(8)	N[+1703]	352.95	>sp|Q13586|STIM1_HUMAN Stromal interaction molecule 1 OS=Homo sapiens OX=9606 GN=STIM1 PE=1 SV=3
K.ADTHDEILEGLNFN[+2204.772]LTEIPEAQIHEGFQELLR.T	HexNAc(4)Hex(5)NeuAc(2)	N[+2205]	435.86	>sp|P01009|A1AT_HUMAN Alpha-1-antitrypsin OS=Homo sapiens OX=9606 GN=SERPINA1 PE=1 SV=3
K.MYSEGSDIVPQSN[+1694.603]ETALHYFK.K	HexNAc(3)Hex(4)Fuc(1)NeuAc(1)	N[+1695]	500.3	>sp|Q9UBV2|SE1L1_HUMAN Protein sel-1 homolog 1 OS=Homo sapiens OX=9606 GN=SEL1L PE=1 SV=3
R.WTPGAHGETFLHTN[+1702.581]YSLK.Y	HexNAc(2)Hex(8)	N[+1703]	340.21	>sp|O75462|CRLF1_HUMAN Cytokine receptor-like factor 1 OS=Homo sapiens OX=9606 GN=CRLF1 PE=1 SV=1
K.VVDDVSN[+1702.581]QTSC[+57.021]R.L	HexNAc(2)Hex(8)	C[+57], N[+1703]	302.46	>sp|O75462|CRLF1_HUMAN Cytokine receptor-like factor 1 OS=Homo sapiens OX=9606 GN=CRLF1 PE=1 SV=1
K.VVDDVSN[+2141.788]QTSC[+57.021]R.L	HexNAc(6)Hex(3)Fuc(1)NeuAc(1)	C[+57], N[+2142]	436.22	>sp|O75462|CRLF1_HUMAN Cytokine receptor-like factor 1 OS=Homo sapiens OX=9606 GN=CRLF1 PE=1 SV=1
R.EASIVGEN[+1864.634]ETYPR.A	HexNAc(2)Hex(9)	N[+1865]	545.74	>sp|Q9UBV2|SE1L1_HUMAN Protein sel-1 homolog 1 OS=Homo sapiens OX=9606 GN=SEL1L PE=1 SV=3
K.YLGN[+2569.905]ATAIFFLPDEGK.L	HexNAc(5)Hex(6)NeuAc(2)	N[+2570]	313.1	>sp|P01009|A1AT_HUMAN Alpha-1-antitrypsin OS=Homo sapiens OX=9606 GN=SERPINA1 PE=1 SV=3
K.YLGN[+3007.058]ATAIFFLPDEGK.L	HexNAc(5)Hex(6)Fuc(1)NeuAc(3)	N[+3007]	314.65	>sp|P01009|A1AT_HUMAN Alpha-1-antitrypsin OS=Homo sapiens OX=9606 GN=SERPINA1 PE=1 SV=3
K.YLGN[+2861.000]ATAIFFLPDEGK.L	HexNAc(5)Hex(6)NeuAc(3)	N[+2861]	321.37	>sp|P01009|A1AT_HUMAN Alpha-1-antitrypsin OS=Homo sapiens OX=9606 GN=SERPINA1 PE=1 SV=3
K.YLGN[+2350.830]ATAIFFLPDEGK.L	HexNAc(4)Hex(5)Fuc(1)NeuAc(2)	N[+2351]	344.01	>sp|P01009|A1AT_HUMAN Alpha-1-antitrypsin OS=Homo sapiens OX=9606 GN=SERPINA1 PE=1 SV=3
K.YLGN[+2059.735]ATAIFFLPDEGK.L	HexNAc(4)Hex(5)Fuc(1)NeuAc(1)	N[+2060]	357.7	>sp|P01009|A1AT_HUMAN Alpha-1-antitrypsin OS=Homo sapiens OX=9606 GN=SERPINA1 PE=1 SV=3
K.YLGN[+2204.772]ATAIFFLPDEGK.L	HexNAc(4)Hex(5)NeuAc(2)	N[+2205]	382.65	>sp|P01009|A1AT_HUMAN Alpha-1-antitrypsin OS=Homo sapiens OX=9606 GN=SERPINA1 PE=1 SV=3
K.YLGN[+2221.788]ATAIFFLPDEGK.L	HexNAc(4)Hex(6)Fuc(1)NeuAc(1)	N[+2222]	472.37	>sp|P01009|A1AT_HUMAN Alpha-1-antitrypsin OS=Homo sapiens OX=9606 GN=SERPINA1 PE=1 SV=3
K.YLGN[+1913.677]ATAIFFLPDEGK.L	HexNAc(4)Hex(5)NeuAc(1)	N[+1914]	487.93	>sp|P01009|A1AT_HUMAN Alpha-1-antitrypsin OS=Homo sapiens OX=9606 GN=SERPINA1 PE=1 SV=3
K.YLGN[+2204.772]ATAIFFLPDEGKLQHLENELTHDIITK.F	HexNAc(4)Hex(5)NeuAc(2)	N[+2205]	313.33	>sp|P01009|A1AT_HUMAN Alpha-1-antitrypsin OS=Homo sapiens OX=9606 GN=SERPINA1 PE=1 SV=3
R.VWDTAVGLN[+2350.830]HTAEPSLQTLER.Q	HexNAc(4)Hex(5)Fuc(1)NeuAc(2)	N[+2351]	302.76	>sp|Q9C0H2|TTYH3_HUMAN Protein tweety homolog 3 OS=Homo sapiens OX=9606 GN=TTYH3 PE=1 SV=3
R.VQEVLN[+2350.830]GTEVNLQHLTALVDC[+57.021]R.S	HexNAc(4)Hex(5)Fuc(1)NeuAc(2)	C[+57], N[+2351]	313.02	>sp|Q9C0H2|TTYH3_HUMAN Protein tweety homolog 3 OS=Homo sapiens OX=9606 GN=TTYH3 PE=1 SV=3
K.GAFISN[+2204.772]FSMTVDGK.T	HexNAc(4)Hex(5)NeuAc(2)	N[+2205]	446.98	>sp|P19823|ITIH2_HUMAN Inter-alpha-trypsin inhibitor heavy chain H2 OS=Homo sapiens OX=9606 GN=ITIH2 PE=1 SV=2
R.HPDAVAWAN[+1540.529]LTNAIR.E	HexNAc(2)Hex(7)	N[+1541]	356.31	>sp|Q8NHP8|PLBL2_HUMAN Putative phospholipase B-like 2 OS=Homo sapiens OX=9606 GN=PLBD2 PE=1 SV=2
R.N[+1540.529]QSLVQDMDSMVR.L	HexNAc(2)Hex(7)	N[+1541]	333	>sp|Q8NHP8|PLBL2_HUMAN Putative phospholipase B-like 2 OS=Homo sapiens OX=9606 GN=PLBD2 PE=1 SV=2
R.NYIVPILWLN[+1864.634]ETGTIGDEK.A	HexNAc(2)Hex(9)	N[+1865]	701.76	>sp|P16671|CD36_HUMAN Platelet glycoprotein 4 OS=Homo sapiens OX=9606 GN=CD36 PE=1 SV=2
K.LQAPLN[+2204.772]YTEFQKPIC[+57.021]LPSK.G	HexNAc(4)Hex(5)NeuAc(2)	C[+57], N[+2205]	338.82	>sp|P03952|KLKB1_HUMAN Plasma kallikrein OS=Homo sapiens OX=9606 GN=KLKB1 PE=1 SV=1
K.LQAPLN[+1913.677]YTEFQKPIC[+57.021]LPSK.G	HexNAc(4)Hex(5)NeuAc(1)	C[+57], N[+1914]	401.55	>sp|P03952|KLKB1_HUMAN Plasma kallikrein OS=Homo sapiens OX=9606 GN=KLKB1 PE=1 SV=1
K.GMC[+57.021]YFTN[+1540.529]GTER.V	HexNAc(2)Hex(7)	C[+57], N[+1541]	302.22	>sp|P05538|DQB2_HUMAN HLA class II histocompatibility antigen, DQ beta 2 chain OS=Homo sapiens OX=9606 GN=HLA-DQB2 PE=1 SV=2
K.GMC[+57.021]YFTN[+1864.634]GTER.V	HexNAc(2)Hex(9)	C[+57], N[+1865]	344.43	>sp|P05538|DQB2_HUMAN HLA class II histocompatibility antigen, DQ beta 2 chain OS=Homo sapiens OX=9606 GN=HLA-DQB2 PE=1 SV=2
K.GMC[+57.021]YFTN[+1702.581]GTER.V	HexNAc(2)Hex(8)	C[+57], N[+1703]	406.08	>sp|P05538|DQB2_HUMAN HLA class II histocompatibility antigen, DQ beta 2 chain OS=Homo sapiens OX=9606 GN=HLA-DQB2 PE=1 SV=2
K.KLN[+1548.545]YTLSQGHR.V	HexNAc(3)Hex(4)NeuAc(1)	N[+1549]	308.61	>sp|P15144|AMPN_HUMAN Aminopeptidase N OS=Homo sapiens OX=9606 GN=ANPEP PE=1 SV=4
K.KLN[+1913.677]YTLSQGHR.V	HexNAc(4)Hex(5)NeuAc(1)	N[+1914]	361.67	>sp|P15144|AMPN_HUMAN Aminopeptidase N OS=Homo sapiens OX=9606 GN=ANPEP PE=1 SV=4
K.KLN[+1622.582]YTLSQGHR.V	HexNAc(4)Hex(5)	N[+1623]	369.83	>sp|P15144|AMPN_HUMAN Aminopeptidase N OS=Homo sapiens OX=9606 GN=ANPEP PE=1 SV=4
R.IN[+1864.634]TTADEKDPTNPFR.F	HexNAc(2)Hex(9)	N[+1865]	396.4	>sp|O14672|ADA10_HUMAN Disintegrin and metalloproteinase domain-containing protein 10 OS=Homo sapiens OX=9606 GN=ADAM10 PE=1 SV=1
R.IN[+1702.581]TTADEKDPTNPFR.F	HexNAc(2)Hex(8)	N[+1703]	406.09	>sp|O14672|ADA10_HUMAN Disintegrin and metalloproteinase domain-containing protein 10 OS=Homo sapiens OX=9606 GN=ADAM10 PE=1 SV=1
R.IN[+1540.529]TTADEKDPTNPFR.F	HexNAc(2)Hex(7)	N[+1541]	410.84	>sp|O14672|ADA10_HUMAN Disintegrin and metalloproteinase domain-containing protein 10 OS=Homo sapiens OX=9606 GN=ADAM10 PE=1 SV=1
K.VFKPPSSTEALN[+1702.581]DSQEFPFPETPTK.V	HexNAc(2)Hex(8)	N[+1703]	306.02	>sp|Q4ZIN3|MBRL_HUMAN Membralin OS=Homo sapiens OX=9606 GN=TMEM259 PE=1 SV=1
K.MVSHHN[+2204.772]LTTGATLINEQWLLTTAK.N	HexNAc(4)Hex(5)NeuAc(2)	N[+2205]	303.59	>sp|P00738|HPT_HUMAN Haptoglobin OS=Homo sapiens OX=9606 GN=HP PE=1 SV=1
K.MVSHHN[+1913.677]LTTGATLINEQWLLTTAK.N	HexNAc(4)Hex(5)NeuAc(1)	N[+1914]	307.45	>sp|P00738|HPT_HUMAN Haptoglobin OS=Homo sapiens OX=9606 GN=HP PE=1 SV=1
K.MVSHHN[+1702.581]LTTGATLINEQWLLTTAK.N	HexNAc(2)Hex(8)	N[+1703]	315.88	>sp|P00738|HPT_HUMAN Haptoglobin OS=Homo sapiens OX=9606 GN=HP PE=1 SV=1
K.MVSHHN[+2569.905]LTTGATLINEQWLLTTAK.N	HexNAc(5)Hex(6)NeuAc(2)	N[+2570]	337.37	>sp|P00738|HPT_HUMAN Haptoglobin OS=Homo sapiens OX=9606 GN=HP PE=1 SV=1
K.MVSHHN[+2861.000]LTTGATLINEQWLLTTAK.N	HexNAc(5)Hex(6)NeuAc(3)	N[+2861]	436.86	>sp|P00738|HPT_HUMAN Haptoglobin OS=Homo sapiens OX=9606 GN=HP PE=1 SV=1
K.SAFDPPDIPVC[+57.021]LLGN[+1864.634]R.T	HexNAc(2)Hex(9)	C[+57], N[+1865]	370.36	>sp|Q9Y666|S12A7_HUMAN Solute carrier family 12 member 7 OS=Homo sapiens OX=9606 GN=SLC12A7 PE=1 SV=3
K.SAFDPPDIPVC[+57.021]LLGN[+1702.581]R.T	HexNAc(2)Hex(8)	C[+57], N[+1703]	409.96	>sp|Q9Y666|S12A7_HUMAN Solute carrier family 12 member 7 OS=Homo sapiens OX=9606 GN=SLC12A7 PE=1 SV=3
K.M[+15.995]VSHHN[+1913.677]LTTGATLINEQWLLTTAK.N	HexNAc(4)Hex(5)NeuAc(1)	M[+16], N[+1914]	308.89	>sp|P00738|HPT_HUMAN Haptoglobin OS=Homo sapiens OX=9606 GN=HP PE=1 SV=1
K.M[+15.995]VSHHN[+2204.772]LTTGATLINEQWLLTTAK.N	HexNAc(4)Hex(5)NeuAc(2)	M[+16], N[+2205]	407.27	>sp|P00738|HPT_HUMAN Haptoglobin OS=Homo sapiens OX=9606 GN=HP PE=1 SV=1
R.N[+1864.634]VTTVLNDPNPIWLVGR.A	HexNAc(2)Hex(9)	N[+1865]	668.16	>sp|Q9H6L2|TM231_HUMAN Transmembrane protein 231 OS=Homo sapiens OX=9606 GN=TMEM231 PE=1 SV=1
K.VYC[+57.021]N[+1378.476]FTAGGSTC[+57.021]VFPDKK.S	HexNAc(2)Hex(6)	C[+57]*2, N[+1378]	346.73	>sp|P20908|CO5A1_HUMAN Collagen alpha-1(V) chain OS=Homo sapiens OX=9606 GN=COL5A1 PE=1 SV=3
K.VVLHPN[+2861.000]YSQVDIGLIK.L	HexNAc(5)Hex(6)NeuAc(3)	N[+2861]	303.08	>sp|P00738|HPT_HUMAN Haptoglobin OS=Homo sapiens OX=9606 GN=HP PE=1 SV=1
K.VVLHPN[+2569.905]YSQVDIGLIK.L	HexNAc(5)Hex(6)NeuAc(2)	N[+2570]	303.94	>sp|P00738|HPT_HUMAN Haptoglobin OS=Homo sapiens OX=9606 GN=HP PE=1 SV=1
K.VVLHPN[+1913.677]YSQVDIGLIK.L	HexNAc(4)Hex(5)NeuAc(1)	N[+1914]	308.04	>sp|P00738|HPT_HUMAN Haptoglobin OS=Homo sapiens OX=9606 GN=HP PE=1 SV=1
K.VVLHPN[+2278.809]YSQVDIGLIK.L	HexNAc(5)Hex(6)NeuAc(1)	N[+2279]	314.15	>sp|P00738|HPT_HUMAN Haptoglobin OS=Homo sapiens OX=9606 GN=HP PE=1 SV=1
K.VVLHPN[+2204.772]YSQVDIGLIK.L	HexNAc(4)Hex(5)NeuAc(2)	N[+2205]	343.69	>sp|P00738|HPT_HUMAN Haptoglobin OS=Homo sapiens OX=9606 GN=HP PE=1 SV=1
K.VVLHPN[+2350.830]YSQVDIGLIK.L	HexNAc(4)Hex(5)Fuc(1)NeuAc(2)	N[+2351]	387.11	>sp|P00738|HPT_HUMAN Haptoglobin OS=Homo sapiens OX=9606 GN=HP PE=1 SV=1
K.VVLHPN[+3007.058]YSQVDIGLIK.L	HexNAc(5)Hex(6)Fuc(1)NeuAc(3)	N[+3007]	414.62	>sp|P00738|HPT_HUMAN Haptoglobin OS=Homo sapiens OX=9606 GN=HP PE=1 SV=1
K.VVLHPN[+1548.545]YSQVDIGLIK.L	HexNAc(3)Hex(4)NeuAc(1)	N[+1549]	482.03	>sp|P00738|HPT_HUMAN Haptoglobin OS=Homo sapiens OX=9606 GN=HP PE=1 SV=1
R.YHYN[+1378.476]GTFEDGK.K	HexNAc(2)Hex(6)	N[+1378]	359.65	>sp|Q96AY3|FKB10_HUMAN Peptidyl-prolyl cis-trans isomerase FKBP10 OS=Homo sapiens OX=9606 GN=FKBP10 PE=1 SV=1
R.YHYN[+1702.581]GTFEDGK.K	HexNAc(2)Hex(8)	N[+1703]	524.54	>sp|Q96AY3|FKB10_HUMAN Peptidyl-prolyl cis-trans isomerase FKBP10 OS=Homo sapiens OX=9606 GN=FKBP10 PE=1 SV=1
R.YHYN[+1540.529]GTFEDGK.K	HexNAc(2)Hex(7)	N[+1541]	548.61	>sp|Q96AY3|FKB10_HUMAN Peptidyl-prolyl cis-trans isomerase FKBP10 OS=Homo sapiens OX=9606 GN=FKBP10 PE=1 SV=1
R.VQN[+2204.772]VSVLSIC[+57.021]DFR.E	HexNAc(4)Hex(5)NeuAc(2)	C[+57], N[+2205]	390.69	>sp|Q12884|SEPR_HUMAN Prolyl endopeptidase FAP OS=Homo sapiens OX=9606 GN=FAP PE=1 SV=5
K.HTNMN[+1702.581]LTQLK.V	HexNAc(2)Hex(8)	N[+1703]	469.16	>sp|Q15165|PON2_HUMAN Serum paraoxonase/arylesterase 2 OS=Homo sapiens OX=9606 GN=PON2 PE=1 SV=4
R.YHYN[+1702.581]GTFEDGKK.F	HexNAc(2)Hex(8)	N[+1703]	306.52	>sp|Q96AY3|FKB10_HUMAN Peptidyl-prolyl cis-trans isomerase FKBP10 OS=Homo sapiens OX=9606 GN=FKBP10 PE=1 SV=1
R.YHYN[+1378.476]GTFEDGKK.F	HexNAc(2)Hex(6)	N[+1378]	311.07	>sp|Q96AY3|FKB10_HUMAN Peptidyl-prolyl cis-trans isomerase FKBP10 OS=Homo sapiens OX=9606 GN=FKBP10 PE=1 SV=1
R.YHYN[+1216.423]GTFEDGKK.F	HexNAc(2)Hex(5)	N[+1216]	318.05	>sp|Q96AY3|FKB10_HUMAN Peptidyl-prolyl cis-trans isomerase FKBP10 OS=Homo sapiens OX=9606 GN=FKBP10 PE=1 SV=1
R.YHYN[+1540.529]GTLLDGTSFDTSYSK.G	HexNAc(2)Hex(7)	N[+1541]	319.66	>sp|Q96AY3|FKB10_HUMAN Peptidyl-prolyl cis-trans isomerase FKBP10 OS=Homo sapiens OX=9606 GN=FKBP10 PE=1 SV=1
R.YHYN[+1702.581]GTLLDGTSFDTSYSK.G	HexNAc(2)Hex(8)	N[+1703]	333.24	>sp|Q96AY3|FKB10_HUMAN Peptidyl-prolyl cis-trans isomerase FKBP10 OS=Homo sapiens OX=9606 GN=FKBP10 PE=1 SV=1
R.YHYN[+1864.634]GTLLDGTSFDTSYSK.G	HexNAc(2)Hex(9)	N[+1865]	370.09	>sp|Q96AY3|FKB10_HUMAN Peptidyl-prolyl cis-trans isomerase FKBP10 OS=Homo sapiens OX=9606 GN=FKBP10 PE=1 SV=1
R.YHYN[+1866.688]GTLLDGTSFDTSYSK.G	HexNAc(6)Hex(4)	N[+1867]	385.34	>sp|Q96AY3|FKB10_HUMAN Peptidyl-prolyl cis-trans isomerase FKBP10 OS=Homo sapiens OX=9606 GN=FKBP10 PE=1 SV=1
K.AIN[+1702.581]QTAVEC[+57.021]TWTGPR.N	HexNAc(2)Hex(8)	C[+57], N[+1703]	407.29	>sp|Q92673|SORL_HUMAN Sortilin-related receptor OS=Homo sapiens OX=9606 GN=SORL1 PE=1 SV=2
K.AIN[+1540.529]QTAVEC[+57.021]TWTGPR.N	HexNAc(2)Hex(7)	C[+57], N[+1541]	419.49	>sp|Q92673|SORL_HUMAN Sortilin-related receptor OS=Homo sapiens OX=9606 GN=SORL1 PE=1 SV=2
K.SLTTSLHN[+1378.476]K.T	HexNAc(2)Hex(6)	N[+1378]	302.39	>sp|Q92673|SORL_HUMAN Sortilin-related receptor OS=Homo sapiens OX=9606 GN=SORL1 PE=1 SV=2
R.YHYN[+1864.634]GSLMDGTLFDSSYSR.N	HexNAc(2)Hex(9)	N[+1865]	315.11	>sp|Q96AY3|FKB10_HUMAN Peptidyl-prolyl cis-trans isomerase FKBP10 OS=Homo sapiens OX=9606 GN=FKBP10 PE=1 SV=1
R.YHYN[+1540.529]GSLMDGTLFDSSYSR.N	HexNAc(2)Hex(7)	N[+1541]	441.63	>sp|Q96AY3|FKB10_HUMAN Peptidyl-prolyl cis-trans isomerase FKBP10 OS=Homo sapiens OX=9606 GN=FKBP10 PE=1 SV=1
R.YHYN[+1704.635]GSLMDGTLFDSSYSR.N	HexNAc(6)Hex(3)	N[+1705]	443.49	>sp|Q96AY3|FKB10_HUMAN Peptidyl-prolyl cis-trans isomerase FKBP10 OS=Homo sapiens OX=9606 GN=FKBP10 PE=1 SV=1
R.YHYN[+1702.581]GSLMDGTLFDSSYSR.N	HexNAc(2)Hex(8)	N[+1703]	499.92	>sp|Q96AY3|FKB10_HUMAN Peptidyl-prolyl cis-trans isomerase FKBP10 OS=Homo sapiens OX=9606 GN=FKBP10 PE=1 SV=1
K.LQFDDN[+1540.529]GTYTC[+57.021]QVK.N	HexNAc(2)Hex(7)	C[+57], N[+1541]	517.82	>sp|O60487|MPZL2_HUMAN Myelin protein zero-like protein 2 OS=Homo sapiens OX=9606 GN=MPZL2 PE=1 SV=1
R.YHYN[+1702.581]GSLM[+15.995]DGTLFDSSYSR.N	HexNAc(2)Hex(8)	M[+16], N[+1703]	361.49	>sp|Q96AY3|FKB10_HUMAN Peptidyl-prolyl cis-trans isomerase FKBP10 OS=Homo sapiens OX=9606 GN=FKBP10 PE=1 SV=1
R.FINYN[+1540.529]QTVSR.M	HexNAc(2)Hex(7)	N[+1541]	314.53	>sp|Q8N766|EMC1_HUMAN ER membrane protein complex subunit 1 OS=Homo sapiens OX=9606 GN=EMC1 PE=1 SV=1
R.FINYN[+1702.581]QTVSR.M	HexNAc(2)Hex(8)	N[+1703]	498.52	>sp|Q8N766|EMC1_HUMAN ER membrane protein complex subunit 1 OS=Homo sapiens OX=9606 GN=EMC1 PE=1 SV=1
R.FINYN[+1864.634]QTVSR.M	HexNAc(2)Hex(9)	N[+1865]	533.56	>sp|Q8N766|EMC1_HUMAN ER membrane protein complex subunit 1 OS=Homo sapiens OX=9606 GN=EMC1 PE=1 SV=1
R.N[+1540.529]HTYNTYIGQGYIIPGMDQGLQGAC[+57.021]MGER.R	HexNAc(2)Hex(7)	C[+57], N[+1541]	314.34	>sp|Q96AY3|FKB10_HUMAN Peptidyl-prolyl cis-trans isomerase FKBP10 OS=Homo sapiens OX=9606 GN=FKBP10 PE=1 SV=1
R.N[+1378.476]HTYNTYIGQGYIIPGMDQGLQGAC[+57.021]MGER.R	HexNAc(2)Hex(6)	C[+57], N[+1378]	446.04	>sp|Q96AY3|FKB10_HUMAN Peptidyl-prolyl cis-trans isomerase FKBP10 OS=Homo sapiens OX=9606 GN=FKBP10 PE=1 SV=1
R.YHYN[+1378.476]C[+57.021]SLLDGTQLFTSHDYGAPQEATLGANK.V	HexNAc(2)Hex(6)	C[+57], N[+1378]	390.65	>sp|Q96AY3|FKB10_HUMAN Peptidyl-prolyl cis-trans isomerase FKBP10 OS=Homo sapiens OX=9606 GN=FKBP10 PE=1 SV=1
R.YHYN[+1540.529]C[+57.021]SLLDGTQLFTSHDYGAPQEATLGANK.V	HexNAc(2)Hex(7)	C[+57], N[+1541]	394.36	>sp|Q96AY3|FKB10_HUMAN Peptidyl-prolyl cis-trans isomerase FKBP10 OS=Homo sapiens OX=9606 GN=FKBP10 PE=1 SV=1
R.YHYN[+1702.581]C[+57.021]SLLDGTQLFTSHDYGAPQEATLGANK.V	HexNAc(2)Hex(8)	C[+57], N[+1703]	395.86	>sp|Q96AY3|FKB10_HUMAN Peptidyl-prolyl cis-trans isomerase FKBP10 OS=Homo sapiens OX=9606 GN=FKBP10 PE=1 SV=1
R.YHYN[+1216.423]C[+57.021]SLLDGTQLFTSHDYGAPQEATLGANK.V	HexNAc(2)Hex(5)	C[+57], N[+1216]	446.4	>sp|Q96AY3|FKB10_HUMAN Peptidyl-prolyl cis-trans isomerase FKBP10 OS=Homo sapiens OX=9606 GN=FKBP10 PE=1 SV=1
R.YHYN[+1864.634]C[+57.021]SLLDGTQLFTSHDYGAPQEATLGANK.V	HexNAc(2)Hex(9)	C[+57], N[+1865]	561.07	>sp|Q96AY3|FKB10_HUMAN Peptidyl-prolyl cis-trans isomerase FKBP10 OS=Homo sapiens OX=9606 GN=FKBP10 PE=1 SV=1
R.LPHDC[+57.021]FQN[+2059.735]ATNSFYYDVGR.C	HexNAc(4)Hex(5)Fuc(1)NeuAc(1)	C[+57], N[+2060]	374.02	>sp|O75339|CILP1_HUMAN Cartilage intermediate layer protein 1 OS=Homo sapiens OX=9606 GN=CILP PE=1 SV=4
R.DVN[+1540.529]C[+57.021]SVMGPQEK.K	HexNAc(2)Hex(7)	C[+57], N[+1541]	421.68	>sp|P53634|CATC_HUMAN Dipeptidyl peptidase 1 OS=Homo sapiens OX=9606 GN=CTSC PE=1 SV=2
R.DVN[+1216.423]C[+57.021]SVMGPQEK.K	HexNAc(2)Hex(5)	C[+57], N[+1216]	507.55	>sp|P53634|CATC_HUMAN Dipeptidyl peptidase 1 OS=Homo sapiens OX=9606 GN=CTSC PE=1 SV=2
R.DVN[+1378.476]C[+57.021]SVMGPQEK.K	HexNAc(2)Hex(6)	C[+57], N[+1378]	564.51	>sp|P53634|CATC_HUMAN Dipeptidyl peptidase 1 OS=Homo sapiens OX=9606 GN=CTSC PE=1 SV=2
R.DVN[+1362.481]C[+57.021]SVMGPQEK.K	HexNAc(2)Hex(5)Fuc(1)	C[+57], N[+1362]	594.62	>sp|P53634|CATC_HUMAN Dipeptidyl peptidase 1 OS=Homo sapiens OX=9606 GN=CTSC PE=1 SV=2
R.DVN[+1540.529]C[+57.021]SVM[+15.995]GPQEK.K	HexNAc(2)Hex(7)	C[+57], M[+16], N[+1541]	470.81	>sp|P53634|CATC_HUMAN Dipeptidyl peptidase 1 OS=Homo sapiens OX=9606 GN=CTSC PE=1 SV=2
K.VTTYC[+57.021]N[+1216.423]ETMTGWVHDVLGR.N	HexNAc(2)Hex(5)	C[+57], N[+1216]	422.85	>sp|P53634|CATC_HUMAN Dipeptidyl peptidase 1 OS=Homo sapiens OX=9606 GN=CTSC PE=1 SV=2
K.VTTYC[+57.021]N[+1540.529]ETMTGWVHDVLGR.N	HexNAc(2)Hex(7)	C[+57], N[+1541]	433.13	>sp|P53634|CATC_HUMAN Dipeptidyl peptidase 1 OS=Homo sapiens OX=9606 GN=CTSC PE=1 SV=2
K.VTTYC[+57.021]N[+1378.476]ETMTGWVHDVLGR.N	HexNAc(2)Hex(6)	C[+57], N[+1378]	459.7	>sp|P53634|CATC_HUMAN Dipeptidyl peptidase 1 OS=Homo sapiens OX=9606 GN=CTSC PE=1 SV=2
K.VTTYC[+57.021]N[+1702.581]ETMTGWVHDVLGR.N	HexNAc(2)Hex(8)	C[+57], N[+1703]	462.23	>sp|P53634|CATC_HUMAN Dipeptidyl peptidase 1 OS=Homo sapiens OX=9606 GN=CTSC PE=1 SV=2
K.VTTYC[+57.021]N[+1540.529]ETM[+15.995]TGWVHDVLGR.N	HexNAc(2)Hex(7)	C[+57], M[+16], N[+1541]	342.79	>sp|P53634|CATC_HUMAN Dipeptidyl peptidase 1 OS=Homo sapiens OX=9606 GN=CTSC PE=1 SV=2
R.ILTN[+2350.830]NSQTPILSPQEVVSC[+57.021]SQYAQGC[+57.021]EGGFPYLIAGK.Y	HexNAc(4)Hex(5)Fuc(1)NeuAc(2)	C[+57]*2, N[+2351]	378.9	>sp|P53634|CATC_HUMAN Dipeptidyl peptidase 1 OS=Homo sapiens OX=9606 GN=CTSC PE=1 SV=2
R.ILTN[+1378.476]NSQTPILSPQEVVSC[+57.021]SQYAQGC[+57.021]EGGFPYLIAGK.Y	HexNAc(2)Hex(6)	C[+57]*2, N[+1378]	416.29	>sp|P53634|CATC_HUMAN Dipeptidyl peptidase 1 OS=Homo sapiens OX=9606 GN=CTSC PE=1 SV=2
R.ILTN[+1216.423]NSQTPILSPQEVVSC[+57.021]SQYAQGC[+57.021]EGGFPYLIAGK.Y	HexNAc(2)Hex(5)	C[+57]*2, N[+1216]	441.6	>sp|P53634|CATC_HUMAN Dipeptidyl peptidase 1 OS=Homo sapiens OX=9606 GN=CTSC PE=1 SV=2
R.ILTN[+1403.507]NSQTPILSPQEVVSC[+57.021]SQYAQGC[+57.021]EGGFPYLIAGK.Y	HexNAc(3)Hex(4)Fuc(1)	C[+57]*2, N[+1404]	496.55	>sp|P53634|CATC_HUMAN Dipeptidyl peptidase 1 OS=Homo sapiens OX=9606 GN=CTSC PE=1 SV=2
R.ILTN[+1362.481]NSQTPILSPQEVVSC[+57.021]SQYAQGC[+57.021]EGGFPYLIAGK.Y	HexNAc(2)Hex(5)Fuc(1)	C[+57]*2, N[+1362]	501.27	>sp|P53634|CATC_HUMAN Dipeptidyl peptidase 1 OS=Homo sapiens OX=9606 GN=CTSC PE=1 SV=2
R.ILTN[+1540.529]NSQTPILSPQEVVSC[+57.021]SQYAQGC[+57.021]EGGFPYLIAGK.Y	HexNAc(2)Hex(7)	C[+57]*2, N[+1541]	558.8	>sp|P53634|CATC_HUMAN Dipeptidyl peptidase 1 OS=Homo sapiens OX=9606 GN=CTSC PE=1 SV=2
R.VVTVAALGTN[+1913.677]ISIHKDEIGK.V	HexNAc(4)Hex(5)NeuAc(1)	N[+1914]	362.61	>sp|Q9Y6R7|FCGBP_HUMAN IgGFc-binding protein OS=Homo sapiens OX=9606 GN=FCGBP PE=1 SV=3
R.NPNNDQVFPN[+2059.735]GTLAPSIPIWGGSWR.A	HexNAc(4)Hex(5)Fuc(1)NeuAc(1)	N[+2060]	303.44	>sp|Q9Y6R7|FCGBP_HUMAN IgGFc-binding protein OS=Homo sapiens OX=9606 GN=FCGBP PE=1 SV=3
K.VVAN[+1702.581]GTGTQGQLK.V	HexNAc(2)Hex(8)	N[+1703]	326.1	>sp|P08236|BGLR_HUMAN Beta-glucuronidase OS=Homo sapiens OX=9606 GN=GUSB PE=1 SV=2
K.VVAN[+1864.634]GTGTQGQLK.V	HexNAc(2)Hex(9)	N[+1865]	387.32	>sp|P08236|BGLR_HUMAN Beta-glucuronidase OS=Homo sapiens OX=9606 GN=GUSB PE=1 SV=2
R.YHQPGHEAVTSAVDQLQQEFHC[+57.021]C[+57.021]GSN[+1913.677]NSQDWR.D	HexNAc(4)Hex(5)NeuAc(1)	C[+57]*2, N[+1914]	344.95	>sp|P48509|CD151_HUMAN CD151 antigen OS=Homo sapiens OX=9606 GN=CD151 PE=1 SV=3
R.GN[+1872.651]SSLYPVASPSLQQLVVEK.N	HexNAc(3)Hex(6)NeuAc(1)	N[+1873]	406.46	>sp|Q58DX5|NADL2_HUMAN Inactive N-acetylated-alpha-linked acidic dipeptidase-like protein 2 OS=Homo sapiens OX=9606 GN=NAALADL2 PE=1 SV=3
K.TVLTPATNHMGN[+1378.476]VTFTIPANR.E	HexNAc(2)Hex(6)	N[+1378]	373.99	>sp|P01024|CO3_HUMAN Complement C3 OS=Homo sapiens OX=9606 GN=C3 PE=1 SV=2
K.TVLTPATNHMGN[+1872.651]VTFTIPANR.E	HexNAc(3)Hex(6)NeuAc(1)	N[+1873]	394.75	>sp|P01024|CO3_HUMAN Complement C3 OS=Homo sapiens OX=9606 GN=C3 PE=1 SV=2
K.TVLTPATNHMGN[+1216.423]VTFTIPANR.E	HexNAc(2)Hex(5)	N[+1216]	447.75	>sp|P01024|CO3_HUMAN Complement C3 OS=Homo sapiens OX=9606 GN=C3 PE=1 SV=2
K.TVLTPATNHMGN[+1702.581]VTFTIPANR.E	HexNAc(2)Hex(8)	N[+1703]	481.46	>sp|P01024|CO3_HUMAN Complement C3 OS=Homo sapiens OX=9606 GN=C3 PE=1 SV=2
K.TVLTPATNHMGN[+1540.529]VTFTIPANR.E	HexNAc(2)Hex(7)	N[+1541]	487.51	>sp|P01024|CO3_HUMAN Complement C3 OS=Homo sapiens OX=9606 GN=C3 PE=1 SV=2
K.TVLTPATNHMGN[+1864.634]VTFTIPANR.E	HexNAc(2)Hex(9)	N[+1865]	514.49	>sp|P01024|CO3_HUMAN Complement C3 OS=Homo sapiens OX=9606 GN=C3 PE=1 SV=2
K.TVLTPATNHM[+15.995]GN[+1378.476]VTFTIPANR.E	HexNAc(2)Hex(6)	M[+16], N[+1378]	308.84	>sp|P01024|CO3_HUMAN Complement C3 OS=Homo sapiens OX=9606 GN=C3 PE=1 SV=2
K.TVLTPATNHM[+15.995]GN[+1540.529]VTFTIPANR.E	HexNAc(2)Hex(7)	M[+16], N[+1541]	345.25	>sp|P01024|CO3_HUMAN Complement C3 OS=Homo sapiens OX=9606 GN=C3 PE=1 SV=2
K.LTQGIC[+57.021]LEQN[+1768.640]K.T	HexNAc(4)Hex(5)Fuc(1)	C[+57], N[+1769]	311.48	>sp|P28906|CD34_HUMAN Hematopoietic progenitor cell antigen CD34 OS=Homo sapiens OX=9606 GN=CD34 PE=1 SV=2
R.C[+57.021]APNFWN[+1216.423]LTSGHGC[+57.021]QPC[+57.021]AC[+57.021]HPSR.A	HexNAc(2)Hex(5)	C[+57]*4, N[+1216]	535.55	>sp|P55268|LAMB2_HUMAN Laminin subunit beta-2 OS=Homo sapiens OX=9606 GN=LAMB2 PE=1 SV=2
R.AQAALDKAN[+1694.603]ASR.G	HexNAc(3)Hex(4)Fuc(1)NeuAc(1)	N[+1695]	426.94	>sp|P55268|LAMB2_HUMAN Laminin subunit beta-2 OS=Homo sapiens OX=9606 GN=LAMB2 PE=1 SV=2
K.HAN[+2204.772]WTLTPLK.S	HexNAc(4)Hex(5)NeuAc(2)	N[+2205]	389.37	>sp|P27169|PON1_HUMAN Serum paraoxonase/arylesterase 1 OS=Homo sapiens OX=9606 GN=PON1 PE=1 SV=3
R.DC[+57.021]VLQC[+57.021]EEQN[+2313.873]C[+57.021]SGGALNHFR.S	HexNAc(9)Hex(3)	C[+57]*3, N[+2314]	304.96	>sp|Q96FM1|PGAP3_HUMAN Post-GPI attachment to proteins factor 3 OS=Homo sapiens OX=9606 GN=PGAP3 PE=1 SV=2
R.DC[+57.021]VLQC[+57.021]EEQN[+1378.476]C[+57.021]SGGALNHFR.S	HexNAc(2)Hex(6)	C[+57]*3, N[+1378]	314.11	>sp|Q96FM1|PGAP3_HUMAN Post-GPI attachment to proteins factor 3 OS=Homo sapiens OX=9606 GN=PGAP3 PE=1 SV=2
R.SN[+1216.423]HTGFLHMDC[+57.021]EIK.G	HexNAc(2)Hex(5)	C[+57], N[+1216]	592.76	>sp|Q6PJF5|RHDF2_HUMAN Inactive rhomboid protein 2 OS=Homo sapiens OX=9606 GN=RHBDF2 PE=1 SV=2
R.N[+1864.634]ETHFDAGAK.F	HexNAc(2)Hex(9)	N[+1865]	465.87	>sp|P12821|ACE_HUMAN Angiotensin-converting enzyme OS=Homo sapiens OX=9606 GN=ACE PE=1 SV=1
K.NMQIAN[+2059.735]HTLK.Y	HexNAc(4)Hex(5)Fuc(1)NeuAc(1)	N[+2060]	354.69	>sp|P12821|ACE_HUMAN Angiotensin-converting enzyme OS=Homo sapiens OX=9606 GN=ACE PE=1 SV=1
R.KFDVNQLQN[+1581.555]TTIK.R	HexNAc(3)Hex(6)	N[+1582]	372.48	>sp|P12821|ACE_HUMAN Angiotensin-converting enzyme OS=Homo sapiens OX=9606 GN=ACE PE=1 SV=1
K.VLN[+1864.634]LSHNNIYTLTDK.Y	HexNAc(2)Hex(9)	N[+1865]	325.85	>sp|Q9NR97|TLR8_HUMAN Toll-like receptor 8 OS=Homo sapiens OX=9606 GN=TLR8 PE=1 SV=1
K.VLN[+1864.634]LSHNNIYTLTDKYNLESK.S	HexNAc(2)Hex(9)	N[+1865]	424.32	>sp|Q9NR97|TLR8_HUMAN Toll-like receptor 8 OS=Homo sapiens OX=9606 GN=TLR8 PE=1 SV=1
R.LGC[+57.021]QHHC[+57.021]VPTLDGPTC[+57.021]YC[+57.021]N[+1702.581]SSFQLQADGK.T	HexNAc(2)Hex(8)	C[+57]*4, N[+1703]	509.3	>sp|Q07954|LRP1_HUMAN Prolow-density lipoprotein receptor-related protein 1 OS=Homo sapiens OX=9606 GN=LRP1 PE=1 SV=2
R.QTTAMDFSYAN[+1216.423]ETVC[+57.021]WVHVGDSAAQTQLK.C	HexNAc(2)Hex(5)	C[+57], N[+1216]	747.51	>sp|Q07954|LRP1_HUMAN Prolow-density lipoprotein receptor-related protein 1 OS=Homo sapiens OX=9606 GN=LRP1 PE=1 SV=2
R.FN[+1702.581]STEYQVVTR.V	HexNAc(2)Hex(8)	N[+1703]	386.14	>sp|Q07954|LRP1_HUMAN Prolow-density lipoprotein receptor-related protein 1 OS=Homo sapiens OX=9606 GN=LRP1 PE=1 SV=2
R.FN[+1864.634]STEYQVVTR.V	HexNAc(2)Hex(9)	N[+1865]	446.65	>sp|Q07954|LRP1_HUMAN Prolow-density lipoprotein receptor-related protein 1 OS=Homo sapiens OX=9606 GN=LRP1 PE=1 SV=2
K.WTGHN[+2059.735]VTVVQR.T	HexNAc(4)Hex(5)Fuc(1)NeuAc(1)	N[+2060]	306.65	>sp|Q07954|LRP1_HUMAN Prolow-density lipoprotein receptor-related protein 1 OS=Homo sapiens OX=9606 GN=LRP1 PE=1 SV=2
K.WTGHN[+1864.634]VTVVQR.T	HexNAc(2)Hex(9)	N[+1865]	363.71	>sp|Q07954|LRP1_HUMAN Prolow-density lipoprotein receptor-related protein 1 OS=Homo sapiens OX=9606 GN=LRP1 PE=1 SV=2
K.WTGHN[+1702.581]VTVVQR.T	HexNAc(2)Hex(8)	N[+1703]	423.27	>sp|Q07954|LRP1_HUMAN Prolow-density lipoprotein receptor-related protein 1 OS=Homo sapiens OX=9606 GN=LRP1 PE=1 SV=2
K.WTGHN[+1768.640]VTVVQR.T	HexNAc(4)Hex(5)Fuc(1)	N[+1769]	452.44	>sp|Q07954|LRP1_HUMAN Prolow-density lipoprotein receptor-related protein 1 OS=Homo sapiens OX=9606 GN=LRP1 PE=1 SV=2
R.AFIN[+1913.677]GTGVETVVSADLPNAHGLAVDWVSR.N	HexNAc(4)Hex(5)NeuAc(1)	N[+1914]	452.4	>sp|Q07954|LRP1_HUMAN Prolow-density lipoprotein receptor-related protein 1 OS=Homo sapiens OX=9606 GN=LRP1 PE=1 SV=2
R.AFIN[+1864.634]GTGVETVVSADLPNAHGLAVDWVSR.N	HexNAc(2)Hex(9)	N[+1865]	590.45	>sp|Q07954|LRP1_HUMAN Prolow-density lipoprotein receptor-related protein 1 OS=Homo sapiens OX=9606 GN=LRP1 PE=1 SV=2
K.LYWISSGN[+1864.634]HTINR.C	HexNAc(2)Hex(9)	N[+1865]	358.56	>sp|Q07954|LRP1_HUMAN Prolow-density lipoprotein receptor-related protein 1 OS=Homo sapiens OX=9606 GN=LRP1 PE=1 SV=2
K.LYWISSGN[+1378.476]HTINR.C	HexNAc(2)Hex(6)	N[+1378]	391.99	>sp|Q07954|LRP1_HUMAN Prolow-density lipoprotein receptor-related protein 1 OS=Homo sapiens OX=9606 GN=LRP1 PE=1 SV=2
R.N[+1378.476]STTLVMHMK.V	HexNAc(2)Hex(6)	N[+1378]	479.4	>sp|Q07954|LRP1_HUMAN Prolow-density lipoprotein receptor-related protein 1 OS=Homo sapiens OX=9606 GN=LRP1 PE=1 SV=2
K.DN[+1702.581]ATDSVPLR.T	HexNAc(2)Hex(8)	N[+1703]	414.36	>sp|Q07954|LRP1_HUMAN Prolow-density lipoprotein receptor-related protein 1 OS=Homo sapiens OX=9606 GN=LRP1 PE=1 SV=2
R.VDIPQQPMGIIAVAN[+2204.772]DTNSC[+57.021]ELSPC[+57.021]R.I	HexNAc(4)Hex(5)NeuAc(2)	C[+57]*2, N[+2205]	427.1	>sp|Q07954|LRP1_HUMAN Prolow-density lipoprotein receptor-related protein 1 OS=Homo sapiens OX=9606 GN=LRP1 PE=1 SV=2
R.VDIPQQPMGIIAVAN[+1913.677]DTNSC[+57.021]ELSPC[+57.021]R.I	HexNAc(4)Hex(5)NeuAc(1)	C[+57]*2, N[+1914]	484.73	>sp|Q07954|LRP1_HUMAN Prolow-density lipoprotein receptor-related protein 1 OS=Homo sapiens OX=9606 GN=LRP1 PE=1 SV=2
R.VDIPQQPMGIIAVAN[+1864.634]DTNSC[+57.021]ELSPC[+57.021]R.I	HexNAc(2)Hex(9)	C[+57]*2, N[+1865]	535.67	>sp|Q07954|LRP1_HUMAN Prolow-density lipoprotein receptor-related protein 1 OS=Homo sapiens OX=9606 GN=LRP1 PE=1 SV=2
K.C[+57.021]N[+2059.735]ASSQFLC[+57.021]SSGR.C	HexNAc(4)Hex(5)Fuc(1)NeuAc(1)	C[+57]*2, N[+2060]	314.1	>sp|Q07954|LRP1_HUMAN Prolow-density lipoprotein receptor-related protein 1 OS=Homo sapiens OX=9606 GN=LRP1 PE=1 SV=2
R.MHLN[+2350.830]GSNVQVLHR.T	HexNAc(4)Hex(5)Fuc(1)NeuAc(2)	N[+2351]	323.53	>sp|Q07954|LRP1_HUMAN Prolow-density lipoprotein receptor-related protein 1 OS=Homo sapiens OX=9606 GN=LRP1 PE=1 SV=2
R.MHLN[+2059.735]GSNVQVLHR.T	HexNAc(4)Hex(5)Fuc(1)NeuAc(1)	N[+2060]	339.44	>sp|Q07954|LRP1_HUMAN Prolow-density lipoprotein receptor-related protein 1 OS=Homo sapiens OX=9606 GN=LRP1 PE=1 SV=2
R.MHLN[+1864.634]GSNVQVLHR.T	HexNAc(2)Hex(9)	N[+1865]	376.83	>sp|Q07954|LRP1_HUMAN Prolow-density lipoprotein receptor-related protein 1 OS=Homo sapiens OX=9606 GN=LRP1 PE=1 SV=2
R.MHLN[+1702.581]GSNVQVLHR.T	HexNAc(2)Hex(8)	N[+1703]	457.42	>sp|Q07954|LRP1_HUMAN Prolow-density lipoprotein receptor-related protein 1 OS=Homo sapiens OX=9606 GN=LRP1 PE=1 SV=2
K.YEC[+57.021]HFFN[+1702.581]GTER.V	HexNAc(2)Hex(8)	C[+57], N[+1703]	365.55	>sp|Q30154|DRB5_HUMAN HLA class II histocompatibility antigen, DR beta 5 chain OS=Homo sapiens OX=9606 GN=HLA-DRB5 PE=1 SV=1
K.YEC[+57.021]HFFN[+1864.634]GTER.V	HexNAc(2)Hex(9)	C[+57], N[+1865]	389.66	>sp|Q30154|DRB5_HUMAN HLA class II histocompatibility antigen, DR beta 5 chain OS=Homo sapiens OX=9606 GN=HLA-DRB5 PE=1 SV=1
K.SAEGTFFIN[+1702.581]K.T	HexNAc(2)Hex(8)	N[+1703]	300.5	>sp|P06865|HEXA_HUMAN Beta-hexosaminidase subunit alpha OS=Homo sapiens OX=9606 GN=HEXA PE=1 SV=2
K.SAEGTFFIN[+1540.529]K.T	HexNAc(2)Hex(7)	N[+1541]	329.52	>sp|P06865|HEXA_HUMAN Beta-hexosaminidase subunit alpha OS=Homo sapiens OX=9606 GN=HEXA PE=1 SV=2
R.TC[+57.021]VSN[+1768.640]C[+57.021]TASQFVC[+57.021]K.N	HexNAc(4)Hex(5)Fuc(1)	C[+57]*3, N[+1769]	319.94	>sp|Q07954|LRP1_HUMAN Prolow-density lipoprotein receptor-related protein 1 OS=Homo sapiens OX=9606 GN=LRP1 PE=1 SV=2
R.TC[+57.021]VSN[+2059.735]C[+57.021]TASQFVC[+57.021]K.N	HexNAc(4)Hex(5)Fuc(1)NeuAc(1)	C[+57]*3, N[+2060]	423.51	>sp|Q07954|LRP1_HUMAN Prolow-density lipoprotein receptor-related protein 1 OS=Homo sapiens OX=9606 GN=LRP1 PE=1 SV=2
K.LTSC[+57.021]ATN[+1768.640]ASIC[+57.021]GDEAR.C	HexNAc(4)Hex(5)Fuc(1)	C[+57]*2, N[+1769]	324.82	>sp|Q07954|LRP1_HUMAN Prolow-density lipoprotein receptor-related protein 1 OS=Homo sapiens OX=9606 GN=LRP1 PE=1 SV=2
K.LTSC[+57.021]ATN[+2059.735]ASIC[+57.021]GDEAR.C	HexNAc(4)Hex(5)Fuc(1)NeuAc(1)	C[+57]*2, N[+2060]	358.96	>sp|Q07954|LRP1_HUMAN Prolow-density lipoprotein receptor-related protein 1 OS=Homo sapiens OX=9606 GN=LRP1 PE=1 SV=2
R.GVTHLN[+1971.719]ISGLK.M	HexNAc(5)Hex(5)Fuc(1)	N[+1972]	314.15	>sp|Q07954|LRP1_HUMAN Prolow-density lipoprotein receptor-related protein 1 OS=Homo sapiens OX=9606 GN=LRP1 PE=1 SV=2
R.LN[+1581.555]GTDPIVAADSK.R	HexNAc(3)Hex(6)	N[+1582]	435.43	>sp|Q07954|LRP1_HUMAN Prolow-density lipoprotein receptor-related protein 1 OS=Homo sapiens OX=9606 GN=LRP1 PE=1 SV=2
R.N[+1702.581]YTADYDK.T	HexNAc(2)Hex(8)	N[+1703]	431.2	>sp|O75477|ERLN1_HUMAN Erlin-1 OS=Homo sapiens OX=9606 GN=ERLIN1 PE=1 SV=2
R.LN[+1581.555]GTDPIVAADSKR.G	HexNAc(3)Hex(6)	N[+1582]	459.16	>sp|Q07954|LRP1_HUMAN Prolow-density lipoprotein receptor-related protein 1 OS=Homo sapiens OX=9606 GN=LRP1 PE=1 SV=2
K.FGHSPLVN[+2059.735]LTGGLSHASDVVLYHQHK.Q	HexNAc(4)Hex(5)Fuc(1)NeuAc(1)	N[+2060]	339.93	>sp|Q07954|LRP1_HUMAN Prolow-density lipoprotein receptor-related protein 1 OS=Homo sapiens OX=9606 GN=LRP1 PE=1 SV=2
K.YEIDVGN[+1540.529]ESTTLGYYNGK.L	HexNAc(2)Hex(7)	N[+1541]	367.34	>sp|Q12913|PTPRJ_HUMAN Receptor-type tyrosine-protein phosphatase eta OS=Homo sapiens OX=9606 GN=PTPRJ PE=1 SV=3
R.AC[+57.021]VAGFTN[+1378.476]ITFHPQNK.G	HexNAc(2)Hex(6)	C[+57], N[+1378]	418.6	>sp|Q12913|PTPRJ_HUMAN Receptor-type tyrosine-protein phosphatase eta OS=Homo sapiens OX=9606 GN=PTPRJ PE=1 SV=3
R.DEIGN[+1864.634]VSTSHLLILDDSVEMEIRPR.F	HexNAc(2)Hex(9)	N[+1865]	385.02	>sp|P04843|RPN1_HUMAN Dolichyl-diphosphooligosaccharide--protein glycosyltransferase subunit 1 OS=Homo sapiens OX=9606 GN=RPN1 PE=1 SV=1
R.DEIGN[+1702.581]VSTSHLLILDDSVEMEIRPR.F	HexNAc(2)Hex(8)	N[+1703]	418.23	>sp|P04843|RPN1_HUMAN Dolichyl-diphosphooligosaccharide--protein glycosyltransferase subunit 1 OS=Homo sapiens OX=9606 GN=RPN1 PE=1 SV=1
R.DEIGN[+1540.529]VSTSHLLILDDSVEMEIRPR.F	HexNAc(2)Hex(7)	N[+1541]	473.31	>sp|P04843|RPN1_HUMAN Dolichyl-diphosphooligosaccharide--protein glycosyltransferase subunit 1 OS=Homo sapiens OX=9606 GN=RPN1 PE=1 SV=1
R.DEIGN[+1378.476]VSTSHLLILDDSVEMEIRPR.F	HexNAc(2)Hex(6)	N[+1378]	628.79	>sp|P04843|RPN1_HUMAN Dolichyl-diphosphooligosaccharide--protein glycosyltransferase subunit 1 OS=Homo sapiens OX=9606 GN=RPN1 PE=1 SV=1
R.DEIGN[+1702.581]VSTSHLLILDDSVEM[+15.995]EIRPR.F	HexNAc(2)Hex(8)	M[+16], N[+1703]	304.09	>sp|P04843|RPN1_HUMAN Dolichyl-diphosphooligosaccharide--protein glycosyltransferase subunit 1 OS=Homo sapiens OX=9606 GN=RPN1 PE=1 SV=1
R.DEIGN[+1540.529]VSTSHLLILDDSVEM[+15.995]EIRPR.F	HexNAc(2)Hex(7)	M[+16], N[+1541]	306	>sp|P04843|RPN1_HUMAN Dolichyl-diphosphooligosaccharide--protein glycosyltransferase subunit 1 OS=Homo sapiens OX=9606 GN=RPN1 PE=1 SV=1
R.FEN[+2059.735]QTGFPPPDSR.F	HexNAc(4)Hex(5)Fuc(1)NeuAc(1)	N[+2060]	318.58	>sp|P13611|CSPG2_HUMAN Versican core protein OS=Homo sapiens OX=9606 GN=VCAN PE=1 SV=3
R.FEN[+2350.830]QTGFPPPDSR.F	HexNAc(4)Hex(5)Fuc(1)NeuAc(2)	N[+2351]	337.8	>sp|P13611|CSPG2_HUMAN Versican core protein OS=Homo sapiens OX=9606 GN=VCAN PE=1 SV=3
R.QLINALQIN[+2059.735]NTAVGHALVLPAGR.D	HexNAc(4)Hex(5)Fuc(1)NeuAc(1)	N[+2060]	303.26	>sp|P12111|CO6A3_HUMAN Collagen alpha-3(VI) chain OS=Homo sapiens OX=9606 GN=COL6A3 PE=1 SV=5
R.QLINALQIN[+1913.677]NTAVGHALVLPAGR.D	HexNAc(4)Hex(5)NeuAc(1)	N[+1914]	334.73	>sp|P12111|CO6A3_HUMAN Collagen alpha-3(VI) chain OS=Homo sapiens OX=9606 GN=COL6A3 PE=1 SV=5
R.QLINALQIN[+2350.830]NTAVGHALVLPAGR.D	HexNAc(4)Hex(5)Fuc(1)NeuAc(2)	N[+2351]	370.62	>sp|P12111|CO6A3_HUMAN Collagen alpha-3(VI) chain OS=Homo sapiens OX=9606 GN=COL6A3 PE=1 SV=5
R.QLINALQIN[+1768.640]NTAVGHALVLPAGR.D	HexNAc(4)Hex(5)Fuc(1)	N[+1769]	617.23	>sp|P12111|CO6A3_HUMAN Collagen alpha-3(VI) chain OS=Homo sapiens OX=9606 GN=COL6A3 PE=1 SV=5
R.QLINALQIN[+1702.581]NTAVGHALVLPAGR.D	HexNAc(2)Hex(8)	N[+1703]	762.67	>sp|P12111|CO6A3_HUMAN Collagen alpha-3(VI) chain OS=Homo sapiens OX=9606 GN=COL6A3 PE=1 SV=5
R.QLINALQIN[+1864.634]NTAVGHALVLPAGR.D	HexNAc(2)Hex(9)	N[+1865]	771.6	>sp|P12111|CO6A3_HUMAN Collagen alpha-3(VI) chain OS=Homo sapiens OX=9606 GN=COL6A3 PE=1 SV=5
R.N[+2059.735]C[+57.021]TTLQGLAPGTAYLVTVTAAFR.S	HexNAc(4)Hex(5)Fuc(1)NeuAc(1)	C[+57], N[+2060]	469.63	>sp|Q6PCB0|VWA1_HUMAN von Willebrand factor A domain-containing protein 1 OS=Homo sapiens OX=9606 GN=VWA1 PE=1 SV=1
R.VAVVQHAPSESVDN[+1702.581]ASMPPVK.V	HexNAc(2)Hex(8)	N[+1703]	300.16	>sp|P12111|CO6A3_HUMAN Collagen alpha-3(VI) chain OS=Homo sapiens OX=9606 GN=COL6A3 PE=1 SV=5
R.IQNILSEKPTVTTVYANN[+1864.634]GSVLQGSSVASVYDGK.L	HexNAc(2)Hex(9)	N[+1865]	373.92	>sp|Q15165|PON2_HUMAN Serum paraoxonase/arylesterase 2 OS=Homo sapiens OX=9606 GN=PON2 PE=1 SV=4
K.LN[+2350.830]QTEPVAGNYYPVNTR.I	HexNAc(4)Hex(5)Fuc(1)NeuAc(2)	N[+2351]	323.69	>sp|O00754|MA2B1_HUMAN Lysosomal alpha-mannosidase OS=Homo sapiens OX=9606 GN=MAN2B1 PE=1 SV=3
K.LN[+1694.603]QTEPVAGNYYPVNTR.I	HexNAc(3)Hex(4)Fuc(1)NeuAc(1)	N[+1695]	429.35	>sp|O00754|MA2B1_HUMAN Lysosomal alpha-mannosidase OS=Homo sapiens OX=9606 GN=MAN2B1 PE=1 SV=3
K.QVNVPNN[+1378.476]VTSSPTSNPVTTTKPVTTTK.P	HexNAc(2)Hex(6)	N[+1378]	430.26	>sp|P12111|CO6A3_HUMAN Collagen alpha-3(VI) chain OS=Homo sapiens OX=9606 GN=COL6A3 PE=1 SV=5
K.QN[+1702.581]LTVTDR.V	HexNAc(2)Hex(8)	N[+1703]	309.07	>sp|P12111|CO6A3_HUMAN Collagen alpha-3(VI) chain OS=Homo sapiens OX=9606 GN=COL6A3 PE=1 SV=5
K.QN[+1378.476]LTVTDR.V	HexNAc(2)Hex(6)	N[+1378]	378.76	>sp|P12111|CO6A3_HUMAN Collagen alpha-3(VI) chain OS=Homo sapiens OX=9606 GN=COL6A3 PE=1 SV=5
K.QN[+1540.529]LTVTDR.V	HexNAc(2)Hex(7)	N[+1541]	400.33	>sp|P12111|CO6A3_HUMAN Collagen alpha-3(VI) chain OS=Homo sapiens OX=9606 GN=COL6A3 PE=1 SV=5
R.NILPN[+1864.634]ITTTYLK.S	HexNAc(2)Hex(9)	N[+1865]	389.53	>sp|Q99571|P2RX4_HUMAN P2X purinoceptor 4 OS=Homo sapiens OX=9606 GN=P2RX4 PE=1 SV=2
R.IQNILSEKPTVTTVYANN[+1216.423]GSVLQGSSVASVYDGK.L	HexNAc(2)Hex(5)	N[+1216]	397.94	>sp|Q15165|PON2_HUMAN Serum paraoxonase/arylesterase 2 OS=Homo sapiens OX=9606 GN=PON2 PE=1 SV=4
K.TGVC[+57.021]PELQADQN[+1216.423]C[+57.021]TQEC[+57.021]VSDSEC[+57.021]ADNLK.C	HexNAc(2)Hex(5)	C[+57]*4, N[+1216]	304.52	>sp|Q14508|WFDC2_HUMAN WAP four-disulfide core domain protein 2 OS=Homo sapiens OX=9606 GN=WFDC2 PE=1 SV=2
R.HFN[+1864.634]TSLVFPR.E	HexNAc(2)Hex(9)	N[+1865]	322.3	>sp|Q6PKC3|TXD11_HUMAN Thioredoxin domain-containing protein 11 OS=Homo sapiens OX=9606 GN=TXNDC11 PE=1 SV=2
R.HFN[+1702.581]TSLVFPR.E	HexNAc(2)Hex(8)	N[+1703]	387.52	>sp|Q6PKC3|TXD11_HUMAN Thioredoxin domain-containing protein 11 OS=Homo sapiens OX=9606 GN=TXNDC11 PE=1 SV=2
R.EVLN[+1702.581]YTAENIC[+57.021]K.W	HexNAc(2)Hex(8)	C[+57], N[+1703]	336.79	>sp|Q6PKC3|TXD11_HUMAN Thioredoxin domain-containing protein 11 OS=Homo sapiens OX=9606 GN=TXNDC11 PE=1 SV=2
R.QLGC[+57.021]GEAIN[+2059.735]ATGSAHFGEGTGPIWLDEMK.C	HexNAc(4)Hex(5)Fuc(1)NeuAc(1)	C[+57], N[+2060]	380.91	>sp|Q86VB7|C163A_HUMAN Scavenger receptor cysteine-rich type 1 protein M130 OS=Homo sapiens OX=9606 GN=CD163 PE=1 SV=2
R.GMDNVEYQFAVNN[+1702.581]DTTELQVR.D	HexNAc(2)Hex(8)	N[+1703]	342.89	>sp|Q8TDY8|IGDC4_HUMAN Immunoglobulin superfamily DCC subclass member 4 OS=Homo sapiens OX=9606 GN=IGDCC4 PE=1 SV=1
R.GNVAVTVSGHTC[+57.021]QHWSAQTPHTHN[+2204.772]R.T	HexNAc(4)Hex(5)NeuAc(2)	C[+57], N[+2205]	331.04	>sp|P00747|PLMN_HUMAN Plasminogen OS=Homo sapiens OX=9606 GN=PLG PE=1 SV=2
K.IFIFN[+1864.634]QTGIEAK.K	HexNAc(2)Hex(9)	N[+1865]	332.02	>sp|Q96J42|TXD15_HUMAN Thioredoxin domain-containing protein 15 OS=Homo sapiens OX=9606 GN=TXNDC15 PE=1 SV=1
K.IFIFN[+1702.581]QTGIEAK.K	HexNAc(2)Hex(8)	N[+1703]	396.7	>sp|Q96J42|TXD15_HUMAN Thioredoxin domain-containing protein 15 OS=Homo sapiens OX=9606 GN=TXNDC15 PE=1 SV=1
K.SVVAPATDGGLN[+2059.735]LTSTFLR.K	HexNAc(4)Hex(5)Fuc(1)NeuAc(1)	N[+2060]	306.79	>sp|P41222|PTGDS_HUMAN Prostaglandin-H2 D-isomerase OS=Homo sapiens OX=9606 GN=PTGDS PE=1 SV=1
R.C[+57.021]SDGWSFDATTLDDN[+2221.788]GTMLFFK.G	HexNAc(4)Hex(6)Fuc(1)NeuAc(1)	C[+57], N[+2222]	486.82	>sp|P02790|HEMO_HUMAN Hemopexin OS=Homo sapiens OX=9606 GN=HPX PE=1 SV=2
R.C[+57.021]SDGWSFDATTLDDN[+2204.772]GTMLFFK.G	HexNAc(4)Hex(5)NeuAc(2)	C[+57], N[+2205]	675.89	>sp|P02790|HEMO_HUMAN Hemopexin OS=Homo sapiens OX=9606 GN=HPX PE=1 SV=2
R.C[+57.021]SDGWSFDATTLDDN[+2204.772]GTM[+15.995]LFFK.G	HexNAc(4)Hex(5)NeuAc(2)	C[+57], M[+16], N[+2205]	303.16	>sp|P02790|HEMO_HUMAN Hemopexin OS=Homo sapiens OX=9606 GN=HPX PE=1 SV=2
R.NPPMGGNVVIFDTVITNQEEPYQN[+2059.735]HSGR.F	HexNAc(4)Hex(5)Fuc(1)NeuAc(1)	N[+2060]	352.86	>sp|P02745|C1QA_HUMAN Complement C1q subcomponent subunit A OS=Homo sapiens OX=9606 GN=C1QA PE=1 SV=2
K.SVVAPATDGGLN[+2350.830]LTSTFLR.K	HexNAc(4)Hex(5)Fuc(1)NeuAc(2)	N[+2351]	329.75	>sp|P41222|PTGDS_HUMAN Prostaglandin-H2 D-isomerase OS=Homo sapiens OX=9606 GN=PTGDS PE=1 SV=1
R.SWPAVGN[+2204.772]C[+57.021]SSALR.W	HexNAc(4)Hex(5)NeuAc(2)	C[+57], N[+2205]	303.99	>sp|P02790|HEMO_HUMAN Hemopexin OS=Homo sapiens OX=9606 GN=HPX PE=1 SV=2
R.SWPAVGN[+3007.058]C[+57.021]SSALR.W	HexNAc(5)Hex(6)Fuc(1)NeuAc(3)	C[+57], N[+3007]	317.35	>sp|P02790|HEMO_HUMAN Hemopexin OS=Homo sapiens OX=9606 GN=HPX PE=1 SV=2
R.SWPAVGN[+1913.677]C[+57.021]SSALR.W	HexNAc(4)Hex(5)NeuAc(1)	C[+57], N[+1914]	319.8	>sp|P02790|HEMO_HUMAN Hemopexin OS=Homo sapiens OX=9606 GN=HPX PE=1 SV=2
R.SWPAVGN[+1872.651]C[+57.021]SSALR.W	HexNAc(3)Hex(6)NeuAc(1)	C[+57], N[+1873]	337.54	>sp|P02790|HEMO_HUMAN Hemopexin OS=Homo sapiens OX=9606 GN=HPX PE=1 SV=2
R.SWPAVGN[+2861.000]C[+57.021]SSALR.W	HexNAc(5)Hex(6)NeuAc(3)	C[+57], N[+2861]	381.98	>sp|P02790|HEMO_HUMAN Hemopexin OS=Homo sapiens OX=9606 GN=HPX PE=1 SV=2
R.SWPAVGN[+2350.830]C[+57.021]SSALR.W	HexNAc(4)Hex(5)Fuc(1)NeuAc(2)	C[+57], N[+2351]	418.62	>sp|P02790|HEMO_HUMAN Hemopexin OS=Homo sapiens OX=9606 GN=HPX PE=1 SV=2
K.TLSPTGN[+1378.476]ISSAPK.D	HexNAc(2)Hex(6)	N[+1378]	381.13	>sp|O94901|SUN1_HUMAN SUN domain-containing protein 1 OS=Homo sapiens OX=9606 GN=SUN1 PE=1 SV=3
K.TLSPTGN[+1702.581]ISSAPK.D	HexNAc(2)Hex(8)	N[+1703]	465.55	>sp|O94901|SUN1_HUMAN SUN domain-containing protein 1 OS=Homo sapiens OX=9606 GN=SUN1 PE=1 SV=3
R.NGTGHGN[+2204.772]STHHGPEYMR.C	HexNAc(4)Hex(5)NeuAc(2)	N[+2205]	309.01	>sp|P02790|HEMO_HUMAN Hemopexin OS=Homo sapiens OX=9606 GN=HPX PE=1 SV=2
K.LNAAKALPQPQN[+1702.581]VTSLLGC[+57.021]TH.-	HexNAc(2)Hex(8)	C[+57], N[+1703]	347.49	>sp|P02790|HEMO_HUMAN Hemopexin OS=Homo sapiens OX=9606 GN=HPX PE=1 SV=2
K.ALPQPQN[+2204.772]VTSLLGC[+57.021]TH.-	HexNAc(4)Hex(5)NeuAc(2)	C[+57], N[+2205]	300.4	>sp|P02790|HEMO_HUMAN Hemopexin OS=Homo sapiens OX=9606 GN=HPX PE=1 SV=2
K.ALPQPQN[+1913.677]VTSLLGC[+57.021]TH.-	HexNAc(4)Hex(5)NeuAc(1)	C[+57], N[+1914]	313.26	>sp|P02790|HEMO_HUMAN Hemopexin OS=Homo sapiens OX=9606 GN=HPX PE=1 SV=2
K.ALPQPQN[+2861.000]VTSLLGC[+57.021]TH.-	HexNAc(5)Hex(6)NeuAc(3)	C[+57], N[+2861]	324.4	>sp|P02790|HEMO_HUMAN Hemopexin OS=Homo sapiens OX=9606 GN=HPX PE=1 SV=2
K.ALPQPQN[+1622.582]VTSLLGC[+57.021]TH.-	HexNAc(4)Hex(5)	C[+57], N[+1623]	331.1	>sp|P02790|HEMO_HUMAN Hemopexin OS=Homo sapiens OX=9606 GN=HPX PE=1 SV=2
K.ALPQPQN[+2350.830]VTSLLGC[+57.021]TH.-	HexNAc(4)Hex(5)Fuc(1)NeuAc(2)	C[+57], N[+2351]	344.81	>sp|P02790|HEMO_HUMAN Hemopexin OS=Homo sapiens OX=9606 GN=HPX PE=1 SV=2
K.ALPQPQN[+2221.788]VTSLLGC[+57.021]TH.-	HexNAc(4)Hex(6)Fuc(1)NeuAc(1)	C[+57], N[+2222]	546.2	>sp|P02790|HEMO_HUMAN Hemopexin OS=Homo sapiens OX=9606 GN=HPX PE=1 SV=2
R.NYEIIQQPMSYDN[+1702.581]LTQR.L	HexNAc(2)Hex(8)	N[+1703]	335.29	>sp|P08842|STS_HUMAN Steryl-sulfatase OS=Homo sapiens OX=9606 GN=STS PE=1 SV=2
K.GHHVSQEPWN[+1216.423]SSITLTSQAGAVFQSFAK.F	HexNAc(2)Hex(5)	N[+1216]	306.77	>sp|O00115|DNS2A_HUMAN Deoxyribonuclease-2-alpha OS=Homo sapiens OX=9606 GN=DNASE2 PE=1 SV=2
K.IDSTGN[+1864.634]VTNELR.V	HexNAc(2)Hex(9)	N[+1865]	346.99	>sp|O75882|ATRN_HUMAN Attractin OS=Homo sapiens OX=9606 GN=ATRN PE=1 SV=2
R.VFHIHN[+1864.634]ESWVLLTPK.A	HexNAc(2)Hex(9)	N[+1865]	319.07	>sp|O75882|ATRN_HUMAN Attractin OS=Homo sapiens OX=9606 GN=ATRN PE=1 SV=2
K.C[+57.021]NMIN[+1540.529]GTDGDSFHPLITK.D	HexNAc(2)Hex(7)	C[+57], N[+1541]	307.54	>sp|Q14108|SCRB2_HUMAN Lysosome membrane protein 2 OS=Homo sapiens OX=9606 GN=SCARB2 PE=1 SV=2
K.C[+57.021]NMIN[+1378.476]GTDGDSFHPLITK.D	HexNAc(2)Hex(6)	C[+57], N[+1378]	378.61	>sp|Q14108|SCRB2_HUMAN Lysosome membrane protein 2 OS=Homo sapiens OX=9606 GN=SCARB2 PE=1 SV=2
K.C[+57.021]NMIN[+1864.634]GTDGDSFHPLITK.D	HexNAc(2)Hex(9)	C[+57], N[+1865]	453.45	>sp|Q14108|SCRB2_HUMAN Lysosome membrane protein 2 OS=Homo sapiens OX=9606 GN=SCARB2 PE=1 SV=2
K.C[+57.021]NMIN[+1702.581]GTDGDSFHPLITK.D	HexNAc(2)Hex(8)	C[+57], N[+1703]	483.61	>sp|Q14108|SCRB2_HUMAN Lysosome membrane protein 2 OS=Homo sapiens OX=9606 GN=SCARB2 PE=1 SV=2
K.C[+57.021]NMIN[+1216.423]GTDGDSFHPLITK.D	HexNAc(2)Hex(5)	C[+57], N[+1216]	506.38	>sp|Q14108|SCRB2_HUMAN Lysosome membrane protein 2 OS=Homo sapiens OX=9606 GN=SCARB2 PE=1 SV=2
K.TELFSSSC[+57.021]PGGIMLN[+2204.772]ETGQGYQR.F	HexNAc(4)Hex(5)NeuAc(2)	C[+57], N[+2205]	327.21	>sp|O95445|APOM_HUMAN Apolipoprotein M OS=Homo sapiens OX=9606 GN=APOM PE=1 SV=2
K.C[+57.021]NM[+15.995]IN[+1702.581]GTDGDSFHPLITK.D	HexNAc(2)Hex(8)	C[+57], M[+16], N[+1703]	369.52	>sp|Q14108|SCRB2_HUMAN Lysosome membrane protein 2 OS=Homo sapiens OX=9606 GN=SCARB2 PE=1 SV=2
K.C[+57.021]NMIN[+1702.581]GTDGDSFHPLITKDEVLYVFPSDFC[+57.021]R.S	HexNAc(2)Hex(8)	C[+57]*2, N[+1703]	347.54	>sp|Q14108|SCRB2_HUMAN Lysosome membrane protein 2 OS=Homo sapiens OX=9606 GN=SCARB2 PE=1 SV=2
R.TMVFPVMYLN[+2026.687]ESVHIDK.E	HexNAc(2)Hex(10)	N[+2027]	503.41	>sp|Q14108|SCRB2_HUMAN Lysosome membrane protein 2 OS=Homo sapiens OX=9606 GN=SCARB2 PE=1 SV=2
R.TMVFPVMYLN[+1702.581]ESVHIDK.E	HexNAc(2)Hex(8)	N[+1703]	543.98	>sp|Q14108|SCRB2_HUMAN Lysosome membrane protein 2 OS=Homo sapiens OX=9606 GN=SCARB2 PE=1 SV=2
R.TMVFPVMYLN[+1864.634]ESVHIDK.E	HexNAc(2)Hex(9)	N[+1865]	550.41	>sp|Q14108|SCRB2_HUMAN Lysosome membrane protein 2 OS=Homo sapiens OX=9606 GN=SCARB2 PE=1 SV=2
R.TMVFPVM[+15.995]YLN[+1864.634]ESVHIDK.E	HexNAc(2)Hex(9)	M[+16], N[+1865]	422.54	>sp|Q14108|SCRB2_HUMAN Lysosome membrane protein 2 OS=Homo sapiens OX=9606 GN=SCARB2 PE=1 SV=2
R.TM[+15.995]VFPVMYLN[+1864.634]ESVHIDK.E	HexNAc(2)Hex(9)	M[+16], N[+1865]	517.07	>sp|Q14108|SCRB2_HUMAN Lysosome membrane protein 2 OS=Homo sapiens OX=9606 GN=SCARB2 PE=1 SV=2
R.TMVFPVMYLN[+1864.634]ESVHIDKETASR.L	HexNAc(2)Hex(9)	N[+1865]	347.27	>sp|Q14108|SCRB2_HUMAN Lysosome membrane protein 2 OS=Homo sapiens OX=9606 GN=SCARB2 PE=1 SV=2
R.TMVFPVMYLN[+2026.687]ESVHIDKETASR.L	HexNAc(2)Hex(10)	N[+2027]	395.43	>sp|Q14108|SCRB2_HUMAN Lysosome membrane protein 2 OS=Homo sapiens OX=9606 GN=SCARB2 PE=1 SV=2
R.TMVFPVMYLN[+1702.581]ESVHIDKETASR.L	HexNAc(2)Hex(8)	N[+1703]	459.77	>sp|Q14108|SCRB2_HUMAN Lysosome membrane protein 2 OS=Homo sapiens OX=9606 GN=SCARB2 PE=1 SV=2
R.ALSC[+57.021]N[+1540.529]VSSPIFK.A	HexNAc(2)Hex(7)	C[+57], N[+1541]	346.4	>sp|P20701|ITAL_HUMAN Integrin alpha-L OS=Homo sapiens OX=9606 GN=ITGAL PE=1 SV=3
K.VN[+1540.529]ETEMDIAK.H	HexNAc(2)Hex(7)	N[+1541]	320.17	>sp|O75629|CREG1_HUMAN Protein CREG1 OS=Homo sapiens OX=9606 GN=CREG1 PE=1 SV=1
K.VN[+1378.476]ETEMDIAK.H	HexNAc(2)Hex(6)	N[+1378]	356.35	>sp|O75629|CREG1_HUMAN Protein CREG1 OS=Homo sapiens OX=9606 GN=CREG1 PE=1 SV=1
R.TM[+15.995]VFPVMYLN[+1864.634]ESVHIDKETASR.L	HexNAc(2)Hex(9)	M[+16], N[+1865]	437.82	>sp|Q14108|SCRB2_HUMAN Lysosome membrane protein 2 OS=Homo sapiens OX=9606 GN=SCARB2 PE=1 SV=2
R.C[+57.021]MWSSALNSLN[+1864.634]LSFAGLEQVPK.G	HexNAc(2)Hex(9)	C[+57], N[+1865]	335.62	>sp|P08571|CD14_HUMAN Monocyte differentiation antigen CD14 OS=Homo sapiens OX=9606 GN=CD14 PE=1 SV=2
K.AGKPSAAAASVSTQHGSILQLN[+1378.476]DTLEEK.E	HexNAc(2)Hex(6)	N[+1378]	319.12	>sp|Q68CP4|HGNAT_HUMAN Heparan-alpha-glucosaminide N-acetyltransferase OS=Homo sapiens OX=9606 GN=HGSNAT PE=1 SV=2
K.HTGSGILSMANAGPNTN[+1872.651]GSQFFIC[+57.021]TAK.T	HexNAc(3)Hex(6)NeuAc(1)	C[+57], N[+1873]	332.7	>sp|A0A0B4J2A2|PAL4C_HUMAN Peptidyl-prolyl cis-trans isomerase A-like 4C OS=Homo sapiens OX=9606 GN=PPIAL4C PE=2 SV=1
R.VETGVLKPGMVVTFAPVN[+1864.634]VTTEVK.S	HexNAc(2)Hex(9)	N[+1865]	353.91	>sp|P68104|EF1A1_HUMAN Elongation factor 1-alpha 1 OS=Homo sapiens OX=9606 GN=EEF1A1 PE=1 SV=1
R.VETGVLKPGMVVTFAPVN[+2350.830]VTTEVK.S	HexNAc(4)Hex(5)Fuc(1)NeuAc(2)	N[+2351]	485.77	>sp|P68104|EF1A1_HUMAN Elongation factor 1-alpha 1 OS=Homo sapiens OX=9606 GN=EEF1A1 PE=1 SV=1
K.KDFEDLYTPVN[+2350.830]GSIVIVR.A	HexNAc(4)Hex(5)Fuc(1)NeuAc(2)	N[+2351]	304.04	>sp|P02786|TFR1_HUMAN Transferrin receptor protein 1 OS=Homo sapiens OX=9606 GN=TFRC PE=1 SV=2
K.N[+1565.560]QSVPLSC[+57.021]C[+57.021]R.E	HexNAc(3)Hex(5)Fuc(1)	C[+57]*2, N[+1566]	430.84	>sp|O60637|TSN3_HUMAN Tetraspanin-3 OS=Homo sapiens OX=9606 GN=TSPAN3 PE=2 SV=1
R.ISNN[+2861.000]FTGLEWDLNVR.L	HexNAc(5)Hex(6)NeuAc(3)	N[+2861]	434.67	>sp|Q9H497|TOR3A_HUMAN Torsin-3A OS=Homo sapiens OX=9606 GN=TOR3A PE=1 SV=1
R.ISNN[+1702.581]FTGLEWDLNVR.L	HexNAc(2)Hex(8)	N[+1703]	435.29	>sp|Q9H497|TOR3A_HUMAN Torsin-3A OS=Homo sapiens OX=9606 GN=TOR3A PE=1 SV=1
K.LGAC[+57.021]N[+2204.772]DTLQQLMEVFK.F	HexNAc(4)Hex(5)NeuAc(2)	C[+57], N[+2205]	375.88	>sp|P01008|ANT3_HUMAN Antithrombin-III OS=Homo sapiens OX=9606 GN=SERPINC1 PE=1 SV=1
R.EVHLVQFHEPDIYN[+1864.634]YSALLLSEDKDTLYIGAR.E	HexNAc(2)Hex(9)	N[+1865]	363.98	>sp|Q92854|SEM4D_HUMAN Semaphorin-4D OS=Homo sapiens OX=9606 GN=SEMA4D PE=1 SV=1
K.DVN[+1864.634]YTQIVVDR.T	HexNAc(2)Hex(9)	N[+1865]	380.74	>sp|Q92854|SEM4D_HUMAN Semaphorin-4D OS=Homo sapiens OX=9606 GN=SEMA4D PE=1 SV=1
R.GPLKKSNAPLVN[+2596.952]VTLYYEALC[+57.021]GGC[+57.021]R.A	HexNAc(8)Hex(6)	C[+57]*2, N[+2597]	331.15	>sp|P13284|GILT_HUMAN Gamma-interferon-inducible lysosomal thiol reductase OS=Homo sapiens OX=9606 GN=IFI30 PE=1 SV=3
K.TAFLFILPQYN[+1864.634]ISVPTADSETVHYHYGPK.D	HexNAc(2)Hex(9)	N[+1865]	448.83	>sp|Q15035|TRAM2_HUMAN Translocating chain-associated membrane protein 2 OS=Homo sapiens OX=9606 GN=TRAM2 PE=1 SV=1
R.RN[+1702.581]ESHLIDFR.E	HexNAc(2)Hex(8)	N[+1703]	338.79	>sp|Q9UJ14|GGT7_HUMAN Glutathione hydrolase 7 OS=Homo sapiens OX=9606 GN=GGT7 PE=1 SV=2
R.EN[+1702.581]ATVPENEEEIIR.K	HexNAc(2)Hex(8)	N[+1703]	402	>sp|Q8IWB1|IPRI_HUMAN Inositol 1,4,5-trisphosphate receptor-interacting protein OS=Homo sapiens OX=9606 GN=ITPRIP PE=1 SV=1
R.EN[+1702.581]ATVPENEEEIIRK.M	HexNAc(2)Hex(8)	N[+1703]	348.45	>sp|Q8IWB1|IPRI_HUMAN Inositol 1,4,5-trisphosphate receptor-interacting protein OS=Homo sapiens OX=9606 GN=ITPRIP PE=1 SV=1
K.PLGLAN[+1702.581]DTDHYFLR.Y	HexNAc(2)Hex(8)	N[+1703]	349.74	>sp|Q969N2|PIGT_HUMAN GPI transamidase component PIG-T OS=Homo sapiens OX=9606 GN=PIGT PE=1 SV=1
R.IVDVN[+2204.772]LTSEGK.V	HexNAc(4)Hex(5)NeuAc(2)	N[+2205]	456.57	>sp|Q9HD45|TM9S3_HUMAN Transmembrane 9 superfamily member 3 OS=Homo sapiens OX=9606 GN=TM9SF3 PE=1 SV=2
K.GN[+2059.735]TTTLISENGHAADTLTATNFR.V	HexNAc(4)Hex(5)Fuc(1)NeuAc(1)	N[+2060]	303.19	>sp|Q14766|LTBP1_HUMAN Latent-transforming growth factor beta-binding protein 1 OS=Homo sapiens OX=9606 GN=LTBP1 PE=1 SV=4
R.VQEGN[+1540.529]ESYQQSC[+57.021]GTYLR.V	HexNAc(2)Hex(7)	C[+57], N[+1541]	517.45	>sp|P11912|CD79A_HUMAN B-cell antigen receptor complex-associated protein alpha chain OS=Homo sapiens OX=9606 GN=CD79A PE=1 SV=2
R.N[+1216.423]ASHLVC[+57.021]SAC[+57.021]FGPC[+57.021]AR.C	HexNAc(2)Hex(5)	C[+57]*3, N[+1216]	316.77	>sp|Q96HD1|CREL1_HUMAN Protein disulfide isomerase CRELD1 OS=Homo sapiens OX=9606 GN=CRELD1 PE=1 SV=3
R.N[+1378.476]ASHLVC[+57.021]SAC[+57.021]FGPC[+57.021]AR.C	HexNAc(2)Hex(6)	C[+57]*3, N[+1378]	324.63	>sp|Q96HD1|CREL1_HUMAN Protein disulfide isomerase CRELD1 OS=Homo sapiens OX=9606 GN=CRELD1 PE=1 SV=3
R.ALGFEN[+1864.634]ATQALGR.A	HexNAc(2)Hex(9)	N[+1865]	399.39	>sp|Q08380|LG3BP_HUMAN Galectin-3-binding protein OS=Homo sapiens OX=9606 GN=LGALS3BP PE=1 SV=1
R.ALGFEN[+2935.037]ATQALGR.A	HexNAc(6)Hex(7)NeuAc(2)	N[+2935]	401.63	>sp|Q08380|LG3BP_HUMAN Galectin-3-binding protein OS=Homo sapiens OX=9606 GN=LGALS3BP PE=1 SV=1
R.ALGFEN[+1702.581]ATQALGR.A	HexNAc(2)Hex(8)	N[+1703]	454.93	>sp|Q08380|LG3BP_HUMAN Galectin-3-binding protein OS=Homo sapiens OX=9606 GN=LGALS3BP PE=1 SV=1
R.DAGVVC[+57.021]TN[+1540.529]ETR.S	HexNAc(2)Hex(7)	C[+57], N[+1541]	316.71	>sp|Q08380|LG3BP_HUMAN Galectin-3-binding protein OS=Homo sapiens OX=9606 GN=LGALS3BP PE=1 SV=1
R.DAGVVC[+57.021]TN[+1850.693]ETR.S	HexNAc(6)Hex(3)Fuc(1)	C[+57], N[+1851]	321.94	>sp|Q08380|LG3BP_HUMAN Galectin-3-binding protein OS=Homo sapiens OX=9606 GN=LGALS3BP PE=1 SV=1
R.DAGVVC[+57.021]TN[+1864.634]ETR.S	HexNAc(2)Hex(9)	C[+57], N[+1865]	369.79	>sp|Q08380|LG3BP_HUMAN Galectin-3-binding protein OS=Homo sapiens OX=9606 GN=LGALS3BP PE=1 SV=1
R.DAGVVC[+57.021]TN[+1702.581]ETR.S	HexNAc(2)Hex(8)	C[+57], N[+1703]	535.32	>sp|Q08380|LG3BP_HUMAN Galectin-3-binding protein OS=Homo sapiens OX=9606 GN=LGALS3BP PE=1 SV=1
K.EPGSN[+1702.581]VTMSVDAEC[+57.021]VPMVR.D	HexNAc(2)Hex(8)	C[+57], N[+1703]	396.11	>sp|Q08380|LG3BP_HUMAN Galectin-3-binding protein OS=Homo sapiens OX=9606 GN=LGALS3BP PE=1 SV=1
K.EPGSN[+1864.634]VTMSVDAEC[+57.021]VPMVR.D	HexNAc(2)Hex(9)	C[+57], N[+1865]	472.28	>sp|Q08380|LG3BP_HUMAN Galectin-3-binding protein OS=Homo sapiens OX=9606 GN=LGALS3BP PE=1 SV=1
K.GLN[+2026.687]LTEDTYKPR.I	HexNAc(2)Hex(10)	N[+2027]	309.05	>sp|Q08380|LG3BP_HUMAN Galectin-3-binding protein OS=Homo sapiens OX=9606 GN=LGALS3BP PE=1 SV=1
K.GLN[+1702.581]LTEDTYKPR.I	HexNAc(2)Hex(8)	N[+1703]	314.8	>sp|Q08380|LG3BP_HUMAN Galectin-3-binding protein OS=Homo sapiens OX=9606 GN=LGALS3BP PE=1 SV=1
K.GLN[+1378.476]LTEDTYKPR.I	HexNAc(2)Hex(6)	N[+1378]	336.71	>sp|Q08380|LG3BP_HUMAN Galectin-3-binding protein OS=Homo sapiens OX=9606 GN=LGALS3BP PE=1 SV=1
K.GLN[+1864.634]LTEDTYKPR.I	HexNAc(2)Hex(9)	N[+1865]	346.39	>sp|Q08380|LG3BP_HUMAN Galectin-3-binding protein OS=Homo sapiens OX=9606 GN=LGALS3BP PE=1 SV=1
K.GLN[+1540.529]LTEDTYKPR.I	HexNAc(2)Hex(7)	N[+1541]	429.26	>sp|Q08380|LG3BP_HUMAN Galectin-3-binding protein OS=Homo sapiens OX=9606 GN=LGALS3BP PE=1 SV=1
R.LMSTEASQN[+1864.634]ITYHC[+57.021]K.N	HexNAc(2)Hex(9)	C[+57], N[+1865]	450.18	>sp|P02452|CO1A1_HUMAN Collagen alpha-1(I) chain OS=Homo sapiens OX=9606 GN=COL1A1 PE=1 SV=5
R.LMSTEASQN[+1702.581]ITYHC[+57.021]K.N	HexNAc(2)Hex(8)	C[+57], N[+1703]	495.44	>sp|P02452|CO1A1_HUMAN Collagen alpha-1(I) chain OS=Homo sapiens OX=9606 GN=COL1A1 PE=1 SV=5
R.LMSTEASQN[+1378.476]ITYHC[+57.021]K.N	HexNAc(2)Hex(6)	C[+57], N[+1378]	601.9	>sp|P02452|CO1A1_HUMAN Collagen alpha-1(I) chain OS=Homo sapiens OX=9606 GN=COL1A1 PE=1 SV=5
R.HTVFWN[+1378.476]SSNPK.F	HexNAc(2)Hex(6)	N[+1378]	469.96	>sp|P20827|EFNA1_HUMAN Ephrin-A1 OS=Homo sapiens OX=9606 GN=EFNA1 PE=1 SV=2
K.AAIPSALDTN[+1864.634]SSK.S	HexNAc(2)Hex(9)	N[+1865]	357.97	>sp|Q08380|LG3BP_HUMAN Galectin-3-binding protein OS=Homo sapiens OX=9606 GN=LGALS3BP PE=1 SV=1
K.SN[+1702.581]NSESPHPSPFSR.F	HexNAc(2)Hex(8)	N[+1703]	429.1	>sp|Q14264|ENR1_HUMAN Endogenous retrovirus group 3 member 1 Env polyprotein OS=Homo sapiens OX=9606 GN=ERV3-1 PE=2 SV=2
R.QIDGSLN[+1378.476]R.T	HexNAc(2)Hex(6)	N[+1378]	310.76	>sp|Q93100|KPBB_HUMAN Phosphorylase b kinase regulatory subunit beta OS=Homo sapiens OX=9606 GN=PHKB PE=1 SV=3
R.QIDGSLN[+1710.598]R.T	HexNAc(3)Hex(5)NeuAc(1)	N[+1711]	326.2	>sp|Q93100|KPBB_HUMAN Phosphorylase b kinase regulatory subunit beta OS=Homo sapiens OX=9606 GN=PHKB PE=1 SV=3
K.LN[+1864.634]FTGPGDPDSIR.C	HexNAc(2)Hex(9)	N[+1865]	424.02	>sp|P05107|ITB2_HUMAN Integrin beta-2 OS=Homo sapiens OX=9606 GN=ITGB2 PE=1 SV=2
K.LN[+1702.581]FTGPGDPDSIR.C	HexNAc(2)Hex(8)	N[+1703]	471.3	>sp|P05107|ITB2_HUMAN Integrin beta-2 OS=Homo sapiens OX=9606 GN=ITGB2 PE=1 SV=2
K.LTN[+1864.634]NSNQFQTEVGK.Q	HexNAc(2)Hex(9)	N[+1865]	357.1	>sp|P05107|ITB2_HUMAN Integrin beta-2 OS=Homo sapiens OX=9606 GN=ITGB2 PE=1 SV=2
K.LTN[+1540.529]NSNQFQTEVGK.Q	HexNAc(2)Hex(7)	N[+1541]	603.18	>sp|P05107|ITB2_HUMAN Integrin beta-2 OS=Homo sapiens OX=9606 GN=ITGB2 PE=1 SV=2
K.N[+1581.555]C[+57.021]SAAC[+57.021]PGLQLSNNPVK.G	HexNAc(3)Hex(6)	C[+57]*2, N[+1582]	330.74	>sp|P05107|ITB2_HUMAN Integrin beta-2 OS=Homo sapiens OX=9606 GN=ITGB2 PE=1 SV=2
K.N[+1872.651]C[+57.021]SAAC[+57.021]PGLQLSNNPVK.G	HexNAc(3)Hex(6)NeuAc(1)	C[+57]*2, N[+1873]	345.39	>sp|P05107|ITB2_HUMAN Integrin beta-2 OS=Homo sapiens OX=9606 GN=ITGB2 PE=1 SV=2
K.N[+1710.598]C[+57.021]SAAC[+57.021]PGLQLSNNPVK.G	HexNAc(3)Hex(5)NeuAc(1)	C[+57]*2, N[+1711]	407.47	>sp|P05107|ITB2_HUMAN Integrin beta-2 OS=Homo sapiens OX=9606 GN=ITGB2 PE=1 SV=2
K.N[+1864.634]C[+57.021]SAAC[+57.021]PGLQLSNNPVK.G	HexNAc(2)Hex(9)	C[+57]*2, N[+1865]	439.12	>sp|P05107|ITB2_HUMAN Integrin beta-2 OS=Homo sapiens OX=9606 GN=ITGB2 PE=1 SV=2
K.N[+1702.581]C[+57.021]SAAC[+57.021]PGLQLSNNPVK.G	HexNAc(2)Hex(8)	C[+57]*2, N[+1703]	482.21	>sp|P05107|ITB2_HUMAN Integrin beta-2 OS=Homo sapiens OX=9606 GN=ITGB2 PE=1 SV=2
K.N[+1378.476]C[+57.021]SAAC[+57.021]PGLQLSNNPVK.G	HexNAc(2)Hex(6)	C[+57]*2, N[+1378]	485.75	>sp|P05107|ITB2_HUMAN Integrin beta-2 OS=Homo sapiens OX=9606 GN=ITGB2 PE=1 SV=2
K.N[+1540.529]C[+57.021]SAAC[+57.021]PGLQLSNNPVK.G	HexNAc(2)Hex(7)	C[+57]*2, N[+1541]	486	>sp|P05107|ITB2_HUMAN Integrin beta-2 OS=Homo sapiens OX=9606 GN=ITGB2 PE=1 SV=2
K.N[+1216.423]C[+57.021]SAAC[+57.021]PGLQLSNNPVK.G	HexNAc(2)Hex(5)	C[+57]*2, N[+1216]	649.08	>sp|P05107|ITB2_HUMAN Integrin beta-2 OS=Homo sapiens OX=9606 GN=ITGB2 PE=1 SV=2
K.HSHFIWN[+1913.677]R.T	HexNAc(4)Hex(5)NeuAc(1)	N[+1914]	320.86	>sp|P05186|PPBT_HUMAN Alkaline phosphatase, tissue-nonspecific isozyme OS=Homo sapiens OX=9606 GN=ALPL PE=1 SV=4
R.HMPWN[+2350.830]ITR.M	HexNAc(4)Hex(5)Fuc(1)NeuAc(2)	N[+2351]	301.88	>sp|Q6FHJ7|SFRP4_HUMAN Secreted frizzled-related protein 4 OS=Homo sapiens OX=9606 GN=SFRP4 PE=1 SV=2
R.HMPWN[+1864.634]ITR.M	HexNAc(2)Hex(9)	N[+1865]	316.13	>sp|Q6FHJ7|SFRP4_HUMAN Secreted frizzled-related protein 4 OS=Homo sapiens OX=9606 GN=SFRP4 PE=1 SV=2
R.LWN[+1864.634]STFLEEYSK.L	HexNAc(2)Hex(9)	N[+1865]	379.78	>sp|P23229|ITA6_HUMAN Integrin alpha-6 OS=Homo sapiens OX=9606 GN=ITGA6 PE=1 SV=5
K.LN[+1540.529]ITC[+57.021]ESSK.K	HexNAc(2)Hex(7)	C[+57], N[+1541]	363.04	>sp|Q4KMQ2|ANO6_HUMAN Anoctamin-6 OS=Homo sapiens OX=9606 GN=ANO6 PE=1 SV=2
K.FN[+1378.476]SSSSSLEEK.I	HexNAc(2)Hex(6)	N[+1378]	312.71	>sp|Q9H173|SIL1_HUMAN Nucleotide exchange factor SIL1 OS=Homo sapiens OX=9606 GN=SIL1 PE=1 SV=1
K.FN[+1540.529]SSSSSLEEK.I	HexNAc(2)Hex(7)	N[+1541]	384.38	>sp|Q9H173|SIL1_HUMAN Nucleotide exchange factor SIL1 OS=Homo sapiens OX=9606 GN=SIL1 PE=1 SV=1
K.ALSPN[+1216.423]STISSAPK.D	HexNAc(2)Hex(5)	N[+1216]	438.53	>sp|Q9UH99|SUN2_HUMAN SUN domain-containing protein 2 OS=Homo sapiens OX=9606 GN=SUN2 PE=1 SV=3
R.VVRPDSELGERPPEDN[+1362.481]QSFQYDHEAFLGK.E	HexNAc(2)Hex(5)Fuc(1)	N[+1362]	304.36	>sp|Q15293|RCN1_HUMAN Reticulocalbin-1 OS=Homo sapiens OX=9606 GN=RCN1 PE=1 SV=1
R.VVRPDSELGERPPEDN[+1850.693]QSFQYDHEAFLGK.E	HexNAc(6)Hex(3)Fuc(1)	N[+1851]	325.95	>sp|Q15293|RCN1_HUMAN Reticulocalbin-1 OS=Homo sapiens OX=9606 GN=RCN1 PE=1 SV=1
R.VVRPDSELGERPPEDN[+1897.682]QSFQYDHEAFLGK.E	HexNAc(4)Hex(4)Fuc(1)NeuAc(1)	N[+1898]	348.49	>sp|Q15293|RCN1_HUMAN Reticulocalbin-1 OS=Homo sapiens OX=9606 GN=RCN1 PE=1 SV=1
R.VVRPDSELGERPPEDN[+1444.534]QSFQYDHEAFLGK.E	HexNAc(4)Hex(3)Fuc(1)	N[+1445]	362.36	>sp|Q15293|RCN1_HUMAN Reticulocalbin-1 OS=Homo sapiens OX=9606 GN=RCN1 PE=1 SV=1
R.VVRPDSELGERPPEDN[+1460.529]QSFQYDHEAFLGK.E	HexNAc(4)Hex(4)	N[+1461]	412.28	>sp|Q15293|RCN1_HUMAN Reticulocalbin-1 OS=Homo sapiens OX=9606 GN=RCN1 PE=1 SV=1
R.VVRPDSELGERPPEDN[+1540.529]QSFQYDHEAFLGK.E	HexNAc(2)Hex(7)	N[+1541]	423.8	>sp|Q15293|RCN1_HUMAN Reticulocalbin-1 OS=Homo sapiens OX=9606 GN=RCN1 PE=1 SV=1
R.VVRPDSELGERPPEDN[+1241.454]QSFQYDHEAFLGK.E	HexNAc(3)Hex(3)Fuc(1)	N[+1241]	435.62	>sp|Q15293|RCN1_HUMAN Reticulocalbin-1 OS=Homo sapiens OX=9606 GN=RCN1 PE=1 SV=1
R.VVRPDSELGERPPEDN[+1647.613]QSFQYDHEAFLGK.E	HexNAc(5)Hex(3)Fuc(1)	N[+1648]	437.21	>sp|Q15293|RCN1_HUMAN Reticulocalbin-1 OS=Homo sapiens OX=9606 GN=RCN1 PE=1 SV=1
R.VVRPDSELGERPPEDN[+1378.476]QSFQYDHEAFLGK.E	HexNAc(2)Hex(6)	N[+1378]	446.49	>sp|Q15293|RCN1_HUMAN Reticulocalbin-1 OS=Homo sapiens OX=9606 GN=RCN1 PE=1 SV=1
R.VVRPDSELGERPPEDN[+1216.423]QSFQYDHEAFLGK.E	HexNAc(2)Hex(5)	N[+1216]	547.79	>sp|Q15293|RCN1_HUMAN Reticulocalbin-1 OS=Homo sapiens OX=9606 GN=RCN1 PE=1 SV=1
R.VVRPDSELGERPPEDN[+1444.534]QSFQYDHEAFLGKEDSK.T	HexNAc(4)Hex(3)Fuc(1)	N[+1445]	349.39	>sp|Q15293|RCN1_HUMAN Reticulocalbin-1 OS=Homo sapiens OX=9606 GN=RCN1 PE=1 SV=1
R.VVRPDSELGERPPEDN[+1378.476]QSFQYDHEAFLGKEDSK.T	HexNAc(2)Hex(6)	N[+1378]	362.67	>sp|Q15293|RCN1_HUMAN Reticulocalbin-1 OS=Homo sapiens OX=9606 GN=RCN1 PE=1 SV=1
R.VVRPDSELGERPPEDN[+1216.423]QSFQYDHEAFLGKEDSK.T	HexNAc(2)Hex(5)	N[+1216]	379.26	>sp|Q15293|RCN1_HUMAN Reticulocalbin-1 OS=Homo sapiens OX=9606 GN=RCN1 PE=1 SV=1
R.VVRPDSELGERPPEDN[+1647.613]QSFQYDHEAFLGKEDSK.T	HexNAc(5)Hex(3)Fuc(1)	N[+1648]	383.7	>sp|Q15293|RCN1_HUMAN Reticulocalbin-1 OS=Homo sapiens OX=9606 GN=RCN1 PE=1 SV=1
R.VVRPDSELGERPPEDN[+1038.375]QSFQYDHEAFLGKEDSK.T	HexNAc(2)Hex(3)Fuc(1)	N[+1038]	409.21	>sp|Q15293|RCN1_HUMAN Reticulocalbin-1 OS=Homo sapiens OX=9606 GN=RCN1 PE=1 SV=1
R.VVRPDSELGERPPEDN[+1241.454]QSFQYDHEAFLGKEDSK.T	HexNAc(3)Hex(3)Fuc(1)	N[+1241]	565.26	>sp|Q15293|RCN1_HUMAN Reticulocalbin-1 OS=Homo sapiens OX=9606 GN=RCN1 PE=1 SV=1
R.DSEAFC[+57.021]HAN[+1540.529]C[+57.021]SGPAPAAKPDPDGGR.A	HexNAc(2)Hex(7)	C[+57]*2, N[+1541]	301.37	>sp|Q92791|SC65_HUMAN Endoplasmic reticulum protein SC65 OS=Homo sapiens OX=9606 GN=P3H4 PE=1 SV=1
R.DSEAFC[+57.021]HAN[+1378.476]C[+57.021]SGPAPAAKPDPDGGR.A	HexNAc(2)Hex(6)	C[+57]*2, N[+1378]	334.05	>sp|Q92791|SC65_HUMAN Endoplasmic reticulum protein SC65 OS=Homo sapiens OX=9606 GN=P3H4 PE=1 SV=1
R.DSEAFC[+57.021]HAN[+1702.581]C[+57.021]SGPAPAAKPDPDGGR.A	HexNAc(2)Hex(8)	C[+57]*2, N[+1703]	513.94	>sp|Q92791|SC65_HUMAN Endoplasmic reticulum protein SC65 OS=Homo sapiens OX=9606 GN=P3H4 PE=1 SV=1
R.DSEAFC[+57.021]HAN[+1216.423]C[+57.021]SGPAPAAKPDPDGGR.A	HexNAc(2)Hex(5)	C[+57]*2, N[+1216]	683.9	>sp|Q92791|SC65_HUMAN Endoplasmic reticulum protein SC65 OS=Homo sapiens OX=9606 GN=P3H4 PE=1 SV=1
K.NNIDFPGHN[+1864.634]YTTR.N	HexNAc(2)Hex(9)	N[+1865]	449.31	>sp|Q99572|P2RX7_HUMAN P2X purinoceptor 7 OS=Homo sapiens OX=9606 GN=P2RX7 PE=1 SV=4
R.DSEAFC[+57.021]HAN[+1378.476]C[+57.021]SGPAPAAKPDPDGGRADEWAC[+57.021]ELR.L	HexNAc(2)Hex(6)	C[+57]*3, N[+1378]	325.86	>sp|Q92791|SC65_HUMAN Endoplasmic reticulum protein SC65 OS=Homo sapiens OX=9606 GN=P3H4 PE=1 SV=1
R.EEAMLYHN[+1702.581]QTAELR.E	HexNAc(2)Hex(8)	N[+1703]	317.57	>sp|Q92791|SC65_HUMAN Endoplasmic reticulum protein SC65 OS=Homo sapiens OX=9606 GN=P3H4 PE=1 SV=1
R.EEAMLYHN[+1864.634]QTAELR.E	HexNAc(2)Hex(9)	N[+1865]	452.8	>sp|Q92791|SC65_HUMAN Endoplasmic reticulum protein SC65 OS=Homo sapiens OX=9606 GN=P3H4 PE=1 SV=1
K.AINQGNYGWQAGN[+1540.529]HSAFWGMTLDEGIR.Y	HexNAc(2)Hex(7)	N[+1541]	617.33	>sp|Q9GZM7|TINAL_HUMAN Tubulointerstitial nephritis antigen-like OS=Homo sapiens OX=9606 GN=TINAGL1 PE=1 SV=1
K.ILGDKVN[+1702.581]NTAVIEK.Q	HexNAc(2)Hex(8)	N[+1703]	346.22	>sp|Q9H330|TM245_HUMAN Transmembrane protein 245 OS=Homo sapiens OX=9606 GN=TMEM245 PE=1 SV=3
K.TFADLAAHN[+1864.634]QTFLK.K	HexNAc(2)Hex(9)	N[+1865]	366.36	>sp|A6NMZ7|CO6A6_HUMAN Collagen alpha-6(VI) chain OS=Homo sapiens OX=9606 GN=COL6A6 PE=1 SV=2
K.AINQGNYGWQAGN[+1378.476]HSAFWGMTLDEGIR.Y	HexNAc(2)Hex(6)	N[+1378]	671.39	>sp|Q9GZM7|TINAL_HUMAN Tubulointerstitial nephritis antigen-like OS=Homo sapiens OX=9606 GN=TINAGL1 PE=1 SV=1
R.IVN[+2350.830]ETLYENTK.L	HexNAc(4)Hex(5)Fuc(1)NeuAc(2)	N[+2351]	300.97	>sp|P19075|TSN8_HUMAN Tetraspanin-8 OS=Homo sapiens OX=9606 GN=TSPAN8 PE=1 SV=1
R.TGYSGPN[+1864.634]C[+57.021]TIPGLWTWLR.N	HexNAc(2)Hex(9)	C[+57], N[+1865]	416.27	>sp|P23219|PGH1_HUMAN Prostaglandin G/H synthase 1 OS=Homo sapiens OX=9606 GN=PTGS1 PE=1 SV=2
K.LQKNN[+2586.920]ITK.K	HexNAc(5)Hex(7)Fuc(1)NeuAc(1)	N[+2587]	309.22	>sp|Q6ZMW3|EMAL6_HUMAN Echinoderm microtubule-associated protein-like 6 OS=Homo sapiens OX=9606 GN=EML6 PE=2 SV=2
K.LQKNN[+2262.814]ITK.K	HexNAc(5)Hex(5)Fuc(1)NeuAc(1)	N[+2263]	355.46	>sp|Q6ZMW3|EMAL6_HUMAN Echinoderm microtubule-associated protein-like 6 OS=Homo sapiens OX=9606 GN=EML6 PE=2 SV=2
K.HLLEN[+1540.529]STASVSEAER.K	HexNAc(2)Hex(7)	N[+1541]	414.42	>sp|P42892|ECE1_HUMAN Endothelin-converting enzyme 1 OS=Homo sapiens OX=9606 GN=ECE1 PE=1 SV=2
R.VMSWWDYGYQIAGMAN[+1864.634]R.T	HexNAc(2)Hex(9)	N[+1865]	340.82	>sp|Q8TCJ2|STT3B_HUMAN Dolichyl-diphosphooligosaccharide--protein glycosyltransferase subunit STT3B OS=Homo sapiens OX=9606 GN=STT3B PE=1 SV=1
R.VMSWWDYGYQIAGMAN[+1540.529]R.T	HexNAc(2)Hex(7)	N[+1541]	375.43	>sp|Q8TCJ2|STT3B_HUMAN Dolichyl-diphosphooligosaccharide--protein glycosyltransferase subunit STT3B OS=Homo sapiens OX=9606 GN=STT3B PE=1 SV=1
R.VMSWWDYGYQIAGMAN[+1378.476]R.T	HexNAc(2)Hex(6)	N[+1378]	474.38	>sp|Q8TCJ2|STT3B_HUMAN Dolichyl-diphosphooligosaccharide--protein glycosyltransferase subunit STT3B OS=Homo sapiens OX=9606 GN=STT3B PE=1 SV=1
R.VMSWWDYGYQIAGMAN[+2026.687]R.T	HexNAc(2)Hex(10)	N[+2027]	528.01	>sp|Q8TCJ2|STT3B_HUMAN Dolichyl-diphosphooligosaccharide--protein glycosyltransferase subunit STT3B OS=Homo sapiens OX=9606 GN=STT3B PE=1 SV=1
R.VMSWWDYGYQIAGMAN[+1702.581]R.T	HexNAc(2)Hex(8)	N[+1703]	548.98	>sp|Q8TCJ2|STT3B_HUMAN Dolichyl-diphosphooligosaccharide--protein glycosyltransferase subunit STT3B OS=Homo sapiens OX=9606 GN=STT3B PE=1 SV=1
R.VMSWWDYGYQIAGM[+15.995]AN[+1864.634]R.T	HexNAc(2)Hex(9)	M[+16], N[+1865]	412.56	>sp|Q8TCJ2|STT3B_HUMAN Dolichyl-diphosphooligosaccharide--protein glycosyltransferase subunit STT3B OS=Homo sapiens OX=9606 GN=STT3B PE=1 SV=1
R.VM[+15.995]SWWDYGYQIAGMAN[+1864.634]R.T	HexNAc(2)Hex(9)	M[+16], N[+1865]	547.13	>sp|Q8TCJ2|STT3B_HUMAN Dolichyl-diphosphooligosaccharide--protein glycosyltransferase subunit STT3B OS=Homo sapiens OX=9606 GN=STT3B PE=1 SV=1
R.TTLVDNNTWN[+2026.687]NSHIALVGK.A	HexNAc(2)Hex(10)	N[+2027]	303.66	>sp|Q8TCJ2|STT3B_HUMAN Dolichyl-diphosphooligosaccharide--protein glycosyltransferase subunit STT3B OS=Homo sapiens OX=9606 GN=STT3B PE=1 SV=1
R.TTLVDNNTWN[+1702.581]NSHIALVGK.A	HexNAc(2)Hex(8)	N[+1703]	370.21	>sp|Q8TCJ2|STT3B_HUMAN Dolichyl-diphosphooligosaccharide--protein glycosyltransferase subunit STT3B OS=Homo sapiens OX=9606 GN=STT3B PE=1 SV=1
R.TTLVDNNTWN[+1540.529]NSHIALVGK.A	HexNAc(2)Hex(7)	N[+1541]	480.83	>sp|Q8TCJ2|STT3B_HUMAN Dolichyl-diphosphooligosaccharide--protein glycosyltransferase subunit STT3B OS=Homo sapiens OX=9606 GN=STT3B PE=1 SV=1
R.TTLVDNNTWN[+1864.634]NSHIALVGK.A	HexNAc(2)Hex(9)	N[+1865]	510.26	>sp|Q8TCJ2|STT3B_HUMAN Dolichyl-diphosphooligosaccharide--protein glycosyltransferase subunit STT3B OS=Homo sapiens OX=9606 GN=STT3B PE=1 SV=1
K.AMSSN[+1702.581]ETAAYK.I	HexNAc(2)Hex(8)	N[+1703]	384.86	>sp|Q8TCJ2|STT3B_HUMAN Dolichyl-diphosphooligosaccharide--protein glycosyltransferase subunit STT3B OS=Homo sapiens OX=9606 GN=STT3B PE=1 SV=1
K.AMSSN[+1864.634]ETAAYK.I	HexNAc(2)Hex(9)	N[+1865]	406.71	>sp|Q8TCJ2|STT3B_HUMAN Dolichyl-diphosphooligosaccharide--protein glycosyltransferase subunit STT3B OS=Homo sapiens OX=9606 GN=STT3B PE=1 SV=1
K.AEPGTHLC[+57.021]IDVEDAMN[+1864.634]ITR.K	HexNAc(2)Hex(9)	C[+57], N[+1865]	305.31	>sp|Q86WC4|OSTM1_HUMAN Osteopetrosis-associated transmembrane protein 1 OS=Homo sapiens OX=9606 GN=OSTM1 PE=1 SV=1
R.N[+1378.476]ETQHEPYPLMLPGC[+57.021]SPSC[+57.021]PLER.F	HexNAc(2)Hex(6)	C[+57]*2, N[+1378]	344.82	>sp|P15309|PPAP_HUMAN Prostatic acid phosphatase OS=Homo sapiens OX=9606 GN=ACP3 PE=1 SV=3
K.VTAC[+57.021]HSSQPN[+2204.772]ATLYK.M	HexNAc(4)Hex(5)NeuAc(2)	C[+57], N[+2205]	355.88	>sp|P05543|THBG_HUMAN Thyroxine-binding globulin OS=Homo sapiens OX=9606 GN=SERPINA7 PE=1 SV=2
R.GLKM[+15.995]AVTFIGN[+2457.877]STAIQELFK.R	HexNAc(5)Hex(8)Fuc(1)	M[+16], N[+2458]	300.14	>sp|P07437|TBB5_HUMAN Tubulin beta chain OS=Homo sapiens OX=9606 GN=TUBB PE=1 SV=2
K.IQGM[+15.995]EHLENGPSVSVDYN[+2059.735]TSDPLIR.W	HexNAc(4)Hex(5)Fuc(1)NeuAc(1)	M[+16], N[+2060]	302.77	>sp|Q9HBL0|TENS1_HUMAN Tensin-1 OS=Homo sapiens OX=9606 GN=TNS1 PE=1 SV=2
K.TKPREEQFN[+1606.587]STFR.V	HexNAc(4)Hex(4)Fuc(1)	N[+1607]	308.57	>sp|P01859|IGHG2_HUMAN Immunoglobulin heavy constant gamma 2 OS=Homo sapiens OX=9606 GN=IGHG2 PE=1 SV=2
R.LHVGNYN[+2059.735]GTAGDALR.F	HexNAc(4)Hex(5)Fuc(1)NeuAc(1)	N[+2060]	372.09	>sp|Q14314|FGL2_HUMAN Fibroleukin OS=Homo sapiens OX=9606 GN=FGL2 PE=1 SV=1
R.QEHQVLLQELPGSEHIEMLAN[+1540.529]ATTLAYLK.R	HexNAc(2)Hex(7)	N[+1541]	355.07	>sp|Q8NCC3|PAG15_HUMAN Phospholipase A2 group XV OS=Homo sapiens OX=9606 GN=PLA2G15 PE=1 SV=2
R.N[+2204.772]HSC[+57.021]EPC[+57.021]QTLAVR.S	HexNAc(4)Hex(5)NeuAc(2)	C[+57]*2, N[+2205]	321.49	>sp|P00748|FA12_HUMAN Coagulation factor XII OS=Homo sapiens OX=9606 GN=F12 PE=1 SV=3
R.HLYTTTGGETDFTN[+1864.634]VTSLR.G	HexNAc(2)Hex(9)	N[+1865]	640.4	>sp|Q99523|SORT_HUMAN Sortilin OS=Homo sapiens OX=9606 GN=SORT1 PE=1 SV=3
R.EEQFN[+1606.587]STFR.V	HexNAc(4)Hex(4)Fuc(1)	N[+1607]	301.95	>sp|P01859|IGHG2_HUMAN Immunoglobulin heavy constant gamma 2 OS=Homo sapiens OX=9606 GN=IGHG2 PE=1 SV=2
R.EEQFN[+1897.682]STFR.V	HexNAc(4)Hex(4)Fuc(1)NeuAc(1)	N[+1898]	310.59	>sp|P01859|IGHG2_HUMAN Immunoglobulin heavy constant gamma 2 OS=Homo sapiens OX=9606 GN=IGHG2 PE=1 SV=2
R.EEQFN[+1444.534]STFR.V	HexNAc(4)Hex(3)Fuc(1)	N[+1445]	313.69	>sp|P01859|IGHG2_HUMAN Immunoglobulin heavy constant gamma 2 OS=Homo sapiens OX=9606 GN=IGHG2 PE=1 SV=2
R.EEQFN[+1647.613]STFR.V	HexNAc(5)Hex(3)Fuc(1)	N[+1648]	338.58	>sp|P01859|IGHG2_HUMAN Immunoglobulin heavy constant gamma 2 OS=Homo sapiens OX=9606 GN=IGHG2 PE=1 SV=2
R.EEQFN[+2059.735]STFR.V	HexNAc(4)Hex(5)Fuc(1)NeuAc(1)	N[+2060]	342.63	>sp|P01859|IGHG2_HUMAN Immunoglobulin heavy constant gamma 2 OS=Homo sapiens OX=9606 GN=IGHG2 PE=1 SV=2
R.EEQFN[+1768.640]STFR.V	HexNAc(4)Hex(5)Fuc(1)	N[+1769]	367.55	>sp|P01859|IGHG2_HUMAN Immunoglobulin heavy constant gamma 2 OS=Homo sapiens OX=9606 GN=IGHG2 PE=1 SV=2
R.EEQFN[+1378.476]STFR.V	HexNAc(2)Hex(6)	N[+1378]	374.69	>sp|P01859|IGHG2_HUMAN Immunoglobulin heavy constant gamma 2 OS=Homo sapiens OX=9606 GN=IGHG2 PE=1 SV=2
R.EEQFN[+1864.634]STFR.V	HexNAc(2)Hex(9)	N[+1865]	378.58	>sp|P01859|IGHG2_HUMAN Immunoglobulin heavy constant gamma 2 OS=Homo sapiens OX=9606 GN=IGHG2 PE=1 SV=2
R.EEQFN[+1809.666]STFR.V	HexNAc(5)Hex(4)Fuc(1)	N[+1810]	399.44	>sp|P01859|IGHG2_HUMAN Immunoglobulin heavy constant gamma 2 OS=Homo sapiens OX=9606 GN=IGHG2 PE=1 SV=2
R.EEQFN[+1540.529]STFR.V	HexNAc(2)Hex(7)	N[+1541]	409.54	>sp|P01859|IGHG2_HUMAN Immunoglobulin heavy constant gamma 2 OS=Homo sapiens OX=9606 GN=IGHG2 PE=1 SV=2
R.EEQFN[+1702.581]STFR.V	HexNAc(2)Hex(8)	N[+1703]	460.16	>sp|P01859|IGHG2_HUMAN Immunoglobulin heavy constant gamma 2 OS=Homo sapiens OX=9606 GN=IGHG2 PE=1 SV=2
R.GLFPAVLNLASNALITTN[+1864.634]ATC[+57.021]GEK.G	HexNAc(2)Hex(9)	C[+57], N[+1865]	324.63	>sp|P24043|LAMA2_HUMAN Laminin subunit alpha-2 OS=Homo sapiens OX=9606 GN=LAMA2 PE=1 SV=4
R.VVGVPYQGN[+2204.772]ATALFILPSEGK.M	HexNAc(4)Hex(5)NeuAc(2)	N[+2205]	374.1	>sp|P05154|IPSP_HUMAN Plasma serine protease inhibitor OS=Homo sapiens OX=9606 GN=SERPINA5 PE=1 SV=3
R.YN[+1216.423]C[+57.021]TATNHIGTR.F	HexNAc(2)Hex(5)	C[+57], N[+1216]	386.89	>sp|O15394|NCAM2_HUMAN Neural cell adhesion molecule 2 OS=Homo sapiens OX=9606 GN=NCAM2 PE=1 SV=2
R.SFN[+1768.640]QSLHSLTQAIR.N	HexNAc(4)Hex(5)Fuc(1)	N[+1769]	326.18	>sp|Q9H8L6|MMRN2_HUMAN Multimerin-2 OS=Homo sapiens OX=9606 GN=MMRN2 PE=1 SV=2
K.GGETAQSADPQWEQLNNKN[+2204.772]LSMPLLPADFHK.E	HexNAc(4)Hex(5)NeuAc(2)	N[+2205]	344.59	>sp|P05546|HEP2_HUMAN Heparin cofactor 2 OS=Homo sapiens OX=9606 GN=SERPIND1 PE=1 SV=3
R.NEEYN[+3007.058]K.S	HexNAc(5)Hex(6)Fuc(1)NeuAc(3)	N[+3007]	308.69	>sp|P02763|A1AG1_HUMAN Alpha-1-acid glycoprotein 1 OS=Homo sapiens OX=9606 GN=ORM1 PE=1 SV=1
R.NEEYN[+1913.677]K.S	HexNAc(4)Hex(5)NeuAc(1)	N[+1914]	309.88	>sp|P02763|A1AG1_HUMAN Alpha-1-acid glycoprotein 1 OS=Homo sapiens OX=9606 GN=ORM1 PE=1 SV=1
R.NEEYN[+2861.000]K.S	HexNAc(5)Hex(6)NeuAc(3)	N[+2861]	330.44	>sp|P02763|A1AG1_HUMAN Alpha-1-acid glycoprotein 1 OS=Homo sapiens OX=9606 GN=ORM1 PE=1 SV=1
K.VLQQQWTN[+1702.581]QSSQLLHSVER.F	HexNAc(2)Hex(8)	N[+1703]	349.32	>sp|Q8IZF2|AGRF5_HUMAN Adhesion G protein-coupled receptor F5 OS=Homo sapiens OX=9606 GN=ADGRF5 PE=1 SV=3
K.SVQEIQATFFYFTPN[+2861.000]K.T	HexNAc(5)Hex(6)NeuAc(3)	N[+2861]	316.92	>sp|P02763|A1AG1_HUMAN Alpha-1-acid glycoprotein 1 OS=Homo sapiens OX=9606 GN=ORM1 PE=1 SV=1
K.SVQEIQATFFYFTPN[+2204.772]K.T	HexNAc(4)Hex(5)NeuAc(2)	N[+2205]	409.54	>sp|P02763|A1AG1_HUMAN Alpha-1-acid glycoprotein 1 OS=Homo sapiens OX=9606 GN=ORM1 PE=1 SV=1
K.SVQEIQATFFYFTPN[+3226.132]K.T	HexNAc(6)Hex(7)NeuAc(3)	N[+3226]	506.74	>sp|P02763|A1AG1_HUMAN Alpha-1-acid glycoprotein 1 OS=Homo sapiens OX=9606 GN=ORM1 PE=1 SV=1
K.TN[+1864.634]MSLGLILTR.N	HexNAc(2)Hex(9)	N[+1865]	468.76	>sp|P17301|ITA2_HUMAN Integrin alpha-2 OS=Homo sapiens OX=9606 GN=ITGA2 PE=1 SV=1
K.HMSLALN[+1540.529]R.T	HexNAc(2)Hex(7)	N[+1541]	504.09	>sp|P06280|AGAL_HUMAN Alpha-galactosidase A OS=Homo sapiens OX=9606 GN=GLA PE=1 SV=1
K.SSFAPPHFPVC[+57.021]MLGN[+1864.634]R.T	HexNAc(2)Hex(9)	C[+57], N[+1865]	340.53	>sp|Q9UHW9|S12A6_HUMAN Solute carrier family 12 member 6 OS=Homo sapiens OX=9606 GN=SLC12A6 PE=1 SV=2
K.N[+2204.772]LSMPLLPADFHK.E	HexNAc(4)Hex(5)NeuAc(2)	N[+2205]	439.77	>sp|P05546|HEP2_HUMAN Heparin cofactor 2 OS=Homo sapiens OX=9606 GN=SERPIND1 PE=1 SV=3
R.NILPGELVTLTC[+57.021]QVN[+2059.735]SSYPAVSSIK.W	HexNAc(4)Hex(5)Fuc(1)NeuAc(1)	C[+57], N[+2060]	341.44	>sp|Q9BZZ2|SN_HUMAN Sialoadhesin OS=Homo sapiens OX=9606 GN=SIGLEC1 PE=1 SV=2
R.N[+1540.529]HSSYLGYSVAAISTGESTHFVAGAPR.A	HexNAc(2)Hex(7)	N[+1541]	323.22	>sp|P17301|ITA2_HUMAN Integrin alpha-2 OS=Homo sapiens OX=9606 GN=ITGA2 PE=1 SV=1
R.N[+1378.476]HSSYLGYSVAAISTGESTHFVAGAPR.A	HexNAc(2)Hex(6)	N[+1378]	338.54	>sp|P17301|ITA2_HUMAN Integrin alpha-2 OS=Homo sapiens OX=9606 GN=ITGA2 PE=1 SV=1
R.QDQC[+57.021]IYN[+2861.000]TTYLNVQR.E	HexNAc(5)Hex(6)NeuAc(3)	C[+57], N[+2861]	309.68	>sp|P02763|A1AG1_HUMAN Alpha-1-acid glycoprotein 1 OS=Homo sapiens OX=9606 GN=ORM1 PE=1 SV=1
R.QDQC[+57.021]IYN[+2935.037]TTYLNVQR.E	HexNAc(6)Hex(7)NeuAc(2)	C[+57], N[+2935]	335.09	>sp|P02763|A1AG1_HUMAN Alpha-1-acid glycoprotein 1 OS=Homo sapiens OX=9606 GN=ORM1 PE=1 SV=1
R.QDQC[+57.021]IYN[+3226.132]TTYLNVQR.E	HexNAc(6)Hex(7)NeuAc(3)	C[+57], N[+3226]	343.67	>sp|P02763|A1AG1_HUMAN Alpha-1-acid glycoprotein 1 OS=Homo sapiens OX=9606 GN=ORM1 PE=1 SV=1
R.QDQC[+57.021]IYN[+3372.190]TTYLNVQR.E	HexNAc(6)Hex(7)Fuc(1)NeuAc(3)	C[+57], N[+3372]	355.95	>sp|P02763|A1AG1_HUMAN Alpha-1-acid glycoprotein 1 OS=Homo sapiens OX=9606 GN=ORM1 PE=1 SV=1
R.QDQC[+57.021]IYN[+3517.228]TTYLNVQR.E	HexNAc(6)Hex(7)NeuAc(4)	C[+57], N[+3517]	368.44	>sp|P02763|A1AG1_HUMAN Alpha-1-acid glycoprotein 1 OS=Homo sapiens OX=9606 GN=ORM1 PE=1 SV=1
R.QDQC[+57.021]IYN[+2204.772]TTYLNVQR.E	HexNAc(4)Hex(5)NeuAc(2)	C[+57], N[+2205]	372.72	>sp|P02763|A1AG1_HUMAN Alpha-1-acid glycoprotein 1 OS=Homo sapiens OX=9606 GN=ORM1 PE=1 SV=1
R.QDQC[+57.021]IYN[+2569.905]TTYLNVQR.E	HexNAc(5)Hex(6)NeuAc(2)	C[+57], N[+2570]	375.06	>sp|P02763|A1AG1_HUMAN Alpha-1-acid glycoprotein 1 OS=Homo sapiens OX=9606 GN=ORM1 PE=1 SV=1
R.QDQC[+57.021]IYN[+3007.058]TTYLNVQR.E	HexNAc(5)Hex(6)Fuc(1)NeuAc(3)	C[+57], N[+3007]	499.21	>sp|P02763|A1AG1_HUMAN Alpha-1-acid glycoprotein 1 OS=Homo sapiens OX=9606 GN=ORM1 PE=1 SV=1
K.N[+1702.581]ETIWYLK.Y	HexNAc(2)Hex(8)	N[+1703]	339.93	>sp|O15342|VA0E1_HUMAN V-type proton ATPase subunit e 1 OS=Homo sapiens OX=9606 GN=ATP6V0E1 PE=1 SV=2
K.EN[+1864.634]MTFGSTLVTNPNGGFLAC[+57.021]GPLYAYR.C	HexNAc(2)Hex(9)	C[+57], N[+1865]	378.16	>sp|P56199|ITA1_HUMAN Integrin alpha-1 OS=Homo sapiens OX=9606 GN=ITGA1 PE=1 SV=2
K.EN[+1702.581]MTFGSTLVTNPNGGFLAC[+57.021]GPLYAYR.C	HexNAc(2)Hex(8)	C[+57], N[+1703]	387.7	>sp|P56199|ITA1_HUMAN Integrin alpha-1 OS=Homo sapiens OX=9606 GN=ITGA1 PE=1 SV=2
R.N[+1540.529]TTFNVESTK.K	HexNAc(2)Hex(7)	N[+1541]	333.55	>sp|P56199|ITA1_HUMAN Integrin alpha-1 OS=Homo sapiens OX=9606 GN=ITGA1 PE=1 SV=2
R.N[+1378.476]TTFNVESTK.K	HexNAc(2)Hex(6)	N[+1378]	482	>sp|P56199|ITA1_HUMAN Integrin alpha-1 OS=Homo sapiens OX=9606 GN=ITGA1 PE=1 SV=2
R.N[+1378.476]TTFNVESTKK.N	HexNAc(2)Hex(6)	N[+1378]	302.28	>sp|P56199|ITA1_HUMAN Integrin alpha-1 OS=Homo sapiens OX=9606 GN=ITGA1 PE=1 SV=2
R.YN[+1378.476]HTGQVIIYR.M	HexNAc(2)Hex(6)	N[+1378]	483.68	>sp|P56199|ITA1_HUMAN Integrin alpha-1 OS=Homo sapiens OX=9606 GN=ITGA1 PE=1 SV=2
R.YN[+1864.634]HTGQVIIYR.M	HexNAc(2)Hex(9)	N[+1865]	499.5	>sp|P56199|ITA1_HUMAN Integrin alpha-1 OS=Homo sapiens OX=9606 GN=ITGA1 PE=1 SV=2
R.YN[+1540.529]HTGQVIIYR.M	HexNAc(2)Hex(7)	N[+1541]	515.64	>sp|P56199|ITA1_HUMAN Integrin alpha-1 OS=Homo sapiens OX=9606 GN=ITGA1 PE=1 SV=2
R.YN[+1702.581]HTGQVIIYR.M	HexNAc(2)Hex(8)	N[+1703]	605.75	>sp|P56199|ITA1_HUMAN Integrin alpha-1 OS=Homo sapiens OX=9606 GN=ITGA1 PE=1 SV=2
K.SISEN[+1702.581]ATATAAPK.M	HexNAc(2)Hex(8)	N[+1703]	404.21	>sp|Q9UBS9|SUCO_HUMAN SUN domain-containing ossification factor OS=Homo sapiens OX=9606 GN=SUCO PE=1 SV=1
R.ITLDFN[+1864.634]LTDPENGPVLDDSLPNSVHEYIPFAK.D	HexNAc(2)Hex(9)	N[+1865]	553.95	>sp|P56199|ITA1_HUMAN Integrin alpha-1 OS=Homo sapiens OX=9606 GN=ITGA1 PE=1 SV=2
R.SQNDKFN[+1378.476]VSLTVK.N	HexNAc(2)Hex(6)	N[+1378]	303.37	>sp|P56199|ITA1_HUMAN Integrin alpha-1 OS=Homo sapiens OX=9606 GN=ITGA1 PE=1 SV=2
R.SQNDKFN[+1540.529]VSLTVK.N	HexNAc(2)Hex(7)	N[+1541]	311.62	>sp|P56199|ITA1_HUMAN Integrin alpha-1 OS=Homo sapiens OX=9606 GN=ITGA1 PE=1 SV=2
R.SQNDKFN[+1581.555]VSLTVK.N	HexNAc(3)Hex(6)	N[+1582]	346.99	>sp|P56199|ITA1_HUMAN Integrin alpha-1 OS=Homo sapiens OX=9606 GN=ITGA1 PE=1 SV=2
R.SQNDKFN[+1216.423]VSLTVK.N	HexNAc(2)Hex(5)	N[+1216]	480.29	>sp|P56199|ITA1_HUMAN Integrin alpha-1 OS=Homo sapiens OX=9606 GN=ITGA1 PE=1 SV=2
R.SEN[+1216.423]ASLVLSSSNQK.R	HexNAc(2)Hex(5)	N[+1216]	440.65	>sp|P56199|ITA1_HUMAN Integrin alpha-1 OS=Homo sapiens OX=9606 GN=ITGA1 PE=1 SV=2
R.SEN[+1864.634]ASLVLSSSNQK.R	HexNAc(2)Hex(9)	N[+1865]	470.87	>sp|P56199|ITA1_HUMAN Integrin alpha-1 OS=Homo sapiens OX=9606 GN=ITGA1 PE=1 SV=2
R.SEN[+1378.476]ASLVLSSSNQK.R	HexNAc(2)Hex(6)	N[+1378]	721.74	>sp|P56199|ITA1_HUMAN Integrin alpha-1 OS=Homo sapiens OX=9606 GN=ITGA1 PE=1 SV=2
R.SEN[+1540.529]ASLVLSSSNQK.R	HexNAc(2)Hex(7)	N[+1541]	810.04	>sp|P56199|ITA1_HUMAN Integrin alpha-1 OS=Homo sapiens OX=9606 GN=ITGA1 PE=1 SV=2
R.SEN[+1702.581]ASLVLSSSNQK.R	HexNAc(2)Hex(8)	N[+1703]	855.41	>sp|P56199|ITA1_HUMAN Integrin alpha-1 OS=Homo sapiens OX=9606 GN=ITGA1 PE=1 SV=2
R.YHYN[+1864.634]GTFLDGTLFDSSHNR.M	HexNAc(2)Hex(9)	N[+1865]	351.99	>sp|O95302|FKBP9_HUMAN Peptidyl-prolyl cis-trans isomerase FKBP9 OS=Homo sapiens OX=9606 GN=FKBP9 PE=1 SV=2
R.YHYN[+1702.581]GTFLDGTLFDSSHNR.M	HexNAc(2)Hex(8)	N[+1703]	359.74	>sp|O95302|FKBP9_HUMAN Peptidyl-prolyl cis-trans isomerase FKBP9 OS=Homo sapiens OX=9606 GN=FKBP9 PE=1 SV=2
R.YHYN[+1378.476]GTFLDGTLFDSSHNR.M	HexNAc(2)Hex(6)	N[+1378]	372.11	>sp|O95302|FKBP9_HUMAN Peptidyl-prolyl cis-trans isomerase FKBP9 OS=Homo sapiens OX=9606 GN=FKBP9 PE=1 SV=2
R.YHYN[+1540.529]GTFLDGTLFDSSHNR.M	HexNAc(2)Hex(7)	N[+1541]	403.26	>sp|O95302|FKBP9_HUMAN Peptidyl-prolyl cis-trans isomerase FKBP9 OS=Homo sapiens OX=9606 GN=FKBP9 PE=1 SV=2
K.EASQN[+1378.476]ITYIC[+57.021]K.N	HexNAc(2)Hex(6)	C[+57], N[+1378]	499.72	>sp|P05997|CO5A2_HUMAN Collagen alpha-2(V) chain OS=Homo sapiens OX=9606 GN=COL5A2 PE=1 SV=3
R.YHYN[+1702.581]GTLLDGTLFDSSYSR.N	HexNAc(2)Hex(8)	N[+1703]	384.54	>sp|O95302|FKBP9_HUMAN Peptidyl-prolyl cis-trans isomerase FKBP9 OS=Homo sapiens OX=9606 GN=FKBP9 PE=1 SV=2
R.YHYN[+1864.634]GTLLDGTLFDSSYSR.N	HexNAc(2)Hex(9)	N[+1865]	397.18	>sp|O95302|FKBP9_HUMAN Peptidyl-prolyl cis-trans isomerase FKBP9 OS=Homo sapiens OX=9606 GN=FKBP9 PE=1 SV=2
R.YHYN[+1540.529]GTLLDGTLFDSSYSR.N	HexNAc(2)Hex(7)	N[+1541]	417.53	>sp|O95302|FKBP9_HUMAN Peptidyl-prolyl cis-trans isomerase FKBP9 OS=Homo sapiens OX=9606 GN=FKBP9 PE=1 SV=2
K.YHYN[+1864.634]ASLLDGTLLDSTWNLGK.T	HexNAc(2)Hex(9)	N[+1865]	337.53	>sp|O95302|FKBP9_HUMAN Peptidyl-prolyl cis-trans isomerase FKBP9 OS=Homo sapiens OX=9606 GN=FKBP9 PE=1 SV=2
K.YHYN[+1540.529]ASLLDGTLLDSTWNLGK.T	HexNAc(2)Hex(7)	N[+1541]	635.26	>sp|O95302|FKBP9_HUMAN Peptidyl-prolyl cis-trans isomerase FKBP9 OS=Homo sapiens OX=9606 GN=FKBP9 PE=1 SV=2
K.YHYN[+1702.581]ASLLDGTLLDSTWNLGK.T	HexNAc(2)Hex(8)	N[+1703]	795.88	>sp|O95302|FKBP9_HUMAN Peptidyl-prolyl cis-trans isomerase FKBP9 OS=Homo sapiens OX=9606 GN=FKBP9 PE=1 SV=2
R.LQNNENN[+2204.772]ISC[+57.021]VER.G	HexNAc(4)Hex(5)NeuAc(2)	C[+57], N[+2205]	367.99	>sp|Q03591|FHR1_HUMAN Complement factor H-related protein 1 OS=Homo sapiens OX=9606 GN=CFHR1 PE=1 SV=2
R.GC[+57.021]N[+2204.772]DSDVLAVAGFALR.D	HexNAc(4)Hex(5)NeuAc(2)	C[+57], N[+2205]	306.11	>sp|Q9UGM5|FETUB_HUMAN Fetuin-B OS=Homo sapiens OX=9606 GN=FETUB PE=1 SV=2
K.HPC[+57.021]N[+2350.830]ITEEDYQPLMK.L	HexNAc(4)Hex(5)Fuc(1)NeuAc(2)	C[+57], N[+2351]	345.31	>sp|P28907|CD38_HUMAN ADP-ribosyl cyclase/cyclic ADP-ribose hydrolase 1 OS=Homo sapiens OX=9606 GN=CD38 PE=1 SV=2
K.HPC[+57.021]N[+2059.735]ITEEDYQPLMK.L	HexNAc(4)Hex(5)Fuc(1)NeuAc(1)	C[+57], N[+2060]	348.46	>sp|P28907|CD38_HUMAN ADP-ribosyl cyclase/cyclic ADP-ribose hydrolase 1 OS=Homo sapiens OX=9606 GN=CD38 PE=1 SV=2
K.HPC[+57.021]N[+2553.910]ITEEDYQPLMK.L	HexNAc(5)Hex(5)Fuc(1)NeuAc(2)	C[+57], N[+2554]	394.69	>sp|P28907|CD38_HUMAN ADP-ribosyl cyclase/cyclic ADP-ribose hydrolase 1 OS=Homo sapiens OX=9606 GN=CD38 PE=1 SV=2
R.AENQVN[+1581.555]VTC[+57.021]QVR.K	HexNAc(3)Hex(6)	C[+57], N[+1582]	445.58	>sp|P78324|SHPS1_HUMAN Tyrosine-protein phosphatase non-receptor type substrate 1 OS=Homo sapiens OX=9606 GN=SIRPA PE=1 SV=2
R.FAEAAC[+57.021]DVVHVMLN[+1540.529]GSR.S	HexNAc(2)Hex(7)	C[+57], N[+1541]	358.31	>sp|P28907|CD38_HUMAN ADP-ribosyl cyclase/cyclic ADP-ribose hydrolase 1 OS=Homo sapiens OX=9606 GN=CD38 PE=1 SV=2
R.FAEAAC[+57.021]DVVHVMLN[+1864.634]GSR.S	HexNAc(2)Hex(9)	C[+57], N[+1865]	374.32	>sp|P28907|CD38_HUMAN ADP-ribosyl cyclase/cyclic ADP-ribose hydrolase 1 OS=Homo sapiens OX=9606 GN=CD38 PE=1 SV=2
R.FAEAAC[+57.021]DVVHVMLN[+1702.581]GSR.S	HexNAc(2)Hex(8)	C[+57], N[+1703]	405.98	>sp|P28907|CD38_HUMAN ADP-ribosyl cyclase/cyclic ADP-ribose hydrolase 1 OS=Homo sapiens OX=9606 GN=CD38 PE=1 SV=2
K.DAVNN[+1702.581]ITAK.G	HexNAc(2)Hex(8)	N[+1703]	329.03	>sp|P54289|CA2D1_HUMAN Voltage-dependent calcium channel subunit alpha-2/delta-1 OS=Homo sapiens OX=9606 GN=CACNA2D1 PE=1 SV=3
K.IFDKN[+2018.708]STFGSVEVHNLQPEK.V	HexNAc(3)Hex(6)Fuc(1)NeuAc(1)	N[+2019]	325.78	>sp|P28907|CD38_HUMAN ADP-ribosyl cyclase/cyclic ADP-ribose hydrolase 1 OS=Homo sapiens OX=9606 GN=CD38 PE=1 SV=2
K.IFDKN[+1872.651]STFGSVEVHNLQPEK.V	HexNAc(3)Hex(6)NeuAc(1)	N[+1873]	326.62	>sp|P28907|CD38_HUMAN ADP-ribosyl cyclase/cyclic ADP-ribose hydrolase 1 OS=Homo sapiens OX=9606 GN=CD38 PE=1 SV=2
K.IFDKN[+2350.830]STFGSVEVHNLQPEK.V	HexNAc(4)Hex(5)Fuc(1)NeuAc(2)	N[+2351]	339.04	>sp|P28907|CD38_HUMAN ADP-ribosyl cyclase/cyclic ADP-ribose hydrolase 1 OS=Homo sapiens OX=9606 GN=CD38 PE=1 SV=2
K.IFDKN[+1378.476]STFGSVEVHNLQPEK.V	HexNAc(2)Hex(6)	N[+1378]	347.7	>sp|P28907|CD38_HUMAN ADP-ribosyl cyclase/cyclic ADP-ribose hydrolase 1 OS=Homo sapiens OX=9606 GN=CD38 PE=1 SV=2
K.IFDKN[+1710.598]STFGSVEVHNLQPEK.V	HexNAc(3)Hex(5)NeuAc(1)	N[+1711]	361.77	>sp|P28907|CD38_HUMAN ADP-ribosyl cyclase/cyclic ADP-ribose hydrolase 1 OS=Homo sapiens OX=9606 GN=CD38 PE=1 SV=2
K.IFDKN[+1216.423]STFGSVEVHNLQPEK.V	HexNAc(2)Hex(5)	N[+1216]	559.79	>sp|P28907|CD38_HUMAN ADP-ribosyl cyclase/cyclic ADP-ribose hydrolase 1 OS=Homo sapiens OX=9606 GN=CD38 PE=1 SV=2
R.LLANYASQN[+1702.581]ITYHC[+57.021]K.N	HexNAc(2)Hex(8)	C[+57], N[+1703]	314.94	>sp|P08123|CO1A2_HUMAN Collagen alpha-2(I) chain OS=Homo sapiens OX=9606 GN=COL1A2 PE=1 SV=7
R.LLANYASQN[+1864.634]ITYHC[+57.021]K.N	HexNAc(2)Hex(9)	C[+57], N[+1865]	383.56	>sp|P08123|CO1A2_HUMAN Collagen alpha-2(I) chain OS=Homo sapiens OX=9606 GN=COL1A2 PE=1 SV=7
K.GISYYIGAQSN[+1864.634]FTK.L	HexNAc(2)Hex(9)	N[+1865]	378.47	>sp|Q9UN76|S6A14_HUMAN Sodium- and chloride-dependent neutral and basic amino acid transporter B(0+) OS=Homo sapiens OX=9606 GN=SLC6A14 PE=2 SV=1
K.N[+1216.423]STFGSVEVHNLQPEK.V	HexNAc(2)Hex(5)	N[+1216]	333.88	>sp|P28907|CD38_HUMAN ADP-ribosyl cyclase/cyclic ADP-ribose hydrolase 1 OS=Homo sapiens OX=9606 GN=CD38 PE=1 SV=2
R.LLANYASQN[+1540.529]ITYHC[+57.021]K.N	HexNAc(2)Hex(7)	C[+57], N[+1541]	445.83	>sp|P08123|CO1A2_HUMAN Collagen alpha-2(I) chain OS=Homo sapiens OX=9606 GN=COL1A2 PE=1 SV=7
R.NN[+1864.634]ISLVK.F	HexNAc(2)Hex(9)	N[+1865]	305.8	>sp|Q9UHN6|CEIP2_HUMAN Cell surface hyaluronidase OS=Homo sapiens OX=9606 GN=CEMIP2 PE=1 SV=1
K.DYGSQEDFTQVWN[+1710.598]TTMK.G	HexNAc(3)Hex(5)NeuAc(1)	N[+1711]	366.45	>sp|O60635|TSN1_HUMAN Tetraspanin-1 OS=Homo sapiens OX=9606 GN=TSPAN1 PE=1 SV=2
R.EERPLN[+1702.581]ASALK.L	HexNAc(2)Hex(8)	N[+1703]	347.6	>sp|O14657|TOR1B_HUMAN Torsin-1B OS=Homo sapiens OX=9606 GN=TOR1B PE=1 SV=2
R.RAPQLN[+1216.423]HSNSDVVSINC[+57.021]NIR.L	HexNAc(2)Hex(5)	C[+57], N[+1216]	361.44	>sp|Q9UKX5|ITA11_HUMAN Integrin alpha-11 OS=Homo sapiens OX=9606 GN=ITGA11 PE=1 SV=2
K.QSN[+1702.581]GSIVVVSSLAGK.V	HexNAc(2)Hex(8)	N[+1703]	394.19	>sp|P28845|DHI1_HUMAN Corticosteroid 11-beta-dehydrogenase isozyme 1 OS=Homo sapiens OX=9606 GN=HSD11B1 PE=1 SV=3
R.HNTPEDAKVM[+15.995]SWWDYGYQITAMAN[+2272.846]R.T	HexNAc(8)Hex(4)	M[+16], N[+2273]	300.58	>sp|P46977|STT3A_HUMAN Dolichyl-diphosphooligosaccharide--protein glycosyltransferase subunit STT3A OS=Homo sapiens OX=9606 GN=STT3A PE=1 SV=2
K.VMSWWDYGYQITAMAN[+1864.634]R.T	HexNAc(2)Hex(9)	N[+1865]	368.43	>sp|P46977|STT3A_HUMAN Dolichyl-diphosphooligosaccharide--protein glycosyltransferase subunit STT3A OS=Homo sapiens OX=9606 GN=STT3A PE=1 SV=2
K.VMSWWDYGYQITAMAN[+1702.581]R.T	HexNAc(2)Hex(8)	N[+1703]	370.26	>sp|P46977|STT3A_HUMAN Dolichyl-diphosphooligosaccharide--protein glycosyltransferase subunit STT3A OS=Homo sapiens OX=9606 GN=STT3A PE=1 SV=2
K.VMSWWDYGYQITAMAN[+2026.687]R.T	HexNAc(2)Hex(10)	N[+2027]	686.87	>sp|P46977|STT3A_HUMAN Dolichyl-diphosphooligosaccharide--protein glycosyltransferase subunit STT3A OS=Homo sapiens OX=9606 GN=STT3A PE=1 SV=2
K.VMSWWDYGYQITAM[+15.995]AN[+1864.634]R.T	HexNAc(2)Hex(9)	M[+16], N[+1865]	363.04	>sp|P46977|STT3A_HUMAN Dolichyl-diphosphooligosaccharide--protein glycosyltransferase subunit STT3A OS=Homo sapiens OX=9606 GN=STT3A PE=1 SV=2
K.VM[+15.995]SWWDYGYQITAMAN[+1864.634]R.T	HexNAc(2)Hex(9)	M[+16], N[+1865]	539.54	>sp|P46977|STT3A_HUMAN Dolichyl-diphosphooligosaccharide--protein glycosyltransferase subunit STT3A OS=Homo sapiens OX=9606 GN=STT3A PE=1 SV=2
K.AN[+2100.761]RTRGVGK.E	HexNAc(5)Hex(4)Fuc(1)NeuAc(1)	N[+2101]	314.79	>sp|Q96K30|RITA1_HUMAN RBPJ-interacting and tubulin-associated protein 1 OS=Homo sapiens OX=9606 GN=RITA1 PE=1 SV=1
R.TILVDNNTWN[+1864.634]NTHISR.V	HexNAc(2)Hex(9)	N[+1865]	313.28	>sp|P46977|STT3A_HUMAN Dolichyl-diphosphooligosaccharide--protein glycosyltransferase subunit STT3A OS=Homo sapiens OX=9606 GN=STT3A PE=1 SV=2
R.TILVDNNTWN[+1540.529]NTHISR.V	HexNAc(2)Hex(7)	N[+1541]	315.81	>sp|P46977|STT3A_HUMAN Dolichyl-diphosphooligosaccharide--protein glycosyltransferase subunit STT3A OS=Homo sapiens OX=9606 GN=STT3A PE=1 SV=2
R.TILVDN[+1702.581]NTWNNTHISR.V	HexNAc(2)Hex(8)	N[+1703]	323.94	>sp|P46977|STT3A_HUMAN Dolichyl-diphosphooligosaccharide--protein glycosyltransferase subunit STT3A OS=Homo sapiens OX=9606 GN=STT3A PE=1 SV=2
R.TILVDNNTWN[+1702.581]NTHISR.V	HexNAc(2)Hex(8)	N[+1703]	330.21	>sp|P46977|STT3A_HUMAN Dolichyl-diphosphooligosaccharide--protein glycosyltransferase subunit STT3A OS=Homo sapiens OX=9606 GN=STT3A PE=1 SV=2
R.TILVDNNTWN[+2026.687]NTHISR.V	HexNAc(2)Hex(10)	N[+2027]	330.62	>sp|P46977|STT3A_HUMAN Dolichyl-diphosphooligosaccharide--protein glycosyltransferase subunit STT3A OS=Homo sapiens OX=9606 GN=STT3A PE=1 SV=2
R.TILVDNNTWN[+1378.476]NTHISR.V	HexNAc(2)Hex(6)	N[+1378]	439.78	>sp|P46977|STT3A_HUMAN Dolichyl-diphosphooligosaccharide--protein glycosyltransferase subunit STT3A OS=Homo sapiens OX=9606 GN=STT3A PE=1 SV=2
R.LN[+1864.634]STHC[+57.021]QDINEC[+57.021]AMPGVC[+57.021]R.H	HexNAc(2)Hex(9)	C[+57]*3, N[+1865]	330.52	>sp|Q9NS15|LTBP3_HUMAN Latent-transforming growth factor beta-binding protein 3 OS=Homo sapiens OX=9606 GN=LTBP3 PE=1 SV=4
R.FQVN[+1702.581]NTRPPHVQLLR.K	HexNAc(2)Hex(8)	N[+1703]	313.62	>sp|P35475|IDUA_HUMAN Alpha-L-iduronidase OS=Homo sapiens OX=9606 GN=IDUA PE=1 SV=2
K.TVTISDHGTVTYN[+1694.603]GSIC[+57.021]GDDQNGPK.I	HexNAc(3)Hex(4)Fuc(1)NeuAc(1)	C[+57], N[+1695]	403.22	>sp|P13473|LAMP2_HUMAN Lysosome-associated membrane glycoprotein 2 OS=Homo sapiens OX=9606 GN=LAMP2 PE=1 SV=2
K.TVAQN[+2350.830]YSSVTHLHSIGK.S	HexNAc(4)Hex(5)Fuc(1)NeuAc(2)	N[+2351]	309.37	>sp|P14384|CBPM_HUMAN Carboxypeptidase M OS=Homo sapiens OX=9606 GN=CPM PE=1 SV=2
K.VASVININPN[+2424.867]TTHSTGSC[+57.021]R.S	HexNAc(5)Hex(6)Fuc(1)NeuAc(1)	C[+57], N[+2425]	300.49	>sp|P13473|LAMP2_HUMAN Lysosome-associated membrane glycoprotein 2 OS=Homo sapiens OX=9606 GN=LAMP2 PE=1 SV=2
K.VASVININPN[+2789.999]TTHSTGSC[+57.021]R.S	HexNAc(6)Hex(7)Fuc(1)NeuAc(1)	C[+57], N[+2790]	304.27	>sp|P13473|LAMP2_HUMAN Lysosome-associated membrane glycoprotein 2 OS=Homo sapiens OX=9606 GN=LAMP2 PE=1 SV=2
K.VASVININPN[+2498.904]TTHSTGSC[+57.021]R.S	HexNAc(6)Hex(7)Fuc(1)	C[+57], N[+2499]	313.31	>sp|P13473|LAMP2_HUMAN Lysosome-associated membrane glycoprotein 2 OS=Homo sapiens OX=9606 GN=LAMP2 PE=1 SV=2
K.VASVININPN[+2059.735]TTHSTGSC[+57.021]R.S	HexNAc(4)Hex(5)Fuc(1)NeuAc(1)	C[+57], N[+2060]	325.33	>sp|P13473|LAMP2_HUMAN Lysosome-associated membrane glycoprotein 2 OS=Homo sapiens OX=9606 GN=LAMP2 PE=1 SV=2
K.VASVININPN[+1768.640]TTHSTGSC[+57.021]R.S	HexNAc(4)Hex(5)Fuc(1)	C[+57], N[+1769]	328.93	>sp|P13473|LAMP2_HUMAN Lysosome-associated membrane glycoprotein 2 OS=Homo sapiens OX=9606 GN=LAMP2 PE=1 SV=2
K.VASVININPN[+1038.375]TTHSTGSC[+57.021]R.S	HexNAc(2)Hex(3)Fuc(1)	C[+57], N[+1038]	347.74	>sp|P13473|LAMP2_HUMAN Lysosome-associated membrane glycoprotein 2 OS=Homo sapiens OX=9606 GN=LAMP2 PE=1 SV=2
K.VASVININPN[+2133.772]TTHSTGSC[+57.021]R.S	HexNAc(5)Hex(6)Fuc(1)	C[+57], N[+2134]	412.14	>sp|P13473|LAMP2_HUMAN Lysosome-associated membrane glycoprotein 2 OS=Homo sapiens OX=9606 GN=LAMP2 PE=1 SV=2
K.VASVININPN[+3081.095]TTHSTGSC[+57.021]R.S	HexNAc(6)Hex(7)Fuc(1)NeuAc(2)	C[+57], N[+3081]	422.27	>sp|P13473|LAMP2_HUMAN Lysosome-associated membrane glycoprotein 2 OS=Homo sapiens OX=9606 GN=LAMP2 PE=1 SV=2
K.VASVININPN[+3083.110]TTHSTGSC[+57.021]R.S	HexNAc(8)Hex(9)	C[+57], N[+3083]	572.31	>sp|P13473|LAMP2_HUMAN Lysosome-associated membrane glycoprotein 2 OS=Homo sapiens OX=9606 GN=LAMP2 PE=1 SV=2
R.VQPFN[+1913.677]VTQGK.Y	HexNAc(4)Hex(5)NeuAc(1)	N[+1914]	304.33	>sp|P13473|LAMP2_HUMAN Lysosome-associated membrane glycoprotein 2 OS=Homo sapiens OX=9606 GN=LAMP2 PE=1 SV=2
R.VQPFN[+2350.830]VTQGK.Y	HexNAc(4)Hex(5)Fuc(1)NeuAc(2)	N[+2351]	311.93	>sp|P13473|LAMP2_HUMAN Lysosome-associated membrane glycoprotein 2 OS=Homo sapiens OX=9606 GN=LAMP2 PE=1 SV=2
R.VQPFN[+1710.598]VTQGK.Y	HexNAc(3)Hex(5)NeuAc(1)	N[+1711]	322.02	>sp|P13473|LAMP2_HUMAN Lysosome-associated membrane glycoprotein 2 OS=Homo sapiens OX=9606 GN=LAMP2 PE=1 SV=2
R.VQPFN[+2059.735]VTQGK.Y	HexNAc(4)Hex(5)Fuc(1)NeuAc(1)	N[+2060]	322.15	>sp|P13473|LAMP2_HUMAN Lysosome-associated membrane glycoprotein 2 OS=Homo sapiens OX=9606 GN=LAMP2 PE=1 SV=2
R.VQPFN[+1622.582]VTQGK.Y	HexNAc(4)Hex(5)	N[+1623]	334.32	>sp|P13473|LAMP2_HUMAN Lysosome-associated membrane glycoprotein 2 OS=Homo sapiens OX=9606 GN=LAMP2 PE=1 SV=2
R.VQPFN[+1581.555]VTQGK.Y	HexNAc(3)Hex(6)	N[+1582]	359.04	>sp|P13473|LAMP2_HUMAN Lysosome-associated membrane glycoprotein 2 OS=Homo sapiens OX=9606 GN=LAMP2 PE=1 SV=2
R.VQPFN[+1768.640]VTQGK.Y	HexNAc(4)Hex(5)Fuc(1)	N[+1769]	374.54	>sp|P13473|LAMP2_HUMAN Lysosome-associated membrane glycoprotein 2 OS=Homo sapiens OX=9606 GN=LAMP2 PE=1 SV=2
R.VQPFN[+1872.651]VTQGK.Y	HexNAc(3)Hex(6)NeuAc(1)	N[+1873]	377.08	>sp|P13473|LAMP2_HUMAN Lysosome-associated membrane glycoprotein 2 OS=Homo sapiens OX=9606 GN=LAMP2 PE=1 SV=2
R.QPQPN[+1378.476]VSELVVGPLPHPSYMR.D	HexNAc(2)Hex(6)	N[+1378]	315.55	>sp|Q16853|AOC3_HUMAN Membrane primary amine oxidase OS=Homo sapiens OX=9606 GN=AOC3 PE=1 SV=3
R.QPQPN[+1216.423]VSELVVGPLPHPSYMR.D	HexNAc(2)Hex(5)	N[+1216]	330.74	>sp|Q16853|AOC3_HUMAN Membrane primary amine oxidase OS=Homo sapiens OX=9606 GN=AOC3 PE=1 SV=3
R.QPQPN[+1872.651]VSELVVGPLPHPSYMR.D	HexNAc(3)Hex(6)NeuAc(1)	N[+1873]	356.53	>sp|Q16853|AOC3_HUMAN Membrane primary amine oxidase OS=Homo sapiens OX=9606 GN=AOC3 PE=1 SV=3
R.QPQPN[+2921.058]VSELVVGPLPHPSYMR.D	HexNAc(8)Hex(8)	N[+2921]	395.95	>sp|Q16853|AOC3_HUMAN Membrane primary amine oxidase OS=Homo sapiens OX=9606 GN=AOC3 PE=1 SV=3
R.QPQPN[+2919.042]VSELVVGPLPHPSYMR.D	HexNAc(6)Hex(6)Fuc(1)NeuAc(2)	N[+2919]	423.85	>sp|Q16853|AOC3_HUMAN Membrane primary amine oxidase OS=Homo sapiens OX=9606 GN=AOC3 PE=1 SV=3
R.QPQPN[+1581.555]VSELVVGPLPHPSYMR.D	HexNAc(3)Hex(6)	N[+1582]	427.19	>sp|Q16853|AOC3_HUMAN Membrane primary amine oxidase OS=Homo sapiens OX=9606 GN=AOC3 PE=1 SV=3
K.N[+1540.529]ATSYPPMC[+57.021]TQDPK.A	HexNAc(2)Hex(7)	C[+57], N[+1541]	370.81	>sp|P23141|EST1_HUMAN Liver carboxylesterase 1 OS=Homo sapiens OX=9606 GN=CES1 PE=1 SV=2
K.N[+1864.634]ATSYPPMC[+57.021]TQDPK.A	HexNAc(2)Hex(9)	C[+57], N[+1865]	631.42	>sp|P23141|EST1_HUMAN Liver carboxylesterase 1 OS=Homo sapiens OX=9606 GN=CES1 PE=1 SV=2
K.N[+1702.581]ATSYPPMC[+57.021]TQDPK.A	HexNAc(2)Hex(8)	C[+57], N[+1703]	633.68	>sp|P23141|EST1_HUMAN Liver carboxylesterase 1 OS=Homo sapiens OX=9606 GN=CES1 PE=1 SV=2
R.YLYLASN[+3007.058]HSNK.W	HexNAc(5)Hex(6)Fuc(1)NeuAc(3)	N[+3007]	313.69	>sp|Q16853|AOC3_HUMAN Membrane primary amine oxidase OS=Homo sapiens OX=9606 GN=AOC3 PE=1 SV=3
R.YLYLASN[+2350.830]HSNK.W	HexNAc(4)Hex(5)Fuc(1)NeuAc(2)	N[+2351]	325.06	>sp|Q16853|AOC3_HUMAN Membrane primary amine oxidase OS=Homo sapiens OX=9606 GN=AOC3 PE=1 SV=3
R.YLYLASN[+2715.963]HSNK.W	HexNAc(5)Hex(6)Fuc(1)NeuAc(2)	N[+2716]	328.45	>sp|Q16853|AOC3_HUMAN Membrane primary amine oxidase OS=Homo sapiens OX=9606 GN=AOC3 PE=1 SV=3
R.YLYLASN[+2059.735]HSNK.W	HexNAc(4)Hex(5)Fuc(1)NeuAc(1)	N[+2060]	368.99	>sp|Q16853|AOC3_HUMAN Membrane primary amine oxidase OS=Homo sapiens OX=9606 GN=AOC3 PE=1 SV=3
K.LLDGDLTSDPSYFQN[+1540.529]VTGC[+57.021]SNYYNFLR.C	HexNAc(2)Hex(7)	C[+57], N[+1541]	351.19	>sp|Q9H3G5|CPVL_HUMAN Probable serine carboxypeptidase CPVL OS=Homo sapiens OX=9606 GN=CPVL PE=1 SV=2
R.IQMLSFAGEPLPQN[+2350.830]SSMAR.G	HexNAc(4)Hex(5)Fuc(1)NeuAc(2)	N[+2351]	305.54	>sp|Q16853|AOC3_HUMAN Membrane primary amine oxidase OS=Homo sapiens OX=9606 GN=AOC3 PE=1 SV=3
R.IQMLSFAGEPLPQN[+3007.058]SSMAR.G	HexNAc(5)Hex(6)Fuc(1)NeuAc(3)	N[+3007]	354.89	>sp|Q16853|AOC3_HUMAN Membrane primary amine oxidase OS=Homo sapiens OX=9606 GN=AOC3 PE=1 SV=3
R.IQMLSFAGEPLPQN[+2059.735]SSMAR.G	HexNAc(4)Hex(5)Fuc(1)NeuAc(1)	N[+2060]	411.52	>sp|Q16853|AOC3_HUMAN Membrane primary amine oxidase OS=Homo sapiens OX=9606 GN=AOC3 PE=1 SV=3
R.IQMLSFAGEPLPQN[+2715.963]SSMAR.G	HexNAc(5)Hex(6)Fuc(1)NeuAc(2)	N[+2716]	423.08	>sp|Q16853|AOC3_HUMAN Membrane primary amine oxidase OS=Homo sapiens OX=9606 GN=AOC3 PE=1 SV=3
R.SHEIWTHSC[+57.021]PQSPGN[+2204.772]GTDASH.-	HexNAc(4)Hex(5)NeuAc(2)	C[+57], N[+2205]	344.29	>sp|P04278|SHBG_HUMAN Sex hormone-binding globulin OS=Homo sapiens OX=9606 GN=SHBG PE=1 SV=2
R.QAIHVGN[+1540.529]QTFNDGTIVEK.Y	HexNAc(2)Hex(7)	N[+1541]	355.23	>sp|Q9H3G5|CPVL_HUMAN Probable serine carboxypeptidase CPVL OS=Homo sapiens OX=9606 GN=CPVL PE=1 SV=2
R.QAIHVGN[+1216.423]QTFNDGTIVEK.Y	HexNAc(2)Hex(5)	N[+1216]	368.72	>sp|Q9H3G5|CPVL_HUMAN Probable serine carboxypeptidase CPVL OS=Homo sapiens OX=9606 GN=CPVL PE=1 SV=2
R.QAIHVGN[+1378.476]QTFNDGTIVEK.Y	HexNAc(2)Hex(6)	N[+1378]	387.97	>sp|Q9H3G5|CPVL_HUMAN Probable serine carboxypeptidase CPVL OS=Homo sapiens OX=9606 GN=CPVL PE=1 SV=2
R.FVLQN[+1702.581]ASR.A	HexNAc(2)Hex(8)	N[+1703]	366.5	>sp|Q9NXH8|TOR4A_HUMAN Torsin-4A OS=Homo sapiens OX=9606 GN=TOR4A PE=1 SV=2
R.IIVPLNNREN[+2952.052]ISDPTSPLR.T	HexNAc(6)Hex(8)Fuc(1)NeuAc(1)	N[+2952]	313.52	>sp|P01591|IGJ_HUMAN Immunoglobulin J chain OS=Homo sapiens OX=9606 GN=JCHAIN PE=1 SV=4
R.IIVPLNNREN[+1809.666]ISDPTSPLR.T	HexNAc(5)Hex(4)Fuc(1)	N[+1810]	320.5	>sp|P01591|IGJ_HUMAN Immunoglobulin J chain OS=Homo sapiens OX=9606 GN=JCHAIN PE=1 SV=4
R.IIVPLNNREN[+2059.735]ISDPTSPLR.T	HexNAc(4)Hex(5)Fuc(1)NeuAc(1)	N[+2060]	323.39	>sp|P01591|IGJ_HUMAN Immunoglobulin J chain OS=Homo sapiens OX=9606 GN=JCHAIN PE=1 SV=4
R.IIVPLNNREN[+2350.830]ISDPTSPLR.T	HexNAc(4)Hex(5)Fuc(1)NeuAc(2)	N[+2351]	416.65	>sp|P01591|IGJ_HUMAN Immunoglobulin J chain OS=Homo sapiens OX=9606 GN=JCHAIN PE=1 SV=4
R.WGQN[+1694.603]C[+57.021]SC[+57.021]HHGGYYNC[+57.021]EDK.F	HexNAc(3)Hex(4)Fuc(1)NeuAc(1)	C[+57]*3, N[+1695]	316.31	>sp|P04066|FUCO_HUMAN Tissue alpha-L-fucosidase OS=Homo sapiens OX=9606 GN=FUCA1 PE=1 SV=4
R.WGQN[+1378.476]C[+57.021]SC[+57.021]HHGGYYNC[+57.021]EDK.F	HexNAc(2)Hex(6)	C[+57]*3, N[+1378]	363.27	>sp|P04066|FUCO_HUMAN Tissue alpha-L-fucosidase OS=Homo sapiens OX=9606 GN=FUCA1 PE=1 SV=4
R.EN[+2350.830]ISDPTSPLR.T	HexNAc(4)Hex(5)Fuc(1)NeuAc(2)	N[+2351]	303.11	>sp|P01591|IGJ_HUMAN Immunoglobulin J chain OS=Homo sapiens OX=9606 GN=JCHAIN PE=1 SV=4
R.EN[+1565.560]ISDPTSPLR.T	HexNAc(3)Hex(5)Fuc(1)	N[+1566]	311.47	>sp|P01591|IGJ_HUMAN Immunoglobulin J chain OS=Homo sapiens OX=9606 GN=JCHAIN PE=1 SV=4
R.EN[+2018.708]ISDPTSPLR.T	HexNAc(3)Hex(6)Fuc(1)NeuAc(1)	N[+2019]	313.62	>sp|P01591|IGJ_HUMAN Immunoglobulin J chain OS=Homo sapiens OX=9606 GN=JCHAIN PE=1 SV=4
R.EN[+1710.598]ISDPTSPLR.T	HexNAc(3)Hex(5)NeuAc(1)	N[+1711]	326.38	>sp|P01591|IGJ_HUMAN Immunoglobulin J chain OS=Homo sapiens OX=9606 GN=JCHAIN PE=1 SV=4
R.EN[+1913.677]ISDPTSPLR.T	HexNAc(4)Hex(5)NeuAc(1)	N[+1914]	329.11	>sp|P01591|IGJ_HUMAN Immunoglobulin J chain OS=Homo sapiens OX=9606 GN=JCHAIN PE=1 SV=4
R.EN[+2116.756]ISDPTSPLR.T	HexNAc(5)Hex(5)NeuAc(1)	N[+2117]	331.57	>sp|P01591|IGJ_HUMAN Immunoglobulin J chain OS=Homo sapiens OX=9606 GN=JCHAIN PE=1 SV=4
R.EN[+2059.735]ISDPTSPLR.T	HexNAc(4)Hex(5)Fuc(1)NeuAc(1)	N[+2060]	333.44	>sp|P01591|IGJ_HUMAN Immunoglobulin J chain OS=Homo sapiens OX=9606 GN=JCHAIN PE=1 SV=4
R.EN[+1809.666]ISDPTSPLR.T	HexNAc(5)Hex(4)Fuc(1)	N[+1810]	334.06	>sp|P01591|IGJ_HUMAN Immunoglobulin J chain OS=Homo sapiens OX=9606 GN=JCHAIN PE=1 SV=4
R.EN[+2204.772]ISDPTSPLR.T	HexNAc(4)Hex(5)NeuAc(2)	N[+2205]	344.07	>sp|P01591|IGJ_HUMAN Immunoglobulin J chain OS=Homo sapiens OX=9606 GN=JCHAIN PE=1 SV=4
R.EN[+1540.529]ISDPTSPLR.T	HexNAc(2)Hex(7)	N[+1541]	394.3	>sp|P01591|IGJ_HUMAN Immunoglobulin J chain OS=Homo sapiens OX=9606 GN=JCHAIN PE=1 SV=4
R.EN[+1864.634]ISDPTSPLR.T	HexNAc(2)Hex(9)	N[+1865]	557.06	>sp|P01591|IGJ_HUMAN Immunoglobulin J chain OS=Homo sapiens OX=9606 GN=JCHAIN PE=1 SV=4
R.EN[+1702.581]ISDPTSPLR.T	HexNAc(2)Hex(8)	N[+1703]	578.34	>sp|P01591|IGJ_HUMAN Immunoglobulin J chain OS=Homo sapiens OX=9606 GN=JCHAIN PE=1 SV=4
K.GTGN[+2204.772]DTVLNVALLNVISNQEC[+57.021]NIK.H	HexNAc(4)Hex(5)NeuAc(2)	C[+57], N[+2205]	381.57	>sp|P26927|HGFL_HUMAN Hepatocyte growth factor-like protein OS=Homo sapiens OX=9606 GN=MST1 PE=1 SV=2
R.TVLEN[+1216.423]STSYEEAK.N	HexNAc(2)Hex(5)	N[+1216]	633.03	>sp|Q13510|ASAH1_HUMAN Acid ceramidase OS=Homo sapiens OX=9606 GN=ASAH1 PE=1 SV=5
R.TVLEN[+1702.581]STSYEEAK.N	HexNAc(2)Hex(8)	N[+1703]	690.63	>sp|Q13510|ASAH1_HUMAN Acid ceramidase OS=Homo sapiens OX=9606 GN=ASAH1 PE=1 SV=5
R.TVLEN[+1378.476]STSYEEAK.N	HexNAc(2)Hex(6)	N[+1378]	800.5	>sp|Q13510|ASAH1_HUMAN Acid ceramidase OS=Homo sapiens OX=9606 GN=ASAH1 PE=1 SV=5
R.TVLEN[+1540.529]STSYEEAK.N	HexNAc(2)Hex(7)	N[+1541]	848.88	>sp|Q13510|ASAH1_HUMAN Acid ceramidase OS=Homo sapiens OX=9606 GN=ASAH1 PE=1 SV=5
K.ILAPAYFILGGN[+1704.635]QSGEGC[+57.021]VITR.D	HexNAc(6)Hex(3)	C[+57], N[+1705]	341.77	>sp|Q13510|ASAH1_HUMAN Acid ceramidase OS=Homo sapiens OX=9606 GN=ASAH1 PE=1 SV=5
K.ILAPAYFILGGN[+2053.772]QSGEGC[+57.021]VITR.D	HexNAc(7)Hex(3)Fuc(1)	C[+57], N[+2054]	371.6	>sp|Q13510|ASAH1_HUMAN Acid ceramidase OS=Homo sapiens OX=9606 GN=ASAH1 PE=1 SV=5
K.ILAPAYFILGGN[+2204.772]QSGEGC[+57.021]VITR.D	HexNAc(4)Hex(5)NeuAc(2)	C[+57], N[+2205]	394.69	>sp|Q13510|ASAH1_HUMAN Acid ceramidase OS=Homo sapiens OX=9606 GN=ASAH1 PE=1 SV=5
K.ILAPAYFILGGN[+1378.476]QSGEGC[+57.021]VITR.D	HexNAc(2)Hex(6)	C[+57], N[+1378]	398.1	>sp|Q13510|ASAH1_HUMAN Acid ceramidase OS=Homo sapiens OX=9606 GN=ASAH1 PE=1 SV=5
[truncated: 354 more rows]

## Sheet: Cancer 2
Peptide < ProteinMetrics Confidential >	Glycans NHFAGNa	Modification Type(s)	Score	Protein Name
K.GHHVSQEPWN[+2075.730]SSITLTSQAGAVFQSFAK.F	HexNAc(4)Hex(6)NeuAc(1)	N[+2076]	473.65	>sp|O00115|DNS2A_HUMAN Deoxyribonuclease-2-alpha OS=Homo sapiens OX=9606 GN=DNASE2 PE=1 SV=2
K.NN[+3446.227]HTASILDR.M	HexNAc(7)Hex(8)Fuc(1)NeuAc(2)	N[+3446]	305	>sp|P08962|CD63_HUMAN CD63 antigen OS=Homo sapiens OX=9606 GN=CD63 PE=1 SV=2
K.NN[+1768.640]HTASILDR.M	HexNAc(4)Hex(5)Fuc(1)	N[+1769]	306.29	>sp|P08962|CD63_HUMAN CD63 antigen OS=Homo sapiens OX=9606 GN=CD63 PE=1 SV=2
K.NN[+2715.963]HTASILDR.M	HexNAc(5)Hex(6)Fuc(1)NeuAc(2)	N[+2716]	313.44	>sp|P08962|CD63_HUMAN CD63 antigen OS=Homo sapiens OX=9606 GN=CD63 PE=1 SV=2
K.NN[+2789.999]HTASILDR.M	HexNAc(6)Hex(7)Fuc(1)NeuAc(1)	N[+2790]	321.3	>sp|P08962|CD63_HUMAN CD63 antigen OS=Homo sapiens OX=9606 GN=CD63 PE=1 SV=2
K.NN[+2133.772]HTASILDR.M	HexNAc(5)Hex(6)Fuc(1)	N[+2134]	321.44	>sp|P08962|CD63_HUMAN CD63 antigen OS=Homo sapiens OX=9606 GN=CD63 PE=1 SV=2
K.NN[+2059.735]HTASILDR.M	HexNAc(4)Hex(5)Fuc(1)NeuAc(1)	N[+2060]	324.39	>sp|P08962|CD63_HUMAN CD63 antigen OS=Homo sapiens OX=9606 GN=CD63 PE=1 SV=2
K.NN[+3007.058]HTASILDR.M	HexNAc(5)Hex(6)Fuc(1)NeuAc(3)	N[+3007]	326.98	>sp|P08962|CD63_HUMAN CD63 antigen OS=Homo sapiens OX=9606 GN=CD63 PE=1 SV=2
K.NN[+2424.867]HTASILDR.M	HexNAc(5)Hex(6)Fuc(1)NeuAc(1)	N[+2425]	338.8	>sp|P08962|CD63_HUMAN CD63 antigen OS=Homo sapiens OX=9606 GN=CD63 PE=1 SV=2
K.NN[+1694.603]HTASILDR.M	HexNAc(3)Hex(4)Fuc(1)NeuAc(1)	N[+1695]	409.85	>sp|P08962|CD63_HUMAN CD63 antigen OS=Homo sapiens OX=9606 GN=CD63 PE=1 SV=2
K.GHHVSQEPWN[+1054.370]SSITLTSQAGAVFQSFAK.F	HexNAc(2)Hex(4)	N[+1054]	480.11	>sp|O00115|DNS2A_HUMAN Deoxyribonuclease-2-alpha OS=Homo sapiens OX=9606 GN=DNASE2 PE=1 SV=2
R.VN[+1702.581]NSDPYSVALSELGDR.Q	HexNAc(2)Hex(8)	N[+1703]	534.99	>sp|P04839|CY24B_HUMAN Cytochrome b-245 heavy chain OS=Homo sapiens OX=9606 GN=CYBB PE=1 SV=2
R.QN[+1702.581]ESYLNFAR.K	HexNAc(2)Hex(8)	N[+1703]	430.4	>sp|P04839|CY24B_HUMAN Cytochrome b-245 heavy chain OS=Homo sapiens OX=9606 GN=CYBB PE=1 SV=2
R.GQTAESLAVHN[+3147.115]ITVC[+57.021]EQK.I	HexNAc(6)Hex(11)Fuc(1)	C[+57], N[+3147]	316.05	>sp|P04839|CY24B_HUMAN Cytochrome b-245 heavy chain OS=Homo sapiens OX=9606 GN=CYBB PE=1 SV=2
R.GQTAESLAVHN[+1702.581]ITVC[+57.021]EQK.I	HexNAc(2)Hex(8)	C[+57], N[+1703]	397.43	>sp|P04839|CY24B_HUMAN Cytochrome b-245 heavy chain OS=Homo sapiens OX=9606 GN=CYBB PE=1 SV=2
R.GQTAESLAVHN[+1864.634]ITVC[+57.021]EQK.I	HexNAc(2)Hex(9)	C[+57], N[+1865]	431.93	>sp|P04839|CY24B_HUMAN Cytochrome b-245 heavy chain OS=Homo sapiens OX=9606 GN=CYBB PE=1 SV=2
R.LLANYASQN[+1378.476]ITYHC[+57.021]K.N	HexNAc(2)Hex(6)	C[+57], N[+1378]	333.9	>sp|P08123|CO1A2_HUMAN Collagen alpha-2(I) chain OS=Homo sapiens OX=9606 GN=COL1A2 PE=1 SV=7
R.LLANYASQN[+1702.581]ITYHC[+57.021]K.N	HexNAc(2)Hex(8)	C[+57], N[+1703]	343.92	>sp|P08123|CO1A2_HUMAN Collagen alpha-2(I) chain OS=Homo sapiens OX=9606 GN=COL1A2 PE=1 SV=7
K.AQGLVLEASN[+2350.830]GSVLINGQR.E	HexNAc(4)Hex(5)Fuc(1)NeuAc(2)	N[+2351]	300.89	>sp|Q9HC84|MUC5B_HUMAN Mucin-5B OS=Homo sapiens OX=9606 GN=MUC5B PE=1 SV=3
K.AQGLVLEASN[+1702.581]GSVLINGQR.E	HexNAc(2)Hex(8)	N[+1703]	304.84	>sp|Q9HC84|MUC5B_HUMAN Mucin-5B OS=Homo sapiens OX=9606 GN=MUC5B PE=1 SV=3
K.AQGLVLEASN[+2133.772]GSVLINGQR.E	HexNAc(5)Hex(6)Fuc(1)	N[+2134]	304.97	>sp|Q9HC84|MUC5B_HUMAN Mucin-5B OS=Homo sapiens OX=9606 GN=MUC5B PE=1 SV=3
K.AQGLVLEASN[+2715.963]GSVLINGQR.E	HexNAc(5)Hex(6)Fuc(1)NeuAc(2)	N[+2716]	318.52	>sp|Q9HC84|MUC5B_HUMAN Mucin-5B OS=Homo sapiens OX=9606 GN=MUC5B PE=1 SV=3
K.AQGLVLEASN[+2878.015]GSVLINGQR.E	HexNAc(5)Hex(7)Fuc(1)NeuAc(2)	N[+2878]	320.49	>sp|Q9HC84|MUC5B_HUMAN Mucin-5B OS=Homo sapiens OX=9606 GN=MUC5B PE=1 SV=3
K.AQGLVLEASN[+2059.735]GSVLINGQR.E	HexNAc(4)Hex(5)Fuc(1)NeuAc(1)	N[+2060]	320.79	>sp|Q9HC84|MUC5B_HUMAN Mucin-5B OS=Homo sapiens OX=9606 GN=MUC5B PE=1 SV=3
K.AQGLVLEASN[+1768.640]GSVLINGQR.E	HexNAc(4)Hex(5)Fuc(1)	N[+1769]	334.12	>sp|Q9HC84|MUC5B_HUMAN Mucin-5B OS=Homo sapiens OX=9606 GN=MUC5B PE=1 SV=3
K.AQGLVLEASN[+1809.666]GSVLINGQR.E	HexNAc(5)Hex(4)Fuc(1)	N[+1810]	341.07	>sp|Q9HC84|MUC5B_HUMAN Mucin-5B OS=Homo sapiens OX=9606 GN=MUC5B PE=1 SV=3
K.AQGLVLEASN[+2424.867]GSVLINGQR.E	HexNAc(5)Hex(6)Fuc(1)NeuAc(1)	N[+2425]	348.44	>sp|Q9HC84|MUC5B_HUMAN Mucin-5B OS=Homo sapiens OX=9606 GN=MUC5B PE=1 SV=3
K.AQGLVLEASN[+2789.999]GSVLINGQR.E	HexNAc(6)Hex(7)Fuc(1)NeuAc(1)	N[+2790]	374.13	>sp|Q9HC84|MUC5B_HUMAN Mucin-5B OS=Homo sapiens OX=9606 GN=MUC5B PE=1 SV=3
K.AQGLVLEASN[+1694.603]GSVLINGQR.E	HexNAc(3)Hex(4)Fuc(1)NeuAc(1)	N[+1695]	410.45	>sp|Q9HC84|MUC5B_HUMAN Mucin-5B OS=Homo sapiens OX=9606 GN=MUC5B PE=1 SV=3
K.AQGLVLEASN[+2100.761]GSVLINGQR.E	HexNAc(5)Hex(4)Fuc(1)NeuAc(1)	N[+2101]	423.48	>sp|Q9HC84|MUC5B_HUMAN Mucin-5B OS=Homo sapiens OX=9606 GN=MUC5B PE=1 SV=3
K.AQGLVLEASN[+3165.164]GSVLINGQR.E	HexNAc(10)Hex(7)	N[+3165]	431.93	>sp|Q9HC84|MUC5B_HUMAN Mucin-5B OS=Homo sapiens OX=9606 GN=MUC5B PE=1 SV=3
K.AQGLVLEASN[+1378.476]GSVLINGQR.E	HexNAc(2)Hex(6)	N[+1378]	497.22	>sp|Q9HC84|MUC5B_HUMAN Mucin-5B OS=Homo sapiens OX=9606 GN=MUC5B PE=1 SV=3
K.AQGLVLEASN[+1864.634]GSVLINGQR.E	HexNAc(2)Hex(9)	N[+1865]	508.41	>sp|Q9HC84|MUC5B_HUMAN Mucin-5B OS=Homo sapiens OX=9606 GN=MUC5B PE=1 SV=3
K.AQGLVLEASN[+1897.682]GSVLINGQR.E	HexNAc(4)Hex(4)Fuc(1)NeuAc(1)	N[+1898]	536.18	>sp|Q9HC84|MUC5B_HUMAN Mucin-5B OS=Homo sapiens OX=9606 GN=MUC5B PE=1 SV=3
K.AQGLVLEASN[+1540.529]GSVLINGQR.E	HexNAc(2)Hex(7)	N[+1541]	574.33	>sp|Q9HC84|MUC5B_HUMAN Mucin-5B OS=Homo sapiens OX=9606 GN=MUC5B PE=1 SV=3
R.N[+1864.634]HSIFLADINQER.G	HexNAc(2)Hex(9)	N[+1865]	320.06	>sp|P50897|PPT1_HUMAN Palmitoyl-protein thioesterase 1 OS=Homo sapiens OX=9606 GN=PPT1 PE=1 SV=1
R.N[+1702.581]HSIFLADINQER.G	HexNAc(2)Hex(8)	N[+1703]	325.94	>sp|P50897|PPT1_HUMAN Palmitoyl-protein thioesterase 1 OS=Homo sapiens OX=9606 GN=PPT1 PE=1 SV=1
R.N[+1378.476]HSIFLADINQER.G	HexNAc(2)Hex(6)	N[+1378]	355.36	>sp|P50897|PPT1_HUMAN Palmitoyl-protein thioesterase 1 OS=Homo sapiens OX=9606 GN=PPT1 PE=1 SV=1
R.N[+1540.529]HSIFLADINQER.G	HexNAc(2)Hex(7)	N[+1541]	387.69	>sp|P50897|PPT1_HUMAN Palmitoyl-protein thioesterase 1 OS=Homo sapiens OX=9606 GN=PPT1 PE=1 SV=1
R.GIN[+1378.476]ESYK.K	HexNAc(2)Hex(6)	N[+1378]	313.63	>sp|P50897|PPT1_HUMAN Palmitoyl-protein thioesterase 1 OS=Homo sapiens OX=9606 GN=PPT1 PE=1 SV=1
R.GIN[+1540.529]ESYK.K	HexNAc(2)Hex(7)	N[+1541]	334.12	>sp|P50897|PPT1_HUMAN Palmitoyl-protein thioesterase 1 OS=Homo sapiens OX=9606 GN=PPT1 PE=1 SV=1
R.SC[+57.021]PAC[+57.021]PGSN[+1378.476]ITIR.N	HexNAc(2)Hex(6)	C[+57]*2, N[+1378]	601.75	>sp|P05164|PERM_HUMAN Myeloperoxidase OS=Homo sapiens OX=9606 GN=MPO PE=1 SV=1
R.SC[+57.021]PAC[+57.021]PGSN[+1540.529]ITIR.N	HexNAc(2)Hex(7)	C[+57]*2, N[+1541]	626.08	>sp|P05164|PERM_HUMAN Myeloperoxidase OS=Homo sapiens OX=9606 GN=MPO PE=1 SV=1
R.N[+1378.476]M[+15.995]SNQLGLLAVNQR.F	HexNAc(2)Hex(6)	M[+16], N[+1378]	440.71	>sp|P05164|PERM_HUMAN Myeloperoxidase OS=Homo sapiens OX=9606 GN=MPO PE=1 SV=1
R.SYN[+1694.603]DSVDPR.I	HexNAc(3)Hex(4)Fuc(1)NeuAc(1)	N[+1695]	345.86	>sp|P05164|PERM_HUMAN Myeloperoxidase OS=Homo sapiens OX=9606 GN=MPO PE=1 SV=1
R.EDFVLTAAHC[+57.021]WGSNIN[+1378.476]VTLGAHNIQR.R	HexNAc(2)Hex(6)	C[+57], N[+1378]	370.17	>sp|P08311|CATG_HUMAN Cathepsin G OS=Homo sapiens OX=9606 GN=CTSG PE=1 SV=2
R.EDFVLTAAHC[+57.021]WGSNIN[+1540.529]VTLGAHNIQR.R	HexNAc(2)Hex(7)	C[+57], N[+1541]	682.37	>sp|P08311|CATG_HUMAN Cathepsin G OS=Homo sapiens OX=9606 GN=CTSG PE=1 SV=2
R.DC[+57.021]VLQC[+57.021]EEQN[+2313.873]C[+57.021]SGGALNHFR.S	HexNAc(9)Hex(3)	C[+57]*3, N[+2314]	348.06	>sp|Q96FM1|PGAP3_HUMAN Post-GPI attachment to proteins factor 3 OS=Homo sapiens OX=9606 GN=PGAP3 PE=1 SV=2
R.DC[+57.021]VLQC[+57.021]EEQN[+1378.476]C[+57.021]SGGALNHFR.S	HexNAc(2)Hex(6)	C[+57]*3, N[+1378]	357.72	>sp|Q96FM1|PGAP3_HUMAN Post-GPI attachment to proteins factor 3 OS=Homo sapiens OX=9606 GN=PGAP3 PE=1 SV=2
K.LQGLENWGQDPGVSAN[+1378.476]ASK.A	HexNAc(2)Hex(6)	N[+1378]	496.47	>sp|Q96AQ6|PBIP1_HUMAN Pre-B-cell leukemia transcription factor-interacting protein 1 OS=Homo sapiens OX=9606 GN=PBXIP1 PE=1 SV=1
K.LQGLENWGQDPGVSAN[+1702.581]ASK.A	HexNAc(2)Hex(8)	N[+1703]	639.99	>sp|Q96AQ6|PBIP1_HUMAN Pre-B-cell leukemia transcription factor-interacting protein 1 OS=Homo sapiens OX=9606 GN=PBXIP1 PE=1 SV=1
K.LQGLENWGQDPGVSAN[+1540.529]ASK.A	HexNAc(2)Hex(7)	N[+1541]	644.67	>sp|Q96AQ6|PBIP1_HUMAN Pre-B-cell leukemia transcription factor-interacting protein 1 OS=Homo sapiens OX=9606 GN=PBXIP1 PE=1 SV=1
K.YAN[+1897.682]QTC[+57.021]GLC[+57.021]GDFNGLPAFNEFYAHNAR.L	HexNAc(4)Hex(4)Fuc(1)NeuAc(1)	C[+57]*2, N[+1898]	300.53	>sp|Q9HC84|MUC5B_HUMAN Mucin-5B OS=Homo sapiens OX=9606 GN=MUC5B PE=1 SV=3
K.YAN[+2424.867]QTC[+57.021]GLC[+57.021]GDFNGLPAFNEFYAHNAR.L	HexNAc(5)Hex(6)Fuc(1)NeuAc(1)	C[+57]*2, N[+2425]	302.65	>sp|Q9HC84|MUC5B_HUMAN Mucin-5B OS=Homo sapiens OX=9606 GN=MUC5B PE=1 SV=3
K.YAN[+2789.999]QTC[+57.021]GLC[+57.021]GDFNGLPAFNEFYAHNAR.L	HexNAc(6)Hex(7)Fuc(1)NeuAc(1)	C[+57]*2, N[+2790]	303.23	>sp|Q9HC84|MUC5B_HUMAN Mucin-5B OS=Homo sapiens OX=9606 GN=MUC5B PE=1 SV=3
K.YAN[+2350.830]QTC[+57.021]GLC[+57.021]GDFNGLPAFNEFYAHNAR.L	HexNAc(4)Hex(5)Fuc(1)NeuAc(2)	C[+57]*2, N[+2351]	305.1	>sp|Q9HC84|MUC5B_HUMAN Mucin-5B OS=Homo sapiens OX=9606 GN=MUC5B PE=1 SV=3
K.YAN[+1768.640]QTC[+57.021]GLC[+57.021]GDFNGLPAFNEFYAHNAR.L	HexNAc(4)Hex(5)Fuc(1)	C[+57]*2, N[+1769]	311.35	>sp|Q9HC84|MUC5B_HUMAN Mucin-5B OS=Homo sapiens OX=9606 GN=MUC5B PE=1 SV=3
K.YAN[+892.317]QTC[+57.021]GLC[+57.021]GDFNGLPAFNEFYAHNAR.L	HexNAc(2)Hex(3)	C[+57]*2, N[+892]	312.23	>sp|Q9HC84|MUC5B_HUMAN Mucin-5B OS=Homo sapiens OX=9606 GN=MUC5B PE=1 SV=3
K.YAN[+2110.793]QTC[+57.021]GLC[+57.021]GDFNGLPAFNEFYAHNAR.L	HexNAc(8)Hex(3)	C[+57]*2, N[+2111]	317.61	>sp|Q9HC84|MUC5B_HUMAN Mucin-5B OS=Homo sapiens OX=9606 GN=MUC5B PE=1 SV=3
K.YAN[+2059.735]QTC[+57.021]GLC[+57.021]GDFNGLPAFNEFYAHNAR.L	HexNAc(4)Hex(5)Fuc(1)NeuAc(1)	C[+57]*2, N[+2060]	318.31	>sp|Q9HC84|MUC5B_HUMAN Mucin-5B OS=Homo sapiens OX=9606 GN=MUC5B PE=1 SV=3
K.YAN[+1606.587]QTC[+57.021]GLC[+57.021]GDFNGLPAFNEFYAHNAR.L	HexNAc(4)Hex(4)Fuc(1)	C[+57]*2, N[+1607]	340.51	>sp|Q9HC84|MUC5B_HUMAN Mucin-5B OS=Homo sapiens OX=9606 GN=MUC5B PE=1 SV=3
K.YAN[+1809.666]QTC[+57.021]GLC[+57.021]GDFNGLPAFNEFYAHNAR.L	HexNAc(5)Hex(4)Fuc(1)	C[+57]*2, N[+1810]	351.45	>sp|Q9HC84|MUC5B_HUMAN Mucin-5B OS=Homo sapiens OX=9606 GN=MUC5B PE=1 SV=3
K.YAN[+1540.529]QTC[+57.021]GLC[+57.021]GDFNGLPAFNEFYAHNAR.L	HexNAc(2)Hex(7)	C[+57]*2, N[+1541]	357.02	>sp|Q9HC84|MUC5B_HUMAN Mucin-5B OS=Homo sapiens OX=9606 GN=MUC5B PE=1 SV=3
K.YAN[+2133.772]QTC[+57.021]GLC[+57.021]GDFNGLPAFNEFYAHNAR.L	HexNAc(5)Hex(6)Fuc(1)	C[+57]*2, N[+2134]	361.76	>sp|Q9HC84|MUC5B_HUMAN Mucin-5B OS=Homo sapiens OX=9606 GN=MUC5B PE=1 SV=3
K.YAN[+1913.677]QTC[+57.021]GLC[+57.021]GDFNGLPAFNEFYAHNAR.L	HexNAc(4)Hex(5)NeuAc(1)	C[+57]*2, N[+1914]	366.49	>sp|Q9HC84|MUC5B_HUMAN Mucin-5B OS=Homo sapiens OX=9606 GN=MUC5B PE=1 SV=3
K.YAN[+2221.788]QTC[+57.021]GLC[+57.021]GDFNGLPAFNEFYAHNAR.L	HexNAc(4)Hex(6)Fuc(1)NeuAc(1)	C[+57]*2, N[+2222]	427.76	>sp|Q9HC84|MUC5B_HUMAN Mucin-5B OS=Homo sapiens OX=9606 GN=MUC5B PE=1 SV=3
K.YAN[+2100.761]QTC[+57.021]GLC[+57.021]GDFNGLPAFNEFYAHNAR.L	HexNAc(5)Hex(4)Fuc(1)NeuAc(1)	C[+57]*2, N[+2101]	446.6	>sp|Q9HC84|MUC5B_HUMAN Mucin-5B OS=Homo sapiens OX=9606 GN=MUC5B PE=1 SV=3
K.YAN[+1702.581]QTC[+57.021]GLC[+57.021]GDFNGLPAFNEFYAHNAR.L	HexNAc(2)Hex(8)	C[+57]*2, N[+1703]	502.71	>sp|Q9HC84|MUC5B_HUMAN Mucin-5B OS=Homo sapiens OX=9606 GN=MUC5B PE=1 SV=3
K.YAN[+1378.476]QTC[+57.021]GLC[+57.021]GDFNGLPAFNEFYAHNAR.L	HexNAc(2)Hex(6)	C[+57]*2, N[+1378]	1054.45	>sp|Q9HC84|MUC5B_HUMAN Mucin-5B OS=Homo sapiens OX=9606 GN=MUC5B PE=1 SV=3
K.N[+1864.634]ATSYPPMC[+57.021]TQDPK.A	HexNAc(2)Hex(9)	C[+57], N[+1865]	317.37	>sp|P23141|EST1_HUMAN Liver carboxylesterase 1 OS=Homo sapiens OX=9606 GN=CES1 PE=1 SV=2
K.N[+1702.581]ATSYPPMC[+57.021]TQDPK.A	HexNAc(2)Hex(8)	C[+57], N[+1703]	398.86	>sp|P23141|EST1_HUMAN Liver carboxylesterase 1 OS=Homo sapiens OX=9606 GN=CES1 PE=1 SV=2
K.N[+1540.529]ATSYPPMC[+57.021]TQDPK.A	HexNAc(2)Hex(7)	C[+57], N[+1541]	460.44	>sp|P23141|EST1_HUMAN Liver carboxylesterase 1 OS=Homo sapiens OX=9606 GN=CES1 PE=1 SV=2
R.LQLSNGN[+2350.830]MTLTLLSVK.R	HexNAc(4)Hex(5)Fuc(1)NeuAc(2)	N[+2351]	308.16	>sp|P40199|CEAM6_HUMAN Carcinoembryonic antigen-related cell adhesion molecule 6 OS=Homo sapiens OX=9606 GN=CEACAM6 PE=1 SV=3
R.LQLSNGN[+2059.735]MTLTLLSVK.R	HexNAc(4)Hex(5)Fuc(1)NeuAc(1)	N[+2060]	310.41	>sp|P40199|CEAM6_HUMAN Carcinoembryonic antigen-related cell adhesion molecule 6 OS=Homo sapiens OX=9606 GN=CEACAM6 PE=1 SV=3
R.LQLSNGN[+2204.772]MTLTLLSVK.R	HexNAc(4)Hex(5)NeuAc(2)	N[+2205]	415.59	>sp|P40199|CEAM6_HUMAN Carcinoembryonic antigen-related cell adhesion molecule 6 OS=Homo sapiens OX=9606 GN=CEACAM6 PE=1 SV=3
K.RNDAGSYEC[+57.021]EIQNPASAN[+892.317]R.S	HexNAc(2)Hex(3)	C[+57], N[+892]	521.74	>sp|P40199|CEAM6_HUMAN Carcinoembryonic antigen-related cell adhesion molecule 6 OS=Homo sapiens OX=9606 GN=CEACAM6 PE=1 SV=3
K.DVN[+1864.634]YTQIVVDR.T	HexNAc(2)Hex(9)	N[+1865]	322.11	>sp|Q92854|SEM4D_HUMAN Semaphorin-4D OS=Homo sapiens OX=9606 GN=SEMA4D PE=1 SV=1
R.SPYYN[+1897.682]VSDEISFHC[+57.021]YDGYTLR.G	HexNAc(4)Hex(4)Fuc(1)NeuAc(1)	C[+57], N[+1898]	327.17	>sp|P00751|CFAB_HUMAN Complement factor B OS=Homo sapiens OX=9606 GN=CFB PE=1 SV=2
R.QEC[+57.021]YAFN[+1216.423]GTQR.F	HexNAc(2)Hex(5)	C[+57], N[+1216]	494.03	>sp|P04440|DPB1_HUMAN HLA class II histocompatibility antigen, DP beta 1 chain OS=Homo sapiens OX=9606 GN=HLA-DPB1 PE=1 SV=1
R.QEC[+57.021]YAFN[+1702.581]GTQR.F	HexNAc(2)Hex(8)	C[+57], N[+1703]	524.64	>sp|P04440|DPB1_HUMAN HLA class II histocompatibility antigen, DP beta 1 chain OS=Homo sapiens OX=9606 GN=HLA-DPB1 PE=1 SV=1
R.QEC[+57.021]YAFN[+1378.476]GTQR.F	HexNAc(2)Hex(6)	C[+57], N[+1378]	650.65	>sp|P04440|DPB1_HUMAN HLA class II histocompatibility antigen, DP beta 1 chain OS=Homo sapiens OX=9606 GN=HLA-DPB1 PE=1 SV=1
K.QVFPGLNYC[+57.021]TSGAYSN[+1913.677]ASSTDSASYYPLTGDTR.L	HexNAc(4)Hex(5)NeuAc(1)	C[+57], N[+1914]	538.66	>sp|P04114|APOB_HUMAN Apolipoprotein B-100 OS=Homo sapiens OX=9606 GN=APOB PE=1 SV=2
R.EDFHYN[+2026.687]DTAGYFIIGGSR.Y	HexNAc(2)Hex(10)	N[+2027]	320.57	>sp|Q68CR1|SE1L3_HUMAN Protein sel-1 homolog 3 OS=Homo sapiens OX=9606 GN=SEL1L3 PE=1 SV=2
R.FN[+1913.677]SSYLQGTNQITGR.Y	HexNAc(4)Hex(5)NeuAc(1)	N[+1914]	447.27	>sp|P04114|APOB_HUMAN Apolipoprotein B-100 OS=Homo sapiens OX=9606 GN=APOB PE=1 SV=2
K.TIHDLHLFIENIDFN[+2204.772]K.S	HexNAc(4)Hex(5)NeuAc(2)	N[+2205]	318.49	>sp|P04114|APOB_HUMAN Apolipoprotein B-100 OS=Homo sapiens OX=9606 GN=APOB PE=1 SV=2
K.FVEGSHN[+1913.677]STVSLTTK.N	HexNAc(4)Hex(5)NeuAc(1)	N[+1914]	312.28	>sp|P04114|APOB_HUMAN Apolipoprotein B-100 OS=Homo sapiens OX=9606 GN=APOB PE=1 SV=2
R.SPYYN[+1913.677]VSDEISFHC[+57.021]YDGYTLR.G	HexNAc(4)Hex(5)NeuAc(1)	C[+57], N[+1914]	355.45	>sp|P00751|CFAB_HUMAN Complement factor B OS=Homo sapiens OX=9606 GN=CFB PE=1 SV=2
R.IRIN[+1589.571]TTADEKDPTNPFR.F	HexNAc(4)Hex(3)NeuAc(1)	N[+1590]	364.84	>sp|O14672|ADA10_HUMAN Disintegrin and metalloproteinase domain-containing protein 10 OS=Homo sapiens OX=9606 GN=ADAM10 PE=1 SV=1
R.IN[+1864.634]TTADEKDPTNPFR.F	HexNAc(2)Hex(9)	N[+1865]	344.97	>sp|O14672|ADA10_HUMAN Disintegrin and metalloproteinase domain-containing protein 10 OS=Homo sapiens OX=9606 GN=ADAM10 PE=1 SV=1
R.IN[+1540.529]TTADEKDPTNPFR.F	HexNAc(2)Hex(7)	N[+1541]	354.2	>sp|O14672|ADA10_HUMAN Disintegrin and metalloproteinase domain-containing protein 10 OS=Homo sapiens OX=9606 GN=ADAM10 PE=1 SV=1
R.IN[+1702.581]TTADEKDPTNPFR.F	HexNAc(2)Hex(8)	N[+1703]	380.4	>sp|O14672|ADA10_HUMAN Disintegrin and metalloproteinase domain-containing protein 10 OS=Homo sapiens OX=9606 GN=ADAM10 PE=1 SV=1
K.C[+57.021]EC[+57.021]HFLN[+1540.529]GTER.V	HexNAc(2)Hex(7)	C[+57]*2, N[+1541]	355.88	>sp|P13762|DRB4_HUMAN HLA class II histocompatibility antigen, DR beta 4 chain OS=Homo sapiens OX=9606 GN=HLA-DRB4 PE=1 SV=2
K.AIN[+1702.581]QTAVEC[+57.021]TWTGPR.N	HexNAc(2)Hex(8)	C[+57], N[+1703]	515.57	>sp|Q92673|SORL_HUMAN Sortilin-related receptor OS=Homo sapiens OX=9606 GN=SORL1 PE=1 SV=2
K.AIN[+1540.529]QTAVEC[+57.021]TWTGPR.N	HexNAc(2)Hex(7)	C[+57], N[+1541]	527.63	>sp|Q92673|SORL_HUMAN Sortilin-related receptor OS=Homo sapiens OX=9606 GN=SORL1 PE=1 SV=2
K.AIN[+1864.634]QTAVEC[+57.021]TWTGPR.N	HexNAc(2)Hex(9)	C[+57], N[+1865]	606.17	>sp|Q92673|SORL_HUMAN Sortilin-related receptor OS=Homo sapiens OX=9606 GN=SORL1 PE=1 SV=2
R.SPYYN[+2204.772]VSDEISFHC[+57.021]YDGYTLR.G	HexNAc(4)Hex(5)NeuAc(2)	C[+57], N[+2205]	385.16	>sp|P00751|CFAB_HUMAN Complement factor B OS=Homo sapiens OX=9606 GN=CFB PE=1 SV=2
R.IYSN[+2350.830]HSALESLALIPLQAPLK.T	HexNAc(4)Hex(5)Fuc(1)NeuAc(2)	N[+2351]	324.85	>sp|P55058|PLTP_HUMAN Phospholipid transfer protein OS=Homo sapiens OX=9606 GN=PLTP PE=1 SV=1
R.WTPGAHGETFLHTN[+2100.761]YSLK.Y	HexNAc(5)Hex(4)Fuc(1)NeuAc(1)	N[+2101]	311.68	>sp|O75462|CRLF1_HUMAN Cytokine receptor-like factor 1 OS=Homo sapiens OX=9606 GN=CRLF1 PE=1 SV=1
K.VVDDVSN[+2141.788]QTSC[+57.021]R.L	HexNAc(6)Hex(3)Fuc(1)NeuAc(1)	C[+57], N[+2142]	376.09	>sp|O75462|CRLF1_HUMAN Cytokine receptor-like factor 1 OS=Homo sapiens OX=9606 GN=CRLF1 PE=1 SV=1
K.VVDDVSN[+1702.581]QTSC[+57.021]R.L	HexNAc(2)Hex(8)	C[+57], N[+1703]	378.01	>sp|O75462|CRLF1_HUMAN Cytokine receptor-like factor 1 OS=Homo sapiens OX=9606 GN=CRLF1 PE=1 SV=1
K.LDGPTEQC[+57.021]PDPLPLPAGN[+2350.830]C[+57.021]TDEEGIC[+57.021]HR.T	HexNAc(4)Hex(5)Fuc(1)NeuAc(2)	C[+57]*3, N[+2351]	300.05	>sp|Q9HC84|MUC5B_HUMAN Mucin-5B OS=Homo sapiens OX=9606 GN=MUC5B PE=1 SV=3
K.LDGPTEQC[+57.021]PDPLPLPAGN[+2424.867]C[+57.021]TDEEGIC[+57.021]HR.T	HexNAc(5)Hex(6)Fuc(1)NeuAc(1)	C[+57]*3, N[+2425]	302.57	>sp|Q9HC84|MUC5B_HUMAN Mucin-5B OS=Homo sapiens OX=9606 GN=MUC5B PE=1 SV=3
K.LDGPTEQC[+57.021]PDPLPLPAGN[+1809.666]C[+57.021]TDEEGIC[+57.021]HR.T	HexNAc(5)Hex(4)Fuc(1)	C[+57]*3, N[+1810]	308.42	>sp|Q9HC84|MUC5B_HUMAN Mucin-5B OS=Homo sapiens OX=9606 GN=MUC5B PE=1 SV=3
K.LDGPTEQC[+57.021]PDPLPLPAGN[+2262.814]C[+57.021]TDEEGIC[+57.021]HR.T	HexNAc(5)Hex(5)Fuc(1)NeuAc(1)	C[+57]*3, N[+2263]	314.17	>sp|Q9HC84|MUC5B_HUMAN Mucin-5B OS=Homo sapiens OX=9606 GN=MUC5B PE=1 SV=3
K.LDGPTEQC[+57.021]PDPLPLPAGN[+1403.507]C[+57.021]TDEEGIC[+57.021]HR.T	HexNAc(3)Hex(4)Fuc(1)	C[+57]*3, N[+1404]	320.22	>sp|Q9HC84|MUC5B_HUMAN Mucin-5B OS=Homo sapiens OX=9606 GN=MUC5B PE=1 SV=3
K.LDGPTEQC[+57.021]PDPLPLPAGN[+2789.999]C[+57.021]TDEEGIC[+57.021]HR.T	HexNAc(6)Hex(7)Fuc(1)NeuAc(1)	C[+57]*3, N[+2790]	321.9	>sp|Q9HC84|MUC5B_HUMAN Mucin-5B OS=Homo sapiens OX=9606 GN=MUC5B PE=1 SV=3
K.LDGPTEQC[+57.021]PDPLPLPAGN[+1606.587]C[+57.021]TDEEGIC[+57.021]HR.T	HexNAc(4)Hex(4)Fuc(1)	C[+57]*3, N[+1607]	332.95	>sp|Q9HC84|MUC5B_HUMAN Mucin-5B OS=Homo sapiens OX=9606 GN=MUC5B PE=1 SV=3
K.LDGPTEQC[+57.021]PDPLPLPAGN[+2391.857]C[+57.021]TDEEGIC[+57.021]HR.T	HexNAc(5)Hex(4)Fuc(1)NeuAc(2)	C[+57]*3, N[+2392]	333.16	>sp|Q9HC84|MUC5B_HUMAN Mucin-5B OS=Homo sapiens OX=9606 GN=MUC5B PE=1 SV=3
K.LDGPTEQC[+57.021]PDPLPLPAGN[+1540.529]C[+57.021]TDEEGIC[+57.021]HR.T	HexNAc(2)Hex(7)	C[+57]*3, N[+1541]	335.83	>sp|Q9HC84|MUC5B_HUMAN Mucin-5B OS=Homo sapiens OX=9606 GN=MUC5B PE=1 SV=3
K.LDGPTEQC[+57.021]PDPLPLPAGN[+2133.772]C[+57.021]TDEEGIC[+57.021]HR.T	HexNAc(5)Hex(6)Fuc(1)	C[+57]*3, N[+2134]	353.57	>sp|Q9HC84|MUC5B_HUMAN Mucin-5B OS=Homo sapiens OX=9606 GN=MUC5B PE=1 SV=3
K.LDGPTEQC[+57.021]PDPLPLPAGN[+2221.788]C[+57.021]TDEEGIC[+57.021]HR.T	HexNAc(4)Hex(6)Fuc(1)NeuAc(1)	C[+57]*3, N[+2222]	357.93	>sp|Q9HC84|MUC5B_HUMAN Mucin-5B OS=Homo sapiens OX=9606 GN=MUC5B PE=1 SV=3
K.LDGPTEQC[+57.021]PDPLPLPAGN[+1768.640]C[+57.021]TDEEGIC[+57.021]HR.T	HexNAc(4)Hex(5)Fuc(1)	C[+57]*3, N[+1769]	365.41	>sp|Q9HC84|MUC5B_HUMAN Mucin-5B OS=Homo sapiens OX=9606 GN=MUC5B PE=1 SV=3
K.LDGPTEQC[+57.021]PDPLPLPAGN[+2100.761]C[+57.021]TDEEGIC[+57.021]HR.T	HexNAc(5)Hex(4)Fuc(1)NeuAc(1)	C[+57]*3, N[+2101]	365.81	>sp|Q9HC84|MUC5B_HUMAN Mucin-5B OS=Homo sapiens OX=9606 GN=MUC5B PE=1 SV=3
K.LDGPTEQC[+57.021]PDPLPLPAGN[+1378.476]C[+57.021]TDEEGIC[+57.021]HR.T	HexNAc(2)Hex(6)	C[+57]*3, N[+1378]	376.71	>sp|Q9HC84|MUC5B_HUMAN Mucin-5B OS=Homo sapiens OX=9606 GN=MUC5B PE=1 SV=3
K.LDGPTEQC[+57.021]PDPLPLPAGN[+1444.534]C[+57.021]TDEEGIC[+57.021]HR.T	HexNAc(4)Hex(3)Fuc(1)	C[+57]*3, N[+1445]	414.36	>sp|Q9HC84|MUC5B_HUMAN Mucin-5B OS=Homo sapiens OX=9606 GN=MUC5B PE=1 SV=3
K.LDGPTEQC[+57.021]PDPLPLPAGN[+2059.735]C[+57.021]TDEEGIC[+57.021]HR.T	HexNAc(4)Hex(5)Fuc(1)NeuAc(1)	C[+57]*3, N[+2060]	424.57	>sp|Q9HC84|MUC5B_HUMAN Mucin-5B OS=Homo sapiens OX=9606 GN=MUC5B PE=1 SV=3
K.LDGPTEQC[+57.021]PDPLPLPAGN[+1897.682]C[+57.021]TDEEGIC[+57.021]HR.T	HexNAc(4)Hex(4)Fuc(1)NeuAc(1)	C[+57]*3, N[+1898]	431.61	>sp|Q9HC84|MUC5B_HUMAN Mucin-5B OS=Homo sapiens OX=9606 GN=MUC5B PE=1 SV=3
K.LDGPTEQC[+57.021]PDPLPLPAGN[+1702.581]C[+57.021]TDEEGIC[+57.021]HR.T	HexNAc(2)Hex(8)	C[+57]*3, N[+1703]	450.09	>sp|Q9HC84|MUC5B_HUMAN Mucin-5B OS=Homo sapiens OX=9606 GN=MUC5B PE=1 SV=3
K.LDGPTEQC[+57.021]PDPLPLPAGN[+1864.634]C[+57.021]TDEEGIC[+57.021]HR.T	HexNAc(2)Hex(9)	C[+57]*3, N[+1865]	530.44	>sp|Q9HC84|MUC5B_HUMAN Mucin-5B OS=Homo sapiens OX=9606 GN=MUC5B PE=1 SV=3
K.TAHC[+57.021]N[+2715.963]ESFYFLC[+57.021]K.R	HexNAc(5)Hex(6)Fuc(1)NeuAc(2)	C[+57]*2, N[+2716]	322.09	>sp|P22897|MRC1_HUMAN Macrophage mannose receptor 1 OS=Homo sapiens OX=9606 GN=MRC1 PE=1 SV=1
K.TAHC[+57.021]N[+2059.735]ESFYFLC[+57.021]K.R	HexNAc(4)Hex(5)Fuc(1)NeuAc(1)	C[+57]*2, N[+2060]	328.54	>sp|P22897|MRC1_HUMAN Macrophage mannose receptor 1 OS=Homo sapiens OX=9606 GN=MRC1 PE=1 SV=1
R.AFHYN[+2204.772]VSSHGC[+57.021]QLLPWTQHSPHTR.L	HexNAc(4)Hex(5)NeuAc(2)	C[+57], N[+2205]	338.93	>sp|P26927|HGFL_HUMAN Hepatocyte growth factor-like protein OS=Homo sapiens OX=9606 GN=MST1 PE=1 SV=2
R.TYSPGTSFN[+2059.735]TTC[+57.021]SSC[+57.021]TC[+57.021]SGGLWQC[+57.021]QDLPC[+57.021]PGTC[+57.021]SVQGGAHISTYDEK.L	HexNAc(4)Hex(5)Fuc(1)NeuAc(1)	C[+57]*6, N[+2060]	326.35	>sp|Q9HC84|MUC5B_HUMAN Mucin-5B OS=Homo sapiens OX=9606 GN=MUC5B PE=1 SV=3
R.TYSPGTSFN[+2350.830]TTC[+57.021]SSC[+57.021]TC[+57.021]SGGLWQC[+57.021]QDLPC[+57.021]PGTC[+57.021]SVQGGAHISTYDEK.L	HexNAc(4)Hex(5)Fuc(1)NeuAc(2)	C[+57]*6, N[+2351]	363.77	>sp|Q9HC84|MUC5B_HUMAN Mucin-5B OS=Homo sapiens OX=9606 GN=MUC5B PE=1 SV=3
R.SDPNFSIPQAN[+1702.581]HSHSGDYHC[+57.021]TGNIGYTLYSSK.P	HexNAc(2)Hex(8)	C[+57], N[+1703]	333.67	>sp|P31994|FCG2B_HUMAN Low affinity immunoglobulin gamma Fc region receptor II-b OS=Homo sapiens OX=9606 GN=FCGR2B PE=1 SV=2
R.SDPNFSIPQAN[+1704.635]HSHSGDYHC[+57.021]TGNIGYTLYSSK.P	HexNAc(6)Hex(3)	C[+57], N[+1705]	354.03	>sp|P31994|FCG2B_HUMAN Low affinity immunoglobulin gamma Fc region receptor II-b OS=Homo sapiens OX=9606 GN=FCGR2B PE=1 SV=2
R.SDPNFSIPQAN[+1378.476]HSHSGDYHC[+57.021]TGNIGYTLYSSK.P	HexNAc(2)Hex(6)	C[+57], N[+1378]	373.46	>sp|P31994|FCG2B_HUMAN Low affinity immunoglobulin gamma Fc region receptor II-b OS=Homo sapiens OX=9606 GN=FCGR2B PE=1 SV=2
R.SDPNFSIPQAN[+1540.529]HSHSGDYHC[+57.021]TGNIGYTLYSSK.P	HexNAc(2)Hex(7)	C[+57], N[+1541]	415.48	>sp|P31994|FCG2B_HUMAN Low affinity immunoglobulin gamma Fc region receptor II-b OS=Homo sapiens OX=9606 GN=FCGR2B PE=1 SV=2
K.STGC[+57.021]AAPMVYLDC[+57.021]SN[+1897.682]SSAGTPGAEC[+57.021]LR.S	HexNAc(4)Hex(4)Fuc(1)NeuAc(1)	C[+57]*3, N[+1898]	302.58	>sp|Q9HC84|MUC5B_HUMAN Mucin-5B OS=Homo sapiens OX=9606 GN=MUC5B PE=1 SV=3
K.STGC[+57.021]AAPMVYLDC[+57.021]SN[+2059.735]SSAGTPGAEC[+57.021]LR.S	HexNAc(4)Hex(5)Fuc(1)NeuAc(1)	C[+57]*3, N[+2060]	302.69	>sp|Q9HC84|MUC5B_HUMAN Mucin-5B OS=Homo sapiens OX=9606 GN=MUC5B PE=1 SV=3
K.STGC[+57.021]AAPMVYLDC[+57.021]SN[+2350.830]SSAGTPGAEC[+57.021]LR.S	HexNAc(4)Hex(5)Fuc(1)NeuAc(2)	C[+57]*3, N[+2351]	310.26	>sp|Q9HC84|MUC5B_HUMAN Mucin-5B OS=Homo sapiens OX=9606 GN=MUC5B PE=1 SV=3
K.STGC[+57.021]AAPMVYLDC[+57.021]SN[+1606.587]SSAGTPGAEC[+57.021]LR.S	HexNAc(4)Hex(4)Fuc(1)	C[+57]*3, N[+1607]	318.19	>sp|Q9HC84|MUC5B_HUMAN Mucin-5B OS=Homo sapiens OX=9606 GN=MUC5B PE=1 SV=3
K.STGC[+57.021]AAPMVYLDC[+57.021]SN[+2715.963]SSAGTPGAEC[+57.021]LR.S	HexNAc(5)Hex(6)Fuc(1)NeuAc(2)	C[+57]*3, N[+2716]	322.89	>sp|Q9HC84|MUC5B_HUMAN Mucin-5B OS=Homo sapiens OX=9606 GN=MUC5B PE=1 SV=3
K.STGC[+57.021]AAPMVYLDC[+57.021]SN[+1768.640]SSAGTPGAEC[+57.021]LR.S	HexNAc(4)Hex(5)Fuc(1)	C[+57]*3, N[+1769]	331.31	>sp|Q9HC84|MUC5B_HUMAN Mucin-5B OS=Homo sapiens OX=9606 GN=MUC5B PE=1 SV=3
K.STGC[+57.021]AAPMVYLDC[+57.021]SN[+2424.867]SSAGTPGAEC[+57.021]LR.S	HexNAc(5)Hex(6)Fuc(1)NeuAc(1)	C[+57]*3, N[+2425]	346.49	>sp|Q9HC84|MUC5B_HUMAN Mucin-5B OS=Homo sapiens OX=9606 GN=MUC5B PE=1 SV=3
K.STGC[+57.021]AAPMVYLDC[+57.021]SN[+1694.603]SSAGTPGAEC[+57.021]LR.S	HexNAc(3)Hex(4)Fuc(1)NeuAc(1)	C[+57]*3, N[+1695]	360.58	>sp|Q9HC84|MUC5B_HUMAN Mucin-5B OS=Homo sapiens OX=9606 GN=MUC5B PE=1 SV=3
K.STGC[+57.021]AAPMVYLDC[+57.021]SN[+1864.634]SSAGTPGAEC[+57.021]LR.S	HexNAc(2)Hex(9)	C[+57]*3, N[+1865]	362.1	>sp|Q9HC84|MUC5B_HUMAN Mucin-5B OS=Homo sapiens OX=9606 GN=MUC5B PE=1 SV=3
K.STGC[+57.021]AAPMVYLDC[+57.021]SN[+2498.904]SSAGTPGAEC[+57.021]LR.S	HexNAc(6)Hex(7)Fuc(1)	C[+57]*3, N[+2499]	362.11	>sp|Q9HC84|MUC5B_HUMAN Mucin-5B OS=Homo sapiens OX=9606 GN=MUC5B PE=1 SV=3
K.STGC[+57.021]AAPMVYLDC[+57.021]SN[+1403.507]SSAGTPGAEC[+57.021]LR.S	HexNAc(3)Hex(4)Fuc(1)	C[+57]*3, N[+1404]	431.67	>sp|Q9HC84|MUC5B_HUMAN Mucin-5B OS=Homo sapiens OX=9606 GN=MUC5B PE=1 SV=3
K.STGC[+57.021]AAPMVYLDC[+57.021]SN[+2789.999]SSAGTPGAEC[+57.021]LR.S	HexNAc(6)Hex(7)Fuc(1)NeuAc(1)	C[+57]*3, N[+2790]	448.07	>sp|Q9HC84|MUC5B_HUMAN Mucin-5B OS=Homo sapiens OX=9606 GN=MUC5B PE=1 SV=3
K.STGC[+57.021]AAPMVYLDC[+57.021]SN[+2133.772]SSAGTPGAEC[+57.021]LR.S	HexNAc(5)Hex(6)Fuc(1)	C[+57]*3, N[+2134]	448.26	>sp|Q9HC84|MUC5B_HUMAN Mucin-5B OS=Homo sapiens OX=9606 GN=MUC5B PE=1 SV=3
K.STGC[+57.021]AAPMVYLDC[+57.021]SN[+2100.761]SSAGTPGAEC[+57.021]LR.S	HexNAc(5)Hex(4)Fuc(1)NeuAc(1)	C[+57]*3, N[+2101]	464.59	>sp|Q9HC84|MUC5B_HUMAN Mucin-5B OS=Homo sapiens OX=9606 GN=MUC5B PE=1 SV=3
K.STGC[+57.021]AAPMVYLDC[+57.021]SN[+1702.581]SSAGTPGAEC[+57.021]LR.S	HexNAc(2)Hex(8)	C[+57]*3, N[+1703]	512.57	>sp|Q9HC84|MUC5B_HUMAN Mucin-5B OS=Homo sapiens OX=9606 GN=MUC5B PE=1 SV=3
K.STGC[+57.021]AAPMVYLDC[+57.021]SN[+1540.529]SSAGTPGAEC[+57.021]LR.S	HexNAc(2)Hex(7)	C[+57]*3, N[+1541]	516.65	>sp|Q9HC84|MUC5B_HUMAN Mucin-5B OS=Homo sapiens OX=9606 GN=MUC5B PE=1 SV=3
K.STGC[+57.021]AAPMVYLDC[+57.021]SN[+2569.905]SSAGTPGAEC[+57.021]LR.S	HexNAc(5)Hex(6)NeuAc(2)	C[+57]*3, N[+2570]	554.11	>sp|Q9HC84|MUC5B_HUMAN Mucin-5B OS=Homo sapiens OX=9606 GN=MUC5B PE=1 SV=3
K.STGC[+57.021]AAPMVYLDC[+57.021]SN[+2157.783]SSAGTPGAEC[+57.021]LR.S	HexNAc(6)Hex(4)NeuAc(1)	C[+57]*3, N[+2158]	588.16	>sp|Q9HC84|MUC5B_HUMAN Mucin-5B OS=Homo sapiens OX=9606 GN=MUC5B PE=1 SV=3
R.VELAPLPPWQPVGQN[+2553.910]FTLR.C	HexNAc(5)Hex(5)Fuc(1)NeuAc(2)	N[+2554]	335.61	>sp|P32942|ICAM3_HUMAN Intercellular adhesion molecule 3 OS=Homo sapiens OX=9606 GN=ICAM3 PE=1 SV=2
R.TELDMQPQGLGLFVN[+2059.735]TSAPR.Q	HexNAc(4)Hex(5)Fuc(1)NeuAc(1)	N[+2060]	497.3	>sp|P32942|ICAM3_HUMAN Intercellular adhesion molecule 3 OS=Homo sapiens OX=9606 GN=ICAM3 PE=1 SV=2
R.GTAN[+2204.772]TTTAGVPC[+57.021]QR.W	HexNAc(4)Hex(5)NeuAc(2)	C[+57], N[+2205]	378.98	>sp|P26927|HGFL_HUMAN Hepatocyte growth factor-like protein OS=Homo sapiens OX=9606 GN=MST1 PE=1 SV=2
K.STGC[+57.021]AAPM[+15.995]VYLDC[+57.021]SN[+2190.793]SSAGTPGAEC[+57.021]LR.S	HexNAc(6)Hex(6)	C[+57]*3, M[+16], N[+2191]	308.38	>sp|Q9HC84|MUC5B_HUMAN Mucin-5B OS=Homo sapiens OX=9606 GN=MUC5B PE=1 SV=3
K.STGC[+57.021]AAPM[+15.995]VYLDC[+57.021]SN[+1704.635]SSAGTPGAEC[+57.021]LR.S	HexNAc(6)Hex(3)	C[+57]*3, M[+16], N[+1705]	339.24	>sp|Q9HC84|MUC5B_HUMAN Mucin-5B OS=Homo sapiens OX=9606 GN=MUC5B PE=1 SV=3
K.STGC[+57.021]AAPM[+15.995]VYLDC[+57.021]SN[+2059.735]SSAGTPGAEC[+57.021]LR.S	HexNAc(4)Hex(5)Fuc(1)NeuAc(1)	C[+57]*3, M[+16], N[+2060]	491.75	>sp|Q9HC84|MUC5B_HUMAN Mucin-5B OS=Homo sapiens OX=9606 GN=MUC5B PE=1 SV=3
K.REC[+57.021]HFFN[+1378.476]GTER.V	HexNAc(2)Hex(6)	C[+57], N[+1378]	310.11	>sp|P01911|DRB1_HUMAN HLA class II histocompatibility antigen, DRB1 beta chain OS=Homo sapiens OX=9606 GN=HLA-DRB1 PE=1 SV=2
K.REC[+57.021]HFFN[+1540.529]GTER.V	HexNAc(2)Hex(7)	C[+57], N[+1541]	335.5	>sp|P01911|DRB1_HUMAN HLA class II histocompatibility antigen, DRB1 beta chain OS=Homo sapiens OX=9606 GN=HLA-DRB1 PE=1 SV=2
K.REC[+57.021]HFFN[+1216.423]GTER.V	HexNAc(2)Hex(5)	C[+57], N[+1216]	351.14	>sp|P01911|DRB1_HUMAN HLA class II histocompatibility antigen, DRB1 beta chain OS=Homo sapiens OX=9606 GN=HLA-DRB1 PE=1 SV=2
R.EC[+57.021]HFFN[+1378.476]GTER.V	HexNAc(2)Hex(6)	C[+57], N[+1378]	318.21	>sp|P01911|DRB1_HUMAN HLA class II histocompatibility antigen, DRB1 beta chain OS=Homo sapiens OX=9606 GN=HLA-DRB1 PE=1 SV=2
R.EC[+57.021]HFFN[+1702.581]GTER.V	HexNAc(2)Hex(8)	C[+57], N[+1703]	320.58	>sp|P01911|DRB1_HUMAN HLA class II histocompatibility antigen, DRB1 beta chain OS=Homo sapiens OX=9606 GN=HLA-DRB1 PE=1 SV=2
R.EC[+57.021]HFFN[+1864.634]GTER.V	HexNAc(2)Hex(9)	C[+57], N[+1865]	369.82	>sp|P01911|DRB1_HUMAN HLA class II histocompatibility antigen, DRB1 beta chain OS=Homo sapiens OX=9606 GN=HLA-DRB1 PE=1 SV=2
R.YSFEGSC[+57.021]EYILAQDYC[+57.021]GDN[+1702.581]TTHGTFR.I	HexNAc(2)Hex(8)	C[+57]*2, N[+1703]	304.41	>sp|Q9HC84|MUC5B_HUMAN Mucin-5B OS=Homo sapiens OX=9606 GN=MUC5B PE=1 SV=3
R.YSFEGSC[+57.021]EYILAQDYC[+57.021]GDN[+1768.640]TTHGTFR.I	HexNAc(4)Hex(5)Fuc(1)	C[+57]*2, N[+1769]	339.95	>sp|Q9HC84|MUC5B_HUMAN Mucin-5B OS=Homo sapiens OX=9606 GN=MUC5B PE=1 SV=3
R.YSFEGSC[+57.021]EYILAQDYC[+57.021]GDN[+2059.735]TTHGTFR.I	HexNAc(4)Hex(5)Fuc(1)NeuAc(1)	C[+57]*2, N[+2060]	343.9	>sp|Q9HC84|MUC5B_HUMAN Mucin-5B OS=Homo sapiens OX=9606 GN=MUC5B PE=1 SV=3
R.YSFEGSC[+57.021]EYILAQDYC[+57.021]GDN[+2424.867]TTHGTFR.I	HexNAc(5)Hex(6)Fuc(1)NeuAc(1)	C[+57]*2, N[+2425]	347.4	>sp|Q9HC84|MUC5B_HUMAN Mucin-5B OS=Homo sapiens OX=9606 GN=MUC5B PE=1 SV=3
R.YSFEGSC[+57.021]EYILAQDYC[+57.021]GDN[+1704.635]TTHGTFR.I	HexNAc(6)Hex(3)	C[+57]*2, N[+1705]	363.19	>sp|Q9HC84|MUC5B_HUMAN Mucin-5B OS=Homo sapiens OX=9606 GN=MUC5B PE=1 SV=3
R.YSFEGSC[+57.021]EYILAQDYC[+57.021]GDN[+2350.830]TTHGTFR.I	HexNAc(4)Hex(5)Fuc(1)NeuAc(2)	C[+57]*2, N[+2351]	410.3	>sp|Q9HC84|MUC5B_HUMAN Mucin-5B OS=Homo sapiens OX=9606 GN=MUC5B PE=1 SV=3
R.YSFEGSC[+57.021]EYILAQDYC[+57.021]GDN[+1864.634]TTHGTFR.I	HexNAc(2)Hex(9)	C[+57]*2, N[+1865]	435.15	>sp|Q9HC84|MUC5B_HUMAN Mucin-5B OS=Homo sapiens OX=9606 GN=MUC5B PE=1 SV=3
R.SLDAYPILNQAQALEN[+1702.581]HTEVQFQK.E	HexNAc(2)Hex(8)	N[+1703]	414.04	>sp|P26006|ITA3_HUMAN Integrin alpha-3 OS=Homo sapiens OX=9606 GN=ITGA3 PE=1 SV=5
R.SLDAYPILNQAQALEN[+1540.529]HTEVQFQK.E	HexNAc(2)Hex(7)	N[+1541]	454.04	>sp|P26006|ITA3_HUMAN Integrin alpha-3 OS=Homo sapiens OX=9606 GN=ITGA3 PE=1 SV=5
R.VPTAENC[+57.021]QSC[+57.021]N[+2059.735]C[+57.021]TPSGIQC[+57.021]AHSLEAC[+57.021]TC[+57.021]TYEDR.T	HexNAc(4)Hex(5)Fuc(1)NeuAc(1)	C[+57]*6, N[+2060]	344.66	>sp|Q9HC84|MUC5B_HUMAN Mucin-5B OS=Homo sapiens OX=9606 GN=MUC5B PE=1 SV=3
R.VPTAENC[+57.021]QSC[+57.021]N[+2424.867]C[+57.021]TPSGIQC[+57.021]AHSLEAC[+57.021]TC[+57.021]TYEDR.T	HexNAc(5)Hex(6)Fuc(1)NeuAc(1)	C[+57]*6, N[+2425]	354.92	>sp|Q9HC84|MUC5B_HUMAN Mucin-5B OS=Homo sapiens OX=9606 GN=MUC5B PE=1 SV=3
R.VPTAENC[+57.021]QSC[+57.021]N[+1768.640]C[+57.021]TPSGIQC[+57.021]AHSLEAC[+57.021]TC[+57.021]TYEDR.T	HexNAc(4)Hex(5)Fuc(1)	C[+57]*6, N[+1769]	603.83	>sp|Q9HC84|MUC5B_HUMAN Mucin-5B OS=Homo sapiens OX=9606 GN=MUC5B PE=1 SV=3
R.WGQN[+1038.375]C[+57.021]SC[+57.021]HHGGYYNC[+57.021]EDK.F	HexNAc(2)Hex(3)Fuc(1)	C[+57]*3, N[+1038]	373.96	>sp|P04066|FUCO_HUMAN Tissue alpha-L-fucosidase OS=Homo sapiens OX=9606 GN=FUCA1 PE=1 SV=4
R.VQWEKN[+1362.481]TTSVWYTSK.G	HexNAc(2)Hex(5)Fuc(1)	N[+1362]	384.4	>sp|P04066|FUCO_HUMAN Tissue alpha-L-fucosidase OS=Homo sapiens OX=9606 GN=FUCA1 PE=1 SV=4
R.LLANYASQN[+1540.529]ITYHC[+57.021]K.N	HexNAc(2)Hex(7)	C[+57], N[+1541]	456.86	>sp|P08123|CO1A2_HUMAN Collagen alpha-2(I) chain OS=Homo sapiens OX=9606 GN=COL1A2 PE=1 SV=7
K.SHGC[+57.021]TAEGLC[+57.021]C[+57.021]HSEC[+57.021]LGN[+1540.529]C[+57.021]SQPDDPTK.C	HexNAc(2)Hex(7)	C[+57]*5, N[+1541]	325.49	>sp|P06213|INSR_HUMAN Insulin receptor OS=Homo sapiens OX=9606 GN=INSR PE=1 SV=4
K.SHGC[+57.021]TAEGLC[+57.021]C[+57.021]HSEC[+57.021]LGN[+1702.581]C[+57.021]SQPDDPTK.C	HexNAc(2)Hex(8)	C[+57]*5, N[+1703]	476.46	>sp|P06213|INSR_HUMAN Insulin receptor OS=Homo sapiens OX=9606 GN=INSR PE=1 SV=4
K.SHGC[+57.021]TAEGLC[+57.021]C[+57.021]HSEC[+57.021]LGN[+1378.476]C[+57.021]SQPDDPTK.C	HexNAc(2)Hex(6)	C[+57]*5, N[+1378]	738.37	>sp|P06213|INSR_HUMAN Insulin receptor OS=Homo sapiens OX=9606 GN=INSR PE=1 SV=4
K.DIEC[+57.021]QAESFPN[+1378.476]WTLAQVGQK.V	HexNAc(2)Hex(6)	C[+57], N[+1378]	315.25	>sp|Q9HC84|MUC5B_HUMAN Mucin-5B OS=Homo sapiens OX=9606 GN=MUC5B PE=1 SV=3
K.DIEC[+57.021]QAESFPN[+1768.640]WTLAQVGQK.V	HexNAc(4)Hex(5)Fuc(1)	C[+57], N[+1769]	352.89	>sp|Q9HC84|MUC5B_HUMAN Mucin-5B OS=Homo sapiens OX=9606 GN=MUC5B PE=1 SV=3
K.DIEC[+57.021]QAESFPN[+2350.830]WTLAQVGQK.V	HexNAc(4)Hex(5)Fuc(1)NeuAc(2)	C[+57], N[+2351]	367.09	>sp|Q9HC84|MUC5B_HUMAN Mucin-5B OS=Homo sapiens OX=9606 GN=MUC5B PE=1 SV=3
K.DIEC[+57.021]QAESFPN[+2391.857]WTLAQVGQK.V	HexNAc(5)Hex(4)Fuc(1)NeuAc(2)	C[+57], N[+2392]	367.37	>sp|Q9HC84|MUC5B_HUMAN Mucin-5B OS=Homo sapiens OX=9606 GN=MUC5B PE=1 SV=3
K.DIEC[+57.021]QAESFPN[+1540.529]WTLAQVGQK.V	HexNAc(2)Hex(7)	C[+57], N[+1541]	421.33	>sp|Q9HC84|MUC5B_HUMAN Mucin-5B OS=Homo sapiens OX=9606 GN=MUC5B PE=1 SV=3
K.DIEC[+57.021]QAESFPN[+2059.735]WTLAQVGQK.V	HexNAc(4)Hex(5)Fuc(1)NeuAc(1)	C[+57], N[+2060]	426.39	>sp|Q9HC84|MUC5B_HUMAN Mucin-5B OS=Homo sapiens OX=9606 GN=MUC5B PE=1 SV=3
K.DIEC[+57.021]QAESFPN[+1694.603]WTLAQVGQK.V	HexNAc(3)Hex(4)Fuc(1)NeuAc(1)	C[+57], N[+1695]	428.02	>sp|Q9HC84|MUC5B_HUMAN Mucin-5B OS=Homo sapiens OX=9606 GN=MUC5B PE=1 SV=3
K.DIEC[+57.021]QAESFPN[+1702.581]WTLAQVGQK.V	HexNAc(2)Hex(8)	C[+57], N[+1703]	429.22	>sp|Q9HC84|MUC5B_HUMAN Mucin-5B OS=Homo sapiens OX=9606 GN=MUC5B PE=1 SV=3
K.DIEC[+57.021]QAESFPN[+2204.772]WTLAQVGQK.V	HexNAc(4)Hex(5)NeuAc(2)	C[+57], N[+2205]	495.13	>sp|Q9HC84|MUC5B_HUMAN Mucin-5B OS=Homo sapiens OX=9606 GN=MUC5B PE=1 SV=3
K.DIEC[+57.021]QAESFPN[+2424.867]WTLAQVGQK.V	HexNAc(5)Hex(6)Fuc(1)NeuAc(1)	C[+57], N[+2425]	517.29	>sp|Q9HC84|MUC5B_HUMAN Mucin-5B OS=Homo sapiens OX=9606 GN=MUC5B PE=1 SV=3
K.DIEC[+57.021]QAESFPN[+2100.761]WTLAQVGQK.V	HexNAc(5)Hex(4)Fuc(1)NeuAc(1)	C[+57], N[+2101]	525.65	>sp|Q9HC84|MUC5B_HUMAN Mucin-5B OS=Homo sapiens OX=9606 GN=MUC5B PE=1 SV=3
K.DIEC[+57.021]QAESFPN[+2157.783]WTLAQVGQK.V	HexNAc(6)Hex(4)NeuAc(1)	C[+57], N[+2158]	537.9	>sp|Q9HC84|MUC5B_HUMAN Mucin-5B OS=Homo sapiens OX=9606 GN=MUC5B PE=1 SV=3
K.DIEC[+57.021]QAESFPN[+1897.682]WTLAQVGQK.V	HexNAc(4)Hex(4)Fuc(1)NeuAc(1)	C[+57], N[+1898]	559.12	>sp|Q9HC84|MUC5B_HUMAN Mucin-5B OS=Homo sapiens OX=9606 GN=MUC5B PE=1 SV=3
K.DIEC[+57.021]QAESFPN[+1864.634]WTLAQVGQK.V	HexNAc(2)Hex(9)	C[+57], N[+1865]	561.64	>sp|Q9HC84|MUC5B_HUMAN Mucin-5B OS=Homo sapiens OX=9606 GN=MUC5B PE=1 SV=3
R.QAIHVGN[+1216.423]QTFNDGTIVEK.Y	HexNAc(2)Hex(5)	N[+1216]	508.76	>sp|Q9H3G5|CPVL_HUMAN Probable serine carboxypeptidase CPVL OS=Homo sapiens OX=9606 GN=CPVL PE=1 SV=2
K.SN[+1864.634]SSMHITDC[+57.021]R.L	HexNAc(2)Hex(9)	C[+57], N[+1865]	327.1	>sp|P07998|RNAS1_HUMAN Ribonuclease pancreatic OS=Homo sapiens OX=9606 GN=RNASE1 PE=1 SV=4
K.SN[+2391.857]SSMHITDC[+57.021]R.L	HexNAc(5)Hex(4)Fuc(1)NeuAc(2)	C[+57], N[+2392]	426.35	>sp|P07998|RNAS1_HUMAN Ribonuclease pancreatic OS=Homo sapiens OX=9606 GN=RNASE1 PE=1 SV=4
K.SN[+1540.529]SSMHITDC[+57.021]R.L	HexNAc(2)Hex(7)	C[+57], N[+1541]	430.63	>sp|P07998|RNAS1_HUMAN Ribonuclease pancreatic OS=Homo sapiens OX=9606 GN=RNASE1 PE=1 SV=4
R.TETTMSPLTN[+1702.581]TTTSQGTTR.C	HexNAc(2)Hex(8)	N[+1703]	824.18	>sp|Q9HC84|MUC5B_HUMAN Mucin-5B OS=Homo sapiens OX=9606 GN=MUC5B PE=1 SV=3
R.TETTMSPLTN[+1540.529]TTTSQGTTR.C	HexNAc(2)Hex(7)	N[+1541]	883.69	>sp|Q9HC84|MUC5B_HUMAN Mucin-5B OS=Homo sapiens OX=9606 GN=MUC5B PE=1 SV=3
R.TETTMSPLTN[+1378.476]TTTSQGTTR.C	HexNAc(2)Hex(6)	N[+1378]	944.2	>sp|Q9HC84|MUC5B_HUMAN Mucin-5B OS=Homo sapiens OX=9606 GN=MUC5B PE=1 SV=3
R.TETTM[+15.995]SPLTN[+2946.089]TTTSQGTTR.C	HexNAc(9)Hex(6)Fuc(1)	M[+16], N[+2946]	479.6	>sp|Q9HC84|MUC5B_HUMAN Mucin-5B OS=Homo sapiens OX=9606 GN=MUC5B PE=1 SV=3
K.SN[+1216.423]SSMHITDC[+57.021]R.L	HexNAc(2)Hex(5)	C[+57], N[+1216]	480.64	>sp|P07998|RNAS1_HUMAN Ribonuclease pancreatic OS=Homo sapiens OX=9606 GN=RNASE1 PE=1 SV=4
R.TALWVATDHNMDN[+1702.581]TSTVLR.E	HexNAc(2)Hex(8)	N[+1703]	368.08	>sp|Q8NBJ5|GT251_HUMAN Procollagen galactosyltransferase 1 OS=Homo sapiens OX=9606 GN=COLGALT1 PE=1 SV=1
R.TAN[+1444.534]HSAPSLENSVQPGK.R	HexNAc(4)Hex(3)Fuc(1)	N[+1445]	333.83	>sp|Q9UJ14|GGT7_HUMAN Glutathione hydrolase 7 OS=Homo sapiens OX=9606 GN=GGT7 PE=1 SV=2
R.TALWVATDHNMDN[+1864.634]TSTVLR.E	HexNAc(2)Hex(9)	N[+1865]	444.27	>sp|Q8NBJ5|GT251_HUMAN Procollagen galactosyltransferase 1 OS=Homo sapiens OX=9606 GN=COLGALT1 PE=1 SV=1
R.TAN[+1216.423]HSAPSLENSVQPGK.R	HexNAc(2)Hex(5)	N[+1216]	668.77	>sp|Q9UJ14|GGT7_HUMAN Glutathione hydrolase 7 OS=Homo sapiens OX=9606 GN=GGT7 PE=1 SV=2
R.C[+57.021]ATPHGDN[+2059.735]ASLEATFVK.R	HexNAc(4)Hex(5)Fuc(1)NeuAc(1)	C[+57], N[+2060]	302.46	>sp|P23142|FBLN1_HUMAN Fibulin-1 OS=Homo sapiens OX=9606 GN=FBLN1 PE=1 SV=4
R.C[+57.021]ATPHGDN[+2350.830]ASLEATFVK.R	HexNAc(4)Hex(5)Fuc(1)NeuAc(2)	C[+57], N[+2351]	344.19	>sp|P23142|FBLN1_HUMAN Fibulin-1 OS=Homo sapiens OX=9606 GN=FBLN1 PE=1 SV=4
R.ATN[+1378.476]STATPSSTLGTTR.I	HexNAc(2)Hex(6)	N[+1378]	320.37	>sp|Q9HC84|MUC5B_HUMAN Mucin-5B OS=Homo sapiens OX=9606 GN=MUC5B PE=1 SV=3
R.ATN[+1702.581]STATPSSTLGTTR.I	HexNAc(2)Hex(8)	N[+1703]	610.93	>sp|Q9HC84|MUC5B_HUMAN Mucin-5B OS=Homo sapiens OX=9606 GN=MUC5B PE=1 SV=3
R.ATN[+1540.529]STATPSSTLGTTR.I	HexNAc(2)Hex(7)	N[+1541]	799.8	>sp|Q9HC84|MUC5B_HUMAN Mucin-5B OS=Homo sapiens OX=9606 GN=MUC5B PE=1 SV=3
R.ATN[+1864.634]STATPSSTLGTTR.I	HexNAc(2)Hex(9)	N[+1865]	831.5	>sp|Q9HC84|MUC5B_HUMAN Mucin-5B OS=Homo sapiens OX=9606 GN=MUC5B PE=1 SV=3
R.AFGQFFSPGEVIYN[+3081.095]K.T	HexNAc(6)Hex(7)Fuc(1)NeuAc(2)	N[+3081]	301.28	>sp|Q9HC84|MUC5B_HUMAN Mucin-5B OS=Homo sapiens OX=9606 GN=MUC5B PE=1 SV=3
R.AFGQFFSPGEVIYN[+2424.867]K.T	HexNAc(5)Hex(6)Fuc(1)NeuAc(1)	N[+2425]	313.08	>sp|Q9HC84|MUC5B_HUMAN Mucin-5B OS=Homo sapiens OX=9606 GN=MUC5B PE=1 SV=3
R.AFGQFFSPGEVIYN[+2789.999]K.T	HexNAc(6)Hex(7)Fuc(1)NeuAc(1)	N[+2790]	317.51	>sp|Q9HC84|MUC5B_HUMAN Mucin-5B OS=Homo sapiens OX=9606 GN=MUC5B PE=1 SV=3
R.AFGQFFSPGEVIYN[+2715.963]K.T	HexNAc(5)Hex(6)Fuc(1)NeuAc(2)	N[+2716]	361.36	>sp|Q9HC84|MUC5B_HUMAN Mucin-5B OS=Homo sapiens OX=9606 GN=MUC5B PE=1 SV=3
R.AFGQFFSPGEVIYN[+2350.830]K.T	HexNAc(4)Hex(5)Fuc(1)NeuAc(2)	N[+2351]	363.88	>sp|Q9HC84|MUC5B_HUMAN Mucin-5B OS=Homo sapiens OX=9606 GN=MUC5B PE=1 SV=3
R.AFGQFFSPGEVIYN[+2352.846]K.T	HexNAc(6)Hex(7)	N[+2353]	366.95	>sp|Q9HC84|MUC5B_HUMAN Mucin-5B OS=Homo sapiens OX=9606 GN=MUC5B PE=1 SV=3
R.AFGQFFSPGEVIYN[+2059.735]K.T	HexNAc(4)Hex(5)Fuc(1)NeuAc(1)	N[+2060]	385.19	>sp|Q9HC84|MUC5B_HUMAN Mucin-5B OS=Homo sapiens OX=9606 GN=MUC5B PE=1 SV=3
R.AFGQFFSPGEVIYN[+1864.634]K.T	HexNAc(2)Hex(9)	N[+1865]	387.6	>sp|Q9HC84|MUC5B_HUMAN Mucin-5B OS=Homo sapiens OX=9606 GN=MUC5B PE=1 SV=3
R.AFGQFFSPGEVIYN[+1702.581]K.T	HexNAc(2)Hex(8)	N[+1703]	403.02	>sp|Q9HC84|MUC5B_HUMAN Mucin-5B OS=Homo sapiens OX=9606 GN=MUC5B PE=1 SV=3
R.AFGQFFSPGEVIYN[+2391.857]K.T	HexNAc(5)Hex(4)Fuc(1)NeuAc(2)	N[+2392]	427.78	>sp|Q9HC84|MUC5B_HUMAN Mucin-5B OS=Homo sapiens OX=9606 GN=MUC5B PE=1 SV=3
R.AFGQFFSPGEVIYN[+2221.788]K.T	HexNAc(4)Hex(6)Fuc(1)NeuAc(1)	N[+2222]	516.46	>sp|Q9HC84|MUC5B_HUMAN Mucin-5B OS=Homo sapiens OX=9606 GN=MUC5B PE=1 SV=3
R.AFGQFFSPGEVIYN[+2075.730]K.T	HexNAc(4)Hex(6)NeuAc(1)	N[+2076]	523.6	>sp|Q9HC84|MUC5B_HUMAN Mucin-5B OS=Homo sapiens OX=9606 GN=MUC5B PE=1 SV=3
R.AFGQFFSPGEVIYN[+2350.830]KTDR.A	HexNAc(4)Hex(5)Fuc(1)NeuAc(2)	N[+2351]	306.14	>sp|Q9HC84|MUC5B_HUMAN Mucin-5B OS=Homo sapiens OX=9606 GN=MUC5B PE=1 SV=3
R.AFGQFFSPGEVIYN[+2424.867]KTDR.A	HexNAc(5)Hex(6)Fuc(1)NeuAc(1)	N[+2425]	330.16	>sp|Q9HC84|MUC5B_HUMAN Mucin-5B OS=Homo sapiens OX=9606 GN=MUC5B PE=1 SV=3
R.AFGQFFSPGEVIYN[+2100.761]KTDR.A	HexNAc(5)Hex(4)Fuc(1)NeuAc(1)	N[+2101]	375.91	>sp|Q9HC84|MUC5B_HUMAN Mucin-5B OS=Homo sapiens OX=9606 GN=MUC5B PE=1 SV=3
R.AFGQFFSPGEVIYN[+2059.735]KTDR.A	HexNAc(4)Hex(5)Fuc(1)NeuAc(1)	N[+2060]	394.81	>sp|Q9HC84|MUC5B_HUMAN Mucin-5B OS=Homo sapiens OX=9606 GN=MUC5B PE=1 SV=3
R.C[+57.021]GPC[+57.021]PAGFTGN[+1768.640]GSHC[+57.021]TDVNEC[+57.021]NAHPC[+57.021]FPR.V	HexNAc(4)Hex(5)Fuc(1)	C[+57]*5, N[+1769]	330.51	>sp|P49747|COMP_HUMAN Cartilage oligomeric matrix protein OS=Homo sapiens OX=9606 GN=COMP PE=1 SV=2
R.QVNETWTLEN[+1565.560]C[+57.021]TVAR.C	HexNAc(3)Hex(5)Fuc(1)	C[+57], N[+1566]	349	>sp|Q9HC84|MUC5B_HUMAN Mucin-5B OS=Homo sapiens OX=9606 GN=MUC5B PE=1 SV=3
K.VVN[+1913.677]STTGTGEHLR.N	HexNAc(4)Hex(5)NeuAc(1)	N[+1914]	319.71	>sp|P35442|TSP2_HUMAN Thrombospondin-2 OS=Homo sapiens OX=9606 GN=THBS2 PE=1 SV=2
K.VVN[+2204.772]STTGTGEHLR.N	HexNAc(4)Hex(5)NeuAc(2)	N[+2205]	355.53	>sp|P35442|TSP2_HUMAN Thrombospondin-2 OS=Homo sapiens OX=9606 GN=THBS2 PE=1 SV=2
K.VVN[+1622.582]STTGTGEHLR.N	HexNAc(4)Hex(5)	N[+1623]	437.63	>sp|P35442|TSP2_HUMAN Thrombospondin-2 OS=Homo sapiens OX=9606 GN=THBS2 PE=1 SV=2
R.C[+57.021]N[+1864.634]DTIPEDYETHQLR.Q	HexNAc(2)Hex(9)	C[+57], N[+1865]	311.3	>sp|P49747|COMP_HUMAN Cartilage oligomeric matrix protein OS=Homo sapiens OX=9606 GN=COMP PE=1 SV=2
R.C[+57.021]N[+1702.581]DTIPEDYETHQLR.Q	HexNAc(2)Hex(8)	C[+57], N[+1703]	318.51	>sp|P49747|COMP_HUMAN Cartilage oligomeric matrix protein OS=Homo sapiens OX=9606 GN=COMP PE=1 SV=2
R.HLYTTTGGETDFTN[+2026.687]VTSLR.G	HexNAc(2)Hex(10)	N[+2027]	312.89	>sp|Q99523|SORT_HUMAN Sortilin OS=Homo sapiens OX=9606 GN=SORT1 PE=1 SV=3
R.HLYTTTGGETDFTN[+1864.634]VTSLR.G	HexNAc(2)Hex(9)	N[+1865]	582.89	>sp|Q99523|SORT_HUMAN Sortilin OS=Homo sapiens OX=9606 GN=SORT1 PE=1 SV=3
K.YGC[+57.021]C[+57.021]PMPN[+1702.581]ATC[+57.021]C[+57.021]SDHLHC[+57.021]C[+57.021]PQDTVC[+57.021]DLIQSK.C	HexNAc(2)Hex(8)	C[+57]*7, N[+1703]	317.08	>sp|P28799|GRN_HUMAN Progranulin OS=Homo sapiens OX=9606 GN=GRN PE=1 SV=2
R.C[+57.021]N[+2026.687]DTIPEDYETHQLR.Q	HexNAc(2)Hex(10)	C[+57], N[+2027]	412.13	>sp|P49747|COMP_HUMAN Cartilage oligomeric matrix protein OS=Homo sapiens OX=9606 GN=COMP PE=1 SV=2
[truncated: 2,157 more rows]

## Sheet: Cancer 3
Peptide < ProteinMetrics Confidential >	Glycans NHFAGNa	Modification Type(s)	Score	Protein Name
[truncated: 2,592 more rows]

## Sheet: Normal 1
Peptide < ProteinMetrics Confidential >	Glycans NHFAGNa	Modification Type(s)	Score	Protein Name
[truncated: 2,166 more rows]

[truncated: 3 more sheets: Normal 2, Normal 3, quantification]
