# Supplementary material for: A New Strategy for High-Efficient Tandem Enrichment and Simultaneous Profiling of N-Glycopeptides and Phosphopeptides in Lung Cancer Tissue
Source: Front Mol Biosci. 2022 May 24;9:923363. doi: 10.3389/fmolb.2022.923363 (PMC9171396; doi:10.3389/fmolb.2022.923363)
Supplement: Supplementary file 10 [file Table8.XLSX]

## Sheet: Description
Supplementary Table 8. Phosphopeptide enrichment from three replicates of lung cancer and normal tissue
MaxQuant search result of phosphopeptide enrichment from three replicates of lung cancer and normal tissue. Phosphosites with a localization probprobability of >0.75 were accepted as confident identifications.

## Sheet: identification
Leading proteins	Position	Localization prob	Score	Amino acid	Phospho (STY) Probabilities	Cancer1	Cancer2	Cancer3	Normal1	Normal2	Normal3
sp|O43303|CP110_HUMAN	257	1	94.114	S	ES(1)EELLK	+	+	+		+	+
sp|A1L170|CA226_HUMAN	222	0.997622	48.741	S	RAS(0.998)S(0.911)PS(0.091)LIER		+		+	+	+
sp|A1L170|CA226_HUMAN	223	0.911317	48.741	S	RAS(0.998)S(0.911)PS(0.091)LIER		+		+	+	+
sp|A1L390|PKHG3_HUMAN	433	0.898216	83.314	S	AWS(0.102)S(0.898)QDEVSTNVR		+	+
sp|A2AJT9|BCLA3_HUMAN	15	1	45.077	S	HRS(1)LS(1)PVPR	+	+			+	+
sp|A2AJT9|BCLA3_HUMAN	17	1	45.077	S	HRS(1)LS(1)PVPR	+	+			+	+
sp|A2RRP1|NBAS_HUMAN	473	0.896283	98.796	S	AGEEDEGEEDS(0.896)DS(0.896)DY(0.205)EIS(0.002)AK	+	+	+	+	+
sp|A2RRP1|NBAS_HUMAN	475	0.896283	79.013	S	AGEEDEGEEDS(0.896)DS(0.896)DY(0.205)EIS(0.002)AK	+	+	+	+
sp|A6NDB9|PALM3_HUMAN	375	1	49.929	S	ERGDES(1)PLGAEGAK	+	+	+	+	+
sp|A6NFI3|ZN316_HUMAN	112	1	86.772	S	GGDAKS(1)PVLQEK	+	+	+	+	+	+
sp|B2RTY4|MYO9A_HUMAN	1299	0.845932	50.207	S	SLGGIS(0.846)PS(0.154)EDR	+	+	+	+	+	+
sp|B2RTY4|MYO9A_HUMAN	1733	0.994598	56.359	S	T(0.004)MS(0.995)QGEIT(0.001)K	+	+	+	+
sp|B2RUZ4|SMIM1_HUMAN	22	1	105.39	S	DGVS(1)LGAVS(0.769)S(0.127)T(0.103)EEAS(0.001)R	+	+	+	+		+
sp|B2RUZ4|SMIM1_HUMAN	27	0.834428	105.39	S	DGVS(1)LGAVS(0.834)S(0.141)T(0.025)EEASR		+	+	+		+
sp|Q99613|EIF3C_HUMAN	39	0.999973	80.738	S	QPLLLS(1)EDEEDTKR	+	+	+	+	+	+
sp|Q99613|EIF3C_HUMAN	909	0.999938	93.162	S	QQQS(1)QTAY	+	+	+	+	+	+
sp|C9JI98|TM238_HUMAN	124	1	69.92	S	RWS(1)APAAAGQR	+	+	+
sp|C9JLW8|MCRI1_HUMAN	21	0.852306	45.696	S	S(0.852)PPS(0.049)S(0.049)S(0.049)EIFTPAHEENVR	+	+	+	+	+	+
sp|Q8WWN9|ICEF1_HUMAN	411	0.999996	75.383	S	AS(1)PAPDDTDDTPQELK	+	+	+
sp|H7BZ55|CRCC2_HUMAN	54	0.999996	107.03	S	QAS(1)PTPVPTR				+	+	+
sp|O00159|MYO1C_HUMAN	408	0.998052	83.948	S	DVES(0.998)PS(0.002)WR	+	+	+	+	+	+
sp|O00161|SNP23_HUMAN	5	0.865225	52.278	S	MDNLS(0.865)S(0.135)EEIQQR		+
sp|O00192|ARVC_HUMAN	335	0.987736	56.548	S	GS(0.012)MGS(0.988)LDR	+	+	+	+	+	+
sp|O00193|SMAP_HUMAN	17	0.821982	183.65	S	S(0.178)AS(0.822)PDDDLGSSNWEAADLGNEER	+	+	+	+	+	+
sp|O00203|AP3B1_HUMAN	276	1	133.32	S	NFYES(1)DDDQKEK	+	+	+	+	+	+
sp|O00231|PSD11_HUMAN	14	0.999991	85.958	S	AQS(1)LLSTDR	+	+		+	+
sp|O00255|MEN1_HUMAN	492	1	41.088	S	RES(1)KPEEPPPPK	+		+	+	+	+
sp|O00264|PGRC1_HUMAN	181	0.999999	183.01	S	EGEEPTVYS(1)DEEEPKDESAR	+	+	+	+	+	+
sp|O00264|PGRC1_HUMAN	57	0.99999	306.11	S	GDQPAASGDS(1)DDDEPPPLPR	+	+	+	+	+	+
sp|O00273|DFFA_HUMAN	315	1	46.706	S	AS(1)PPGDLQNPK		+
sp|O00303|EIF3F_HUMAN	258	0.999997	66.621	S	TCFS(1)PNR	+	+	+
sp|O00418|EF2K_HUMAN	18	1	74.46	S	LEGVDGGQS(1)PR	+		+			+
sp|O00443|P3C2A_HUMAN	338	0.999827	85.666	S	SQS(1)LNIR		+	+		+
sp|O00443|P3C2A_HUMAN	259	1	85.813	S	VSNLQVS(1)PK	+	+	+	+	+	+
sp|O00470|MEIS1_HUMAN	196	0.894569	90.444	S	EGGS(0.048)KS(0.895)DS(0.057)EDITR	+	+	+	+	+	+
sp|O00499|BIN1_HUMAN	296	0.999854	60.133	S	GNKS(1)PS(1)PPDGS(0.999)PAAT(0.001)PEIR	+	+	+	+	+	+
sp|O00499|BIN1_HUMAN	298	0.999854	108.34	S	GNKS(1)PS(1)PPDGS(0.999)PAAT(0.001)PEIR	+	+	+	+	+	+
sp|O00499|BIN1_HUMAN	303	0.999438	108.34	S	S(0.013)PS(0.987)PPDGS(0.999)PAAT(0.001)PEIR	+	+	+	+	+	+
sp|O00505|IMA4_HUMAN	60	0.994716	56.055	S	NVPQEES(0.005)LEDS(0.995)DVDADFK		+
sp|O00512|BCL9_HUMAN	102	0.990158	41.54	S	ERS(0.99)IS(0.99)ADS(0.02)FDQR	+		+
sp|O00512|BCL9_HUMAN	104	0.990158	41.54	S	ERS(0.99)IS(0.99)ADS(0.02)FDQR	+		+
sp|O00515|LAD1_HUMAN	177	1	53.001	S	GVPEKS(1)PVLEK	+		+
sp|O00515|LAD1_HUMAN	38	0.999508	124.12	S	NLS(1)STTDDEAPR	+	+	+
sp|O00515|LAD1_HUMAN	394	0.962834	62.528	S	S(0.037)AS(0.963)MKLPDNTVK	+	+	+	+
sp|O00567|NOP56_HUMAN	569	1	110.29	S	EEPVS(1)S(1)GPEEAVGK	+	+	+	+	+
sp|O00567|NOP56_HUMAN	570	1	98.942	S	EEPVS(1)S(1)GPEEAVGK	+	+	+		+	+
sp|O00567|NOP56_HUMAN	563	0.98634	55.208	S	KFS(0.986)KEEPVS(0.011)S(0.003)GPEEAVGK		+
sp|O00712|NFIB_HUMAN	312	0.947667	151.26	S	DQDMS(0.035)S(0.948)PT(0.014)T(0.003)MK	+	+	+	+	+	+
sp|O00712|NFIB_HUMAN	264	0.998305	83.397	S	S(0.001)LS(0.998)S(0.972)PPS(0.016)S(0.013)K	+	+	+	+	+	+
sp|O00712|NFIB_HUMAN	265	0.996258	60.436	S	S(0.005)LS(0.996)S(0.996)PPS(0.002)S(0.001)K	+	+	+	+	+
sp|O14497|ARI1A_HUMAN	696	0.995619	55.186	S	GPS(0.996)PS(0.004)PVGSPASVAQSR	+	+		+		+
sp|O14497|ARI1A_HUMAN	702	0.858617	41.871	S	GPS(0.874)PS(0.135)PVGS(0.859)PAS(0.115)VAQS(0.018)R				+		+
sp|O14497|ARI1A_HUMAN	363	0.992673	84.573	S	S(0.006)HHAPMS(0.993)PGS(0.001)SGGGGQPLAR	+	+	+			+
sp|O14545|TRAD1_HUMAN	409	0.997133	47.532	S	LDS(0.997)QPQET(0.534)S(0.469)PELPR		+		+		+
sp|O14545|TRAD1_HUMAN	415	0.837899	79.633	S	LDS(0.001)QPQET(0.162)S(0.838)PELPR	+	+	+	+
sp|O14578|CTRO_HUMAN	1971	1	72.496	S	DKS(1)PGRPLER			+
sp|O14617|AP3D1_HUMAN	658	1	126.63	S	HRPS(1)EADEEELAR	+	+	+	+	+	+
sp|O14639|ABLM1_HUMAN	422	1	98.048	S	QS(1)LGES(1)PR	+	+	+	+	+	+
sp|O14639|ABLM1_HUMAN	426	1	86.923	S	QS(1)LGES(1)PR	+	+	+	+	+	+
sp|O14639|ABLM1_HUMAN	587	0.894164	87.18	S	RS(0.106)S(0.894)GREEDDEELLR	+	+	+	+	+	+
sp|O14639|ABLM1_HUMAN	540	0.936152	94.114	S	S(0.936)S(0.064)EDIIK	+	+	+	+	+	+
sp|O14639|ABLM1_HUMAN	452	0.993736	143.25	S	S(0.003)T(0.003)S(0.994)QGS(1)INSPVYSR	+			+	+	+
sp|O14639|ABLM1_HUMAN	455	0.999824	113.4	S	S(0.003)T(0.003)S(0.994)QGS(1)INSPVYSR				+	+	+
sp|O14639|ABLM1_HUMAN	655	0.999624	61.65	S	TAS(1)LPGYGR	+	+	+		+	+
sp|O14639|ABLM1_HUMAN	431	0.999475	134.14	S	TLS(0.999)PTPSAEGYQDVR	+	+	+	+	+	+
sp|O14639|ABLM1_HUMAN	435	0.999287	134.14	S	T(0.002)LS(0.998)PT(0.001)PS(0.999)AEGYQDVR				+	+	+
sp|O14639|ABLM1_HUMAN	352	0.787568	87.789	S	T(0.209)S(0.788)S(0.003)ESIYSR	+		+	+		+
sp|O14646|CHD1_HUMAN	215	0.999689	49.993	S	QIDS(1)S(1)EEDDDEEDY(0.001)DNDKR	+	+	+		+	+
sp|O14646|CHD1_HUMAN	216	0.999689	49.993	S	QIDS(1)S(1)EEDDDEEDY(0.001)DNDKR	+	+	+		+	+
sp|O14647|CHD2_HUMAN	1369	1	99.957	S	HS(1)DNPS(1)EEGEVKDDGLEK	+	+	+	+	+	+
sp|O14647|CHD2_HUMAN	1373	1	99.957	S	HS(1)DNPS(1)EEGEVKDDGLEK	+	+	+	+	+	+
sp|O14681|EI24_HUMAN	46	0.973461	56.936	S	RAS(0.973)S(0.027)VLAQR	+	+	+	+	+	+
sp|O14683|P5I11_HUMAN	14	0.999988	149.41	S	KHS(1)QTDLVSR	+	+	+	+	+	+
sp|O14737|PDCD5_HUMAN	119	1	107.85	S	KVMDS(1)DEDDDY	+	+	+	+	+	+
sp|O14745|NHRF1_HUMAN	2	1	63.408	S	S(1)ADAAAGAPLPR	+	+		+		+
sp|O14745|NHRF1_HUMAN	290	0.973901	321.62	S	S(0.01)AS(0.974)S(0.016)DTSEELNSQDSPPK	+	+	+
sp|O14791|APOL1_HUMAN	311	0.986102	54.7	S	VT(0.015)EPIS(0.986)AES(0.999)GEQVER			+
sp|O14791|APOL1_HUMAN	314	0.999312	54.7	S	VT(0.015)EPIS(0.986)AES(0.999)GEQVER			+
sp|O14795|UN13B_HUMAN	254	0.994594	54.259	S	AIS(0.995)PT(0.002)S(0.001)S(0.001)S(0.002)R	+		+	+	+	+
sp|O14828|SCAM3_HUMAN	76	0.999972	139.43	S	KLS(1)PTEPK	+	+	+	+	+	+
sp|O14974|MYPT1_HUMAN	507	0.986852	85.958	S	LAS(0.987)T(0.011)S(0.002)DIEEK	+	+	+	+	+
sp|O14974|MYPT1_HUMAN	910	0.804307	78.342	S	S(0.196)GS(0.804)YSYLEER	+	+	+	+
sp|O15014|ZN609_HUMAN	576	0.999819	100.55	S	LVEPHS(1)PS(0.993)PS(0.007)S(0.001)K	+	+	+	+	+	+
sp|O15014|ZN609_HUMAN	578	0.992739	100.55	S	LVEPHS(1)PS(0.993)PS(0.007)S(0.001)K	+	+	+	+	+	+
sp|O15027|SC16A_HUMAN	1356	0.999966	112.44	S	S(1)LHS(0.999)AHS(0.001)LAS(0.001)R	+	+	+	+	+	+
sp|O15027|SC16A_HUMAN	1359	0.998814	95.428	S	S(1)LHS(0.999)AHS(0.001)LAS(0.001)R	+	+	+	+	+
sp|O15042|SR140_HUMAN	67	0.998859	71.601	S	ESLCDS(0.999)PHQNLS(0.001)R	+	+	+		+	+
sp|O15061|SYNEM_HUMAN	384	0.985114	136.3	S	GS(0.985)QT(0.015)GTSIGGDAR	+	+		+	+	+
sp|O15061|SYNEM_HUMAN	1044	1	49.577	S	QRS(1)PAPGS(1)PDEEGGAEAPAAGIR	+	+	+		+
sp|O15061|SYNEM_HUMAN	1049	1	106.67	S	QRS(1)PAPGS(1)PDEEGGAEAPAAGIR	+	+	+	+	+	+
sp|O15068|MCF2L_HUMAN	589	0.999944	96.163	S	RGS(1)ENSSSEGGALR	+		+	+	+	+
sp|O15075|DCLK1_HUMAN	330	0.929966	65.149	S	S(0.048)GKS(0.93)PS(0.04)PS(0.098)PT(0.434)S(0.393)PGS(0.057)LR	+	+	+	+	+	+
sp|O15075|DCLK1_HUMAN	332	0.979466	54.834	S	S(0.008)PS(0.979)PS(0.147)PT(0.436)S(0.376)PGS(0.054)LR	+	+	+		+	+
sp|O15075|DCLK1_HUMAN	337	0.766643	65.149	S	S(0.388)GKS(0.431)PS(0.136)PS(0.045)PT(0.219)S(0.767)PGS(0.014)LR	+	+	+	+	+	+
sp|O15075|DCLK1_HUMAN	352	0.952025	162.26	S	SSQHGGS(0.952)S(0.022)T(0.022)S(0.003)LASTK	+	+	+	+
sp|O15085|ARHGB_HUMAN	35	0.998108	69.01	S	QPS(0.998)DAS(0.002)ETTGLVQR	+					+
sp|O15085|ARHGB_HUMAN	271	0.99947	54.66	S	RQGS(0.999)DAAVPSTGDQGVDQSPK		+	+		+	+
sp|O15085|ARHGB_HUMAN	663	0.999995	60.157	S	S(1)LENPT(0.974)PPFT(0.026)PK	+	+	+	+	+	+
sp|O15127|SCAM2_HUMAN	319	1	203.61	S	AAS(1)S(1)AAQGAFQGN	+	+	+	+	+	+
sp|O15127|SCAM2_HUMAN	320	1	173.76	S	AAS(1)S(1)AAQGAFQGN	+	+	+	+	+
sp|O15164|TIF1A_HUMAN	1042	1	85.731	S	LKS(1)IEER	+		+	+	+	+
sp|O15173|PGRC2_HUMAN	104	1	93.111	S	DFS(1)LEQLR	+	+	+		+	+
sp|O15231|ZN185_HUMAN	453	0.879482	85.554	S	QS(0.117)S(0.879)PS(0.003)GSEQLVR		+	+	+	+	+
sp|O15234|CASC3_HUMAN	148	0.999801	197.44	S	STVTGERQS(1)GDGQESTEPVENK	+	+	+		+	+
sp|O15258|RER1_HUMAN	2	0.999172	61.89	S	S(0.999)EGDS(0.001)VGESVHGKPSVVYR		+	+
sp|O15258|RER1_HUMAN	95	0.837575	74.12	S	VDPS(0.007)LMEDS(0.838)DDGPS(0.149)LPT(0.006)K	+	+	+	+
sp|O15400|STX7_HUMAN	129	0.998255	95.273	S	VS(0.998)GS(0.002)FPEDSSK	+	+			+	+
sp|O15427|MOT4_HUMAN	436	1	51.495	S	LHKPPADS(1)GVDLR	+	+	+	+	+	+
sp|O15438|MRP3_HUMAN	908	0.999602	52.541	S	QLS(1)ALS(0.823)S(0.178)DGEGQGRPVPR	+	+	+	+	+	+
sp|O15438|MRP3_HUMAN	911	0.844051	52.541	S	QLS(0.998)ALS(0.844)S(0.158)DGEGQGRPVPR	+	+	+	+	+	+
sp|O15541|R113A_HUMAN	6	1	47.187	S	AEQLS(1)PGK	+	+				+
sp|O43150|ASAP2_HUMAN	701	1	40.552	S	LLHEDLDES(1)DDDMDEK	+		+	+		+
sp|O43159|RRP8_HUMAN	104	1	67.136	S	QGPPCS(1)DS(1)EEEVER	+
sp|O43159|RRP8_HUMAN	106	1	67.136	S	QGPPCS(1)DS(1)EEEVER	+
sp|O43164|PJA2_HUMAN	253	0.999985	120.23	S	SSAGDTEFVHQNS(1)QEIQR	+	+	+
sp|O43166|SI1L1_HUMAN	1734	0.879921	43.083	S	DS(0.074)S(0.88)PT(0.045)LAS(0.001)K	+	+	+	+	+	+
sp|O43166|SI1L1_HUMAN	1549	0.933821	48.64	S	LIDLES(0.934)PT(0.066)PESQK	+	+
sp|O43166|SI1L1_HUMAN	1585	0.99965	100.19	S	TLS(1)DESIYNSQR	+	+	+	+	+	+
sp|O43237|DC1L2_HUMAN	194	0.999999	76.186	S	DFQDYMEPEEGCQGS(1)PQR	+	+	+	+	+	+
sp|O43237|DC1L2_HUMAN	446	0.999362	79.837	S	TGS(0.001)PGS(0.999)PGAGGVQSTAK	+		+
sp|O43294|TGFI1_HUMAN	418	1	50.04	S	CVS(1)ALGR	+	+		+	+	+
sp|O43294|TGFI1_HUMAN	137	0.999984	89.358	S	KRPS(1)LPS(0.196)S(0.809)PS(0.994)PGLPK	+	+	+	+	+	+
sp|O43294|TGFI1_HUMAN	141	0.821231	89.358	S	KRPS(0.996)LPS(0.19)S(0.821)PS(0.993)PGLPK	+	+	+	+	+	+
sp|O43294|TGFI1_HUMAN	143	0.994658	89.358	S	KRPS(1)LPSS(0.005)PS(0.995)PGLPK	+	+	+	+	+	+
sp|O43306|ADCY6_HUMAN	576	1	57.348	S	ANS(1)MEGLMPR	+	+	+		+	+
sp|O43310|CTIF_HUMAN	18	1	40.589	S	S(1)QEIEELER		+	+
sp|O43314|VIP2_HUMAN	1006	0.999998	79.466	S	S(1)GEQITSSPVSPK	+	+	+	+	+	+
sp|O43314|VIP2_HUMAN	1016	0.892113	53.995	S	S(1)GEQIT(0.04)S(0.036)S(0.032)PVS(0.892)PK		+
sp|O43318|M3K7_HUMAN	389	0.999531	45.915	S	MS(1)ADMSEIEAR	+		+	+	+
sp|O43318|M3K7_HUMAN	439	0.99297	52.555	S	S(0.993)IQDLT(0.006)VT(0.001)GTEPGQVSSR	+	+	+	+	+
sp|O43395|PRPF3_HUMAN	619	1	220.21	S	GDDDEES(1)DEEAVKK	+	+	+	+	+	+
sp|O43399|TPD54_HUMAN	12	1	102.28	S	MDSAGQDINLNS(1)PNK	+	+	+		+
sp|O43399|TPD54_HUMAN	166	0.999998	151.74	S	NSATFKS(1)FEDR	+	+	+		+	+
sp|O43432|IF4G3_HUMAN	1156	0.978676	79.783	S	GGS(0.979)S(0.021)KDLLDNQSQEEQRR	+		+		+	+
sp|O43491|E41L2_HUMAN	715	0.998222	54.608	S	EIS(0.998)PGS(0.002)GPGEIR	+	+		+	+	+
sp|O43491|E41L2_HUMAN	718	0.976728	58.674	S	EIS(0.023)PGS(0.977)GPGEIR	+	+	+		+	+
sp|O43491|E41L2_HUMAN	647	0.971314	42.395	S	HQAS(0.971)IS(0.029)ELKR	+		+			+
sp|O43491|E41L2_HUMAN	15	0.948666	65.219	S	KDS(0.949)S(0.048)QLGT(0.003)DATK				+	+	+
sp|O43491|E41L2_HUMAN	499	1	66.056	S	LVS(1)PEQPPK		+		+	+	+
sp|O43491|E41L2_HUMAN	87	0.986882	87.476	S	S(0.987)Y(0.001)T(0.012)LVVAK	+	+	+			+
sp|O43493|TGON2_HUMAN	71	0.943301	214.24	S	DSPSKS(0.057)S(0.943)AEAQTPEDTPNK		+			+	+
sp|O43493|TGON2_HUMAN	298	0.903076	149.3	S	T(0.097)ES(0.903)GEETDLISPPQEEVK	+	+	+			+
sp|O43566|RGS14_HUMAN	203	0.999621	57.532	S	LGS(1)PDATR	+	+	+		+
sp|O43566|RGS14_HUMAN	288	0.998948	141	S	S(0.999)LGS(0.001)TEGESESRPGK	+	+	+		+	+
sp|O43566|RGS14_HUMAN	291	0.97593	46.408	S	S(0.973)LGS(0.976)T(0.05)EGES(0.001)ESRPGK	+	+	+
sp|O43583|DENR_HUMAN	73	0.999992	67.113	S	LTVENS(1)PK	+	+	+		+
sp|O43719|HTSF1_HUMAN	579	1	61.56	S	DLDEEGS(1)EK	+	+	+		+	+
sp|O43719|HTSF1_HUMAN	624	1	91.811	S	EFDEDS(1)DEKEEEEDTYEK	+	+	+			+
sp|O43719|HTSF1_HUMAN	702	1	99.522	S	LFEDDDS(1)NEK	+	+	+	+	+	+
sp|O43719|HTSF1_HUMAN	642	1	121.63	S	VFDDES(1)DEKEDEEYADEK	+	+	+	+	+	+
sp|O43752|STX6_HUMAN	2	1	52.79	S	S(1)MEDPFFVVK	+	+	+	+
sp|O43760|SNG2_HUMAN	3	0.999962	62.466	S	MES(1)GAYGAAK	+	+
sp|O43765|SGTA_HUMAN	305	0.922655	194.48	S	S(0.011)RT(0.066)PS(0.923)AS(0.001)NDDQQE	+		+	+	+	+
sp|O43768|ENSA_HUMAN	2	1	206.96	S	S(1)QKQEEENPAEETGEEK	+	+	+
sp|O43818|U3IP2_HUMAN	50	0.99297	98.105	S	MNEEIS(0.993)S(0.993)DS(0.894)ES(0.116)ES(0.003)LAPR	+	+	+			+
sp|O43818|U3IP2_HUMAN	51	0.99297	98.105	S	MNEEIS(0.993)S(0.993)DS(0.894)ES(0.116)ES(0.003)LAPR	+	+	+			+
sp|O43818|U3IP2_HUMAN	53	0.967818	98.105	S	MNEEIS(0.968)S(0.968)DS(0.968)ES(0.091)ES(0.006)LAPR	+	+	+			+
sp|O43823|AKAP8_HUMAN	339	0.999999	58.49	S	S(1)GDEEFKGEDELCDSGR		+			+	+
sp|O43823|AKAP8_HUMAN	323	1	63.918	S	VDS(1)EGDFS(1)ENDDAAGDFR	+	+		+		+
sp|O43823|AKAP8_HUMAN	328	1	63.918	S	VDS(1)EGDFS(1)ENDDAAGDFR	+	+		+		+
sp|O43847|NRDC_HUMAN	94	0.852478	68.83	S	RGS(0.852)LS(0.148)NAGDPEIVK	+	+	+	+	+	+
sp|O43896|KIF1C_HUMAN	674	0.997515	56.569	S	LY(0.002)ADS(0.998)DS(0.99)GDDS(0.01)DKR	+		+	+	+	+
sp|O43896|KIF1C_HUMAN	676	0.990069	56.569	S	LY(0.002)ADS(0.998)DS(0.99)GDDS(0.01)DKR	+		+	+	+	+
sp|O43933|PEX1_HUMAN	1181	0.95781	67.022	S	T(0.042)AS(0.958)QEGCQELTQEQR	+			+	+	+
sp|O60231|DHX16_HUMAN	103	1	140.74	S	LLEDS(1)EES(0.923)S(0.077)EETVSR	+	+	+	+	+	+
sp|O60231|DHX16_HUMAN	106	0.923277	140.74	S	LLEDS(1)EES(0.923)S(0.077)EETVSR	+	+	+	+	+	+
sp|O60231|DHX16_HUMAN	160	0.999372	65.716	S	QQT(0.001)EKPES(0.999)EDEWER	+	+	+	+	+	+
sp|O60238|BNI3L_HUMAN	166	0.998456	76.221	S	SVS(0.998)LS(0.001)MR	+	+	+	+	+	+
sp|O60256|KPRB_HUMAN	227	1	47.082	S	HS(1)PPMVR	+	+		+	+	+
sp|O60264|SMCA5_HUMAN	116	0.813326	69.812	S	TPT(0.187)S(0.813)PLK			+	+	+
sp|O60271|JIP4_HUMAN	730	0.99302	139.49	S	S(0.003)AS(0.993)QS(0.553)S(0.451)LDKLDQELK	+	+	+	+	+	+
sp|O60271|JIP4_HUMAN	733	0.991293	139.49	S	S(0.072)AS(0.927)QS(0.01)S(0.991)LDKLDQELK	+	+	+	+	+	+
sp|O60292|SI1L3_HUMAN	1544	0.995023	62.924	S	T(0.002)LS(0.995)DES(0.003)LCSGR	+	+	+
sp|O60293|ZC3H1_HUMAN	1303	0.910906	52.298	S	KPIS(0.087)DNS(0.087)FS(0.911)S(0.911)DEEQS(0.003)T(0.001)GPIK		+
sp|O60293|ZC3H1_HUMAN	1304	0.910906	52.298	S	KPIS(0.087)DNS(0.087)FS(0.911)S(0.911)DEEQS(0.003)T(0.001)GPIK		+
sp|O60315|ZEB2_HUMAN	1203	1	124.86	S	S(1)DHEEDNMEDGM	+	+	+	+	+	+
sp|O60315|ZEB2_HUMAN	784	0.991548	54.281	S	S(0.146)NT(0.854)PS(0.992)PLNLS(0.002)S(0.002)T(0.002)S(0.002)S(0.001)K		+	+	+	+	+
sp|O60341|KDM1A_HUMAN	849	0.875988	42.209	S	QAT(0.001)PGVPAQQS(0.876)PS(0.123)M		+		+	+
sp|O60343|TBCD4_HUMAN	588	1	102.4	S	LGS(1)VDS(1)FER	+	+	+	+	+	+
sp|O60343|TBCD4_HUMAN	591	1	102.4	S	LGS(1)VDS(1)FER	+	+	+	+	+	+
sp|O60437|PEPL_HUMAN	14	0.998327	98.156	S	GKYS(0.998)PT(0.001)VQTR	+	+	+	+	+	+
sp|O60437|PEPL_HUMAN	887	1	62.924	S	NRPDS(1)GVEEAWK	+		+	+	+	+
sp|O60437|PEPL_HUMAN	1657	1	89.301	S	S(1)IVVIHPDTGR	+	+		+	+	+
sp|O60504|VINEX_HUMAN	544	0.999984	82.029	S	HPS(1)S(0.999)PS(0.001)ALR	+	+	+	+	+	+
sp|O60504|VINEX_HUMAN	545	0.99948	82.029	S	HPS(1)S(0.999)PS(0.001)ALR	+	+	+	+	+	+
sp|O60504|VINEX_HUMAN	530	0.846229	149.3	S	LCDDGPQLPT(0.154)S(0.846)PR	+	+	+	+	+	+
sp|O60664|PLIN3_HUMAN	241	0.994763	50.04	S	LGS(0.995)LS(0.005)ER	+	+	+	+	+	+
sp|O60664|PLIN3_HUMAN	130	0.999927	52.79	S	VS(1)GAQEMVSSAK	+	+	+
sp|O60716|CTND1_HUMAN	346	1	103.44	S	GS(1)LAS(1)LDS(1)LRK	+	+	+	+	+	+
sp|O60716|CTND1_HUMAN	349	1	158.42	S	GS(1)LAS(1)LDS(1)LRK	+	+	+	+	+	+
sp|O60716|CTND1_HUMAN	352	1	158.42	S	GS(1)LAS(1)LDS(1)LRK	+	+	+	+	+	+
sp|O60716|CTND1_HUMAN	847	0.999924	42.789	S	S(1)DFQVNLNNASR						+
sp|O60716|CTND1_HUMAN	920	1	82.171	S	S(1)GDLGDMEPLK	+	+	+	+	+	+
sp|O60716|CTND1_HUMAN	899	1	126.1	S	S(1)LDNNYSTPNER	+	+	+	+	+	+
sp|O60716|CTND1_HUMAN	861	0.95555	148.24	S	S(0.015)QS(0.956)S(0.031)HS(0.998)Y(0.001)DDSTLPLIDR				+	+	+
sp|O60716|CTND1_HUMAN	864	0.997823	148.24	S	S(0.015)QS(0.956)S(0.031)HS(0.998)Y(0.001)DDSTLPLIDR				+	+	+
sp|O60716|CTND1_HUMAN	268	1	118.4	S	VGGS(1)S(1)VDLHR	+	+	+	+	+	+
sp|O60716|CTND1_HUMAN	269	1	88.681	S	VGGS(1)S(1)VDLHR	+	+	+	+	+	+
sp|O60749|SNX2_HUMAN	119	0.999152	77.062	S	S(0.001)MS(0.999)APVIFDR	+	+	+		+	+
sp|O60762|DPM1_HUMAN	9	0.931261	134.99	S	ASLEVS(0.069)RS(0.931)PR	+	+	+	+	+	+
sp|O60763|USO1_HUMAN	48	0.999747	121.64	S	ALKS(1)LSK	+	+	+	+	+	+
sp|O60784|TOM1_HUMAN	355	0.999123	62.408	S	AGLQS(0.999)LEAS(0.001)GR				+		+
sp|O60825|F262_HUMAN	483	0.998753	80.676	S	NYS(0.999)VGS(0.001)R	+	+	+	+	+	+
sp|O60832|DKC1_HUMAN	485	0.999927	50.178	S	AGLES(1)GAEPGDGDS(0.52)DT(0.388)T(0.092)K	+				+
sp|O60832|DKC1_HUMAN	494	0.934539	171.98	S	AGLESGAEPGDGDS(0.935)DT(0.033)T(0.033)KK	+	+	+	+	+	+
sp|O60832|DKC1_HUMAN	513	1	182.46	S	EVELVS(1)E	+	+	+	+	+	+
sp|O60832|DKC1_HUMAN	451	1	112.48	S	KRES(1)ES(1)ES(1)DET(1)PPAAPQLIK	+	+	+	+	+	+
sp|O60832|DKC1_HUMAN	453	1	112.48	S	KRES(1)ES(1)ES(1)DET(1)PPAAPQLIK	+	+	+	+	+	+
sp|O60832|DKC1_HUMAN	455	1	84.68	S	KRES(1)ES(1)ES(1)DET(1)PPAAPQLIK	+	+	+		+	+
sp|O60841|IF2P_HUMAN	588	0.941415	45.011	S	EMS(0.941)S(0.944)DS(0.944)EY(0.173)DS(0.985)DDDRT(0.012)KEER	+
sp|O60841|IF2P_HUMAN	589	0.944493	45.011	S	EMS(0.941)S(0.944)DS(0.944)EY(0.173)DS(0.985)DDDRT(0.012)KEER	+
sp|O60841|IF2P_HUMAN	591	0.944493	45.011	S	EMS(0.941)S(0.944)DS(0.944)EY(0.173)DS(0.985)DDDRT(0.012)KEER	+
sp|O60841|IF2P_HUMAN	595	0.984523	45.011	S	EMS(0.941)S(0.944)DS(0.944)EY(0.173)DS(0.985)DDDRT(0.012)KEER	+
sp|O60841|IF2P_HUMAN	107	1	238.69	S	KQS(1)FDDNDS(1)EELEDKDSK	+	+	+	+	+	+
sp|O60841|IF2P_HUMAN	113	1	238.69	S	KQS(1)FDDNDS(1)EELEDKDSK	+	+	+	+	+	+
sp|O60841|IF2P_HUMAN	164	1	189.52	S	KWDGS(1)EEDEDNSK	+	+	+	+	+	+
sp|O60841|IF2P_HUMAN	214	0.999999	134.29	S	NKPGPNIES(1)GNEDDDASFK	+	+	+		+	+
sp|O60841|IF2P_HUMAN	135	0.863257	116.43	S	VEMY(0.203)S(0.863)GS(0.933)DDDDDFNKLPK	+	+	+	+	+	+
sp|O60841|IF2P_HUMAN	137	0.964178	116.43	S	VEMY(0.177)S(0.858)GS(0.964)DDDDDFNKLPK	+	+	+	+	+	+
sp|O60885|BRD4_HUMAN	1117	1	78.516	S	IHS(1)PIIR	+	+	+	+	+	+
sp|O60927|PP1RB_HUMAN	73	0.999895	48.616	S	AFGES(1)S(1)T(1)ES(1)DEEEEEGCGHTHCVR	+		+
sp|O60927|PP1RB_HUMAN	74	0.999895	48.616	S	AFGES(1)S(1)T(1)ES(1)DEEEEEGCGHTHCVR	+		+
sp|O60927|PP1RB_HUMAN	77	0.999895	48.616	S	AFGES(1)S(1)T(1)ES(1)DEEEEEGCGHTHCVR	+		+
sp|O75113|N4BP1_HUMAN	288	0.995605	52.278	S	RFS(0.996)DS(0.004)EER		+
sp|O75122|CLAP2_HUMAN	370	0.95229	72.184	S	S(0.048)RS(0.952)DIDVNAAAGAK	+	+	+	+	+
sp|O75151|PHF2_HUMAN	899	1	115.82	S	KGS(1)DDAPY(0.002)S(0.989)PT(0.009)AR	+	+	+	+	+	+
sp|O75151|PHF2_HUMAN	905	0.989096	115.82	S	KGS(1)DDAPY(0.002)S(0.989)PT(0.009)AR	+	+	+	+	+	+
sp|O75152|ZC11A_HUMAN	290	0.999725	80.738	S	KFS(1)AGGDSDPPLKR	+	+	+	+	+	+
sp|O75179|ANR17_HUMAN	1709	0.999949	54.982	S	LTVAS(1)PK	+	+	+		+
sp|O75179|ANR17_HUMAN	2059	0.999893	50.843	S	NS(1)PLDCGSASPNK	+	+	+
sp|O75351|VPS4B_HUMAN	102	1	261.61	S	GNDS(1)DGEGESDDPEK	+	+	+	+	+	+
sp|O75362|ZN217_HUMAN	407	0.976794	50.563	S	AGAES(0.977)PT(0.022)MS(0.001)VDGR	+	+	+	+	+
sp|O75367|H2AY_HUMAN	170	0.999809	127.32	S	AAS(1)ADS(0.878)T(0.112)T(0.011)EGTPADGFTVLSTK	+	+	+		+	+
sp|O75367|H2AY_HUMAN	173	0.877503	127.32	S	AAS(1)ADS(0.878)T(0.112)T(0.011)EGTPADGFTVLSTK	+	+	+		+	+
sp|O75376|NCOR1_HUMAN	1472	0.999712	58.487	S	AQLS(1)PGIYDDTSAR	+	+				+
sp|O75376|NCOR1_HUMAN	158	0.814588	92.363	S	HEAPS(0.185)S(0.815)PISGQPCGDDQNASPSK	+		+
sp|O75376|NCOR1_HUMAN	2120	1	49.35	S	VS(1)PENLVDK		+		+		+
sp|O75382|TRIM3_HUMAN	7	1	79.511	S	REDS(1)PGPEVQPMDK	+	+	+	+	+	+
sp|O75391|SPAG7_HUMAN	202	1	40.589	S	S(1)IEEAMNEIR	+	+	+
sp|O75396|SC22B_HUMAN	175	0.855531	98.943	S	ANNLS(0.123)S(0.856)LS(0.021)K	+	+	+		+	+
sp|O75396|SC22B_HUMAN	177	0.895693	85.885	S	ANNLS(0.019)S(0.085)LS(0.896)KK	+		+	+	+	+
sp|O75396|SC22B_HUMAN	168	0.994586	73.927	S	GEALS(0.005)ALDS(0.995)K	+	+	+
sp|O75396|SC22B_HUMAN	137	0.999911	117.92	S	NLGS(1)INTELQDVQR	+	+	+		+	+
sp|O75400|PR40A_HUMAN	935	0.901663	63.122	S	DS(0.001)GNWDT(0.541)S(0.586)GS(0.902)ELS(0.971)EGELEKR	+	+	+		+	+
sp|O75400|PR40A_HUMAN	938	0.985887	63.122	S	DS(0.003)GNWDT(0.656)S(0.678)GS(0.678)ELS(0.986)EGELEKR	+	+	+		+	+
sp|O75400|PR40A_HUMAN	883	1	137.3	S	HKS(1)DS(1)PES(1)DAEREK	+	+	+		+
sp|O75400|PR40A_HUMAN	885	1	137.3	S	HKS(1)DS(1)PES(1)DAEREK	+	+	+	+	+
sp|O75400|PR40A_HUMAN	888	1	137.3	S	HKS(1)DS(1)PES(1)DAEREK	+	+	+	+	+
sp|O75420|GGYF1_HUMAN	137	1	79.659	S	S(1)IEEGDGAFGR	+	+	+	+	+	+
sp|O75420|GGYF1_HUMAN	638	0.999667	76.143	S	SLS(1)VPDSGR	+	+	+	+	+	+
sp|O75475|PSIP1_HUMAN	129	0.999993	177.85	S	ETSVSKEDTDHEEKAS(1)NEDVTK	+	+	+	+	+	+
sp|O75475|PSIP1_HUMAN	105	0.754418	199.13	S	QSNAS(0.754)S(0.246)DVEVEEK	+	+	+			+
sp|O75475|PSIP1_HUMAN	106	0.956601	195.1	S	QSNAS(0.043)S(0.957)DVEVEEK	+	+	+	+	+
sp|O75475|PSIP1_HUMAN	273	0.970521	161.63	S	TGVTS(0.003)T(0.029)S(0.971)DS(0.997)EEEGDDQEGEK	+	+	+		+	+
sp|O75475|PSIP1_HUMAN	275	0.998842	174.78	S	TGVTS(0.039)T(0.558)S(0.404)DS(0.999)EEEGDDQEGEK	+	+	+	+	+	+
sp|O75494|SRS10_HUMAN	133	0.999997	103.88	S	S(1)RS(1)FDYNYR	+	+	+	+	+	+
sp|O75494|SRS10_HUMAN	131	0.999999	103.88	S	S(1)RS(1)FDYNYR	+	+	+	+	+	+
sp|O75494|SRS10_HUMAN	129	0.999444	62.042	S	S(0.999)RS(0.981)RS(0.808)FDY(0.19)NY(0.021)R		+	+	+	+	+
sp|O75569|PRKRA_HUMAN	18	0.978629	94.465	S	EDS(0.979)GT(0.021)FS(0.001)LGK	+	+	+	+	+	+
sp|O75592|MYCB2_HUMAN	2319	1	107.85	S	KMS(1)LQQDQAK	+		+	+	+	+
sp|O75592|MYCB2_HUMAN	1624	0.908493	91.855	S	QVS(0.908)T(0.091)ENDSTLVHR	+	+	+	+	+	+
sp|O75643|U520_HUMAN	225	1	196.48	S	EEAS(1)DDDMEGDEAVVR	+	+	+	+	+	+
sp|O75676|KS6A4_HUMAN	347	0.996017	43.791	S	LEPVY(0.585)S(0.419)PPGS(0.996)PPPGDPR		+		+	+	+
sp|O75683|SURF6_HUMAN	138	1	58.596	S	ELS(1)PAALEK	+	+		+	+	+
sp|O75694|NU155_HUMAN	992	0.845945	62.466	S	AAPQS(0.846)PS(0.154)VPK	+		+	+	+
sp|O75781|PALM_HUMAN	152	0.982261	101.38	S	RVS(0.982)NT(0.018)PLR			+	+	+	+
sp|O75781|PALM_HUMAN	162	0.99577	41.704	S	T(0.004)VDGS(0.996)PMMK				+	+	+
sp|O75909|CCNK_HUMAN	340	1	122.55	S	AVVVS(1)PKEENK	+	+	+	+	+	+
sp|O75909|CCNK_HUMAN	324	0.999958	67.385	S	KPS(1)PQPS(0.564)S(0.436)PR	+		+
sp|O75995|SASH3_HUMAN	27	0.999367	105.52	S	SS(0.001)S(0.999)FKDFAK	+	+	+	+	+	+
sp|O76021|RL1D1_HUMAN	361	0.985736	165.16	S	AT(0.014)NES(0.986)EDEIPQLVPIGK			+		+	+
sp|O76024|WFS1_HUMAN	32	0.998418	90.926	S	LNAT(0.002)AS(0.998)LEQER	+	+	+	+	+	+
sp|O76041|NEBL_HUMAN	953	0.999985	77.379	S	SMQHS(1)PNLR	+		+	+	+	+
sp|O94804|STK10_HUMAN	438	1	195.2	S	QVAEQGGDLS(1)PAANR	+	+	+	+	+	+
sp|O94819|KBTBB_HUMAN	310	0.999821	74.12	S	AGS(1)RPQS(0.901)PS(0.099)GDADAR	+	+	+	+	+	+
sp|O94819|KBTBB_HUMAN	314	0.981533	82.908	S	AGS(0.002)RPQS(0.982)PS(0.016)GDADAR	+	+	+	+	+	+
sp|O94826|TOM70_HUMAN	91	0.995902	45.511	S	AS(0.996)PAPGS(0.004)GHPEGPGAHLDMNSLDR		+	+	+
sp|O94875|SRBS2_HUMAN	259	1	104.41	S	S(1)EPAVGPPR	+	+	+	+	+	+
sp|O94875|SRBS2_HUMAN	294	0.992563	127.17	S	S(0.993)FT(0.007)SSSPSSPSR		+	+	+	+	+
sp|O94875|SRBS2_HUMAN	298	0.895543	136.83	S	SFTS(0.034)S(0.896)S(0.077)PS(0.215)S(0.699)PS(0.079)R	+	+	+		+	+
sp|O94875|SRBS2_HUMAN	302	0.812025	143.42	S	SFTS(0.12)S(0.811)S(0.069)PS(0.098)S(0.812)PS(0.09)R	+	+	+	+	+	+
sp|O94875|SRBS2_HUMAN	154	0.856879	64.55	S	S(0.003)HS(0.857)DNS(0.14)PNAFK	+		+	+		+
sp|O94880|PHF14_HUMAN	290	0.842622	42.209	S	NS(0.076)ADDEELT(0.843)NDS(0.843)LT(0.227)LS(0.011)QS(0.001)K	+	+				+
sp|O94880|PHF14_HUMAN	835	1	81.311	S	S(1)FVPEEEKHEER	+	+	+	+	+	+
sp|O94885|SASH1_HUMAN	507	0.999765	77.379	S	AGGS(1)VESLR	+	+	+		+	+
sp|O94885|SASH1_HUMAN	248	0.999476	79.974	S	EQS(0.999)DDET(0.001)EESVK	+		+	+	+	+
sp|O94885|SASH1_HUMAN	387	0.973655	57.59	S	S(0.974)LT(0.026)EGEMK	+	+	+	+	+	+
sp|O94913|PCF11_HUMAN	509	0.996558	40.616	S	S(0.997)MS(0.976)PT(0.013)S(0.011)T(0.004)PK	+	+		+
sp|O94913|PCF11_HUMAN	511	0.975631	40.616	S	S(0.997)MS(0.976)PT(0.013)S(0.011)T(0.004)PK	+	+		+
sp|O94913|PCF11_HUMAN	489	0.90663	83.37	S	S(0.093)RS(0.907)PIIHS(1)PK	+	+	+	+
sp|O94913|PCF11_HUMAN	494	1	83.37	S	S(0.093)RS(0.907)PIIHS(1)PK	+	+	+	+
sp|O94915|FRYL_HUMAN	1978	0.993282	62.466	S	T(0.002)RS(0.993)LS(0.003)S(0.002)LR	+	+	+	+	+	+
sp|O94929|ABLM3_HUMAN	372	0.999182	95.428	S	RAS(0.999)S(0.973)PGY(0.027)IDSPTYSR				+	+	+
sp|O94929|ABLM3_HUMAN	373	0.984605	95.428	S	RAS(0.991)S(0.985)PGY(0.024)IDSPTYSR				+	+	+
sp|O94929|ABLM3_HUMAN	388	0.967295	45.879	S	QGMS(0.967)PT(0.031)FS(0.002)R	+		+	+	+	+
sp|O94929|ABLM3_HUMAN	503	1	110.84	S	RFS(1)S(1)GGEEDDFDR	+	+		+	+	+
sp|O94929|ABLM3_HUMAN	504	1	110.84	S	RFS(1)S(1)GGEEDDFDR	+	+		+	+	+
sp|O94929|ABLM3_HUMAN	277	0.790088	58.158	S	RT(0.183)S(0.79)ET(0.801)S(0.801)IS(0.266)PPGS(0.073)S(0.072)IGS(0.014)PNR	+	+	+	+	+	+
sp|O94929|ABLM3_HUMAN	280	0.800755	58.158	S	RT(0.183)S(0.79)ET(0.801)S(0.801)IS(0.266)PPGS(0.073)S(0.072)IGS(0.014)PNR	+	+	+	+	+	+
sp|O94929|ABLM3_HUMAN	282	0.786233	58.158	S	T(0.317)S(0.351)ET(0.312)S(0.098)IS(0.786)PPGS(0.062)S(0.065)IGS(0.009)PNR	+	+	+		+	+
sp|O94956|SO2B1_HUMAN	320	0.996956	90.653	S	VLAVT(0.003)DS(0.997)PAR	+	+	+	+	+	+
sp|O94979|SC31A_HUMAN	799	1	70.315	S	AQGEPVAGHES(1)PK	+	+	+	+	+	+
sp|O94988|FA13A_HUMAN	597	0.994535	63.337	S	ENS(0.001)DS(0.005)DEAHLS(0.995)PQAGR	+	+	+
sp|O94989|ARHGF_HUMAN	109	0.992729	60.102	S	S(0.007)AS(0.993)PEPAPR				+
sp|O95049|ZO3_HUMAN	378	0.998433	53.493	S	GY(0.001)S(0.998)PDT(0.001)R	+			+	+	+
sp|O95049|ZO3_HUMAN	112	1	54.253	S	QDS(1)DEDDGPQRVEEVDQGR		+		+	+	+
sp|O95049|ZO3_HUMAN	203	1	45.79	S	RRDS(1)EEFGVK	+		+		+	+
sp|O95049|ZO3_HUMAN	319	0.999995	87.287	S	S(1)PEASQT(0.358)DS(0.629)PVES(0.012)PR	+	+				+
sp|O95049|ZO3_HUMAN	327	0.755969	87.287	S	S(0.989)PEAS(0.049)QT(0.202)DS(0.756)PVES(0.003)PR	+	+				+
sp|O95049|ZO3_HUMAN	856	0.779635	68.168	S	SSEPVQADES(0.22)QS(0.78)PR	+	+	+		+	+
sp|O95049|ZO3_HUMAN	346	0.999999	108.47	S	TIS(1)EPDEQR	+	+	+	+	+	+
sp|O95070|YIF1A_HUMAN	12	0.993905	40.941	S	AYHS(0.006)GYGAHGS(0.994)K		+
sp|O95071|UBR5_HUMAN	1549	0.999387	91.549	S	RIS(0.999)QS(0.001)QPVR	+	+	+
sp|O95155|UBE4B_HUMAN	105	0.998835	89.959	S	S(0.001)QS(0.999)MDIDGVSCEK	+	+	+		+	+
sp|O95171|SCEL_HUMAN	389	1	94.692	S	GQS(1)LDNLIK	+	+	+	+	+	+
sp|O95171|SCEL_HUMAN	347	0.998919	59.261	S	RS(0.999)EDLDNAT(0.001)EVNPK		+	+	+		+
sp|O95171|SCEL_HUMAN	91	0.994268	85.958	S	YS(0.002)S(0.994)DDT(0.004)LDR	+	+	+	+	+	+
sp|O95208|EPN2_HUMAN	173	0.933742	72.99	S	GS(0.066)S(0.934)QPNLSTSHSEQEYGK	+	+	+		+
sp|O95218|ZRAB2_HUMAN	120	0.997661	65.347	S	EES(0.998)DGEY(0.002)DEFGR	+	+	+	+	+	+
sp|O95218|ZRAB2_HUMAN	153	1	346.99	S	EVEDKES(1)EGEEEDEDEDLSK	+	+	+	+	+	+
sp|O95218|ZRAB2_HUMAN	188	0.999992	159	S	YNLDAS(1)EEEDSNKK	+	+	+	+	+	+
sp|O95251|KAT7_HUMAN	50	0.931725	56.599	S	LS(0.932)QS(0.067)S(0.004)QDS(0.185)S(0.812)PVR	+		+	+	+
sp|O95251|KAT7_HUMAN	57	0.812068	56.599	S	LS(0.932)QS(0.067)S(0.004)QDS(0.185)S(0.812)PVR	+		+	+
sp|O95297|MPZL1_HUMAN	210	0.962285	73.887	S	DYTGCS(0.004)T(0.004)S(0.004)ES(0.024)LS(0.962)PVK		+			+	+
sp|O95297|MPZL1_HUMAN	219	0.892044	47.621	S	KS(0.892)PS(0.102)DT(0.006)EGLVK		+			+
sp|O95297|MPZL1_HUMAN	221	0.942635	70.438	S	KS(0.002)PS(0.943)DT(0.055)EGLVK				+
sp|O95359|TACC2_HUMAN	2226	1	70.1	S	VQNS(1)PPVGR		+	+	+	+
sp|O95365|ZBT7A_HUMAN	337	0.954132	63.578	S	AGAAAGDS(0.954)DEES(0.046)RADDK	+			+	+
sp|O95391|SLU7_HUMAN	215	1	118.9	S	LVEQANS(1)PK		+		+	+	+
sp|O95400|CD2B2_HUMAN	49	1	467.01	S	HSLDS(1)DEEEDDDDGGSSK	+	+	+	+	+	+
sp|O95400|CD2B2_HUMAN	194	0.850008	48.053	S	KGPGQPS(0.85)S(0.15)PQRLDR	+	+	+
sp|O95425|SVIL_HUMAN	245	0.999995	206.49	S	DSSFTEVPRS(1)PK	+	+	+	+	+	+
sp|O95425|SVIL_HUMAN	707	1	76.728	S	EMEKS(1)FDEQNVPK	+	+	+	+	+	+
sp|O95425|SVIL_HUMAN	914	0.865324	82.543	S	FSS(0.135)S(0.865)IENSDSPVR		+	+	+		+
sp|O95425|SVIL_HUMAN	261	0.939454	55.724	S	S(0.939)PS(0.061)FGDPQLSPEAR	+	+	+	+
sp|O95425|SVIL_HUMAN	263	0.990861	126.77	S	S(0.009)PS(0.991)FGDPQLS(1)PEAR	+	+	+	+	+	+
sp|O95425|SVIL_HUMAN	270	1	126.77	S	S(0.318)PS(0.682)FGDPQLS(1)PEAR	+	+	+	+	+	+
sp|O95453|PARN_HUMAN	619	0.999392	91.858	S	KELS(0.999)PAGS(0.001)ISK	+	+	+		+
sp|O95453|PARN_HUMAN	557	0.996559	53.252	S	NNS(0.997)FT(0.003)APSTVGK		+	+	+	+	+
sp|O95466|FMNL1_HUMAN	1031	1	112.8	S	GEPPAPKS(1)PPK	+	+	+	+	+	+
sp|O95466|FMNL1_HUMAN	624	1	151.7	S	RDS(1)ELGPGVK	+	+	+	+	+	+
sp|O95471|CLD7_HUMAN	206	0.988355	142.71	S	SNS(0.988)S(0.012)KEYV	+	+	+	+	+	+
sp|O95471|CLD7_HUMAN	207	0.776566	88.294	S	SNS(0.223)S(0.777)KEYV			+	+	+	+
sp|O95544|NADK_HUMAN	46	0.877322	124.12	S	S(0.877)LS(0.123)ASPALGSTK		+	+	+	+	+
sp|O95544|NADK_HUMAN	48	0.992502	65.563	S	S(0.004)LS(0.993)AS(0.004)PALGSTK	+	+	+	+	+	+
sp|O95674|CDS2_HUMAN	33	0.946633	154.1	S	VDGETAS(0.947)DS(0.05)ES(0.003)R	+		+		+	+
sp|O95685|PPR3D_HUMAN	74	1	99.752	S	S(1)LPS(0.009)S(0.991)PERR	+	+	+	+	+	+
sp|O95685|PPR3D_HUMAN	78	0.992452	99.752	S	S(1)LPS(0.008)S(0.992)PERR	+	+	+			+
sp|O95696|BRD1_HUMAN	1052	0.844917	103.43	S	VHGEPT(0.155)S(0.845)DLS(1)DID	+	+
sp|O95696|BRD1_HUMAN	1055	1	103.43	S	VHGEPT(0.155)S(0.845)DLS(1)DID	+	+
sp|O95757|HS74L_HUMAN	74	0.999981	47.288	S	S(1)FDDPIVQTER	+	+	+
sp|O95758|PTBP3_HUMAN	56	0.97442	57.348	S	DRPPCS(0.974)PS(0.026)R	+		+			+
sp|O95772|STR3N_HUMAN	39	0.999827	77.732	S	IES(1)YEGR	+	+	+	+	+	+
sp|O95772|STR3N_HUMAN	193	1	60.434	S	LLIVQDAS(1)ER	+	+	+	+
sp|O95810|CAVN2_HUMAN	293	0.938093	43.184	S	S(0.47)S(0.539)PFKVS(0.938)PLT(0.052)FGR	+				+	+
sp|O95817|BAG3_HUMAN	173	0.970964	144.22	S	S(0.029)QS(0.971)PAASDCSSSSSSASLPSSGR	+	+	+	+	+	+
sp|O95831|AIFM1_HUMAN	268	0.997326	66.692	S	S(0.003)LS(0.997)AIDR	+	+	+	+
sp|O95999|BCL10_HUMAN	138	1	179.35	S	SNS(1)DESNFSEK	+	+	+	+	+	+
sp|O96013|PAK4_HUMAN	104	1	76.332	S	RDS(1)PPPPAR			+	+	+
sp|O96019|ACL6A_HUMAN	233	1	74.396	S	EGS(1)PANWK	+	+	+	+
sp|P01008|ANT3_HUMAN	68	0.999996	106.86	S	ATEDEGS(1)EQKIPEATNR	+	+	+	+	+	+
sp|P01024|CO3_HUMAN	672	1	102.07	S	S(1)VQLTEK	+	+	+
sp|P01042|KNG1_HUMAN	332	0.999996	234.11	S	ETTCSKES(1)NEELTESCETK	+	+	+	+	+	+
sp|P01833|PIGR_HUMAN	673	1	115.78	S	NVDRVS(1)IR	+	+	+	+	+	+
sp|P01833|PIGR_HUMAN	735	0.971383	124.16	S	RS(0.029)S(0.971)KEEAEMAYK	+	+	+	+	+	+
sp|P01833|PIGR_HUMAN	682	0.998784	92.925	S	TDIS(0.999)MS(0.001)DFENSR	+	+	+	+	+	+
sp|P01833|PIGR_HUMAN	684	0.997003	52.555	S	T(0.016)DIS(0.987)MS(0.997)DFENSR	+	+	+
sp|P01889|HLAB_HUMAN	356	0.999855	136.85	S	GGSYS(0.001)QAACS(0.637)DS(0.362)AQGS(1)DVS(0.986)LT(0.014)A	+	+	+	+		+
sp|P01889|HLAB_HUMAN	359	0.986295	136.85	S	GGSYS(0.001)QAACS(0.637)DS(0.362)AQGS(1)DVS(0.986)LT(0.014)A	+	+	+	+	+	+
sp|P02545|LMNA_HUMAN	403	0.866879	204.26	S	AS(0.867)S(0.133)HS(0.001)S(0.992)QT(0.007)QGGGSVTK	+				+
sp|P02545|LMNA_HUMAN	404	0.980561	204.26	S	AS(0.017)S(0.981)HS(0.002)SQTQGGGSVTK	+		+	+	+	+
sp|P02545|LMNA_HUMAN	407	0.999841	204.26	S	AS(0.5)S(0.5)HSS(1)QTQGGGSVTK	+		+	+	+	+
sp|P02545|LMNA_HUMAN	66	0.997211	61.435	S	ITES(0.997)EEVVS(0.003)R	+		+	+	+	+
sp|P02545|LMNA_HUMAN	390	0.999996	110.08	S	LS(1)PS(0.997)PT(0.003)S(0.001)QR	+	+	+	+	+	+
sp|P02545|LMNA_HUMAN	392	0.996544	95.401	S	LS(1)PS(0.997)PT(0.003)S(0.001)QR	+	+	+	+	+	+
sp|P02545|LMNA_HUMAN	395	0.753008	56.404	S	LS(0.006)PS(0.938)PT(0.303)S(0.753)QR				+		+
sp|P02545|LMNA_HUMAN	5	0.961439	40.352	S	MET(0.039)PS(0.961)QR		+			+
sp|P02545|LMNA_HUMAN	458	0.996092	58.487	S	NKS(0.996)NEDQS(0.004)MGNWQIK	+	+	+	+		+
sp|P02545|LMNA_HUMAN	12	1	92.063	S	S(1)GAQASSTPLSPTR	+	+	+	+	+	+
sp|P02545|LMNA_HUMAN	17	0.790658	64.394	S	S(0.011)GAQAS(0.791)S(0.161)T(0.035)PLS(0.002)PT(0.001)R					+	+
sp|P02545|LMNA_HUMAN	22	0.997821	186.29	S	SGAQAS(0.001)S(0.103)T(0.896)PLS(0.998)PT(0.001)R	+	+	+	+	+	+
sp|P02545|LMNA_HUMAN	632	0.999976	129.05	S	SVGGS(1)GGGSFGDNLVTR	+	+	+	+	+	+
sp|P02545|LMNA_HUMAN	636	0.964753	64.136	S	S(0.007)VGGS(0.028)GGGS(0.965)FGDNLVTR	+	+	+		+	+
sp|P02545|LMNA_HUMAN	533	0.857692	41.092	S	T(0.003)ALINS(0.858)T(0.139)GEEVAMR		+			+
sp|P02545|LMNA_HUMAN	94	0.999963	56.359	S	TLDS(1)VAKER				+	+	+
sp|P02671|FIBA_HUMAN	364	0.96371	276.19	S	PGSTGTWNPGS(0.964)S(0.036)ER	+	+	+	+	+	+
sp|P02730|B3AT_HUMAN	356	0.822025	122.33	S	YQSSPAKPDS(0.822)S(0.178)FYK	+	+	+	+	+	+
sp|P02794|FRIH_HUMAN	179	0.99984	125.75	S	HTLGDS(1)DNES	+	+
sp|P04049|RAF1_HUMAN	43	0.999964	66.826	S	RAS(1)DDGKLTDPSK	+	+	+	+	+	+
sp|P04049|RAF1_HUMAN	621	0.999999	150.61	S	SAS(1)EPSLHR	+	+	+	+	+	+
sp|P04075|ALDOA_HUMAN	36	0.848911	101.62	S	GILAADES(0.849)T(0.131)GS(0.021)IAK	+		+	+	+
sp|P04075|ALDOA_HUMAN	46	1	151.99	S	LQS(1)IGTENTEENR	+	+	+	+	+	+
sp|P04114|APOB_HUMAN	4048	0.999756	96.64	S	VRES(1)DEETQIK	+			+	+	+
sp|P04150|GCR_HUMAN	134	0.999368	85.533	S	STS(0.999)VPENPK	+	+	+	+	+	+
sp|P04233|HG2A_HUMAN	8	1	47.09	S	S(1)CREDQKPVMDDQR			+	+	+
sp|P04439|HLAA_HUMAN	352	0.94086	86.697	S	KGGSYTQAAS(0.012)S(0.049)DS(0.941)AQGS(0.996)DVS(0.952)LT(0.051)ACKV	+	+		+	+
sp|P04439|HLAA_HUMAN	356	0.995818	86.697	S	KGGSYTQAAS(0.012)S(0.049)DS(0.941)AQGS(0.996)DVS(0.952)LT(0.051)ACKV	+	+	+	+	+	+
sp|P04439|HLAA_HUMAN	359	0.951804	86.697	S	KGGSYTQAAS(0.012)S(0.049)DS(0.941)AQGS(0.996)DVS(0.952)LT(0.051)ACKV	+	+	+	+	+	+
sp|P04637|P53_HUMAN	315	0.854189	147.26	S	ALPNNTS(0.004)S(0.142)S(0.854)PQPK	+	+	+
sp|P04792|HSPB1_HUMAN	199	0.829664	41.912	S	AQLGGPEAAKS(0.83)DET(0.17)AAK	+	+		+	+	+
sp|P04792|HSPB1_HUMAN	15	1	130.66	S	GPS(1)WDPFR	+	+	+	+	+	+
sp|P04792|HSPB1_HUMAN	82	0.999974	145.41	S	QLS(1)SGVSEIR	+	+	+	+	+	+
sp|P05023|AT1A1_HUMAN	16	1	86.727	S	DKYEPAAVS(1)EQGDKK	+		+	+	+	+
sp|P05114|HMGN1_HUMAN	86	0.999549	115.8	S	TEES(1)PAS(1)DEAGEKEAK	+	+	+	+	+	+
sp|P05114|HMGN1_HUMAN	89	1	135.58	S	TEES(1)PAS(1)DEAGEKEAK	+	+	+	+	+	+
sp|P05114|HMGN1_HUMAN	7	0.998031	237.89	S	KVS(0.998)S(0.002)AEGAAKEEPK	+		+	+	+	+
sp|P05114|HMGN1_HUMAN	99	0.999886	88.09	S	TEESPASDEAGEKEAKS(1)D	+	+	+		+	+
sp|P05204|HMGN2_HUMAN	29	1	40.725	S	LS(1)AKPAPPKPEPK		+	+	+
sp|P05386|RLA1_HUMAN	101	1	190.37	S	KEES(1)EES(1)DDDMGFGLFD	+	+	+	+	+	+
sp|P05386|RLA1_HUMAN	104	1	243.83	S	KEES(1)EES(1)DDDMGFGLFD	+	+	+	+	+	+
sp|Q8NHW5|RLA0L_HUMAN	304	1	147.1	S	VEAKEES(1)EES(1)DEDMGFGLFD	+	+	+	+	+	+
sp|Q8NHW5|RLA0L_HUMAN	307	1	147.1	S	VEAKEES(1)EES(1)DEDMGFGLFD	+	+	+	+	+	+
sp|P05412|JUN_HUMAN	73	1	62.823	S	LAS(1)PELER	+	+	+	+	+	+
sp|P05455|LA_HUMAN	366	1	146.76	S	FAS(1)DDEHDEHDENGATGPVK	+	+	+	+	+	+
sp|P06241|FYN_HUMAN	21	1	124.42	S	DGS(1)LNQSSGYR	+	+	+	+	+	+
sp|P06454|PTMA_HUMAN	2	1	185.87	S	S(1)DAAVDTSSEITTK	+	+	+	+	+	+
sp|P06454|PTMA_HUMAN	9	0.83522	169.04	S	SDAAVDT(0.023)S(0.835)S(0.138)EIT(0.004)T(0.001)K	+	+	+	+	+
sp|P06748|NPM_HUMAN	243	0.958051	46.001	S	GPS(0.042)S(0.958)VEDIK	+	+	+	+
sp|P07197|NFM_HUMAN	628	1	89.466	S	GKS(1)PVPKS(1)PVEEK				+	+	+
sp|P07197|NFM_HUMAN	633	1	89.466	S	GKS(1)PVPKS(1)PVEEK				+	+	+
sp|P07197|NFM_HUMAN	667	0.999863	75.669	S	GKS(1)PVS(0.766)KS(0.235)PVEEK				+	+	+
sp|P07197|NFM_HUMAN	670	0.765621	75.669	S	GKS(1)PVS(0.766)KS(0.235)PVEEK				+	+	+
sp|P07355|ANXA2_HUMAN	26	0.949611	46.178	S	LSLEGDHSTPPS(0.049)AYGS(0.95)VK						+
sp|P07359|GP1BA_HUMAN	629	1	44.829	S	RPS(1)ALS(1)QGR				+	+	+
sp|P07359|GP1BA_HUMAN	632	1	44.829	S	RPS(1)ALS(1)QGR				+	+	+
sp|P07900|HS90A_HUMAN	231	1	212.03	S	DKEVS(1)DDEAEEK	+	+	+	+	+	+
sp|P07900|HS90A_HUMAN	263	1	281.42	S	ESEDKPEIEDVGS(1)DEEEEKK	+	+	+	+	+	+
sp|P07910|HNRPC_HUMAN	299	1	354.93	S	EAEEGEDDRDS(1)ANGEDDS	+	+	+	+	+	+
sp|P07910|HNRPC_HUMAN	253	1	99.003	S	MES(1)EGGADDS(1)AEEGDLLDDDDNEDR	+	+	+	+	+	+
sp|P07910|HNRPC_HUMAN	260	1	228.33	S	MES(1)EGGADDS(1)AEEGDLLDDDDNEDR	+	+	+	+	+	+
sp|P07948|LYN_HUMAN	13	0.999847	160.78	S	GKDSLS(1)DDGVDLK	+	+	+	+	+	+
sp|P08238|HS90B_HUMAN	226	1	163.99	S	EKEIS(1)DDEAEEEK	+	+	+	+		+
sp|P08238|HS90B_HUMAN	255	1	340.49	S	IEDVGS(1)DEEDDS(1)GKDKK	+	+	+	+	+	+
sp|P08238|HS90B_HUMAN	261	1	53.255	S	IEDVGS(1)DEEDDS(1)GKDKK	+	+	+	+	+	+
sp|P08240|SRPRA_HUMAN	296	0.998632	71.903	S	GT(0.001)GS(0.001)GGQLQDLDCS(0.999)S(0.999)S(0.999)DDEGAAQNS(0.001)T(0.001)KPSATK	+	+	+
sp|P08240|SRPRA_HUMAN	297	0.998632	71.903	S	GT(0.001)GS(0.001)GGQLQDLDCS(0.999)S(0.999)S(0.999)DDEGAAQNS(0.001)T(0.001)KPSATK	+	+	+
sp|P08240|SRPRA_HUMAN	298	0.998591	71.903	S	GT(0.001)GS(0.001)GGQLQDLDCS(0.999)S(0.999)S(0.999)DDEGAAQNS(0.001)T(0.001)KPSATK	+	+	+
sp|P08559|ODPA_HUMAN	232	0.927561	110.38	S	YGMGT(0.072)S(0.928)VER	+	+	+	+	+
sp|P08559|ODPA_HUMAN	293	0.992621	100.55	S	YHGHS(0.993)MS(0.007)DPGVSYR	+	+	+	+	+	+
sp|P08559|ODPA_HUMAN	300	0.999706	94.203	S	YHGHS(0.957)MS(0.043)DPGVS(1)YR	+	+	+	+	+	+
sp|P08575|PTPRC_HUMAN	975	1	137.19	S	NS(1)NVIPYDYNR	+	+	+	+	+	+
sp|P08621|RU17_HUMAN	226	0.999999	93.754	S	YDERPGPS(1)PLPHR		+	+	+	+	+
sp|P08651|NFIC_HUMAN	339	0.975813	99.011	S	SPFNS(0.002)PS(0.976)PQDS(0.022)PR	+	+		+	+	+
sp|P08670|VIME_HUMAN	459	0.896811	157.38	S	DGQVINET(0.103)S(0.897)QHHDDLE	+	+	+	+	+
sp|P08670|VIME_HUMAN	339	1	96.331	S	GTNES(1)LER	+		+	+	+	+
sp|P08670|VIME_HUMAN	72	1	51.346	S	LRS(1)S(1)VPGVR	+	+		+	+	+
sp|P08670|VIME_HUMAN	73	1	119.74	S	LRS(1)S(1)VPGVR	+	+	+	+	+	+
sp|P08670|VIME_HUMAN	214	1	132.17	S	QDVDNAS(1)LAR	+	+	+	+	+	+
sp|P08670|VIME_HUMAN	325	0.874275	51.211	S	QVQS(0.874)LT(0.126)CEVDALK	+	+	+	+	+	+
sp|P08670|VIME_HUMAN	55	0.999952	194.59	S	SLYAS(1)SPGGVYATR	+	+	+		+	+
sp|P08670|VIME_HUMAN	29	0.997954	76.282	S	S(0.998)Y(0.002)VTTSTR	+	+	+	+	+	+
sp|P09496|CLCA_HUMAN	105	0.981768	40.203	S	LQS(0.982)EPES(0.018)IR	+	+	+	+	+	+
sp|P09651|ROA1_HUMAN	95	0.999985	73.279	S	EDS(1)QRPGAHLTVK	+	+	+			+
sp|P09651|ROA1_HUMAN	368	0.97057	128.26	S	NQGGYGGSSSS(0.001)S(0.004)S(0.025)YGS(0.971)GR		+
sp|P09651|ROA1_HUMAN	4	0.950926	47.223	S	S(0.132)KS(0.951)ES(0.917)PKEPEQLR	+	+
sp|P09651|ROA1_HUMAN	6	1	179.5	S	SES(1)PKEPEQLRK	+	+	+	+	+	+
sp|P09651|ROA1_HUMAN	2	0.993281	82.908	S	S(0.993)KS(0.007)ES(1)PKEPEQLR	+	+	+	+	+
sp|P0C1Z6|TFPT_HUMAN	249	0.993021	50.207	S	LLPY(0.003)PT(0.005)LAS(0.993)PAS(1)D	+	+	+		+	+
sp|P0C1Z6|TFPT_HUMAN	252	0.999616	50.207	S	LLPY(0.003)PT(0.005)LAS(0.993)PAS(1)D	+	+	+		+	+
sp|P10412|H14_HUMAN;sp|P16402|H13_HUMAN	36	1	174.59	S	AS(1)GPPVSELITK	+	+	+	+	+	+
sp|P10412|H14_HUMAN;sp|P16401|H15_HUMAN;sp|P16402|H13_HUMAN;sp|P16403|H12_HUMAN	102	0.955963	72.434	S	GTGAS(0.956)GS(0.044)FK	+	+	+	+	+	+
sp|P10451|OSTP_HUMAN	224	0.97307	89.652	S	GKDS(0.973)YET(0.011)S(0.016)QLDDQS(0.929)AET(0.063)HS(0.008)HK	+	+	+
sp|P10451|OSTP_HUMAN	234	0.983771	108.5	S	GKDS(0.922)Y(0.002)ET(0.056)S(0.021)QLDDQS(0.984)AET(0.015)HS(0.002)HK	+		+
sp|P10451|OSTP_HUMAN	308	0.986837	91.937	S	IS(0.001)HELDS(0.987)AS(0.012)SEVN	+	+	+
sp|P10451|OSTP_HUMAN	310	0.850613	88.441	S	ISHELDS(0.071)AS(0.851)S(0.079)EVN			+
sp|P10451|OSTP_HUMAN	254	0.996138	45.901	S	KANDES(0.996)NEHS(0.009)DVIDS(0.974)QELS(0.02)K	+		+
sp|P10451|OSTP_HUMAN	263	0.974444	45.901	S	KANDES(0.996)NEHS(0.009)DVIDS(0.974)QELS(0.02)K	+		+
sp|P10644|KAP0_HUMAN	83	1	105.65	S	EDEIS(1)PPPPNPVVK	+	+	+	+	+	+
sp|P10909|CLUS_HUMAN	133	0.898357	50.966	S	S(0.102)GS(0.898)GLVGR	+	+	+			+
sp|P11137|MTAP2_HUMAN	833	0.979072	42.743	S	S(0.979)VPS(0.018)ET(0.003)VVEDSR				+		+
sp|P11171|EPB41_HUMAN	542	1	125.53	S	S(1)LDGAAAVDSADR	+	+	+	+	+	+
sp|P11277|SPTB1_HUMAN	2114	0.822375	71.03	S	T(0.178)S(0.822)PVSLWSR	+	+	+	+	+	+
sp|P11388|TOP2A_HUMAN	1106	0.997492	47.603	S	VPDEEENEES(0.997)DNEKET(0.003)EK		+
sp|P11532|DMD_HUMAN	3623	0.996505	137.98	S	S(0.002)DS(0.997)S(0.001)QPMLLR		+	+	+	+	+
sp|P11532|DMD_HUMAN	3624	0.923123	40.987	S	S(0.154)DS(0.923)S(0.923)QPMLLR		+		+
sp|P12111|CO6A3_HUMAN	1783	1	87.184	S	NIDS(1)EEVGK	+		+	+	+	+
sp|P12694|ODBA_HUMAN	337	0.988493	239.58	S	IGHHS(0.988)T(0.011)SDDSSAYR	+		+	+	+	+
sp|P12694|ODBA_HUMAN	347	1	148.28	S	S(1)VDEVNYWDK	+	+	+	+	+	+
sp|P12956|XRCC6_HUMAN	477	0.926642	50.675	S	S(0.073)DS(0.927)FENPVLQQHFR		+	+
sp|P13611|CSPG2_HUMAN	2116	0.948615	190.82	S	QEIESETT(0.051)S(0.949)EEQIQEEK	+	+	+		+	+
sp|P13611|CSPG2_HUMAN	2941	1	96.64	S	TDGQVS(1)GEAIK	+	+	+	+	+	+
sp|P13612|ITA4_HUMAN	1021	0.995677	89.403	S	RDS(0.996)WS(0.004)Y(0.001)INSK	+	+	+		+	+
sp|P13796|PLSL_HUMAN	257	1	115.18	S	EGES(1)LEDLMK	+	+	+	+	+	+
sp|P13796|PLSL_HUMAN	5	0.999962	195.25	S	GS(1)VSDEEMMELR	+	+	+	+	+	+
sp|P13797|PLST_HUMAN	339	1	52.391	S	AES(1)MLQQADK	+	+	+
sp|P13798|ACPH_HUMAN	187	0.875976	45.915	S	ALDVS(0.124)AS(0.876)DDEIAR			+
sp|P13807|GYS1_HUMAN	653	0.915972	136.43	S	HS(0.084)S(0.916)PHQS(1)EDEEDPR	+		+	+	+	+
sp|P13807|GYS1_HUMAN	657	1	136.43	S	HS(0.09)S(0.91)PHQS(1)EDEEDPR	+		+	+	+	+
sp|P13861|KAP2_HUMAN	78	1	247.5	S	GDS(1)ES(1)EEDEDLEVPVPSR	+	+	+	+	+	+
sp|P13861|KAP2_HUMAN	80	1	247.5	S	GDS(1)ES(1)EEDEDLEVPVPSR	+	+	+	+	+	+
sp|P14209|CD99_HUMAN	168	1	71.692	S	ENAEQGEVDMES(1)HR	+	+	+	+	+	+
sp|P15056|BRAF_HUMAN	729	0.998946	88.496	S	S(0.001)AS(0.999)EPSLNR	+	+	+	+	+	+
sp|P15408|FOSL2_HUMAN	200	1	61.353	S	S(1)PPAPGLQPMR	+	+	+	+	+	+
sp|P15880|RS2_HUMAN	281	0.970955	62.408	S	T(0.003)HT(0.026)RVS(0.971)VQR	+		+		+	+
sp|P15924|DESP_HUMAN	22	1	58.699	S	AES(1)GPDLR	+				+	+
sp|P16070|CD44_HUMAN	697	1	119.88	S	KPS(1)GLNGEASK	+	+	+		+	+
sp|P16070|CD44_HUMAN	686	1	62.042	S	LVINS(1)GNGAVEDR		+	+	+	+	+
sp|P16070|CD44_HUMAN	706	1	129.84	S	S(1)QEMVHLVNK	+	+	+	+	+	+
sp|P16104|H2AX_HUMAN	140	0.999757	83.783	S	ATQAS(1)QEY	+	+		+	+	+
sp|P16150|LEUK_HUMAN	355	1	88.155	S	QGS(1)LAMEELK	+	+	+	+	+	+
sp|P16150|LEUK_HUMAN	291	0.999999	59.908	S	TGALVLS(1)R	+	+	+	+	+	+
sp|P16157|ANK1_HUMAN	1686	0.999852	158.11	S	ITHS(1)PTVSQVTER	+	+	+	+	+	+
sp|P16157|ANK1_HUMAN	4	0.999779	93.374	S	PYS(1)VGFR				+	+	+
sp|P16284|PECA1_HUMAN	647	1	53.569	S	PAVPLLNS(1)NNEK	+	+		+		+
sp|P16284|PECA1_HUMAN	734	1	151.5	S	TEGS(1)LDGT	+	+	+	+	+	+
sp|P16284|PECA1_HUMAN	729	0.849387	93.345	S	YS(0.849)RT(0.15)EGS(0.001)LDGT		+		+		+
sp|P16401|H15_HUMAN	2	0.939935	130.47	S	S(0.94)ET(0.06)APAETATPAPVEK	+	+	+	+	+	+
sp|P16401|H15_HUMAN	18	1	228.85	S	SETAPAETATPAPVEKS(1)PAK	+	+	+	+	+	+
sp|P16402|H13_HUMAN	2	0.882362	136.81	S	S(0.882)ET(0.118)APLAPTIPAPAEK	+	+	+		+	+
sp|P16403|H12_HUMAN	36	1	174.59	S	AS(1)GPPVSELITK	+	+	+	+	+	+
sp|P16403|H12_HUMAN	2	0.97806	148.57	S	S(0.978)ET(0.022)APAAPAAAPPAEK	+	+	+	+		+
sp|P16455|MGMT_HUMAN	201	0.958306	70.563	S	GAGATS(0.041)GS(0.958)PPAGR		+
sp|P16615|AT2A2_HUMAN	663	1	163.99	S	EFDELNPS(1)AQR	+	+	+	+	+	+
sp|P16949|STMN1_HUMAN	63	1	125.22	S	RKS(1)HEAEVLK	+		+
sp|P17026|ZNF22_HUMAN	49	1	157.96	S	S(1)LDDKPYK	+	+	+	+	+	+
sp|P17029|ZKSC1_HUMAN	13	0.946534	94.688	S	EAT(0.053)GLS(0.947)PQAAQEK	+	+	+	+	+	+
sp|P17096|HMGA1_HUMAN	99	1	135.81	S	KLEKEEEEGIS(1)QES(1)S(1)EEEQ	+	+	+	+		+
sp|P17096|HMGA1_HUMAN	102	1	235.7	S	KLEKEEEEGIS(1)QES(1)S(1)EEEQ	+	+	+	+	+	+
sp|P17096|HMGA1_HUMAN	103	1	216.16	S	KLEKEEEEGIS(1)QES(1)S(1)EEEQ	+	+	+	+	+	+
sp|P17096|HMGA1_HUMAN	2	0.992998	81.632	S	S(0.993)ES(0.156)S(0.727)S(0.121)KS(0.003)S(0.001)QPLASK	+		+	+	+
sp|P17152|TMM11_HUMAN	17	0.956194	67.952	S	LGPGS(0.002)S(0.042)GGS(0.956)AR		+			+	+
sp|P17275|JUNB_HUMAN	259	1	60.464	S	S(1)RDAT(1)PPVS(1)PINMEDQER	+	+	+	+	+	+
sp|P17275|JUNB_HUMAN	251	1	41.491	S	S(1)RDAT(1)PPVS(1)PINMEDQER	+			+	+	+
sp|P17342|ANPRC_HUMAN	533	1	61.65	S	ELREDS(1)IR	+	+	+	+	+	+
sp|P17661|DESM_HUMAN	2	0.802921	43.77	S	S(0.803)QAY(0.086)S(0.037)S(0.037)S(0.037)QR				+		+
sp|P17661|DESM_HUMAN	68	0.999957	48.659	S	TSGGAGGLGS(1)LR		+		+		+
sp|P17812|PYRG1_HUMAN	562	1	46.462	S	GCRLS(1)PR	+		+
sp|P17812|PYRG1_HUMAN	574	0.890532	83.397	S	S(0.03)GS(0.183)S(0.891)S(0.891)PDS(0.005)EITELK	+	+	+	+	+	+
sp|P17812|PYRG1_HUMAN	575	0.895828	105	S	SGSS(0.104)S(0.896)PDSEITELK	+	+	+	+	+	+
sp|P17858|PFKAL_HUMAN	775	0.999995	101.65	S	TLS(1)MDKGF	+	+	+	+	+	+
sp|P17987|TCPA_HUMAN	544	0.937946	48.229	S	DDKHGS(0.938)Y(0.006)EDAVHS(0.056)GALND		+	+	+	+
sp|P17987|TCPA_HUMAN	551	0.966647	42.338	S	HGS(0.029)Y(0.004)EDAVHS(0.967)GALND	+	+	+		+
sp|P18031|PTN1_HUMAN	378	1	88.819	S	VVGGS(1)LR	+	+	+	+	+	+
sp|P18206|VINC_HUMAN	272	0.946161	44.863	S	ALAS(0.946)IDS(0.054)K		+	+	+		+
sp|P18206|VINC_HUMAN	290	0.999998	242.91	S	DPSAS(1)PGDAGEQAIR	+	+	+	+	+	+
sp|P18206|VINC_HUMAN	345	0.981914	120.96	S	GQGS(0.982)S(0.018)PVAMQK	+	+		+	+	+
sp|P18206|VINC_HUMAN	346	0.999176	148.28	S	GQGS(0.001)S(0.999)PVAMQK			+	+	+
sp|P18206|VINC_HUMAN	721	1	98.902	S	S(1)LLDASEEAIKK	+	+	+		+	+
sp|P18206|VINC_HUMAN	795	0.989113	51.998	S	T(0.011)IS(0.989)PMVMDAK			+	+		+
sp|P18583|SON_HUMAN	2029	1	58.37	S	RFS(1)RS(1)PIR	+	+	+		+	+
sp|P18583|SON_HUMAN	2031	1	58.37	S	RFS(1)RS(1)PIR	+	+	+		+	+
sp|P18583|SON_HUMAN	2009	1	75.387	S	S(1)FS(1)IS(1)PVR	+	+	+	+	+	+
sp|P18583|SON_HUMAN	2011	1	71.349	S	S(1)FS(1)IS(1)PVR	+	+	+	+	+	+
sp|P18583|SON_HUMAN	2013	1	75.387	S	S(1)FS(1)IS(1)PVR	+	+	+	+	+	+
sp|P18583|SON_HUMAN	1769	0.998209	99.011	S	S(0.002)AAS(0.998)PVVSSMPER	+	+	+	+	+	+
sp|P18583|SON_HUMAN	1948	1	74.944	S	S(1)FS(1)IS(0.872)PS(0.128)R	+	+	+	+	+	+
sp|P18583|SON_HUMAN	1950	0.99999	74.944	S	S(1)FS(1)IS(0.872)PS(0.128)R	+	+	+	+	+	+
sp|P18583|SON_HUMAN	1952	0.904143	74.944	S	S(1)FS(1)IS(0.904)PS(0.096)RR	+	+	+	+	+	+
sp|P18583|SON_HUMAN	283	0.833026	88.187	S	SVES(0.08)T(0.08)S(0.833)PEPS(0.008)K	+			+	+	+
sp|P18615|NELFE_HUMAN	251	0.999723	68.016	S	SDS(1)FPER	+	+	+	+	+	+
sp|P18615|NELFE_HUMAN	115	0.999994	176.25	S	SIS(1)ADDDLQESSR	+	+	+	+	+	+
sp|P18615|NELFE_HUMAN	51	0.893499	75.911	S	S(0.107)LS(0.893)EQPVMDTATATEQAK	+
sp|P18754|RCC1_HUMAN	11	1	91.202	S	S(1)PPADAIPK	+	+	+	+	+	+
sp|P18887|XRCC1_HUMAN	447	0.82883	92.238	S	T(0.005)KPT(0.006)QAAGPS(0.16)S(0.829)PQKPPT(0.974)PEET(0.026)K	+	+	+	+	+	+
sp|P19338|NUCL_HUMAN	580	0.998873	110.31	S	GLS(0.999)EDT(0.001)TEETLK		+	+		+	+
sp|P19338|NUCL_HUMAN	145	1	92.101	S	KEDS(1)DEEEDDDS(1)EEDEEDDEDEDEDEDEIEPAAMK		+	+		+	+
sp|P19338|NUCL_HUMAN	153	1	92.101	S	KEDS(1)DEEEDDDS(1)EEDEEDDEDEDEDEDEIEPAAMK		+	+		+	+
sp|P19338|NUCL_HUMAN	67	0.976652	158.3	S	KVVVS(0.977)PT(0.023)KK	+	+	+	+	+	+
sp|P19634|SL9A1_HUMAN	703	1	136.38	S	IGS(1)DPLAYEPK	+	+	+			+
sp|P19634|SL9A1_HUMAN	693	0.999923	129.85	S	LDS(1)PTMSR	+	+	+	+	+	+
sp|P20042|IF2B_HUMAN	2	1	180.09	S	S(1)GDEMIFDPTMSK	+	+	+	+	+	+
sp|P20042|IF2B_HUMAN	13	0.914414	103.39	S	S(1)GDEMIFDPT(0.086)MS(0.914)K	+	+		+	+	+
sp|Q15661|TRYB1_HUMAN	224	0.999406	59.227	S	DS(0.001)CQGDS(0.999)GGPLVCK						+
sp|P20340|RAB6A_HUMAN	2	0.82888	131.82	S	S(0.829)T(0.171)GGDFGNPLR	+	+	+
sp|P20700|LMNB1_HUMAN	23	0.864064	45.79	S	AGGPT(0.152)T(0.848)PLS(0.864)PT(0.135)R	+	+	+	+	+
sp|P20700|LMNB1_HUMAN;sp|Q03252|LMNB2_HUMAN	405	0.999982	118.87	S	LKLS(1)PS(0.969)PS(0.025)S(0.006)R	+	+	+	+	+	+
sp|P20700|LMNB1_HUMAN;sp|Q03252|LMNB2_HUMAN	407	0.991509	87.831	S	LSPS(0.992)PS(0.004)S(0.005)R	+	+	+	+	+	+
sp|P20810|ICAL_HUMAN	133	0.939555	85.248	S	S(0.94)LT(0.06)PAVPVESKPDKPSGK	+	+	+
sp|Q9UQ88|CD11A_HUMAN	577	0.999943	58.981	S	EYGS(1)PLK	+	+	+	+	+
sp|Q9UQ88|CD11A_HUMAN	47	1	61.435	S	RDS(1)LEEGELR	+	+	+		+	+
sp|Q9UQ88|CD11A_HUMAN	222	1	70.525	S	S(1)PPRPPR	+	+	+
sp|Q9UQ88|CD11A_HUMAN	422	1	58.676	S	S(1)VEEFQCLNR	+	+	+
sp|P21333|FLNA_HUMAN	11	0.99999	52.254	S	AGQS(1)AAGAAPGGGVDTR					+	+
sp|P21333|FLNA_HUMAN	2152	1	119.56	S	APS(1)VANVGSHCDLSLK	+	+	+		+	+
sp|P21333|FLNA_HUMAN	2158	0.983169	60.278	S	RAPS(1)VANVGS(0.983)HCDLS(0.017)LK						+
sp|P21333|FLNA_HUMAN	1459	1	131.13	S	CSGPGLS(1)PGMVR	+	+	+	+	+	+
sp|P21333|FLNA_HUMAN	2576	0.765567	46.73	S	S(0.766)S(0.213)FT(0.022)VDCSK	+	+	+		+
sp|P21359|NF1_HUMAN	2523	0.890685	63.709	S	S(0.109)MS(0.891)LDMGQPSQANTK		+	+		+	+
sp|P21730|C5AR1_HUMAN	327	0.986285	68.069	S	NVLT(0.014)EES(0.986)VVR	+	+			+
sp|P21860|ERBB3_HUMAN	686	0.999993	54.7	S	GES(1)IEPLDPSEK		+			+
sp|P21980|TGM2_HUMAN	216	0.870394	42.843	S	RS(0.128)S(0.87)PVY(0.001)VGR					+	+
sp|P22059|OSBP1_HUMAN	190	1	159.88	S	MLAES(1)DES(1)GDEESVSQTDK	+	+	+	+	+	+
sp|P22059|OSBP1_HUMAN	193	0.999991	159.88	S	MLAES(1)DES(1)GDEESVSQTDK	+	+	+	+	+	+
sp|P22059|OSBP1_HUMAN	382	0.882845	40.179	S	T(0.489)GS(0.555)NIS(0.883)GAS(0.519)S(0.488)DIS(0.065)LDEQY(0.001)K	+	+	+		+	+
sp|P22314|UBA1_HUMAN	46	1	74.678	S	NGS(1)EADIDEGLYSR		+
sp|P22626|ROA2_HUMAN	212	1	61.435	S	GGNFGFGDS(1)R		+	+	+
sp|P23142|FBLN1_HUMAN	147	0.992795	73.166	S	S(0.993)QET(0.007)GDLDVGGLQETDK	+		+	+	+
sp|P23193|TCEA1_HUMAN	100	1	197.38	S	KKEPAITSQNS(1)PEAR	+	+	+	+	+	+
sp|P23327|SRCH_HUMAN	311	0.852887	77.641	S	SHEEDDNDDDDVS(0.853)T(0.146)EY(0.001)GHQAHR				+	+	+
sp|P23381|SYWC_HUMAN	467	1	77.732	S	KLS(1)FDFQ	+	+	+	+	+
sp|P23470|PTPRG_HUMAN	1182	0.985527	86.772	S	NRNS(0.986)S(0.014)VVPSER	+			+	+	+
sp|P23497|SP100_HUMAN	157	1	62.377	S	LPLQES(1)EEEEREER	+		+		+	+
sp|P23497|SP100_HUMAN	407	0.999861	48.115	S	VIGQDHDFS(1)ES(1)S(1)EEEAPAEASSGALR	+	+				+
sp|P23497|SP100_HUMAN	409	0.999782	48.115	S	VIGQDHDFS(1)ES(1)S(1)EEEAPAEASSGALR	+	+				+
sp|P23497|SP100_HUMAN	410	0.999782	48.115	S	VIGQDHDFS(1)ES(1)S(1)EEEAPAEASSGALR	+	+				+
sp|P23528|COF1_HUMAN	3	0.999999	78.324	S	AS(1)GVAVSDGVIK			+			+
sp|P23588|IF4B_HUMAN	406	1	79.974	S	ERHPS(1)WR	+	+	+		+
sp|P23588|IF4B_HUMAN	497	0.999984	293.2	S	SQS(1)SDTEQQSPTSGGGK	+		+	+	+	+
sp|P23588|IF4B_HUMAN	504	0.977395	108.71	S	S(0.112)QS(0.828)S(0.06)DTEQQS(0.977)PT(0.019)S(0.004)GGGK	+		+	+	+	+
sp|P23588|IF4B_HUMAN	422	0.99832	233.02	S	T(0.002)GS(0.998)ESSQTGTSTTSSR	+	+	+	+	+	+
sp|P23588|IF4B_HUMAN	425	0.96471	108.56	S	T(0.452)GS(0.548)ES(0.023)S(0.965)QT(0.012)GT(0.001)STTSSR	+	+	+	+	+	+
sp|P23634|AT2B4_HUMAN	13	0.980245	47.288	S	VLPANS(0.98)MAES(0.02)R					+
sp|P24821|TENA_HUMAN	72	0.978092	149.09	S	LPVGSQCSVDLES(0.022)AS(0.978)GEK	+	+	+
sp|P24821|TENA_HUMAN	705	0.9988	46.129	S	S(0.001)IPVS(0.999)AR			+		+	+
sp|P24928|RPB1_HUMAN	1861	0.908966	47.603	S	Y(0.09)S(0.909)PT(0.001)SPK		+
sp|P24928|RPB1_HUMAN	1910	0.975051	80.411	S	Y(0.002)S(0.975)PT(0.023)SPT(0.12)Y(0.002)S(0.723)PT(0.126)S(0.029)PK	+				+
sp|P24928|RPB1_HUMAN	1913	0.769897	50.843	S	Y(0.063)S(0.052)PT(0.157)S(0.77)PT(0.891)Y(0.012)S(0.045)PT(0.008)S(0.003)PK					+	+
sp|P24928|RPB1_HUMAN	1875	0.781347	40.025	S	Y(0.042)S(0.781)PT(0.15)S(0.032)PT(0.433)Y(0.115)S(0.347)PT(0.052)T(0.048)PK	+			+	+	+
sp|P25098|ARBK1_HUMAN	670	0.999927	54.812	S	NKPRS(1)PVVELSK	+	+		+		+
sp|P25205|MCM3_HUMAN	672	0.999999	140.66	S	SEDES(1)ET(1)EDEEEKSQEDQEQK	+	+	+	+	+	+
sp|P25788|PSA3_HUMAN	250	1	192.18	S	ESLKEEDES(1)DDDNM	+	+	+	+	+	+
sp|P26038|MOES_HUMAN	407	1	73.985	S	EALLQAS(1)R	+	+	+	+
sp|P35221|CTNA1_HUMAN	652	0.977509	134.86	S	S(0.978)RT(0.662)S(0.361)VQTEDDQLIAGQSAR	+	+	+	+	+	+
sp|P35221|CTNA1_HUMAN	655	0.963993	186.96	S	S(0.935)RT(0.101)S(0.964)VQT(1)EDDQLIAGQSAR	+	+	+	+	+	+
sp|P26368|U2AF2_HUMAN	79	1	113.99	S	GAKEEHGGLIRS(1)PR	+	+	+	+	+	+
sp|P26368|U2AF2_HUMAN	2	1	155.07	S	S(1)DFDEFER	+	+	+		+	+
sp|P26678|PPLA_HUMAN	16	1	136.33	S	RAS(1)T(1)IEMPQQAR	+	+	+	+	+	+
sp|P27105|STOM_HUMAN	10	0.999944	70.412	S	DS(1)EAQRLPDSFK	+		+	+	+	+
sp|P27707|DCK_HUMAN	11	0.829569	49.31	S	S(0.003)CPS(0.83)FS(0.162)AS(0.004)S(0.001)EGT(0.001)R			+		+
sp|P27708|PYR1_HUMAN	1859	1	58.914	S	IHRAS(1)DPGLPAEEPKEK	+	+	+	+	+
sp|P27708|PYR1_HUMAN	1406	0.854742	79.148	S	RLS(0.855)S(0.145)FVTK	+	+	+	+	+	+
sp|P27816|MAP4_HUMAN	280	0.998646	202.18	S	DMES(0.999)PT(0.001)KLDVTLAK	+	+	+	+	+	+
sp|P27816|MAP4_HUMAN	358	0.999529	114.89	S	ETERAS(1)PIK	+		+	+	+	+
sp|P27816|MAP4_HUMAN	636	0.99999	87.498	S	KCS(1)LPAEEDSVLEK	+	+	+	+	+	+
sp|P27816|MAP4_HUMAN	928	0.864686	47.288	S	LAT(0.017)NT(0.118)S(0.865)APDLK	+	+			+
sp|P27816|MAP4_HUMAN	941	0.861429	98.156	S	VGS(0.861)T(0.139)ENIK	+	+	+	+	+	+
sp|P27816|MAP4_HUMAN	825	0.908487	120.31	S	S(0.908)PS(0.046)T(0.046)LLPK	+	+	+		+	+
sp|P27824|CALX_HUMAN	583	1	215.96	S	AEEDEILNRS(1)PR	+	+	+	+	+	+
sp|P27824|CALX_HUMAN	554	1	287.48	S	QKS(1)DAEEDGGTVSQEEEDR	+	+	+	+	+	+
sp|P27824|CALX_HUMAN	564	0.999843	215.79	S	SDAEEDGGTVS(1)QEEEDR	+	+	+	+	+	+
sp|P28290|ITPI2_HUMAN	641	1	71.176	S	EAS(1)AES(1)DVGK	+	+	+	+
sp|P28290|ITPI2_HUMAN	644	1	71.176	S	EAS(1)AES(1)DVGK	+	+	+	+
sp|P28290|ITPI2_HUMAN	668	0.999227	53.756	S	S(0.001)LAS(0.999)IEAK	+	+	+	+		+
sp|P28715|ERCC5_HUMAN	562	0.871632	50.563	S	FDS(0.02)S(0.134)LLS(0.872)S(0.953)DDET(0.021)K		+		+	+	+
sp|P28715|ERCC5_HUMAN	563	0.953267	55.452	S	FDS(0.02)S(0.134)LLS(0.872)S(0.953)DDET(0.021)K		+	+	+	+	+
sp|P28715|ERCC5_HUMAN	384	0.933511	142.19	S	NAPAAVDEGS(0.066)IS(0.934)PR	+	+	+	+	+	+
sp|P29353|SHC1_HUMAN	139	0.999996	78.486	S	HGS(1)FVNKPTR	+		+	+		+
sp|P29536|LMOD1_HUMAN	85	0.999997	177.81	S	EMS(1)MDESKQVETK	+	+	+	+	+	+
sp|P29536|LMOD1_HUMAN	119	1	134.88	S	RDS(1)DLGKEPK	+		+	+	+	+
sp|P29536|LMOD1_HUMAN	135	0.999942	163.51	S	SFS(1)RDRDEAGGK	+		+	+	+	+
sp|P29590|PML_HUMAN	518	1	103.66	S	AVS(1)PPHLDGPPS(1)PR	+	+	+	+	+	+
sp|P29590|PML_HUMAN	527	1	103.66	S	AVS(1)PPHLDGPPS(1)PR	+	+	+	+	+	+
sp|P29590|PML_HUMAN	403	1	151.7	S	KAS(1)PEAASTPR	+		+	+	+	+
sp|P29590|PML_HUMAN	504	0.99969	138.89	S	LARS(1)S(1)PEQPRPSTSK	+		+	+	+	+
sp|P29590|PML_HUMAN	505	0.999706	179.67	S	LARS(1)S(1)PEQPRPSTSK	+		+	+	+	+
sp|P29590|PML_HUMAN	512	0.848337	166.86	S	S(0.417)S(0.583)PEQPRPS(0.848)T(0.131)S(0.021)K			+	+	+	+
sp|P29590|PML_HUMAN	8	1	57.348	S	MEPAPARS(1)PR	+					+
sp|P29590|PML_HUMAN	36	1	105.25	S	QPS(1)PS(0.827)PS(0.17)PT(0.003)ER	+	+	+	+	+	+
sp|P29590|PML_HUMAN	38	0.999868	105.25	S	QPS(1)PS(1)PS(0.927)PT(0.073)ER	+	+	+	+	+	+
sp|P29590|PML_HUMAN	40	0.969928	87.831	S	QPS(1)PS(1)PS(0.97)PT(0.03)ER	+	+	+		+	+
sp|P29692|EF1D_HUMAN	133	0.999996	139.66	S	ATAPQTQHVS(1)PMR	+	+	+	+	+	+
sp|P29966|MARCS_HUMAN	145	0.91097	114.56	S	AEDGATPS(0.911)PS(0.077)NET(0.012)PK	+	+	+	+	+	+
sp|P29966|MARCS_HUMAN	118	0.967993	134.19	S	EAPAEGEAAEPGS(0.968)PT(0.032)AAEGEAASAASSTSSPK	+	+	+	+	+	+
sp|P29966|MARCS_HUMAN	101	1	124.84	S	GEPAAAAAPEAGAS(1)PVEK	+	+	+	+	+	+
sp|P29966|MARCS_HUMAN	170	0.999979	79.148	S	LSGFS(1)FKK	+	+	+	+		+
sp|P30419|NMT1_HUMAN	47	1	101.55	S	GGLS(1)PANDTGAK	+
sp|P30511|HLAF_HUMAN	340	0.998585	136.96	S	NRGS(0.999)YS(0.001)QAAV	+	+	+	+	+	+
sp|P30566|PUR8_HUMAN	9	0.988682	59.227	S	AAGGDHGS(0.989)PDS(0.011)YR	+		+
sp|P31323|KAP3_HUMAN	114	0.999998	110.55	S	RAS(1)VCAEAYNPDEEEDDAESR	+	+	+	+	+
sp|P31749|AKT1_HUMAN	124	0.762529	92.833	S	S(0.242)GS(0.763)PS(0.549)DNS(0.447)GAEEMEVSLAKPK	+	+	+	+	+	+
sp|P31749|AKT1_HUMAN	126	0.946365	65.951	S	S(0.576)GS(0.532)PS(0.946)DNS(0.945)GAEEMEVSLAKPK	+		+
sp|P31749|AKT1_HUMAN	129	0.945304	92.833	S	S(0.576)GS(0.532)PS(0.946)DNS(0.945)GAEEMEVSLAKPK	+	+	+	+	+	+
sp|P31930|QCR1_HUMAN	107	1	67.334	S	NRPGS(1)ALEK	+		+	+	+	+
sp|P55795|HNRH2_HUMAN	104	0.984643	89.859	S	HT(0.011)GPNS(0.985)PDT(0.004)ANDGFVR	+	+	+	+	+	+
sp|P31949|S10AB_HUMAN	6	0.98153	55.353	S	IS(0.014)S(0.982)PT(0.004)ET(0.001)ER	+		+		+	+
sp|P32246|CCR1_HUMAN	352	0.992489	69.729	S	VS(0.12)S(0.704)T(0.167)S(0.01)PS(0.002)T(0.005)GEHELS(0.992)AGF	+	+	+	+
sp|P32519|ELF1_HUMAN	163	0.999967	94.728	S	YADS(1)PGAS(0.649)S(0.351)PEQPK	+	+	+	+	+
sp|P33241|LSP1_HUMAN	204	0.999624	129.34	S	LIDRTES(1)LNR	+	+	+	+	+	+
sp|P33241|LSP1_HUMAN	252	1	213.69	S	QAS(1)IELPSMAVASTK	+	+	+	+	+	+
sp|P33241|LSP1_HUMAN	111	1	163.62	S	S(1)PEGEQEDRPGLHAYEK	+	+	+	+	+	+
sp|P33241|LSP1_HUMAN	218	0.99998	47.559	S	S(1)QPDLPISK	+	+
sp|P33241|LSP1_HUMAN	208	1	95.345	S	T(0.001)ES(0.999)LNRS(1)IEK	+	+	+	+	+	+
sp|P33527|MRP1_HUMAN	915	0.971759	84.479	S	QLS(0.972)S(0.022)S(0.005)S(0.001)SYSGDISR	+	+	+	+	+	+
sp|P35222|CTNB1_HUMAN	552	0.858021	167.6	S	RT(0.141)S(0.858)MGGT(0.001)QQQFVEGVR			+	+	+	+
sp|P35222|CTNB1_HUMAN	191	0.99996	47.559	S	S(1)PQMVSAIVR		+	+	+	+	+
sp|P35251|RFC1_HUMAN	69	0.97845	92.935	S	IIY(0.026)DS(0.978)DS(0.914)ES(0.081)EET(0.001)LQVK	+	+	+	+	+	+
sp|P35251|RFC1_HUMAN	71	0.974894	108.71	S	IIY(0.68)DS(0.322)DS(0.975)ES(0.022)EET(0.001)LQVK	+	+	+	+	+	+
sp|P35251|RFC1_HUMAN	156	1	61.65	S	NKPLS(1)PIK	+		+	+	+
sp|P35269|T2FA_HUMAN	385	0.996136	79.36	S	GNS(0.996)RPGT(0.992)PS(0.012)AEGGSTSSTLR	+		+	+	+	+
sp|P35555|FBN1_HUMAN	2702	0.901388	76.573	S	GNPEPPVS(0.901)GEMDDNS(0.096)LS(0.003)PEACYECK	+	+		+	+	+
sp|P35579|MYH9_HUMAN	1943	1	350.58	S	KGAGDGS(1)DEEVDGKADGAEAK	+	+	+	+	+	+
sp|P35580|MYH10_HUMAN	1935	0.959704	53.569	S	GGPIS(0.96)FS(0.029)S(0.006)S(0.006)R				+	+
sp|P35580|MYH10_HUMAN	1937	0.924454	138.99	S	GGPISFS(0.924)S(0.062)S(0.013)R	+		+	+	+	+
sp|P35580|MYH10_HUMAN	1975	1	134.18	S	TSDVNETQPPQS(1)E	+	+	+	+	+	+
sp|P35611|ADDA_HUMAN	12	0.871813	76.588	S	AAVVT(0.126)S(0.872)PPPT(0.002)T(0.001)APHK	+			+	+	+
sp|P35611|ADDA_HUMAN	586	1	124.09	S	QKGS(1)EENLDEAR	+	+	+	+	+	+
sp|P35611|ADDA_HUMAN	355	0.845192	101.15	S	S(0.156)RS(0.845)PGS(0.994)PVGEGT(0.004)GS(0.001)PPK	+	+	+	+	+	+
sp|P35611|ADDA_HUMAN	358	1	203.27	S	SPGS(1)PVGEGTGSPPK	+	+	+	+	+	+
sp|P35611|ADDA_HUMAN;sp|P35612|ADDB_HUMAN;sp|Q9UEY8|ADDG_HUMAN	726	0.999998	113.18	S	TPS(1)FLKK	+	+	+	+	+
sp|P35612|ADDB_HUMAN	701	0.758471	100.95	S	DKTESVTSGPMS(0.001)PEGS(0.02)PS(0.051)KS(0.758)PS(0.17)K	+	+	+	+	+	+
sp|P35612|ADDB_HUMAN	600	0.894373	40.727	S	S(0.019)APAS(0.894)PVQS(0.086)PAK			+	+	+	+
sp|P35658|NU214_HUMAN	678	0.998673	45.79	S	IT(0.001)PPAAKPGS(0.999)PQAK	+	+	+	+	+	+
sp|P35658|NU214_HUMAN	430	0.999471	70.281	S	S(0.999)PGSTPTTPTSSQAPQK	+	+	+	+	+	+
sp|P35658|NU214_HUMAN	433	0.824843	118.21	S	S(0.01)PGS(0.825)T(0.165)PT(0.193)T(0.764)PT(0.017)S(0.014)S(0.012)QAPQK	+	+	+			+
sp|P35659|DEK_HUMAN	230	0.99539	68.536	S	CPEILS(0.014)DES(0.995)S(0.995)S(0.995)DEDEKK	+	+	+
sp|P35659|DEK_HUMAN	231	0.99539	68.536	S	CPEILS(0.014)DES(0.995)S(0.995)S(0.995)DEDEKK	+	+	+
sp|P35659|DEK_HUMAN	232	0.99539	68.536	S	CPEILS(0.014)DES(0.995)S(0.995)S(0.995)DEDEKK	+	+	+
sp|P35659|DEK_HUMAN	32	1	262.98	S	EES(1)EEEEDEDDEEEEEEEKEK	+	+	+	+	+	+
sp|P35659|DEK_HUMAN	301	1	80.361	S	KES(1)ES(1)EDS(1)S(1)DDEPLIKK	+	+	+	+	+	+
sp|P35659|DEK_HUMAN	303	1	80.361	S	KES(1)ES(1)EDS(1)S(1)DDEPLIKK	+	+	+	+	+	+
sp|P35659|DEK_HUMAN	306	1	80.361	S	KES(1)ES(1)EDS(1)S(1)DDEPLIKK	+	+	+	+	+	+
sp|P35659|DEK_HUMAN	307	1	80.361	S	KES(1)ES(1)EDS(1)S(1)DDEPLIKK	+	+	+	+	+	+
sp|P35749|MYH11_HUMAN	638	0.975815	178.1	S	MTES(0.024)S(0.976)LPSASK	+	+	+	+	+	+
sp|P35749|MYH11_HUMAN	1954	1	242.19	S	RVIENADGS(1)EEETDTR	+	+	+	+	+	+
sp|P36382|CXA5_HUMAN	353	0.99999	67.334	S	ARS(1)DDLSV				+	+	+
sp|P36382|CXA5_HUMAN	120	0.985694	116.54	S	GS(0.986)GS(0.014)YEYPVAEK	+	+	+	+	+	+
sp|P36915|GNL1_HUMAN	51	0.877456	109.66	S	EEQT(0.002)DT(0.117)S(0.877)DGES(0.003)VTHHIR	+	+	+	+	+	+
sp|P37173|TGFR2_HUMAN	553	0.97503	79.81	S	S(0.025)CS(0.975)EEKIPEDGSLNTTK	+	+	+	+	+	+
sp|P37802|TAGL2_HUMAN	163	1	153.74	S	NFS(1)DNQLQEGK	+	+	+	+	+	+
sp|P37837|TALDO_HUMAN	3	0.934307	53.775	S	S(0.023)S(0.934)S(0.042)PVKR	+		+		+	+
sp|P37837|TALDO_HUMAN	4	0.905656	53.775	S	S(0.003)S(0.091)S(0.906)PVKR		+
sp|P38159|RBMX_HUMAN;sp|Q96E39|RMXL1_HUMAN	208	0.999993	75.462	S	DVYLS(1)PR	+	+	+	+	+	+
sp|P38159|RBMX_HUMAN	352	1	45.368	S	GLPPS(1)MER	+	+	+		+	+
sp|P38159|RBMX_HUMAN	88	0.795993	62.055	S	VEQAT(0.004)KPS(0.796)FES(0.2)GR	+	+	+	+	+
sp|P38919|IF4A3_HUMAN	12	0.843382	82.069	S	ATTATMAT(0.022)S(0.135)GS(0.843)AR	+	+	+	+
sp|P40222|TXLNA_HUMAN	515	0.76015	76.156	S	RPEGPGAQAPS(0.24)S(0.76)PR	+	+	+
sp|P40925|MDHC_HUMAN	241	0.772865	59.57	S	KLS(0.773)S(0.194)AMS(0.033)AAK	+	+	+	+	+
sp|P41208|CETN2_HUMAN	20	0.999982	87.138	S	RMS(1)PKPELTEEQK	+	+	+	+	+	+
sp|P41212|ETV6_HUMAN	213	1	57.174	S	RLS(1)PAER					+	+
sp|P41227|NAA10_HUMAN	205	0.795821	50.207	S	GLAAEDS(0.796)GGDS(0.204)K	+		+
sp|Q6NXS1|IPP2B_HUMAN	121	0.999998	129.11	S	IQEQES(1)S(1)GEEDSDLSPEER	+	+	+	+	+	+
sp|Q6NXS1|IPP2B_HUMAN	122	0.999998	129.11	S	IQEQES(1)S(1)GEEDSDLSPEER	+	+	+	+	+	+
sp|P41440|S19A1_HUMAN	225	0.975727	64.439	S	CET(0.004)S(0.021)AS(0.976)ELER				+	+	+
sp|P42167|LAP2B_HUMAN	156	0.793398	57.802	S	EQGT(0.922)ES(0.793)RS(0.337)S(0.491)T(0.45)PLPT(0.006)IS(0.001)SSAENTR		+	+		+
sp|P42167|LAP2B_HUMAN	66	0.999991	104.53	S	GPPDFS(1)S(1)DEEREPT(0.999)PVLGS(0.001)GAAAAGR	+	+	+	+	+	+
sp|P42167|LAP2B_HUMAN	67	0.999991	104.53	S	GPPDFS(1)S(1)DEEREPT(0.999)PVLGS(0.001)GAAAAGR	+	+	+	+	+	+
sp|P42167|LAP2B_HUMAN	385	0.973391	98.044	S	MEES(0.973)FS(0.023)S(0.004)K	+	+	+	+	+	+
sp|P42331|RHG25_HUMAN	487	0.999526	56.258	S	TMS(1)QDLR	+	+	+	+		+
sp|P42356|PI4KA_HUMAN	257	0.907927	45.115	S	T(0.035)S(0.035)S(0.908)VS(0.009)S(0.01)IS(0.002)QVSPER	+	+	+	+	+	+
sp|P42566|EPS15_HUMAN	790	1	120.66	S	S(1)INKLDS(1)PDPFK	+	+	+	+	+	+
sp|P42566|EPS15_HUMAN	796	1	120.66	S	S(1)INKLDS(1)PDPFK	+	+	+	+	+	+
sp|P42696|RBM34_HUMAN	14	1	154.47	S	S(1)VQEGENPDDGVR	+	+	+		+	+
sp|P42768|WASP_HUMAN	483	1	55.994	S	AIHS(1)S(1)DEGEDQAGDEDEDDEWDD	+	+		+	+	+
sp|P42768|WASP_HUMAN	484	1	55.994	S	AIHS(1)S(1)DEGEDQAGDEDEDDEWDD	+	+		+	+	+
sp|P43121|MUC18_HUMAN	606	1	86.898	S	S(1)ELVVEVK	+	+	+	+	+	+
sp|P43243|MATR3_HUMAN	208	0.999961	73.781	S	S(1)QESGYYDR	+	+	+	+	+	+
sp|P43243|MATR3_HUMAN	211	0.999939	76.143	S	SQES(1)GYYDR	+		+	+	+	+
sp|P43243|MATR3_HUMAN	598	0.999994	208.89	S	SYS(1)PDGKESPSDKK	+	+	+	+	+	+
sp|P43243|MATR3_HUMAN	604	0.975126	208.89	S	SY(0.001)S(0.999)PDGKES(0.975)PS(0.025)DKK	+	+	+	+	+	+
sp|P43490|NAMPT_HUMAN	472	0.993836	42.395	S	S(0.004)Y(0.002)S(0.994)FDEIRK	+	+	+
sp|P43699|NKX21_HUMAN	254	1	130.84	S	AAQQQLQQDSGGGGGGGGTGCPQQQQAQQQS(1)PR	+	+	+	+	+	+
sp|P45973|CBX5_HUMAN	11	0.853154	46.592	S	T(0.31)ADS(0.853)S(0.853)S(0.853)S(0.853)EDEEEY(0.277)VVEK	+
sp|P45973|CBX5_HUMAN	12	0.853154	46.592	S	T(0.31)ADS(0.853)S(0.853)S(0.853)S(0.853)EDEEEY(0.277)VVEK	+
sp|P45973|CBX5_HUMAN	13	0.853154	46.592	S	T(0.31)ADS(0.853)S(0.853)S(0.853)S(0.853)EDEEEY(0.277)VVEK	+
sp|P45973|CBX5_HUMAN	14	0.853154	46.592	S	T(0.31)ADS(0.853)S(0.853)S(0.853)S(0.853)EDEEEY(0.277)VVEK	+
sp|P46019|KPB2_HUMAN	729	0.999888	48.704	S	S(1)LNLVDSPQPLLEK	+		+		+	+
sp|P46020|KPB1_HUMAN	758	1	82.417	S	DQS(1)GEVDFK	+	+	+	+		+
sp|P46100|ATRX_HUMAN	1996	0.829833	53.995	S	AT(0.257)S(0.2)S(0.258)S(0.294)NPS(0.16)S(0.83)PAPDWYK	+	+		+	+	+
sp|P46100|ATRX_HUMAN	849	1	117.03	S	DFDS(1)S(1)EDEKHSK	+	+	+	+	+	+
sp|P46100|ATRX_HUMAN	850	0.999998	117.03	S	DFDS(1)S(1)EDEKHSK	+	+	+	+	+	+
sp|P46100|ATRX_HUMAN	1348	0.999314	110.25	S	LT(0.001)VS(0.999)DGES(1)GEEKK	+	+	+	+	+	+
sp|P46100|ATRX_HUMAN	1352	1	110.25	S	LT(0.001)VS(0.999)DGES(1)GEEKK	+	+	+	+	+	+
sp|P46100|ATRX_HUMAN	1061	0.999996	76.262	S	KKDELS(1)DYAEK	+	+	+	+
sp|P46100|ATRX_HUMAN	675	0.980914	92.833	S	RPTETNPVT(0.024)S(0.981)NS(0.994)DEECNET(0.001)VK	+	+	+	+
sp|P46100|ATRX_HUMAN	677	0.999431	164.83	S	RPTETNPVTS(0.001)NS(0.999)DEECNETVK	+	+	+	+		+
sp|P46379|BAG6_HUMAN	964	0.990433	73.975	S	AS(0.99)PEPQRENAS(0.536)PAPGT(0.401)T(0.073)AEEAMSR	+	+		+	+	+
sp|P46379|BAG6_HUMAN	973	0.999931	73.975	S	ENAS(1)PAPGTTAEEAMSR	+	+	+	+	+	+
sp|P46783|RS10_HUMAN	146	0.874275	51.211	S	AEAGAGS(0.874)AT(0.126)EFQFR	+	+	+	+	+	+
sp|P46821|MAP1B_HUMAN	541	0.958768	106.19	S	ADS(0.959)RES(0.041)LKPAAK	+		+	+	+	+
sp|P46821|MAP1B_HUMAN	1852	0.972571	41.54	S	DLS(0.973)T(0.027)PGLEK	+	+	+	+	+	+
sp|P46821|MAP1B_HUMAN	561	1	192.78	S	KES(1)KEETPEVTK	+		+	+	+	+
sp|P46821|MAP1B_HUMAN	831	0.999697	77.593	S	SLMS(1)S(1)PEDLTK	+	+	+		+	+
sp|P46821|MAP1B_HUMAN	832	0.999569	77.593	S	SLMS(1)S(1)PEDLTK	+	+	+		+	+
sp|P46821|MAP1B_HUMAN	1260	0.998988	130.24	S	SPS(0.001)LS(0.999)PS(0.001)PPS(1)PLEK	+	+	+	+	+
sp|P46821|MAP1B_HUMAN	1265	0.999816	130.24	S	SPS(0.001)LS(0.999)PS(0.001)PPS(1)PLEK	+	+	+	+	+	+
sp|P46821|MAP1B_HUMAN	1779	0.993822	57.802	S	VQS(0.006)LEGEKLS(0.994)PK	+	+	+	+	+	+
sp|P46934|NEDD4_HUMAN	670	0.994076	68.576	S	RQIS(0.994)EET(0.006)ESVDNR	+	+	+	+	+	+
sp|P46937|YAP1_HUMAN	109	0.891787	81.656	S	QAS(0.892)T(0.108)DAGTAGALTPQHVR						+
sp|P46939|UTRN_HUMAN	1405	0.922752	63.408	S	SQPLT(0.061)S(0.923)PES(0.016)R				+	+	+
sp|P46940|IQGA1_HUMAN	2	1	83.314	S	S(1)AADEVDGLGVAR	+	+	+
sp|P47712|PA24A_HUMAN	727	0.999764	85.845	S	CS(1)VSLSNVEAR	+	+	+	+	+	+
sp|P47712|PA24A_HUMAN	729	0.972406	48.659	S	CS(0.999)VS(0.972)LS(0.029)NVEAR		+		+	+
sp|P47712|PA24A_HUMAN	434	0.997611	105.9	S	HIVS(0.002)NDS(0.998)S(1)DS(0.973)DDES(0.028)HEPK	+	+	+	+	+	+
sp|P47712|PA24A_HUMAN	435	0.999572	105.9	S	HIVS(0.002)NDS(0.998)S(1)DS(0.973)DDES(0.028)HEPK	+	+	+	+	+	+
sp|P47712|PA24A_HUMAN	437	0.999875	219.78	S	HIVSNDSSDS(1)DDESHEPK	+	+	+	+	+	+
sp|P47736|RPGP1_HUMAN	541	0.839973	63.682	S	S(0.002)ENS(0.037)S(0.138)T(0.138)QS(0.84)S(0.84)PEMPT(0.004)T(0.001)K	+	+				+
sp|P47736|RPGP1_HUMAN	542	0.9171	63.682	S	S(0.004)ENS(0.161)S(0.12)T(0.121)QS(0.675)S(0.917)PEMPT(0.002)TK	+	+				+
sp|P47974|TISD_HUMAN	125	0.997445	55.064	S	S(0.003)FS(0.997)ENGDR	+		+		+
sp|P48634|PRC2A_HUMAN	342	1	69.952	S	LKFS(1)DEEDGRDS(1)DEEGAEGHR		+	+	+	+	+
sp|P48634|PRC2A_HUMAN	350	1	69.952	S	LKFS(1)DEEDGRDS(1)DEEGAEGHR		+	+	+	+	+
sp|P48634|PRC2A_HUMAN	761	0.996629	111.79	S	S(0.003)DS(0.997)GGSSSEPFDR	+	+	+	+		+
sp|P48681|NEST_HUMAN	1409	1	68.101	S	DGES(1)DGFADEEES(1)GEEGEEDQEEGREPGAGR	+	+		+	+	+
sp|P48681|NEST_HUMAN	1418	1	94.263	S	DGES(1)DGFADEEES(1)GEEGEEDQEEGREPGAGR	+	+	+	+	+	+
sp|P48681|NEST_HUMAN	1617	0.985564	153.34	S	EGDRESWS(0.986)S(0.014)GED				+	+	+
sp|P48681|NEST_HUMAN	768	1	156.5	S	S(1)LGEQDQMTLRPPEK	+	+	+	+	+	+
sp|P48960|AGRE5_HUMAN	831	0.998263	117.7	S	ALRAS(0.998)ES(0.002)GI	+	+	+	+	+	+
sp|P48960|AGRE5_HUMAN	818	0.77045	70.414	S	YSEFT(0.006)S(0.006)T(0.006)T(0.16)S(0.77)GT(0.049)GHNQT(0.002)R	+	+	+	+	+	+
sp|P49006|MRP_HUMAN	22	1	180.74	S	GDVTAEEAAGAS(1)PAK	+	+	+	+
sp|P49006|MRP_HUMAN	104	0.999998	82.645	S	LSGLS(1)FK	+	+	+		+	+
sp|Q8TDS4|HCAR2_HUMAN	328	0.994918	88.021	S	S(0.003)T(0.003)S(0.995)VELTGDPNK	+	+	+		+	+
sp|P49023|PAXI_HUMAN	258	0.999987	90.15	S	IS(1)AS(0.057)S(0.921)AT(0.022)R	+	+	+	+	+	+
sp|P49023|PAXI_HUMAN	261	0.920563	84.507	S	IS(1)AS(0.057)S(0.921)AT(0.022)R	+	+		+	+	+
sp|P49023|PAXI_HUMAN	106	0.919412	80.534	S	TSSVSNPQDS(0.014)VGS(0.919)PCS(0.066)R	+		+	+	+	+
sp|P49354|FNTA_HUMAN	373	0.836946	100.22	S	HS(0.005)T(0.004)ENDS(0.837)PT(0.153)NVQQ		+	+			+
sp|P49407|ARRB1_HUMAN	412	0.999929	146.65	S	GMKDDKEEEEDGTGS(1)PQLNNR	+	+	+	+	+	+
sp|P49447|CY561_HUMAN	247	0.956014	63.624	S	TLT(0.028)EGDS(0.956)PGS(0.016)Q	+	+	+	+	+	+
sp|P49450|CENPA_HUMAN	17	0.998901	70.783	S	RRS(0.999)PS(0.99)PT(0.011)PTPGPSR	+	+	+	+	+
sp|P49450|CENPA_HUMAN	19	0.989998	70.783	S	RRS(0.999)PS(0.99)PT(0.011)PTPGPSR	+	+	+	+	+
sp|P49585|PCY1A_HUMAN	362	0.997078	57.348	S	AAAY(0.003)DIS(0.997)EDEED	+	+	+	+		+
sp|P49585|PCY1A_HUMAN	329	1	108.9	S	ERS(1)PS(0.989)PS(0.011)FR	+	+	+	+	+	+
sp|P49585|PCY1A_HUMAN	331	0.999244	108.9	S	ERS(1)PS(0.999)PS(0.001)FR	+	+	+	+	+	+
sp|P49585|PCY1A_HUMAN	315	0.999856	64.507	S	MLQAIS(1)PKQS(0.999)PS(0.134)S(0.118)S(0.668)PT(0.081)R	+	+	+	+	+	+
sp|P49585|PCY1A_HUMAN	319	0.998913	64.507	S	MLQAIS(1)PKQS(0.999)PS(0.134)S(0.118)S(0.668)PT(0.081)R	+	+	+	+	+	+
sp|P49590|SYHM_HUMAN	67	1	42.743	S	DLS(1)PQHMVVR	+	+	+	+	+
sp|P49736|MCM2_HUMAN	13	0.829949	87.519	S	AESSESFTMAS(0.17)S(0.83)PAQR		+	+	+	+	+
sp|P49736|MCM2_HUMAN	139	0.999982	150.59	S	GLLYDS(1)DEEDEERPAR	+	+	+	+		+
sp|P49736|MCM2_HUMAN	27	0.810405	116.9	S	RGNDPLT(0.01)S(0.18)S(0.81)PGR		+	+	+	+	+
sp|P49736|MCM2_HUMAN	40	0.855566	124.42	S	RTDALT(0.003)S(0.856)S(0.141)PGR		+	+	+
sp|P49736|MCM2_HUMAN	41	0.983444	117.09	S	RTDALT(0.002)S(0.015)S(0.983)PGR	+	+	+	+	+
sp|P49756|RBM25_HUMAN	677	1	286.09	S	LGASNS(1)PGQPNSVK	+	+	+	+	+	+
sp|P49756|RBM25_HUMAN	583	1	45.369	S	QEPES(1)EEEEEEKQEKEEK	+			+
sp|P49761|CLK3_HUMAN	224	0.996761	43.408	S	CEERS(0.997)PS(0.997)FGEDY(0.005)Y(0.001)GPSR			+	+		+
sp|P49761|CLK3_HUMAN	226	0.996761	43.408	S	CEERS(0.997)PS(0.997)FGEDY(0.005)Y(0.001)GPSR			+	+		+
sp|P49790|NU153_HUMAN	192	0.999994	105.65	S	AS(1)DKDITVSK	+	+	+	+	+	+
sp|P49790|NU153_HUMAN	522	0.818039	45.33	S	VQMT(0.401)S(0.481)PS(0.079)S(0.082)T(0.14)GS(0.818)PMFK	+		+	+	+
sp|P49792|RBP2_HUMAN	2454	0.999858	41.684	S	DS(0.002)LIT(0.999)PHVS(1)R		+
sp|P49792|RBP2_HUMAN	781	0.842494	48.848	S	NADS(0.053)EIKHS(0.527)T(0.489)PS(0.842)PT(0.088)R			+	+	+	+
sp|P49792|RBP2_HUMAN	788	0.965985	59.908	S	YSLS(0.966)PS(0.034)K	+	+	+	+	+	+
sp|P49796|RGS3_HUMAN	806	0.863792	75.479	S	DLPAIQES(0.864)PT(0.136)R	+	+	+	+	+	+
sp|P49848|TAF6_HUMAN	653	1	50.831	S	QEAGDS(1)PPPAPGT(1)PK	+	+	+	+	+	+
sp|P50151|GBG10_HUMAN	6	0.984927	61.435	S	S(0.005)S(0.005)GAS(0.985)AS(0.004)ALQR			+
sp|P50479|PDLI4_HUMAN	112	0.965498	93.51	S	IHIDPEIQDGS(0.965)PT(0.016)T(0.016)S(0.003)R	+	+	+	+	+	+
sp|P50552|VASP_HUMAN	239	1	194.19	S	KVS(1)KQEEASGGPTAPK	+		+	+	+	+
sp|P50613|CDK7_HUMAN	164	0.999991	81.95	S	SFGS(1)PNR	+	+	+	+	+	+
sp|P50851|LRBA_HUMAN	10	0.999282	58.877	S	ASEDNRVPS(0.999)PPPTGDDGGGGGR	+	+	+
sp|P50895|BCAM_HUMAN	621	1	107.21	S	GGS(1)GGFGDEC	+	+	+	+	+	+
sp|P51116|FXR2_HUMAN	601	0.982614	87.659	S	T(0.017)DGS(0.983)IS(0.999)GDRQPVT(0.001)VADYISR	+	+	+
sp|P51116|FXR2_HUMAN	603	0.999842	87.659	S	T(0.102)DGS(0.898)IS(1)GDRQPVTVADYISR	+	+	+
sp|P51531|SMCA2_HUMAN	1377	1	64.565	S	GRPPAEKLS(1)PNPPK	+					+
sp|P51531|SMCA2_HUMAN	1512	1	109.05	S	IAKEEES(1)EDES(1)NEEEEEEDEEES(0.957)ES(0.043)EAK	+		+	+	+	+
sp|P51531|SMCA2_HUMAN	1516	1	109.05	S	IAKEEES(1)EDES(1)NEEEEEEDEEES(0.957)ES(0.043)EAK	+		+	+	+	+
sp|P51531|SMCA2_HUMAN	1528	0.956719	109.05	S	IAKEEES(1)EDES(1)NEEEEEEDEEES(0.957)ES(0.043)EAK	+		+	+	+	+
sp|P51532|SMCA4_HUMAN	1382	0.886897	75.695	S	EVDYS(0.101)DS(0.887)LT(0.012)EK	+	+		+	+
sp|P51608|MECP2_HUMAN	80	0.983048	163.78	S	AETSEGSGSAPAVPEAS(0.017)AS(0.983)PK	+	+	+	+	+	+
sp|P51610|HCFC1_HUMAN	598	0.843918	60.434	S	VAS(0.156)S(0.844)PVMVSNPATR		+				+
sp|P51636|CAV2_HUMAN	36	1	65.043	S	FADS(1)DQDRDPHR						+
sp|P51812|KS6A3_HUMAN	715	1	69.864	S	NQS(1)PVLEPVGR	+	+	+	+
sp|P51812|KS6A3_HUMAN	415	0.999898	56.122	S	NS(1)IQFTDGYEVK	+	+	+	+	+	+
sp|P51858|HDGF_HUMAN	165	1	193.06	S	RAGDLLEDS(1)PK	+	+	+	+	+	+
sp|P51858|HDGF_HUMAN	132	1	164.74	S	KGNAEGS(1)S(1)DEEGKLVIDEPAK	+	+	+	+	+	+
sp|P51858|HDGF_HUMAN	133	1	164.74	S	KGNAEGS(1)S(1)DEEGKLVIDEPAK	+	+	+	+	+	+
sp|P51858|HDGF_HUMAN	202	0.969395	56.122	S	NST(0.006)PS(0.969)EPGS(0.024)GR	+	+	+	+		+
sp|P51858|HDGF_HUMAN	107	1	41.76	S	S(1)CVEEPEPEPEAAEGDGDKK	+	+		+	+
sp|P51991|ROA3_HUMAN	116	0.997699	40.725	S	EDS(0.998)VKPGAHLT(0.002)VK	+	+	+			+
sp|P51991|ROA3_HUMAN	358	0.950379	157.14	S	S(0.025)S(0.025)GS(0.95)PYGGGYGSGGGSGGYGSR	+	+		+	+
sp|P52272|HNRPM_HUMAN	575	1	79.974	S	MGANS(1)LER	+	+	+	+	+	+
sp|P52272|HNRPM_HUMAN	528	1	50.805	S	MGLS(1)MER	+	+	+		+	+
sp|P52272|HNRPM_HUMAN	513	1	47.574	S	MGS(1)GVER	+		+	+	+	+
sp|P52594|AGFG1_HUMAN	181	0.999095	77.387	S	GTPS(0.001)QS(0.999)PVVGR	+	+	+	+	+	+
sp|P52701|MSH6_HUMAN	227	0.99995	66.797	S	SEEDNEIES(1)EEEVQPK	+	+	+	+	+
sp|P52756|RBM5_HUMAN	59	0.999997	87.568	S	DYDS(1)PERER	+	+	+	+	+	+
sp|P52926|HMGA2_HUMAN	101	0.939598	159.04	S	KPAQEET(0.002)EET(0.179)S(0.94)S(0.94)QES(0.94)AEED	+	+	+
sp|P52926|HMGA2_HUMAN	102	0.939598	59.434	S	KPAQEET(0.002)EET(0.179)S(0.94)S(0.94)QES(0.94)AEED	+	+	+
sp|P52926|HMGA2_HUMAN	105	1	159.04	S	KPAQEETEET(0.076)S(0.886)S(0.038)QES(1)AEED	+	+	+
sp|P52926|HMGA2_HUMAN	44	0.999219	134.04	S	KQQQEPT(0.001)GEPS(0.999)PK	+
sp|P52943|CRIP2_HUMAN	115	0.991253	149.44	S	AS(0.009)S(0.991)VTTFTGEPNTCPR		+	+			+
sp|P52948|NUP98_HUMAN	623	0.992266	97.579	S	DSENLAS(0.992)PS(0.007)EY(0.001)PENGER	+	+	+		+	+
sp|P52948|NUP98_HUMAN	888	1	211.78	S	YGLQDS(1)DEEEEEHPSK	+	+	+	+	+	+
sp|P53396|ACLY_HUMAN	481	0.989787	51.487	S	AKPAMPQDS(0.01)VPS(0.99)PR	+	+
sp|P53396|ACLY_HUMAN	455	0.999969	116.52	S	TAS(1)FSESR	+	+	+	+	+	+
sp|P53602|MVD1_HUMAN	96	0.99998	69.108	S	RNS(1)RDGDPLPSSLSCK	+	+	+	+	+
sp|P53621|COPA_HUMAN	402	1	62.14	S	DADS(1)QNPDAPEGK	+	+	+	+	+	+
sp|P53621|COPA_HUMAN	173	0.999996	62.14	S	NLS(1)PGAVESDVR	+	+	+	+
sp|P53814|SMTN_HUMAN	514	0.995472	41.689	S	VNS(0.995)PGT(0.005)LAR						+
sp|P54253|ATX1_HUMAN	406	0.993652	68.536	S	EAS(0.994)PS(0.005)T(0.002)LNDK	+	+	+	+	+	+
sp|P54274|TERF1_HUMAN	11	0.998805	72.496	S	AEDVSS(0.001)AAPS(0.999)PR	+	+	+	+	+	+
sp|P54646|AAPK2_HUMAN	491	0.863103	47.915	S	S(0.137)CS(0.863)AAGLHRPR	+		+	+		+
sp|P54727|RD23B_HUMAN	160	0.881999	140.54	S	QEKPAEKPAETPVAT(0.082)S(0.882)PT(0.035)AT(0.001)DSTSGDSSR	+				+	+
sp|P55008|AIF1_HUMAN	39	0.996806	79.82	S	YS(0.003)S(0.997)DEDLPSK	+	+	+
sp|P55042|RAD_HUMAN	39	1	43.083	S	S(1)MPVDER	+	+	+	+
sp|P55081|MFAP1_HUMAN	132	1	88.708	S	MEREDS(1)S(1)EEEEEEIDDEEIER	+	+	+	+	+	+
sp|P55081|MFAP1_HUMAN	133	1	88.708	S	MEREDS(1)S(1)EEEEEEIDDEEIER	+	+	+	+	+	+
sp|P55087|AQP4_HUMAN	276	0.999844	109.35	S	AAQQTKGS(1)YMEVEDNR		+		+	+	+
sp|P55087|AQP4_HUMAN	321	0.898381	68.893	S	DQSGEVLS(0.898)S(0.102)V					+	+
sp|P55196|AFAD_HUMAN	1275	1	149.41	S	S(1)QEELREDK	+	+	+	+	+	+
sp|P55196|AFAD_HUMAN	1182	1	130.06	S	SSPNVANQPPS(1)PGGK	+	+	+	+	+	+
sp|P55196|AFAD_HUMAN	216	0.999368	78.342	S	T(0.001)IS(0.999)NPEVVMK	+	+	+		+
sp|P55196|AFAD_HUMAN	1083	0.986821	50.914	S	T(0.004)S(0.009)S(0.987)VVT(0.001)LEVAK	+	+	+		+	+
sp|P55265|DSRAD_HUMAN	629	1	45.161	S	LGNS(1)CEFR	+	+	+	+	+	+
sp|P55285|CADH6_HUMAN	786	0.857934	100.45	S	LADMYGGVDS(0.858)DKDS(0.142)		+		+	+	+
sp|P55317|FOXA1_HUMAN	307	0.995036	64.295	S	KDPSGASNPS(0.005)ADS(0.995)PLHR	+		+	+	+	+
sp|P55327|TPD52_HUMAN	176	0.9999	122.64	S	NSPTFKS(1)FEEK	+	+	+	+	+	+
sp|P55884|EIF3B_HUMAN	119	0.853849	107.25	S	S(0.144)DS(0.854)RAQAVS(0.003)EDAGGNEGR		+			+	+
sp|Q9UKV0|HDAC9_HUMAN	220	0.999618	50.473	S	TAS(1)EPNLK	+	+	+	+		+
sp|P56747|CLD6_HUMAN	201	0.973876	51.252	S	Y(0.01)S(0.974)T(0.015)S(0.001)APAISR	+	+	+
sp|P56747|CLD6_HUMAN	203	0.862412	73.781	S	YST(0.136)S(0.862)APAIS(0.001)R	+		+
sp|P56856|CLD18_HUMAN	228	0.812254	44.612	S	AS(0.812)T(0.187)GFGSNTK		+			+	+
sp|P56856|CLD18_HUMAN	233	0.975638	145.91	S	ASTGFGS(0.976)NT(0.024)K				+	+	+
sp|P56856|CLD18_HUMAN	253	0.837182	40.715	S	T(0.003)EDEVQS(0.837)Y(0.127)PS(0.029)KHDY(0.005)V				+	+	+
sp|P57087|JAM2_HUMAN	286	0.949176	46.706	S	AT(0.001)T(0.049)MS(0.949)ENDFK					+
sp|P57737|CORO7_HUMAN	462	0.993746	42.395	S	S(0.994)LQS(0.006)LLGPSSK	+	+	+		+
sp|P58004|SESN2_HUMAN	249	0.92957	63.76	S	DPLNNS(0.93)GGFES(0.07)AR	+	+	+	+	+	+
sp|P60174|TPIS_HUMAN	212	0.808338	47.915	S	IIY(0.006)GGS(0.808)VT(0.154)GAT(0.031)CK	+
sp|P60468|SC61B_HUMAN	17	0.965404	182.94	S	PGPTPSGTNVGS(0.002)S(0.002)GRS(0.965)PS(0.031)K	+	+	+	+	+	+
sp|P60709|ACTB_HUMAN;sp|P68133|ACTS_HUMAN	60	0.999978	56.956	S	DSYVGDEAQS(1)KR	+	+	+	+	+	+
sp|P60709|ACTB_HUMAN;sp|P68133|ACTS_HUMAN	323	0.879543	47.288	S	EIT(0.001)ALAPS(0.88)T(0.12)MK	+		+	+		+
sp|P60981|DEST_HUMAN	3	1	65.563	S	AS(1)GVQVADEVCR		+	+		+	+
sp|P61006|RAB8A_HUMAN	185	0.999884	77.746	S	KLEGNSPQGS(1)NQGVK			+	+	+	+
sp|P61244|MAX_HUMAN	2	1	230.07	S	S(1)DNDDIEVES(1)DEEQPR	+	+	+	+	+	+
sp|P61244|MAX_HUMAN	11	1	230.07	S	S(1)DNDDIEVES(1)DEEQPR	+	+	+	+	+	+
sp|P61247|RS3A_HUMAN	263	0.999899	53.557	S	ADGYEPPVQES(1)V	+	+	+	+	+	+
sp|P61978|HNRPK_HUMAN	284	1	111.06	S	DYDDMS(1)PR	+	+	+	+	+	+
sp|P62070|RRAS2_HUMAN	186	0.998892	100.77	S	KFQEQECPPS(0.999)PEPT(0.001)RK	+	+	+	+	+	+
sp|P62328|TYB4_HUMAN	2	1	58.172	S	S(1)DKPDMAEIEK	+	+	+	+	+
sp|P62750|RL23A_HUMAN	43	0.887138	115.23	S	IRT(0.113)S(0.887)PTFR	+	+	+	+	+	+
sp|P62753|RS6_HUMAN	235	0.999994	66.004	S	RLS(1)S(1)LRAS(0.832)T(0.142)S(0.026)K	+	+	+	+	+	+
sp|P62753|RS6_HUMAN	236	0.999953	66.708	S	RLS(1)S(1)LRAS(0.832)T(0.142)S(0.026)K	+	+	+	+	+	+
sp|P62753|RS6_HUMAN	240	0.915984	66.708	S	LS(0.014)S(0.986)LRAS(0.916)T(0.072)S(0.012)K	+	+	+	+	+	+
sp|P62888|RL30_HUMAN	10	0.999976	77.662	S	S(1)LESINSR		+	+	+	+
sp|P62995|TRA2B_HUMAN;sp|Q13595|TRA2A_HUMAN	260	1	127.78	S	S(1)PS(1)PYYSR	+	+	+	+	+	+
sp|P62995|TRA2B_HUMAN;sp|Q13595|TRA2A_HUMAN	262	0.999996	127.78	S	S(1)PS(1)PYYSR	+	+	+	+	+	+
sp|P62995|TRA2B_HUMAN	2	1	227.37	S	S(1)DS(1)GEQNYGER	+	+	+	+	+	+
sp|P62995|TRA2B_HUMAN	4	1	78.903	S	S(1)DS(1)GEQNYGER	+
sp|P62995|TRA2B_HUMAN	14	1	189.87	S	S(1)DSGEQNYGERES(1)R	+	+	+	+	+	+
sp|P62995|TRA2B_HUMAN	85	0.892801	50.95	S	S(0.041)RS(0.893)Y(0.128)S(0.937)RDY(0.001)R		+	+	+	+	+
sp|P62995|TRA2B_HUMAN	87	0.936855	50.95	S	S(0.041)RS(0.893)Y(0.128)S(0.937)RDY(0.001)R		+	+	+	+	+
sp|P63165|SUMO1_HUMAN	2	1	234.04	S	S(1)DQEAKPSTEDLGDKK	+	+	+	+	+	+
sp|P63218|GBG5_HUMAN	2	0.976247	90.827	S	S(0.976)GS(0.022)S(0.002)SVAAMK	+			+	+	+
sp|P63218|GBG5_HUMAN	6	0.96282	67.726	S	S(0.003)GS(0.003)S(0.03)S(0.963)VAAMK	+	+		+	+	+
sp|P67809|YBOX1_HUMAN	314	0.874985	82.813	S	AADPPAENS(0.125)S(0.875)APEAEQGGAE	+	+	+	+		+
sp|P67809|YBOX1_HUMAN	174	0.980245	134.63	S	NEGS(0.98)ES(0.02)APEGQAQQR		+
sp|P67809|YBOX1_HUMAN	176	0.995216	89.466	S	NEGS(0.005)ES(0.995)APEGQAQQR	+		+		+
sp|P67809|YBOX1_HUMAN	165	0.972591	149.49	S	NYQQNYQNS(0.973)ES(0.027)GEKNEGSESAPEGQAQQR	+		+	+	+	+
sp|P68402|PA1B2_HUMAN	2	0.98051	65.775	S	S(0.981)QGDS(0.019)NPAAIPHAAEDIQGDDR	+	+
sp|P69905|HBA_HUMAN	4	1	115.7	S	VLS(1)PADK	+	+	+	+	+	+
sp|P78314|3BP2_HUMAN	416	0.999994	57.532	S	S(1)PPDGQSFR	+		+	+	+	+
sp|P78362|SRPK2_HUMAN	494	0.999753	118.37	S	TVS(1)AS(0.147)S(0.764)T(0.089)GDLPK	+	+	+	+	+	+
sp|P78362|SRPK2_HUMAN	497	0.902273	118.37	S	TVS(1)AS(0.003)S(0.902)T(0.095)GDLPK	+	+	+		+	+
sp|P78524|DEN2B_HUMAN	622	0.999945	81.972	S	INS(1)IYNAK	+	+		+	+
sp|P78536|ADA17_HUMAN	791	0.98912	45.257	S	S(0.989)FEDLT(0.011)DHPVTR	+	+	+	+	+	+
sp|P78559|MAP1A_HUMAN	986	0.998635	49.35	S	CLS(0.999)PDDS(0.001)T(0.001)VK		+	+	+		+
sp|P78559|MAP1A_HUMAN	2019	0.885236	81.625	S	ELS(0.116)S(0.885)PIS(0.999)PK			+	+	+	+
sp|P78559|MAP1A_HUMAN	2022	0.999863	81.625	S	ELS(0.5)S(0.5)PIS(1)PK	+	+	+	+	+	+
sp|P78562|PHEX_HUMAN	7	0.860541	99.481	S	MEAET(0.001)GS(0.861)S(0.135)VET(0.004)GKK				+	+	+
sp|P78563|RED1_HUMAN	26	1	85.958	S	NLDNVS(1)PK	+	+	+	+	+	+
sp|P82094|TMF1_HUMAN	344	0.999594	133.66	S	SVSEINS(1)DDELSGK	+	+	+	+	+	+
sp|P84103|SRSF3_HUMAN	5	1	40.025	S	MHRDS(1)CPLDCK		+		+
sp|P84103|SRSF3_HUMAN	148	0.933116	43.808	S	NHKPS(0.933)RS(0.949)FS(0.118)R	+			+	+	+
sp|P84103|SRSF3_HUMAN	150	0.948971	43.808	S	NHKPS(0.933)RS(0.949)FS(0.118)R	+			+	+	+
sp|P85037|FOXK1_HUMAN	445	0.999994	66.004	S	EGS(1)PIPHDPEFGSK			+		+	+
sp|P85037|FOXK1_HUMAN	101	1	101.65	S	QS(1)PGPALAR	+	+	+	+	+	+
sp|P85037|FOXK1_HUMAN	416	1	110.97	S	S(1)APAS(0.978)PT(0.022)HPGLMSPR	+	+	+	+	+	+
sp|P85037|FOXK1_HUMAN	420	0.979922	110.97	S	S(1)APAS(0.98)PT(0.02)HPGLMSPR	+	+	+	+	+	+
sp|P85037|FOXK1_HUMAN	428	0.999547	51.265	S	S(0.359)APAS(0.544)PT(0.098)HPGLMS(1)PR	+	+	+	+	+	+
sp|P85037|FOXK1_HUMAN	441	0.999993	55.724	S	S(0.002)GGLQT(0.998)PECLS(1)R	+	+	+		+	+
sp|P98175|RBM10_HUMAN	736	0.999991	186.94	S	GLVAAYSGES(1)DS(1)EEEQER	+	+	+	+	+	+
sp|P98175|RBM10_HUMAN	738	1	186.94	S	GLVAAYSGES(1)DS(1)EEEQER	+	+	+	+	+	+
sp|P98175|RBM10_HUMAN	723	0.999496	69.92	S	LAS(0.001)DDRPS(0.999)PPR	+	+	+	+	+	+
sp|Q00341|VIGLN_HUMAN	31	0.966082	49.5	S	VAT(0.015)LNS(0.966)EEES(0.018)DPPT(0.001)YK	+			+	+	+
sp|Q00587|BORG5_HUMAN	192	0.994056	58.699	S	S(0.006)DS(0.994)LLSFR	+	+	+
sp|Q00613|HSF1_HUMAN	363	0.850065	68.369	S	GHT(0.001)DT(0.147)EGRPPS(0.85)PPPT(0.001)S(0.001)T(0.001)PEK			+
sp|Q00613|HSF1_HUMAN	303	1	110.98	S	VKEEPPS(1)PPQS(1)PR	+	+	+	+	+	+
sp|Q00613|HSF1_HUMAN	307	1	110.98	S	VKEEPPS(1)PPQS(1)PR	+	+	+	+	+	+
sp|Q00839|HNRPU_HUMAN	4	0.976949	114.51	S	S(0.001)S(0.022)S(0.977)PVNVK	+	+	+	+	+	+
sp|Q01082|SPTB2_HUMAN	2164	0.822775	142.01	S	T(0.307)S(0.385)S(0.307)KES(0.823)S(0.177)PIPSPTSDRK	+	+	+	+	+	+
sp|Q01082|SPTB2_HUMAN	2165	0.993353	168.08	S	T(0.299)S(0.401)S(0.299)KES(0.007)S(0.993)PIPS(0.978)PT(0.02)S(0.002)DRK	+	+	+	+	+	+
sp|Q01082|SPTB2_HUMAN	2169	0.978476	161.51	S	T(0.299)S(0.401)S(0.299)KES(0.007)S(0.993)PIPS(0.978)PT(0.02)S(0.002)DRK	+	+	+	+	+	+
sp|Q01082|SPTB2_HUMAN	2128	0.936436	46.592	S	GEQVS(0.936)QNGLPAEQGS(0.064)PR	+	+	+	+		+
sp|Q01082|SPTB2_HUMAN	825	1	61.344	S	GRLS(1)GIEER				+		+
sp|Q01082|SPTB2_HUMAN	2319	0.969272	176.4	S	HEVSAS(0.003)T(0.023)QS(0.969)T(0.984)PAS(0.016)S(0.004)R	+		+	+	+	+
sp|Q01082|SPTB2_HUMAN	2102	0.999998	211.25	S	RPPS(1)PEPSTK	+	+	+	+	+	+
sp|Q01082|SPTB2_HUMAN	2161	0.972045	168.08	S	T(0.012)S(0.016)S(0.972)KESSPIPS(0.889)PT(0.097)S(0.014)DR	+	+	+	+	+	+
sp|Q01105|SET_HUMAN	7	1	76.927	S	RQS(1)PLPPQK	+	+	+	+	+	+
sp|Q01118|SCN7A_HUMAN	905	1	191.36	S	RGS(1)S(1)LGQIS(1)GAS(1)KK	+	+	+	+	+	+
sp|Q01118|SCN7A_HUMAN	906	1	145.33	S	RGS(1)S(1)LGQIS(1)GAS(1)KK	+	+	+	+	+	+
sp|Q01118|SCN7A_HUMAN	911	1	126.19	S	RGS(1)S(1)LGQIS(1)GAS(1)KK	+	+	+	+	+	+
sp|Q01118|SCN7A_HUMAN	914	1	130.09	S	RGS(1)S(1)LGQIS(1)GAS(1)KK	+	+	+	+	+	+
sp|Q01130|SRSF2_HUMAN	206	1	80.738	S	S(1)KS(1)PPKS(0.966)PEEEGAVS(0.028)S(0.006)	+	+	+	+	+	+
sp|Q01130|SRSF2_HUMAN	208	0.999999	80.738	S	S(1)KS(1)PPKS(0.966)PEEEGAVS(0.028)S(0.006)	+	+	+	+	+	+
sp|Q01130|SRSF2_HUMAN	212	0.965578	80.738	S	S(1)KS(1)PPKS(0.966)PEEEGAVS(0.028)S(0.006)	+	+		+		+
sp|Q01130|SRSF2_HUMAN	189	0.999997	79.283	S	S(1)RS(1)PPPVSK	+	+	+	+	+	+
sp|Q01130|SRSF2_HUMAN	191	0.999942	79.283	S	S(1)RS(1)PPPVSK	+	+	+	+	+	+
sp|Q01130|SRSF2_HUMAN	187	0.999989	77.204	S	S(1)RS(0.998)RS(0.995)PPPVS(0.006)K	+	+	+	+
sp|Q01130|SRSF2_HUMAN	26	0.850382	79.474	S	T(0.15)S(0.85)PDTLR	+	+	+	+	+	+
sp|Q01433|AMPD2_HUMAN	168	1	126.82	S	QIS(1)QDVK	+	+	+	+	+	+
sp|Q01433|AMPD2_HUMAN	100	1	43.77	S	S(1)LPGPAPCLK	+	+	+			+
sp|Q01433|AMPD2_HUMAN	190	0.999897	134.2	S	TDS(1)DSDLQLYK	+	+	+	+	+	+
sp|Q01484|ANK2_HUMAN	31	0.920114	51.854	S	S(0.076)DS(0.92)NAS(0.004)FLR	+	+	+	+	+	+
sp|Q01484|ANK2_HUMAN	3947	0.861624	151.9	S	VVLKS(0.862)DT(0.138)EQSEDNNE	+			+	+
sp|Q01518|CAP1_HUMAN	308	0.834962	110.38	S	SGPKPFSAPKPQT(0.14)S(0.835)PS(0.025)PK	+	+	+	+	+	+
sp|Q01518|CAP1_HUMAN	310	0.986117	42.612	S	S(0.001)GPKPFS(0.002)APKPQT(0.489)S(0.522)PS(0.986)PK	+	+	+	+	+	+
sp|Q01804|OTUD4_HUMAN	1023	0.999631	49.5	S	EES(1)S(1)EDENEVS(0.001)NILR	+	+	+		+
sp|Q01804|OTUD4_HUMAN	1024	0.999631	49.5	S	EES(1)S(1)EDENEVS(0.001)NILR	+	+	+		+
sp|Q01831|XPC_HUMAN	883	0.99177	83.467	S	S(0.002)EAAAPHT(0.004)DAGGGLS(0.992)S(0.992)DEEEGT(0.006)S(0.003)S(0.001)QAEAAR	+	+	+	+	+	+
sp|Q01831|XPC_HUMAN	884	0.99177	83.467	S	S(0.002)EAAAPHT(0.004)DAGGGLS(0.992)S(0.992)DEEEGT(0.006)S(0.003)S(0.001)QAEAAR	+	+	+	+	+	+
sp|Q01970|PLCB3_HUMAN	537	1	67.726	S	S(1)LGDEGLNR	+	+	+	+	+	+
sp|Q02108|GCYA1_HUMAN	58	1	61.78	S	NIQES(1)LPQR	+	+	+
sp|Q02818|NUCB1_HUMAN	369	0.910125	40.113	S	AQRLS(0.91)QET(0.09)EALGR	+			+	+	+
sp|Q02880|TOP2B_HUMAN	1550	1	144.68	S	KAS(1)GS(1)ENEGDYNPGR	+	+	+	+	+	+
sp|Q02880|TOP2B_HUMAN	1552	1	100.43	S	KAS(1)GS(1)ENEGDYNPGRK	+	+	+	+	+	+
sp|Q02880|TOP2B_HUMAN	1522	0.999956	144.97	S	VVEAVNS(1)DS(0.981)DS(0.019)EFGIPK	+	+	+	+	+	+
sp|Q02880|TOP2B_HUMAN	1524	0.981047	144.97	S	VVEAVNS(1)DS(0.981)DS(0.019)EFGIPK	+	+	+	+	+	+
sp|Q02952|AKA12_HUMAN	1587	0.823745	49.585	S	ADS(0.824)QDAGQET(0.175)EKEGEEPQAS(0.001)AQDETPITSAK		+				+
sp|Q02952|AKA12_HUMAN	598	0.948918	125.16	S	GLAEVQQDGEAEEGAT(0.051)S(0.949)DGEK			+	+	+	+
sp|Q02952|AKA12_HUMAN	219	0.999327	59.838	S	KDEGEGAAGAGDHKDPS(0.999)LGAGEAAS(0.001)K	+		+	+	+	+
sp|Q02952|AKA12_HUMAN	371	0.999955	71.614	S	LS(1)AEYEK	+	+	+	+	+	+
sp|Q02952|AKA12_HUMAN	627	1	142.1	S	RPS(1)ES(1)DKEDELDK	+	+	+	+	+	+
sp|Q02952|AKA12_HUMAN	629	1	52.522	S	RPS(1)ES(1)DKEDELDK	+		+			+
sp|Q02952|AKA12_HUMAN	283	0.967465	82.707	S	S(0.012)AES(0.967)PT(0.176)S(0.842)PVT(0.002)S(0.001)ETGSTFK	+	+	+			+
sp|Q02952|AKA12_HUMAN	286	0.999942	270.51	S	SAESPTS(1)PVTSETGSTFK	+	+	+	+	+	+
sp|Q02952|AKA12_HUMAN	1328	0.988813	82.287	S	S(0.989)PPS(0.011)PVER	+				+
sp|Q02952|AKA12_HUMAN	1331	0.999364	89.047	S	S(0.001)PPS(0.999)PVER		+	+	+		+
sp|Q03001|DYST_HUMAN	1382	0.892629	54.812	S	AMVDS(0.107)QQKS(0.893)PVKR			+		+	+
sp|Q03135|CAV1_HUMAN	37	1	107.06	S	AMADELS(1)EK	+	+	+	+	+	+
sp|Q03252|LMNB2_HUMAN	37	0.972384	124.38	S	AGGPAT(1)PLS(0.972)PT(0.028)R	+	+	+	+	+	+
sp|Q03252|LMNB2_HUMAN	419	0.999734	137.81	S	ATS(1)SSSGSLSATGR	+				+
sp|Q03252|LMNB2_HUMAN	420	0.973342	144.27	S	ATS(0.013)S(0.973)S(0.013)SGSLSATGR				+		+
sp|Q03252|LMNB2_HUMAN	421	0.757024	74.769	S	AT(0.001)S(0.019)S(0.13)S(0.757)S(0.089)GS(0.003)LS(0.001)ATGR			+
sp|Q03252|LMNB2_HUMAN	422	0.91321	131.66	S	ATS(0.005)S(0.039)S(0.028)S(0.913)GS(0.015)LSATGR				+	+	+
sp|Q03252|LMNB2_HUMAN	424	0.970021	121.79	S	ATSSSS(0.007)GS(0.97)LS(0.023)AT(0.001)GR	+		+	+	+	+
sp|Q03252|LMNB2_HUMAN	426	0.778462	87.566	S	ATSSSS(0.001)GS(0.198)LS(0.778)AT(0.022)GR					+
sp|Q04637|IF4G1_HUMAN	1209	0.999973	109.16	S	AAS(1)LTEDRDR	+	+	+	+	+	+
sp|Q04637|IF4G1_HUMAN	1231	1	41.283	S	EAALPPVS(1)PLK	+		+	+	+	+
sp|Q04637|IF4G1_HUMAN	1185	0.982946	109.16	S	S(0.983)FS(0.017)KEVEER	+	+	+	+	+	+
sp|Q04637|IF4G1_HUMAN	1187	0.999968	95.483	S	SFS(1)KEVEER	+	+	+	+	+	+
sp|Q04726|TLE3_HUMAN	203	0.950092	48.823	S	ERES(0.002)S(0.002)ANNS(0.025)VS(0.95)PS(0.018)ES(0.002)LR	+	+	+	+	+	+
sp|Q04726|TLE3_HUMAN	263	1	40.349	S	VS(1)PAHS(1)PPENGLDK	+			+	+	+
sp|Q04726|TLE3_HUMAN	267	1	40.349	S	VS(1)PAHS(1)PPENGLDK	+			+	+	+
sp|Q05193|DYN1_HUMAN	774	0.771159	69.672	S	S(0.771)PT(0.228)S(0.001)SPTPQR				+	+
sp|Q05209|PTN12_HUMAN	673	0.984902	85.42	S	DVDVS(0.015)EDS(0.985)PPPLPER	+	+	+	+	+
sp|Q05209|PTN12_HUMAN	435	1	94.309	S	NLS(1)FEIK	+		+	+	+	+
sp|Q05209|PTN12_HUMAN	449	0.998666	40.589	S	S(0.999)FDGNT(0.001)LLNR	+	+	+
sp|Q05519|SRS11_HUMAN	434	1	336.91	S	DYDEEEQGYDS(1)EKEK	+	+	+	+	+	+
sp|Q05519|SRS11_HUMAN	366	1	69.209	S	KLS(1)RS(1)PS(1)PR	+		+		+	+
sp|Q05519|SRS11_HUMAN	368	1	69.209	S	KLS(1)RS(1)PS(1)PR	+		+		+	+
sp|Q05519|SRS11_HUMAN	370	1	69.209	S	KLS(1)RS(1)PS(1)PR	+		+		+	+
sp|Q05655|KPCD_HUMAN	645	0.997263	105.17	S	ARLS(0.997)YS(0.003)DK	+	+	+	+	+	+
sp|Q05682|CALD1_HUMAN	789	0.999889	123.21	S	VTS(1)PTKV	+	+	+	+	+	+
sp|Q05D32|CTSL2_HUMAN	9	0.998042	58.268	S	KAS(0.998)QQS(0.002)NQIQTQR			+			+
sp|Q06210|GFPT1_HUMAN	261	0.973443	247.14	S	VDS(0.973)T(0.023)T(0.003)CLFPVEEK	+	+	+			+
sp|Q06265|EXOS9_HUMAN	306	0.984094	138.94	S	APIDT(0.016)S(0.984)DVEEK	+	+	+	+	+	+
sp|Q06587|RING1_HUMAN	229	0.956601	43.066	S	GGGAGGSSVGT(0.002)GGGGT(0.003)GGVGGGAGS(0.957)EDS(0.038)GDR				+		+
sp|Q07075|AMPE_HUMAN	9	1	40.058	S	NFAEREGS(1)K	+
sp|Q07157|ZO1_HUMAN	166	1	96.171	S	ERS(1)LS(1)PR	+		+	+	+	+
sp|Q07157|ZO1_HUMAN	168	1	96.171	S	ERS(1)LS(1)PR	+		+	+	+	+
sp|Q07157|ZO1_HUMAN	912	1	140.82	S	IDS(1)PGFKPASQQK	+	+	+	+	+	+
sp|Q07157|ZO1_HUMAN	1051	0.999928	48.527	S	QAS(1)RDLEQPTYR	+				+	+
sp|Q07157|ZO1_HUMAN	617	0.998685	124.04	S	S(0.999)REDLS(0.001)AQPVQTK	+	+	+	+	+	+
sp|Q07157|ZO1_HUMAN	175	0.999997	141.73	S	S(1)VAS(0.985)S(0.015)QPAKPTK	+		+	+	+	+
sp|Q07157|ZO1_HUMAN	178	0.999597	147.02	S	SVAS(1)S(1)QPAKPTK	+		+	+	+	+
sp|Q07157|ZO1_HUMAN	179	0.99991	110.98	S	S(0.007)VAS(0.993)S(1)QPAKPTK	+		+	+	+	+
sp|Q07343|PDE4B_HUMAN	140	0.839341	46.891	S	S(0.08)DS(0.839)DY(0.08)DLSPK	+	+	+	+	+	+
sp|Q07352|TISB_HUMAN	54	0.956115	62.042	S	RHS(0.956)VT(0.044)LPSSK	+	+		+		+
sp|Q07352|TISB_HUMAN	92	0.999998	94.692	S	SFS(1)EGGER	+		+		+	+
sp|Q07617|SPAG1_HUMAN	423	1	74.274	S	RAS(1)AAAAAGGGATGHPGGGQGAENPAGLK	+	+	+
sp|Q07666|KHDR1_HUMAN	20	0.949221	109.84	S	S(0.048)GS(0.949)MDPS(0.003)GAHPSVR	+	+	+	+	+	+
sp|Q07954|LRP1_HUMAN	4520	1	101.72	S	HS(1)LAS(0.966)T(0.034)DEKR	+		+	+	+	+
sp|Q07954|LRP1_HUMAN	4523	0.965756	101.72	S	HS(1)LAS(0.966)T(0.034)DEKR	+		+	+	+	+
sp|Q07955|SRSF1_HUMAN	234	0.999841	105.66	S	GS(1)PRY(0.005)S(0.995)PR	+	+	+	+	+	+
sp|Q07955|SRSF1_HUMAN	238	0.999681	105.66	S	S(0.002)RGS(0.997)PRY(0.002)S(1)PR	+	+	+	+	+	+
sp|Q07955|SRSF1_HUMAN	2	1	65.246	S	S(1)GGGVIR	+	+	+			+
sp|Q07955|SRSF1_HUMAN	231	0.999323	41.092	S	S(0.999)RGS(0.999)PRY(0.008)S(0.994)PR			+	+	+	+
sp|Q07955|SRSF1_HUMAN	199	0.999984	82.59	S	VDGPRS(1)PS(1)YGR	+	+	+	+	+	+
sp|Q07955|SRSF1_HUMAN	201	0.999712	79.81	S	VDGPRS(1)PS(1)YGR	+	+	+	+	+	+
sp|Q07955|SRSF1_HUMAN	205	0.996888	54.598	S	VDGPRS(0.997)PS(0.538)Y(0.469)GRS(0.997)R	+	+	+	+	+
sp|Q07960|RHG01_HUMAN	27	1	57.59	S	LAS(1)IDEK	+
sp|Q07960|RHG01_HUMAN	51	0.991077	66.285	S	S(0.004)S(0.004)S(0.991)PELVTHLK	+	+	+	+	+
sp|Q08170|SRSF4_HUMAN	431	1	105.2	S	EGRGES(1)ENAGTNQETR	+		+		+	+
sp|Q08334|I10R2_HUMAN	261	1	49.418	S	NS(1)LPQHLK	+	+		+	+	+
sp|Q08380|LG3BP_HUMAN	434	0.999327	53.211	S	KSQLVY(0.001)QS(0.999)R	+	+	+	+
sp|Q08495|DEMA_HUMAN	226	1	285.59	S	RGAEEEEEEEDDDS(1)GEEMK	+			+	+	+
sp|Q08495|DEMA_HUMAN	289	0.965072	54.982	S	S(0.017)S(0.017)S(0.965)LPAYGR			+			+
sp|Q08945|SSRP1_HUMAN	444	0.999996	111.79	S	EGMNPSYDEYADS(1)DEDQHDAYLER	+	+	+	+	+	+
sp|Q08999|RBL2_HUMAN	1068	0.996651	62.823	S	NET(0.003)MLS(0.997)PR				+	+	+
sp|Q08AD1|CAMP2_HUMAN	464	0.810263	46.89	S	S(0.12)IS(0.81)NEGLT(0.069)LNNSHVSK		+		+	+	+
sp|Q09472|EP300_HUMAN	12	1	40.066	S	AENVVEPGPPS(1)AK	+	+	+	+		+
sp|Q09472|EP300_HUMAN	1038	0.807419	117.43	S	TEIKEEEDQPSTS(0.002)AT(0.035)QS(0.155)S(0.807)PAPGQSK	+		+		+	+
sp|Q09666|AHNK_HUMAN	5110	1	143.25	S	FKAEAPLPS(1)PK	+	+	+	+	+	+
sp|Q09666|AHNK_HUMAN	5752	0.874712	96.143	S	AS(0.125)LGS(0.875)LEGEAEAEAS(0.553)S(0.447)PK					+	+
sp|Q09666|AHNK_HUMAN	177	0.890249	124.1	S	DIDIS(0.11)S(0.89)PEFK	+	+	+	+	+	+
sp|Q09666|AHNK_HUMAN	3360	0.85047	57.59	S	FNFS(0.85)GS(0.15)K					+	+
sp|Q09666|AHNK_HUMAN	93	1	94.882	S	S(1)PEPGQTWTR	+	+	+	+	+	+
sp|Q09666|AHNK_HUMAN	5731	0.999957	134.9	S	GGVTGS(1)PEASISGSK	+	+	+	+	+	+
sp|Q09666|AHNK_HUMAN	5739	0.841562	65.901	S	GGVTGSPEAS(0.007)IS(0.152)GS(0.842)KGDLK	+	+		+	+	+
sp|Q09666|AHNK_HUMAN	5841	0.99812	192.65	S	GHYEVT(0.002)GS(0.998)DDETGK	+	+	+	+	+	+
sp|Q09666|AHNK_HUMAN	5780	0.999938	146.67	S	HRS(1)NS(0.992)FS(0.008)DER	+	+	+	+	+	+
sp|Q09666|AHNK_HUMAN	5782	0.999955	146.67	S	SNS(1)FSDER	+	+	+	+	+	+
sp|Q09666|AHNK_HUMAN	5031	1	68.224	S	IHMS(1)GPK	+			+	+	+
sp|Q09666|AHNK_HUMAN	5448	1	40.589	S	IS(1)APNVDFNLEGPK	+	+	+		+	+
sp|Q09666|AHNK_HUMAN	135	1	214.26	S	LKS(1)EDGVEGDLGETQSR	+	+	+	+	+	+
sp|Q09666|AHNK_HUMAN	210	0.999976	246.12	S	LPS(1)GSGAAS(0.999)PT(0.001)GSAVDIR	+	+	+	+	+	+
sp|Q09666|AHNK_HUMAN	216	0.999199	269.16	S	LPSGSGAAS(0.999)PT(0.001)GSAVDIR	+	+	+	+	+	+
sp|Q09666|AHNK_HUMAN	220	0.910148	86.8	S	LPS(0.848)GS(0.152)GAAS(0.991)PT(0.098)GS(0.91)AVDIR				+	+	+
sp|Q09666|AHNK_HUMAN	5851	0.965912	51.013	S	LQGS(0.966)GVS(0.033)LAS(0.001)K			+	+	+
sp|Q09666|AHNK_HUMAN	4903	0.999811	63.216	S	LSGPS(1)LK				+		+
sp|Q09666|AHNK_HUMAN	4908	0.999981	71.555	S	MPS(1)LEISAPK	+	+	+	+	+	+
sp|Q09666|AHNK_HUMAN	332	0.999877	44.299	S	VS(1)APEVSVGHK				+	+	+
sp|Q0JRZ9|FCHO2_HUMAN	394	1	128.27	S	HS(1)PVQMNR	+	+	+	+	+	+
sp|Q0JRZ9|FCHO2_HUMAN	403	0.999999	105.4	S	NLS(1)NEELTK	+	+	+	+	+
sp|Q0VF96|CGNL1_HUMAN	202	0.769982	110.98	S	PSNSQPT(0.115)S(0.77)PS(0.115)LEDPAK	+	+		+	+	+
sp|Q0VF96|CGNL1_HUMAN	283	1	77.527	S	RQDS(1)AGPVLDGAR	+	+	+	+	+	+
sp|Q0ZGT2|NEXN_HUMAN	80	1	135.02	S	EMLAS(1)DDEEDVSSK	+	+	+	+	+	+
sp|Q0ZGT2|NEXN_HUMAN	357	0.986621	44.616	S	NMVVDDDS(0.987)PEMY(0.013)K	+	+	+			+
sp|Q0ZGT2|NEXN_HUMAN	365	0.999841	186.17	S	TIS(1)QEFLTPGK	+	+		+	+	+
sp|Q0ZGT2|NEXN_HUMAN	218	1	106.62	S	YEEQRPS(1)LK	+	+	+	+	+	+
sp|Q10570|CPSF1_HUMAN	766	0.856611	57.52	S	RS(0.143)S(0.857)QPPADRDPAPFR		+	+	+	+	+
sp|Q12789|TF3C1_HUMAN	1062	0.947657	120.31	S	KNS(0.948)S(0.05)T(0.002)DQGS(0.984)DEEGS(0.016)LQK	+				+
sp|Q12789|TF3C1_HUMAN	1068	0.999805	120.31	S	KNS(0.204)S(0.359)T(0.437)DQGS(1)DEEGSLQK	+	+	+	+	+	+
sp|Q12802|AKP13_HUMAN	1929	0.843986	80.245	S	FLS(0.001)HS(0.844)T(0.133)DS(0.022)LNK		+				+
sp|Q12802|AKP13_HUMAN	1565	1	71.692	S	HS(1)WGPGK	+	+	+		+	+
sp|Q12830|BPTF_HUMAN	1310	1	66.621	S	QNS(1)IENDIEEK	+	+	+	+	+	+
sp|Q12830|BPTF_HUMAN	216	1	66.27	S	S(1)PILEEK		+	+	+
sp|Q12846|STX4_HUMAN	117	0.994807	119.33	S	AIEPQKEEADENYNS(0.995)VNT(0.005)R	+	+	+	+	+	+
sp|Q12857|NFIA_HUMAN	280	0.999102	45.696	S	LKS(0.999)VEDEMDS(0.999)PGEEPFY(0.001)TGQGR	+	+	+	+	+	+
sp|Q12857|NFIA_HUMAN	287	0.999102	45.696	S	LKS(0.999)VEDEMDS(0.999)PGEEPFY(0.001)TGQGR	+	+	+	+	+	+
sp|Q12857|NFIA_HUMAN	265	0.999943	83.182	S	S(1)LPSTSSTSSTK				+	+	+
sp|Q12873|CHD3_HUMAN	1601	0.999119	55.656	S	MET(0.001)EADAPS(0.999)PAPS(1)LGER	+	+		+	+	+
sp|Q12873|CHD3_HUMAN	1605	0.99994	53.565	S	MET(0.001)EADAPS(0.999)PAPS(1)LGER	+	+		+	+
sp|Q12888|TP53B_HUMAN	1362	1	126.12	S	GGPGKLS(1)PR	+	+	+	+		+
sp|Q12888|TP53B_HUMAN	523	0.995993	164.2	S	LMLSTSEY(0.005)S(0.996)QS(0.999)PK	+	+	+	+	+	+
sp|Q12888|TP53B_HUMAN	525	0.999953	164.2	S	LMLSTSEY(0.005)S(0.995)QS(1)PK	+	+	+	+	+	+
sp|Q12888|TP53B_HUMAN	500	1	121.72	S	NS(1)PEDLGLSLTGDSCK	+	+	+		+	+
sp|Q12888|TP53B_HUMAN	1094	0.996336	43.291	S	QS(0.003)QQPMKPIS(0.996)PVKDPVS(0.951)PAS(0.049)QK	+	+	+	+	+
sp|Q12888|TP53B_HUMAN	1101	0.951256	43.291	S	QS(0.003)QQPMKPIS(0.996)PVKDPVS(0.951)PAS(0.049)QK	+	+	+	+	+
sp|Q12888|TP53B_HUMAN	265	1	84.658	S	SEDMPFS(1)PK	+	+	+	+	+	+
sp|Q12888|TP53B_HUMAN	380	0.795872	127.18	S	STPFIVPS(0.007)S(0.796)PT(0.198)EQEGR	+	+	+		+	+
sp|Q12888|TP53B_HUMAN	1317	0.999365	139	S	TSS(0.999)GTSLSAMHSSGSSGK	+	+	+	+	+	+
sp|Q12906|ILF3_HUMAN	382	0.989494	100.58	S	RPMEEDGEEKS(0.989)PS(0.011)K	+		+			+
sp|Q12912|IRAG2_HUMAN	459	0.962361	71.176	S	T(0.006)RKPS(0.962)LS(0.031)EK	+				+
sp|Q12929|EPS8_HUMAN	659	0.994276	129.17	S	QNS(0.994)S(0.005)S(0.001)SDSGGSIVR	+	+	+	+	+	+
sp|Q12929|EPS8_HUMAN	662	0.860876	102.64	S	QNS(0.986)S(0.018)S(0.094)S(0.861)DS(0.041)GGS(0.001)IVR	+	+	+	+	+
sp|Q12946|FOXF1_HUMAN	335	0.988659	98.353	S	YHS(0.001)QS(0.989)PS(0.011)MCDR				+		+
sp|Q12982|BNIP2_HUMAN	114	0.997289	114.31	S	KGS(0.997)IT(0.003)EYTAAEEK	+	+	+		+	+
sp|Q12983|BNIP3_HUMAN	160	0.861772	44.616	S	NS(0.012)S(0.127)QS(0.862)EEDDIER		+		+	+
sp|Q13017|RHG05_HUMAN	1173	0.977348	69.594	S	T(0.028)HS(0.977)DAS(0.993)DDEAFT(0.001)TSK	+	+	+	+	+	+
sp|Q13017|RHG05_HUMAN	1176	0.998951	69.594	S	T(0.038)HS(0.963)DAS(0.999)DDEAFTTSK	+	+	+	+	+	+
sp|Q13029|PRDM2_HUMAN	643	0.996743	45.161	S	T(0.003)AS(0.997)PPALPK		+
sp|Q13029|PRDM2_HUMAN	739	0.892352	52.784	S	T(0.051)S(0.052)S(0.892)PPS(0.201)S(0.799)PQHS(0.005)PALR	+	+	+	+	+	+
sp|Q13029|PRDM2_HUMAN	743	0.79932	52.784	S	T(0.051)S(0.052)S(0.892)PPS(0.201)S(0.799)PQHS(0.005)PALR		+	+			+
sp|Q13043|STK4_HUMAN	320	0.999998	104.89	S	EVDQDDEENS(1)EEDEMDSGTMVR	+	+	+	+	+	+
sp|Q13098|CSN1_HUMAN	474	1	134.88	S	EGS(1)QGELTPANSQSR	+	+	+	+	+	+
sp|Q13103|SPP24_HUMAN	96	0.971804	41.092	S	KDS(0.972)GEDPAT(0.028)CAFQR	+				+
sp|Q13129|RLF_HUMAN	634	0.892551	65.25	S	S(0.107)PS(0.893)AIPEQNHSLNDQAK	+	+		+	+	+
sp|Q13131|AAPK1_HUMAN	496	0.999997	143.03	S	SGS(1)VSNYR	+	+	+	+	+	+
sp|Q13136|LIPA1_HUMAN	239	0.846205	102.07	S	RS(0.153)S(0.846)DGS(0.991)LS(0.009)HEEDLAK	+	+	+	+	+	+
sp|Q13136|LIPA1_HUMAN	242	0.994083	102.07	S	RS(0.167)S(0.836)DGS(0.994)LS(0.003)HEEDLAK	+	+	+	+	+	+
sp|Q13144|EI2BE_HUMAN	544	1	121.68	S	GGS(1)PQMDDIK	+	+	+	+	+
sp|Q13177|PAK2_HUMAN	2	1	48.823	S	S(1)DNGELEDKPPAPPVR	+		+	+	+
sp|Q13177|PAK2_HUMAN	141	0.996589	94.692	S	YLS(0.997)FT(0.003)PPEK	+	+	+	+	+	+
sp|Q13185|CBX3_HUMAN	176	0.921276	79.693	S	LT(0.079)WHS(0.921)CPEDEAQ		+	+
sp|Q13185|CBX3_HUMAN	93	0.995444	135.08	S	S(0.995)LS(0.935)DS(0.064)ES(0.006)DDSK	+		+	+	+	+
sp|Q13185|CBX3_HUMAN	95	0.999297	234.24	S	SLS(0.999)DSESDDSK	+	+	+	+	+	+
sp|Q13188|STK3_HUMAN	385	0.960297	58.699	S	NAT(0.04)S(0.96)PQVQR		+
sp|Q13200|PSMD2_HUMAN	16	1	127	S	DKAPVQPQQS(1)PAAAPGGTDEKPSGK	+	+	+	+	+	+
sp|Q13200|PSMD2_HUMAN	361	0.991914	83.53	S	FGGS(0.992)GS(0.008)QVDSAR	+	+	+	+	+	+
sp|Q13206|DDX10_HUMAN	831	0.983361	85.146	S	S(0.017)NS(0.983)EVEDVGPTSHNR			+
sp|Q13207|TBX2_HUMAN	379	0.999859	58.015	S	AGAPLGRS(1)PAPDS(0.56)AS(0.377)PT(0.063)R	+	+	+	+	+	+
sp|Q13207|TBX2_HUMAN	705	1	95.094	S	ALS(1)PGRES(1)PK	+		+	+	+	+
sp|Q13207|TBX2_HUMAN	710	1	95.094	S	ALS(1)PGRES(1)PK	+		+	+	+	+
sp|Q13207|TBX2_HUMAN	676	0.997472	107.11	S	GALS(0.997)PS(0.002)GSAK	+		+	+	+	+
sp|Q13207|TBX2_HUMAN	360	1	83.617	S	SCAADS(1)DPEPER	+		+	+	+	+
sp|Q13242|SRSF9_HUMAN	189	0.996662	70.028	S	STS(0.997)Y(0.002)GYSR	+	+	+	+	+	+
sp|Q13242|SRSF9_HUMAN	193	0.998483	56.043	S	S(0.002)T(0.002)S(0.762)Y(0.234)GY(0.001)S(0.998)R		+	+	+	+	+
sp|Q13243|SRSF5_HUMAN	229	1	54.471	S	S(1)VS(1)RS(1)PVPEK	+		+	+	+
sp|Q13243|SRSF5_HUMAN	231	1	54.471	S	S(1)VS(1)RS(1)PVPEK	+		+	+	+
sp|Q13243|SRSF5_HUMAN	233	1	54.471	S	S(1)VS(1)RS(1)PVPEK	+		+	+	+
sp|Q13247|SRSF6_HUMAN	314	1	98.044	S	S(1)VS(1)PPPKR	+	+	+	+	+	+
sp|Q13247|SRSF6_HUMAN	316	1	98.044	S	S(1)VS(1)PPPKR	+	+	+	+	+	+
sp|Q13247|SRSF6_HUMAN	303	0.995422	104.17	S	S(0.005)NS(0.995)PLPVPPSK	+	+	+		+	+
sp|Q13263|TIF1B_HUMAN	19	0.999681	206.93	S	AASAAAASAAAASAASGS(1)PGPGEGSAGGEK	+	+	+	+	+	+
sp|Q13263|TIF1B_HUMAN	473	1	164.81	S	S(1)GEGEVSGLMR	+	+	+	+	+	+
sp|Q13330|MTA1_HUMAN	449	0.850279	40.066	S	S(0.15)NMS(0.85)PHGLPAR			+	+
sp|Q13336|UT1_HUMAN	12	0.995208	70.1	S	VDS(0.995)PT(0.005)MVR				+	+	+
sp|Q13404|UB2V1_HUMAN	146	0.999851	53.252	S	LPQPPEGQCYS(1)N	+				+	+
sp|Q13409|DC1I2_HUMAN	101	0.983217	114.34	S	SVSTPSEAGS(0.983)QDS(0.016)GDGAVGSR	+	+	+	+	+	+
sp|Q13422|IKZF1_HUMAN	445	0.999999	106.49	S	AASENS(1)QDALR	+		+	+	+	+
sp|Q13425|SNTB2_HUMAN	95	1	84.718	S	GLGPPS(1)PPAPPR	+	+		+	+	+
sp|Q13425|SNTB2_HUMAN	110	1	139.86	S	GPAGEAGAS(1)PPVR	+	+	+	+	+	+
sp|Q13425|SNTB2_HUMAN	393	0.875905	42.209	S	S(0.876)PS(0.123)LGS(0.001)DLTFATR					+	+
sp|Q13427|PPIG_HUMAN	687	0.999793	98.233	S	ADRDQS(1)PFSK	+	+	+	+	+	+
sp|Q13427|PPIG_HUMAN	356	1	57.175	S	S(1)ET(1)PPHWR	+	+	+	+	+	+
sp|Q13427|PPIG_HUMAN	744	1	43.794	S	KFDHES(1)S(1)PGT(1)DEDKS(1)G	+		+	+	+	+
sp|Q13427|PPIG_HUMAN	745	1	43.794	S	KFDHES(1)S(1)PGT(1)DEDKS(1)G	+		+	+	+	+
sp|Q13427|PPIG_HUMAN	753	1	43.794	S	KFDHES(1)S(1)PGT(1)DEDKS(1)G	+		+	+	+	+
sp|Q13427|PPIG_HUMAN	397	1	122.22	S	SELNEIKENQRS(1)PVR	+	+	+	+
sp|Q13428|TCOF_HUMAN	233	1	136.83	S	ASSVSTKES(1)PAR			+		+
sp|Q13428|TCOF_HUMAN	1350	1	183.37	S	KLS(1)GDQPAAR	+	+	+	+	+	+
sp|Q13428|TCOF_HUMAN	1227	0.982562	62.287	S	LDS(0.983)S(0.983)PS(0.031)VS(0.002)S(0.001)T(0.001)LAAK	+	+	+		+
sp|Q13428|TCOF_HUMAN	1228	0.982562	97.69	S	LDS(0.983)S(0.983)PS(0.031)VS(0.002)S(0.001)T(0.001)LAAK	+	+	+		+
sp|Q13428|TCOF_HUMAN	1378	0.993316	100.41	S	LGAGEGGEAS(0.007)VS(0.993)PEK	+	+	+
sp|Q13428|TCOF_HUMAN	381	0.993146	107.98	S	TSQVGAAS(0.007)APAKES(0.993)PR	+	+	+	+	+	+
sp|Q13435|SF3B2_HUMAN	431	1	46.663	S	GFEEEHKDS(1)DDDS(1)S(1)DDEQEK	+	+
sp|Q13435|SF3B2_HUMAN	435	1	46.663	S	GFEEEHKDS(1)DDDS(1)S(1)DDEQEK	+	+
sp|Q13435|SF3B2_HUMAN	436	1	46.663	S	GFEEEHKDS(1)DDDS(1)S(1)DDEQEK	+	+
sp|Q13439|GOGA4_HUMAN	266	0.999701	41.912	S	EENPES(1)DGEPVVEDGTSVK		+		+	+	+
sp|Q13439|GOGA4_HUMAN	41	0.99806	114.74	S	T(0.001)S(0.001)S(0.998)FTEQLDEGTPNR	+	+
sp|Q13442|HAP28_HUMAN	57	0.766144	51.503	S	KS(0.766)LDS(0.712)DES(0.521)EDEEDDYQQK						+
sp|Q13442|HAP28_HUMAN	60	0.999999	271.92	S	SLDS(1)DES(1)EDEEDDYQQKR	+	+	+	+	+	+
sp|Q13442|HAP28_HUMAN	63	1	271.92	S	KSLDS(1)DES(1)EDEEDDYQQK	+	+	+	+	+	+
sp|Q13443|ADAM9_HUMAN	758	0.997493	53.327	S	HVS(0.997)PVT(0.003)PPR		+		+	+	+
sp|Q13451|FKBP5_HUMAN	445	0.99301	46.318	S	GT(0.007)DS(0.993)QAMEEEKPEGHV	+		+
sp|Q13451|FKBP5_HUMAN	13	0.900766	48.704	S	NNEES(0.901)PT(0.089)AT(0.01)VAEQGEDITSK	+
sp|Q13459|MYO9B_HUMAN	1354	0.981645	151.99	S	RT(0.018)S(0.982)FSTSDVSK	+	+	+	+	+	+
sp|Q13459|MYO9B_HUMAN	1290	0.999109	105.38	S	VQEKPDS(0.999)PGGS(0.001)TQIQR	+	+	+	+	+	+
sp|Q13459|MYO9B_HUMAN	1267	0.999884	82.259	S	VSPPAPGS(1)APET(1)PEDK	+	+	+		+	+
sp|Q13469|NFAC2_HUMAN	221	0.999968	46.706	S	T(0.453)S(0.547)PIMS(1)PR	+		+	+	+	+
sp|Q13501|SQSTM_HUMAN	272	0.99873	80.609	S	S(0.058)RLT(0.942)PVS(0.999)PES(0.001)SSTEEK	+	+	+	+	+	+
sp|Q13523|PRP4B_HUMAN	87	1	66.644	S	EIIDAS(1)DKEGMS(1)PAKR	+	+	+	+	+	+
sp|Q13523|PRP4B_HUMAN	93	1	66.644	S	EIIDAS(1)DKEGMS(1)PAKR	+	+	+	+	+	+
sp|Q13523|PRP4B_HUMAN	277	1	134.56	S	KKS(1)PIINESR	+		+	+	+	+
sp|Q13523|PRP4B_HUMAN	354	1	56.359	S	S(1)LS(1)PKPR	+		+	+	+	+
sp|Q13523|PRP4B_HUMAN	356	1	56.359	S	S(1)LS(1)PKPR	+		+	+	+	+
sp|Q13523|PRP4B_HUMAN	427	1	65.423	S	S(1)KDAS(0.999)PINRWS(0.846)PT(0.155)R	+	+	+	+	+	+
sp|Q13523|PRP4B_HUMAN	431	0.999114	65.423	S	S(1)KDAS(0.999)PINRWS(0.846)PT(0.155)R	+	+	+	+	+	+
sp|Q13523|PRP4B_HUMAN	437	0.846128	65.423	S	S(1)KDAS(0.999)PINRWS(0.846)PT(0.155)R	+	+	+	+	+	+
sp|Q13523|PRP4B_HUMAN	366	1	112.84	S	S(1)RS(1)PLLNDRR	+	+	+		+	+
sp|Q13523|PRP4B_HUMAN	368	1	112.84	S	S(1)RS(1)PLLNDRR	+	+	+		+	+
sp|Q13523|PRP4B_HUMAN	292	1	99.283	S	S(1)RS(1)PVDLR	+	+	+	+	+	+
sp|Q13523|PRP4B_HUMAN	294	1	99.283	S	S(1)RS(1)PVDLR	+	+	+	+	+	+
sp|Q13523|PRP4B_HUMAN	578	0.988524	86.467	S	T(0.012)RS(0.989)PS(1)PDDILER	+	+	+	+	+	+
sp|Q13523|PRP4B_HUMAN	580	0.999963	86.467	S	T(0.012)RS(0.989)PS(1)PDDILER	+	+	+	+	+	+
sp|Q13547|HDAC1_HUMAN	421	1	156.67	S	IACEEEFS(1)DS(1)EEEGEGGRK	+	+	+	+	+	+
sp|Q13547|HDAC1_HUMAN	423	1	156.67	S	IACEEEFS(1)DS(1)EEEGEGGRK	+	+	+	+	+	+
sp|Q13557|KCC2D_HUMAN	472	0.960783	61.78	S	S(0.033)GS(0.961)PT(0.006)VPIK	+		+	+	+	+
sp|Q13563|PKD2_HUMAN	812	1	183.54	S	SLDDS(1)EEDDDEDSGHSSR	+	+	+	+	+	+
sp|Q13573|SNW1_HUMAN	224	1	103.26	S	GPPS(1)PPAPVMHS(0.883)PS(0.117)R	+	+	+	+	+	+
sp|Q13573|SNW1_HUMAN	232	0.969865	103.26	S	GPPS(1)PPAPVMHS(0.97)PS(0.03)R	+	+	+	+	+	+
sp|Q13576|IQGA2_HUMAN	16	0.999742	57.348	S	YGS(1)IVDDER	+	+	+
sp|Q13586|STIM1_HUMAN	257	1	133.32	S	AEQS(1)LHDLQER	+	+	+	+	+	+
sp|Q13586|STIM1_HUMAN	512	0.999926	46.926	S	LTEPQHGLGS(1)QR	+		+
sp|Q13586|STIM1_HUMAN	618	0.944055	102.78	S	S(0.049)HS(0.944)PS(0.006)S(0.001)PDPDTPSPVGDSR	+	+	+	+	+	+
sp|Q13595|TRA2A_HUMAN	236	0.999906	77.744	S	RRDS(1)YYDR	+					+
sp|Q13595|TRA2A_HUMAN	2	1	133.05	S	S(1)DVEENNFEGRES(1)R	+	+	+	+	+	+
sp|Q13595|TRA2A_HUMAN	14	1	48.477	S	S(1)DVEENNFEGRES(1)R	+	+		+	+
sp|Q13595|TRA2A_HUMAN	84	0.998915	57.164	S	S(0.999)RS(0.963)Y(0.052)T(0.985)PEY(0.001)R	+	+	+	+	+
sp|Q13595|TRA2A_HUMAN	86	0.970123	58.674	S	S(0.99)RS(0.97)Y(0.265)T(0.774)PEY(0.001)R	+	+	+	+	+	+
sp|Q13601|KRR1_HUMAN	3	0.998748	110.66	S	AS(0.999)PS(0.001)LERPEK	+	+	+		+
sp|Q13610|PWP1_HUMAN	50	0.951324	59.691	S	EKLQEEGGGS(0.951)DEEET(0.047)GS(0.001)PSEDGMQSAR	+		+			+
sp|Q13610|PWP1_HUMAN	485	0.999172	88.021	S	NS(0.001)S(0.999)ISGPFGSR	+	+	+	+		+
sp|Q13613|MTMR1_HUMAN	653	0.79238	64.565	S	GS(0.019)S(0.792)PS(0.174)HS(0.014)AT(0.001)SVHTSV	+	+	+			+
sp|Q13615|MTMR3_HUMAN	633	0.999159	64.64	S	RCS(0.999)DPS(0.001)LNEK				+	+	+
sp|Q13625|ASPP2_HUMAN	480	0.918304	72.2	S	KNQS(0.918)S(0.082)EDILR	+	+	+	+	+	+
sp|Q13769|THOC5_HUMAN	312	0.998915	91.123	S	ALFKPPEDS(0.001)QDDES(0.999)DS(1)DAEEEQTTK	+	+	+
sp|Q13769|THOC5_HUMAN	314	0.999676	91.123	S	ALFKPPEDS(0.001)QDDES(0.999)DS(1)DAEEEQTTK	+	+	+
sp|Q13796|SHRM2_HUMAN	1036	1	84.718	S	AQS(1)PGS(1)PLHAR	+	+	+	+	+	+
sp|Q13796|SHRM2_HUMAN	1039	1	84.718	S	AQS(1)PGS(1)PLHAR	+	+	+	+	+	+
sp|Q13813|SPTN1_HUMAN	1338	1	63.624	S	LGDS(1)HDLQR				+	+
sp|Q13813|SPTN1_HUMAN	1217	1	141.88	S	S(1)LQQLAEER	+	+	+	+	+	+
sp|Q13884|SNTB1_HUMAN	219	0.99995	50.827	S	KGS(0.025)PVS(0.031)EIGWET(0.945)PPPES(1)PR	+	+	+		+	+
sp|Q13895|BYST_HUMAN	98	1	103.5	S	MPQDGS(1)DDEDEEWPTLEK	+	+	+	+	+	+
sp|Q13905|RPGF1_HUMAN	360	0.984802	45.79	S	LS(0.01)KS(0.985)DEQLS(0.003)S(0.003)LDR	+	+	+	+	+
sp|Q14004|CDK13_HUMAN	437	0.99236	86.288	S	HS(0.008)S(0.992)IS(0.99)PS(0.005)T(0.005)LTLK	+	+	+	+	+	+
sp|Q14004|CDK13_HUMAN	439	0.992295	86.288	S	HS(0.026)S(0.974)IS(0.992)PS(0.004)T(0.003)LTLK	+	+	+	+	+	+
sp|Q14004|CDK13_HUMAN	342	0.986444	68.959	S	S(0.264)RKS(0.75)PS(0.986)PAGGGS(0.312)S(0.641)PYS(0.047)R		+	+
sp|Q14004|CDK13_HUMAN	395	0.999679	63.76	S	S(1)RS(0.995)PY(0.019)S(0.986)PVLR	+	+	+		+	+
sp|Q14004|CDK13_HUMAN	397	0.995124	63.76	S	S(1)RS(0.995)PY(0.019)S(0.986)PVLR	+	+	+		+	+
sp|Q14004|CDK13_HUMAN	400	0.991942	63.76	S	S(0.988)RS(0.993)PY(0.027)S(0.992)PVLR	+	+	+		+	+
sp|Q14005|IL16_HUMAN	922	0.991634	87.001	S	DPGVS(0.008)ES(0.992)PPPGR	+	+	+	+	+	+
sp|Q14005|IL16_HUMAN	322	0.80546	55.401	S	SLS(0.805)S(0.139)S(0.025)T(0.025)CIT(0.005)K				+
sp|Q14103|HNRPD_HUMAN	80	0.994985	128.52	S	IDASKNEEDEGHS(0.995)NS(0.502)S(0.503)PR	+		+	+	+	+
sp|Q14103|HNRPD_HUMAN	82	0.796607	175.56	S	IDASKNEEDEGHS(0.006)NS(0.797)S(0.197)PR	+		+	+	+	+
sp|Q14103|HNRPD_HUMAN	83	0.97206	428.05	S	IDASKNEEDEGHSNS(0.028)S(0.972)PR	+		+		+	+
sp|Q14123|PDE1C_HUMAN	469	0.814963	105.14	S	RS(0.184)S(0.815)LNS(0.001)ISSSDAK	+			+	+	+
sp|Q14137|BOP1_HUMAN	126	1	157.91	S	IGDEYAEDS(1)S(1)DEEDIR	+	+	+	+	+	+
sp|Q14137|BOP1_HUMAN	127	1	157.91	S	IGDEYAEDS(1)S(1)DEEDIR	+	+	+	+	+	+
sp|Q14151|SAFB2_HUMAN	513	1	71.501	S	HHS(1)VEIK					+	+
sp|Q14152|EIF3A_HUMAN	882	0.829797	96.143	S	LGDS(0.139)S(0.83)LS(0.031)R	+	+	+	+		+
sp|Q14153|FA53B_HUMAN	167	0.940507	40.715	S	S(0.013)S(0.013)S(0.941)FS(0.032)LPS(0.002)R		+	+	+	+	+
sp|Q14155|ARHG7_HUMAN	694	0.999996	80.69	S	KPS(1)DEEFASR	+	+	+	+	+	+
sp|Q14155|ARHG7_HUMAN;sp|Q15052|ARHG6_HUMAN	488	1	118.04	S	MS(1)GFIYQGK	+	+	+	+	+	+
sp|Q14160|SCRIB_HUMAN	1220	1	137.09	S	NS(1)LESISSIDR	+	+	+	+	+	+
sp|Q14160|SCRIB_HUMAN	1475	1	67.519	S	VQS(1)PEPPAPER	+	+	+		+	+
sp|Q14162|SREC_HUMAN	606	0.895672	55.213	S	RS(0.104)S(0.896)GELSSPLR		+	+		+	+
sp|Q14185|DOCK1_HUMAN	1681	1	98.507	S	S(1)QDKLDKDDLEK	+		+	+	+	+
sp|Q14195|DPYL3_HUMAN	522	0.999641	106.32	S	GS(1)PTRPNPPVR	+	+	+	+	+	+
sp|Q14195|DPYL3_HUMAN	568	0.917519	71.379	S	SNIT(0.082)S(0.918)LS		+
sp|Q14204|DYHC1_HUMAN	4368	0.998329	94.122	S	TDS(0.998)T(0.001)SDGRPAWMR	+	+	+	+	+	+
sp|Q14240|IF4A2_HUMAN	2	0.982085	68.657	S	S(0.982)GGS(0.018)ADYNR	+			+
sp|Q14240|IF4A2_HUMAN	5	0.962284	56.404	S	S(0.038)GGS(0.962)ADYNR		+
sp|Q14247|SRC8_HUMAN	405	1	161.99	S	T(0.002)QT(0.998)PPVS(1)PAPQPTEER	+	+	+	+	+	+
sp|Q14247|SRC8_HUMAN	418	0.942007	143.46	S	LPS(0.058)S(0.942)PVYEDAASFK	+	+	+	+	+	+
sp|Q14247|SRC8_HUMAN	261	0.999924	49.929	S	LQLHES(1)QKDYK	+	+	+
sp|Q14258|TRI25_HUMAN	100	0.791329	42.382	S	AS(0.209)APS(0.791)PNAQVACDHCLK	+			+
sp|Q14315|FLNC_HUMAN	2624	0.927535	46.844	S	GS(0.047)S(0.928)Y(0.003)S(0.015)S(0.008)IPK				+	+	+
sp|Q14315|FLNC_HUMAN	2233	0.99998	65.842	S	LGS(1)FGS(0.979)IT(0.021)R	+	+	+	+	+	+
sp|Q14315|FLNC_HUMAN	2236	0.979355	65.842	S	LGS(1)FGS(0.979)IT(0.021)R	+	+	+	+	+	+
sp|Q14498|RBM39_HUMAN	136	1	186.9	S	DKS(1)PVREPIDNLTPEER	+	+	+	+	+	+
sp|Q14498|RBM39_HUMAN	97	0.996942	78.903	S	Y(0.003)RS(0.997)PYSGPK	+	+	+	+	+	+
sp|Q14515|SPRL1_HUMAN	295	0.999994	110.38	S	HIQETEWQS(1)QEGK	+	+	+		+	+
sp|Q14515|SPRL1_HUMAN	92	0.999603	77.192	S	SSS(1)QELGLK	+	+			+	+
sp|Q14562|DHX8_HUMAN	460	0.999155	41.399	S	QS(0.001)MDMS(0.999)PIK	+	+		+	+	+
sp|Q14573|ITPR3_HUMAN	1832	0.999486	101.89	S	VAS(0.999)FS(0.001)IPGSSSR	+	+	+		+	+
sp|Q14643|ITPR1_HUMAN	1598	1	112.5	S	RDS(1)VLAASR	+	+	+	+	+	+
sp|Q14644|RASA3_HUMAN	833	0.98218	70.1	S	QQSET(0.002)S(0.006)T(0.01)HS(0.982)I	+	+	+	+	+	+
sp|Q14669|TRIPC_HUMAN	991	0.999783	53.569	S	DDSLDLS(1)PQGR			+	+
sp|Q14669|TRIPC_HUMAN	312	0.992475	82.85	S	S(0.008)ES(0.992)PPAELPSLR	+	+	+	+	+
sp|Q14669|TRIPC_HUMAN	1016	0.992132	67.418	S	Y(0.008)S(0.992)PPRDDDKVDNQAK			+	+		+
sp|Q14677|EPN4_HUMAN	227	1	46.578	S	DREDS(1)PERCS(1)DS(1)DEEK		+
sp|Q14677|EPN4_HUMAN	232	1	46.578	S	DREDS(1)PERCS(1)DS(1)DEEK		+
sp|Q14677|EPN4_HUMAN	234	1	46.578	S	DREDS(1)PERCS(1)DS(1)DEEK		+
sp|Q14678|KANK1_HUMAN	325	0.909102	76.262	S	S(0.082)Y(0.009)S(0.909)AGNASQLEQLSR			+
sp|Q14687|GSE1_HUMAN	826	0.999997	122.46	S	ERS(1)PS(0.978)PPT(0.022)IQSK	+	+	+	+	+	+
sp|Q14687|GSE1_HUMAN	828	0.998228	122.46	S	ERS(1)PS(0.998)PPT(0.002)IQSK	+	+	+	+	+	+
sp|Q14699|RFTN1_HUMAN	199	1	142.28	S	GDHAS(1)LENEKPGTGDVCSAPAGR	+	+		+	+	+
sp|Q14699|RFTN1_HUMAN	220	1	130.56	S	NQS(1)PEPSSGPR	+	+	+	+	+	+
sp|Q14739|LBR_HUMAN	99	0.996115	124.12	S	S(0.003)AS(0.996)AS(0.001)HQADIK	+		+			+
sp|Q14761|PTCA_HUMAN	99	0.89191	84.169	S	AELGS(0.892)T(0.108)DNDLER	+	+	+	+		+
sp|Q14764|MVP_HUMAN	445	1	64.04	S	S(1)LQPLAPR	+	+	+			+
sp|Q14767|LTBP2_HUMAN	250	0.993872	124.62	S	RS(0.006)S(0.994)AAGEGTLAR	+	+	+	+	+	+
sp|Q14789|GOGB1_HUMAN	2216	1	100.55	S	KFS(1)DAIQSK	+	+	+	+	+	+
sp|Q14839|CHD4_HUMAN	1535	0.883429	62.166	S	MS(0.001)QPGS(0.883)PS(0.115)PK	+	+		+	+	+
sp|Q14847|LASP1_HUMAN	146	0.999621	172.74	S	MGPSGGEGMEPERRDS(1)QDGSSYR	+	+	+	+	+	+
sp|Q14938|NFIX_HUMAN	265	0.999376	140.45	S	S(0.999)IT(0.001)S(0.988)PPS(0.004)T(0.005)S(0.001)T(0.001)TK	+	+	+	+	+	+
sp|Q14938|NFIX_HUMAN	268	0.987968	101.43	S	S(0.999)IT(0.001)S(0.988)PPS(0.004)T(0.005)S(0.001)T(0.001)TK		+		+	+	+
sp|Q14966|ZN638_HUMAN	1401	0.860976	91.867	S	AVIVS(0.139)S(0.861)PK	+	+	+	+
sp|Q14966|ZN638_HUMAN	508	0.998257	44.616	S	S(0.998)RS(0.998)PMHY(0.003)MYR	+	+	+	+	+	+
sp|Q14966|ZN638_HUMAN	510	0.998257	44.616	S	S(0.998)RS(0.998)PMHY(0.003)MYR	+	+	+	+	+	+
sp|Q14978|NOLC1_HUMAN	538	1	45.879	S	GS(1)PRPQAPK			+
sp|Q14980|NUMA1_HUMAN	1853	0.767378	83.862	S	ATS(0.096)S(0.767)T(0.132)QS(0.004)LAR			+	+	+	+
sp|Q14980|NUMA1_HUMAN	271	1	73.9	S	QAAS(1)PLEPK	+	+	+	+	+	+
sp|Q14980|NUMA1_HUMAN	1991	0.999933	50.425	S	RVS(1)LEPHQGPGTPESK	+	+	+		+
sp|Q14980|NUMA1_HUMAN	1757	0.964662	173.21	S	TQPDGTSVPGEPAS(0.965)PIS(0.035)QR	+	+	+	+	+	+
sp|Q15019|SEPT2_HUMAN	218	0.999974	96.903	S	IYHLPDAES(1)DEDEDFKEQTR		+	+	+	+	+
sp|Q15020|SART3_HUMAN	10	0.962945	72.417	S	ATAAETS(0.018)AS(0.963)EPEAES(0.018)K		+	+	+	+	+
sp|Q15042|RB3GP_HUMAN	537	0.979386	123.36	S	KT(0.016)S(0.979)AS(0.004)DVT(0.001)NIYPGDAGK	+	+	+		+
sp|Q15052|ARHG6_HUMAN	684	1	48.053	S	KDS(1)IPQVLLPEEEK		+	+	+	+
sp|Q15052|ARHG6_HUMAN	640	0.999996	72.958	S	KPS(1)EEEYVIR	+	+	+	+	+	+
sp|Q15054|DPOD3_HUMAN	307	0.964606	40.186	S	VALS(0.965)DDET(0.033)KET(0.002)ENMR	+			+	+	+
sp|Q15057|ACAP2_HUMAN	384	0.937726	60.918	S	SSPS(0.002)T(0.039)GS(0.938)LDS(0.018)GNES(0.003)K	+		+	+	+
sp|Q15059|BRD3_HUMAN	263	0.988228	67.385	S	S(0.012)ES(0.988)PPPLSDPK		+	+	+
sp|Q15061|WDR43_HUMAN	77	1	77.062	S	LQAKES(1)PQR	+		+		+
sp|Q15121|PEA15_HUMAN	116	1	103.31	S	QPS(1)EEEIIK	+	+	+	+	+	+
sp|Q15139|KPCD1_HUMAN	249	0.960472	49.097	S	S(0.03)NS(0.96)QS(0.008)Y(0.001)IGR	+	+	+		+	+
sp|Q15139|KPCD1_HUMAN	237	0.991252	63.073	S	SPS(0.991)ES(0.008)FIGR	+	+	+	+	+	+
sp|Q15149|PLEC_HUMAN	1435	1	58.172	S	AQLEPVAS(1)PAK	+		+	+	+	+
sp|Q15149|PLEC_HUMAN	720	0.995518	151.55	S	SDEGQLS(0.996)PAT(0.004)R	+	+	+	+	+	+
sp|Q15149|PLEC_HUMAN	4613	0.999955	140.8	S	GYYS(1)PYSVS(0.284)GS(0.119)GS(0.17)T(0.422)AGS(0.004)R	+	+	+	+	+	+
sp|Q15149|PLEC_HUMAN	4616	0.883203	79.022	S	GY(0.029)Y(0.105)S(0.823)PY(0.145)S(0.883)VS(0.612)GS(0.147)GS(0.124)T(0.114)AGS(0.019)R		+	+
sp|Q15149|PLEC_HUMAN	4618	0.844986	99.891	S	GYY(0.001)S(0.999)PYS(0.001)VS(0.845)GS(0.147)GS(0.003)T(0.003)AGSR	+	+		+	+	+
sp|Q15149|PLEC_HUMAN	4622	0.768476	94.882	S	GYYSPYS(0.006)VS(0.034)GS(0.062)GS(0.768)T(0.397)AGS(0.732)R	+	+			+	+
sp|Q15149|PLEC_HUMAN	4626	0.991352	146.3	S	GY(0.001)Y(0.017)S(0.685)PY(0.017)S(0.28)VSGSGS(0.001)T(0.008)AGS(0.991)R	+	+	+	+	+	+
sp|Q15149|PLEC_HUMAN	1732	1	44.309	S	S(1)LQEEHVAVAQLR	+	+	+	+	+	+
sp|Q15149|PLEC_HUMAN	4382	0.840019	65.118	S	S(0.84)RS(0.636)S(0.637)S(0.838)VGS(0.036)S(0.004)S(0.004)S(0.004)Y(0.001)PISPAVSR	+	+	+			+
sp|Q15149|PLEC_HUMAN	4386	0.983539	198.05	S	S(0.008)S(0.008)S(0.984)VGSSSSYPISPAVSR	+	+	+	+	+	+
sp|Q15149|PLEC_HUMAN	4389	0.999032	169.72	S	S(0.055)S(0.08)S(0.865)VGS(0.999)S(0.001)SSYPISPAVSR	+	+	+	+	+	+
sp|Q15149|PLEC_HUMAN	4396	0.998303	198.05	S	S(0.055)S(0.079)S(0.866)VGSSSSYPIS(0.998)PAVS(0.001)R	+	+	+	+	+	+
sp|Q15154|PCM1_HUMAN	65	0.994233	83.499	S	VTNDIS(0.994)PES(0.005)S(0.001)PGVGR	+	+	+	+		+
sp|Q15154|PCM1_HUMAN	68	0.885318	55.841	S	VT(0.005)NDIS(0.991)PES(0.885)S(0.119)PGVGR	+		+	+		+
sp|Q15185|TEBP_HUMAN	113	0.99904	58.32	S	DWEDDS(0.999)DEDMS(0.001)NFDR	+	+	+
sp|Q15276|RABE1_HUMAN	407	0.983765	108.63	S	AQS(0.984)T(0.016)DSLGTSGSLQSK	+	+	+	+	+	+
sp|Q15276|RABE1_HUMAN	410	0.91923	87.148	S	AQS(0.948)T(0.109)DS(0.919)LGT(0.019)S(0.003)GSLQSK	+	+	+	+	+	+
sp|Q15287|RNPS1_HUMAN	251	1	69.423	S	RFS(1)PPRR	+	+	+	+	+	+
sp|Q15311|RBP1_HUMAN	92	0.981313	46.178	S	RT(0.001)EGY(0.001)AAFQEDS(0.981)S(0.981)GDEAES(0.027)PS(0.009)K		+	+		+	+
sp|Q15311|RBP1_HUMAN	93	0.981313	46.178	S	RT(0.001)EGY(0.001)AAFQEDS(0.981)S(0.981)GDEAES(0.027)PS(0.009)K		+	+		+	+
sp|Q15311|RBP1_HUMAN	29	0.973751	136.38	S	TPS(0.974)S(0.026)EEISPTK	+	+	+	+	+	+
sp|Q6P1M3|L2GL2_HUMAN	653	1	79.906	S	SLRQS(1)FR	+	+	+	+	+	+
sp|Q15388|TOM20_HUMAN	135	1	141.73	S	IVS(1)AQS(1)LAEDDVE	+	+	+	+	+	+
sp|Q15388|TOM20_HUMAN	138	1	59.607	S	IVS(1)AQS(1)LAEDDVE	+	+	+	+	+	+
sp|Q15391|P2Y14_HUMAN	323	1	51.268	S	AQNDLDIS(1)R					+	+
sp|Q15417|CNN3_HUMAN	323	0.995213	54.471	S	DYQY(0.005)S(0.995)DQGIDY	+	+	+	+
sp|Q15424|SAFB1_HUMAN	383	0.96153	119.37	S	ESS(0.001)T(0.011)S(0.028)EGADQKMS(0.962)S(0.998)PEDDS(0.001)DTKR		+
sp|Q15424|SAFB1_HUMAN	384	0.997666	119.37	S	ESS(0.001)T(0.011)S(0.028)EGADQKMS(0.962)S(0.998)PEDDS(0.001)DTKR		+
sp|Q15424|SAFB1_HUMAN	601	1	92.611	S	S(1)VVS(1)FDKVK	+	+	+			+
sp|Q15424|SAFB1_HUMAN	604	1	104.43	S	S(1)VVS(1)FDKVK	+	+	+			+
sp|Q15435|PP1R7_HUMAN	12	1	92.939	S	GAGQQQS(1)QEMMEVDR	+	+	+
sp|Q15435|PP1R7_HUMAN	24	1	76.586	S	RVES(1)EES(1)GDEEGKK	+		+		+
sp|Q15435|PP1R7_HUMAN	27	1	76.586	S	RVES(1)EES(1)GDEEGKK	+		+		+
sp|Q15477|SKIV2_HUMAN	256	0.998827	113.69	S	AS(0.001)S(0.999)LEDLVLK	+	+	+	+	+	+
sp|Q15637|SF01_HUMAN	80	0.999944	113.23	S	TGDLGIPPNPEDRS(1)PS(0.999)PEPIYNS(0.001)EGK	+	+	+	+	+	+
sp|Q15637|SF01_HUMAN	82	0.999803	113.23	S	S(1)PS(1)PEPIYNSEGK	+	+	+	+	+	+
sp|Q15642|CIP4_HUMAN	296	0.999991	113.17	S	APS(1)DS(0.026)S(0.971)LGT(0.003)PSDGRPELR	+	+	+	+	+	+
sp|Q15642|CIP4_HUMAN	299	0.971136	113.17	S	APS(1)DS(0.026)S(0.971)LGT(0.003)PSDGRPELR	+	+	+	+	+	+
sp|Q15648|MED1_HUMAN	1479	0.997607	72.951	S	SYQNS(0.998)PS(0.115)S(0.884)DDGIRPLPEYS(0.001)T(0.001)EK	+		+
sp|Q15648|MED1_HUMAN	1482	0.88433	72.951	S	SYQNS(0.998)PS(0.115)S(0.884)DDGIRPLPEYS(0.001)T(0.001)EK	+		+
sp|Q15696|U2AFM_HUMAN	349	0.999553	52.49	S	DIYLS(1)PDR	+	+	+	+	+	+
sp|Q15700|DLG2_HUMAN	414	1	48.561	S	AVS(1)LEGEPR		+	+
sp|Q15746|MYLK_HUMAN	305	0.999995	76.655	S	GGS(1)PPWAANSQPQPPR	+	+	+	+	+	+
sp|Q15746|MYLK_HUMAN	1772	0.781901	46.514	S	KS(0.782)S(0.201)T(0.009)GS(0.008)PTSPLNAEK	+		+			+
sp|Q15746|MYLK_HUMAN	1773	0.999314	239.43	S	KS(0.001)S(0.999)TGSPTSPLNAEK	+	+	+	+	+	+
sp|Q15746|MYLK_HUMAN	1776	0.991605	87.566	S	KS(0.086)S(0.724)T(0.197)GS(0.992)PT(0.212)S(0.79)PLNAEK	+	+		+	+	+
sp|Q15746|MYLK_HUMAN	1779	0.921707	239.43	S	KSS(0.997)T(0.002)GSPT(0.078)S(0.922)PLNAEK	+	+	+	+	+	+
sp|Q15746|MYLK_HUMAN	947	1	44.311	S	KVHS(1)PQQVDFR			+	+
sp|Q15746|MYLK_HUMAN	1061	0.999988	59.84	S	PDENLKS(1)ASK	+	+	+	+	+	+
sp|Q15751|HERC1_HUMAN	1491	0.995085	67.726	S	S(0.002)ES(0.995)LT(0.003)AESR	+	+	+	+	+	+
sp|Q15759|MK11_HUMAN	271	0.997718	64.567	S	DLS(0.998)S(0.002)IFR	+		+	+	+	+
sp|Q15785|TOM34_HUMAN	186	1	61.435	S	NRVPS(1)AGDVEK	+	+	+	+		+
sp|Q15811|ITSN1_HUMAN	978	0.933917	86.497	S	S(0.033)T(0.033)S(0.934)MDSGSSESPASLK	+	+	+	+	+	+
sp|Q15836|VAMP3_HUMAN	44	1	135.6	S	DQKLS(1)ELDDR	+	+	+	+	+	+
sp|Q15836|VAMP3_HUMAN	11	0.847981	109	S	STGPTAAT(0.152)GS(0.848)NRR	+				+	+
sp|Q15884|F1892_HUMAN	275	0.953288	58.09	S	S(0.047)KS(0.953)DPVLHPSEER	+		+		+	+
sp|Q15942|ZYX_HUMAN	281	1	87.647	S	FS(1)PGAPGGSGSQPNQK		+	+			+
sp|Q15942|ZYX_HUMAN	267	0.999936	86.67	S	FS(1)PVTPK	+	+	+	+	+	+
sp|Q15942|ZYX_HUMAN	344	1	122.33	S	S(1)PGAPGPLTLK	+	+	+	+	+	+
sp|Q16186|ADRM1_HUMAN	405	1	61.11	S	DKKDEEEDMS(1)LD	+	+	+	+	+	+
sp|Q16204|CCDC6_HUMAN	240	1	84.842	S	LDQPVS(1)APPS(1)PR	+	+	+	+	+	+
sp|Q16204|CCDC6_HUMAN	244	1	84.842	S	LDQPVS(1)APPS(1)PR	+	+	+	+	+	+
sp|Q16513|PKN2_HUMAN	583	0.899966	105.19	S	AS(0.1)S(0.9)LGEIDESSELR	+	+	+	+		+
sp|Q16514|TAF12_HUMAN	51	0.999982	51.276	S	LS(1)PENNQVLTK	+	+	+	+	+	+
sp|Q16543|CDC37_HUMAN	377	0.999999	60.518	S	TGDEKDVS(1)V	+	+	+	+		+
sp|Q16566|KCC4_HUMAN	360	1	47.915	S	DPS(1)PIQDGNEDMK		+	+
sp|Q16625|OCLN_HUMAN	302	0.99999	68.82	S	NVS(1)AGT(1)QDVPSPPSDYVER	+	+	+	+	+	+
sp|Q16625|OCLN_HUMAN	313	0.996965	99.663	S	NVSAGTQDVPS(0.002)PPS(0.997)DY(0.001)VER	+	+	+	+	+	+
sp|Q16629|SRSF7_HUMAN	231	1	88.803	S	S(1)AS(1)PERMD	+	+	+	+	+	+
sp|Q16629|SRSF7_HUMAN	233	1	88.803	S	S(1)AS(1)PERMD	+	+	+	+	+	+
sp|Q16629|SRSF7_HUMAN	192	0.999991	104.2	S	YFQS(1)PS(1)R	+	+	+	+	+	+
sp|Q16629|SRSF7_HUMAN	194	0.999995	71.501	S	YFQS(1)PS(1)R	+	+	+	+	+	+
sp|Q16643|DREB_HUMAN	142	0.999844	126.24	S	LSS(1)PVLHR	+	+	+	+	+	+
sp|Q16643|DREB_HUMAN	339	0.997971	182.15	S	S(0.002)PS(0.998)DSSTASTPVAEQIER	+	+	+	+	+	+
sp|Q16666|IF16_HUMAN	106	0.987503	116.87	S	EVDAT(0.007)S(0.988)PAPS(0.004)T(0.001)SSTVK	+	+	+	+	+	+
sp|Q16666|IF16_HUMAN	153	0.99965	158.44	S	VSEEQTQPPS(1)PAGAGMSTAMGR	+	+	+	+	+	+
sp|Q16822|PCKGM_HUMAN	304	0.999998	57.019	S	YVAAAFPS(1)ACGK		+	+	+	+
sp|Q16851|UGPA_HUMAN	13	0.998593	44.765	S	AMS(0.999)QDGAS(0.001)QFQEVIR	+	+	+
sp|Q16875|F263_HUMAN	461	0.800329	57.525	S	RNS(0.8)VT(0.2)PLASPEPTK	+
sp|Q16891|MIC60_HUMAN	507	1	48.229	S	S(1)EFEQNLS(1)EK				+
sp|Q16891|MIC60_HUMAN	514	1	48.229	S	S(1)EFEQNLS(1)EK				+
sp|Q1KMD3|HNRL2_HUMAN	185	0.998124	178.91	S	AAEEQGDDQDS(0.998)EKS(0.002)KPAGSDGER	+		+			+
sp|Q1KMD3|HNRL2_HUMAN	161	1	209.85	S	REEDEPEERS(1)GDET(1)PGS(1)EVPGDK	+	+	+	+	+	+
sp|Q1KMD3|HNRL2_HUMAN	168	1	94.532	S	REEDEPEERS(1)GDET(1)PGS(1)EVPGDK	+	+	+	+	+	+
sp|Q29RF7|PDS5A_HUMAN	1305	1	69.331	S	AAVGQES(1)PGGLEAGNAK		+	+		+	+
sp|Q2M1Z3|RHG31_HUMAN	629	0.940221	73.887	S	EAGEMES(0.001)S(0.029)T(0.029)LQES(0.94)PR		+			+	+
sp|Q2M1Z3|RHG31_HUMAN	863	0.856842	43.282	S	GCGFPS(0.857)PT(0.143)R		+	+		+	+
sp|Q2M1Z3|RHG31_HUMAN	954	0.994505	100.38	S	QSHS(0.995)LDS(0.005)KPTVK					+	+
sp|Q2M1Z3|RHG31_HUMAN	1178	0.999828	59.673	S	RNS(1)APVSVSAVR		+	+	+	+	+
sp|Q2M2I8|AAK1_HUMAN	623	0.750525	137.95	S	VGSLT(1)PPS(0.751)S(0.249)PK	+	+	+	+	+	+
sp|Q2TAL5|SMTL2_HUMAN	344	0.984423	53.252	S	S(0.015)QS(0.984)FGVASASSIK			+		+	+
sp|Q2VPK5|CTU2_HUMAN	508	0.999843	73.466	S	DCLIEDS(1)DDEAGQS	+	+		+		+
sp|Q3KQU3|MA7D1_HUMAN	446	0.995942	44.203	S	QS(0.004)LPAS(0.996)PR	+	+	+
sp|Q3KQU3|MA7D1_HUMAN	112	0.819	49.993	S	RS(0.819)S(0.373)QPS(0.403)PT(0.403)AVPAS(0.001)DSPPTK		+				+
sp|Q3KQU3|MA7D1_HUMAN	113	0.878564	87.49	S	RS(0.126)S(0.879)QPS(0.974)PT(0.022)AVPASDSPPTK	+	+	+	+	+
sp|Q3KQU3|MA7D1_HUMAN	116	0.976286	87.49	S	RS(0.525)S(0.483)QPS(0.976)PT(0.015)AVPAS(0.001)DSPPTK	+	+	+	+		+
sp|Q3YBM2|T176B_HUMAN	245	0.959712	44.5	S	NLCGQS(0.02)S(0.02)QPLNEEGS(0.96)EKR	+	+	+		+	+
sp|Q49A26|GLYR1_HUMAN	130	0.999999	161.19	S	KLS(1)LSEGK	+	+	+	+	+	+
sp|Q4G0F5|VP26B_HUMAN	304	0.981443	107.65	S	S(0.019)MS(0.981)HQAAIASQR	+	+	+	+	+	+
sp|Q4G0J3|LARP7_HUMAN	337	0.999977	65.951	S	DIEIS(1)T(1)EEEKDTGDLK		+				+
sp|Q4G0J3|LARP7_HUMAN	298	0.956145	99.392	S	KRS(0.956)S(0.58)S(0.464)EDAESLAPR	+	+	+	+	+	+
sp|Q4G0J3|LARP7_HUMAN	299	0.790513	99.392	S	KRS(0.889)S(0.791)S(0.32)EDAESLAPR	+	+	+	+	+	+
sp|Q4G0J3|LARP7_HUMAN	258	0.907325	205.88	S	SRPT(0.093)S(0.907)EGS(0.997)DIES(0.002)T(0.001)EPQK	+	+	+	+	+	+
sp|Q4G0J3|LARP7_HUMAN	261	0.999545	205.88	S	SRPT(0.124)S(0.876)EGS(1)DIESTEPQK	+	+	+	+	+	+
sp|Q4KMQ2|ANO6_HUMAN	909	1	49.049	S	MIEAVDNNLRPKS(1)E	+	+	+	+	+	+
sp|Q4KMQ2|ANO6_HUMAN	256	0.999999	111.12	S	RQS(1)EDPSCPNER				+	+	+
sp|Q4L180|FIL1L_HUMAN	791	1	105.66	S	RIS(1)DPQVFSK	+	+	+	+	+	+
sp|Q4L180|FIL1L_HUMAN	1049	0.99997	284.74	S	SNS(1)NSSSVITTEDNK	+	+	+	+	+	+
sp|Q4VCS5|AMOT_HUMAN	4	0.999993	50.079	S	MRNS(1)EEQPS(0.68)GGT(0.68)T(0.64)VLQR	+	+	+			+
sp|Q4VX76|SYTL3_HUMAN	231	0.999393	132.97	S	SQS(0.999)DTAVNVTTR	+	+	+	+	+	+
sp|Q52LW3|RHG29_HUMAN	357	0.783366	122.46	S	AEEEHLS(0.001)S(0.215)S(0.783)GGLAK				+		+
sp|Q53EL6|PDCD4_HUMAN	76	0.984627	84.975	S	DS(0.001)GRGDS(0.985)VS(0.014)DSGSDALR	+		+
sp|Q53EL6|PDCD4_HUMAN	457	1	85.355	S	FVS(1)EGDGGR	+	+	+	+	+	+
sp|Q53EL6|PDCD4_HUMAN	94	0.766139	75.566	S	SGLTVPT(0.234)S(0.766)PK	+	+	+	+	+	+
sp|Q53EP0|FND3B_HUMAN	208	0.995116	52.247	S	LNS(0.995)PPS(0.002)S(0.002)IYK	+	+	+	+	+	+
sp|Q53EU6|GPAT3_HUMAN	68	0.999954	82.171	S	NSAS(1)VGIIQR	+	+	+			+
sp|Q53GS9|SNUT2_HUMAN	82	1	120.92	S	EVDEDS(1)EPEREVR	+	+	+	+	+	+
sp|Q53H47|SETMR_HUMAN	508	1	43.991	S	S(1)AQWLDQEEAPK	+	+	+	+	+	+
sp|Q53SF7|COBL1_HUMAN	256	0.904902	57.328	S	DQT(0.096)AS(0.905)APAT(1)PLVNK	+	+		+
sp|Q53SF7|COBL1_HUMAN	326	0.999904	125.73	S	SMS(1)VDETDKSPCEAGR	+	+	+	+	+	+
sp|Q53T59|H1BP3_HUMAN	139	0.999925	45.879	S	S(1)PGAAGLTSR	+	+	+	+	+	+
sp|Q53TN4|CYBR1_HUMAN	248	1	158.57	S	GS(1)MPAYSGNNMDKS(0.957)DS(0.043)ELNSEVAAR	+	+	+	+	+	+
sp|Q53TN4|CYBR1_HUMAN	260	0.993817	158.57	S	GS(1)MPAYS(0.001)GNNMDKS(0.994)DS(0.005)ELNSEVAAR	+	+	+	+	+	+
sp|Q53TN4|CYBR1_HUMAN	266	0.999986	79.492	S	SDSELNS(1)EVAAR	+	+	+	+	+	+
sp|Q53TN4|CYBR1_HUMAN	284	0.793418	220.32	S	NLALDEAGQRS(0.793)T(0.207)M	+	+	+	+	+	+
sp|Q58WW2|DCAF6_HUMAN	336	0.99024	44.616	S	DGEQS(0.99)PNVS(0.01)LMQR	+	+	+	+	+	+
sp|Q58WW2|DCAF6_HUMAN	657	0.991312	53.967	S	DS(0.016)ALQDT(0.993)DDS(0.991)DDDPVLIPGAR	+	+	+	+	+	+
sp|Q5BKZ1|ZN326_HUMAN	270	0.847846	95.477	S	ISLS(0.047)KS(0.848)PT(0.105)K	+	+	+	+	+	+
sp|Q5JRA6|TGO1_HUMAN	1906	0.994483	40.756	S	DEPPPAS(0.001)QS(0.001)T(0.001)S(0.001)QDCS(0.001)QALKQS(0.994)P	+			+	+	+
sp|Q5JSH3|WDR44_HUMAN	403	0.956619	72.707	S	EYVS(0.004)NDAAQS(0.957)DDEEKLQS(0.039)QPTDTDGGR	+	+	+		+	+
sp|Q5JSH3|WDR44_HUMAN	50	1	83.045	S	VGNES(1)PVQELK		+	+	+		+
sp|Q5JSH3|WDR44_HUMAN	561	0.969087	53.995	S	VS(0.969)PS(0.031)PSQESLSSSK	+	+		+	+	+
sp|Q5JSP0|FGD3_HUMAN	446	0.999949	48.423	S	S(1)LELQTR	+	+	+	+
sp|Q5JTD0|TJAP1_HUMAN	300	1	49.31	S	GS(1)PEEELPLPAFEK		+				+
sp|Q5JTD0|TJAP1_HUMAN	545	0.944601	83.54	S	KDS(0.945)LT(0.055)QAQEQGNLLN	+	+	+	+	+
sp|Q5JTV8|TOIP1_HUMAN	154	0.999836	89.634	S	GLRDS(1)HS(1)S(1)EEDEASSQTDLSQTISK	+	+	+	+	+	+
sp|Q5JTV8|TOIP1_HUMAN	156	0.999836	148.49	S	GLRDS(1)HS(1)S(1)EEDEASSQTDLSQTISK	+	+	+	+	+	+
sp|Q5JTV8|TOIP1_HUMAN	157	0.999836	148.49	S	GLRDS(1)HS(1)S(1)EEDEASSQTDLSQTISK	+	+	+	+	+	+
sp|Q5JTV8|TOIP1_HUMAN	315	0.979092	167.89	S	SELGNQS(0.979)PS(0.017)T(0.003)S(0.001)SR			+	+	+	+
sp|Q5SNT2|TM201_HUMAN	441	0.805238	50.207	S	RT(0.131)S(0.805)PS(0.049)S(0.014)LPGR	+		+	+	+	+
sp|Q5SRE5|NU188_HUMAN	1709	0.825956	53.278	S	GAPS(0.13)S(0.826)PAT(0.044)GVLPS(0.999)PQGK					+	+
sp|Q5SRE5|NU188_HUMAN	1717	0.999427	53.278	S	GAPS(0.13)S(0.826)PAT(0.044)GVLPS(0.999)PQGK						+
sp|Q5SW79|CE170_HUMAN	1165	0.983574	76.143	S	S(0.984)DS(0.016)EATISR	+	+	+
sp|Q5T011|SZT2_HUMAN	1642	0.938781	46.158	S	S(0.014)T(0.014)S(0.939)ES(0.026)S(0.005)AS(0.001)FPR		+
sp|Q5T0N5|FBP1L_HUMAN	501	0.999843	107.07	S	ES(1)PEGSYTDDANQEVR	+	+	+	+		+
sp|Q5T0N5|FBP1L_HUMAN	295	0.999911	105.65	S	TIS(1)DGTISASK	+	+	+	+	+
sp|Q5T1M5|FKB15_HUMAN	619	1	105.14	S	NNS(1)LQTATENTQAR	+	+	+	+	+	+
sp|Q5T1M5|FKB15_HUMAN	956	0.999958	161.48	S	RPS(1)QEQSASASSGQPQAPLNR	+	+	+	+	+	+
sp|Q5T1M5|FKB15_HUMAN	1164	0.99871	133.98	S	S(0.392)S(0.609)LS(0.999)GDEEDELFK	+	+	+	+	+	+
sp|Q5T200|ZC3HD_HUMAN	643	0.846984	90.614	S	DQRPS(0.153)S(0.847)PIR	+	+	+			+
sp|Q5T200|ZC3HD_HUMAN	845	0.999377	59.539	S	EHS(0.999)PDS(0.985)DAY(0.019)NS(0.997)GDDKNEK	+	+	+	+	+	+
sp|Q5T200|ZC3HD_HUMAN	848	0.984777	59.539	S	EHS(0.999)PDS(0.985)DAY(0.019)NS(0.997)GDDKNEK	+	+	+	+	+	+
sp|Q5T200|ZC3HD_HUMAN	853	0.997119	59.539	S	EHS(0.999)PDS(0.985)DAY(0.019)NS(0.997)GDDKNEK	+	+	+	+	+	+
sp|Q5T200|ZC3HD_HUMAN	198	1	86.014	S	KEVS(1)PEVVR	+	+	+	+	+	+
sp|Q5T200|ZC3HD_HUMAN	238	0.972835	48.704	S	KT(0.024)S(0.973)AVS(0.535)S(0.468)PLLDQQR	+	+	+	+	+	+
sp|Q5T200|ZC3HD_HUMAN	242	0.852282	90.926	S	TSAVS(0.148)S(0.852)PLLDQQR		+		+	+	+
sp|Q5T200|ZC3HD_HUMAN	77	0.999995	111.86	S	S(1)PERPTGDLR	+	+	+	+	+	+
sp|Q5T200|ZC3HD_HUMAN	370	0.998293	67.866	S	S(0.998)AS(0.988)PY(0.013)PS(0.001)HS(0.009)LS(0.53)S(0.46)PQR	+	+	+	+	+	+
sp|Q5T200|ZC3HD_HUMAN	372	0.99167	67.866	S	S(0.996)AS(0.992)PY(0.011)PS(0.002)HS(0.035)LS(0.512)S(0.451)PQR	+	+	+	+	+	+
sp|Q5T200|ZC3HD_HUMAN	207	0.997672	60.55	S	S(0.002)KLS(0.998)PS(0.985)PS(0.015)LRK	+	+	+	+	+	+
sp|Q5T200|ZC3HD_HUMAN	209	0.985134	60.55	S	S(0.002)KLS(0.998)PS(0.985)PS(0.015)LRK	+	+	+	+	+	+
sp|Q5T200|ZC3HD_HUMAN	875	0.972214	43.282	S	S(0.972)LS(0.978)PS(0.047)HLT(0.003)EDR	+
sp|Q5T200|ZC3HD_HUMAN	877	0.988208	84.289	S	S(0.01)LS(0.988)PS(0.001)HLTEDR	+	+	+	+	+	+
sp|Q5T200|ZC3HD_HUMAN	318	0.998529	90.464	S	S(0.001)T(0.001)S(0.999)PAGQHHS(0.96)PIS(0.019)S(0.021)R	+	+	+	+	+	+
sp|Q5T200|ZC3HD_HUMAN	325	0.960189	90.464	S	S(0.004)T(0.005)S(0.991)PAGQHHS(0.96)PIS(0.033)S(0.007)R	+	+	+	+	+	+
sp|Q5T200|ZC3HD_HUMAN	265	1	73.848	S	T(1)PS(1)PPPPIPEDIALGK	+	+	+		+	+
sp|Q5T200|ZC3HD_HUMAN	356	0.996383	58.37	S	T(1)PS(0.996)PS(0.004)YQR	+	+	+	+	+	+
sp|Q5T3F8|CSCL2_HUMAN	111	0.992481	109.84	S	LT(0.007)S(0.992)VS(0.146)S(0.771)S(0.083)VDFDQR	+	+	+	+	+	+
sp|Q5T3F8|CSCL2_HUMAN	114	0.770503	109.84	S	LT(0.007)S(0.992)VS(0.146)S(0.771)S(0.083)VDFDQR	+	+		+	+	+
sp|Q5T4S7|UBR4_HUMAN	2719	0.922169	163.84	S	HVTLPS(0.078)S(0.922)PR	+	+	+	+	+	+
sp|Q5T4S7|UBR4_HUMAN	2722	0.867005	48.388	S	HVT(0.058)LPS(0.591)S(0.616)PRS(0.867)NT(0.867)PMGDKDDDDDDDADEK	+	+			+	+
sp|Q5T5C0|STXB5_HUMAN	782	0.915096	56.514	S	S(0.01)S(0.011)S(0.915)VT(0.153)S(0.908)IDKES(0.002)R	+	+	+		+	+
sp|Q5T5C0|STXB5_HUMAN	785	0.907865	56.514	S	S(0.01)S(0.011)S(0.915)VT(0.153)S(0.908)IDKES(0.002)R	+		+		+	+
sp|Q5T7W0|ZN618_HUMAN	429	1	49.3	S	S(1)PPAVVEEK	+	+	+		+
sp|Q5T8P6|RBM26_HUMAN	127	0.999502	105.13	S	LNHS(1)PPQSSSR	+		+	+	+	+
sp|Q5T8P6|RBM26_HUMAN	518	0.993764	52.278	S	T(0.006)NS(0.994)PGFQK	+		+	+	+
sp|Q5TAQ9|DCAF8_HUMAN	99	1	114.15	S	VHDRS(1)EEEEEEEEEEEEEQPR	+	+	+	+	+	+
sp|Q5TBA9|FRY_HUMAN	2510	0.97783	44.616	S	QLS(0.056)GS(0.45)T(0.516)PS(0.978)LNK					+	+
sp|Q5TBA9|FRY_HUMAN	1983	0.999982	71.379	S	SFS(1)VPKK			+
sp|Q5TCZ1|SPD2A_HUMAN	1038	0.969104	41.092	S	AAS(0.969)QGS(0.026)DS(0.005)PLLPAQR		+	+		+	+
sp|Q5TCZ1|SPD2A_HUMAN	547	0.936326	103.04	S	EAEEGPTGAS(0.016)ES(0.048)QDS(0.936)PR	+	+	+		+	+
sp|Q5TCZ1|SPD2A_HUMAN	1002	0.982477	56.225	S	NES(0.982)LT(0.017)ATDGLR		+	+
sp|Q5TGY3|AHDC1_HUMAN	1399	0.993015	62.891	S	AY(0.005)S(0.993)PT(0.186)CS(0.726)PT(0.089)LGFK	+	+	+
sp|Q5TH69|BIG3_HUMAN	632	0.830407	78.088	S	SDVS(0.004)DIGS(0.83)DNCS(0.165)LADEEQTPR	+	+				+
sp|Q5TH69|BIG3_HUMAN	2100	0.774482	52.265	S	S(0.359)GS(0.47)T(0.264)GS(0.774)S(0.128)LS(0.004)VSVR	+	+	+	+	+
sp|Q5THJ4|VP13D_HUMAN	1765	0.814399	48.759	S	EVQDKDY(0.009)PLT(0.991)PPPS(0.814)PT(0.186)VDEPK	+		+		+
sp|Q5THJ4|VP13D_HUMAN	2435	0.927608	48.044	S	NS(0.017)S(0.928)S(0.053)ES(0.002)AIVPK	+		+	+		+
sp|Q5TZA2|CROCC_HUMAN	1451	1	55.763	S	APS(1)PAPRPVPGS(1)PAR	+	+	+		+	+
sp|Q5TZA2|CROCC_HUMAN	1460	1	55.763	S	PVPGS(1)PAR	+	+	+	+	+	+
sp|Q5TZA2|CROCC_HUMAN	494	0.998522	48.704	S	GLS(0.359)GQRT(0.642)PS(0.999)PPR	+	+	+	+	+	+
sp|Q5U651|RAIN_HUMAN	292	0.999384	60.348	S	AAS(0.999)GGAALAS(0.001)PGPGTGSGAPAGSGGK	+		+	+	+	+
sp|Q5U651|RAIN_HUMAN	962	0.999945	101.54	S	HGPPVATS(1)P				+	+	+
sp|Q5U651|RAIN_HUMAN	328	0.998296	70.488	S	S(0.002)VS(0.998)ELS(1)LQGR	+	+		+	+	+
sp|Q5U651|RAIN_HUMAN	331	0.999996	70.488	S	S(0.002)VS(0.998)ELS(1)LQGR	+	+		+	+	+
sp|Q5UIP0|RIF1_HUMAN	1688	0.999578	53.001	S	DS(1)FDNCSLGESSK	+	+	+
sp|Q5UIP0|RIF1_HUMAN	1579	1	178.67	S	SNES(1)VDIQDQEEK	+	+	+	+	+	+
sp|Q5VSL9|STRP1_HUMAN	335	1	190.82	S	AAS(1)PPASASDLIEQQQK	+	+	+	+	+	+
sp|Q5VT25|MRCKA_HUMAN	1721	0.997355	51.268	S	S(0.001)LS(0.997)LES(0.001)T(0.001)DR	+		+		+	+
sp|Q5VT25|MRCKA_HUMAN	1629	0.992675	51.286	S	S(0.007)MS(0.993)ASSGLSAR	+	+	+		+	+
sp|Q5VT52|RPRD2_HUMAN	374	0.999998	171.67	S	DVEDMELS(1)DVEDDGSK	+	+	+	+	+	+
sp|Q5VTL8|PR38B_HUMAN	527	1	188.9	S	RRS(1)QS(1)IEQESQEK	+	+	+	+	+	+
sp|Q5VTL8|PR38B_HUMAN	529	1	188.9	S	RRS(1)QS(1)IEQESQEK	+	+	+	+	+	+
sp|Q5VTR2|BRE1A_HUMAN	138	0.973086	112.17	S	ALVVPEPEPDS(0.027)DS(0.973)NQER	+	+	+		+	+
sp|Q5VUA4|ZN318_HUMAN	709	1	46.37	S	NS(1)PPFLK	+	+	+	+	+	+
sp|Q5VUA4|ZN318_HUMAN	89	1	49.35	S	RGS(1)PS(1)PPR	+		+	+		+
sp|Q5VUA4|ZN318_HUMAN	91	1	49.35	S	RGS(1)PS(1)PPR	+		+	+		+
sp|Q5VUA4|ZN318_HUMAN	2030	0.99899	48.659	S	VS(0.999)PAHRS(0.972)PT(0.029)VLCQK	+	+	+	+	+	+
sp|Q5VUA4|ZN318_HUMAN	2035	0.972395	48.659	S	VS(0.999)PAHRS(0.972)PT(0.029)VLCQK	+	+	+	+	+	+
sp|Q5VV41|ARHGG_HUMAN	230	0.986575	116.35	S	GLNT(0.003)S(0.01)QES(0.987)DDDILDESSSPEGTQK	+	+	+		+	+
sp|Q5VWQ8|DAB2P_HUMAN	702	0.999745	94.692	S	LPS(1)PTPENK	+			+	+	+
sp|Q5VZ89|DEN4C_HUMAN	1623	0.991072	51.268	S	IS(0.003)S(0.991)VPNS(0.003)LS(0.003)K		+	+			+
sp|Q5VZ89|DEN4C_HUMAN	1278	0.852239	97.057	S	RS(0.148)S(0.852)LPLDHGSPAQENPESEK	+	+				+
sp|Q5VZ89|DEN4C_HUMAN	1046	0.987951	47.559	S	S(0.005)CS(0.988)FS(0.005)S(0.001)ESR	+		+	+		+
sp|Q5VZ89|DEN4C_HUMAN	741	1	51.346	S	S(1)PPLMAK	+	+	+	+	+	+
sp|Q5VZ89|DEN4C_HUMAN	1325	0.982721	54.066	S	S(0.006)T(0.006)S(0.983)LS(0.004)ALVR	+	+	+	+	+	+
sp|Q5VZK9|CARL1_HUMAN	1288	0.973637	72.433	S	TASRPDDIPDS(0.974)PS(0.535)S(0.491)PK	+	+	+	+	+	+
sp|Q5VZK9|CARL1_HUMAN	1291	0.943944	72.433	S	TASRPDDIPDS(0.933)PS(0.123)S(0.944)PK	+	+	+		+	+
sp|Q5VZL5|ZMYM4_HUMAN	1542	0.997171	156.08	S	AKS(0.003)EDS(0.997)DVELS(1)D	+	+	+			+
sp|Q5VZL5|ZMYM4_HUMAN	1547	1	156.08	S	AKS(0.003)EDS(0.997)DVELS(1)D	+	+	+			+
sp|Q5VZL5|ZMYM4_HUMAN	122	0.99996	164.53	S	VTQHES(1)DNENEIQIQNK	+	+	+	+	+	+
sp|Q5ZPR3|CD276_HUMAN	525	0.988683	116.71	S	HS(0.011)DS(0.989)KEDDGQEIA	+	+	+	+	+	+
sp|Q63HR2|TNS2_HUMAN	830	0.999796	164.2	S	AGS(1)IS(0.939)PGS(0.061)PPYPQSR				+	+	+
sp|Q63HR2|TNS2_HUMAN	832	0.999964	177.38	S	AGSIS(1)PGSPPYPQSR	+	+		+	+	+
sp|Q63HR2|TNS2_HUMAN	820	0.994367	54.898	S	GY(0.006)PS(0.994)PGAHS(1)PR						+
sp|Q63HR2|TNS2_HUMAN	825	0.999969	59.185	S	GY(0.006)PS(0.994)PGAHS(1)PR				+		+
sp|Q63HR2|TNS2_HUMAN	102	0.983426	115.78	S	IEHLGS(0.983)T(0.017)K	+		+	+	+	+
sp|Q63HR2|TNS2_HUMAN	931	0.994579	93.556	S	QDT(0.003)RS(0.995)PT(0.002)SAPTQR				+	+	+
sp|Q63ZY3|KANK2_HUMAN	356	1	109.84	S	AQS(1)LEPYGTGLR	+	+	+	+	+	+
sp|Q63ZY3|KANK2_HUMAN	540	1	42.338	S	ERVPS(1)VAEAPQLR		+	+			+
sp|Q63ZY3|KANK2_HUMAN	406	0.999839	108.3	S	KIS(1)ITER	+	+	+	+	+	+
sp|Q9Y4E1|WAC2C_HUMAN	333	1	110.41	S	RT(1)PS(1)DDEEDNLFAPPK	+	+	+	+
sp|Q659C4|LAR1B_HUMAN	340	1	70.942	S	IGS(1)PLS(1)PK	+	+	+	+	+	+
sp|Q659C4|LAR1B_HUMAN	343	1	70.942	S	IGS(1)PLS(1)PK	+	+	+	+	+	+
sp|Q66K74|MAP1S_HUMAN	759	0.98089	64.68	S	AVPMAPAPAS(0.981)PGS(0.015)S(0.004)NDSSAR	+	+	+	+	+
sp|Q66K74|MAP1S_HUMAN	657	0.999945	57.859	S	LSLS(1)PLR	+		+
sp|Q66K74|MAP1S_HUMAN	640	0.995647	57.434	S	PRT(1)PS(0.996)PES(0.004)HR					+	+
sp|Q66K74|MAP1S_HUMAN	321	0.999997	68.034	S	SEVAAGGGS(1)WDDR	+	+	+
sp|Q66PJ3|AR6P4_HUMAN	332	1	218.68	S	S(1)AGEEEDGPVLTDEQK	+	+	+	+	+	+
sp|Q676U5|A16L1_HUMAN	287	0.965628	47.931	S	S(0.966)VS(0.027)S(0.007)FPVPQDNVDTHPGSGK	+	+	+
sp|Q68CZ2|TENS3_HUMAN	1149	0.995181	57.136	S	AS(0.004)EAAS(0.995)PLPDS(0.001)PGDK	+	+	+	+	+	+
sp|Q68CZ2|TENS3_HUMAN	1154	0.999635	91.812	S	ASEAASPLPDS(1)PGDK	+	+	+	+	+	+
sp|Q68CZ2|TENS3_HUMAN	1441	1	46.462	S	VMIGS(1)PK	+	+	+		+
sp|Q68D10|SPT2_HUMAN	344	0.993998	44.318	S	S(0.994)LS(0.006)HPSHSR	+	+	+	+	+
sp|Q68DK2|ZFY26_HUMAN	297	0.771436	44.089	S	AT(0.001)AS(0.228)GKVS(0.771)PDHLDPER	+	+	+	+
sp|Q69YN4|VIR_HUMAN	1578	0.798196	122.51	S	SFLSEPS(0.798)S(0.202)PGR	+					+
sp|Q69YN4|VIR_HUMAN	1579	0.934046	144.1	S	SFLSEPS(0.066)S(0.934)PGR		+	+			+
sp|Q69YQ0|CYTSA_HUMAN	220	0.99802	64.723	S	AQLGINEDHS(0.998)EGDEKS(0.002)EK	+		+	+	+	+
sp|Q69YQ0|CYTSA_HUMAN	887	0.999977	89.301	S	HS(1)ISGPISTSK	+	+	+	+	+	+
sp|Q69YQ0|CYTSA_HUMAN	832	0.863045	152.99	S	RS(0.039)S(0.863)T(0.039)S(0.03)S(0.03)EPTPTVK	+	+	+		+	+
sp|Q6DD88|ATLA3_HUMAN	535	1	114.56	S	DAVVGRPS(1)MDKK	+	+	+	+	+	+
sp|Q6FI81|CPIN1_HUMAN	183	0.858096	72.644	S	KS(0.138)S(0.858)PS(0.003)VKPAVDPAAAK			+			+
sp|Q6GYQ0|RGPA1_HUMAN	860	0.998621	68.83	S	RGS(0.999)S(0.995)PGS(0.007)LEIPK	+	+	+	+	+	+
sp|Q6GYQ0|RGPA1_HUMAN	861	0.996368	68.83	S	RGS(0.998)S(0.996)PGS(0.006)LEIPK	+	+	+	+		+
sp|Q6H8Q1|ABLM2_HUMAN	364	0.797973	65.092	S	T(0.086)S(0.086)S(0.798)PS(0.023)S(0.005)T(0.001)GSVSLGR	+	+	+	+	+	+
sp|Q6IAA8|LTOR1_HUMAN	27	0.798872	50.284	S	LLLDPS(0.101)S(0.799)PPT(0.101)K	+	+	+	+	+
sp|Q6IQ22|RAB12_HUMAN	21	0.997148	41.202	S	AGGGGGLGAGS(0.997)PALS(0.003)GGQGR	+			+	+	+
sp|Q6IQ23|PKHA7_HUMAN	903	0.958471	86.498	S	KVT(0.042)S(0.958)PLQS(0.984)PT(0.016)K	+	+	+	+	+
sp|Q6IQ23|PKHA7_HUMAN	907	0.98869	86.498	S	KVT(0.073)S(0.927)PLQS(0.989)PT(0.011)K	+	+	+	+	+
sp|Q6IQ26|DEN5A_HUMAN	193	0.981747	49.35	S	FNS(0.982)Y(0.016)DIS(0.002)R		+	+	+	+
sp|Q6JBY9|CPZIP_HUMAN	216	0.999217	60.474	S	APGS(0.999)PLS(0.001)SEGAAGEGVR	+	+	+	+	+	+
sp|Q6JBY9|CPZIP_HUMAN	298	1	45.363	S	CGS(1)PREEKPAGEEAEMEK	+			+	+	+
sp|Q6JBY9|CPZIP_HUMAN	177	0.976715	56.951	S	S(0.977)QS(0.023)DCGELGDFR	+		+	+	+	+
sp|Q6JBY9|CPZIP_HUMAN	179	0.999402	170.79	S	S(0.001)QS(0.999)DCGELGDFR	+	+	+	+	+	+
sp|Q6JBY9|CPZIP_HUMAN	268	0.835587	99.663	S	RS(0.164)S(0.836)EEVDGQHPAQEEVPESPQTSGPEAENR	+	+	+		+
sp|Q6KC79|NIPBL_HUMAN	2658	0.998874	81.494	S	AITS(0.001)LLGGGS(0.999)PK	+	+	+	+	+	+
sp|Q6KC79|NIPBL_HUMAN	2672	0.998436	139.16	S	NNTAAETEDDES(0.998)DGEDRGGGT(0.001)S(0.001)GSLR	+	+	+	+	+
sp|Q6MZZ7|CAN13_HUMAN	495	0.979215	73.783	S	MKGS(0.979)PS(0.021)EHGSQQSIFNR		+
sp|Q6NUM9|RETST_HUMAN	484	0.999783	58.37	S	RGS(1)DYETFK	+	+	+	+	+	+
sp|Q6NV74|CRCDL_HUMAN	113	1	72.652	S	VFS(1)QENVCDR	+	+	+	+	+	+
sp|Q6NY19|KANK3_HUMAN	271	1	96.229	S	ADS(1)PDGLAAGR	+	+	+	+	+	+
sp|Q6NY19|KANK3_HUMAN	160	1	46.318	S	GVPRS(1)PRGS(1)GR			+	+	+	+
sp|Q6NY19|KANK3_HUMAN	164	1	46.318	S	GVPRS(1)PRGS(1)GR			+	+	+	+
sp|Q6NYC8|PPR18_HUMAN	145	1	70.028	S	EERLS(1)PR	+	+
sp|Q6NYC8|PPR18_HUMAN	224	0.999985	87.184	S	LS(1)PGESAYQK	+	+		+	+	+
sp|Q6NZI2|CAVN1_HUMAN	118	1	146.88	S	KVS(1)VNVK	+	+		+	+	+
sp|Q6NZI2|CAVN1_HUMAN	167	0.99953	132.17	S	LPAKLS(1)ISK		+	+	+	+	+
sp|Q6NZI2|CAVN1_HUMAN	171	1	128.21	S	S(1)LKESEALPEK	+	+	+	+	+	+
sp|Q6NZI2|CAVN1_HUMAN	127	0.999072	51.268	S	T(0.001)VRGS(0.999)LER				+		+
sp|Q6P158|DHX57_HUMAN	127	1	78.763	S	DLQEQDADAGS(1)ER	+	+	+
sp|Q6P158|DHX57_HUMAN	132	1	227.41	S	GLS(1)GEEEDDEPDCCNDER	+	+	+			+
sp|Q6P1X5|TAF2_HUMAN	1194	0.996328	53.237	S	S(0.004)IRS(0.996)PS(1)LS(1)D		+	+
sp|Q6P1X5|TAF2_HUMAN	1196	0.999724	53.237	S	S(0.004)IRS(0.996)PS(1)LS(1)D		+	+
sp|Q6P1X5|TAF2_HUMAN	1198	0.999995	53.237	S	S(0.004)IRS(0.996)PS(1)LS(1)D		+	+
sp|Q6P2E9|EDC4_HUMAN	844	0.999704	86.772	S	ETCSTLAES(1)PR			+
sp|Q6P3W7|SCYL2_HUMAN	677	0.808791	48.981	S	RAS(0.809)LT(0.191)LEEK	+	+	+	+		+
sp|Q6P4Q7|CNNM4_HUMAN	664	0.971148	49.35	S	S(0.024)AS(0.971)LS(0.005)Y(0.001)PDR	+	+	+	+	+	+
sp|Q6P6C2|ALKB5_HUMAN	64	0.866059	44.848	S	Y(0.007)QEDS(0.866)DPERS(0.12)DY(0.007)EEQQLQK		+	+	+	+	+
sp|Q6PD62|CTR9_HUMAN	970	0.999711	64.2	S	GEEGS(1)DDDETENGPKPK	+	+	+
sp|Q6PJF5|RHDF2_HUMAN	113	0.995389	57.348	S	QAS(0.995)LS(0.004)QSIR	+	+	+		+
sp|Q6PJF5|RHDF2_HUMAN	385	0.974919	49.06	S	S(0.975)IS(0.077)S(0.766)T(0.182)VQR	+				+
sp|Q6PJF5|RHDF2_HUMAN	387	0.957099	164.68	S	S(0.043)IS(0.957)STVQR		+	+	+	+	+
sp|Q6PJF5|RHDF2_HUMAN	388	0.766301	41.117	S	S(0.975)IS(0.077)S(0.766)T(0.182)VQR					+
sp|Q6PJF5|RHDF2_HUMAN	90	0.999661	66.568	S	SVS(1)LQEPR	+	+	+
sp|Q6PJG6|BRAT1_HUMAN	742	0.994351	60.401	S	GS(0.994)PNT(0.005)ASAEATLPR	+	+	+	+	+	+
sp|Q6PJT7|ZC3HE_HUMAN	515	1	53.252	S	DLVQPDKPAS(1)PK	+	+	+	+	+	+
sp|Q6PJT7|ZC3HE_HUMAN	409	0.999996	67.928	S	IS(1)PPIKEEETKGDSVEK		+	+
sp|Q6PK04|CC137_HUMAN	19	1	47.844	S	VQAGPGS(1)PR	+	+	+
sp|Q6PKG0|LARP1_HUMAN	517	0.997835	109.42	S	ETES(0.998)APGS(0.002)PR	+	+	+	+		+
sp|Q6PKG0|LARP1_HUMAN	521	0.999991	79.466	S	ET(0.015)ES(0.985)APGS(1)PR	+	+	+		+
sp|Q6PKG0|LARP1_HUMAN	766	0.972614	44.457	S	S(0.973)LPT(0.013)T(0.018)VPES(0.974)PNY(0.022)R	+			+
sp|Q6PKG0|LARP1_HUMAN	774	0.973929	44.457	S	S(0.973)LPT(0.013)T(0.018)VPES(0.974)PNY(0.022)R	+			+
sp|Q6PL18|ATAD2_HUMAN	1302	0.999959	46.481	S	S(1)QVEQQQLITVEK	+	+	+	+	+	+
sp|Q6Q0C0|TRAF7_HUMAN	88	0.995794	53.756	S	S(0.004)DS(0.996)AISVR	+	+	+	+
sp|Q6Q0C0|TRAF7_HUMAN	91	0.999642	44.299	S	RS(0.033)DS(0.968)AIS(1)VR	+	+	+	+
sp|Q6Q0C0|TRAF7_HUMAN	94	0.999942	54.7	S	S(1)LHS(0.995)ES(0.002)S(0.002)MS(0.002)LR	+	+	+	+	+	+
sp|Q6Q0C0|TRAF7_HUMAN	97	0.994535	54.7	S	S(1)LHS(0.995)ES(0.002)S(0.002)MS(0.002)LR	+	+	+	+	+	+
sp|Q6Q0C0|TRAF7_HUMAN	61	0.817566	49.35	S	T(0.015)PS(0.818)S(0.135)S(0.024)S(0.004)T(0.004)LAYSPR	+	+		+	+
sp|Q6QNY0|BL1S3_HUMAN	65	1	106.88	S	VAGEAAET(1)DS(1)EPEPEPEPTAAPR	+	+	+		+
sp|Q6R327|RICTR_HUMAN	21	0.999995	55.841	S	NDS(1)GEENVPLDLTR		+	+	+	+	+
sp|Q6T4R5|NHS_HUMAN	415	0.889435	40.856	S	RVQQEIDS(0.889)DES(0.111)PVAR	+	+		+	+
sp|Q6U841|S4A10_HUMAN	238	1	66.27	S	S(1)FADIGK	+	+	+	+	+	+
sp|Q6UN15|FIP1_HUMAN	304	1	86.136	S	AES(1)PDLR			+
sp|Q6UN15|FIP1_HUMAN	492	0.999758	103.76	S	DHS(1)PT(0.014)PS(0.012)VFNS(0.974)DEER	+	+	+	+	+	+
sp|Q6UN15|FIP1_HUMAN	500	0.999664	75.574	S	DHS(0.902)PT(0.039)PS(0.059)VFNS(1)DEER	+	+	+	+	+	+
sp|Q6UUV7|CRTC3_HUMAN	329	0.99458	67.252	S	S(0.995)NPS(0.005)IQATLNK	+	+	+	+	+	+
sp|Q6UX71|PXDC2_HUMAN	506	0.999999	101.41	S	GS(1)GHPAYAEVEPVGEK	+	+	+	+	+	+
sp|Q6UXH1|CREL2_HUMAN	70	0.884317	69.423	S	YES(0.884)S(0.116)EIR	+	+	+	+	+	+
sp|Q6UXY8|TMC5_HUMAN	79	0.999882	85.288	S	SLS(1)NPDYSGTR	+	+			+
sp|Q6VMQ6|MCAF1_HUMAN	673	1	43.791	S	HEHPPNPPVS(1)PGK	+	+	+	+	+	+
sp|Q6VMQ6|MCAF1_HUMAN	559	0.947106	172.57	S	S(0.053)KS(0.947)EDMDNVQSK	+		+	+	+
sp|Q6VN20|RBP10_HUMAN	361	0.928305	56.482	S	S(0.015)QDS(0.928)Y(0.035)PGS(0.037)PS(0.56)LS(0.424)PR		+	+	+	+
sp|Q6VN20|RBP10_HUMAN	365	0.899152	54.234	S	S(0.072)QDS(0.792)Y(0.142)PGS(0.899)PS(0.214)LS(0.881)PR	+	+	+	+	+	+
sp|Q6VN20|RBP10_HUMAN	369	0.880584	54.234	S	S(0.072)QDS(0.792)Y(0.142)PGS(0.899)PS(0.214)LS(0.881)PR		+	+	+	+	+
sp|Q6WCQ1|MPRIP_HUMAN	220	0.892788	130.15	S	TKDQPDGS(0.014)S(0.093)LS(0.893)PAQS(0.996)PS(0.004)QSQPPAASSLR			+	+	+	+
sp|Q6WCQ1|MPRIP_HUMAN	224	0.995804	130.15	S	TKDQPDGS(0.014)S(0.093)LS(0.893)PAQS(0.996)PS(0.004)QSQPPAASSLR		+	+	+	+	+
sp|Q6WCQ1|MPRIP_HUMAN	993	0.999666	140.78	S	SKS(1)NPDFLKK	+	+	+	+	+	+
sp|Q6Y7W6|GGYF2_HUMAN	201	0.999938	93.162	S	SES(1)ENWR	+	+	+	+	+	+
sp|Q6Y7W6|GGYF2_HUMAN	160	0.99835	85.676	S	S(0.002)QS(0.998)WEER	+	+	+	+	+	+
sp|Q6Y7W6|GGYF2_HUMAN	236	1	80.96	S	WRPHS(1)PDGPR		+
sp|Q6ZNB6|NFXL1_HUMAN	835	1	143.98	S	KAS(1)EIKEAEAK	+		+	+	+	+
sp|Q6ZNL6|FGD5_HUMAN	744	1	67.993	S	VES(1)FEDR	+	+	+	+	+	+
sp|Q6ZRV2|FA83H_HUMAN	870	0.998531	120.06	S	GS(0.999)PT(0.001)SAYPER	+	+	+
sp|Q6ZRV2|FA83H_HUMAN	523	1	112.13	S	HGS(1)DPAFAPGPR	+	+	+	+	+	+
sp|Q6ZRV2|FA83H_HUMAN	881	0.999645	85.909	S	KGS(1)PTPGFSTR	+	+	+	+	+	+
sp|Q6ZRV2|FA83H_HUMAN	892	0.962849	72.496	S	RGS(0.963)PT(0.019)T(0.019)GFIEQK	+	+	+	+	+	+
sp|Q6ZRV2|FA83H_HUMAN	914	1	47.774	S	RGS(1)PVPPVPER			+			+
sp|Q6ZRV2|FA83H_HUMAN	1003	0.998528	59.469	S	RLS(0.999)LGQGDS(0.001)TEAATEER		+	+	+	+	+
sp|Q6ZT62|BGIN_HUMAN	270	0.884356	49.224	S	ENHGQADHS(0.884)PS(0.102)MT(0.013)ATHFPR		+
sp|Q6ZT62|BGIN_HUMAN	558	0.99999	76.262	S	S(1)PPETAAPVEDMAR	+	+	+	+	+	+
sp|Q6ZT62|BGIN_HUMAN	552	0.993948	51.013	S	TES(0.006)EVPPRPAS(0.994)PK	+	+	+		+	+
sp|Q6ZU35|CRACD_HUMAN	975	0.982247	50.563	S	PT(0.028)S(0.347)QT(0.629)PPAS(0.982)PLS(0.015)K	+	+	+		+
sp|Q6ZU65|UBN2_HUMAN	250	0.986615	103.08	S	QAS(0.987)DT(0.013)EEDDITDNQK	+	+	+
sp|Q6ZUM4|RHG27_HUMAN	632	0.806526	79.148	S	VDFGS(0.807)S(0.193)ER	+	+	+	+	+	+
sp|Q6ZUT6|CCD9B_HUMAN	201	0.997412	59.709	S	S(0.997)PPT(0.003)QVAISSDSAR	+	+	+	+	+	+
sp|Q6ZV73|FGD6_HUMAN	1197	0.999684	44.052	S	S(1)LDEADSENKEEVSPLGSK			+	+	+	+
sp|Q6ZW76|ANKS3_HUMAN	320	0.869593	60.518	S	DVT(0.13)S(0.87)PINER	+	+	+
sp|Q709C8|VP13C_HUMAN	737	0.98099	134.08	S	TTNS(0.019)S(0.981)LEEIMDK	+	+	+	+	+	+
sp|Q70Z35|PREX2_HUMAN	1065	0.905568	59.434	S	KT(0.094)S(0.906)EGIIPTDSDNEKGER		+	+	+		+
sp|Q765P7|MTSS2_HUMAN	456	1	102.07	S	GLS(1)LEHQK	+	+	+	+	+	+
sp|Q76FK4|NOL8_HUMAN	365	0.998501	45.864	S	VS(0.001)CHDS(0.999)DDDIMR	+			+	+	+
sp|Q8WVV5|BT2A2_HUMAN	522	0.999997	110.76	S	VGTHQS(1)L	+		+	+	+	+
sp|Q7KZ85|SPT6H_HUMAN	125	1	108.57	S	KMS(1)DDEDDDEEEYGKEEHEK	+	+	+
sp|Q7KZF4|SND1_HUMAN	909	0.999996	75.695	S	ADDADEFGYS(1)R		+	+	+		+
sp|Q7L1Q6|BZW1_HUMAN	411	1	114.7	S	NAEEES(1)ES(1)EAEEGD	+	+	+	+	+	+
sp|Q7L1Q6|BZW1_HUMAN	413	1	113.8	S	NAEEES(1)ES(1)EAEEGD	+	+	+	+	+	+
sp|Q7L2J0|MEPCE_HUMAN	152	1	64.798	S	RNS(1)CNVGGGGGGFK	+	+	+	+		+
sp|Q7L2J0|MEPCE_HUMAN	217	0.863058	54.776	S	T(0.005)LNAET(0.971)PKS(0.161)S(0.863)PLPAK	+	+	+	+	+	+
sp|Q7L4I2|RSRC2_HUMAN	30	0.992156	53.967	S	EQS(0.011)EVS(0.992)VS(0.997)PR	+	+	+	+	+	+
sp|Q7L4I2|RSRC2_HUMAN	32	0.99678	138.42	S	EQS(0.011)EVS(0.992)VS(0.997)PR	+	+	+	+	+	+
sp|Q7L7X3|TAOK1_HUMAN	965	1	51.346	S	NS(1)PQALR		+				+
sp|Q7L8J4|3BP5L_HUMAN	343	0.996519	48.091	S	T(0.003)VAS(0.997)DLQK		+		+	+	+
sp|Q7L9B9|EEPD1_HUMAN	110	0.824842	71.692	S	GSSAQHS(0.825)PS(0.154)S(0.021)LR		+	+	+	+	+
sp|Q7L9B9|EEPD1_HUMAN	173	1	69.825	S	S(1)VEDLVR	+	+	+	+	+	+
sp|Q7RTP6|MICA3_HUMAN	977	0.999687	51.135	S	GKS(1)EEELEASK					+
sp|Q7RTP6|MICA3_HUMAN	1152	0.999919	64.439	S	GPS(1)QAT(0.559)S(0.441)PIR				+		+
sp|Q7Z2W4|ZCCHV_HUMAN	284	1	128.54	S	AS(1)LEDAPVDDLTR	+	+	+		+	+
sp|Q7Z2W4|ZCCHV_HUMAN	275	0.999945	83.204	S	S(0.019)CT(0.981)PS(1)PDQISHR	+	+	+	+	+	+
sp|Q7Z2X4|PCLI1_HUMAN	247	0.999951	73.983	S	IHSNSSSEEVSQELES(1)DDG	+	+	+			+
sp|Q7Z309|PBIR2_HUMAN	119	0.850244	42.309	S	RIDFT(0.434)PVS(0.566)PAPS(0.85)PT(0.15)R		+				+
sp|Q7Z333|SETX_HUMAN	1017	1	70.98	S	GQVIIIS(1)DS(1)DDDDDER	+	+	+
sp|Q7Z333|SETX_HUMAN	1019	1	70.98	S	GQVIIIS(1)DS(1)DDDDDER	+	+	+
sp|Q7Z3C6|ATG9A_HUMAN	735	0.999458	84.68	S	RES(0.999)DESGESAPDEGGEGAR	+	+	+	+	+
sp|Q7Z3K3|POGZ_HUMAN	1364	0.879197	68.82	S	LSGEHS(0.879)ES(0.036)S(0.036)T(0.048)PRPR	+		+	+		+
sp|Q7Z3K3|POGZ_HUMAN	425	0.99704	53.779	S	SLDSEPSVPS(0.003)AAKPPS(0.997)PEK	+	+	+			+
sp|Q7Z3U7|MON2_HUMAN	205	0.982837	55.721	S	S(0.983)VS(0.015)T(0.002)LKPCAK	+	+	+	+	+	+
sp|Q7Z401|MYCPP_HUMAN	1589	0.801659	61.226	S	S(0.031)IS(0.802)T(0.14)S(0.027)GPLDKEDTGR	+	+		+	+
sp|Q7Z406|MYH14_HUMAN	1969	1	103.34	S	LEEGVAS(1)DEEAEEAQPGSGPSPEPEGSPPAHPQ			+	+	+	+
sp|Q7Z417|NUFP2_HUMAN	212	0.991742	95.654	S	GADNDGS(0.992)GS(0.008)ESGYTTPK	+	+	+	+	+	+
sp|Q7Z417|NUFP2_HUMAN	214	0.966803	67.646	S	GADNDGS(0.973)GS(0.967)ES(0.055)GY(0.003)T(0.001)TPK	+		+
sp|Q7Z417|NUFP2_HUMAN	112	0.970185	41.644	S	NLS(0.97)S(0.027)DEAT(0.002)NPISR		+
sp|Q7Z460|CLAP1_HUMAN	1091	0.799774	68.944	S	NSSNTS(0.022)VGS(0.8)PS(0.149)NT(0.029)IGR	+	+
sp|Q7Z460|CLAP1_HUMAN	1196	1	62.042	S	S(1)QEDLNEPIKR	+	+	+		+
sp|Q7Z460|CLAP1_HUMAN	600	0.873711	111.78	S	S(0.126)RS(0.874)DIDVNAAASAK	+	+	+		+	+
sp|Q7Z4V5|HDGR2_HUMAN	664	1	87.18	S	ARGDS(1)EALDEES	+	+	+	+	+	+
sp|Q7Z4V5|HDGR2_HUMAN	652	1	70.335	S	EGPDLDRPGS(1)DRQER	+	+	+	+	+	+
sp|Q7Z4V5|HDGR2_HUMAN	366	1	59.536	S	GS(1)GGS(1)S(1)GDELREDDEPVK	+	+	+	+	+	+
sp|Q7Z4V5|HDGR2_HUMAN	369	1	59.536	S	GS(1)GGS(1)S(1)GDELREDDEPVK	+	+	+	+	+	+
sp|Q7Z4V5|HDGR2_HUMAN	370	1	59.536	S	GS(1)GGS(1)S(1)GDELREDDEPVK	+	+	+	+	+	+
sp|Q7Z4V5|HDGR2_HUMAN	625	1	122.41	S	GESAEDKEHEEGRDS(1)EEGPR	+		+	+	+	+
sp|Q7Z4V5|HDGR2_HUMAN	454	0.999915	64.798	S	KRS(1)EGFSMDR	+		+	+	+	+
sp|Q7Z589|EMSY_HUMAN	209	0.851202	53.448	S	T(0.043)NS(0.851)S(0.082)S(0.017)S(0.004)S(0.003)PVVLK	+	+			+	+
sp|Q7Z5L9|I2BP2_HUMAN	360	1	92.264	S	RKPS(1)PEPEGEVGPPK	+	+	+	+	+	+
sp|Q7Z5L9|I2BP2_HUMAN	175	1	59.872	S	LEEPPELNRQS(1)PNPR		+	+			+
sp|Q7Z5L9|I2BP2_HUMAN	455	0.999858	49.089	S	RNS(1)NS(1)PPS(0.987)PS(0.01)S(0.003)MNQR	+	+	+	+	+	+
sp|Q7Z5L9|I2BP2_HUMAN	457	0.999848	54.09	S	RNS(1)NS(1)PPS(0.987)PS(0.01)S(0.003)MNQR	+	+	+	+	+	+
sp|Q7Z5L9|I2BP2_HUMAN	460	0.987214	60.401	S	RNS(1)NS(1)PPS(0.987)PS(0.01)S(0.003)MNQR	+	+	+	+	+	+
sp|Q7Z5R6|AB1IP_HUMAN	526	0.967098	152.37	S	RS(0.032)S(0.967)DTSGSPATPLK	+	+	+	+	+	+
sp|Q7Z6E9|RBBP6_HUMAN	861	1	57.931	S	ENFS(1)PER	+	+	+	+	+
sp|Q7Z6E9|RBBP6_HUMAN	1625	0.973607	54.982	S	LS(0.974)S(0.026)DLTR	+	+	+	+	+
sp|Q7Z6E9|RBBP6_HUMAN	772	0.852954	52.716	S	S(0.147)RS(0.853)PQAFR		+
sp|Q7Z6I6|RHG30_HUMAN	630	1	164.13	S	GS(1)GS(1)LEGEAAGCGR	+	+	+	+	+	+
sp|Q7Z6I6|RHG30_HUMAN	632	1	72.006	S	GS(1)GS(1)LEGEAAGCGR	+	+	+		+	+
sp|Q7Z6J2|GRASP_HUMAN	94	0.999814	66.262	S	NLSQS(1)PEQQR				+	+	+
sp|Q7Z6Z7|HUWE1_HUMAN	1395	1	128.81	S	AES(1)PEEVACR	+	+	+	+	+	+
sp|Q7Z6Z7|HUWE1_HUMAN	2362	0.999898	79.875	S	DGGS(1)GNSTIIVSR	+	+	+	+		+
sp|Q7Z6Z7|HUWE1_HUMAN	1903	0.868957	74.678	S	GS(0.869)GT(0.145)AS(0.986)DDEFENLR	+	+	+	+	+	+
sp|Q7Z6Z7|HUWE1_HUMAN	1907	0.999993	214.47	S	GSGTAS(1)DDEFENLR	+	+	+	+	+	+
sp|Q7Z6Z7|HUWE1_HUMAN	1084	0.755465	49.718	S	S(0.755)HHAAS(0.066)T(0.066)T(0.075)T(0.037)APTPAAR	+		+	+		+
sp|Q7Z7B0|FLIP1_HUMAN	619	0.981494	60.628	S	KGS(0.981)ELT(0.019)CPEDNK	+		+	+	+	+
sp|Q7Z7L8|CK096_HUMAN	425	0.983516	53.001	S	LRNS(0.984)LDS(0.008)S(0.008)DS(0.001)DSAL	+		+	+
sp|Q86SQ0|PHLB2_HUMAN	468	0.910688	64.297	S	LS(0.911)T(0.079)GT(0.009)T(0.001)VEDVQK	+	+		+	+	+
sp|Q86TM6|SYVN1_HUMAN	613	1	73.039	S	LES(1)PVAH	+	+	+	+	+	+
sp|Q86TN4|TRPT1_HUMAN	240	0.857548	65.47	S	KPLSLAGDEET(0.001)ECQS(0.142)S(0.858)PK		+	+		+	+
sp|Q86U06|RBM23_HUMAN	149	0.999404	43.116	S	EKS(0.999)PVREPVDNLS(0.001)PEER		+		+		+
sp|Q86U86|PB1_HUMAN	948	0.998978	73.499	S	TYS(0.999)QDCS(0.001)FK	+	+		+	+	+
sp|Q86UE4|LYRIC_HUMAN	568	0.99923	67.08	S	SETS(0.001)WES(0.999)PK	+	+	+
sp|Q86UE4|LYRIC_HUMAN	426	1	147.93	S	SQEPIPDDQKVS(1)DDDKEK	+	+	+	+	+	+
sp|Q86UP2|KTN1_HUMAN	75	0.86908	63.056	S	EIQNGNLHES(0.869)DS(0.115)ES(0.016)VPR	+	+
sp|Q86UU0|BCL9L_HUMAN	21	1	47.189	S	EAPGS(1)PPLS(1)PR	+				+	+
sp|Q86UU0|BCL9L_HUMAN	25	1	47.189	S	EAPGS(1)PPLS(1)PR	+				+	+
sp|Q86UU1|PHLB1_HUMAN	563	0.997261	116.52	S	KLS(0.997)S(0.003)GDLR	+	+	+	+	+	+
sp|Q86UW7|CAPS2_HUMAN	58	0.997468	102.6	S	S(0.002)VS(0.997)PSPS(0.047)VLS(0.953)EGRDEPQR	+	+	+	+	+	+
sp|Q86UW7|CAPS2_HUMAN	65	0.953379	102.6	S	S(0.002)VS(0.997)PSPS(0.047)VLS(0.953)EGRDEPQR	+	+		+	+	+
sp|Q86VM9|ZCH18_HUMAN	46	1	136.38	S	AS(1)DLEDEESAAR	+	+	+	+	+	+
sp|Q86VM9|ZCH18_HUMAN	34	0.978086	94.023	S	DS(0.022)GS(0.978)DQDLDGAGVR	+	+	+		+	+
sp|Q86VM9|ZCH18_HUMAN	95	0.805319	64.65	S	GPT(0.009)S(0.181)S(0.805)PCEEEGDEGEEDRT(0.002)S(0.002)DLR	+		+	+	+	+
sp|Q86VM9|ZCH18_HUMAN	868	1	100.48	S	LGS(1)PKPER	+		+	+	+	+
sp|Q86VM9|ZCH18_HUMAN	532	0.999865	77.597	S	LGVS(1)VS(0.818)PS(0.183)R	+	+	+	+	+
sp|Q86VM9|ZCH18_HUMAN	534	0.982745	123.01	S	LGVSVS(0.983)PS(0.017)R	+	+	+	+	+	+
sp|Q86VM9|ZCH18_HUMAN	487	1	85.67	S	S(1)PQPPSR	+	+	+	+	+	+
sp|Q86VM9|ZCH18_HUMAN	83	0.999939	94.728	S	SQDQDS(1)EVNELSR	+	+	+	+	+	+
sp|Q86VM9|ZCH18_HUMAN	118	0.820173	69.729	S	TSDLRDEAS(0.151)S(0.82)VT(0.029)R		+	+	+
sp|Q86VM9|ZCH18_HUMAN	842	0.997279	89.468	S	YEPS(0.003)DKDRQS(0.997)PPPAK	+	+		+	+	+
sp|Q86VQ1|GLCI1_HUMAN	398	0.818979	79.201	S	DSGS(0.009)S(0.172)S(0.819)PLPK	+
sp|Q86VQ1|GLCI1_HUMAN	223	0.99803	83.137	S	S(0.002)AS(0.998)WGSADQLK	+	+	+	+	+
sp|Q86VQ1|GLCI1_HUMAN	345	0.989737	40.725	S	S(0.99)IDT(0.009)QT(0.001)PSVQER			+
sp|Q86VQ1|GLCI1_HUMAN	145	1	89.171	S	S(1)PGS(1)PVCR	+	+	+	+	+
sp|Q86VQ1|GLCI1_HUMAN	148	1	89.171	S	S(1)PGS(1)PVCR	+	+	+	+	+
sp|Q86VR2|RETR3_HUMAN	26	0.965867	45.081	S	DVS(0.966)GS(0.034)WER		+	+	+	+	+
sp|Q86VX9|MON1A_HUMAN	153	0.998558	99.999	S	S(0.999)Y(0.001)EDLTESEDGAASGDSHK	+	+	+
sp|Q86W92|LIPB1_HUMAN	794	0.999504	123.19	S	RRPS(1)DENTIAPSEVQK	+	+	+	+	+	+
sp|Q86W92|LIPB1_HUMAN	999	0.89198	138.99	S	S(0.892)PS(0.108)ASITDEDSNV	+	+	+	+	+	+
sp|Q86W92|LIPB1_HUMAN	466	0.999983	95.502	S	SSS(1)LGNLK	+	+	+	+	+	+
sp|Q86WB0|NIPA_HUMAN	407	0.89302	85.536	S	LCS(0.893)S(0.101)S(0.005)S(0.001)SDTSSR	+	+	+	+	+	+
sp|Q86WR0|CCD25_HUMAN	204	0.986938	58.676	S	VENMS(0.002)S(0.011)NQDGNDS(0.987)DEFM	+	+	+
sp|Q86X10|RLGPB_HUMAN	359	0.985033	56.225	S	S(0.015)DS(0.985)APPTPVNR	+	+		+		+
sp|Q86X29|LSR_HUMAN	493	0.999925	53.059	S	ARS(1)VDALDDLT(0.995)PPS(0.004)T(0.001)AESGSR	+	+	+	+	+	+
sp|Q86X29|LSR_HUMAN	530	0.99999	75.574	S	S(1)RDDLYDQDDSR	+	+	+	+	+	+
sp|Q86X53|ERIC1_HUMAN	238	0.989655	45.79	S	EEDGADAS(0.99)EEDLT(0.01)R		+	+	+	+	+
sp|Q86Y82|STX12_HUMAN	142	0.997314	80.312	S	AGS(0.003)RLS(0.997)AEER	+	+	+	+	+	+
sp|Q86YP4|P66A_HUMAN	100	1	106.6	S	RPPS(1)PDVIVLS(1)DNEQPS(0.328)S(0.672)PR	+	+	+	+	+	+
sp|Q86YP4|P66A_HUMAN	107	0.999876	106.6	S	RPPS(1)PDVIVLS(1)DNEQPS(0.328)S(0.672)PR	+	+	+	+	+	+
sp|Q86YP4|P66A_HUMAN	114	0.928544	106.6	S	RPPS(1)PDVIVLS(1)DNEQPS(0.072)S(0.929)PR	+	+	+	+	+	+
sp|Q86YS7|C2CD5_HUMAN	295	0.809255	67.153	S	NQTY(0.001)S(0.095)FS(0.809)PS(0.095)K		+	+		+	+
sp|Q86YS7|C2CD5_HUMAN	659	0.924387	64.295	S	S(0.058)QS(0.924)ES(0.537)S(0.474)DEVT(0.007)ELDLSHGK	+	+	+	+	+	+
sp|Q86YV0|RASL3_HUMAN	51	0.999956	56.719	S	ALS(1)HQEPMVSTQPAPR		+	+	+		+
sp|Q86YV0|RASL3_HUMAN	988	0.999999	108.56	S	DAVQSLQLS(1)PR	+	+	+	+	+	+
sp|Q86YV0|RASL3_HUMAN	857	0.999356	57.047	S	DS(0.999)AS(0.001)LPR	+	+	+	+
sp|Q86YV0|RASL3_HUMAN	841	0.957453	50.108	S	GS(0.957)LS(0.043)MGPAPR	+	+		+
sp|Q86YV0|RASL3_HUMAN	831	1	45.077	S	RQS(1)AGPWPR		+	+
sp|Q86YV0|RASL3_HUMAN	819	0.999992	100.98	S	TQS(1)VPVR	+	+	+	+	+	+
sp|Q8IU68|TMC8_HUMAN	522	0.996449	50.04	S	AS(0.004)S(0.996)RPFR		+
sp|Q8IU81|I2BP1_HUMAN	384	1	146.2	S	KAS(1)PEPEGEAAGK	+		+	+	+	+
sp|Q8IV36|HID1_HUMAN	593	0.999461	157.2	S	T(0.001)GS(0.999)QEGTSMEGSR	+	+	+	+	+	+
sp|Q8IVE3|PKHH2_HUMAN	869	0.99998	106.32	S	SCDS(1)DEDYEASGR				+	+	+
sp|Q8IVF2|AHNK2_HUMAN	280	0.978934	76.326	S	S(0.005)HS(0.979)S(0.014)S(0.002)EAYEPR				+	+	+
sp|Q8IVH2|FOXP4_HUMAN	554	0.847672	40.715	S	MT(0.001)GS(0.848)PT(0.151)LVK		+	+	+	+	+
sp|Q8IVI9|NOSTN_HUMAN	114	1	91.867	S	S(1)LDNEVEK	+	+	+	+	+	+
sp|Q8IVT2|MISP_HUMAN	471	0.945692	60.549	S	HLS(0.946)ES(0.022)S(0.022)GKPLS(0.005)T(0.005)K	+			+	+	+
sp|Q8IVT2|MISP_HUMAN	543	0.997566	76.143	S	SQS(0.998)S(0.002)DLLER	+	+		+	+	+
sp|Q8IWB9|TEX2_HUMAN	790	0.99596	46.178	S	S(0.996)PQRS(0.963)PLQS(0.035)AES(0.002)S(0.002)PT(0.001)AGK	+	+	+	+	+	+
sp|Q8IWB9|TEX2_HUMAN	794	0.963311	46.178	S	S(0.996)PQRS(0.963)PLQS(0.035)AES(0.002)S(0.002)PT(0.001)AGK	+	+	+	+	+	+
sp|Q8IWB9|TEX2_HUMAN	266	0.881462	89.466	S	TAPS(0.118)S(0.881)PLT(0.029)S(0.86)PS(0.094)DT(0.016)R			+	+	+	+
sp|Q8IWB9|TEX2_HUMAN	270	0.860425	89.466	S	TAPS(0.118)S(0.881)PLT(0.029)S(0.86)PS(0.094)DT(0.016)R			+	+	+	+
sp|Q8IWW6|RHG12_HUMAN	240	0.974194	69.952	S	AT(0.095)T(0.905)PPNQGRPDS(0.974)PVY(0.026)ANLQELK	+	+		+	+	+
sp|Q8IWW6|RHG12_HUMAN	213	0.981376	56.298	S	IHQDS(0.981)ES(0.981)GDELS(0.022)S(0.008)S(0.005)S(0.001)T(0.001)EQIR	+	+			+	+
sp|Q8IWW6|RHG12_HUMAN	215	0.981376	56.298	S	IHQDS(0.981)ES(0.981)GDELS(0.022)S(0.008)S(0.005)S(0.001)T(0.001)EQIR	+	+			+	+
sp|Q8IWX8|CHERP_HUMAN	815	0.907426	59.228	S	S(0.907)RS(0.92)PT(0.923)PPS(0.121)S(0.119)AGLGS(0.007)NS(0.003)APPIPDSR	+	+	+	+	+	+
sp|Q8IWX8|CHERP_HUMAN	817	0.919646	59.228	S	S(0.907)RS(0.92)PT(0.923)PPS(0.121)S(0.119)AGLGS(0.007)NS(0.003)APPIPDSR	+	+	+	+	+	+
sp|Q8IXT5|RB12B_HUMAN	638	0.865008	40.002	S	RS(0.865)PT(0.135)EDFR		+		+	+	+
sp|Q8IY33|MILK2_HUMAN	649	0.997704	46.158	S	PAS(0.998)PGPS(0.002)LPAR	+		+	+	+	+
sp|Q8IY63|AMOL1_HUMAN	720	0.999999	103.34	S	DTTIINHS(1)R	+			+	+	+
sp|Q8IY67|RAVR1_HUMAN	14	0.996716	119.4	S	AADVSVT(0.003)HRPPLS(0.997)PK	+	+	+		+
sp|Q8IY81|SPB1_HUMAN	335	0.976208	97.974	S	ALDIS(0.048)LS(0.976)S(0.976)GEEDEGDEEDSTAGTTK	+	+	+
sp|Q8IY81|SPB1_HUMAN	336	0.976209	97.974	S	ALDIS(0.048)LS(0.976)S(0.976)GEEDEGDEEDSTAGTTK	+	+	+
sp|Q8IYB3|SRRM1_HUMAN	738	1	124.48	S	KAAS(1)PS(1)PQS(1)VR	+	+	+	+	+	+
sp|Q8IYB3|SRRM1_HUMAN	740	1	78.903	S	KAAS(1)PS(1)PQS(1)VR	+	+	+	+	+	+
sp|Q8IYB3|SRRM1_HUMAN	743	1	51.463	S	KAAS(1)PS(1)PQS(1)VR		+	+		+	+
sp|Q8IYB3|SRRM1_HUMAN	791	1	43.936	S	AKS(1)PT(1)PS(1)PS(1)PPRNS(1)DQEGGGK		+	+		+
sp|Q8IYB3|SRRM1_HUMAN	795	1	43.936	S	AKS(1)PT(1)PS(1)PS(1)PPRNS(1)DQEGGGK		+	+		+
sp|Q8IYB3|SRRM1_HUMAN	797	1	43.936	S	AKS(1)PT(1)PS(1)PS(1)PPRNS(1)DQEGGGK		+	+		+
sp|Q8IYB3|SRRM1_HUMAN	802	1	43.936	S	AKS(1)PT(1)PS(1)PS(1)PPRNS(1)DQEGGGK		+	+		+
sp|Q8IYB3|SRRM1_HUMAN	402	1	88.385	S	HRPS(1)PPAT(1)PPPK	+	+	+	+	+	+
sp|Q8IYB3|SRRM1_HUMAN	874	1	246.68	S	KET(1)ES(1)EAEDNLDDLEK	+	+	+	+	+	+
sp|Q8IYB3|SRRM1_HUMAN	429	1	96.604	S	VS(1)VS(1)PGR	+	+	+	+	+	+
sp|Q8IYB3|SRRM1_HUMAN	431	1	111.39	S	VS(1)VS(1)PGR	+	+	+	+	+	+
sp|Q8IYB3|SRRM1_HUMAN	463	1	143.88	S	KVELS(1)ES(1)EEDKGGK	+	+	+	+	+	+
sp|Q8IYB3|SRRM1_HUMAN	465	1	143.88	S	KVELS(1)ES(1)EEDKGGK	+	+	+	+	+	+
sp|Q8IYB3|SRRM1_HUMAN	389	1	89.266	S	RLS(1)PS(1)AS(1)PPR	+	+	+	+	+	+
sp|Q8IYB3|SRRM1_HUMAN	391	1	89.266	S	RLS(1)PS(1)AS(1)PPR	+	+	+	+	+	+
sp|Q8IYB3|SRRM1_HUMAN	393	1	85.554	S	RLS(1)PS(1)AS(1)PPR	+	+	+	+	+	+
sp|Q8IYB3|SRRM1_HUMAN	713	0.999997	92.063	S	QS(1)PS(0.992)PS(0.007)TRPIR	+	+	+	+	+	+
sp|Q8IYB3|SRRM1_HUMAN	715	0.999237	83.204	S	RQS(1)PS(0.999)PST(0.001)RPIR	+	+	+	+	+	+
sp|Q8IYB3|SRRM1_HUMAN	626	1	61.435	S	RAS(1)PS(1)PPPKR	+		+	+	+	+
sp|Q8IYB3|SRRM1_HUMAN	628	1	61.435	S	RAS(1)PS(1)PPPKR	+		+	+	+	+
sp|Q8IYB3|SRRM1_HUMAN	450	1	64.104	S	RES(1)PS(1)PAPKPR	+				+	+
sp|Q8IYB3|SRRM1_HUMAN	452	1	42.242	S	RES(1)PS(1)PAPKPR	+
sp|Q8IYB3|SRRM1_HUMAN	560	1	110.98	S	S(1)PS(1)PAPPPR	+	+	+	+	+	+
sp|Q8IYB3|SRRM1_HUMAN	562	1	110.98	S	S(1)PS(1)PAPPPR	+	+	+	+	+	+
sp|Q8IYB3|SRRM1_HUMAN	549	0.999989	69.03	S	S(1)PS(1)PPPTR	+	+	+	+	+	+
sp|Q8IYB3|SRRM1_HUMAN	551	0.999779	69.03	S	S(1)PS(1)PPPTR	+	+	+	+	+	+
sp|Q8IYB3|SRRM1_HUMAN	616	1	120.09	S	T(1)AS(1)PPPPPKR	+	+	+	+	+	+
sp|Q8IYB3|SRRM1_HUMAN	583	1	93.561	S	T(1)PS(1)PPPR	+	+	+	+	+	+
sp|Q8IYB3|SRRM1_HUMAN	597	0.999996	91.658	S	RYS(1)PPIQR	+	+	+	+	+	+
sp|Q8IYB3|SRRM1_HUMAN	605	0.999624	80.245	S	RYS(1)PS(1)PPPK	+	+	+	+	+	+
sp|Q8IYB3|SRRM1_HUMAN	607	0.99999	80.245	S	RYS(1)PS(1)PPPK	+	+	+	+	+	+
sp|Q8IYB3|SRRM1_HUMAN	752	1	80.318	S	S(1)VS(1)GS(1)PEPAAK	+	+	+	+	+	+
sp|Q8IYB3|SRRM1_HUMAN	754	1	114.72	S	S(1)VS(1)GS(1)PEPAAK	+	+	+	+	+	+
sp|Q8IYB3|SRRM1_HUMAN	756	1	114.72	S	S(1)VS(1)GS(1)PEPAAK	+	+	+	+	+	+
sp|Q8IYB3|SRRM1_HUMAN	260	1	96.131	S	VPKPEPIPEPKEPS(1)PEK	+	+	+	+		+
sp|Q8IYB7|DI3L2_HUMAN	875	0.997633	73.107	S	RPGT(0.002)QGHLGPEKEEEES(0.998)DGEPEDSSTS	+		+		+
sp|Q8IYI6|EXOC8_HUMAN	19	1	47.559	S	QLES(1)GGFEAR	+	+	+	+	+	+
sp|Q8IYJ3|SYTL1_HUMAN	392	0.996102	47.823	S	VPPS(0.996)PDDLPS(0.004)R	+	+	+	+	+	+
sp|Q8IZD4|DCP1B_HUMAN	283	1	56.258	S	RHS(1)PPIEK					+
sp|Q8IZD4|DCP1B_HUMAN	275	0.990432	79.148	S	SLS(0.99)Y(0.009)EEPR	+	+	+	+	+	+
sp|Q8IZL8|PELP1_HUMAN	481	0.999998	159.34	S	GS(1)PDGSLQTGKPSAPK	+	+	+	+	+	+
sp|Q8IZP0|ABI1_HUMAN	231	0.84018	47.559	S	T(0.16)AS(0.84)LNQRPR	+	+	+	+	+	+
sp|Q8IZR5|CKLF4_HUMAN	194	0.982903	86.455	S	T(0.017)ES(0.983)RDVDSRPEIQR	+	+	+		+	+
sp|Q8N122|RPTOR_HUMAN	722	0.832466	45.368	S	S(0.001)VS(0.164)S(0.832)Y(0.003)GNIR	+	+			+	+
sp|Q8N157|AHI1_HUMAN	1127	0.867904	47.198	S	ERS(0.132)PPLS(0.868)PEEK		+
sp|Q8N163|CCAR2_HUMAN	678	0.804674	40.179	S	S(0.165)VAS(0.805)NQS(0.805)EMEFS(0.186)S(0.039)LQDMPK	+	+		+	+	+
sp|Q8N163|CCAR2_HUMAN	681	0.804674	40.179	S	S(0.165)VAS(0.805)NQS(0.805)EMEFS(0.186)S(0.039)LQDMPK	+	+		+	+	+
sp|Q8N1F8|S11IP_HUMAN	761	0.99993	55.314	S	AKNS(1)PPQAPSTR	+	+	+	+	+	+
sp|Q8N1F8|S11IP_HUMAN	387	0.993251	102.67	S	RAS(0.993)IS(0.007)EPSDTDPEPR	+	+	+	+	+	+
sp|Q8N1G0|ZN687_HUMAN	1057	1	94.191	S	HGLQLGAQS(1)PGR	+	+	+	+	+	+
sp|Q8N1G0|ZN687_HUMAN	227	0.830231	46.578	S	QES(0.169)CS(0.83)PHHPQVLAQQGS(0.093)GS(0.453)S(0.453)PK			+
sp|Q8N1G0|ZN687_HUMAN	266	0.999954	55.546	S	QS(1)PGHQS(1)PLASPK	+		+		+	+
sp|Q8N1G0|ZN687_HUMAN	271	0.999683	55.546	S	QS(1)PGHQS(1)PLASPK	+		+		+	+
sp|Q8N1G2|CMTR1_HUMAN	53	0.752342	43.297	S	AS(0.311)T(0.311)T(0.087)S(0.049)LS(0.441)GS(0.752)DS(0.039)ET(0.01)EGK			+
sp|Q8N1I0|DOCK4_HUMAN	1700	0.999482	52.49	S	AS(0.999)PLLS(0.001)DK	+	+	+	+		+
sp|Q8N1I0|DOCK4_HUMAN	1620	0.811757	52.265	S	NSAPAS(0.156)VS(0.812)PDGT(0.032)R				+
sp|Q8N2F6|ARM10_HUMAN	45	1	134.9	S	S(1)AGALEEGTSEGQLCGR	+	+	+	+	+	+
sp|Q8N2U9|S66A2_HUMAN	110	0.999941	247.93	S	S(1)FTAADSKDEEVK	+	+	+	+	+	+
sp|Q8N370|LAT4_HUMAN	274	0.998304	51.841	S	RLS(0.998)VGS(0.001)SMR	+	+	+	+	+	+
sp|Q8N3D4|EH1L1_HUMAN	1273	0.784429	43.604	S	AHGS(0.784)FS(0.216)HVR	+		+	+	+	+
sp|Q8N3D4|EH1L1_HUMAN	310	1	63.184	S	KGS(1)DALRPPVPQGEDEVPK	+	+
sp|Q8N3V7|SYNPO_HUMAN	580	0.9997	120.53	S	S(1)PPSYSVLYPSSDPK	+	+		+	+	+
sp|Q8N3X1|FNBP4_HUMAN	499	0.999999	94.885	S	IDENS(1)DKEMEVEESPEK	+	+	+	+	+	+
sp|Q8N4C8|MINK1_HUMAN	601	0.999151	108.37	S	S(0.001)QS(0.999)LQDQPTR	+		+	+
sp|Q8N4S9|MALD2_HUMAN	161	0.99892	66.056	S	DPY(0.001)GS(0.999)LDR	+	+	+	+	+	+
sp|Q8N4Y2|EFC4A_HUMAN	392	0.999925	53.136	S	RGS(1)GHLPSAR	+		+	+	+
sp|Q8N556|AFAP1_HUMAN	665	0.897872	71.176	S	S(0.005)GT(0.005)S(0.028)S(0.898)PQS(0.064)PVFR	+	+		+	+	+
sp|Q8N556|AFAP1_HUMAN	668	0.990056	87.498	S	SGTS(0.004)S(0.006)PQS(0.99)PVFR	+		+	+	+	+
sp|Q8N573|OXR1_HUMAN	201	0.990629	137.8	S	VVS(0.991)S(0.586)T(0.42)S(0.004)EEEEAFTEK	+	+	+	+	+	+
sp|Q8N573|OXR1_HUMAN	202	0.830971	137.8	S	VVS(0.07)S(0.831)T(0.089)S(0.01)EEEEAFTEK	+		+	+	+
sp|Q8N697|S15A4_HUMAN	298	0.999643	42.395	S	QSLFDS(1)CK	+	+	+	+	+	+
sp|Q8N699|MYCT1_HUMAN	149	1	188.15	S	QAS(1)LEQANSFPR				+	+	+
sp|Q8N699|MYCT1_HUMAN	115	0.842211	112.36	S	S(0.141)S(0.842)Y(0.013)T(0.004)HGLNR	+	+	+	+	+
sp|Q8N6S5|AR6P6_HUMAN	2	0.99985	46.158	S	S(1)FAESGWR						+
sp|Q8N8A6|DDX51_HUMAN	83	1	61.958	S	VNDAEPGS(1)PEAPQGK	+	+	+	+	+	+
sp|Q8N9T8|KRI1_HUMAN	171	0.999873	64.547	S	AFVEDS(1)EDEDGAGEGGSSLLQK	+	+	+	+	+	+
sp|Q8N9T8|KRI1_HUMAN	136	0.999944	163.8	S	YVDEENS(1)DGETSNHR	+	+	+		+	+
sp|Q8N9U0|TAC2N_HUMAN	211	0.898502	55.452	S	S(0.899)LDT(0.101)IT(0.035)LS(0.965)GDER	+		+
sp|Q8N9U0|TAC2N_HUMAN	218	0.965306	47.037	S	S(0.899)LDT(0.101)IT(0.035)LS(0.965)GDER			+
sp|Q8NA72|POC5_HUMAN	109	0.997221	50.207	S	T(0.001)DES(0.456)S(0.545)PVLS(0.997)PR	+	+	+		+	+
sp|Q8NAP3|ZBT38_HUMAN	309	0.870414	62.658	S	S(0.129)KS(0.87)PNNEGDVHFSR	+		+	+	+	+
sp|Q8NBP7|PCSK9_HUMAN	688	1	56.359	S	HLAQAS(1)QELQ	+	+	+	+	+	+
sp|Q8NC44|RETR2_HUMAN	385	1	45.653	S	QALDS(1)EEEEEDVAAK			+		+
sp|Q8NC51|PAIRB_HUMAN	234	0.999995	109.66	S	DELTES(1)PK	+	+	+	+
sp|Q8NC56|LEMD2_HUMAN	134	1	75.533	S	RAS(1)VRGS(1)S(1)EEDEDAR	+		+	+	+	+
sp|Q8NC56|LEMD2_HUMAN	138	1	75.533	S	RAS(1)VRGS(1)S(1)EEDEDAR	+	+	+	+	+	+
sp|Q8NC56|LEMD2_HUMAN	139	1	96.734	S	RAS(1)VRGS(1)S(1)EEDEDAR	+	+	+	+	+	+
sp|Q8NC74|RB8NL_HUMAN	196	0.999669	52.79	S	IS(1)PGATLPESR			+
sp|Q8NC74|RB8NL_HUMAN	645	0.996893	68.676	S	LTAT(0.003)EGPGS(0.997)PR	+	+	+
sp|Q8NCF5|NF2IP_HUMAN	88	1	49.25	S	DNS(1)NS(1)DS(1)EGEDRRPAGPPR	+	+	+
sp|Q8NCF5|NF2IP_HUMAN	90	1	49.25	S	DNS(1)NS(1)DS(1)EGEDRRPAGPPR	+	+	+
sp|Q8NCF5|NF2IP_HUMAN	92	1	49.25	S	DNS(1)NS(1)DS(1)EGEDRRPAGPPR	+	+	+
sp|Q8ND30|LIPB2_HUMAN	387	0.998613	49.35	S	LS(0.001)CS(0.999)LEDLR		+	+	+	+	+
sp|Q8ND56|LS14A_HUMAN	216	1	182.37	S	S(1)PVSTRPLPSASQK	+	+	+	+	+	+
sp|Q8ND76|CCNY_HUMAN	25	0.996144	68.513	S	LES(0.996)Y(0.002)RPDT(0.002)DLSR				+	+	+
sp|Q8ND76|CCNY_HUMAN	326	0.999998	210.93	S	SAS(1)ADNLTLPR	+	+	+	+	+	+
sp|Q8NDI1|EHBP1_HUMAN	1058	1	138.75	S	KPS(1)EDEVLNK	+	+	+	+	+	+
sp|Q8NDT2|RB15B_HUMAN	109	0.905938	71.879	S	ASGDPGAS(0.094)GMS(0.906)PR	+	+	+	+		+
sp|Q8NDT2|RB15B_HUMAN	562	0.999214	65.842	S	RNS(0.999)LEGYS(0.001)R	+	+	+	+	+	+
sp|Q8NDX6|ZN740_HUMAN	44	1	44.863	S	AGS(1)PDVLR	+	+		+	+	+
sp|Q8NE71|ABCF1_HUMAN	228	1	364.26	S	KAEQGS(1)EEEGEGEEEEEEGGESK	+	+	+	+	+	+
sp|Q8NE71|ABCF1_HUMAN	166	1	103.91	S	AVS(1)EEQQPALK	+	+	+	+	+	+
sp|Q8NE71|ABCF1_HUMAN	105	1	75.184	S	KLS(1)VPT(1)S(1)DEEDEVPAPKPR	+	+	+	+
sp|Q8NE71|ABCF1_HUMAN	109	1	96.379	S	KLS(1)VPT(1)S(1)DEEDEVPAPKPR	+	+	+	+	+	+
sp|Q8NEY8|PPHLN_HUMAN	133	0.9988	87.566	S	DNT(0.001)FFRES(0.999)PVGR	+	+	+			+
sp|Q8NEY8|PPHLN_HUMAN	205	0.999428	131.35	S	DT(0.001)S(0.999)PSSGSAVSSSK	+	+	+	+	+	+
sp|Q8NEZ4|KMT2C_HUMAN	2828	0.967875	41.54	S	T(0.001)EVLS(0.968)PNS(0.032)K	+		+	+
sp|Q8NF50|DOCK8_HUMAN	2096	0.996041	63.408	S	KCETQLS(0.996)QGS(0.004)	+		+	+	+	+
sp|Q8NF91|SYNE1_HUMAN	8704	0.936794	75.773	S	GKCS(0.937)LS(0.063)QPGPSVSSPHSR				+	+	+
sp|Q8NF91|SYNE1_HUMAN	8358	0.895013	69.716	S	S(0.895)KT(0.105)PTGPELDTSYK				+
sp|Q8NFC6|BD1L1_HUMAN	1531	0.809227	58.274	S	DKDVT(0.191)LS(0.809)PVK		+	+	+	+	+
sp|Q8NFC6|BD1L1_HUMAN	3019	0.862818	41.399	S	T(0.01)QLS(0.863)PS(0.127)IKR	+	+	+		+
sp|Q8NFC6|BD1L1_HUMAN	482	0.999876	110.98	S	YYS(1)DS(1)DDELTVEQR	+	+	+	+	+	+
sp|Q8NFC6|BD1L1_HUMAN	484	0.999833	110.98	S	YYS(1)DS(1)DDELTVEQR	+	+	+	+	+	+
sp|Q8NFG4|FLCN_HUMAN	62	0.999413	73.294	S	AHS(0.999)PAEGAS(0.001)VESSSPGPK	+		+	+	+
sp|Q8NFH8|REPS2_HUMAN	493	0.998346	64.711	S	AS(0.002)S(0.998)LDLNK	+	+	+	+	+
sp|Q8NFH8|REPS2_HUMAN	254	1	47.574	S	HQAS(1)LIR	+	+
sp|Q8NFJ5|RAI3_HUMAN	292	0.995901	57.859	S	S(0.996)Y(0.004)GVENR				+	+	+
sp|Q8NHG8|ZNRF2_HUMAN	135	1	72.705	S	DRPVGGS(1)PGGPR	+	+	+	+	+	+
sp|Q8NHG8|ZNRF2_HUMAN	82	0.999895	42.789	S	S(1)LGGAVGSVASGAR	+		+		+	+
sp|Q8NI08|NCOA7_HUMAN	208	0.995202	82.55	S	VLS(0.995)S(0.032)T(0.166)S(0.807)EEDEPGVVK	+	+		+		+
sp|Q8NI08|NCOA7_HUMAN	211	0.908879	82.55	S	VLS(0.467)S(0.533)T(0.091)S(0.909)EEDEPGVVK	+	+	+	+		+
sp|Q8NI08|NCOA7_HUMAN	89	0.99953	58.37	S	YYS(1)IDDNQNK	+	+	+
sp|Q9ULK5|VANG2_HUMAN	517	0.99915	64.841	S	LQS(0.999)ET(0.012)S(0.989)V		+	+			+
sp|Q9ULK5|VANG2_HUMAN	520	0.988844	64.841	S	LQS(0.999)ET(0.012)S(0.989)V		+	+			+
sp|Q8TAD7|OCC1_HUMAN	28	0.98757	87.932	S	DVTEES(0.988)VT(0.012)EDDKRR	+		+		+	+
sp|Q8TAD8|SNIP1_HUMAN	35	1	61.165	S	QERLS(1)PEVAPPAHR	+	+	+	+		+
sp|Q8TAQ2|SMRC2_HUMAN	302	0.999958	162.29	S	KRS(1)PS(1)PS(0.986)PT(0.015)PEAK	+		+	+	+	+
sp|Q8TAQ2|SMRC2_HUMAN	304	0.999783	96.745	S	KRS(1)PS(1)PS(0.986)PT(0.015)PEAK	+		+	+	+	+
sp|Q8TAQ2|SMRC2_HUMAN	306	0.990023	162.29	S	KRS(1)PS(1)PS(0.99)PT(0.01)PEAK	+		+	+	+	+
sp|Q8TAQ2|SMRC2_HUMAN	283	0.99729	136.48	S	TLT(0.002)DEVNS(0.997)PDSDRR	+	+	+	+	+	+
sp|Q8TB72|PUM2_HUMAN	136	1	122.46	S	GKAS(1)PFEEDQNR	+	+	+	+	+	+
sp|Q8TB72|PUM2_HUMAN	182	0.999998	103.91	S	QAS(1)PTEVVER	+	+	+	+	+	+
sp|Q8TBN0|R3GEF_HUMAN	168	0.97291	52.555	S	TLVIT(0.003)S(0.003)T(0.02)PAS(0.973)PNR		+	+	+
sp|Q8TBY0|RBM46_HUMAN	300	1	41.401	S	CIDGAS(1)IEVT(1)LAK					+	+
sp|Q8TBZ3|WDR20_HUMAN	357	0.986175	60.317	S	RNS(0.986)T(0.011)DS(0.002)RPVSVTYR	+	+	+	+	+	+
sp|Q8TBZ3|WDR20_HUMAN	360	0.961854	56.407	S	RNS(0.97)T(0.062)DS(0.962)RPVS(0.003)VT(0.003)YR	+	+	+	+	+	+
sp|Q8TBZ3|WDR20_HUMAN	434	0.998638	99.055	S	SNS(0.999)LPHS(0.001)AVSNAGSK	+	+	+	+	+	+
sp|Q8TC26|TM163_HUMAN	12	0.833115	48.216	S	RS(0.141)S(0.833)QGPT(0.026)VPPPPR	+			+		+
sp|Q8TC71|MIEAP_HUMAN	276	0.998913	90.827	S	SAS(0.999)PS(0.001)TAVK				+	+
sp|Q8TC71|MIEAP_HUMAN	507	0.992618	51.286	S	S(0.008)RS(0.993)LS(0.999)PICPR				+	+	+
sp|Q8TC71|MIEAP_HUMAN	509	0.999958	94.85	S	SLS(1)PICPR				+	+	+
sp|Q8TC71|MIEAP_HUMAN	257	1	107.11	S	S(1)RS(1)PS(1)PAPR					+	+
sp|Q8TC71|MIEAP_HUMAN	259	1	107.11	S	S(1)RS(1)PS(1)PAPR					+	+
sp|Q8TC71|MIEAP_HUMAN	261	1	53.569	S	S(1)RS(1)PS(1)PAPR					+	+
sp|Q8TCJ2|STT3B_HUMAN	498	1	150.76	S	ENPPVEDS(1)S(1)DEDDKR	+	+	+	+	+	+
sp|Q8TCJ2|STT3B_HUMAN	499	1	135.8	S	ENPPVEDS(1)S(1)DEDDKR	+	+	+	+	+	+
sp|Q8TD16|BICD2_HUMAN	582	1	71.692	S	S(1)PILLPK	+	+	+	+	+	+
sp|Q8TDB6|DTX3L_HUMAN	539	1	60.436	S	AAS(1)PPLK	+	+	+		+	+
sp|Q8TDB6|DTX3L_HUMAN	221	0.997661	138.24	S	DSCIS(0.998)PS(0.002)EPETK	+	+	+	+	+	+
sp|Q8TDB6|DTX3L_HUMAN	532	0.954433	56.569	S	LKEGHETPMDIDS(0.954)DDS(0.045)K	+	+	+		+
sp|Q8TDB6|DTX3L_HUMAN	202	0.975641	65.5	S	QQFS(0.976)PS(0.024)MT(0.001)ER	+	+	+	+		+
sp|Q8TDD1|DDX54_HUMAN	782	1	101.67	S	IDDRDS(1)DEEGASDR	+	+	+	+	+	+
sp|Q8TE68|ES8L1_HUMAN	182	1	75.376	S	DRS(1)PAAET(1)PPLQR	+	+	+	+	+	+
sp|Q8TE77|SSH3_HUMAN	37	1	42.395	S	RQS(1)FAVLR	+	+	+
sp|Q8TE77|SSH3_HUMAN	9	0.813213	49.577	S	S(0.813)PPGS(0.062)GAS(0.062)T(0.062)PVGPWDQAVQR		+	+	+	+	+
sp|Q8TEH3|DEN1A_HUMAN	523	0.948445	41.348	S	RT(0.553)S(0.498)VPS(0.948)PEQPQPY(0.001)R	+	+			+
sp|Q8TEU7|RPGF6_HUMAN	1093	0.792696	76.943	S	RS(0.793)S(0.207)LLNAK		+		+	+
sp|Q8TEU7|RPGF6_HUMAN	1094	0.847793	94.363	S	RS(0.152)S(0.848)LLNAK	+	+	+	+	+	+
sp|Q8TEW0|PARD3_HUMAN	924	1	70.919	S	GCNES(1)FR				+	+	+
sp|Q8TEW0|PARD3_HUMAN	852	1	76.522	S	S(1)MDLGIADETK	+	+	+	+	+
sp|Q8TF01|PNISR_HUMAN	290	0.927666	97.063	S	S(0.072)KFDS(0.928)DEEEEDTENVEAASSGK		+		+	+
sp|Q8WU17|RN139_HUMAN	625	1	42.612	S	EAAAES(1)DRELNEDDS(1)T(1)DCDDDVQR	+				+	+
sp|Q8WU17|RN139_HUMAN	634	1	93.73	S	EAAAES(1)DRELNEDDS(1)T(1)DCDDDVQR	+	+	+	+	+	+
sp|Q8WUA4|TF3C2_HUMAN	167	0.992221	79.466	S	DLDRPES(0.008)QS(0.992)PK	+	+	+
sp|Q8WUA7|TB22A_HUMAN	143	0.817169	72.227	S	S(0.817)VS(0.163)ES(0.007)HT(0.007)S(0.007)CPAESASDAAPLQR			+	+	+	+
sp|Q8WUI4|HDAC7_HUMAN	181	0.999145	57.348	S	KES(0.999)APPS(0.001)LR	+	+	+	+	+	+
sp|Q8WUI4|HDAC7_HUMAN	155	0.999869	49.418	S	TVS(1)EPNLK			+	+	+	+
sp|Q8WVC0|LEO1_HUMAN	171	1	48.641	S	AQGS(1)DEDKLQNS(1)DDDEK		+
sp|Q8WVC0|LEO1_HUMAN	179	1	48.641	S	AQGS(1)DEDKLQNS(1)DDDEK		+
sp|Q8WVC0|LEO1_HUMAN	279	0.797802	45.879	S	GS(0.202)DS(0.798)EDEVLR		+	+	+	+	+
sp|Q8WVC0|LEO1_HUMAN	630	0.999886	189.8	S	KLT(1)S(1)DEEGEPSGK	+	+	+	+	+	+
sp|Q8WVC0|LEO1_HUMAN	658	1	139.86	S	YVIS(1)DEEEEDDD	+	+	+
sp|Q8WVC0|LEO1_HUMAN	197	1	57.293	S	MQNT(1)DDEERPQLS(1)DDER	+	+	+	+	+
sp|Q8WVC0|LEO1_HUMAN	294	0.997906	63.918	S	NAIAS(0.998)DS(0.995)EADS(0.888)DT(0.12)EVPK		+	+
sp|Q8WVC0|LEO1_HUMAN	296	0.997055	63.918	S	NAIAS(0.997)DS(0.997)EADS(0.865)DT(0.14)EVPK		+	+
sp|Q8WVC0|LEO1_HUMAN	300	0.887704	63.918	S	NAIAS(0.998)DS(0.995)EADS(0.888)DT(0.12)EVPK		+	+
sp|Q8WVM8|SCFD1_HUMAN	303	0.966997	52.853	S	VNLEES(0.017)S(0.017)GVENS(0.967)PAGARPK		+		+	+	+
sp|Q8WWI1|LMO7_HUMAN	1510	1	86.641	S	RGES(1)LDNLDS(1)PR	+	+	+	+	+	+
sp|Q8WWI1|LMO7_HUMAN	1516	1	57.52	S	RGES(1)LDNLDS(1)PR	+	+	+	+	+	+
sp|Q8WWI1|LMO7_HUMAN	1593	0.999997	230.36	S	SHS(1)PSASQSGSQLR	+	+	+	+	+	+
sp|Q8WWI1|LMO7_HUMAN	704	0.986187	70.412	S	S(0.986)MS(0.014)DVSAEDVQNLR	+	+
sp|Q8WWI1|LMO7_HUMAN	1423	0.95628	176.44	S	S(0.024)RS(0.956)T(0.02)TELDDYSTNK	+				+	+
sp|Q8WWI1|LMO7_HUMAN	751	0.979587	66.692	S	S(0.98)Y(0.002)T(0.016)S(0.003)DLQK	+	+	+	+		+
sp|Q8WWI1|LMO7_HUMAN	1586	0.799221	78.69	S	TSTTGVAT(0.004)T(0.026)QS(0.799)PT(0.17)PR	+	+		+	+
sp|Q8WWI1|LMO7_HUMAN	895	0.999196	50.04	S	VS(0.001)AS(0.999)LPR	+	+	+	+	+
sp|Q8WWM7|ATX2L_HUMAN	111	0.999998	90.367	S	GPPQS(1)PVFEGVYNNSR	+	+	+	+	+	+
sp|Q8WWM7|ATX2L_HUMAN	449	0.999506	43.77	S	MYPPRS(1)PK			+		+	+
sp|Q8WWQ0|PHIP_HUMAN	1315	0.999739	107.06	S	AQS(1)YDIQAWK	+	+	+			+
sp|Q8WWQ0|PHIP_HUMAN	911	1	47.187	S	DGPIS(1)PK	+	+	+	+	+	+
[truncated: 1,225 more rows]

## Sheet: quantification
Leading proteins	Position	Localization prob	Score	Amino acid	Phospho (STY) Probabilities	Cancer1	Cancer2	Cancer3	Normal1	Normal2	Normal3
sp|O43303|CP110_HUMAN	257	1	94.114	S	ES(1)EELLK	4792000	5644300	5880900	0	1276300	1102500
sp|A1L170|CA226_HUMAN	222	0.997622	48.741	S	RAS(0.998)S(0.911)PS(0.091)LIER	0	2279100	0	899130	966710	1144600
sp|A1L170|CA226_HUMAN	223	0.911317	48.741	S	RAS(0.998)S(0.911)PS(0.091)LIER	0	2279100	0	899130	966710	1144600
sp|A1L390|PKHG3_HUMAN	433	0.898216	83.314	S	AWS(0.102)S(0.898)QDEVSTNVR	0	410280	534220	0	0	0
sp|A2AJT9|BCLA3_HUMAN	15	1	45.077	S	HRS(1)LS(1)PVPR	3147800	2233700	0	0	957720	1618100
sp|A2AJT9|BCLA3_HUMAN	17	1	45.077	S	HRS(1)LS(1)PVPR	3147800	2233700	0	0	957720	1618100
sp|A2RRP1|NBAS_HUMAN	473	0.896283	98.796	S	AGEEDEGEEDS(0.896)DS(0.896)DY(0.205)EIS(0.002)AK	1772100	4015700	1671200	281680	826540	0
sp|A2RRP1|NBAS_HUMAN	475	0.896283	79.013	S	AGEEDEGEEDS(0.896)DS(0.896)DY(0.205)EIS(0.002)AK	3243100	1915500	1671200	281680	0	0
sp|A6NDB9|PALM3_HUMAN	375	1	49.929	S	ERGDES(1)PLGAEGAK	994090	405670	784040	812310	1003400	0
sp|A6NFI3|ZN316_HUMAN	112	1	86.772	S	GGDAKS(1)PVLQEK	1250100	1060200	1360700	1033400	1456400	1790300
sp|B2RTY4|MYO9A_HUMAN	1299	0.845932	50.207	S	SLGGIS(0.846)PS(0.154)EDR	122460	162300	163390	287850	330800	424340
sp|B2RTY4|MYO9A_HUMAN	1733	0.994598	56.359	S	T(0.004)MS(0.995)QGEIT(0.001)K	835070	752960	949270	216100	0	0
sp|B2RUZ4|SMIM1_HUMAN	22	1	105.39	S	DGVS(1)LGAVS(0.769)S(0.127)T(0.103)EEAS(0.001)R	883350	1270600	875470	1626600	0	2754200
sp|B2RUZ4|SMIM1_HUMAN	27	0.834428	105.39	S	DGVS(1)LGAVS(0.834)S(0.141)T(0.025)EEASR	0	1270600	875470	1626600	0	2754200
sp|Q99613|EIF3C_HUMAN	39	0.999973	80.738	S	QPLLLS(1)EDEEDTKR	7016200	9749500	8768800	1409100	0	3045700
sp|Q99613|EIF3C_HUMAN	909	0.999938	93.162	S	QQQS(1)QTAY	2607300	3370900	2820700	510440	1550500	1524100
sp|C9JI98|TM238_HUMAN	124	1	69.92	S	RWS(1)APAAAGQR	1046100	1139700	1323400	0	0	0
sp|C9JLW8|MCRI1_HUMAN	21	0.852306	45.696	S	S(0.852)PPS(0.049)S(0.049)S(0.049)EIFTPAHEENVR	752580	957010	665580	197960	186670	329420
sp|Q8WWN9|ICEF1_HUMAN	411	0.999996	75.383	S	AS(1)PAPDDTDDTPQELK	1391500	1898400	1711700	0	0	0
sp|H7BZ55|CRCC2_HUMAN	54	0.999996	107.03	S	QAS(1)PTPVPTR	0	0	0	2956000	3774100	4003500
sp|O00159|MYO1C_HUMAN	408	0.998052	83.948	S	DVES(0.998)PS(0.002)WR	1498300	1812900	1948400	3818600	3618000	3761600
sp|O00161|SNP23_HUMAN	5	0.865225	52.278	S	MDNLS(0.865)S(0.135)EEIQQR	0	506250	0	0	0	0
sp|O00192|ARVC_HUMAN	335	0.987736	56.548	S	GS(0.012)MGS(0.988)LDR	2377800	1798300	2278500	3172000	4455000	4242400
sp|O00193|SMAP_HUMAN	17	0.821982	183.65	S	S(0.178)AS(0.822)PDDDLGSSNWEAADLGNEER	4248100	152130	2010600	121960	93579	343500
sp|O00203|AP3B1_HUMAN	276	1	133.32	S	NFYES(1)DDDQKEK	12796000	7513100	11147000	3042800	3789300	5024900
sp|O00231|PSD11_HUMAN	14	0.999991	85.958	S	AQS(1)LLSTDR	1663800	1890600	0	434870	553130	0
sp|O00255|MEN1_HUMAN	492	1	41.088	S	RES(1)KPEEPPPPK	3500300	0	3550800	2772700	5094500	6272200
sp|O00264|PGRC1_HUMAN	181	0.999999	183.01	S	EGEEPTVYS(1)DEEEPKDESAR	230720000	256770000	253540000	94722000	131110000	157830000
sp|O00264|PGRC1_HUMAN	57	0.99999	306.11	S	GDQPAASGDS(1)DDDEPPPLPR	38914000	44900000	34719000	22455000	24436000	34858000
sp|O00273|DFFA_HUMAN	315	1	46.706	S	AS(1)PPGDLQNPK	0	2199900	0	0	0	0
sp|O00303|EIF3F_HUMAN	258	0.999997	66.621	S	TCFS(1)PNR	1142900	933680	1054800	0	0	0
sp|O00418|EF2K_HUMAN	18	1	74.46	S	LEGVDGGQS(1)PR	2185900	0	2226800	0	0	236360
sp|O00443|P3C2A_HUMAN	338	0.999827	85.666	S	SQS(1)LNIR	0	1845900	1989200	0	879640	0
sp|O00443|P3C2A_HUMAN	259	1	85.813	S	VSNLQVS(1)PK	779000	942770	797100	1938400	2631400	2400400
sp|O00470|MEIS1_HUMAN	196	0.894569	90.444	S	EGGS(0.048)KS(0.895)DS(0.057)EDITR	4704200	2957300	2896800	3481800	3953600	6233400
sp|O00499|BIN1_HUMAN	296	0.999854	60.133	S	GNKS(1)PS(1)PPDGS(0.999)PAAT(0.001)PEIR	8070600	8226300	5629500	289360	354140	1662200
sp|O00499|BIN1_HUMAN	298	0.999854	108.34	S	GNKS(1)PS(1)PPDGS(0.999)PAAT(0.001)PEIR	5286200	6442500	4484400	1118000	1917400	2148600
sp|O00499|BIN1_HUMAN	303	0.999438	108.34	S	S(0.013)PS(0.987)PPDGS(0.999)PAAT(0.001)PEIR	3467700	4186100	2212100	289360	1100900	1098900
sp|O00505|IMA4_HUMAN	60	0.994716	56.055	S	NVPQEES(0.005)LEDS(0.995)DVDADFK	0	1387400	0	0	0	0
sp|O00512|BCL9_HUMAN	102	0.990158	41.54	S	ERS(0.99)IS(0.99)ADS(0.02)FDQR	420270	0	421450	0	0	0
sp|O00512|BCL9_HUMAN	104	0.990158	41.54	S	ERS(0.99)IS(0.99)ADS(0.02)FDQR	420270	0	421450	0	0	0
sp|O00515|LAD1_HUMAN	177	1	53.001	S	GVPEKS(1)PVLEK	1224700	0	1459600	0	0	0
sp|O00515|LAD1_HUMAN	38	0.999508	124.12	S	NLS(1)STTDDEAPR	2797400	2278600	2586300	0	0	0
sp|O00515|LAD1_HUMAN	394	0.962834	62.528	S	S(0.037)AS(0.963)MKLPDNTVK	5012700	5306100	5028200	55887	0	0
sp|O00567|NOP56_HUMAN	569	1	110.29	S	EEPVS(1)S(1)GPEEAVGK	3647200	8274300	7185100	610340	1668300	0
sp|O00567|NOP56_HUMAN	570	1	98.942	S	EEPVS(1)S(1)GPEEAVGK	8066600	3638300	3178300	0	1668300	889270
sp|O00567|NOP56_HUMAN	563	0.98634	55.208	S	KFS(0.986)KEEPVS(0.011)S(0.003)GPEEAVGK	0	4865200	0	0	0	0
sp|O00712|NFIB_HUMAN	312	0.947667	151.26	S	DQDMS(0.035)S(0.948)PT(0.014)T(0.003)MK	4113500	3212200	4262700	6958600	8856900	8529900
sp|O00712|NFIB_HUMAN	264	0.998305	83.397	S	S(0.001)LS(0.998)S(0.972)PPS(0.016)S(0.013)K	3839800	1252500	1070800	4922300	6251000	4206000
sp|O00712|NFIB_HUMAN	265	0.996258	60.436	S	S(0.005)LS(0.996)S(0.996)PPS(0.002)S(0.001)K	1140100	1252500	1070800	1405200	1673700	0
sp|O14497|ARI1A_HUMAN	696	0.995619	55.186	S	GPS(0.996)PS(0.004)PVGSPASVAQSR	1147600	1069800	0	988250	0	1659600
sp|O14497|ARI1A_HUMAN	702	0.858617	41.871	S	GPS(0.874)PS(0.135)PVGS(0.859)PAS(0.115)VAQS(0.018)R	0	0	0	988250	0	1005700
sp|O14497|ARI1A_HUMAN	363	0.992673	84.573	S	S(0.006)HHAPMS(0.993)PGS(0.001)SGGGGQPLAR	4396900	3866100	4834200	0	0	4652400
sp|O14545|TRAD1_HUMAN	409	0.997133	47.532	S	LDS(0.997)QPQET(0.534)S(0.469)PELPR	0	515170	0	43068	0	42341
sp|O14545|TRAD1_HUMAN	415	0.837899	79.633	S	LDS(0.001)QPQET(0.162)S(0.838)PELPR	3286200	3470900	3581800	522610	0	0
sp|O14578|CTRO_HUMAN	1971	1	72.496	S	DKS(1)PGRPLER	0	0	4238000	0	0	0
sp|O14617|AP3D1_HUMAN	658	1	126.63	S	HRPS(1)EADEEELAR	4777300	4658100	5761300	840420	1435300	1999400
sp|O14639|ABLM1_HUMAN	422	1	98.048	S	QS(1)LGES(1)PR	821920	177290	372720	10982000	12234000	12051000
sp|O14639|ABLM1_HUMAN	426	1	86.923	S	QS(1)LGES(1)PR	534130	265640	184750	6498500	7698200	7428700
sp|O14639|ABLM1_HUMAN	587	0.894164	87.18	S	RS(0.106)S(0.894)GREEDDEELLR	404660	447710	291400	0	976710	1649700
sp|O14639|ABLM1_HUMAN	540	0.936152	94.114	S	S(0.936)S(0.064)EDIIK	343060	340380	350750	780060	917600	610900
sp|O14639|ABLM1_HUMAN	452	0.993736	143.25	S	S(0.003)T(0.003)S(0.994)QGS(1)INSPVYSR	2094700	0	0	31184000	34421000	42026000
sp|O14639|ABLM1_HUMAN	455	0.999824	113.4	S	S(0.003)T(0.003)S(0.994)QGS(1)INSPVYSR	0	0	0	18632000	18373000	23471000
sp|O14639|ABLM1_HUMAN	655	0.999624	61.65	S	TAS(1)LPGYGR	1190500	1433600	1435400	0	2627700	3043300
sp|O14639|ABLM1_HUMAN	431	0.999475	134.14	S	TLS(0.999)PTPSAEGYQDVR	993630	806100	993740	10755000	6411000	15359000
sp|O14639|ABLM1_HUMAN	435	0.999287	134.14	S	T(0.002)LS(0.998)PT(0.001)PS(0.999)AEGYQDVR	0	0	0	6711500	6411000	8508900
sp|O14639|ABLM1_HUMAN	352	0.787568	87.789	S	T(0.209)S(0.788)S(0.003)ESIYSR	2086400	0	2171600	216170	0	18231000
sp|O14646|CHD1_HUMAN	215	0.999689	49.993	S	QIDS(1)S(1)EEDDDEEDY(0.001)DNDKR	2605600	2353700	2760900	0	492040	646240
sp|O14646|CHD1_HUMAN	216	0.999689	49.993	S	QIDS(1)S(1)EEDDDEEDY(0.001)DNDKR	2605600	2353700	2760900	0	492040	646240
sp|O14647|CHD2_HUMAN	1369	1	99.957	S	HS(1)DNPS(1)EEGEVKDDGLEK	5181100	5269800	5469700	619660	1081400	1122000
sp|O14647|CHD2_HUMAN	1373	1	99.957	S	HS(1)DNPS(1)EEGEVKDDGLEK	5181100	5269800	5469700	619660	1081400	1122000
sp|O14681|EI24_HUMAN	46	0.973461	56.936	S	RAS(0.973)S(0.027)VLAQR	718140	454910	816690	1810300	2431400	3310700
sp|O14683|P5I11_HUMAN	14	0.999988	149.41	S	KHS(1)QTDLVSR	61064000	46037000	66489000	3876600	7258200	9794600
sp|O14737|PDCD5_HUMAN	119	1	107.85	S	KVMDS(1)DEDDDY	3164900	2313100	3108100	352860	543140	562460
sp|O14745|NHRF1_HUMAN	2	1	63.408	S	S(1)ADAAAGAPLPR	614120	771260	0	43722	0	62855
sp|O14745|NHRF1_HUMAN	290	0.973901	321.62	S	S(0.01)AS(0.974)S(0.016)DTSEELNSQDSPPK	36994000	33056000	35642000	0	0	0
sp|O14791|APOL1_HUMAN	311	0.986102	54.7	S	VT(0.015)EPIS(0.986)AES(0.999)GEQVER	0	0	1124500	0	0	0
sp|O14791|APOL1_HUMAN	314	0.999312	54.7	S	VT(0.015)EPIS(0.986)AES(0.999)GEQVER	0	0	1124500	0	0	0
sp|O14795|UN13B_HUMAN	254	0.994594	54.259	S	AIS(0.995)PT(0.002)S(0.001)S(0.001)S(0.002)R	633170	0	485780	877500	1119900	972410
sp|O14828|SCAM3_HUMAN	76	0.999972	139.43	S	KLS(1)PTEPK	5294800	6571000	4589700	4817100	5139200	6556400
sp|O14974|MYPT1_HUMAN	507	0.986852	85.958	S	LAS(0.987)T(0.011)S(0.002)DIEEK	1046400	1246300	1053400	107800	126010	0
sp|O14974|MYPT1_HUMAN	910	0.804307	78.342	S	S(0.196)GS(0.804)YSYLEER	1798300	1937200	1632400	248270	0	0
sp|O15014|ZN609_HUMAN	576	0.999819	100.55	S	LVEPHS(1)PS(0.993)PS(0.007)S(0.001)K	2386000	1231300	1772800	1072900	1122700	1401400
sp|O15014|ZN609_HUMAN	578	0.992739	100.55	S	LVEPHS(1)PS(0.993)PS(0.007)S(0.001)K	2386000	1231300	1772800	1072900	1122700	1401400
sp|O15027|SC16A_HUMAN	1356	0.999966	112.44	S	S(1)LHS(0.999)AHS(0.001)LAS(0.001)R	6043800	2071200	5447900	0	1919300	122100
sp|O15027|SC16A_HUMAN	1359	0.998814	95.428	S	S(1)LHS(0.999)AHS(0.001)LAS(0.001)R	4313300	4669100	4290000	0	1919300	0
sp|O15042|SR140_HUMAN	67	0.998859	71.601	S	ESLCDS(0.999)PHQNLS(0.001)R	5200700	4541200	5378200	0	290840	263860
sp|O15061|SYNEM_HUMAN	384	0.985114	136.3	S	GS(0.985)QT(0.015)GTSIGGDAR	622350	427200	0	3457200	4329900	4108900
sp|O15061|SYNEM_HUMAN	1044	1	49.577	S	QRS(1)PAPGS(1)PDEEGGAEAPAAGIR	410810	406880	1212800	0	4642400	0
sp|O15061|SYNEM_HUMAN	1049	1	106.67	S	QRS(1)PAPGS(1)PDEEGGAEAPAAGIR	410810	730100	829170	1206400	1858300	1713800
sp|O15068|MCF2L_HUMAN	589	0.999944	96.163	S	RGS(1)ENSSSEGGALR	2429400	0	2036700	2825500	3629100	5736700
sp|O15075|DCLK1_HUMAN	330	0.929966	65.149	S	S(0.048)GKS(0.93)PS(0.04)PS(0.098)PT(0.434)S(0.393)PGS(0.057)LR	1111200	1164800	1021700	226410	273450	368840
sp|O15075|DCLK1_HUMAN	332	0.979466	54.834	S	S(0.008)PS(0.979)PS(0.147)PT(0.436)S(0.376)PGS(0.054)LR	0	718240	680610	0	124630	220940
sp|O15075|DCLK1_HUMAN	337	0.766643	65.149	S	S(0.388)GKS(0.431)PS(0.136)PS(0.045)PT(0.219)S(0.767)PGS(0.014)LR	1955300	2388800	1992400	324750	325570	472300
sp|O15075|DCLK1_HUMAN	352	0.952025	162.26	S	SSQHGGS(0.952)S(0.022)T(0.022)S(0.003)LASTK	12046000	11128000	11048000	579930	0	0
sp|O15085|ARHGB_HUMAN	35	0.998108	69.01	S	QPS(0.998)DAS(0.002)ETTGLVQR	642810	0	0	0	0	258720
sp|O15085|ARHGB_HUMAN	271	0.99947	54.66	S	RQGS(0.999)DAAVPSTGDQGVDQSPK	0	1735500	2188700	0	767800	1128700
sp|O15085|ARHGB_HUMAN	663	0.999995	60.157	S	S(1)LENPT(0.974)PPFT(0.026)PK	1139400	1013100	770020	244440	293010	391650
sp|O15127|SCAM2_HUMAN	319	1	203.61	S	AAS(1)S(1)AAQGAFQGN	88351000	100050000	1863800	402380	27840000	25712000
sp|O15127|SCAM2_HUMAN	320	1	173.76	S	AAS(1)S(1)AAQGAFQGN	1987800	1992100	92749000	22095000	291310	0
sp|O15164|TIF1A_HUMAN	1042	1	85.731	S	LKS(1)IEER	1648900	0	1482600	697040	862130	1066000
sp|O15173|PGRC2_HUMAN	104	1	93.111	S	DFS(1)LEQLR	2109000	1968000	1948000	0	196930	304670
sp|O15231|ZN185_HUMAN	453	0.879482	85.554	S	QS(0.117)S(0.879)PS(0.003)GSEQLVR	0	1377800	1469300	1329800	86003	1570400
sp|O15234|CASC3_HUMAN	148	0.999801	197.44	S	STVTGERQS(1)GDGQESTEPVENK	16102000	17633000	15131000	0	0	5998700
sp|O15258|RER1_HUMAN	2	0.999172	61.89	S	S(0.999)EGDS(0.001)VGESVHGKPSVVYR	0	850340	788280	0	0	0
sp|O15258|RER1_HUMAN	95	0.837575	74.12	S	VDPS(0.007)LMEDS(0.838)DDGPS(0.149)LPT(0.006)K	2763200	1265300	1760800	506420	0	0
sp|O15400|STX7_HUMAN	129	0.998255	95.273	S	VS(0.998)GS(0.002)FPEDSSK	508350	376560	0	0	1525700	5013800
sp|O15427|MOT4_HUMAN	436	1	51.495	S	LHKPPADS(1)GVDLR	2647900	3651800	3408400	192880	269700	454320
sp|O15438|MRP3_HUMAN	908	0.999602	52.541	S	QLS(1)ALS(0.823)S(0.178)DGEGQGRPVPR	2152800	2077400	3769700	318630	308920	436840
sp|O15438|MRP3_HUMAN	911	0.844051	52.541	S	QLS(0.998)ALS(0.844)S(0.158)DGEGQGRPVPR	2152800	2077400	2849900	318630	308920	436840
sp|O15541|R113A_HUMAN	6	1	47.187	S	AEQLS(1)PGK	591320	575300	0	0	0	253730
sp|O43150|ASAP2_HUMAN	701	1	40.552	S	LLHEDLDES(1)DDDMDEK	475470	0	504730	170490	0	450430
sp|O43159|RRP8_HUMAN	104	1	67.136	S	QGPPCS(1)DS(1)EEEVER	0	0	0	0	0	0
sp|O43159|RRP8_HUMAN	106	1	67.136	S	QGPPCS(1)DS(1)EEEVER	0	0	0	0	0	0
sp|O43164|PJA2_HUMAN	253	0.999985	120.23	S	SSAGDTEFVHQNS(1)QEIQR	3156300	3239000	3171300	0	0	0
sp|O43166|SI1L1_HUMAN	1734	0.879921	43.083	S	DS(0.074)S(0.88)PT(0.045)LAS(0.001)K	1104600	710130	955760	421380	586020	708740
sp|O43166|SI1L1_HUMAN	1549	0.933821	48.64	S	LIDLES(0.934)PT(0.066)PESQK	531340	716930	0	0	0	0
sp|O43166|SI1L1_HUMAN	1585	0.99965	100.19	S	TLS(1)DESIYNSQR	2142800	1924900	2114100	420820	499590	749870
sp|O43237|DC1L2_HUMAN	194	0.999999	76.186	S	DFQDYMEPEEGCQGS(1)PQR	1775800	2898100	1869100	323460	295680	434670
sp|O43237|DC1L2_HUMAN	446	0.999362	79.837	S	TGS(0.001)PGS(0.999)PGAGGVQSTAK	1308800	0	1186800	0	0	0
sp|O43294|TGFI1_HUMAN	418	1	50.04	S	CVS(1)ALGR	329580	278780	0	655870	875800	975200
sp|O43294|TGFI1_HUMAN	137	0.999984	89.358	S	KRPS(1)LPS(0.196)S(0.809)PS(0.994)PGLPK	973800	327900	823380	1777600	3844500	9727900
sp|O43294|TGFI1_HUMAN	141	0.821231	89.358	S	KRPS(0.996)LPS(0.19)S(0.821)PS(0.993)PGLPK	449450	4924000	389650	15477000	1771900	33897000
sp|O43294|TGFI1_HUMAN	143	0.994658	89.358	S	KRPS(1)LPSS(0.005)PS(0.995)PGLPK	449450	327900	389650	0	9411100	27385000
sp|O43306|ADCY6_HUMAN	576	1	57.348	S	ANS(1)MEGLMPR	163480	176240	186650	0	445390	591890
sp|O43310|CTIF_HUMAN	18	1	40.589	S	S(1)QEIEELER	0	941010	607300	0	0	0
sp|O43314|VIP2_HUMAN	1006	0.999998	79.466	S	S(1)GEQITSSPVSPK	544920	603840	631360	164040	175050	164460
sp|O43314|VIP2_HUMAN	1016	0.892113	53.995	S	S(1)GEQIT(0.04)S(0.036)S(0.032)PVS(0.892)PK	0	0	0	0	0	0
sp|O43318|M3K7_HUMAN	389	0.999531	45.915	S	MS(1)ADMSEIEAR	526710	0	546000	202530	260300	0
sp|O43318|M3K7_HUMAN	439	0.99297	52.555	S	S(0.993)IQDLT(0.006)VT(0.001)GTEPGQVSSR	1636900	1802300	1499700	259040	297880	0
sp|O43395|PRPF3_HUMAN	619	1	220.21	S	GDDDEES(1)DEEAVKK	6414200	6446600	6369700	1089900	1498600	2779600
sp|O43399|TPD54_HUMAN	12	1	102.28	S	MDSAGQDINLNS(1)PNK	1826800	2097600	1588400	0	437980	0
sp|O43399|TPD54_HUMAN	166	0.999998	151.74	S	NSATFKS(1)FEDR	21726000	0	18857000	0	2920100	5253300
sp|O43432|IF4G3_HUMAN	1156	0.978676	79.783	S	GGS(0.979)S(0.021)KDLLDNQSQEEQRR	9399900	0	8277600	0	716740	1250800
sp|O43491|E41L2_HUMAN	715	0.998222	54.608	S	EIS(0.998)PGS(0.002)GPGEIR	485600	532270	0	792130	1011800	1138000
sp|O43491|E41L2_HUMAN	718	0.976728	58.674	S	EIS(0.023)PGS(0.977)GPGEIR	177800	243710	226850	0	513850	602560
sp|O43491|E41L2_HUMAN	647	0.971314	42.395	S	HQAS(0.971)IS(0.029)ELKR	233260	0	345880	0	0	638430
sp|O43491|E41L2_HUMAN	15	0.948666	65.219	S	KDS(0.949)S(0.048)QLGT(0.003)DATK	0	0	0	1128400	1548200	1723300
sp|O43491|E41L2_HUMAN	499	1	66.056	S	LVS(1)PEQPPK	0	505110	0	3987600	5177500	5670200
sp|O43491|E41L2_HUMAN	87	0.986882	87.476	S	S(0.987)Y(0.001)T(0.012)LVVAK	1982100	2345500	2176300	0	0	0
sp|O43493|TGON2_HUMAN	71	0.943301	214.24	S	DSPSKS(0.057)S(0.943)AEAQTPEDTPNK	0	6164600	0	0	5199900	5470400
sp|O43493|TGON2_HUMAN	298	0.903076	149.3	S	T(0.097)ES(0.903)GEETDLISPPQEEVK	1440500	1894200	1469800	0	0	1717400
sp|O43566|RGS14_HUMAN	203	0.999621	57.532	S	LGS(1)PDATR	2189200	923830	2183300	0	422160	0
sp|O43566|RGS14_HUMAN	288	0.998948	141	S	S(0.999)LGS(0.001)TEGESESRPGK	4393300	4631200	3199100	0	225700	237950
sp|O43566|RGS14_HUMAN	291	0.97593	46.408	S	S(0.973)LGS(0.976)T(0.05)EGES(0.001)ESRPGK	1064500	680500	1100600	0	0	0
sp|O43583|DENR_HUMAN	73	0.999992	67.113	S	LTVENS(1)PK	510530	417920	689820	0	134070	0
sp|O43719|HTSF1_HUMAN	579	1	61.56	S	DLDEEGS(1)EK	1139200	583720	1160900	0	501220	567940
sp|O43719|HTSF1_HUMAN	624	1	91.811	S	EFDEDS(1)DEKEEEEDTYEK	3564900	4137300	4440200	0	0	1049000
sp|O43719|HTSF1_HUMAN	702	1	99.522	S	LFEDDDS(1)NEK	3407200	3616100	3385800	648300	865190	878000
sp|O43719|HTSF1_HUMAN	642	1	121.63	S	VFDDES(1)DEKEDEEYADEK	3952800	3533400	3698000	412560	757460	1365200
sp|O43752|STX6_HUMAN	2	1	52.79	S	S(1)MEDPFFVVK	311260	991160	367580	34458	0	0
sp|O43760|SNG2_HUMAN	3	0.999962	62.466	S	MES(1)GAYGAAK	776390	862840	0	0	0	0
sp|O43765|SGTA_HUMAN	305	0.922655	194.48	S	S(0.011)RT(0.066)PS(0.923)AS(0.001)NDDQQE	0	0	19400000	7327600	8043100	8383700
sp|O43768|ENSA_HUMAN	2	1	206.96	S	S(1)QKQEEENPAEETGEEK	2953700	2301400	3253100	0	0	0
sp|O43818|U3IP2_HUMAN	50	0.99297	98.105	S	MNEEIS(0.993)S(0.993)DS(0.894)ES(0.116)ES(0.003)LAPR	1945300	1907100	2029700	0	0	132560
sp|O43818|U3IP2_HUMAN	51	0.99297	98.105	S	MNEEIS(0.993)S(0.993)DS(0.894)ES(0.116)ES(0.003)LAPR	1945300	1907100	2029700	0	0	132560
sp|O43818|U3IP2_HUMAN	53	0.967818	98.105	S	MNEEIS(0.968)S(0.968)DS(0.968)ES(0.091)ES(0.006)LAPR	1945300	1907100	2029700	0	0	132560
sp|O43823|AKAP8_HUMAN	339	0.999999	58.49	S	S(1)GDEEFKGEDELCDSGR	0	1124000	0	0	133110	190340
sp|O43823|AKAP8_HUMAN	323	1	63.918	S	VDS(1)EGDFS(1)ENDDAAGDFR	979710	1129800	0	156100	0	348220
sp|O43823|AKAP8_HUMAN	328	1	63.918	S	VDS(1)EGDFS(1)ENDDAAGDFR	979710	1129800	0	156100	0	348220
sp|O43847|NRDC_HUMAN	94	0.852478	68.83	S	RGS(0.852)LS(0.148)NAGDPEIVK	0	9253500	9200000	291850	336520	394740
sp|O43896|KIF1C_HUMAN	674	0.997515	56.569	S	LY(0.002)ADS(0.998)DS(0.99)GDDS(0.01)DKR	3063900	0	2436600	1379700	1992300	1918600
sp|O43896|KIF1C_HUMAN	676	0.990069	56.569	S	LY(0.002)ADS(0.998)DS(0.99)GDDS(0.01)DKR	3063900	0	2436600	1379700	1992300	1918600
sp|O43933|PEX1_HUMAN	1181	0.95781	67.022	S	T(0.042)AS(0.958)QEGCQELTQEQR	1939900	0	0	343360	346870	413650
sp|O60231|DHX16_HUMAN	103	1	140.74	S	LLEDS(1)EES(0.923)S(0.077)EETVSR	3659800	4340200	0	630600	754320	1152000
sp|O60231|DHX16_HUMAN	106	0.923277	140.74	S	LLEDS(1)EES(0.923)S(0.077)EETVSR	3659800	3815800	0	541560	665920	1023300
sp|O60231|DHX16_HUMAN	160	0.999372	65.716	S	QQT(0.001)EKPES(0.999)EDEWER	3810700	2947600	4461100	414780	526020	472310
sp|O60238|BNI3L_HUMAN	166	0.998456	76.221	S	SVS(0.998)LS(0.001)MR	2865100	3613400	3369200	2181600	2971600	3389300
sp|O60256|KPRB_HUMAN	227	1	47.082	S	HS(1)PPMVR	1534000	0	0	1022900	1383800	1534600
sp|O60264|SMCA5_HUMAN	116	0.813326	69.812	S	TPT(0.187)S(0.813)PLK	0	0	2163800	1680400	2540800	0
sp|O60271|JIP4_HUMAN	730	0.99302	139.49	S	S(0.003)AS(0.993)QS(0.553)S(0.451)LDKLDQELK	8317600	10162000	7822700	2244800	3247500	4330700
sp|O60271|JIP4_HUMAN	733	0.991293	139.49	S	S(0.072)AS(0.927)QS(0.01)S(0.991)LDKLDQELK	7482200	8521400	6830900	2459000	3916700	5622500
sp|O60292|SI1L3_HUMAN	1544	0.995023	62.924	S	T(0.002)LS(0.995)DES(0.003)LCSGR	1216400	1369400	1256800	0	0	0
sp|O60293|ZC3H1_HUMAN	1303	0.910906	52.298	S	KPIS(0.087)DNS(0.087)FS(0.911)S(0.911)DEEQS(0.003)T(0.001)GPIK	0	1930600	0	0	0	0
sp|O60293|ZC3H1_HUMAN	1304	0.910906	52.298	S	KPIS(0.087)DNS(0.087)FS(0.911)S(0.911)DEEQS(0.003)T(0.001)GPIK	0	1930600	0	0	0	0
sp|O60315|ZEB2_HUMAN	1203	1	124.86	S	S(1)DHEEDNMEDGM	0	0	0	0	0	0
sp|O60315|ZEB2_HUMAN	784	0.991548	54.281	S	S(0.146)NT(0.854)PS(0.992)PLNLS(0.002)S(0.002)T(0.002)S(0.002)S(0.001)K	0	743340	524200	833470	890170	950710
sp|O60341|KDM1A_HUMAN	849	0.875988	42.209	S	QAT(0.001)PGVPAQQS(0.876)PS(0.123)M	0	904610	0	327340	375820	0
sp|O60343|TBCD4_HUMAN	588	1	102.4	S	LGS(1)VDS(1)FER	2813200	3651600	2807900	236940	9542.7	270330
sp|O60343|TBCD4_HUMAN	591	1	102.4	S	LGS(1)VDS(1)FER	2813200	3651600	2807900	236940	9542.7	270330
sp|O60437|PEPL_HUMAN	14	0.998327	98.156	S	GKYS(0.998)PT(0.001)VQTR	5703500	0	6489400	4200800	4890800	4654700
sp|O60437|PEPL_HUMAN	887	1	62.924	S	NRPDS(1)GVEEAWK	352610	0	281780	1173700	1147700	1484800
sp|O60437|PEPL_HUMAN	1657	1	89.301	S	S(1)IVVIHPDTGR	489440	706400	0	2030200	2603100	3719600
sp|O60504|VINEX_HUMAN	544	0.999984	82.029	S	HPS(1)S(0.999)PS(0.001)ALR	6914700	4435100	6531000	7087300	8711600	9202600
sp|O60504|VINEX_HUMAN	545	0.99948	82.029	S	HPS(1)S(0.999)PS(0.001)ALR	6914700	4435100	6531000	7087300	8711600	9202600
sp|O60504|VINEX_HUMAN	530	0.846229	149.3	S	LCDDGPQLPT(0.154)S(0.846)PR	1269800	1854500	1553600	3489900	3799700	4731100
sp|O60664|PLIN3_HUMAN	241	0.994763	50.04	S	LGS(0.995)LS(0.005)ER	862650	839400	842830	140000	166250	220730
sp|O60664|PLIN3_HUMAN	130	0.999927	52.79	S	VS(1)GAQEMVSSAK	1492400	1353800	1343600	0	0	0
sp|O60716|CTND1_HUMAN	346	1	103.44	S	GS(1)LAS(1)LDS(1)LRK	6221800	7892000	6006100	2624900	3827700	5027600
sp|O60716|CTND1_HUMAN	349	1	158.42	S	GS(1)LAS(1)LDS(1)LRK	8989700	10570000	8891900	13235000	16724000	24424000
sp|O60716|CTND1_HUMAN	352	1	158.42	S	GS(1)LAS(1)LDS(1)LRK	6990600	8324900	6766000	11735000	13818000	20212000
sp|O60716|CTND1_HUMAN	847	0.999924	42.789	S	S(1)DFQVNLNNASR	0	0	0	0	0	461400
sp|O60716|CTND1_HUMAN	920	1	82.171	S	S(1)GDLGDMEPLK	1244500	1581300	1333000	407110	420590	545860
sp|O60716|CTND1_HUMAN	899	1	126.1	S	S(1)LDNNYSTPNER	1532500	1451300	1252200	1579900	1675700	2025400
sp|O60716|CTND1_HUMAN	861	0.95555	148.24	S	S(0.015)QS(0.956)S(0.031)HS(0.998)Y(0.001)DDSTLPLIDR	0	0	0	1642800	1394900	2245800
sp|O60716|CTND1_HUMAN	864	0.997823	148.24	S	S(0.015)QS(0.956)S(0.031)HS(0.998)Y(0.001)DDSTLPLIDR	0	0	0	1642800	1394900	2245800
sp|O60716|CTND1_HUMAN	268	1	118.4	S	VGGS(1)S(1)VDLHR	7566700	4834600	6495600	9161300	12841000	14274000
sp|O60716|CTND1_HUMAN	269	1	88.681	S	VGGS(1)S(1)VDLHR	4366700	3046400	4102900	6577200	7424600	8642200
sp|O60749|SNX2_HUMAN	119	0.999152	77.062	S	S(0.001)MS(0.999)APVIFDR	1848400	1477200	1836300	0	0	0
sp|O60762|DPM1_HUMAN	9	0.931261	134.99	S	ASLEVS(0.069)RS(0.931)PR	15610000	17082000	17405000	10694000	0	16993000
sp|O60763|USO1_HUMAN	48	0.999747	121.64	S	ALKS(1)LSK	18406000	12014000	20292000	381580000	4068300	595300000
sp|O60784|TOM1_HUMAN	355	0.999123	62.408	S	AGLQS(0.999)LEAS(0.001)GR	0	0	0	302810	0	414390
sp|O60825|F262_HUMAN	483	0.998753	80.676	S	NYS(0.999)VGS(0.001)R	4443200	3028800	4029000	330040	398150	272370
sp|O60832|DKC1_HUMAN	485	0.999927	50.178	S	AGLES(1)GAEPGDGDS(0.52)DT(0.388)T(0.092)K	1557900	0	0	0	711410	0
sp|O60832|DKC1_HUMAN	494	0.934539	171.98	S	AGLESGAEPGDGDS(0.935)DT(0.033)T(0.033)KK	26275000	13991000	26810000	6031700	8964800	0
sp|O60832|DKC1_HUMAN	513	1	182.46	S	EVELVS(1)E	7397600	8904200	9334900	2308600	3187900	2963600
sp|O60832|DKC1_HUMAN	451	1	112.48	S	KRES(1)ES(1)ES(1)DET(1)PPAAPQLIK	42869000	56595000	44990000	877240	1535400	2842600
sp|O60832|DKC1_HUMAN	453	1	112.48	S	KRES(1)ES(1)ES(1)DET(1)PPAAPQLIK	42869000	56595000	44990000	877240	1535400	2842600
sp|O60832|DKC1_HUMAN	455	1	84.68	S	KRES(1)ES(1)ES(1)DET(1)PPAAPQLIK	25387000	31652000	26651000	0	272760	2842600
sp|O60841|IF2P_HUMAN	588	0.941415	45.011	S	EMS(0.941)S(0.944)DS(0.944)EY(0.173)DS(0.985)DDDRT(0.012)KEER	4006000	0	0	0	0	0
sp|O60841|IF2P_HUMAN	589	0.944493	45.011	S	EMS(0.941)S(0.944)DS(0.944)EY(0.173)DS(0.985)DDDRT(0.012)KEER	4006000	0	0	0	0	0
sp|O60841|IF2P_HUMAN	591	0.944493	45.011	S	EMS(0.941)S(0.944)DS(0.944)EY(0.173)DS(0.985)DDDRT(0.012)KEER	4006000	0	0	0	0	0
sp|O60841|IF2P_HUMAN	595	0.984523	45.011	S	EMS(0.941)S(0.944)DS(0.944)EY(0.173)DS(0.985)DDDRT(0.012)KEER	4006000	0	0	0	0	0
sp|O60841|IF2P_HUMAN	107	1	238.69	S	KQS(1)FDDNDS(1)EELEDKDSK	61431000	44168000	55077000	1813300	2047200	3555400
sp|O60841|IF2P_HUMAN	113	1	238.69	S	KQS(1)FDDNDS(1)EELEDKDSK	65604000	52076000	57604000	1722600	2352900	3280000
sp|O60841|IF2P_HUMAN	164	1	189.52	S	KWDGS(1)EEDEDNSK	1459000	9277400	1413300	306250	359510	488350
sp|O60841|IF2P_HUMAN	214	0.999999	134.29	S	NKPGPNIES(1)GNEDDDASFK	95965000	106010000	89782000	0	6660000	9159400
sp|O60841|IF2P_HUMAN	135	0.863257	116.43	S	VEMY(0.203)S(0.863)GS(0.933)DDDDDFNKLPK	3460700	1897900	2235100	24399	55520	79590
sp|O60841|IF2P_HUMAN	137	0.964178	116.43	S	VEMY(0.177)S(0.858)GS(0.964)DDDDDFNKLPK	3460700	1897900	2235100	24399	55520	79590
sp|O60885|BRD4_HUMAN	1117	1	78.516	S	IHS(1)PIIR	1487700	1396500	1442100	664770	1028500	1256200
sp|O60927|PP1RB_HUMAN	73	0.999895	48.616	S	AFGES(1)S(1)T(1)ES(1)DEEEEEGCGHTHCVR	2452000	0	2329400	0	0	0
sp|O60927|PP1RB_HUMAN	74	0.999895	48.616	S	AFGES(1)S(1)T(1)ES(1)DEEEEEGCGHTHCVR	2452000	0	2329400	0	0	0
sp|O60927|PP1RB_HUMAN	77	0.999895	48.616	S	AFGES(1)S(1)T(1)ES(1)DEEEEEGCGHTHCVR	2452000	0	2329400	0	0	0
sp|O75113|N4BP1_HUMAN	288	0.995605	52.278	S	RFS(0.996)DS(0.004)EER	0	1371300	0	0	0	0
sp|O75122|CLAP2_HUMAN	370	0.95229	72.184	S	S(0.048)RS(0.952)DIDVNAAAGAK	2198200	2185300	2525900	65321	156560	0
sp|O75151|PHF2_HUMAN	899	1	115.82	S	KGS(1)DDAPY(0.002)S(0.989)PT(0.009)AR	3916000	2430100	1698800	0	1814400	2314700
sp|O75151|PHF2_HUMAN	905	0.989096	115.82	S	KGS(1)DDAPY(0.002)S(0.989)PT(0.009)AR	1907600	1275300	1583400	0	1814400	2314700
sp|O75152|ZC11A_HUMAN	290	0.999725	80.738	S	KFS(1)AGGDSDPPLKR	7831700	8747300	8238000	3015300	3402700	4874000
sp|O75179|ANR17_HUMAN	1709	0.999949	54.982	S	LTVAS(1)PK	453900	537420	517570	0	103010	0
sp|O75179|ANR17_HUMAN	2059	0.999893	50.843	S	NS(1)PLDCGSASPNK	1706800	897850	1486900	0	0	0
sp|O75351|VPS4B_HUMAN	102	1	261.61	S	GNDS(1)DGEGESDDPEK	11890000	5816800	0	0	2328200	2446900
sp|O75362|ZN217_HUMAN	407	0.976794	50.563	S	AGAES(0.977)PT(0.022)MS(0.001)VDGR	713020	914070	644590	232440	198600	0
sp|O75367|H2AY_HUMAN	170	0.999809	127.32	S	AAS(1)ADS(0.878)T(0.112)T(0.011)EGTPADGFTVLSTK	2068600	2350500	1560600	0	288240	339070
sp|O75367|H2AY_HUMAN	173	0.877503	127.32	S	AAS(1)ADS(0.878)T(0.112)T(0.011)EGTPADGFTVLSTK	2068600	2350500	1560600	0	288240	339070
sp|O75376|NCOR1_HUMAN	1472	0.999712	58.487	S	AQLS(1)PGIYDDTSAR	391220	460810	0	0	0	483950
sp|O75376|NCOR1_HUMAN	158	0.814588	92.363	S	HEAPS(0.185)S(0.815)PISGQPCGDDQNASPSK	9630400	0	8949500	0	0	0
sp|O75376|NCOR1_HUMAN	2120	1	49.35	S	VS(1)PENLVDK	0	2008600	0	1006000	0	1341400
sp|O75382|TRIM3_HUMAN	7	1	79.511	S	REDS(1)PGPEVQPMDK	4701100	4686300	4580500	1467300	1666600	1693300
sp|O75391|SPAG7_HUMAN	202	1	40.589	S	S(1)IEEAMNEIR	266350	330020	242330	0	0	0
sp|O75396|SC22B_HUMAN	175	0.855531	98.943	S	ANNLS(0.123)S(0.856)LS(0.021)K	1363700	1847200	1400000	0	920730	830180
sp|O75396|SC22B_HUMAN	177	0.895693	85.885	S	ANNLS(0.019)S(0.085)LS(0.896)KK	2503300	0	2545600	376650	353800	457860
sp|O75396|SC22B_HUMAN	168	0.994586	73.927	S	GEALS(0.005)ALDS(0.995)K	808900	1106700	1078200	0	0	0
sp|O75396|SC22B_HUMAN	137	0.999911	117.92	S	NLGS(1)INTELQDVQR	2057900	1706100	1998600	0	1283600	3108800
sp|O75400|PR40A_HUMAN	935	0.901663	63.122	S	DS(0.001)GNWDT(0.541)S(0.586)GS(0.902)ELS(0.971)EGELEKR	4042900	1135900	2483500	0	58067	118070
sp|O75400|PR40A_HUMAN	938	0.985887	63.122	S	DS(0.003)GNWDT(0.656)S(0.678)GS(0.678)ELS(0.986)EGELEKR	4042900	1135900	2483500	0	58067	118070
sp|O75400|PR40A_HUMAN	883	1	137.3	S	HKS(1)DS(1)PES(1)DAEREK	0	0	2509200	0	12922000	0
sp|O75400|PR40A_HUMAN	885	1	137.3	S	HKS(1)DS(1)PES(1)DAEREK	0	0	2509200	6938800	12922000	0
sp|O75400|PR40A_HUMAN	888	1	137.3	S	HKS(1)DS(1)PES(1)DAEREK	0	0	2509200	6938800	12922000	0
sp|O75420|GGYF1_HUMAN	137	1	79.659	S	S(1)IEEGDGAFGR	919360	1027100	1039500	119180	150220	149620
sp|O75420|GGYF1_HUMAN	638	0.999667	76.143	S	SLS(1)VPDSGR	2039100	2051000	2049000	540720	910810	758720
sp|O75475|PSIP1_HUMAN	129	0.999993	177.85	S	ETSVSKEDTDHEEKAS(1)NEDVTK	28258000	21406000	21762000	11904000	5418900	8740200
sp|O75475|PSIP1_HUMAN	105	0.754418	199.13	S	QSNAS(0.754)S(0.246)DVEVEEK	25364000	947860	1194000	0	0	16766000
sp|O75475|PSIP1_HUMAN	106	0.956601	195.1	S	QSNAS(0.043)S(0.957)DVEVEEK	1191900	14306000	23465000	13119000	13253000	0
sp|O75475|PSIP1_HUMAN	273	0.970521	161.63	S	TGVTS(0.003)T(0.029)S(0.971)DS(0.997)EEEGDDQEGEK	0	9292900	14399000	0	7761900	14544000
sp|O75475|PSIP1_HUMAN	275	0.998842	174.78	S	TGVTS(0.039)T(0.558)S(0.404)DS(0.999)EEEGDDQEGEK	14493000	9292900	14399000	1148200	9074700	16087000
sp|O75494|SRS10_HUMAN	133	0.999997	103.88	S	S(1)RS(1)FDYNYR	30277000	48116000	43998000	6457200	7188200	9595400
sp|O75494|SRS10_HUMAN	131	0.999999	103.88	S	S(1)RS(1)FDYNYR	25993000	43583000	39764000	5260800	5871600	7954300
sp|O75494|SRS10_HUMAN	129	0.999444	62.042	S	S(0.999)RS(0.981)RS(0.808)FDY(0.19)NY(0.021)R	0	8037600	6888800	452110	845430	1720400
sp|O75569|PRKRA_HUMAN	18	0.978629	94.465	S	EDS(0.979)GT(0.021)FS(0.001)LGK	13843000	17664000	16820000	3665300	4763000	5478000
sp|O75592|MYCB2_HUMAN	2319	1	107.85	S	KMS(1)LQQDQAK	1173100	0	1066100	2289800	2753700	3805700
sp|O75592|MYCB2_HUMAN	1624	0.908493	91.855	S	QVS(0.908)T(0.091)ENDSTLVHR	1858600	1467300	1820500	1401300	2069600	2222600
sp|O75643|U520_HUMAN	225	1	196.48	S	EEAS(1)DDDMEGDEAVVR	4415300	5172700	4366600	1670200	2086700	1932000
sp|O75676|KS6A4_HUMAN	347	0.996017	43.791	S	LEPVY(0.585)S(0.419)PPGS(0.996)PPPGDPR	0	1138800	0	280690	282850	370370
sp|O75683|SURF6_HUMAN	138	1	58.596	S	ELS(1)PAALEK	355490	455770	0	136710	170900	215530
sp|O75694|NU155_HUMAN	992	0.845945	62.466	S	AAPQS(0.846)PS(0.154)VPK	5282700	0	4830600	4207200	5684600	0
sp|O75781|PALM_HUMAN	152	0.982261	101.38	S	RVS(0.982)NT(0.018)PLR	0	0	222110	4988900	7127800	7053700
sp|O75781|PALM_HUMAN	162	0.99577	41.704	S	T(0.004)VDGS(0.996)PMMK	0	0	0	362170	476620	549480
sp|O75909|CCNK_HUMAN	340	1	122.55	S	AVVVS(1)PKEENK	3663900	686680	3041300	1001500	1458500	1783600
sp|O75909|CCNK_HUMAN	324	0.999958	67.385	S	KPS(1)PQPS(0.564)S(0.436)PR	776930	0	501500	0	0	0
sp|O75995|SASH3_HUMAN	27	0.999367	105.52	S	SS(0.001)S(0.999)FKDFAK	13020000	13065000	14643000	521450	593290	860670
sp|O76021|RL1D1_HUMAN	361	0.985736	165.16	S	AT(0.014)NES(0.986)EDEIPQLVPIGK	0	0	6670100	0	655650	1498700
sp|O76024|WFS1_HUMAN	32	0.998418	90.926	S	LNAT(0.002)AS(0.998)LEQER	842190	877290	1028400	897160	1479000	1775900
sp|O76041|NEBL_HUMAN	953	0.999985	77.379	S	SMQHS(1)PNLR	756110	0	802490	2541100	2724100	5455800
sp|O94804|STK10_HUMAN	438	1	195.2	S	QVAEQGGDLS(1)PAANR	7642100	5884600	6608300	2208900	2542700	2893000
sp|O94819|KBTBB_HUMAN	310	0.999821	74.12	S	AGS(1)RPQS(0.901)PS(0.099)GDADAR	1997100	861800	1505500	4625900	6099400	7512000
sp|O94819|KBTBB_HUMAN	314	0.981533	82.908	S	AGS(0.002)RPQS(0.982)PS(0.016)GDADAR	1997100	861800	1505500	7249200	9981700	11199000
sp|O94826|TOM70_HUMAN	91	0.995902	45.511	S	AS(0.996)PAPGS(0.004)GHPEGPGAHLDMNSLDR	0	9315600	3598000	797020	0	0
sp|O94875|SRBS2_HUMAN	259	1	104.41	S	S(1)EPAVGPPR	2263200	8696000	1875600	12524000	21089000	27038000
sp|O94875|SRBS2_HUMAN	294	0.992563	127.17	S	S(0.993)FT(0.007)SSSPSSPSR	0	197500	256280	7265600	2008400	2068500
sp|O94875|SRBS2_HUMAN	298	0.895543	136.83	S	SFTS(0.034)S(0.896)S(0.077)PS(0.215)S(0.699)PS(0.079)R	1719700	1753700	1730900	0	6007300	6151900
sp|O94875|SRBS2_HUMAN	302	0.812025	143.42	S	SFTS(0.12)S(0.811)S(0.069)PS(0.098)S(0.812)PS(0.09)R	7193000	1753700	6218000	20956000	6007300	25917000
sp|O94875|SRBS2_HUMAN	154	0.856879	64.55	S	S(0.003)HS(0.857)DNS(0.14)PNAFK	551950	0	627140	1220900	0	1433900
sp|O94880|PHF14_HUMAN	290	0.842622	42.209	S	NS(0.076)ADDEELT(0.843)NDS(0.843)LT(0.227)LS(0.011)QS(0.001)K	1037200	874390	0	0	0	473640
sp|O94880|PHF14_HUMAN	835	1	81.311	S	S(1)FVPEEEKHEER	4378300	3244300	4667300	1048700	1583700	2404000
sp|O94885|SASH1_HUMAN	507	0.999765	77.379	S	AGGS(1)VESLR	1127600	927280	1110600	0	900250	1302500
sp|O94885|SASH1_HUMAN	248	0.999476	79.974	S	EQS(0.999)DDET(0.001)EESVK	856110	0	618610	823930	1106000	891240
sp|O94885|SASH1_HUMAN	387	0.973655	57.59	S	S(0.974)LT(0.026)EGEMK	839550	819200	912560	638460	937260	900370
sp|O94913|PCF11_HUMAN	509	0.996558	40.616	S	S(0.997)MS(0.976)PT(0.013)S(0.011)T(0.004)PK	1153200	1370900	0	244990	0	0
sp|O94913|PCF11_HUMAN	511	0.975631	40.616	S	S(0.997)MS(0.976)PT(0.013)S(0.011)T(0.004)PK	1153200	1370900	0	244990	0	0
sp|O94913|PCF11_HUMAN	489	0.90663	83.37	S	S(0.093)RS(0.907)PIIHS(1)PK	8409300	2330700	8075600	1163500	0	0
sp|O94913|PCF11_HUMAN	494	1	83.37	S	S(0.093)RS(0.907)PIIHS(1)PK	8409300	2330700	8075600	1163500	0	0
sp|O94915|FRYL_HUMAN	1978	0.993282	62.466	S	T(0.002)RS(0.993)LS(0.003)S(0.002)LR	1964400	1244800	1730100	1294500	1829100	2661600
sp|O94929|ABLM3_HUMAN	372	0.999182	95.428	S	RAS(0.999)S(0.973)PGY(0.027)IDSPTYSR	0	0	0	34140	7037900	0
sp|O94929|ABLM3_HUMAN	373	0.984605	95.428	S	RAS(0.991)S(0.985)PGY(0.024)IDSPTYSR	0	0	0	34140	7037900	2117000
sp|O94929|ABLM3_HUMAN	388	0.967295	45.879	S	QGMS(0.967)PT(0.031)FS(0.002)R	278560	0	245110	2475400	3069000	3625200
sp|O94929|ABLM3_HUMAN	503	1	110.84	S	RFS(1)S(1)GGEEDDFDR	828100	930240	0	7114300	8175400	12326000
sp|O94929|ABLM3_HUMAN	504	1	110.84	S	RFS(1)S(1)GGEEDDFDR	828100	930240	0	6425900	9374700	12106000
sp|O94929|ABLM3_HUMAN	277	0.790088	58.158	S	RT(0.183)S(0.79)ET(0.801)S(0.801)IS(0.266)PPGS(0.073)S(0.072)IGS(0.014)PNR	132730	274540	143890	402380	622520	982810
sp|O94929|ABLM3_HUMAN	280	0.800755	58.158	S	RT(0.183)S(0.79)ET(0.801)S(0.801)IS(0.266)PPGS(0.073)S(0.072)IGS(0.014)PNR	132730	274540	143890	402380	622520	982810
sp|O94929|ABLM3_HUMAN	282	0.786233	58.158	S	T(0.317)S(0.351)ET(0.312)S(0.098)IS(0.786)PPGS(0.062)S(0.065)IGS(0.009)PNR	60221	100580	495430	0	386040	4146500
sp|O94956|SO2B1_HUMAN	320	0.996956	90.653	S	VLAVT(0.003)DS(0.997)PAR	771390	885480	1024700	1405300	1663700	1929600
sp|O94979|SC31A_HUMAN	799	1	70.315	S	AQGEPVAGHES(1)PK	17054000	19891000	17276000	3248600	0	6959600
sp|O94988|FA13A_HUMAN	597	0.994535	63.337	S	ENS(0.001)DS(0.005)DEAHLS(0.995)PQAGR	1190600	962810	1109000	0	0	0
sp|O94989|ARHGF_HUMAN	109	0.992729	60.102	S	S(0.007)AS(0.993)PEPAPR	0	0	0	747610	0	0
sp|O95049|ZO3_HUMAN	378	0.998433	53.493	S	GY(0.001)S(0.998)PDT(0.001)R	727450	0	0	1091000	1132900	1065200
sp|O95049|ZO3_HUMAN	112	1	54.253	S	QDS(1)DEDDGPQRVEEVDQGR	0	1830600	0	276550	579710	630790
sp|O95049|ZO3_HUMAN	203	1	45.79	S	RRDS(1)EEFGVK	1049800	0	1361200	0	1632600	3345500
sp|O95049|ZO3_HUMAN	319	0.999995	87.287	S	S(1)PEASQT(0.358)DS(0.629)PVES(0.012)PR	1210300	1224100	0	0	0	763690
sp|O95049|ZO3_HUMAN	327	0.755969	87.287	S	S(0.989)PEAS(0.049)QT(0.202)DS(0.756)PVES(0.003)PR	1210300	1224100	0	0	0	763690
sp|O95049|ZO3_HUMAN	856	0.779635	68.168	S	SSEPVQADES(0.22)QS(0.78)PR	1472700	428020	1299700	0	578100	506000
sp|O95049|ZO3_HUMAN	346	0.999999	108.47	S	TIS(1)EPDEQR	2480000	1470100	2586200	0	0	0
sp|O95070|YIF1A_HUMAN	12	0.993905	40.941	S	AYHS(0.006)GYGAHGS(0.994)K	0	1077100	0	0	0	0
sp|O95071|UBR5_HUMAN	1549	0.999387	91.549	S	RIS(0.999)QS(0.001)QPVR	9677300	0	8366800	0	0	0
sp|O95155|UBE4B_HUMAN	105	0.998835	89.959	S	S(0.001)QS(0.999)MDIDGVSCEK	2896800	3161400	3225300	0	327770	613000
sp|O95171|SCEL_HUMAN	389	1	94.692	S	GQS(1)LDNLIK	1867300	2275000	1798100	854480	1036000	1272600
sp|O95171|SCEL_HUMAN	347	0.998919	59.261	S	RS(0.999)EDLDNAT(0.001)EVNPK	0	902750	589060	308290	0	497480
sp|O95171|SCEL_HUMAN	91	0.994268	85.958	S	YS(0.002)S(0.994)DDT(0.004)LDR	4092600	2791000	3775200	594970	691310	720220
sp|O95208|EPN2_HUMAN	173	0.933742	72.99	S	GS(0.066)S(0.934)QPNLSTSHSEQEYGK	8805100	8221700	7844900	0	6964600	0
sp|O95218|ZRAB2_HUMAN	120	0.997661	65.347	S	EES(0.998)DGEY(0.002)DEFGR	1201000	1555100	1583100	160460	190450	202650
sp|O95218|ZRAB2_HUMAN	153	1	346.99	S	EVEDKES(1)EGEEEDEDEDLSK	86875000	53046000	71967000	8022500	12394000	13751000
sp|O95218|ZRAB2_HUMAN	188	0.999992	159	S	YNLDAS(1)EEEDSNKK	11696000	13348000	11611000	1234200	1432700	1836000
sp|O95251|KAT7_HUMAN	50	0.931725	56.599	S	LS(0.932)QS(0.067)S(0.004)QDS(0.185)S(0.812)PVR	2489700	0	2212900	1366700	1513800	0
sp|O95251|KAT7_HUMAN	57	0.812068	56.599	S	LS(0.932)QS(0.067)S(0.004)QDS(0.185)S(0.812)PVR	2489700	0	2212900	1366700	0	0
sp|O95297|MPZL1_HUMAN	210	0.962285	73.887	S	DYTGCS(0.004)T(0.004)S(0.004)ES(0.024)LS(0.962)PVK	0	697210	0	0	849540	1218400
sp|O95297|MPZL1_HUMAN	219	0.892044	47.621	S	KS(0.892)PS(0.102)DT(0.006)EGLVK	0	1683600	0	0	1503900	0
sp|O95297|MPZL1_HUMAN	221	0.942635	70.438	S	KS(0.002)PS(0.943)DT(0.055)EGLVK	0	0	0	0	0	0
sp|O95359|TACC2_HUMAN	2226	1	70.1	S	VQNS(1)PPVGR	0	410060	777270	849190	1018100	0
sp|O95365|ZBT7A_HUMAN	337	0.954132	63.578	S	AGAAAGDS(0.954)DEES(0.046)RADDK	4337500	0	0	1815500	1493500	0
sp|O95391|SLU7_HUMAN	215	1	118.9	S	LVEQANS(1)PK	0	3415200	0	1444800	1944000	1651800
sp|O95400|CD2B2_HUMAN	49	1	467.01	S	HSLDS(1)DEEEDDDDGGSSK	8051000	12510000	6556700	2035700	2730000	3596500
sp|O95400|CD2B2_HUMAN	194	0.850008	48.053	S	KGPGQPS(0.85)S(0.15)PQRLDR	5384500	8634000	0	0	0	0
sp|O95425|SVIL_HUMAN	245	0.999995	206.49	S	DSSFTEVPRS(1)PK	7198600	6635300	6656000	7298500	9064600	12152000
sp|O95425|SVIL_HUMAN	707	1	76.728	S	EMEKS(1)FDEQNVPK	1774100	1528200	1534000	981130	1348700	2056800
sp|O95425|SVIL_HUMAN	914	0.865324	82.543	S	FSS(0.135)S(0.865)IENSDSPVR	0	677290	1687800	73003	0	887900
sp|O95425|SVIL_HUMAN	261	0.939454	55.724	S	S(0.939)PS(0.061)FGDPQLSPEAR	934690	1153000	946800	658900	0	0
sp|O95425|SVIL_HUMAN	263	0.990861	126.77	S	S(0.009)PS(0.991)FGDPQLS(1)PEAR	1618900	1944600	1392300	2026100	2789100	2626600
sp|O95425|SVIL_HUMAN	270	1	126.77	S	S(0.318)PS(0.682)FGDPQLS(1)PEAR	1787700	2108300	1515600	2469500	2152600	3310400
sp|O95453|PARN_HUMAN	619	0.999392	91.858	S	KELS(0.999)PAGS(0.001)ISK	1081500	0	950700	0	127870	0
sp|O95453|PARN_HUMAN	557	0.996559	53.252	S	NNS(0.997)FT(0.003)APSTVGK	0	5634500	5506800	176280	236010	274310
sp|O95466|FMNL1_HUMAN	1031	1	112.8	S	GEPPAPKS(1)PPK	6957500	7360500	6198100	0	0	4040600
sp|O95466|FMNL1_HUMAN	624	1	151.7	S	RDS(1)ELGPGVK	32918000	19976000	29479000	13235000	17934000	18818000
sp|O95471|CLD7_HUMAN	206	0.988355	142.71	S	SNS(0.988)S(0.012)KEYV	2653300	2234300	2511400	4310900	5866100	5307800
sp|O95471|CLD7_HUMAN	207	0.776566	88.294	S	SNS(0.223)S(0.777)KEYV	0	0	4550500	3967600	5866100	5307800
sp|O95544|NADK_HUMAN	46	0.877322	124.12	S	S(0.877)LS(0.123)ASPALGSTK	0	2352300	2591700	135810	134980	149510
sp|O95544|NADK_HUMAN	48	0.992502	65.563	S	S(0.004)LS(0.993)AS(0.004)PALGSTK	918510	1170100	1215200	61375	59260	84213
sp|O95674|CDS2_HUMAN	33	0.946633	154.1	S	VDGETAS(0.947)DS(0.05)ES(0.003)R	11207000	0	13329000	0	8971800	10378000
sp|O95685|PPR3D_HUMAN	74	1	99.752	S	S(1)LPS(0.009)S(0.991)PERR	10795000	8362400	9209800	288990	342090	1783900
sp|O95685|PPR3D_HUMAN	78	0.992452	99.752	S	S(1)LPS(0.008)S(0.992)PERR	9333000	6897500	7962200	0	0	1396300
sp|O95696|BRD1_HUMAN	1052	0.844917	103.43	S	VHGEPT(0.155)S(0.845)DLS(1)DID	0	0	0	0	0	0
sp|O95696|BRD1_HUMAN	1055	1	103.43	S	VHGEPT(0.155)S(0.845)DLS(1)DID	0	0	0	0	0	0
sp|O95757|HS74L_HUMAN	74	0.999981	47.288	S	S(1)FDDPIVQTER	353840	348120	293290	0	0	0
sp|O95758|PTBP3_HUMAN	56	0.97442	57.348	S	DRPPCS(0.974)PS(0.026)R	1973500	0	863860	0	0	357090
sp|O95772|STR3N_HUMAN	39	0.999827	77.732	S	IES(1)YEGR	2490400	1952000	2799800	1849400	2564900	2238100
sp|O95772|STR3N_HUMAN	193	1	60.434	S	LLIVQDAS(1)ER	401330	524250	442830	143120	0	0
sp|O95810|CAVN2_HUMAN	293	0.938093	43.184	S	S(0.47)S(0.539)PFKVS(0.938)PLT(0.052)FGR	268820	0	0	0	352020	989620
sp|O95817|BAG3_HUMAN	173	0.970964	144.22	S	S(0.029)QS(0.971)PAASDCSSSSSSASLPSSGR	12085000	9702200	11804000	9454900	9980700	11636000
sp|O95831|AIFM1_HUMAN	268	0.997326	66.692	S	S(0.003)LS(0.997)AIDR	1557100	1951700	2187800	799390	0	0
sp|O95999|BCL10_HUMAN	138	1	179.35	S	SNS(1)DESNFSEK	8184000	4417600	8296000	401960	607480	773050
sp|O96013|PAK4_HUMAN	104	1	76.332	S	RDS(1)PPPPAR	0	0	1858300	490780	941110	0
sp|O96019|ACL6A_HUMAN	233	1	74.396	S	EGS(1)PANWK	2584800	1929600	2778900	669590	0	0
sp|P01008|ANT3_HUMAN	68	0.999996	106.86	S	ATEDEGS(1)EQKIPEATNR	15867000	10221000	12587000	13592000	16485000	16224000
sp|P01024|CO3_HUMAN	672	1	102.07	S	S(1)VQLTEK	2522000	2008900	2377900	0	0	0
sp|P01042|KNG1_HUMAN	332	0.999996	234.11	S	ETTCSKES(1)NEELTESCETK	44573000	6594100	37173000	7096600	9540700	15255000
sp|P01833|PIGR_HUMAN	673	1	115.78	S	NVDRVS(1)IR	37077000	25620000	34506000	1109000	1913000	2232100
sp|P01833|PIGR_HUMAN	735	0.971383	124.16	S	RS(0.029)S(0.971)KEEAEMAYK	1422200	17278000	1245300	194090	231210	389780
sp|P01833|PIGR_HUMAN	682	0.998784	92.925	S	TDIS(0.999)MS(0.001)DFENSR	2921800	3575700	3051200	51377	67635	82061
sp|P01833|PIGR_HUMAN	684	0.997003	52.555	S	T(0.016)DIS(0.987)MS(0.997)DFENSR	870530	655450	573480	0	0	0
sp|P01889|HLAB_HUMAN	356	0.999855	136.85	S	GGSYS(0.001)QAACS(0.637)DS(0.362)AQGS(1)DVS(0.986)LT(0.014)A	16284000	20044000	9064100	4750800	0	9227900
sp|P01889|HLAB_HUMAN	359	0.986295	136.85	S	GGSYS(0.001)QAACS(0.637)DS(0.362)AQGS(1)DVS(0.986)LT(0.014)A	10543000	11233000	9558700	3418100	3617700	8397300
sp|P02545|LMNA_HUMAN	403	0.866879	204.26	S	AS(0.867)S(0.133)HS(0.001)S(0.992)QT(0.007)QGGGSVTK	102780000	0	0	0	162760000	0
sp|P02545|LMNA_HUMAN	404	0.980561	204.26	S	AS(0.017)S(0.981)HS(0.002)SQTQGGGSVTK	103200000	0	65518000	57103000	1852400	1040700
sp|P02545|LMNA_HUMAN	407	0.999841	204.26	S	AS(0.5)S(0.5)HSS(1)QTQGGGSVTK	102780000	0	65518000	55456000	162760000	0
sp|P02545|LMNA_HUMAN	66	0.997211	61.435	S	ITES(0.997)EEVVS(0.003)R	130550	0	190270	509640	828500	0
sp|P02545|LMNA_HUMAN	390	0.999996	110.08	S	LS(1)PS(0.997)PT(0.003)S(0.001)QR	199100000	232780000	199230000	504350000	594140000	754340000
sp|P02545|LMNA_HUMAN	392	0.996544	95.401	S	LS(1)PS(0.997)PT(0.003)S(0.001)QR	217350000	208390000	218390000	557690000	643080000	744080000
sp|P02545|LMNA_HUMAN	395	0.753008	56.404	S	LS(0.006)PS(0.938)PT(0.303)S(0.753)QR	0	0	0	0	0	0
sp|P02545|LMNA_HUMAN	5	0.961439	40.352	S	MET(0.039)PS(0.961)QR	0	302270	0	0	676050	0
sp|P02545|LMNA_HUMAN	458	0.996092	58.487	S	NKS(0.996)NEDQS(0.004)MGNWQIK	1550600	2199300	1447600	0	0	1043400
sp|P02545|LMNA_HUMAN	12	1	92.063	S	S(1)GAQASSTPLSPTR	1993000	1844200	1836800	3459300	4278800	4722500
sp|P02545|LMNA_HUMAN	17	0.790658	64.394	S	S(0.011)GAQAS(0.791)S(0.161)T(0.035)PLS(0.002)PT(0.001)R	0	0	0	0	858960	832790
sp|P02545|LMNA_HUMAN	22	0.997821	186.29	S	SGAQAS(0.001)S(0.103)T(0.896)PLS(0.998)PT(0.001)R	20239000	19648000	21821000	66298000	77574000	87389000
sp|P02545|LMNA_HUMAN	632	0.999976	129.05	S	SVGGS(1)GGGSFGDNLVTR	1059200	1319900	987850	1702800	1490400	2992300
sp|P02545|LMNA_HUMAN	636	0.964753	64.136	S	S(0.007)VGGS(0.028)GGGS(0.965)FGDNLVTR	1277700	1612400	1199900	0	422550	1202600
sp|P02545|LMNA_HUMAN	533	0.857692	41.092	S	T(0.003)ALINS(0.858)T(0.139)GEEVAMR	0	149780	0	0	369350	0
sp|P02545|LMNA_HUMAN	94	0.999963	56.359	S	TLDS(1)VAKER	0	0	0	632120	723250	770100
sp|P02671|FIBA_HUMAN	364	0.96371	276.19	S	PGSTGTWNPGS(0.964)S(0.036)ER	16712000	17484000	19042000	94206000	85295000	95747000
sp|P02730|B3AT_HUMAN	356	0.822025	122.33	S	YQSSPAKPDS(0.822)S(0.178)FYK	299180	294030	321650	0	5014500	7979400
sp|P02794|FRIH_HUMAN	179	0.99984	125.75	S	HTLGDS(1)DNES	3241500	11672000	0	0	0	0
sp|P04049|RAF1_HUMAN	43	0.999964	66.826	S	RAS(1)DDGKLTDPSK	5970900	1834400	5017300	2546100	5234800	4352600
sp|P04049|RAF1_HUMAN	621	0.999999	150.61	S	SAS(1)EPSLHR	9165300	9005800	8039500	6154500	6810800	9525400
sp|P04075|ALDOA_HUMAN	36	0.848911	101.62	S	GILAADES(0.849)T(0.131)GS(0.021)IAK	1788400	0	1839400	639330	729920	0
sp|P04075|ALDOA_HUMAN	46	1	151.99	S	LQS(1)IGTENTEENR	3891400	3669300	3825000	403970	302380	430190
sp|P04114|APOB_HUMAN	4048	0.999756	96.64	S	VRES(1)DEETQIK	334370	0	0	1699200	2408100	2956400
sp|P04150|GCR_HUMAN	134	0.999368	85.533	S	STS(0.999)VPENPK	2845100	1640600	2858200	1680500	2294900	2342300
sp|P04233|HG2A_HUMAN	8	1	47.09	S	S(1)CREDQKPVMDDQR	0	0	549280	1481900	1181200	0
sp|P04439|HLAA_HUMAN	352	0.94086	86.697	S	KGGSYTQAAS(0.012)S(0.049)DS(0.941)AQGS(0.996)DVS(0.952)LT(0.051)ACKV	7878800	9529300	0	544760	878280	0
sp|P04439|HLAA_HUMAN	356	0.995818	86.697	S	KGGSYTQAAS(0.012)S(0.049)DS(0.941)AQGS(0.996)DVS(0.952)LT(0.051)ACKV	7878800	15340000	11234000	1235400	1482600	1960200
sp|P04439|HLAA_HUMAN	359	0.951804	86.697	S	KGGSYTQAAS(0.012)S(0.049)DS(0.941)AQGS(0.996)DVS(0.952)LT(0.051)ACKV	7878800	15340000	11234000	1235400	1482600	1960200
sp|P04637|P53_HUMAN	315	0.854189	147.26	S	ALPNNTS(0.004)S(0.142)S(0.854)PQPK	5854200	3802600	6040900	0	0	0
sp|P04792|HSPB1_HUMAN	199	0.829664	41.912	S	AQLGGPEAAKS(0.83)DET(0.17)AAK	1279300	829700	0	421470	617870	627040
sp|P04792|HSPB1_HUMAN	15	1	130.66	S	GPS(1)WDPFR	5251300	2268600	4138100	2810800	2563000	4361500
sp|P04792|HSPB1_HUMAN	82	0.999974	145.41	S	QLS(1)SGVSEIR	367950000	472040000	418920000	207100000	237610000	297320000
sp|P05023|AT1A1_HUMAN	16	1	86.727	S	DKYEPAAVS(1)EQGDKK	3205500	0	3379200	3026300	5484000	5475200
sp|P05114|HMGN1_HUMAN	86	0.999549	115.8	S	TEES(1)PAS(1)DEAGEKEAK	4552300	5724700	3694100	273730	264720	242010
sp|P05114|HMGN1_HUMAN	89	1	135.58	S	TEES(1)PAS(1)DEAGEKEAK	7736500	10332000	5836500	437960	389610	511250
sp|P05114|HMGN1_HUMAN	7	0.998031	237.89	S	KVS(0.998)S(0.002)AEGAAKEEPK	52450000	0	51425000	14668000	19750000	28122000
sp|P05114|HMGN1_HUMAN	99	0.999886	88.09	S	TEESPASDEAGEKEAKS(1)D	17492000	9920900	14227000	0	919120	1105900
sp|P05204|HMGN2_HUMAN	29	1	40.725	S	LS(1)AKPAPPKPEPK	0	275330	3404900	104010	0	0
sp|P05386|RLA1_HUMAN	101	1	190.37	S	KEES(1)EES(1)DDDMGFGLFD	306730000	784400000	301650000	30804000	64940000	76450000
sp|P05386|RLA1_HUMAN	104	1	243.83	S	KEES(1)EES(1)DDDMGFGLFD	308950000	797070000	303510000	30804000	68662000	80329000
sp|Q8NHW5|RLA0L_HUMAN	304	1	147.1	S	VEAKEES(1)EES(1)DEDMGFGLFD	10714000	36293000	9128000	0	728410	1068800
sp|Q8NHW5|RLA0L_HUMAN	307	1	147.1	S	VEAKEES(1)EES(1)DEDMGFGLFD	10714000	36293000	9128000	0	728410	1068800
sp|P05412|JUN_HUMAN	73	1	62.823	S	LAS(1)PELER	731070	786370	780220	1597100	1813800	2291200
sp|P05455|LA_HUMAN	366	1	146.76	S	FAS(1)DDEHDEHDENGATGPVK	50856000	29000000	43336000	1687900	2288700	2950500
sp|P06241|FYN_HUMAN	21	1	124.42	S	DGS(1)LNQSSGYR	5360500	4014300	5970300	5959800	6400200	6709800
sp|P06454|PTMA_HUMAN	2	1	185.87	S	S(1)DAAVDTSSEITTK	15667000	17355000	16745000	1616500	0	2426700
sp|P06454|PTMA_HUMAN	9	0.83522	169.04	S	SDAAVDT(0.023)S(0.835)S(0.138)EIT(0.004)T(0.001)K	2527800	3155600	3259800	251500	261430	0
sp|P06748|NPM_HUMAN	243	0.958051	46.001	S	GPS(0.042)S(0.958)VEDIK	678950	646100	740160	107690	0	0
sp|P07197|NFM_HUMAN	628	1	89.466	S	GKS(1)PVPKS(1)PVEEK	0	0	0	1292400	1197800	2169800
sp|P07197|NFM_HUMAN	633	1	89.466	S	GKS(1)PVPKS(1)PVEEK	0	0	0	1292400	1197800	2169800
sp|P07197|NFM_HUMAN	667	0.999863	75.669	S	GKS(1)PVS(0.766)KS(0.235)PVEEK	0	0	0	518710	1274100	1735000
sp|P07197|NFM_HUMAN	670	0.765621	75.669	S	GKS(1)PVS(0.766)KS(0.235)PVEEK	0	0	0	518710	1274100	1735000
sp|P07355|ANXA2_HUMAN	26	0.949611	46.178	S	LSLEGDHSTPPS(0.049)AYGS(0.95)VK	0	0	0	0	0	1959100
sp|P07359|GP1BA_HUMAN	629	1	44.829	S	RPS(1)ALS(1)QGR	0	0	0	3615000	4190100	4156000
sp|P07359|GP1BA_HUMAN	632	1	44.829	S	RPS(1)ALS(1)QGR	0	0	0	3615000	4190100	4156000
sp|P07900|HS90A_HUMAN	231	1	212.03	S	DKEVS(1)DDEAEEK	12175000	10593000	13232000	2726300	3688800	2691800
sp|P07900|HS90A_HUMAN	263	1	281.42	S	ESEDKPEIEDVGS(1)DEEEEKK	94271000	98198000	96363000	7165000	12081000	14802000
sp|P07910|HNRPC_HUMAN	299	1	354.93	S	EAEEGEDDRDS(1)ANGEDDS	0	51134000	0	17837000	0	32400000
sp|P07910|HNRPC_HUMAN	253	1	99.003	S	MES(1)EGGADDS(1)AEEGDLLDDDDNEDR	3062300	4128000	2831000	266250	754570	744100
sp|P07910|HNRPC_HUMAN	260	1	228.33	S	MES(1)EGGADDS(1)AEEGDLLDDDDNEDR	5010200	8507100	5157000	785550	1259900	744100
sp|P07948|LYN_HUMAN	13	0.999847	160.78	S	GKDSLS(1)DDGVDLK	2732900	3933200	5155500	2120400	0	0
sp|P08238|HS90B_HUMAN	226	1	163.99	S	EKEIS(1)DDEAEEEK	2258000	3915500	1963000	624140	0	0
sp|P08238|HS90B_HUMAN	255	1	340.49	S	IEDVGS(1)DEEDDS(1)GKDKK	5804300	5584100	6946900	1028900	1204700	1052200
sp|P08238|HS90B_HUMAN	261	1	53.255	S	IEDVGS(1)DEEDDS(1)GKDKK	2351000	1322400	1648900	446320	626930	575100
sp|P08240|SRPRA_HUMAN	296	0.998632	71.903	S	GT(0.001)GS(0.001)GGQLQDLDCS(0.999)S(0.999)S(0.999)DDEGAAQNS(0.001)T(0.001)KPSATK	5446800	3918100	5620100	0	0	0
sp|P08240|SRPRA_HUMAN	297	0.998632	71.903	S	GT(0.001)GS(0.001)GGQLQDLDCS(0.999)S(0.999)S(0.999)DDEGAAQNS(0.001)T(0.001)KPSATK	5446800	3918100	5620100	0	0	0
sp|P08240|SRPRA_HUMAN	298	0.998591	71.903	S	GT(0.001)GS(0.001)GGQLQDLDCS(0.999)S(0.999)S(0.999)DDEGAAQNS(0.001)T(0.001)KPSATK	5446800	3918100	5620100	0	0	0
sp|P08559|ODPA_HUMAN	232	0.927561	110.38	S	YGMGT(0.072)S(0.928)VER	7955600	8477000	7785400	489730	586680	0
sp|P08559|ODPA_HUMAN	293	0.992621	100.55	S	YHGHS(0.993)MS(0.007)DPGVSYR	30631000	6212100	26799000	98354	1719600	3636300
sp|P08559|ODPA_HUMAN	300	0.999706	94.203	S	YHGHS(0.957)MS(0.043)DPGVS(1)YR	6378600	6212100	5231300	98354	67460	192220
sp|P08575|PTPRC_HUMAN	975	1	137.19	S	NS(1)NVIPYDYNR	101320000	141880000	107760000	23785000	29064000	44257000
sp|P08621|RU17_HUMAN	226	0.999999	93.754	S	YDERPGPS(1)PLPHR	0	6708900	7015100	415850	236260	863110
sp|P08651|NFIC_HUMAN	339	0.975813	99.011	S	SPFNS(0.002)PS(0.976)PQDS(0.022)PR	858600	751970	0	822480	921130	1373500
sp|P08670|VIME_HUMAN	459	0.896811	157.38	S	DGQVINET(0.103)S(0.897)QHHDDLE	2948800	2592200	2425700	742120	1021400	0
sp|P08670|VIME_HUMAN	339	1	96.331	S	GTNES(1)LER	1104300	0	1025400	1036800	2484500	2165300
sp|P08670|VIME_HUMAN	72	1	51.346	S	LRS(1)S(1)VPGVR	85312000	101440000	0	111150000	6934700	153220000
sp|P08670|VIME_HUMAN	73	1	119.74	S	LRS(1)S(1)VPGVR	114500000	84577000	119670000	154570000	239910000	237250000
sp|P08670|VIME_HUMAN	214	1	132.17	S	QDVDNAS(1)LAR	3431700	3102200	4014800	8381900	10625000	10563000
sp|P08670|VIME_HUMAN	325	0.874275	51.211	S	QVQS(0.874)LT(0.126)CEVDALK	593810	579470	815040	988340	836380	2052900
sp|P08670|VIME_HUMAN	55	0.999952	194.59	S	SLYAS(1)SPGGVYATR	8993500	10754000	8752500	0	3220600	5253400
sp|P08670|VIME_HUMAN	29	0.997954	76.282	S	S(0.998)Y(0.002)VTTSTR	2764900	1804800	2909100	1024800	1308000	1281600
sp|P09496|CLCA_HUMAN	105	0.981768	40.203	S	LQS(0.982)EPES(0.018)IR	188900000	193290000	172110000	83808000	119300000	126140000
sp|P09651|ROA1_HUMAN	95	0.999985	73.279	S	EDS(1)QRPGAHLTVK	12263000	6216200	15081000	0	0	172670
sp|P09651|ROA1_HUMAN	368	0.97057	128.26	S	NQGGYGGSSSS(0.001)S(0.004)S(0.025)YGS(0.971)GR	0	1839600	0	0	0	0
sp|P09651|ROA1_HUMAN	4	0.950926	47.223	S	S(0.132)KS(0.951)ES(0.917)PKEPEQLR	32525000	36428000	0	0	0	0
sp|P09651|ROA1_HUMAN	6	1	179.5	S	SES(1)PKEPEQLRK	202870000	132930000	207680000	33023000	36953000	39353000
sp|P09651|ROA1_HUMAN	2	0.993281	82.908	S	S(0.993)KS(0.007)ES(1)PKEPEQLR	0	2698900	21468000	3380900	2999300	0
sp|P0C1Z6|TFPT_HUMAN	249	0.993021	50.207	S	LLPY(0.003)PT(0.005)LAS(0.993)PAS(1)D	1809500	1748400	1497600	0	207890	277790
sp|P0C1Z6|TFPT_HUMAN	252	0.999616	50.207	S	LLPY(0.003)PT(0.005)LAS(0.993)PAS(1)D	1809500	1748400	1497600	0	207890	277790
sp|P10412|H14_HUMAN;sp|P16402|H13_HUMAN	36	1	174.59	S	AS(1)GPPVSELITK	2645700	2754900	2227000	3078100	4902700	5713800
sp|P10412|H14_HUMAN;sp|P16401|H15_HUMAN;sp|P16402|H13_HUMAN;sp|P16403|H12_HUMAN	102	0.955963	72.434	S	GTGAS(0.956)GS(0.044)FK	1904200	232830	2152900	590940	1858300	1796000
sp|P10451|OSTP_HUMAN	224	0.97307	89.652	S	GKDS(0.973)YET(0.011)S(0.016)QLDDQS(0.929)AET(0.063)HS(0.008)HK	5794500	3438500	6796800	0	0	0
sp|P10451|OSTP_HUMAN	234	0.983771	108.5	S	GKDS(0.922)Y(0.002)ET(0.056)S(0.021)QLDDQS(0.984)AET(0.015)HS(0.002)HK	10972000	0	11476000	0	0	0
sp|P10451|OSTP_HUMAN	308	0.986837	91.937	S	IS(0.001)HELDS(0.987)AS(0.012)SEVN	1579100	1575100	1724500	0	0	0
sp|P10451|OSTP_HUMAN	310	0.850613	88.441	S	ISHELDS(0.071)AS(0.851)S(0.079)EVN	0	0	935190	0	0	0
sp|P10451|OSTP_HUMAN	254	0.996138	45.901	S	KANDES(0.996)NEHS(0.009)DVIDS(0.974)QELS(0.02)K	4576500	0	4299200	0	0	0
sp|P10451|OSTP_HUMAN	263	0.974444	45.901	S	KANDES(0.996)NEHS(0.009)DVIDS(0.974)QELS(0.02)K	4576500	0	4299200	0	0	0
sp|P10644|KAP0_HUMAN	83	1	105.65	S	EDEIS(1)PPPPNPVVK	21718000	24775000	21785000	7252900	9540600	14048000
sp|P10909|CLUS_HUMAN	133	0.898357	50.966	S	S(0.102)GS(0.898)GLVGR	816900	656140	812980	0	0	181640
sp|P11137|MTAP2_HUMAN	833	0.979072	42.743	S	S(0.979)VPS(0.018)ET(0.003)VVEDSR	0	0	0	686320	0	838070
sp|P11171|EPB41_HUMAN	542	1	125.53	S	S(1)LDGAAAVDSADR	1725800	2170200	1888000	4172600	4586800	4725900
sp|P11277|SPTB1_HUMAN	2114	0.822375	71.03	S	T(0.178)S(0.822)PVSLWSR	1071900	873550	1133600	6503300	10970	9474400
sp|P11388|TOP2A_HUMAN	1106	0.997492	47.603	S	VPDEEENEES(0.997)DNEKET(0.003)EK	0	10739000	0	0	0	0
sp|P11532|DMD_HUMAN	3623	0.996505	137.98	S	S(0.002)DS(0.997)S(0.001)QPMLLR	0	1732600	1101700	4429000	4557100	6029000
sp|P11532|DMD_HUMAN	3624	0.923123	40.987	S	S(0.154)DS(0.923)S(0.923)QPMLLR	0	514120	0	166890	0	0
sp|P12111|CO6A3_HUMAN	1783	1	87.184	S	NIDS(1)EEVGK	321800	0	424670	3418300	5020100	4583600
sp|P12694|ODBA_HUMAN	337	0.988493	239.58	S	IGHHS(0.988)T(0.011)SDDSSAYR	0	0	35152000	20183000	0	32136000
sp|P12694|ODBA_HUMAN	347	1	148.28	S	S(1)VDEVNYWDK	4781500	5473500	5131700	461720	455110	479080
sp|P12956|XRCC6_HUMAN	477	0.926642	50.675	S	S(0.073)DS(0.927)FENPVLQQHFR	0	865130	579050	0	0	0
sp|P13611|CSPG2_HUMAN	2116	0.948615	190.82	S	QEIESETT(0.051)S(0.949)EEQIQEEK	25814000	25870000	23280000	0	10384000	12625000
sp|P13611|CSPG2_HUMAN	2941	1	96.64	S	TDGQVS(1)GEAIK	2469300	2305100	2895100	1490300	1885600	2180600
sp|P13612|ITA4_HUMAN	1021	0.995677	89.403	S	RDS(0.996)WS(0.004)Y(0.001)INSK	1856500	1633900	2019100	0	804240	1587800
sp|P13796|PLSL_HUMAN	257	1	115.18	S	EGES(1)LEDLMK	10050000	8593200	8363700	573860	1094300	1440300
sp|P13796|PLSL_HUMAN	5	0.999962	195.25	S	GS(1)VSDEEMMELR	5222900	14049000	5958400	839640	1082800	1331700
sp|P13797|PLST_HUMAN	339	1	52.391	S	AES(1)MLQQADK	732030	884260	863980	0	0	0
sp|P13798|ACPH_HUMAN	187	0.875976	45.915	S	ALDVS(0.124)AS(0.876)DDEIAR	0	0	349280	0	0	0
sp|P13807|GYS1_HUMAN	653	0.915972	136.43	S	HS(0.084)S(0.916)PHQS(1)EDEEDPR	0	0	0	0	3297900	0
sp|P13807|GYS1_HUMAN	657	1	136.43	S	HS(0.09)S(0.91)PHQS(1)EDEEDPR	0	0	0	0	0	0
sp|P13861|KAP2_HUMAN	78	1	247.5	S	GDS(1)ES(1)EEDEDLEVPVPSR	22256000	20702000	16064000	3065500	5598600	8623600
sp|P13861|KAP2_HUMAN	80	1	247.5	S	GDS(1)ES(1)EEDEDLEVPVPSR	22256000	20702000	16064000	3065500	5598600	8623600
sp|P14209|CD99_HUMAN	168	1	71.692	S	ENAEQGEVDMES(1)HR	446040	0	355810	861730	1201600	1770300
sp|P15056|BRAF_HUMAN	729	0.998946	88.496	S	S(0.001)AS(0.999)EPSLNR	9751300	7501900	9433800	2288900	2805100	2781700
sp|P15408|FOSL2_HUMAN	200	1	61.353	S	S(1)PPAPGLQPMR	1507600	2118800	1811700	289650	0	418480
sp|P15880|RS2_HUMAN	281	0.970955	62.408	S	T(0.003)HT(0.026)RVS(0.971)VQR	11616000	0	9010400	0	16260	2112300
sp|P15924|DESP_HUMAN	22	1	58.699	S	AES(1)GPDLR	176770	0	0	0	1573100	1303300
sp|P16070|CD44_HUMAN	697	1	119.88	S	KPS(1)GLNGEASK	1373200	851700	0	0	0	1213400
sp|P16070|CD44_HUMAN	686	1	62.042	S	LVINS(1)GNGAVEDR	0	414770	405050	279370	73282	416600
sp|P16070|CD44_HUMAN	706	1	129.84	S	S(1)QEMVHLVNK	0	2994000	2994500	3530600	4556300	6782600
sp|P16104|H2AX_HUMAN	140	0.999757	83.783	S	ATQAS(1)QEY	2932700	2822400	0	589230	812600	555020
sp|P16150|LEUK_HUMAN	355	1	88.155	S	QGS(1)LAMEELK	3569000	3834700	3400100	2241800	2541100	3339300
sp|P16150|LEUK_HUMAN	291	0.999999	59.908	S	TGALVLS(1)R	947450	1363800	1370200	502460	643200	712750
sp|P16157|ANK1_HUMAN	1686	0.999852	158.11	S	ITHS(1)PTVSQVTER	991920	0	1065100	5328300	7214400	9319000
sp|P16157|ANK1_HUMAN	4	0.999779	93.374	S	PYS(1)VGFR	0	0	0	1422500	1562300	2409100
sp|P16284|PECA1_HUMAN	647	1	53.569	S	PAVPLLNS(1)NNEK	125720	250630	0	572680	0	654270
sp|P16284|PECA1_HUMAN	734	1	151.5	S	TEGS(1)LDGT	4305500	3334800	3729400	17119000	21846000	21799000
sp|P16284|PECA1_HUMAN	729	0.849387	93.345	S	YS(0.849)RT(0.15)EGS(0.001)LDGT	0	904930	0	10779000	0	12448000
sp|P16401|H15_HUMAN	2	0.939935	130.47	S	S(0.94)ET(0.06)APAETATPAPVEK	66435000	81188000	74406000	3224800	3524300	3933200
sp|P16401|H15_HUMAN	18	1	228.85	S	SETAPAETATPAPVEKS(1)PAK	8773300	7829900	6809300	161610	0	206210
sp|P16402|H13_HUMAN	2	0.882362	136.81	S	S(0.882)ET(0.118)APLAPTIPAPAEK	31613000	30816000	30492000	0	6573400	6047200
sp|P16403|H12_HUMAN	36	1	174.59	S	AS(1)GPPVSELITK	2645700	2754900	2227000	3078100	4902700	5713800
sp|P16403|H12_HUMAN	2	0.97806	148.57	S	S(0.978)ET(0.022)APAAPAAAPPAEK	130040000	151640000	37424000	97372000	0	15591000
sp|P16455|MGMT_HUMAN	201	0.958306	70.563	S	GAGATS(0.041)GS(0.958)PPAGR	0	3463000	0	0	0	0
sp|P16615|AT2A2_HUMAN	663	1	163.99	S	EFDELNPS(1)AQR	2630300	2877000	3217500	2671900	3192400	4286800
sp|P16949|STMN1_HUMAN	63	1	125.22	S	RKS(1)HEAEVLK	5740700	0	7500700	0	0	0
sp|P17026|ZNF22_HUMAN	49	1	157.96	S	S(1)LDDKPYK	30928000	14479000	28709000	32714000	42396000	42585000
sp|P17029|ZKSC1_HUMAN	13	0.946534	94.688	S	EAT(0.053)GLS(0.947)PQAAQEK	1769900	1454000	1870000	925740	848720	912640
sp|P17096|HMGA1_HUMAN	99	1	135.81	S	KLEKEEEEGIS(1)QES(1)S(1)EEEQ	197580000	162180000	178570000	214060	0	424380
sp|P17096|HMGA1_HUMAN	102	1	235.7	S	KLEKEEEEGIS(1)QES(1)S(1)EEEQ	289410000	229840000	263510000	1500700	2374200	4934000
sp|P17096|HMGA1_HUMAN	103	1	216.16	S	KLEKEEEEGIS(1)QES(1)S(1)EEEQ	282690000	231600000	258550000	1758200	2691300	4586300
sp|P17096|HMGA1_HUMAN	2	0.992998	81.632	S	S(0.993)ES(0.156)S(0.727)S(0.121)KS(0.003)S(0.001)QPLASK	5537900	0	5606400	379130	522200	0
sp|P17152|TMM11_HUMAN	17	0.956194	67.952	S	LGPGS(0.002)S(0.042)GGS(0.956)AR	0	2164600	0	0	172200	224230
sp|P17275|JUNB_HUMAN	259	1	60.464	S	S(1)RDAT(1)PPVS(1)PINMEDQER	1604000	3693300	2949700	518370	587800	841750
sp|P17275|JUNB_HUMAN	251	1	41.491	S	S(1)RDAT(1)PPVS(1)PINMEDQER	1604000	0	0	143620	179400	268550
sp|P17342|ANPRC_HUMAN	533	1	61.65	S	ELREDS(1)IR	1823400	1030000	1572100	1059100	1661800	1938800
sp|P17661|DESM_HUMAN	2	0.802921	43.77	S	S(0.803)QAY(0.086)S(0.037)S(0.037)S(0.037)QR	0	0	0	653960	0	800740
sp|P17661|DESM_HUMAN	68	0.999957	48.659	S	TSGGAGGLGS(1)LR	0	76974	0	1577900	0	2411800
sp|P17812|PYRG1_HUMAN	562	1	46.462	S	GCRLS(1)PR	1116700	0	1203500	0	0	0
sp|P17812|PYRG1_HUMAN	574	0.890532	83.397	S	S(0.03)GS(0.183)S(0.891)S(0.891)PDS(0.005)EITELK	1625300	2103400	3869500	64612	49901	90233
sp|P17812|PYRG1_HUMAN	575	0.895828	105	S	SGSS(0.104)S(0.896)PDSEITELK	1625300	4918300	1552600	159780	49901	90233
sp|P17858|PFKAL_HUMAN	775	0.999995	101.65	S	TLS(1)MDKGF	1277400	1613100	1558400	0	321340	511660
sp|P17987|TCPA_HUMAN	544	0.937946	48.229	S	DDKHGS(0.938)Y(0.006)EDAVHS(0.056)GALND	0	3853100	2540100	746220	1012600	0
sp|P17987|TCPA_HUMAN	551	0.966647	42.338	S	HGS(0.029)Y(0.004)EDAVHS(0.967)GALND	427390	645720	570070	0	146280	0
sp|P18031|PTN1_HUMAN	378	1	88.819	S	VVGGS(1)LR	9645700	8494400	11470000	2999300	4005100	3954800
sp|P18206|VINC_HUMAN	272	0.946161	44.863	S	ALAS(0.946)IDS(0.054)K	0	716630	724110	883680	0	1126700
sp|P18206|VINC_HUMAN	290	0.999998	242.91	S	DPSAS(1)PGDAGEQAIR	33581000	35293000	34169000	47544000	52691000	63968000
sp|P18206|VINC_HUMAN	345	0.981914	120.96	S	GQGS(0.982)S(0.018)PVAMQK	31647000	17302000	0	1588800	533310	105950000
sp|P18206|VINC_HUMAN	346	0.999176	148.28	S	GQGS(0.001)S(0.999)PVAMQK	0	0	29970000	74719000	94984000	0
sp|P18206|VINC_HUMAN	721	1	98.902	S	S(1)LLDASEEAIKK	989020	1385300	1215200	0	1751600	3367800
sp|P18206|VINC_HUMAN	795	0.989113	51.998	S	T(0.011)IS(0.989)PMVMDAK	0	0	342480	556690	0	754320
sp|P18583|SON_HUMAN	2029	1	58.37	S	RFS(1)RS(1)PIR	58192000	24251000	59803000	0	25004000	26872000
sp|P18583|SON_HUMAN	2031	1	58.37	S	RFS(1)RS(1)PIR	58192000	24251000	59803000	0	25004000	26872000
sp|P18583|SON_HUMAN	2009	1	75.387	S	S(1)FS(1)IS(1)PVR	1694300	13359000	15243000	5823.3	753500	1120400
sp|P18583|SON_HUMAN	2011	1	71.349	S	S(1)FS(1)IS(1)PVR	498720	11933000	14283000	1173600	1911100	2741500
sp|P18583|SON_HUMAN	2013	1	75.387	S	S(1)FS(1)IS(1)PVR	1694300	13359000	15243000	1173600	1911100	2741500
sp|P18583|SON_HUMAN	1769	0.998209	99.011	S	S(0.002)AAS(0.998)PVVSSMPER	782760	910190	929020	666460	812890	1182200
sp|P18583|SON_HUMAN	1948	1	74.944	S	S(1)FS(1)IS(0.872)PS(0.128)R	0	4275400	4951300	93948	320490	546860
sp|P18583|SON_HUMAN	1950	0.99999	74.944	S	S(1)FS(1)IS(0.872)PS(0.128)R	0	4275400	4951300	93948	320490	546860
sp|P18583|SON_HUMAN	1952	0.904143	74.944	S	S(1)FS(1)IS(0.904)PS(0.096)RR	0	4275400	4951300	93948	320490	546860
sp|P18583|SON_HUMAN	283	0.833026	88.187	S	SVES(0.08)T(0.08)S(0.833)PEPS(0.008)K	1315100	0	0	2313600	1622100	1702900
sp|P18615|NELFE_HUMAN	251	0.999723	68.016	S	SDS(1)FPER	1885200	1733700	1751500	133400	158600	205200
sp|P18615|NELFE_HUMAN	115	0.999994	176.25	S	SIS(1)ADDDLQESSR	22868000	19891000	22878000	1054000	1978700	2321900
sp|P18615|NELFE_HUMAN	51	0.893499	75.911	S	S(0.107)LS(0.893)EQPVMDTATATEQAK	2418100	0	0	0	0	0
sp|P18754|RCC1_HUMAN	11	1	91.202	S	S(1)PPADAIPK	46282000	21034000	40280000	4139300	4180600	8528800
sp|P18887|XRCC1_HUMAN	447	0.82883	92.238	S	T(0.005)KPT(0.006)QAAGPS(0.16)S(0.829)PQKPPT(0.974)PEET(0.026)K	10534000	0	0	2047800	1687500	2851300
sp|P19338|NUCL_HUMAN	580	0.998873	110.31	S	GLS(0.999)EDT(0.001)TEETLK	0	1664300	1925600	0	70007	118200
sp|P19338|NUCL_HUMAN	145	1	92.101	S	KEDS(1)DEEEDDDS(1)EEDEEDDEDEDEDEDEIEPAAMK	0	8492100	5993600	0	256510	313330
sp|P19338|NUCL_HUMAN	153	1	92.101	S	KEDS(1)DEEEDDDS(1)EEDEEDDEDEDEDEDEIEPAAMK	0	8492100	5993600	0	256510	313330
sp|P19338|NUCL_HUMAN	67	0.976652	158.3	S	KVVVS(0.977)PT(0.023)KK	236530	2906100	0	164660	114760	92418
sp|P19634|SL9A1_HUMAN	703	1	136.38	S	IGS(1)DPLAYEPK	2266000	2836200	2098700	0	0	4454800
sp|P19634|SL9A1_HUMAN	693	0.999923	129.85	S	LDS(1)PTMSR	5999200	3681500	5106300	7838400	10167000	10357000
sp|P20042|IF2B_HUMAN	2	1	180.09	S	S(1)GDEMIFDPTMSK	16424000	28990000	15447000	626930	1547900	1531200
sp|P20042|IF2B_HUMAN	13	0.914414	103.39	S	S(1)GDEMIFDPT(0.086)MS(0.914)K	1844500	1492600	0	48689	53941	57911
sp|Q15661|TRYB1_HUMAN	224	0.999406	59.227	S	DS(0.001)CQGDS(0.999)GGPLVCK	0	0	0	0	0	1132800
sp|P20340|RAB6A_HUMAN	2	0.82888	131.82	S	S(0.829)T(0.171)GGDFGNPLR	1784200	1802900	1517000	0	0	0
sp|P20700|LMNB1_HUMAN	23	0.864064	45.79	S	AGGPT(0.152)T(0.848)PLS(0.864)PT(0.135)R	2156800	1316100	3465400	1914500	2264600	0
sp|P20700|LMNB1_HUMAN;sp|Q03252|LMNB2_HUMAN	405	0.999982	118.87	S	LKLS(1)PS(0.969)PS(0.025)S(0.006)R	9453400	10084000	9032000	5406100	6283200	8998700
sp|P20700|LMNB1_HUMAN;sp|Q03252|LMNB2_HUMAN	407	0.991509	87.831	S	LSPS(0.992)PS(0.004)S(0.005)R	9605700	7192400	8931200	6016100	7318900	7525100
sp|P20810|ICAL_HUMAN	133	0.939555	85.248	S	S(0.94)LT(0.06)PAVPVESKPDKPSGK	4365000	5380800	4824400	0	0	0
sp|Q9UQ88|CD11A_HUMAN	577	0.999943	58.981	S	EYGS(1)PLK	5156400	5801100	5669300	1229200	1564700	0
sp|Q9UQ88|CD11A_HUMAN	47	1	61.435	S	RDS(1)LEEGELR	1020200	1202100	0	0	130810	171200
sp|Q9UQ88|CD11A_HUMAN	222	1	70.525	S	S(1)PPRPPR	31764000	30413000	27440000	0	0	0
sp|Q9UQ88|CD11A_HUMAN	422	1	58.676	S	S(1)VEEFQCLNR	738730	870550	673060	0	0	0
sp|P21333|FLNA_HUMAN	11	0.99999	52.254	S	AGQS(1)AAGAAPGGGVDTR	0	0	0	0	518090	798790
sp|P21333|FLNA_HUMAN	2152	1	119.56	S	APS(1)VANVGSHCDLSLK	127770	200600	185150	0	458620	5989700
sp|P21333|FLNA_HUMAN	2158	0.983169	60.278	S	RAPS(1)VANVGS(0.983)HCDLS(0.017)LK	0	0	0	0	0	2908700
sp|P21333|FLNA_HUMAN	1459	1	131.13	S	CSGPGLS(1)PGMVR	2547800	3152300	2859700	2902500	3009200	4855600
sp|P21333|FLNA_HUMAN	2576	0.765567	46.73	S	S(0.766)S(0.213)FT(0.022)VDCSK	302990	300810	304020	0	1199200	0
sp|P21359|NF1_HUMAN	2523	0.890685	63.709	S	S(0.109)MS(0.891)LDMGQPSQANTK	0	658370	716580	0	352770	468180
sp|P21730|C5AR1_HUMAN	327	0.986285	68.069	S	NVLT(0.014)EES(0.986)VVR	776220	1404000	0	0	1124800	0
sp|P21860|ERBB3_HUMAN	686	0.999993	54.7	S	GES(1)IEPLDPSEK	0	1178500	0	0	822740	0
sp|P21980|TGM2_HUMAN	216	0.870394	42.843	S	RS(0.128)S(0.87)PVY(0.001)VGR	0	0	0	0	1584200	1607800
sp|P22059|OSBP1_HUMAN	190	1	159.88	S	MLAES(1)DES(1)GDEESVSQTDK	6941200	7480700	7507400	0	749160	1001700
sp|P22059|OSBP1_HUMAN	193	0.999991	159.88	S	MLAES(1)DES(1)GDEESVSQTDK	6941200	7480700	7507400	0	749160	1001700
sp|P22059|OSBP1_HUMAN	382	0.882845	40.179	S	T(0.489)GS(0.555)NIS(0.883)GAS(0.519)S(0.488)DIS(0.065)LDEQY(0.001)K	366700	367290	246100	0	43286	109150
sp|P22314|UBA1_HUMAN	46	1	74.678	S	NGS(1)EADIDEGLYSR	0	624570	0	0	0	0
sp|P22626|ROA2_HUMAN	212	1	61.435	S	GGNFGFGDS(1)R	0	1422400	1296900	610860	0	0
sp|P23142|FBLN1_HUMAN	147	0.992795	73.166	S	S(0.993)QET(0.007)GDLDVGGLQETDK	744950	0	643230	583070	666930	0
sp|P23193|TCEA1_HUMAN	100	1	197.38	S	KKEPAITSQNS(1)PEAR	51169000	23472000	47964000	2966300	5937500	7098600
sp|P23327|SRCH_HUMAN	311	0.852887	77.641	S	SHEEDDNDDDDVS(0.853)T(0.146)EY(0.001)GHQAHR	0	0	0	805370	1369300	2758800
sp|P23381|SYWC_HUMAN	467	1	77.732	S	KLS(1)FDFQ	848650	812800	907550	362240	278300	0
sp|P23470|PTPRG_HUMAN	1182	0.985527	86.772	S	NRNS(0.986)S(0.014)VVPSER	340330	0	0	2312000	2806100	2676000
sp|P23497|SP100_HUMAN	157	1	62.377	S	LPLQES(1)EEEEREER	7533900	0	7642800	0	3719200	4434700
sp|P23497|SP100_HUMAN	407	0.999861	48.115	S	VIGQDHDFS(1)ES(1)S(1)EEEAPAEASSGALR	2378500	2358200	0	0	0	64817
sp|P23497|SP100_HUMAN	409	0.999782	48.115	S	VIGQDHDFS(1)ES(1)S(1)EEEAPAEASSGALR	2378500	2358200	0	0	0	64817
sp|P23497|SP100_HUMAN	410	0.999782	48.115	S	VIGQDHDFS(1)ES(1)S(1)EEEAPAEASSGALR	2378500	2358200	0	0	0	64817
sp|P23528|COF1_HUMAN	3	0.999999	78.324	S	AS(1)GVAVSDGVIK	0	0	59856	0	0	2703500
sp|P23588|IF4B_HUMAN	406	1	79.974	S	ERHPS(1)WR	6582600	8462500	8635800	0	296800	0
sp|P23588|IF4B_HUMAN	497	0.999984	293.2	S	SQS(1)SDTEQQSPTSGGGK	18390000	0	19711000	5318300	6953300	6182300
sp|P23588|IF4B_HUMAN	504	0.977395	108.71	S	S(0.112)QS(0.828)S(0.06)DTEQQS(0.977)PT(0.019)S(0.004)GGGK	3114500	0	3044200	1018400	1537100	1613400
sp|P23588|IF4B_HUMAN	422	0.99832	233.02	S	T(0.002)GS(0.998)ESSQTGTSTTSSR	13873000	4922300	3755000	10198000	2644600	5169900
sp|P23588|IF4B_HUMAN	425	0.96471	108.56	S	T(0.452)GS(0.548)ES(0.023)S(0.965)QT(0.012)GT(0.001)STTSSR	5575300	4922300	0	2495600	2644600	2682300
sp|P23634|AT2B4_HUMAN	13	0.980245	47.288	S	VLPANS(0.98)MAES(0.02)R	0	0	0	0	0	0
sp|P24821|TENA_HUMAN	72	0.978092	149.09	S	LPVGSQCSVDLES(0.022)AS(0.978)GEK	4114100	4807600	4345100	0	0	0
sp|P24821|TENA_HUMAN	705	0.9988	46.129	S	S(0.001)IPVS(0.999)AR	0	0	2129600	0	7650600	8069000
sp|P24928|RPB1_HUMAN	1861	0.908966	47.603	S	Y(0.09)S(0.909)PT(0.001)SPK	0	1404600	0	0	0	0
sp|P24928|RPB1_HUMAN	1910	0.975051	80.411	S	Y(0.002)S(0.975)PT(0.023)SPT(0.12)Y(0.002)S(0.723)PT(0.126)S(0.029)PK	2032900	0	0	0	557940	0
sp|P24928|RPB1_HUMAN	1913	0.769897	50.843	S	Y(0.063)S(0.052)PT(0.157)S(0.77)PT(0.891)Y(0.012)S(0.045)PT(0.008)S(0.003)PK	0	0	0	0	904490	1112400
sp|P24928|RPB1_HUMAN	1875	0.781347	40.025	S	Y(0.042)S(0.781)PT(0.15)S(0.032)PT(0.433)Y(0.115)S(0.347)PT(0.052)T(0.048)PK	682710	0	0	234690	215420	280920
sp|P25098|ARBK1_HUMAN	670	0.999927	54.812	S	NKPRS(1)PVVELSK	1033700	1233700	0	57904	0	163630
sp|P25205|MCM3_HUMAN	672	0.999999	140.66	S	SEDES(1)ET(1)EDEEEKSQEDQEQK	7034800	2566800	4835400	269130	273250	416640
sp|P25788|PSA3_HUMAN	250	1	192.18	S	ESLKEEDES(1)DDDNM	411390000	365960000	392650000	98512000	95527000	116860000
sp|P26038|MOES_HUMAN	407	1	73.985	S	EALLQAS(1)R	1107900	1446800	1320500	67139	0	0
sp|P35221|CTNA1_HUMAN	652	0.977509	134.86	S	S(0.978)RT(0.662)S(0.361)VQTEDDQLIAGQSAR	22957000	29048000	25260000	22584000	0	0
sp|P35221|CTNA1_HUMAN	655	0.963993	186.96	S	S(0.935)RT(0.101)S(0.964)VQT(1)EDDQLIAGQSAR	11415000	12524000	11876000	24523000	28174000	48094000
sp|P26368|U2AF2_HUMAN	79	1	113.99	S	GAKEEHGGLIRS(1)PR	15879000	5135300	14131000	1838200	2975400	6371400
sp|P26368|U2AF2_HUMAN	2	1	155.07	S	S(1)DFDEFER	20130000	22191000	17773000	0	989280	1053400
sp|P26678|PPLA_HUMAN	16	1	136.33	S	RAS(1)T(1)IEMPQQAR	10575000	11804000	9551900	30727000	37944000	45625000
sp|P27105|STOM_HUMAN	10	0.999944	70.412	S	DS(1)EAQRLPDSFK	305780	0	195610	2399900	3331200	0
sp|P27707|DCK_HUMAN	11	0.829569	49.31	S	S(0.003)CPS(0.83)FS(0.162)AS(0.004)S(0.001)EGT(0.001)R	0	0	1136600	0	162280	0
sp|P27708|PYR1_HUMAN	1859	1	58.914	S	IHRAS(1)DPGLPAEEPKEK	7211000	7708600	7172100	1875300	1069500	0
sp|P27708|PYR1_HUMAN	1406	0.854742	79.148	S	RLS(0.855)S(0.145)FVTK	496560	723250	603030	486250	645630	906970
sp|P27816|MAP4_HUMAN	280	0.998646	202.18	S	DMES(0.999)PT(0.001)KLDVTLAK	2119300	10373000	2651600	1600800	2789600	2746900
sp|P27816|MAP4_HUMAN	358	0.999529	114.89	S	ETERAS(1)PIK	5375100	0	5087400	1702800	3865500	3097300
sp|P27816|MAP4_HUMAN	636	0.99999	87.498	S	KCS(1)LPAEEDSVLEK	1439600	1908600	1786500	2537000	3269900	6382400
sp|P27816|MAP4_HUMAN	928	0.864686	47.288	S	LAT(0.017)NT(0.118)S(0.865)APDLK	4614400	5204600	0	0	384400	0
sp|P27816|MAP4_HUMAN	941	0.861429	98.156	S	VGS(0.861)T(0.139)ENIK	2253300	2836100	1559400	175630	243790	290910
sp|P27816|MAP4_HUMAN	825	0.908487	120.31	S	S(0.908)PS(0.046)T(0.046)LLPK	213970	239430	196750	0	35678	46155
sp|P27824|CALX_HUMAN	583	1	215.96	S	AEEDEILNRS(1)PR	462880000	535210000	465080000	339690000	482340000	580170000
sp|P27824|CALX_HUMAN	554	1	287.48	S	QKS(1)DAEEDGGTVSQEEEDR	110990000	132160000	117920000	76037000	79897000	93228000
sp|P27824|CALX_HUMAN	564	0.999843	215.79	S	SDAEEDGGTVS(1)QEEEDR	14359000	6610700	12353000	9011400	12114000	14297000
sp|P28290|ITPI2_HUMAN	641	1	71.176	S	EAS(1)AES(1)DVGK	2093900	709630	2116000	404150	0	0
sp|P28290|ITPI2_HUMAN	644	1	71.176	S	EAS(1)AES(1)DVGK	2093900	709630	2116000	404150	0	0
sp|P28290|ITPI2_HUMAN	668	0.999227	53.756	S	S(0.001)LAS(0.999)IEAK	3275400	3662300	4068400	1585700	0	2093200
sp|P28715|ERCC5_HUMAN	562	0.871632	50.563	S	FDS(0.02)S(0.134)LLS(0.872)S(0.953)DDET(0.021)K	0	1948900	0	146330	279840	391950
sp|P28715|ERCC5_HUMAN	563	0.953267	55.452	S	FDS(0.02)S(0.134)LLS(0.872)S(0.953)DDET(0.021)K	0	1948900	1377100	296230	506880	650410
sp|P28715|ERCC5_HUMAN	384	0.933511	142.19	S	NAPAAVDEGS(0.066)IS(0.934)PR	4024500	4265100	4254000	1243600	1533200	1808300
sp|P29353|SHC1_HUMAN	139	0.999996	78.486	S	HGS(1)FVNKPTR	3960100	0	3188900	1174400	0	2341100
sp|P29536|LMOD1_HUMAN	85	0.999997	177.81	S	EMS(1)MDESKQVETK	2075600	1354600	1982500	9651000	11710000	11147000
sp|P29536|LMOD1_HUMAN	119	1	134.88	S	RDS(1)DLGKEPK	1984500	0	693420	7265300	46235000	1570000
sp|P29536|LMOD1_HUMAN	135	0.999942	163.51	S	SFS(1)RDRDEAGGK	9906800	0	9336800	39357000	89362000	73353000
sp|P29590|PML_HUMAN	518	1	103.66	S	AVS(1)PPHLDGPPS(1)PR	11431000	16701000	12377000	6668100	6431500	5722700
sp|P29590|PML_HUMAN	527	1	103.66	S	AVS(1)PPHLDGPPS(1)PR	11431000	16701000	12377000	6668100	6431500	5722700
sp|P29590|PML_HUMAN	403	1	151.7	S	KAS(1)PEAASTPR	3403900	0	308520	32316000	57247000	63907000
sp|P29590|PML_HUMAN	504	0.99969	138.89	S	LARS(1)S(1)PEQPRPSTSK	28173000	0	4935300	4433200	4844000	11370000
sp|P29590|PML_HUMAN	505	0.999706	179.67	S	LARS(1)S(1)PEQPRPSTSK	28173000	0	159310000	185960000	240160000	275730000
sp|P29590|PML_HUMAN	512	0.848337	166.86	S	S(0.417)S(0.583)PEQPRPS(0.848)T(0.131)S(0.021)K	0	0	4818300	7831200	12894000	13994000
sp|P29590|PML_HUMAN	8	1	57.348	S	MEPAPARS(1)PR	4267300	0	0	0	0	7233600
sp|P29590|PML_HUMAN	36	1	105.25	S	QPS(1)PS(0.827)PS(0.17)PT(0.003)ER	15886000	13952000	14714000	8890700	14470000	15273000
sp|P29590|PML_HUMAN	38	0.999868	105.25	S	QPS(1)PS(1)PS(0.927)PT(0.073)ER	15886000	13952000	3867400	8890700	14470000	15273000
sp|P29590|PML_HUMAN	40	0.969928	87.831	S	QPS(1)PS(1)PS(0.97)PT(0.03)ER	4330800	4463100	14714000	0	2779200	3359900
sp|P29692|EF1D_HUMAN	133	0.999996	139.66	S	ATAPQTQHVS(1)PMR	55028000	32082000	56624000	12122000	12455000	20516000
sp|P29966|MARCS_HUMAN	145	0.91097	114.56	S	AEDGATPS(0.911)PS(0.077)NET(0.012)PK	3407800	1995300	3192800	3153500	4034000	4651900
sp|P29966|MARCS_HUMAN	118	0.967993	134.19	S	EAPAEGEAAEPGS(0.968)PT(0.032)AAEGEAASAASSTSSPK	7166200	10044000	9874700	12930000	17776000	28536000
sp|P29966|MARCS_HUMAN	101	1	124.84	S	GEPAAAAAPEAGAS(1)PVEK	2901100	0	3935400	6977600	8059400	8644700
sp|P29966|MARCS_HUMAN	170	0.999979	79.148	S	LSGFS(1)FKK	2766000	3713200	3486100	1909000	0	4058600
sp|P30419|NMT1_HUMAN	47	1	101.55	S	GGLS(1)PANDTGAK	10354000	0	0	0	0	0
sp|P30511|HLAF_HUMAN	340	0.998585	136.96	S	NRGS(0.999)YS(0.001)QAAV	7035500	4282200	6570600	8081500	11189000	11833000
sp|P30566|PUR8_HUMAN	9	0.988682	59.227	S	AAGGDHGS(0.989)PDS(0.011)YR	1288700	0	1677000	0	0	0
sp|P31323|KAP3_HUMAN	114	0.999998	110.55	S	RAS(1)VCAEAYNPDEEEDDAESR	6905400	8082500	6813200	4249900	4302900	0
sp|P31749|AKT1_HUMAN	124	0.762529	92.833	S	S(0.242)GS(0.763)PS(0.549)DNS(0.447)GAEEMEVSLAKPK	5286200	7477200	4801000	98904	93177	619270
sp|P31749|AKT1_HUMAN	126	0.946365	65.951	S	S(0.576)GS(0.532)PS(0.946)DNS(0.945)GAEEMEVSLAKPK	5286200	0	4801000	0	0	0
sp|P31749|AKT1_HUMAN	129	0.945304	92.833	S	S(0.576)GS(0.532)PS(0.946)DNS(0.945)GAEEMEVSLAKPK	2405300	4140900	4801000	98904	93177	315250
sp|P31930|QCR1_HUMAN	107	1	67.334	S	NRPGS(1)ALEK	1106500	0	859410	1238100	1439900	1075900
sp|P55795|HNRH2_HUMAN	104	0.984643	89.859	S	HT(0.011)GPNS(0.985)PDT(0.004)ANDGFVR	3134800	21057000	19563000	4030200	5215900	6245400
sp|P31949|S10AB_HUMAN	6	0.98153	55.353	S	IS(0.014)S(0.982)PT(0.004)ET(0.001)ER	2664100	0	2281400	0	1248200	891320
sp|P32246|CCR1_HUMAN	352	0.992489	69.729	S	VS(0.12)S(0.704)T(0.167)S(0.01)PS(0.002)T(0.005)GEHELS(0.992)AGF	2415100	2846500	2280300	756500	0	0
sp|P32519|ELF1_HUMAN	163	0.999967	94.728	S	YADS(1)PGAS(0.649)S(0.351)PEQPK	1887300	1271800	1561800	596280	793880	0
sp|P33241|LSP1_HUMAN	204	0.999624	129.34	S	LIDRTES(1)LNR	48052000	37332000	46534000	5001500	7169100	8944900
sp|P33241|LSP1_HUMAN	252	1	213.69	S	QAS(1)IELPSMAVASTK	8035100	42914000	10060000	954030	1451900	1323900
sp|P33241|LSP1_HUMAN	111	1	163.62	S	S(1)PEGEQEDRPGLHAYEK	50628000	42813000	43456000	3341600	3979200	6709500
sp|P33241|LSP1_HUMAN	218	0.99998	47.559	S	S(1)QPDLPISK	1375200	1571700	0	0	0	0
sp|P33241|LSP1_HUMAN	208	1	95.345	S	T(0.001)ES(0.999)LNRS(1)IEK	7878000	5490400	6490900	0	0	1037800
sp|P33527|MRP1_HUMAN	915	0.971759	84.479	S	QLS(0.972)S(0.022)S(0.005)S(0.001)SYSGDISR	1424500	1132200	1055100	761180	134100	97623
sp|P35222|CTNB1_HUMAN	552	0.858021	167.6	S	RT(0.141)S(0.858)MGGT(0.001)QQQFVEGVR	0	0	5857800	9076600	8864600	29655000
sp|P35222|CTNB1_HUMAN	191	0.99996	47.559	S	S(1)PQMVSAIVR	0	1684800	1542200	1053200	1554500	2382300
sp|P35251|RFC1_HUMAN	69	0.97845	92.935	S	IIY(0.026)DS(0.978)DS(0.914)ES(0.081)EET(0.001)LQVK	1966300	2150300	2038100	29099	64623	110840
sp|P35251|RFC1_HUMAN	71	0.974894	108.71	S	IIY(0.68)DS(0.322)DS(0.975)ES(0.022)EET(0.001)LQVK	1966300	2150300	2038100	29099	64623	110840
sp|P35251|RFC1_HUMAN	156	1	61.65	S	NKPLS(1)PIK	1012100	0	1393900	231770	220080	0
sp|P35269|T2FA_HUMAN	385	0.996136	79.36	S	GNS(0.996)RPGT(0.992)PS(0.012)AEGGSTSSTLR	10341000	0	6522900	982700	863520	503850
sp|P35555|FBN1_HUMAN	2702	0.901388	76.573	S	GNPEPPVS(0.901)GEMDDNS(0.096)LS(0.003)PEACYECK	6882400	10687000	0	2693100	3222200	4344800
sp|P35579|MYH9_HUMAN	1943	1	350.58	S	KGAGDGS(1)DEEVDGKADGAEAK	56053000	62820000	44248000	49037000	76687000	72354000
sp|P35580|MYH10_HUMAN	1935	0.959704	53.569	S	GGPIS(0.96)FS(0.029)S(0.006)S(0.006)R	0	0	0	1296800	1490900	0
sp|P35580|MYH10_HUMAN	1937	0.924454	138.99	S	GGPISFS(0.924)S(0.062)S(0.013)R	2500900	0	3114500	7934700	8783500	11592000
sp|P35580|MYH10_HUMAN	1975	1	134.18	S	TSDVNETQPPQS(1)E	7308800	6111100	6512000	17331000	19889000	21602000
sp|P35611|ADDA_HUMAN	12	0.871813	76.588	S	AAVVT(0.126)S(0.872)PPPT(0.002)T(0.001)APHK	2160900	0	0	13571000	15188000	21371000
sp|P35611|ADDA_HUMAN	586	1	124.09	S	QKGS(1)EENLDEAR	306480	0	0	1980200	1172800	1503800
sp|P35611|ADDA_HUMAN	355	0.845192	101.15	S	S(0.156)RS(0.845)PGS(0.994)PVGEGT(0.004)GS(0.001)PPK	697070	543500	759780	8245100	4097900	11633000
sp|P35611|ADDA_HUMAN	358	1	203.27	S	SPGS(1)PVGEGTGSPPK	22606000	15464000	22183000	105700000	132580000	136120000
sp|P35611|ADDA_HUMAN;sp|P35612|ADDB_HUMAN;sp|Q9UEY8|ADDG_HUMAN	726	0.999998	113.18	S	TPS(1)FLKK	4040500	4748800	4335900	1714200	2695300	0
sp|P35612|ADDB_HUMAN	701	0.758471	100.95	S	DKTESVTSGPMS(0.001)PEGS(0.02)PS(0.051)KS(0.758)PS(0.17)K	1197200	1142800	1175300	3001000	3927800	0
sp|P35612|ADDB_HUMAN	600	0.894373	40.727	S	S(0.019)APAS(0.894)PVQS(0.086)PAK	0	0	250020	656440	919610	986290
sp|P35658|NU214_HUMAN	678	0.998673	45.79	S	IT(0.001)PPAAKPGS(0.999)PQAK	1620400	1284100	1715300	604630	779440	1194500
sp|P35658|NU214_HUMAN	430	0.999471	70.281	S	S(0.999)PGSTPTTPTSSQAPQK	2272800	1469800	2151300	394010	419370	722250
sp|P35658|NU214_HUMAN	433	0.824843	118.21	S	S(0.01)PGS(0.825)T(0.165)PT(0.193)T(0.764)PT(0.017)S(0.014)S(0.012)QAPQK	6931100	4442400	7039700	0	0	4385400
sp|P35659|DEK_HUMAN	230	0.99539	68.536	S	CPEILS(0.014)DES(0.995)S(0.995)S(0.995)DEDEKK	3613600	4539200	4004100	0	0	0
sp|P35659|DEK_HUMAN	231	0.99539	68.536	S	CPEILS(0.014)DES(0.995)S(0.995)S(0.995)DEDEKK	3613600	4539200	4004100	0	0	0
sp|P35659|DEK_HUMAN	232	0.99539	68.536	S	CPEILS(0.014)DES(0.995)S(0.995)S(0.995)DEDEKK	3613600	4539200	4004100	0	0	0
sp|P35659|DEK_HUMAN	32	1	262.98	S	EES(1)EEEEDEDDEEEEEEEKEK	50217000	34716000	36066000	5781400	7850300	8179700
sp|P35659|DEK_HUMAN	301	1	80.361	S	KES(1)ES(1)EDS(1)S(1)DDEPLIKK	1216200	1186700	0	0	156800	280590
sp|P35659|DEK_HUMAN	303	1	80.361	S	KES(1)ES(1)EDS(1)S(1)DDEPLIKK	1216200	1186700	0	0	156800	280590
sp|P35659|DEK_HUMAN	306	1	80.361	S	KES(1)ES(1)EDS(1)S(1)DDEPLIKK	1216200	1186700	0	0	156800	280590
sp|P35659|DEK_HUMAN	307	1	80.361	S	KES(1)ES(1)EDS(1)S(1)DDEPLIKK	1216200	1186700	0	0	156800	280590
sp|P35749|MYH11_HUMAN	638	0.975815	178.1	S	MTES(0.024)S(0.976)LPSASK	213420	169190	280840	1343900	1495000	1390800
sp|P35749|MYH11_HUMAN	1954	1	242.19	S	RVIENADGS(1)EEETDTR	10413000	8144700	11383000	35349000	43193000	46438000
sp|P36382|CXA5_HUMAN	353	0.99999	67.334	S	ARS(1)DDLSV	0	0	0	1473700	1961800	1846600
sp|P36382|CXA5_HUMAN	120	0.985694	116.54	S	GS(0.986)GS(0.014)YEYPVAEK	631230	749310	659120	1528300	1808000	2130200
sp|P36915|GNL1_HUMAN	51	0.877456	109.66	S	EEQT(0.002)DT(0.117)S(0.877)DGES(0.003)VTHHIR	18207000	9095800	18937000	1399900	2251400	3911200
sp|P37173|TGFR2_HUMAN	553	0.97503	79.81	S	S(0.025)CS(0.975)EEKIPEDGSLNTTK	229740	216360	178310	629740	1092400	1601200
sp|P37802|TAGL2_HUMAN	163	1	153.74	S	NFS(1)DNQLQEGK	136510000	144770000	130160000	8578100	9851800	10019000
sp|P37837|TALDO_HUMAN	3	0.934307	53.775	S	S(0.023)S(0.934)S(0.042)PVKR	3460700	0	4866500	0	545130	1659400
sp|P37837|TALDO_HUMAN	4	0.905656	53.775	S	S(0.003)S(0.091)S(0.906)PVKR	0	28145000	0	0	0	0
sp|P38159|RBMX_HUMAN;sp|Q96E39|RMXL1_HUMAN	208	0.999993	75.462	S	DVYLS(1)PR	20607000	25251000	23890000	4560300	6335000	7192500
sp|P38159|RBMX_HUMAN	352	1	45.368	S	GLPPS(1)MER	250700	267970	240250	0	580560	712470
sp|P38159|RBMX_HUMAN	88	0.795993	62.055	S	VEQAT(0.004)KPS(0.796)FES(0.2)GR	3082400	2189100	3309900	1173900	1217200	0
sp|P38919|IF4A3_HUMAN	12	0.843382	82.069	S	ATTATMAT(0.022)S(0.135)GS(0.843)AR	1223900	1271400	1269300	189130	0	0
sp|P40222|TXLNA_HUMAN	515	0.76015	76.156	S	RPEGPGAQAPS(0.24)S(0.76)PR	2598600	7518000	1503000	0	0	0
sp|P40925|MDHC_HUMAN	241	0.772865	59.57	S	KLS(0.773)S(0.194)AMS(0.033)AAK	3392100	1933800	2616200	1337000	1390200	0
sp|P41208|CETN2_HUMAN	20	0.999982	87.138	S	RMS(1)PKPELTEEQK	1084800	698800	1403800	825940	497770	2613200
sp|P41212|ETV6_HUMAN	213	1	57.174	S	RLS(1)PAER	0	0	0	0	1628300	3056800
sp|P41227|NAA10_HUMAN	205	0.795821	50.207	S	GLAAEDS(0.796)GGDS(0.204)K	661850	0	687510	0	0	0
sp|Q6NXS1|IPP2B_HUMAN	121	0.999998	129.11	S	IQEQES(1)S(1)GEEDSDLSPEER	20422000	23268000	20122000	1508400	2255300	2854800
sp|Q6NXS1|IPP2B_HUMAN	122	0.999998	129.11	S	IQEQES(1)S(1)GEEDSDLSPEER	17383000	25591000	20122000	1657100	2440500	3158900
sp|P41440|S19A1_HUMAN	225	0.975727	64.439	S	CET(0.004)S(0.021)AS(0.976)ELER	0	0	0	605940	759520	965390
sp|P42167|LAP2B_HUMAN	156	0.793398	57.802	S	EQGT(0.922)ES(0.793)RS(0.337)S(0.491)T(0.45)PLPT(0.006)IS(0.001)SSAENTR	0	8514500	6158200	0	3092300	0
sp|P42167|LAP2B_HUMAN	66	0.999991	104.53	S	GPPDFS(1)S(1)DEEREPT(0.999)PVLGS(0.001)GAAAAGR	12500000	11073000	8442500	5902800	7500000	17782000
sp|P42167|LAP2B_HUMAN	67	0.999991	104.53	S	GPPDFS(1)S(1)DEEREPT(0.999)PVLGS(0.001)GAAAAGR	12500000	11073000	8442500	5902800	7500000	17782000
sp|P42167|LAP2B_HUMAN	385	0.973391	98.044	S	MEES(0.973)FS(0.023)S(0.004)K	3275800	2872400	4062100	31070000	44668000	45389000
sp|P42331|RHG25_HUMAN	487	0.999526	56.258	S	TMS(1)QDLR	721250	734120	803900	92412	0	164070
sp|P42356|PI4KA_HUMAN	257	0.907927	45.115	S	T(0.035)S(0.035)S(0.908)VS(0.009)S(0.01)IS(0.002)QVSPER	387010	470460	408310	106010	75111	126660
sp|P42566|EPS15_HUMAN	790	1	120.66	S	S(1)INKLDS(1)PDPFK	1319700	1567300	1176400	1088300	1665700	1967600
sp|P42566|EPS15_HUMAN	796	1	120.66	S	S(1)INKLDS(1)PDPFK	1319700	1567300	1176400	1088300	1665700	1967600
sp|P42696|RBM34_HUMAN	14	1	154.47	S	S(1)VQEGENPDDGVR	3875500	2440700	3530600	0	0	0
sp|P42768|WASP_HUMAN	483	1	55.994	S	AIHS(1)S(1)DEGEDQAGDEDEDDEWDD	3644400	5327600	0	78366	147930	160250
sp|P42768|WASP_HUMAN	484	1	55.994	S	AIHS(1)S(1)DEGEDQAGDEDEDDEWDD	3644400	5327600	0	78366	147930	160250
sp|P43121|MUC18_HUMAN	606	1	86.898	S	S(1)ELVVEVK	0	98347	117650	684410	1626300	2633500
sp|P43243|MATR3_HUMAN	208	0.999961	73.781	S	S(1)QESGYYDR	1298200	870620	1153700	580110	690260	696590
sp|P43243|MATR3_HUMAN	211	0.999939	76.143	S	SQES(1)GYYDR	361010	0	273970	1001900	1058300	1086000
sp|P43243|MATR3_HUMAN	598	0.999994	208.89	S	SYS(1)PDGKESPSDKK	14626000	5564500	10161000	8849000	12748000	18224000
sp|P43243|MATR3_HUMAN	604	0.975126	208.89	S	SY(0.001)S(0.999)PDGKES(0.975)PS(0.025)DKK	5408200	5564500	774720	25627000	1537800	2165200
sp|P43490|NAMPT_HUMAN	472	0.993836	42.395	S	S(0.004)Y(0.002)S(0.994)FDEIRK	692000	685690	650240	0	0	0
sp|P43699|NKX21_HUMAN	254	1	130.84	S	AAQQQLQQDSGGGGGGGGTGCPQQQQAQQQS(1)PR	10279000	0	18365000	8034300	9437800	5740000
sp|P45973|CBX5_HUMAN	11	0.853154	46.592	S	T(0.31)ADS(0.853)S(0.853)S(0.853)S(0.853)EDEEEY(0.277)VVEK	358430	0	0	0	0	0
sp|P45973|CBX5_HUMAN	12	0.853154	46.592	S	T(0.31)ADS(0.853)S(0.853)S(0.853)S(0.853)EDEEEY(0.277)VVEK	358430	0	0	0	0	0
sp|P45973|CBX5_HUMAN	13	0.853154	46.592	S	T(0.31)ADS(0.853)S(0.853)S(0.853)S(0.853)EDEEEY(0.277)VVEK	358430	0	0	0	0	0
sp|P45973|CBX5_HUMAN	14	0.853154	46.592	S	T(0.31)ADS(0.853)S(0.853)S(0.853)S(0.853)EDEEEY(0.277)VVEK	358430	0	0	0	0	0
sp|P46019|KPB2_HUMAN	729	0.999888	48.704	S	S(1)LNLVDSPQPLLEK	342370	0	394120	0	75521	125130
sp|P46020|KPB1_HUMAN	758	1	82.417	S	DQS(1)GEVDFK	2102300	2331100	2250000	117840	0	239250
sp|P46100|ATRX_HUMAN	1996	0.829833	53.995	S	AT(0.257)S(0.2)S(0.258)S(0.294)NPS(0.16)S(0.83)PAPDWYK	1276400	1319300	0	527350	377100	560290
sp|P46100|ATRX_HUMAN	849	1	117.03	S	DFDS(1)S(1)EDEKHSK	10103000	7909000	12259000	4637000	7770300	8767900
sp|P46100|ATRX_HUMAN	850	0.999998	117.03	S	DFDS(1)S(1)EDEKHSK	10103000	7909000	12259000	4637000	7770300	8767900
sp|P46100|ATRX_HUMAN	1348	0.999314	110.25	S	LT(0.001)VS(0.999)DGES(1)GEEKK	10591000	0	9737100	5015100	5138200	7249400
sp|P46100|ATRX_HUMAN	1352	1	110.25	S	LT(0.001)VS(0.999)DGES(1)GEEKK	10591000	0	9737100	5015100	5138200	7249400
sp|P46100|ATRX_HUMAN	1061	0.999996	76.262	S	KKDELS(1)DYAEK	1536800	552960	1146100	237170	0	0
sp|P46100|ATRX_HUMAN	675	0.980914	92.833	S	RPTETNPVT(0.024)S(0.981)NS(0.994)DEECNET(0.001)VK	8586100	8205400	8578300	221150	0	0
sp|P46100|ATRX_HUMAN	677	0.999431	164.83	S	RPTETNPVTS(0.001)NS(0.999)DEECNETVK	17669000	16950000	19361000	1582700	0	2884800
sp|P46379|BAG6_HUMAN	964	0.990433	73.975	S	AS(0.99)PEPQRENAS(0.536)PAPGT(0.401)T(0.073)AEEAMSR	4841100	6339000	0	1181800	1302600	1700800
sp|P46379|BAG6_HUMAN	973	0.999931	73.975	S	ENAS(1)PAPGTTAEEAMSR	6840200	6339000	2172100	1181800	1825900	2610400
sp|P46783|RS10_HUMAN	146	0.874275	51.211	S	AEAGAGS(0.874)AT(0.126)EFQFR	263570	286260	190360	48261	55728	103960
sp|P46821|MAP1B_HUMAN	541	0.958768	106.19	S	ADS(0.959)RES(0.041)LKPAAK	15012000	0	16033000	12031000	17664000	14348000
sp|P46821|MAP1B_HUMAN	1852	0.972571	41.54	S	DLS(0.973)T(0.027)PGLEK	1733500	1947500	2022200	191500	253630	313120
sp|P46821|MAP1B_HUMAN	561	1	192.78	S	KES(1)KEETPEVTK	10145000	0	10526000	15952000	27108000	22473000
sp|P46821|MAP1B_HUMAN	831	0.999697	77.593	S	SLMS(1)S(1)PEDLTK	4998600	3879500	4473500	0	1757900	2726500
sp|P46821|MAP1B_HUMAN	832	0.999569	77.593	S	SLMS(1)S(1)PEDLTK	4998600	3879500	4473500	0	1757900	2726500
sp|P46821|MAP1B_HUMAN	1260	0.998988	130.24	S	SPS(0.001)LS(0.999)PS(0.001)PPS(1)PLEK	1667500	2031200	1336600	645530	637020	0
sp|P46821|MAP1B_HUMAN	1265	0.999816	130.24	S	SPS(0.001)LS(0.999)PS(0.001)PPS(1)PLEK	2291000	2986500	1999600	1200000	637020	704010
sp|P46821|MAP1B_HUMAN	1779	0.993822	57.802	S	VQS(0.006)LEGEKLS(0.994)PK	647240	864200	839040	598800	907160	1158200
sp|P46934|NEDD4_HUMAN	670	0.994076	68.576	S	RQIS(0.994)EET(0.006)ESVDNR	1174000	1017800	1578800	1314000	2270500	2059000
sp|P46937|YAP1_HUMAN	109	0.891787	81.656	S	QAS(0.892)T(0.108)DAGTAGALTPQHVR	0	0	0	0	0	4315900
sp|P46939|UTRN_HUMAN	1405	0.922752	63.408	S	SQPLT(0.061)S(0.923)PES(0.016)R	0	0	0	1284000	1990900	2027300
sp|P46940|IQGA1_HUMAN	2	1	83.314	S	S(1)AADEVDGLGVAR	815430	849190	0	0	0	0
sp|P47712|PA24A_HUMAN	727	0.999764	85.845	S	CS(1)VSLSNVEAR	1965000	3110100	2356500	418160	516410	523800
sp|P47712|PA24A_HUMAN	729	0.972406	48.659	S	CS(0.999)VS(0.972)LS(0.029)NVEAR	0	651080	0	180110	182380	0
sp|P47712|PA24A_HUMAN	434	0.997611	105.9	S	HIVS(0.002)NDS(0.998)S(1)DS(0.973)DDES(0.028)HEPK	9343200	2437000	7507700	0	230870	554470
sp|P47712|PA24A_HUMAN	435	0.999572	105.9	S	HIVS(0.002)NDS(0.998)S(1)DS(0.973)DDES(0.028)HEPK	9343200	2437000	7507700	0	230870	554470
sp|P47712|PA24A_HUMAN	437	0.999875	219.78	S	HIVSNDSSDS(1)DDESHEPK	70658000	16682000	58616000	9639300	13282000	18856000
sp|P47736|RPGP1_HUMAN	541	0.839973	63.682	S	S(0.002)ENS(0.037)S(0.138)T(0.138)QS(0.84)S(0.84)PEMPT(0.004)T(0.001)K	1692900	1807500	0	0	0	68097
sp|P47736|RPGP1_HUMAN	542	0.9171	63.682	S	S(0.004)ENS(0.161)S(0.12)T(0.121)QS(0.675)S(0.917)PEMPT(0.002)TK	1692900	1807500	0	0	0	68097
sp|P47974|TISD_HUMAN	125	0.997445	55.064	S	S(0.003)FS(0.997)ENGDR	587860	0	550930	0	292760	0
sp|P48634|PRC2A_HUMAN	342	1	69.952	S	LKFS(1)DEEDGRDS(1)DEEGAEGHR	0	10702000	6628900	360480	234880	805350
sp|P48634|PRC2A_HUMAN	350	1	69.952	S	LKFS(1)DEEDGRDS(1)DEEGAEGHR	0	10702000	6628900	360480	234880	805350
sp|P48634|PRC2A_HUMAN	761	0.996629	111.79	S	S(0.003)DS(0.997)GGSSSEPFDR	1521900	1707900	1523300	389520	0	456420
sp|P48681|NEST_HUMAN	1409	1	68.101	S	DGES(1)DGFADEEES(1)GEEGEEDQEEGREPGAGR	2299800	2874800	0	250160	362740	610710
sp|P48681|NEST_HUMAN	1418	1	94.263	S	DGES(1)DGFADEEES(1)GEEGEEDQEEGREPGAGR	5956900	8003400	3244800	513550	362740	6380700
sp|P48681|NEST_HUMAN	1617	0.985564	153.34	S	EGDRESWS(0.986)S(0.014)GED	0	0	0	2268300	2493600	2409700
sp|P48681|NEST_HUMAN	768	1	156.5	S	S(1)LGEQDQMTLRPPEK	1860100	3390000	2189800	3499900	4535700	5314500
sp|P48960|AGRE5_HUMAN	831	0.998263	117.7	S	ALRAS(0.998)ES(0.002)GI	4691600	6091500	5737300	2869800	3808000	4610400
sp|P48960|AGRE5_HUMAN	818	0.77045	70.414	S	YSEFT(0.006)S(0.006)T(0.006)T(0.16)S(0.77)GT(0.049)GHNQT(0.002)R	3657100	2780900	2969200	661530	699610	1021600
sp|P49006|MRP_HUMAN	22	1	180.74	S	GDVTAEEAAGAS(1)PAK	6477900	4223700	5956400	210090	0	0
sp|P49006|MRP_HUMAN	104	0.999998	82.645	S	LSGLS(1)FK	3823000	4249700	5199100	0	193420	248970
sp|Q8TDS4|HCAR2_HUMAN	328	0.994918	88.021	S	S(0.003)T(0.003)S(0.995)VELTGDPNK	6398800	7706500	6853800	0	1426100	1557200
sp|P49023|PAXI_HUMAN	258	0.999987	90.15	S	IS(1)AS(0.057)S(0.921)AT(0.022)R	1330400	6519000	4233600	22289000	5165200	5960700
sp|P49023|PAXI_HUMAN	261	0.920563	84.507	S	IS(1)AS(0.057)S(0.921)AT(0.022)R	1330400	1063700	0	5019500	4871200	5777500
sp|P49023|PAXI_HUMAN	106	0.919412	80.534	S	TSSVSNPQDS(0.014)VGS(0.919)PCS(0.066)R	1244400	0	1241500	1661700	2397100	3154600
sp|P49354|FNTA_HUMAN	373	0.836946	100.22	S	HS(0.005)T(0.004)ENDS(0.837)PT(0.153)NVQQ	0	2544400	510740	0	0	550220
sp|P49407|ARRB1_HUMAN	412	0.999929	146.65	S	GMKDDKEEEEDGTGS(1)PQLNNR	12808000	4723200	12692000	2688600	2985700	3257100
sp|P49447|CY561_HUMAN	247	0.956014	63.624	S	TLT(0.028)EGDS(0.956)PGS(0.016)Q	1143500	873420	1143400	434300	588330	691010
sp|P49450|CENPA_HUMAN	17	0.998901	70.783	S	RRS(0.999)PS(0.99)PT(0.011)PTPGPSR	39282000	36455000	31079000	12037000	6601700	0
sp|P49450|CENPA_HUMAN	19	0.989998	70.783	S	RRS(0.999)PS(0.99)PT(0.011)PTPGPSR	39282000	36455000	31079000	12037000	6601700	0
sp|P49585|PCY1A_HUMAN	362	0.997078	57.348	S	AAAY(0.003)DIS(0.997)EDEED	3203100	3894200	3619700	896460	0	1141600
sp|P49585|PCY1A_HUMAN	329	1	108.9	S	ERS(1)PS(0.989)PS(0.011)FR	17610000	12622000	14108000	12583000	13420000	16935000
sp|P49585|PCY1A_HUMAN	331	0.999244	108.9	S	ERS(1)PS(0.999)PS(0.001)FR	17610000	12622000	14108000	12583000	13420000	16935000
sp|P49585|PCY1A_HUMAN	315	0.999856	64.507	S	MLQAIS(1)PKQS(0.999)PS(0.134)S(0.118)S(0.668)PT(0.081)R	1998100	3124300	0	1302000	713680	0
sp|P49585|PCY1A_HUMAN	319	0.998913	64.507	S	MLQAIS(1)PKQS(0.999)PS(0.134)S(0.118)S(0.668)PT(0.081)R	1998100	3124300	0	1302000	713680	0
sp|P49590|SYHM_HUMAN	67	1	42.743	S	DLS(1)PQHMVVR	1028200	1154200	1017400	213970	289580	0
sp|P49736|MCM2_HUMAN	13	0.829949	87.519	S	AESSESFTMAS(0.17)S(0.83)PAQR	0	2061900	1638700	39788	47370	85333
sp|P49736|MCM2_HUMAN	139	0.999982	150.59	S	GLLYDS(1)DEEDEERPAR	8238400	11478000	9745500	219380	0	365120
sp|P49736|MCM2_HUMAN	27	0.810405	116.9	S	RGNDPLT(0.01)S(0.18)S(0.81)PGR	0	2412900	2456800	182700	129850	342520
sp|P49736|MCM2_HUMAN	40	0.855566	124.42	S	RTDALT(0.003)S(0.856)S(0.141)PGR	0	5932800	3535400	2240000	0	0
sp|P49736|MCM2_HUMAN	41	0.983444	117.09	S	RTDALT(0.002)S(0.015)S(0.983)PGR	3534200	0	0	209330	336490	0
sp|P49756|RBM25_HUMAN	677	1	286.09	S	LGASNS(1)PGQPNSVK	20176000	11312000	19694000	10531000	12894000	16261000
sp|P49756|RBM25_HUMAN	583	1	45.369	S	QEPES(1)EEEEEEKQEKEEK	2296800	0	0	470650	0	0
sp|P49761|CLK3_HUMAN	224	0.996761	43.408	S	CEERS(0.997)PS(0.997)FGEDY(0.005)Y(0.001)GPSR	0	0	1400400	83972	0	157670
sp|P49761|CLK3_HUMAN	226	0.996761	43.408	S	CEERS(0.997)PS(0.997)FGEDY(0.005)Y(0.001)GPSR	0	0	1400400	83972	0	157670
sp|P49790|NU153_HUMAN	192	0.999994	105.65	S	AS(1)DKDITVSK	4559800	6520700	3798400	908520	970210	910390
sp|P49790|NU153_HUMAN	522	0.818039	45.33	S	VQMT(0.401)S(0.481)PS(0.079)S(0.082)T(0.14)GS(0.818)PMFK	526510	0	437210	513650	559680	0
sp|P49792|RBP2_HUMAN	2454	0.999858	41.684	S	DS(0.002)LIT(0.999)PHVS(1)R	0	968030	0	0	0	0
sp|P49792|RBP2_HUMAN	781	0.842494	48.848	S	NADS(0.053)EIKHS(0.527)T(0.489)PS(0.842)PT(0.088)R	0	0	3859900	712640	717390	940770
sp|P49792|RBP2_HUMAN	788	0.965985	59.908	S	YSLS(0.966)PS(0.034)K	1059700	1528100	1384000	359610	654690	638650
sp|P49796|RGS3_HUMAN	806	0.863792	75.479	S	DLPAIQES(0.864)PT(0.136)R	807520	1027500	813040	137460	189300	204350
sp|P49848|TAF6_HUMAN	653	1	50.831	S	QEAGDS(1)PPPAPGT(1)PK	1761300	1440200	1556800	831480	1137400	1221500
sp|P50151|GBG10_HUMAN	6	0.984927	61.435	S	S(0.005)S(0.005)GAS(0.985)AS(0.004)ALQR	0	0	616830	0	0	0
sp|P50479|PDLI4_HUMAN	112	0.965498	93.51	S	IHIDPEIQDGS(0.965)PT(0.016)T(0.016)S(0.003)R	2493500	2803500	2441700	281230	705710	0
sp|P50552|VASP_HUMAN	239	1	194.19	S	KVS(1)KQEEASGGPTAPK	39021000	0	38324000	32585000	50318000	45697000
sp|P50613|CDK7_HUMAN	164	0.999991	81.95	S	SFGS(1)PNR	7083100	4364100	6932600	2535200	3501200	3883900
sp|P50851|LRBA_HUMAN	10	0.999282	58.877	S	ASEDNRVPS(0.999)PPPTGDDGGGGGR	2881400	3353700	3296900	0	0	0
sp|P50895|BCAM_HUMAN	621	1	107.21	S	GGS(1)GGFGDEC	645740	780560	703850	9156500	10740000	10246000
sp|P51116|FXR2_HUMAN	601	0.982614	87.659	S	T(0.017)DGS(0.983)IS(0.999)GDRQPVT(0.001)VADYISR	3433100	2967900	2683600	0	0	0
sp|P51116|FXR2_HUMAN	603	0.999842	87.659	S	T(0.102)DGS(0.898)IS(1)GDRQPVTVADYISR	3433100	2967900	2683600	0	0	0
sp|P51531|SMCA2_HUMAN	1377	1	64.565	S	GRPPAEKLS(1)PNPPK	2184800	0	0	0	0	3306100
sp|P51531|SMCA2_HUMAN	1512	1	109.05	S	IAKEEES(1)EDES(1)NEEEEEEDEEES(0.957)ES(0.043)EAK	5177000	0	5904400	807200	904350	1242900
sp|P51531|SMCA2_HUMAN	1516	1	109.05	S	IAKEEES(1)EDES(1)NEEEEEEDEEES(0.957)ES(0.043)EAK	5177000	0	5904400	807200	904350	1242900
sp|P51531|SMCA2_HUMAN	1528	0.956719	109.05	S	IAKEEES(1)EDES(1)NEEEEEEDEEES(0.957)ES(0.043)EAK	5177000	0	5904400	807200	904350	1242900
sp|P51532|SMCA4_HUMAN	1382	0.886897	75.695	S	EVDYS(0.101)DS(0.887)LT(0.012)EK	2575600	2462700	0	385860	558500	0
sp|P51608|MECP2_HUMAN	80	0.983048	163.78	S	AETSEGSGSAPAVPEAS(0.017)AS(0.983)PK	14525000	0	13300000	26510000	39393000	44291000
sp|P51610|HCFC1_HUMAN	598	0.843918	60.434	S	VAS(0.156)S(0.844)PVMVSNPATR	0	651770	0	0	0	631240
sp|P51636|CAV2_HUMAN	36	1	65.043	S	FADS(1)DQDRDPHR	0	0	0	0	0	10201000
sp|P51812|KS6A3_HUMAN	715	1	69.864	S	NQS(1)PVLEPVGR	2071100	2189000	2096000	278470	0	0
sp|P51812|KS6A3_HUMAN	415	0.999898	56.122	S	NS(1)IQFTDGYEVK	699820	868390	734850	243390	250790	526060
sp|P51858|HDGF_HUMAN	165	1	193.06	S	RAGDLLEDS(1)PK	11975000	13382000	13757000	2274400	2808100	3222600
sp|P51858|HDGF_HUMAN	132	1	164.74	S	KGNAEGS(1)S(1)DEEGKLVIDEPAK	2134900	2194900	2099700	19467000	28914000	39208000
sp|P51858|HDGF_HUMAN	133	1	164.74	S	KGNAEGS(1)S(1)DEEGKLVIDEPAK	2134900	2194900	2099700	19467000	28914000	39208000
sp|P51858|HDGF_HUMAN	202	0.969395	56.122	S	NST(0.006)PS(0.969)EPGS(0.024)GR	19376000	11111000	20115000	706980	0	1430800
sp|P51858|HDGF_HUMAN	107	1	41.76	S	S(1)CVEEPEPEPEAAEGDGDKK	1053000	1263600	0	175640	156620	0
sp|P51991|ROA3_HUMAN	116	0.997699	40.725	S	EDS(0.998)VKPGAHLT(0.002)VK	2612000	2622700	3445900	0	0	147420
sp|P51991|ROA3_HUMAN	358	0.950379	157.14	S	S(0.025)S(0.025)GS(0.95)PYGGGYGSGGGSGGYGSR	28372000	30939000	0	6022000	0	0
sp|P52272|HNRPM_HUMAN	575	1	79.974	S	MGANS(1)LER	1152700	1187400	1278400	633070	843860	765610
sp|P52272|HNRPM_HUMAN	528	1	50.805	S	MGLS(1)MER	2135100	2421300	2318400	0	760050	976970
sp|P52272|HNRPM_HUMAN	513	1	47.574	S	MGS(1)GVER	1757000	0	1932200	545460	706880	691890
sp|P52594|AGFG1_HUMAN	181	0.999095	77.387	S	GTPS(0.001)QS(0.999)PVVGR	7591300	4872900	7343400	1464200	1892500	1995500
sp|P52701|MSH6_HUMAN	227	0.99995	66.797	S	SEEDNEIES(1)EEEVQPK	1074400	0	1198200	75229	98636	0
sp|P52756|RBM5_HUMAN	59	0.999997	87.568	S	DYDS(1)PERER	662620	0	892760	441380	408820	375210
sp|P52926|HMGA2_HUMAN	101	0.939598	159.04	S	KPAQEET(0.002)EET(0.179)S(0.94)S(0.94)QES(0.94)AEED	6840100	1418800	5928700	0	0	0
sp|P52926|HMGA2_HUMAN	102	0.939598	59.434	S	KPAQEET(0.002)EET(0.179)S(0.94)S(0.94)QES(0.94)AEED	6840100	1418800	5928700	0	0	0
sp|P52926|HMGA2_HUMAN	105	1	159.04	S	KPAQEETEET(0.076)S(0.886)S(0.038)QES(1)AEED	6840100	1418800	5928700	0	0	0
sp|P52926|HMGA2_HUMAN	44	0.999219	134.04	S	KQQQEPT(0.001)GEPS(0.999)PK	4587200	0	0	0	0	0
sp|P52943|CRIP2_HUMAN	115	0.991253	149.44	S	AS(0.009)S(0.991)VTTFTGEPNTCPR	0	9290600	10299000	0	0	509890
sp|P52948|NUP98_HUMAN	623	0.992266	97.579	S	DSENLAS(0.992)PS(0.007)EY(0.001)PENGER	2253900	2614800	2643500	0	856400	1070300
sp|P52948|NUP98_HUMAN	888	1	211.78	S	YGLQDS(1)DEEEEEHPSK	34498000	29650000	34154000	9165700	10374000	11833000
sp|P53396|ACLY_HUMAN	481	0.989787	51.487	S	AKPAMPQDS(0.01)VPS(0.99)PR	7344300	9240100	0	0	0	0
sp|P53396|ACLY_HUMAN	455	0.999969	116.52	S	TAS(1)FSESR	20824000	14526000	20627000	5931200	8499000	7660000
sp|P53602|MVD1_HUMAN	96	0.99998	69.108	S	RNS(1)RDGDPLPSSLSCK	3361600	3712200	3797000	376920	0	0
sp|P53621|COPA_HUMAN	402	1	62.14	S	DADS(1)QNPDAPEGK	1358800	3569100	977560	212220	233230	191980
sp|P53621|COPA_HUMAN	173	0.999996	62.14	S	NLS(1)PGAVESDVR	550660	805030	581460	81158	0	0
sp|P53814|SMTN_HUMAN	514	0.995472	41.689	S	VNS(0.995)PGT(0.005)LAR	0	0	0	0	0	0
sp|P54253|ATX1_HUMAN	406	0.993652	68.536	S	EAS(0.994)PS(0.005)T(0.002)LNDK	1840100	915560	1908100	723250	755230	741710
sp|P54274|TERF1_HUMAN	11	0.998805	72.496	S	AEDVSS(0.001)AAPS(0.999)PR	933970	963320	970620	647090	772490	841780
sp|P54646|AAPK2_HUMAN	491	0.863103	47.915	S	S(0.137)CS(0.863)AAGLHRPR	1738600	0	1857200	231550	0	478170
sp|P54727|RD23B_HUMAN	160	0.881999	140.54	S	QEKPAEKPAETPVAT(0.082)S(0.882)PT(0.035)AT(0.001)DSTSGDSSR	1166600	0	0	0	956500	1435700
sp|P55008|AIF1_HUMAN	39	0.996806	79.82	S	YS(0.003)S(0.997)DEDLPSK	2050200	1645400	2302400	0	0	0
sp|P55042|RAD_HUMAN	39	1	43.083	S	S(1)MPVDER	2521000	1843300	2635700	64744	0	0
sp|P55081|MFAP1_HUMAN	132	1	88.708	S	MEREDS(1)S(1)EEEEEEIDDEEIER	0	2554800	1609200	165260	476480	598740
sp|P55081|MFAP1_HUMAN	133	1	88.708	S	MEREDS(1)S(1)EEEEEEIDDEEIER	0	2554800	1609200	165260	476480	598740
sp|P55087|AQP4_HUMAN	276	0.999844	109.35	S	AAQQTKGS(1)YMEVEDNR	0	1036000	0	16082000	17723000	20594000
sp|P55087|AQP4_HUMAN	321	0.898381	68.893	S	DQSGEVLS(0.898)S(0.102)V	0	0	0	0	1268300	1338000
sp|P55196|AFAD_HUMAN	1275	1	149.41	S	S(1)QEELREDK	14424000	4715600	14401000	1385200	8879700	13975000
sp|P55196|AFAD_HUMAN	1182	1	130.06	S	SSPNVANQPPS(1)PGGK	8783800	9867000	6252500	8630400	10199000	12297000
sp|P55196|AFAD_HUMAN	216	0.999368	78.342	S	T(0.001)IS(0.999)NPEVVMK	987670	1296200	1137300	0	46971	0
sp|P55196|AFAD_HUMAN	1083	0.986821	50.914	S	T(0.004)S(0.009)S(0.987)VVT(0.001)LEVAK	955840	1325500	1042900	0	1578000	2071000
sp|P55265|DSRAD_HUMAN	629	1	45.161	S	LGNS(1)CEFR	534040	493540	500400	119040	141680	133820
sp|P55285|CADH6_HUMAN	786	0.857934	100.45	S	LADMYGGVDS(0.858)DKDS(0.142)	0	683380	0	2149100	2524000	3197500
sp|P55317|FOXA1_HUMAN	307	0.995036	64.295	S	KDPSGASNPS(0.005)ADS(0.995)PLHR	2503800	0	2214700	381440	576300	784230
sp|P55327|TPD52_HUMAN	176	0.9999	122.64	S	NSPTFKS(1)FEEK	7778400	8010400	9646000	790800	1013000	1585400
sp|P55884|EIF3B_HUMAN	119	0.853849	107.25	S	S(0.144)DS(0.854)RAQAVS(0.003)EDAGGNEGR	0	7158500	0	0	5178100	5254000
sp|Q9UKV0|HDAC9_HUMAN	220	0.999618	50.473	S	TAS(1)EPNLK	1272000	1210800	1402200	604110	0	926470
sp|P56747|CLD6_HUMAN	201	0.973876	51.252	S	Y(0.01)S(0.974)T(0.015)S(0.001)APAISR	0	0	0	0	0	0
sp|P56747|CLD6_HUMAN	203	0.862412	73.781	S	YST(0.136)S(0.862)APAIS(0.001)R	1049000	0	1121200	0	0	0
sp|P56856|CLD18_HUMAN	228	0.812254	44.612	S	AS(0.812)T(0.187)GFGSNTK	0	106930	0	0	2210400	2425400
sp|P56856|CLD18_HUMAN	233	0.975638	145.91	S	ASTGFGS(0.976)NT(0.024)K	0	0	0	2779300	3600500	3144400
sp|P56856|CLD18_HUMAN	253	0.837182	40.715	S	T(0.003)EDEVQS(0.837)Y(0.127)PS(0.029)KHDY(0.005)V	0	0	0	405890	536920	1063900
sp|P57087|JAM2_HUMAN	286	0.949176	46.706	S	AT(0.001)T(0.049)MS(0.949)ENDFK	0	0	0	0	898120	0
sp|P57737|CORO7_HUMAN	462	0.993746	42.395	S	S(0.994)LQS(0.006)LLGPSSK	869800	908310	866460	0	32181	0
sp|P58004|SESN2_HUMAN	249	0.92957	63.76	S	DPLNNS(0.93)GGFES(0.07)AR	607860	598610	771420	86343	87866	161870
sp|P60174|TPIS_HUMAN	212	0.808338	47.915	S	IIY(0.006)GGS(0.808)VT(0.154)GAT(0.031)CK	0	0	0	0	0	0
sp|P60468|SC61B_HUMAN	17	0.965404	182.94	S	PGPTPSGTNVGS(0.002)S(0.002)GRS(0.965)PS(0.031)K	29321000	8017100	23722000	7288600	7700500	10561000
sp|P60709|ACTB_HUMAN;sp|P68133|ACTS_HUMAN	60	0.999978	56.956	S	DSYVGDEAQS(1)KR	1314400	1396100	1043200	0	1087300	0
sp|P60709|ACTB_HUMAN;sp|P68133|ACTS_HUMAN	323	0.879543	47.288	S	EIT(0.001)ALAPS(0.88)T(0.12)MK	527570	0	504520	378240	0	637860
sp|P60981|DEST_HUMAN	3	1	65.563	S	AS(1)GVQVADEVCR	0	1137500	889630	0	338210	427430
sp|P61006|RAB8A_HUMAN	185	0.999884	77.746	S	KLEGNSPQGS(1)NQGVK	0	0	1466600	853950	1759900	2221000
sp|P61244|MAX_HUMAN	2	1	230.07	S	S(1)DNDDIEVES(1)DEEQPR	3456500	3863400	3045100	300330	449460	729750
sp|P61244|MAX_HUMAN	11	1	230.07	S	S(1)DNDDIEVES(1)DEEQPR	3922300	4395200	3592900	300330	727200	1178000
sp|P61247|RS3A_HUMAN	263	0.999899	53.557	S	ADGYEPPVQES(1)V	2208500	0	2392500	378410	461700	540590
sp|P61978|HNRPK_HUMAN	284	1	111.06	S	DYDDMS(1)PR	5271500	8163200	4779700	848010	1376000	848270
sp|P62070|RRAS2_HUMAN	186	0.998892	100.77	S	KFQEQECPPS(0.999)PEPT(0.001)RK	0	549230	498380	594570	775790	987480
sp|P62328|TYB4_HUMAN	2	1	58.172	S	S(1)DKPDMAEIEK	3071300	3143500	3301100	194830	261300	0
sp|P62750|RL23A_HUMAN	43	0.887138	115.23	S	IRT(0.113)S(0.887)PTFR	8499000	7336700	8027900	3883700	5555600	6774700
sp|P62753|RS6_HUMAN	235	0.999994	66.004	S	RLS(1)S(1)LRAS(0.832)T(0.142)S(0.026)K	13385000	12754000	12554000	25643000	30954000	0
sp|P62753|RS6_HUMAN	236	0.999953	66.708	S	RLS(1)S(1)LRAS(0.832)T(0.142)S(0.026)K	42074000	31265000	38327000	56227000	61563000	35817000
sp|P62753|RS6_HUMAN	240	0.915984	66.708	S	LS(0.014)S(0.986)LRAS(0.916)T(0.072)S(0.012)K	42074000	31265000	38327000	30585000	61563000	35817000
sp|P62888|RL30_HUMAN	10	0.999976	77.662	S	S(1)LESINSR	0	1275600	1258400	651520	704020	0
sp|P62995|TRA2B_HUMAN;sp|Q13595|TRA2A_HUMAN	260	1	127.78	S	S(1)PS(1)PYYSR	245730000	775080000	224810000	124730000	125040000	100460000
sp|P62995|TRA2B_HUMAN;sp|Q13595|TRA2A_HUMAN	262	0.999996	127.78	S	S(1)PS(1)PYYSR	251520000	770020000	218810000	122910000	122350000	98350000
sp|P62995|TRA2B_HUMAN	2	1	227.37	S	S(1)DS(1)GEQNYGER	50995000	41357000	59662000	15877000	17958000	16467000
sp|P62995|TRA2B_HUMAN	4	1	78.903	S	S(1)DS(1)GEQNYGER	0	0	0	0	0	0
sp|P62995|TRA2B_HUMAN	14	1	189.87	S	S(1)DSGEQNYGERES(1)R	26376000	26791000	36453000	8722800	9201600	7869700
sp|P62995|TRA2B_HUMAN	85	0.892801	50.95	S	S(0.041)RS(0.893)Y(0.128)S(0.937)RDY(0.001)R	0	1639500	1477400	0	11264000	18372000
sp|P62995|TRA2B_HUMAN	87	0.936855	50.95	S	S(0.041)RS(0.893)Y(0.128)S(0.937)RDY(0.001)R	0	1639500	1477400	0	11264000	18372000
sp|P63165|SUMO1_HUMAN	2	1	234.04	S	S(1)DQEAKPSTEDLGDKK	13564000	12134000	11497000	1169000	1430700	1408800
sp|P63218|GBG5_HUMAN	2	0.976247	90.827	S	S(0.976)GS(0.022)S(0.002)SVAAMK	1011700	0	0	2858300	3451500	3596300
sp|P63218|GBG5_HUMAN	6	0.96282	67.726	S	S(0.003)GS(0.003)S(0.03)S(0.963)VAAMK	813590	939540	0	1502600	1884800	2072100
sp|P67809|YBOX1_HUMAN	314	0.874985	82.813	S	AADPPAENS(0.125)S(0.875)APEAEQGGAE	2007100	2047300	1668300	202280	0	362250
sp|P67809|YBOX1_HUMAN	174	0.980245	134.63	S	NEGS(0.98)ES(0.02)APEGQAQQR	0	1918100	0	0	0	0
sp|P67809|YBOX1_HUMAN	176	0.995216	89.466	S	NEGS(0.005)ES(0.995)APEGQAQQR	3214600	0	2515300	0	652280	0
sp|P67809|YBOX1_HUMAN	165	0.972591	149.49	S	NYQQNYQNS(0.973)ES(0.027)GEKNEGSESAPEGQAQQR	15156000	0	12797000	1097600	1130200	1627000
sp|P68402|PA1B2_HUMAN	2	0.98051	65.775	S	S(0.981)QGDS(0.019)NPAAIPHAAEDIQGDDR	1933800	2953700	0	0	0	0
sp|P69905|HBA_HUMAN	4	1	115.7	S	VLS(1)PADK	3102200	0	0	6155900	8410500	7693300
sp|P78314|3BP2_HUMAN	416	0.999994	57.532	S	S(1)PPDGQSFR	1872900	0	1885600	388480	426760	396710
sp|P78362|SRPK2_HUMAN	494	0.999753	118.37	S	TVS(1)AS(0.147)S(0.764)T(0.089)GDLPK	7336900	8409200	6670400	369650	453690	549950
sp|P78362|SRPK2_HUMAN	497	0.902273	118.37	S	TVS(1)AS(0.003)S(0.902)T(0.095)GDLPK	6607400	7741000	6670400	0	0	0
sp|P78524|DEN2B_HUMAN	622	0.999945	81.972	S	INS(1)IYNAK	963210	977090	0	415650	518150	0
sp|P78536|ADA17_HUMAN	791	0.98912	45.257	S	S(0.989)FEDLT(0.011)DHPVTR	970900	1283800	1176800	239600	332510	533180
sp|P78559|MAP1A_HUMAN	986	0.998635	49.35	S	CLS(0.999)PDDS(0.001)T(0.001)VK	0	667410	786950	343380	0	431470
sp|P78559|MAP1A_HUMAN	2019	0.885236	81.625	S	ELS(0.116)S(0.885)PIS(0.999)PK	0	0	3677500	2637500	2965900	3432600
sp|P78559|MAP1A_HUMAN	2022	0.999863	81.625	S	ELS(0.5)S(0.5)PIS(1)PK	3213500	3759600	3677500	2637500	2965900	3432600
sp|P78562|PHEX_HUMAN	7	0.860541	99.481	S	MEAET(0.001)GS(0.861)S(0.135)VET(0.004)GKK	0	0	0	1260400	1636300	1895700
sp|P78563|RED1_HUMAN	26	1	85.958	S	NLDNVS(1)PK	1500500	1382000	1874900	1822600	2611500	2566000
sp|P82094|TMF1_HUMAN	344	0.999594	133.66	S	SVSEINS(1)DDELSGK	6243300	8029900	7794500	1873400	2307100	2501300
sp|P84103|SRSF3_HUMAN	5	1	40.025	S	MHRDS(1)CPLDCK	0	1504600	0	188980	0	0
sp|P84103|SRSF3_HUMAN	148	0.933116	43.808	S	NHKPS(0.933)RS(0.949)FS(0.118)R	2556300	0	0	1347400	0	2303900
sp|P84103|SRSF3_HUMAN	150	0.948971	43.808	S	NHKPS(0.933)RS(0.949)FS(0.118)R	2556300	0	0	1347400	0	2303900
sp|P85037|FOXK1_HUMAN	445	0.999994	66.004	S	EGS(1)PIPHDPEFGSK	0	0	4593600	0	1454100	0
sp|P85037|FOXK1_HUMAN	101	1	101.65	S	QS(1)PGPALAR	4945200	4732900	5212000	2112000	2505800	2487300
sp|P85037|FOXK1_HUMAN	416	1	110.97	S	S(1)APAS(0.978)PT(0.022)HPGLMSPR	8135500	5994800	8395700	318460	256710	557450
sp|P85037|FOXK1_HUMAN	420	0.979922	110.97	S	S(1)APAS(0.98)PT(0.02)HPGLMSPR	8135500	5994800	8395700	1984800	1455100	2700600
sp|P85037|FOXK1_HUMAN	428	0.999547	51.265	S	S(0.359)APAS(0.544)PT(0.098)HPGLMS(1)PR	4913500	2578700	5091000	1984800	1455100	2700600
sp|P85037|FOXK1_HUMAN	441	0.999993	55.724	S	S(0.002)GGLQT(0.998)PECLS(1)R	2706400	2948500	920100	0	318250	350550
sp|P98175|RBM10_HUMAN	736	0.999991	186.94	S	GLVAAYSGES(1)DS(1)EEEQER	5759800	8201800	5876300	165470	264330	482840
sp|P98175|RBM10_HUMAN	738	1	186.94	S	GLVAAYSGES(1)DS(1)EEEQER	5759800	6870300	5876300	165470	196000	338550
sp|P98175|RBM10_HUMAN	723	0.999496	69.92	S	LAS(0.001)DDRPS(0.999)PPR	3032600	2143200	3148700	1217900	1461900	1829100
sp|Q00341|VIGLN_HUMAN	31	0.966082	49.5	S	VAT(0.015)LNS(0.966)EEES(0.018)DPPT(0.001)YK	1993700	0	0	232890	298690	393500
sp|Q00587|BORG5_HUMAN	192	0.994056	58.699	S	S(0.006)DS(0.994)LLSFR	695470	709640	672860	0	0	0
sp|Q00613|HSF1_HUMAN	363	0.850065	68.369	S	GHT(0.001)DT(0.147)EGRPPS(0.85)PPPT(0.001)S(0.001)T(0.001)PEK	0	0	2793500	0	0	0
sp|Q00613|HSF1_HUMAN	303	1	110.98	S	VKEEPPS(1)PPQS(1)PR	3663000	5046300	3132200	742090	600190	1419400
sp|Q00613|HSF1_HUMAN	307	1	110.98	S	VKEEPPS(1)PPQS(1)PR	3663000	3042900	3132200	501630	600190	795150
sp|Q00839|HNRPU_HUMAN	4	0.976949	114.51	S	S(0.001)S(0.022)S(0.977)PVNVK	129150000	145010000	144350000	56253000	67904000	454640
sp|Q01082|SPTB2_HUMAN	2164	0.822775	142.01	S	T(0.307)S(0.385)S(0.307)KES(0.823)S(0.177)PIPSPTSDRK	18331000	1674600	1495100	45191000	5653300	61659000
sp|Q01082|SPTB2_HUMAN	2165	0.993353	168.08	S	T(0.299)S(0.401)S(0.299)KES(0.007)S(0.993)PIPS(0.978)PT(0.02)S(0.002)DRK	9491700	15555000	14168000	73926000	83006000	105410000
sp|Q01082|SPTB2_HUMAN	2169	0.978476	161.51	S	T(0.299)S(0.401)S(0.299)KES(0.007)S(0.993)PIPS(0.978)PT(0.02)S(0.002)DRK	12204000	11171000	10875000	64427000	72167000	90447000
sp|Q01082|SPTB2_HUMAN	2128	0.936436	46.592	S	GEQVS(0.936)QNGLPAEQGS(0.064)PR	773930	701980	617890	777410	0	223380
sp|Q01082|SPTB2_HUMAN	825	1	61.344	S	GRLS(1)GIEER	0	0	0	1567700	0	2882500
sp|Q01082|SPTB2_HUMAN	2319	0.969272	176.4	S	HEVSAS(0.003)T(0.023)QS(0.969)T(0.984)PAS(0.016)S(0.004)R	922510	0	907340	2643800	4592700	4901700
sp|Q01082|SPTB2_HUMAN	2102	0.999998	211.25	S	RPPS(1)PEPSTK	21891000	3958600	20911000	265690000	359090000	348680000
sp|Q01082|SPTB2_HUMAN	2161	0.972045	168.08	S	T(0.012)S(0.016)S(0.972)KESSPIPS(0.889)PT(0.097)S(0.014)DR	17327000	23350000	12150000	81289000	91748000	127330000
sp|Q01105|SET_HUMAN	7	1	76.927	S	RQS(1)PLPPQK	2453400	4038200	1732100	428210	483450	488410
sp|Q01118|SCN7A_HUMAN	905	1	191.36	S	RGS(1)S(1)LGQIS(1)GAS(1)KK	7727300	2132500	8838100	136890000	154770000	178700000
sp|Q01118|SCN7A_HUMAN	906	1	145.33	S	RGS(1)S(1)LGQIS(1)GAS(1)KK	6010500	303000	5999800	128340000	140440000	165620000
sp|Q01118|SCN7A_HUMAN	911	1	126.19	S	RGS(1)S(1)LGQIS(1)GAS(1)KK	753960	429870	548120	11635000	15729000	22018000
sp|Q01118|SCN7A_HUMAN	914	1	130.09	S	RGS(1)S(1)LGQIS(1)GAS(1)KK	375750	303000	358630	6128900	11271000	8610500
sp|Q01130|SRSF2_HUMAN	206	1	80.738	S	S(1)KS(1)PPKS(0.966)PEEEGAVS(0.028)S(0.006)	9954000	6703400	2312800	1671000	696730	2378400
sp|Q01130|SRSF2_HUMAN	208	0.999999	80.738	S	S(1)KS(1)PPKS(0.966)PEEEGAVS(0.028)S(0.006)	9954000	6703400	2312800	1671000	696730	2378400
sp|Q01130|SRSF2_HUMAN	212	0.965578	80.738	S	S(1)KS(1)PPKS(0.966)PEEEGAVS(0.028)S(0.006)	6714500	4680800	0	827290	0	1392000
sp|Q01130|SRSF2_HUMAN	189	0.999997	79.283	S	S(1)RS(1)PPPVSK	18799000	27317000	16514000	2604000	1213900	1104700
sp|Q01130|SRSF2_HUMAN	191	0.999942	79.283	S	S(1)RS(1)PPPVSK	18799000	27317000	16514000	2604000	1213900	1104700
sp|Q01130|SRSF2_HUMAN	187	0.999989	77.204	S	S(1)RS(0.998)RS(0.995)PPPVS(0.006)K	11657000	13621000	9471700	895540	0	0
sp|Q01130|SRSF2_HUMAN	26	0.850382	79.474	S	T(0.15)S(0.85)PDTLR	48015000	39612000	52793000	11618000	14450000	14939000
sp|Q01433|AMPD2_HUMAN	168	1	126.82	S	QIS(1)QDVK	10997000	6437100	10509000	1044600	1198300	1370600
sp|Q01433|AMPD2_HUMAN	100	1	43.77	S	S(1)LPGPAPCLK	1353300	1721400	1484100	0	0	138130
sp|Q01433|AMPD2_HUMAN	190	0.999897	134.2	S	TDS(1)DSDLQLYK	3126200	3732800	2981500	231740	227620	285110
sp|Q01484|ANK2_HUMAN	31	0.920114	51.854	S	S(0.076)DS(0.92)NAS(0.004)FLR	274310	344640	288540	255880	263770	367700
sp|Q01484|ANK2_HUMAN	3947	0.861624	151.9	S	VVLKS(0.862)DT(0.138)EQSEDNNE	2661600	0	0	4498100	5304000	0
sp|Q01518|CAP1_HUMAN	308	0.834962	110.38	S	SGPKPFSAPKPQT(0.14)S(0.835)PS(0.025)PK	4480800	0	37957000	458720	319190	657520
sp|Q01518|CAP1_HUMAN	310	0.986117	42.612	S	S(0.001)GPKPFS(0.002)APKPQT(0.489)S(0.522)PS(0.986)PK	4480800	0	4809000	458720	319190	657520
sp|Q01804|OTUD4_HUMAN	1023	0.999631	49.5	S	EES(1)S(1)EDENEVS(0.001)NILR	504600	398870	526420	0	143610	0
sp|Q01804|OTUD4_HUMAN	1024	0.999631	49.5	S	EES(1)S(1)EDENEVS(0.001)NILR	504600	398870	526420	0	143610	0
sp|Q01831|XPC_HUMAN	883	0.99177	83.467	S	S(0.002)EAAAPHT(0.004)DAGGGLS(0.992)S(0.992)DEEEGT(0.006)S(0.003)S(0.001)QAEAAR	21696000	24578000	21453000	10907000	12563000	21190000
sp|Q01831|XPC_HUMAN	884	0.99177	83.467	S	S(0.002)EAAAPHT(0.004)DAGGGLS(0.992)S(0.992)DEEEGT(0.006)S(0.003)S(0.001)QAEAAR	21696000	24578000	21453000	10907000	12563000	21190000
sp|Q01970|PLCB3_HUMAN	537	1	67.726	S	S(1)LGDEGLNR	2284800	2562800	2444200	1269900	1419800	1537000
sp|Q02108|GCYA1_HUMAN	58	1	61.78	S	NIQES(1)LPQR	4196300	1146200	4628700	0	0	0
sp|Q02818|NUCB1_HUMAN	369	0.910125	40.113	S	AQRLS(0.91)QET(0.09)EALGR	1337200	0	0	915410	1170900	1858700
sp|Q02880|TOP2B_HUMAN	1550	1	144.68	S	KAS(1)GS(1)ENEGDYNPGR	12814000	6013600	13269000	4661700	5131600	7335000
sp|Q02880|TOP2B_HUMAN	1552	1	100.43	S	KAS(1)GS(1)ENEGDYNPGRK	7660100	0	9428600	3908200	5131600	7335000
sp|Q02880|TOP2B_HUMAN	1522	0.999956	144.97	S	VVEAVNS(1)DS(0.981)DS(0.019)EFGIPK	2644500	3593400	2821300	194910	474910	887730
sp|Q02880|TOP2B_HUMAN	1524	0.981047	144.97	S	VVEAVNS(1)DS(0.981)DS(0.019)EFGIPK	2644500	3593400	2821300	194910	474910	887730
sp|Q02952|AKA12_HUMAN	1587	0.823745	49.585	S	ADS(0.824)QDAGQET(0.175)EKEGEEPQAS(0.001)AQDETPITSAK	0	1037900	0	0	0	4012600
sp|Q02952|AKA12_HUMAN	598	0.948918	125.16	S	GLAEVQQDGEAEEGAT(0.051)S(0.949)DGEK	0	0	1405500	4945000	6529700	9835100
sp|Q02952|AKA12_HUMAN	219	0.999327	59.838	S	KDEGEGAAGAGDHKDPS(0.999)LGAGEAAS(0.001)K	1147200	0	941850	0	4140400	4772700
sp|Q02952|AKA12_HUMAN	371	0.999955	71.614	S	LS(1)AEYEK	697020	494560	904140	6590900	8680700	8131600
sp|Q02952|AKA12_HUMAN	627	1	142.1	S	RPS(1)ES(1)DKEDELDK	3521900	1343500	845140	4388700	6354000	14063000
sp|Q02952|AKA12_HUMAN	629	1	52.522	S	RPS(1)ES(1)DKEDELDK	866360	0	845140	0	0	4078900
sp|Q02952|AKA12_HUMAN	283	0.967465	82.707	S	S(0.012)AES(0.967)PT(0.176)S(0.842)PVT(0.002)S(0.001)ETGSTFK	1357700	1667200	1149700	0	0	7843400
sp|Q02952|AKA12_HUMAN	286	0.999942	270.51	S	SAESPTS(1)PVTSETGSTFK	1939100	2386600	1785100	6957500	10463000	17810000
sp|Q02952|AKA12_HUMAN	1328	0.988813	82.287	S	S(0.989)PPS(0.011)PVER	4904200	0	0	0	30271000	0
sp|Q02952|AKA12_HUMAN	1331	0.999364	89.047	S	S(0.001)PPS(0.999)PVER	0	2941800	4464700	22113000	0	31006000
sp|Q03001|DYST_HUMAN	1382	0.892629	54.812	S	AMVDS(0.107)QQKS(0.893)PVKR	0	0	419190	0	0	3102200
sp|Q03135|CAV1_HUMAN	37	1	107.06	S	AMADELS(1)EK	102740	153660	108790	2638900	0	97908
sp|Q03252|LMNB2_HUMAN	37	0.972384	124.38	S	AGGPAT(1)PLS(0.972)PT(0.028)R	2338000	1261500	1191700	13619000	15693000	17363000
sp|Q03252|LMNB2_HUMAN	419	0.999734	137.81	S	ATS(1)SSSGSLSATGR	2955900	0	0	0	9525200	0
sp|Q03252|LMNB2_HUMAN	420	0.973342	144.27	S	ATS(0.013)S(0.973)S(0.013)SGSLSATGR	0	0	0	7569000	0	8613700
sp|Q03252|LMNB2_HUMAN	421	0.757024	74.769	S	AT(0.001)S(0.019)S(0.13)S(0.757)S(0.089)GS(0.003)LS(0.001)ATGR	0	0	3068000	0	0	0
sp|Q03252|LMNB2_HUMAN	422	0.91321	131.66	S	ATS(0.005)S(0.039)S(0.028)S(0.913)GS(0.015)LSATGR	0	0	0	2573800	2619100	2258500
sp|Q03252|LMNB2_HUMAN	424	0.970021	121.79	S	ATSSSS(0.007)GS(0.97)LS(0.023)AT(0.001)GR	1119800	0	1092400	3210700	3810700	4417500
sp|Q03252|LMNB2_HUMAN	426	0.778462	87.566	S	ATSSSS(0.001)GS(0.198)LS(0.778)AT(0.022)GR	0	0	0	0	2007700	0
sp|Q04637|IF4G1_HUMAN	1209	0.999973	109.16	S	AAS(1)LTEDRDR	9959500	35564000	6747600	1568400	1285200	1186400
sp|Q04637|IF4G1_HUMAN	1231	1	41.283	S	EAALPPVS(1)PLK	650300	0	705330	159570	243410	338400
sp|Q04637|IF4G1_HUMAN	1185	0.982946	109.16	S	S(0.983)FS(0.017)KEVEER	35493000	22715000	0	1804200	3139000	3095200
sp|Q04637|IF4G1_HUMAN	1187	0.999968	95.483	S	SFS(1)KEVEER	7831700	6912600	30619000	812450	1236800	1702700
sp|Q04726|TLE3_HUMAN	203	0.950092	48.823	S	ERES(0.002)S(0.002)ANNS(0.025)VS(0.95)PS(0.018)ES(0.002)LR	2024400	1888700	2125500	517520	424430	0
sp|Q04726|TLE3_HUMAN	263	1	40.349	S	VS(1)PAHS(1)PPENGLDK	2105500	0	0	355130	294270	399460
sp|Q04726|TLE3_HUMAN	267	1	40.349	S	VS(1)PAHS(1)PPENGLDK	2105500	0	0	355130	294270	399460
sp|Q05193|DYN1_HUMAN	774	0.771159	69.672	S	S(0.771)PT(0.228)S(0.001)SPTPQR	0	0	0	1094700	0	0
sp|Q05209|PTN12_HUMAN	673	0.984902	85.42	S	DVDVS(0.015)EDS(0.985)PPPLPER	673630	819890	667610	103230	134020	0
sp|Q05209|PTN12_HUMAN	435	1	94.309	S	NLS(1)FEIK	2485000	0	2879200	300870	467310	748270
sp|Q05209|PTN12_HUMAN	449	0.998666	40.589	S	S(0.999)FDGNT(0.001)LLNR	547130	785550	570960	0	0	0
sp|Q05519|SRS11_HUMAN	434	1	336.91	S	DYDEEEQGYDS(1)EKEK	27423000	7689400	30270000	3704400	4388200	4392200
sp|Q05519|SRS11_HUMAN	366	1	69.209	S	KLS(1)RS(1)PS(1)PR	100280000	0	110970000	0	14938000	22800000
sp|Q05519|SRS11_HUMAN	368	1	69.209	S	KLS(1)RS(1)PS(1)PR	100280000	0	110970000	0	14938000	22800000
sp|Q05519|SRS11_HUMAN	370	1	69.209	S	KLS(1)RS(1)PS(1)PR	100280000	0	110970000	0	14938000	22800000
sp|Q05655|KPCD_HUMAN	645	0.997263	105.17	S	ARLS(0.997)YS(0.003)DK	10339000	10549000	9685000	8827400	10850000	14689000
sp|Q05682|CALD1_HUMAN	789	0.999889	123.21	S	VTS(1)PTKV	6146500	4475700	7047600	12557000	15706000	14555000
sp|Q05D32|CTSL2_HUMAN	9	0.998042	58.268	S	KAS(0.998)QQS(0.002)NQIQTQR	0	0	1456800	0	0	1406200
sp|Q06210|GFPT1_HUMAN	261	0.973443	247.14	S	VDS(0.973)T(0.023)T(0.003)CLFPVEEK	44574000	48968000	41016000	0	0	2988600
sp|Q06265|EXOS9_HUMAN	306	0.984094	138.94	S	APIDT(0.016)S(0.984)DVEEK	1191300	1515600	1253500	198370	349220	257020
sp|Q06587|RING1_HUMAN	229	0.956601	43.066	S	GGGAGGSSVGT(0.002)GGGGT(0.003)GGVGGGAGS(0.957)EDS(0.038)GDR	0	0	0	1205300	0	1624000
sp|Q07075|AMPE_HUMAN	9	1	40.058	S	NFAEREGS(1)K	18138000	0	0	0	0	0
sp|Q07157|ZO1_HUMAN	166	1	96.171	S	ERS(1)LS(1)PR	3805100	0	3286100	9538900	23607000	32026000
sp|Q07157|ZO1_HUMAN	168	1	96.171	S	ERS(1)LS(1)PR	3805100	0	3286100	9538900	23607000	32026000
sp|Q07157|ZO1_HUMAN	912	1	140.82	S	IDS(1)PGFKPASQQK	4075000	3679800	3894600	3171300	3861200	5679000
sp|Q07157|ZO1_HUMAN	1051	0.999928	48.527	S	QAS(1)RDLEQPTYR	1354100	0	0	0	1864600	2007900
sp|Q07157|ZO1_HUMAN	617	0.998685	124.04	S	S(0.999)REDLS(0.001)AQPVQTK	12637000	9765900	12949000	10411000	15657000	13188000
sp|Q07157|ZO1_HUMAN	175	0.999997	141.73	S	S(1)VAS(0.985)S(0.015)QPAKPTK	2158900	0	2254500	7925400	10749000	3983600
sp|Q07157|ZO1_HUMAN	178	0.999597	147.02	S	SVAS(1)S(1)QPAKPTK	3173400	0	4712400	20977000	5073400	6636400
sp|Q07157|ZO1_HUMAN	179	0.99991	110.98	S	S(0.007)VAS(0.993)S(1)QPAKPTK	1311400	0	1868700	14847000	9349500	11460000
sp|Q07343|PDE4B_HUMAN	140	0.839341	46.891	S	S(0.08)DS(0.839)DY(0.08)DLSPK	469900	431360	484940	118890	106810	156120
sp|Q07352|TISB_HUMAN	54	0.956115	62.042	S	RHS(0.956)VT(0.044)LPSSK	3628700	4894900	0	386870	0	576290
sp|Q07352|TISB_HUMAN	92	0.999998	94.692	S	SFS(1)EGGER	1914900	0	2088500	0	371940	388470
sp|Q07617|SPAG1_HUMAN	423	1	74.274	S	RAS(1)AAAAAGGGATGHPGGGQGAENPAGLK	2102600	1718800	2120100	0	0	0
sp|Q07666|KHDR1_HUMAN	20	0.949221	109.84	S	S(0.048)GS(0.949)MDPS(0.003)GAHPSVR	12101000	0	10603000	4782600	4627000	6915600
sp|Q07954|LRP1_HUMAN	4520	1	101.72	S	HS(1)LAS(0.966)T(0.034)DEKR	6576200	0	5414500	12758000	20639000	28007000
sp|Q07954|LRP1_HUMAN	4523	0.965756	101.72	S	HS(1)LAS(0.966)T(0.034)DEKR	6576200	0	5414500	12758000	20639000	28007000
sp|Q07955|SRSF1_HUMAN	234	0.999841	105.66	S	GS(1)PRY(0.005)S(0.995)PR	68874000	0	67648000	22832000	27769000	695660
sp|Q07955|SRSF1_HUMAN	238	0.999681	105.66	S	S(0.002)RGS(0.997)PRY(0.002)S(1)PR	68874000	0	67648000	22832000	27769000	695660
sp|Q07955|SRSF1_HUMAN	2	1	65.246	S	S(1)GGGVIR	1691600	2006000	2133200	0	0	591000
sp|Q07955|SRSF1_HUMAN	231	0.999323	41.092	S	S(0.999)RGS(0.999)PRY(0.008)S(0.994)PR	0	0	4031300	1460200	854990	695660
sp|Q07955|SRSF1_HUMAN	199	0.999984	82.59	S	VDGPRS(1)PS(1)YGR	106520000	82620000	82959000	31279000	38106000	41695000
sp|Q07955|SRSF1_HUMAN	201	0.999712	79.81	S	VDGPRS(1)PS(1)YGR	92575000	66807000	68261000	24355000	31719000	32903000
sp|Q07955|SRSF1_HUMAN	205	0.996888	54.598	S	VDGPRS(0.997)PS(0.538)Y(0.469)GRS(0.997)R	947540	37362000	728980	175890	266150	0
sp|Q07960|RHG01_HUMAN	27	1	57.59	S	LAS(1)IDEK	696940	0	0	0	0	0
sp|Q07960|RHG01_HUMAN	51	0.991077	66.285	S	S(0.004)S(0.004)S(0.991)PELVTHLK	3209700	4766900	4281400	504100	816560	0
sp|Q08170|SRSF4_HUMAN	431	1	105.2	S	EGRGES(1)ENAGTNQETR	5516100	0	3953300	0	0	1136000
sp|Q08334|I10R2_HUMAN	261	1	49.418	S	NS(1)LPQHLK	1832500	1216900	0	1537400	1754700	1965700
sp|Q08380|LG3BP_HUMAN	434	0.999327	53.211	S	KSQLVY(0.001)QS(0.999)R	1547700	949900	1902000	0	0	0
sp|Q08495|DEMA_HUMAN	226	1	285.59	S	RGAEEEEEEEDDDS(1)GEEMK	1220900	0	0	9815800	7088500	10662000
sp|Q08495|DEMA_HUMAN	289	0.965072	54.982	S	S(0.017)S(0.017)S(0.965)LPAYGR	0	0	551720	0	0	2293200
sp|Q08945|SSRP1_HUMAN	444	0.999996	111.79	S	EGMNPSYDEYADS(1)DEDQHDAYLER	8651900	9648700	5572200	0	0	1289800
sp|Q08999|RBL2_HUMAN	1068	0.996651	62.823	S	NET(0.003)MLS(0.997)PR	0	0	0	333820	499020	523810
sp|Q08AD1|CAMP2_HUMAN	464	0.810263	46.89	S	S(0.12)IS(0.81)NEGLT(0.069)LNNSHVSK	0	1552400	0	171750	227930	389680
sp|Q09472|EP300_HUMAN	12	1	40.066	S	AENVVEPGPPS(1)AK	123510	168440	190410	83150	0	69937
sp|Q09472|EP300_HUMAN	1038	0.807419	117.43	S	TEIKEEEDQPSTS(0.002)AT(0.035)QS(0.155)S(0.807)PAPGQSK	10795000	0	7273300	0	4476000	7631400
sp|Q09666|AHNK_HUMAN	5110	1	143.25	S	FKAEAPLPS(1)PK	1766600	1911300	1888200	11074000	13515000	15923000
sp|Q09666|AHNK_HUMAN	5752	0.874712	96.143	S	AS(0.125)LGS(0.875)LEGEAEAEAS(0.553)S(0.447)PK	0	0	0	0	388400	1404800
sp|Q09666|AHNK_HUMAN	177	0.890249	124.1	S	DIDIS(0.11)S(0.89)PEFK	1251200	1621900	1309400	9834500	19873000	21694000
sp|Q09666|AHNK_HUMAN	3360	0.85047	57.59	S	FNFS(0.85)GS(0.15)K	0	0	0	0	879510	926320
sp|Q09666|AHNK_HUMAN	93	1	94.882	S	S(1)PEPGQTWTR	3866100	3719900	4416900	6847700	6600500	7311400
sp|Q09666|AHNK_HUMAN	5731	0.999957	134.9	S	GGVTGS(1)PEASISGSK	17685000	17558000	16636000	43010000	53361000	61119000
sp|Q09666|AHNK_HUMAN	5739	0.841562	65.901	S	GGVTGSPEAS(0.007)IS(0.152)GS(0.842)KGDLK	0	3001600	0	1641100	2223000	3095500
sp|Q09666|AHNK_HUMAN	5841	0.99812	192.65	S	GHYEVT(0.002)GS(0.998)DDETGK	3503100	4213000	5258600	12478000	17266000	16077000
sp|Q09666|AHNK_HUMAN	5780	0.999938	146.67	S	HRS(1)NS(0.992)FS(0.008)DER	36635000	683000	39144000	16227000	59826000	64671000
sp|Q09666|AHNK_HUMAN	5782	0.999955	146.67	S	SNS(1)FSDER	47825000	7670000	52085000	28869000	74244000	82332000
sp|Q09666|AHNK_HUMAN	5031	1	68.224	S	IHMS(1)GPK	523130	0	0	1158300	1622500	1801300
sp|Q09666|AHNK_HUMAN	5448	1	40.589	S	IS(1)APNVDFNLEGPK	216380	242980	230270	0	738320	3748400
sp|Q09666|AHNK_HUMAN	135	1	214.26	S	LKS(1)EDGVEGDLGETQSR	56170000	70123000	59743000	133740000	244390000	327060000
sp|Q09666|AHNK_HUMAN	210	0.999976	246.12	S	LPS(1)GSGAAS(0.999)PT(0.001)GSAVDIR	28733000	36096000	27907000	121670000	119280000	171570000
sp|Q09666|AHNK_HUMAN	216	0.999199	269.16	S	LPSGSGAAS(0.999)PT(0.001)GSAVDIR	14571000	17479000	14772000	94644000	88982000	123470000
sp|Q09666|AHNK_HUMAN	220	0.910148	86.8	S	LPS(0.848)GS(0.152)GAAS(0.991)PT(0.098)GS(0.91)AVDIR	0	0	0	1190600	1334300	1936200
sp|Q09666|AHNK_HUMAN	5851	0.965912	51.013	S	LQGS(0.966)GVS(0.033)LAS(0.001)K	0	0	1208700	577130	830050	0
sp|Q09666|AHNK_HUMAN	4903	0.999811	63.216	S	LSGPS(1)LK	0	0	0	2022400	0	2506500
sp|Q09666|AHNK_HUMAN	4908	0.999981	71.555	S	MPS(1)LEISAPK	113310	86897	112100	615480	1079000	1604100
sp|Q09666|AHNK_HUMAN	332	0.999877	44.299	S	VS(1)APEVSVGHK	0	0	0	758140	1008100	1293900
sp|Q0JRZ9|FCHO2_HUMAN	394	1	128.27	S	HS(1)PVQMNR	9624500	0	10645000	2068700	4355700	4712600
sp|Q0JRZ9|FCHO2_HUMAN	403	0.999999	105.4	S	NLS(1)NEELTK	21754000	22670000	21265000	7104700	8825500	0
sp|Q0VF96|CGNL1_HUMAN	202	0.769982	110.98	S	PSNSQPT(0.115)S(0.77)PS(0.115)LEDPAK	131600	209090	0	769910	936520	1166200
sp|Q0VF96|CGNL1_HUMAN	283	1	77.527	S	RQDS(1)AGPVLDGAR	194890	244830	242310	503710	537170	753200
sp|Q0ZGT2|NEXN_HUMAN	80	1	135.02	S	EMLAS(1)DDEEDVSSK	0	0	0	3285300	4435900	4602300
sp|Q0ZGT2|NEXN_HUMAN	357	0.986621	44.616	S	NMVVDDDS(0.987)PEMY(0.013)K	204470	233560	185450	0	0	1114000
sp|Q0ZGT2|NEXN_HUMAN	365	0.999841	186.17	S	TIS(1)QEFLTPGK	1140100	1279700	0	2023100	3227400	4548000
sp|Q0ZGT2|NEXN_HUMAN	218	1	106.62	S	YEEQRPS(1)LK	258380	256650	349940	1045100	1171900	1199600
sp|Q10570|CPSF1_HUMAN	766	0.856611	57.52	S	RS(0.143)S(0.857)QPPADRDPAPFR	0	2809400	2795900	1938000	1676400	3311000
sp|Q12789|TF3C1_HUMAN	1062	0.947657	120.31	S	KNS(0.948)S(0.05)T(0.002)DQGS(0.984)DEEGS(0.016)LQK	2834200	0	0	0	1155800	0
sp|Q12789|TF3C1_HUMAN	1068	0.999805	120.31	S	KNS(0.204)S(0.359)T(0.437)DQGS(1)DEEGSLQK	0	2065300	2050000	397250	0	818580
sp|Q12802|AKP13_HUMAN	1929	0.843986	80.245	S	FLS(0.001)HS(0.844)T(0.133)DS(0.022)LNK	0	2083800	0	0	0	1008200
sp|Q12802|AKP13_HUMAN	1565	1	71.692	S	HS(1)WGPGK	1128600	1561600	891510	0	224700	336160
sp|Q12830|BPTF_HUMAN	1310	1	66.621	S	QNS(1)IENDIEEK	1053400	1661500	1525700	479250	532250	528860
sp|Q12830|BPTF_HUMAN	216	1	66.27	S	S(1)PILEEK	0	4104700	4254400	1938100	0	0
sp|Q12846|STX4_HUMAN	117	0.994807	119.33	S	AIEPQKEEADENYNS(0.995)VNT(0.005)R	2907100	3460200	2933500	3450500	5364000	6920800
sp|Q12857|NFIA_HUMAN	280	0.999102	45.696	S	LKS(0.999)VEDEMDS(0.999)PGEEPFY(0.001)TGQGR	913620	3199500	930750	891280	1024900	1277300
sp|Q12857|NFIA_HUMAN	287	0.999102	45.696	S	LKS(0.999)VEDEMDS(0.999)PGEEPFY(0.001)TGQGR	913620	3199500	930750	891280	1024900	1277300
sp|Q12857|NFIA_HUMAN	265	0.999943	83.182	S	S(1)LPSTSSTSSTK	0	0	0	2300400	0	3123600
sp|Q12873|CHD3_HUMAN	1601	0.999119	55.656	S	MET(0.001)EADAPS(0.999)PAPS(1)LGER	1452600	1882300	0	1534200	1566500	400450
sp|Q12873|CHD3_HUMAN	1605	0.99994	53.565	S	MET(0.001)EADAPS(0.999)PAPS(1)LGER	1452600	1209500	0	1201000	1222500	0
sp|Q12888|TP53B_HUMAN	1362	1	126.12	S	GGPGKLS(1)PR	1300400	4610000	1244500	1809000	0	1746900
sp|Q12888|TP53B_HUMAN	523	0.995993	164.2	S	LMLSTSEY(0.005)S(0.996)QS(0.999)PK	4985900	5455200	4547900	2070400	2308100	2904300
sp|Q12888|TP53B_HUMAN	525	0.999953	164.2	S	LMLSTSEY(0.005)S(0.995)QS(1)PK	4985900	5455200	4547900	2070400	2308100	2904300
sp|Q12888|TP53B_HUMAN	500	1	121.72	S	NS(1)PEDLGLSLTGDSCK	2644300	2477200	2249600	0	958730	1438800
sp|Q12888|TP53B_HUMAN	1094	0.996336	43.291	S	QS(0.003)QQPMKPIS(0.996)PVKDPVS(0.951)PAS(0.049)QK	5160800	6563700	5902800	1335600	973250	0
sp|Q12888|TP53B_HUMAN	1101	0.951256	43.291	S	QS(0.003)QQPMKPIS(0.996)PVKDPVS(0.951)PAS(0.049)QK	5160800	6563700	5902800	1335600	973250	0
sp|Q12888|TP53B_HUMAN	265	1	84.658	S	SEDMPFS(1)PK	484390	721370	565670	546290	630710	829160
sp|Q12888|TP53B_HUMAN	380	0.795872	127.18	S	STPFIVPS(0.007)S(0.796)PT(0.198)EQEGR	4552900	5287100	3966400	0	2739700	4537100
sp|Q12888|TP53B_HUMAN	1317	0.999365	139	S	TSS(0.999)GTSLSAMHSSGSSGK	15941000	9283500	18921000	7867000	12406000	11061000
sp|Q12906|ILF3_HUMAN	382	0.989494	100.58	S	RPMEEDGEEKS(0.989)PS(0.011)K	10879000	0	4428800	0	0	370800
sp|Q12912|IRAG2_HUMAN	459	0.962361	71.176	S	T(0.006)RKPS(0.962)LS(0.031)EK	1451400	0	0	0	8440200	0
sp|Q12929|EPS8_HUMAN	659	0.994276	129.17	S	QNS(0.994)S(0.005)S(0.001)SDSGGSIVR	6447300	5787900	6393300	1289100	1608900	1628000
sp|Q12929|EPS8_HUMAN	662	0.860876	102.64	S	QNS(0.986)S(0.018)S(0.094)S(0.861)DS(0.041)GGS(0.001)IVR	3173400	3015700	3131100	968110	1045400	0
sp|Q12946|FOXF1_HUMAN	335	0.988659	98.353	S	YHS(0.001)QS(0.989)PS(0.011)MCDR	0	0	0	420030	0	742700
sp|Q12982|BNIP2_HUMAN	114	0.997289	114.31	S	KGS(0.997)IT(0.003)EYTAAEEK	5664700	4802600	5044700	0	2868000	4090500
sp|Q12983|BNIP3_HUMAN	160	0.861772	44.616	S	NS(0.012)S(0.127)QS(0.862)EEDDIER	0	434320	0	299560	458070	0
sp|Q13017|RHG05_HUMAN	1173	0.977348	69.594	S	T(0.028)HS(0.977)DAS(0.993)DDEAFT(0.001)TSK	1657500	1354400	1481000	0	0	296450
sp|Q13017|RHG05_HUMAN	1176	0.998951	69.594	S	T(0.038)HS(0.963)DAS(0.999)DDEAFTTSK	1657500	1354400	1481000	0	0	296450
sp|Q13029|PRDM2_HUMAN	643	0.996743	45.161	S	T(0.003)AS(0.997)PPALPK	0	710890	0	0	0	0
sp|Q13029|PRDM2_HUMAN	739	0.892352	52.784	S	T(0.051)S(0.052)S(0.892)PPS(0.201)S(0.799)PQHS(0.005)PALR	1556800	1179100	1321500	271560	302990	538410
sp|Q13029|PRDM2_HUMAN	743	0.79932	52.784	S	T(0.051)S(0.052)S(0.892)PPS(0.201)S(0.799)PQHS(0.005)PALR	0	3843600	4018900	0	0	1028000
sp|Q13043|STK4_HUMAN	320	0.999998	104.89	S	EVDQDDEENS(1)EEDEMDSGTMVR	2395300	2596100	2372800	117880	206490	658380
sp|Q13098|CSN1_HUMAN	474	1	134.88	S	EGS(1)QGELTPANSQSR	4089000	2784900	3449900	1292500	2002000	2107500
sp|Q13103|SPP24_HUMAN	96	0.971804	41.092	S	KDS(0.972)GEDPAT(0.028)CAFQR	445370	0	0	0	774910	0
sp|Q13129|RLF_HUMAN	634	0.892551	65.25	S	S(0.107)PS(0.893)AIPEQNHSLNDQAK	3006500	3591300	0	710670	913720	934360
sp|Q13131|AAPK1_HUMAN	496	0.999997	143.03	S	SGS(1)VSNYR	5766100	11002000	6232000	1710300	6576600	6154500
sp|Q13136|LIPA1_HUMAN	239	0.846205	102.07	S	RS(0.153)S(0.846)DGS(0.991)LS(0.009)HEEDLAK	12817000	9869500	8278800	5091100	5848200	6325500
sp|Q13136|LIPA1_HUMAN	242	0.994083	102.07	S	RS(0.167)S(0.836)DGS(0.994)LS(0.003)HEEDLAK	9533700	7604400	8278800	5091100	5848200	6325500
sp|Q13144|EI2BE_HUMAN	544	1	121.68	S	GGS(1)PQMDDIK	17822000	19506000	18025000	3070100	4550100	0
sp|Q13177|PAK2_HUMAN	2	1	48.823	S	S(1)DNGELEDKPPAPPVR	1156900	0	0	94717	48086	0
sp|Q13177|PAK2_HUMAN	141	0.996589	94.692	S	YLS(0.997)FT(0.003)PPEK	1263600	1754500	1321700	702850	1112800	1593300
sp|Q13185|CBX3_HUMAN	176	0.921276	79.693	S	LT(0.079)WHS(0.921)CPEDEAQ	0	1808000	1709100	0	0	0
sp|Q13185|CBX3_HUMAN	93	0.995444	135.08	S	S(0.995)LS(0.935)DS(0.064)ES(0.006)DDSK	1500800	0	1847600	183460	397650	9152800
sp|Q13185|CBX3_HUMAN	95	0.999297	234.24	S	SLS(0.999)DSESDDSK	11276000	45498000	13776000	596810	6033400	315610
sp|Q13188|STK3_HUMAN	385	0.960297	58.699	S	NAT(0.04)S(0.96)PQVQR	0	2025200	0	0	0	0
sp|Q13200|PSMD2_HUMAN	16	1	127	S	DKAPVQPQQS(1)PAAAPGGTDEKPSGK	18600000	2178000	19099000	3049300	2789300	5140500
sp|Q13200|PSMD2_HUMAN	361	0.991914	83.53	S	FGGS(0.992)GS(0.008)QVDSAR	1684700	1180100	1660900	1468000	1735000	1773900
sp|Q13206|DDX10_HUMAN	831	0.983361	85.146	S	S(0.017)NS(0.983)EVEDVGPTSHNR	0	0	1912500	0	0	0
sp|Q13207|TBX2_HUMAN	379	0.999859	58.015	S	AGAPLGRS(1)PAPDS(0.56)AS(0.377)PT(0.063)R	298330	306700	266770	796860	1041200	1421800
sp|Q13207|TBX2_HUMAN	705	1	95.094	S	ALS(1)PGRES(1)PK	3585800	0	3897100	19775000	18571000	20100000
sp|Q13207|TBX2_HUMAN	710	1	95.094	S	ALS(1)PGRES(1)PK	3585800	0	3897100	19775000	18571000	20100000
sp|Q13207|TBX2_HUMAN	676	0.997472	107.11	S	GALS(0.997)PS(0.002)GSAK	665730	0	811840	0	4399800	4238500
sp|Q13207|TBX2_HUMAN	360	1	83.617	S	SCAADS(1)DPEPER	460120	0	385920	1811500	2902700	2134600
sp|Q13242|SRSF9_HUMAN	189	0.996662	70.028	S	STS(0.997)Y(0.002)GYSR	4999900	4343200	7255300	1624700	2486100	1948400
sp|Q13242|SRSF9_HUMAN	193	0.998483	56.043	S	S(0.002)T(0.002)S(0.762)Y(0.234)GY(0.001)S(0.998)R	0	1010800	1369800	256980	265720	253780
sp|Q13243|SRSF5_HUMAN	229	1	54.471	S	S(1)VS(1)RS(1)PVPEK	7173900	0	5708300	328480	592140	0
sp|Q13243|SRSF5_HUMAN	231	1	54.471	S	S(1)VS(1)RS(1)PVPEK	7173900	0	5708300	328480	592140	0
sp|Q13243|SRSF5_HUMAN	233	1	54.471	S	S(1)VS(1)RS(1)PVPEK	7173900	0	5708300	328480	592140	0
sp|Q13247|SRSF6_HUMAN	314	1	98.044	S	S(1)VS(1)PPPKR	11381000	11096000	8697800	2465200	3139000	3080700
sp|Q13247|SRSF6_HUMAN	316	1	98.044	S	S(1)VS(1)PPPKR	11926000	11096000	9266800	2709700	3650500	3477900
sp|Q13247|SRSF6_HUMAN	303	0.995422	104.17	S	S(0.005)NS(0.995)PLPVPPSK	2123300	2666400	2539100	0	616500	687740
sp|Q13263|TIF1B_HUMAN	19	0.999681	206.93	S	AASAAAASAAAASAASGS(1)PGPGEGSAGGEK	43855000	56920000	42246000	11572000	10925000	14497000
sp|Q13263|TIF1B_HUMAN	473	1	164.81	S	S(1)GEGEVSGLMR	19696000	23246000	21401000	2923300	3433500	4559700
sp|Q13330|MTA1_HUMAN	449	0.850279	40.066	S	S(0.15)NMS(0.85)PHGLPAR	0	0	1037200	1042200	0	0
sp|Q13336|UT1_HUMAN	12	0.995208	70.1	S	VDS(0.995)PT(0.005)MVR	0	0	0	946570	0	0
sp|Q13404|UB2V1_HUMAN	146	0.999851	53.252	S	LPQPPEGQCYS(1)N	755280	0	0	0	70323	168040
sp|Q13409|DC1I2_HUMAN	101	0.983217	114.34	S	SVSTPSEAGS(0.983)QDS(0.016)GDGAVGSR	2484300	2444100	2748900	0	1511100	1610500
sp|Q13422|IKZF1_HUMAN	445	0.999999	106.49	S	AASENS(1)QDALR	2920000	0	2879200	508490	792160	626680
sp|Q13425|SNTB2_HUMAN	95	1	84.718	S	GLGPPS(1)PPAPPR	408890	741740	0	2565800	2588000	3324300
sp|Q13425|SNTB2_HUMAN	110	1	139.86	S	GPAGEAGAS(1)PPVR	315050	270970	384830	2967100	3483900	4005200
sp|Q13425|SNTB2_HUMAN	393	0.875905	42.209	S	S(0.876)PS(0.123)LGS(0.001)DLTFATR	0	0	0	0	368310	933010
sp|Q13427|PPIG_HUMAN	687	0.999793	98.233	S	ADRDQS(1)PFSK	14197000	12196000	15055000	4120400	4721700	3948400
sp|Q13427|PPIG_HUMAN	356	1	57.175	S	S(1)ET(1)PPHWR	1247800	1330600	1272600	304840	279060	293330
sp|Q13427|PPIG_HUMAN	744	1	43.794	S	KFDHES(1)S(1)PGT(1)DEDKS(1)G	2353700	0	1881300	143560	294050	551290
sp|Q13427|PPIG_HUMAN	745	1	43.794	S	KFDHES(1)S(1)PGT(1)DEDKS(1)G	2353700	0	1881300	143560	294050	551290
sp|Q13427|PPIG_HUMAN	753	1	43.794	S	KFDHES(1)S(1)PGT(1)DEDKS(1)G	2353700	0	1881300	143560	294050	551290
sp|Q13427|PPIG_HUMAN	397	1	122.22	S	SELNEIKENQRS(1)PVR	8641800	7719000	9339400	808870	0	0
sp|Q13428|TCOF_HUMAN	233	1	136.83	S	ASSVSTKES(1)PAR	0	0	3083200	0	37603	0
sp|Q13428|TCOF_HUMAN	1350	1	183.37	S	KLS(1)GDQPAAR	55982000	39051000	53841000	11474000	18040000	19754000
sp|Q13428|TCOF_HUMAN	1227	0.982562	62.287	S	LDS(0.983)S(0.983)PS(0.031)VS(0.002)S(0.001)T(0.001)LAAK	1599600	2015100	1429500	0	493170	0
sp|Q13428|TCOF_HUMAN	1228	0.982562	97.69	S	LDS(0.983)S(0.983)PS(0.031)VS(0.002)S(0.001)T(0.001)LAAK	5733600	6594700	5921400	0	493170	0
sp|Q13428|TCOF_HUMAN	1378	0.993316	100.41	S	LGAGEGGEAS(0.007)VS(0.993)PEK	3578200	3550300	3702600	0	0	0
sp|Q13428|TCOF_HUMAN	381	0.993146	107.98	S	TSQVGAAS(0.007)APAKES(0.993)PR	2478100	3068500	1543000	531100	642440	876480
sp|Q13435|SF3B2_HUMAN	431	1	46.663	S	GFEEEHKDS(1)DDDS(1)S(1)DDEQEK	2929700	727950	0	0	0	0
sp|Q13435|SF3B2_HUMAN	435	1	46.663	S	GFEEEHKDS(1)DDDS(1)S(1)DDEQEK	2929700	727950	0	0	0	0
sp|Q13435|SF3B2_HUMAN	436	1	46.663	S	GFEEEHKDS(1)DDDS(1)S(1)DDEQEK	2929700	727950	0	0	0	0
sp|Q13439|GOGA4_HUMAN	266	0.999701	41.912	S	EENPES(1)DGEPVVEDGTSVK	0	819490	0	211060	270000	355230
sp|Q13439|GOGA4_HUMAN	41	0.99806	114.74	S	T(0.001)S(0.001)S(0.998)FTEQLDEGTPNR	3137300	3800100	0	0	0	0
sp|Q13442|HAP28_HUMAN	57	0.766144	51.503	S	KS(0.766)LDS(0.712)DES(0.521)EDEEDDYQQK	0	0	0	0	0	4356500
sp|Q13442|HAP28_HUMAN	60	0.999999	271.92	S	SLDS(1)DES(1)EDEEDDYQQKR	11007000	9053000	9460300	736870	744560	1000800
sp|Q13442|HAP28_HUMAN	63	1	271.92	S	KSLDS(1)DES(1)EDEEDDYQQK	8303500	6363000	6994200	846030	1159600	1231500
sp|Q13443|ADAM9_HUMAN	758	0.997493	53.327	S	HVS(0.997)PVT(0.003)PPR	0	304370	0	694480	661310	1089500
sp|Q13451|FKBP5_HUMAN	445	0.99301	46.318	S	GT(0.007)DS(0.993)QAMEEEKPEGHV	1556200	0	1713100	0	0	0
sp|Q13451|FKBP5_HUMAN	13	0.900766	48.704	S	NNEES(0.901)PT(0.089)AT(0.01)VAEQGEDITSK	631220	0	0	0	0	0
sp|Q13459|MYO9B_HUMAN	1354	0.981645	151.99	S	RT(0.018)S(0.982)FSTSDVSK	10480000	5129600	7583700	0	2548900	3355600
sp|Q13459|MYO9B_HUMAN	1290	0.999109	105.38	S	VQEKPDS(0.999)PGGS(0.001)TQIQR	14468000	15941000	14070000	4300700	5665900	6584200
sp|Q13459|MYO9B_HUMAN	1267	0.999884	82.259	S	VSPPAPGS(1)APET(1)PEDK	3849800	4014200	3453700	0	1668200	1980100
sp|Q13469|NFAC2_HUMAN	221	0.999968	46.706	S	T(0.453)S(0.547)PIMS(1)PR	1325000	0	1561700	531360	594920	628380
sp|Q13501|SQSTM_HUMAN	272	0.99873	80.609	S	S(0.058)RLT(0.942)PVS(0.999)PES(0.001)SSTEEK	6374400	7135700	6213100	1653400	1631100	901900
sp|Q13523|PRP4B_HUMAN	87	1	66.644	S	EIIDAS(1)DKEGMS(1)PAKR	5361500	4289500	3823500	4204100	6940700	0
sp|Q13523|PRP4B_HUMAN	93	1	66.644	S	EIIDAS(1)DKEGMS(1)PAKR	5361500	5395300	5083300	4861400	6940700	0
sp|Q13523|PRP4B_HUMAN	277	1	134.56	S	KKS(1)PIINESR	55021000	0	54804000	17651000	19661000	31203000
sp|Q13523|PRP4B_HUMAN	354	1	56.359	S	S(1)LS(1)PKPR	1975600	0	1926300	387530	362290	392030
sp|Q13523|PRP4B_HUMAN	356	1	56.359	S	S(1)LS(1)PKPR	1975600	0	1926300	387530	362290	392030
sp|Q13523|PRP4B_HUMAN	427	1	65.423	S	S(1)KDAS(0.999)PINRWS(0.846)PT(0.155)R	7555300	8957400	8683500	1670100	1336200	1896100
sp|Q13523|PRP4B_HUMAN	431	0.999114	65.423	S	S(1)KDAS(0.999)PINRWS(0.846)PT(0.155)R	7555300	8957400	8683500	1670100	1336200	1896100
sp|Q13523|PRP4B_HUMAN	437	0.846128	65.423	S	S(1)KDAS(0.999)PINRWS(0.846)PT(0.155)R	7555300	8957400	8683500	1670100	1336200	1896100
sp|Q13523|PRP4B_HUMAN	366	1	112.84	S	S(1)RS(1)PLLNDRR	17309000	21023000	20906000	0	2651700	2199500
sp|Q13523|PRP4B_HUMAN	368	1	112.84	S	S(1)RS(1)PLLNDRR	17309000	21023000	20906000	0	2651700	2199500
sp|Q13523|PRP4B_HUMAN	292	1	99.283	S	S(1)RS(1)PVDLR	94600000	97459000	90986000	30154000	34062000	36442000
sp|Q13523|PRP4B_HUMAN	294	1	99.283	S	S(1)RS(1)PVDLR	96575000	98395000	92835000	31010000	35193000	37797000
sp|Q13523|PRP4B_HUMAN	578	0.988524	86.467	S	T(0.012)RS(0.989)PS(1)PDDILER	1873300	2343700	1701900	184010	248620	0
sp|Q13523|PRP4B_HUMAN	580	0.999963	86.467	S	T(0.012)RS(0.989)PS(1)PDDILER	1873300	2343700	1701900	184010	248620	0
sp|Q13547|HDAC1_HUMAN	421	1	156.67	S	IACEEEFS(1)DS(1)EEEGEGGRK	80790000	96113000	69055000	8384700	8360000	16068000
sp|Q13547|HDAC1_HUMAN	423	1	156.67	S	IACEEEFS(1)DS(1)EEEGEGGRK	79290000	96113000	69055000	8180100	8102200	15577000
sp|Q13557|KCC2D_HUMAN	472	0.960783	61.78	S	S(0.033)GS(0.961)PT(0.006)VPIK	731710	0	878220	881330	1178400	1202300
sp|Q13563|PKD2_HUMAN	812	1	183.54	S	SLDDS(1)EEDDDEDSGHSSR	4046600	7078300	3036100	4793500	5865900	5318500
sp|Q13573|SNW1_HUMAN	224	1	103.26	S	GPPS(1)PPAPVMHS(0.883)PS(0.117)R	7438000	10321000	9873700	3411600	2922200	3924300
sp|Q13573|SNW1_HUMAN	232	0.969865	103.26	S	GPPS(1)PPAPVMHS(0.97)PS(0.03)R	7438000	10321000	9873700	3411600	2922200	3924300
sp|Q13576|IQGA2_HUMAN	16	0.999742	57.348	S	YGS(1)IVDDER	3692700	4402900	3808200	0	0	0
sp|Q13586|STIM1_HUMAN	257	1	133.32	S	AEQS(1)LHDLQER	26801000	24608000	31461000	7790800	9772600	11556000
sp|Q13586|STIM1_HUMAN	512	0.999926	46.926	S	LTEPQHGLGS(1)QR	1237800	0	1382000	0	0	0
sp|Q13586|STIM1_HUMAN	618	0.944055	102.78	S	S(0.049)HS(0.944)PS(0.006)S(0.001)PDPDTPSPVGDSR	2759100	1287600	2693100	357590	841370	493530
sp|Q13595|TRA2A_HUMAN	236	0.999906	77.744	S	RRDS(1)YYDR	310920	0	0	0	0	14733000
sp|Q13595|TRA2A_HUMAN	2	1	133.05	S	S(1)DVEENNFEGRES(1)R	9452000	10348000	4704200	2649300	2928500	2057300
sp|Q13595|TRA2A_HUMAN	14	1	48.477	S	S(1)DVEENNFEGRES(1)R	4962100	5418000	0	887700	937400	0
sp|Q13595|TRA2A_HUMAN	84	0.998915	57.164	S	S(0.999)RS(0.963)Y(0.052)T(0.985)PEY(0.001)R	36805000	35261000	31519000	3875900	6247600	0
sp|Q13595|TRA2A_HUMAN	86	0.970123	58.674	S	S(0.99)RS(0.97)Y(0.265)T(0.774)PEY(0.001)R	37350000	35834000	31951000	6821200	9424900	3353000
sp|Q13601|KRR1_HUMAN	3	0.998748	110.66	S	AS(0.999)PS(0.001)LERPEK	2281600	2878500	2569000	0	1054200	0
sp|Q13610|PWP1_HUMAN	50	0.951324	59.691	S	EKLQEEGGGS(0.951)DEEET(0.047)GS(0.001)PSEDGMQSAR	8530700	0	7723800	0	0	1970800
sp|Q13610|PWP1_HUMAN	485	0.999172	88.021	S	NS(0.001)S(0.999)ISGPFGSR	1839700	2313400	1960500	626270	0	763420
sp|Q13613|MTMR1_HUMAN	653	0.79238	64.565	S	GS(0.019)S(0.792)PS(0.174)HS(0.014)AT(0.001)SVHTSV	2438700	1515800	2856900	0	0	0
sp|Q13615|MTMR3_HUMAN	633	0.999159	64.64	S	RCS(0.999)DPS(0.001)LNEK	0	0	0	816720	1338000	1186200
sp|Q13625|ASPP2_HUMAN	480	0.918304	72.2	S	KNQS(0.918)S(0.082)EDILR	1689900	1354100	1312300	371510	722900	854510
sp|Q13769|THOC5_HUMAN	312	0.998915	91.123	S	ALFKPPEDS(0.001)QDDES(0.999)DS(1)DAEEEQTTK	4846800	6137000	4900200	0	0	0
sp|Q13769|THOC5_HUMAN	314	0.999676	91.123	S	ALFKPPEDS(0.001)QDDES(0.999)DS(1)DAEEEQTTK	4846800	6137000	4900200	0	0	0
sp|Q13796|SHRM2_HUMAN	1036	1	84.718	S	AQS(1)PGS(1)PLHAR	1228600	832980	1327600	1691200	2345200	2757500
sp|Q13796|SHRM2_HUMAN	1039	1	84.718	S	AQS(1)PGS(1)PLHAR	1228600	832980	1068900	1134700	1407000	1757400
sp|Q13813|SPTN1_HUMAN	1338	1	63.624	S	LGDS(1)HDLQR	0	0	0	780120	1312200	0
sp|Q13813|SPTN1_HUMAN	1217	1	141.88	S	S(1)LQQLAEER	4564100	6514700	5264400	11665000	12815000	16116000
sp|Q13884|SNTB1_HUMAN	219	0.99995	50.827	S	KGS(0.025)PVS(0.031)EIGWET(0.945)PPPES(1)PR	2224200	59913	1099500	0	132840	1146300
sp|Q13895|BYST_HUMAN	98	1	103.5	S	MPQDGS(1)DDEDEEWPTLEK	1906400	555110	1459200	93475	93580	152240
sp|Q13905|RPGF1_HUMAN	360	0.984802	45.79	S	LS(0.01)KS(0.985)DEQLS(0.003)S(0.003)LDR	455200	669840	590480	128900	180720	0
sp|Q14004|CDK13_HUMAN	437	0.99236	86.288	S	HS(0.008)S(0.992)IS(0.99)PS(0.005)T(0.005)LTLK	2352600	0	2408900	138880	160800	179350
sp|Q14004|CDK13_HUMAN	439	0.992295	86.288	S	HS(0.026)S(0.974)IS(0.992)PS(0.004)T(0.003)LTLK	2352600	0	2408900	138880	160800	179350
sp|Q14004|CDK13_HUMAN	342	0.986444	68.959	S	S(0.264)RKS(0.75)PS(0.986)PAGGGS(0.312)S(0.641)PYS(0.047)R	0	7004500	8297200	0	0	0
sp|Q14004|CDK13_HUMAN	395	0.999679	63.76	S	S(1)RS(0.995)PY(0.019)S(0.986)PVLR	3567900	3831900	3062800	0	19781	142730
sp|Q14004|CDK13_HUMAN	397	0.995124	63.76	S	S(1)RS(0.995)PY(0.019)S(0.986)PVLR	3567900	3831900	3062800	0	19781	142730
sp|Q14004|CDK13_HUMAN	400	0.991942	63.76	S	S(0.988)RS(0.993)PY(0.027)S(0.992)PVLR	3567900	3831900	3062800	0	19781	142730
sp|Q14005|IL16_HUMAN	922	0.991634	87.001	S	DPGVS(0.008)ES(0.992)PPPGR	5896300	5349900	6245000	837930	0	1238600
sp|Q14005|IL16_HUMAN	322	0.80546	55.401	S	SLS(0.805)S(0.139)S(0.025)T(0.025)CIT(0.005)K	0	0	0	382010	0	0
sp|Q14103|HNRPD_HUMAN	80	0.994985	128.52	S	IDASKNEEDEGHS(0.995)NS(0.502)S(0.503)PR	59365000	0	49364000	8170400	7647200	11425000
sp|Q14103|HNRPD_HUMAN	82	0.796607	175.56	S	IDASKNEEDEGHS(0.006)NS(0.797)S(0.197)PR	59365000	0	49364000	34913000	7647200	30006000
sp|Q14103|HNRPD_HUMAN	83	0.97206	428.05	S	IDASKNEEDEGHSNS(0.028)S(0.972)PR	102450000	0	107050000	0	7647200	11425000
sp|Q14123|PDE1C_HUMAN	469	0.814963	105.14	S	RS(0.184)S(0.815)LNS(0.001)ISSSDAK	484960	0	0	1644000	2601000	2792000
sp|Q14137|BOP1_HUMAN	126	1	157.91	S	IGDEYAEDS(1)S(1)DEEDIR	9345300	10555000	8781900	462240	0	1677500
sp|Q14137|BOP1_HUMAN	127	1	157.91	S	IGDEYAEDS(1)S(1)DEEDIR	9345300	10555000	8781900	462240	0	1677500
sp|Q14151|SAFB2_HUMAN	513	1	71.501	S	HHS(1)VEIK	0	0	0	0	215210	1858600
sp|Q14152|EIF3A_HUMAN	882	0.829797	96.143	S	LGDS(0.139)S(0.83)LS(0.031)R	977470	815030	1012600	396090	0	461590
sp|Q14153|FA53B_HUMAN	167	0.940507	40.715	S	S(0.013)S(0.013)S(0.941)FS(0.032)LPS(0.002)R	0	1319000	1214400	168720	194880	279190
sp|Q14155|ARHG7_HUMAN	694	0.999996	80.69	S	KPS(1)DEEFASR	3424200	1083300	2974500	4869100	6668800	6902100
sp|Q14155|ARHG7_HUMAN;sp|Q15052|ARHG6_HUMAN	488	1	118.04	S	MS(1)GFIYQGK	19922000	21543000	20759000	16957000	17427000	23922000
sp|Q14160|SCRIB_HUMAN	1220	1	137.09	S	NS(1)LESISSIDR	6633000	8269000	6564500	1818400	2628400	2811600
sp|Q14160|SCRIB_HUMAN	1475	1	67.519	S	VQS(1)PEPPAPER	1771600	1273100	1724300	0	1629700	1479600
sp|Q14162|SREC_HUMAN	606	0.895672	55.213	S	RS(0.104)S(0.896)GELSSPLR	0	438580	684880	0	1675600	1841600
sp|Q14185|DOCK1_HUMAN	1681	1	98.507	S	S(1)QDKLDKDDLEK	10368000	0	0	2574600	4009300	4339700
sp|Q14195|DPYL3_HUMAN	522	0.999641	106.32	S	GS(1)PTRPNPPVR	160130000	89940000	177230000	66000000	86472000	109040000
sp|Q14195|DPYL3_HUMAN	568	0.917519	71.379	S	SNIT(0.082)S(0.918)LS	0	517390	0	0	0	0
sp|Q14204|DYHC1_HUMAN	4368	0.998329	94.122	S	TDS(0.998)T(0.001)SDGRPAWMR	8053500	9400100	9673900	6467000	6076600	9222400
sp|Q14240|IF4A2_HUMAN	2	0.982085	68.657	S	S(0.982)GGS(0.018)ADYNR	691390	0	0	168710	0	0
sp|Q14240|IF4A2_HUMAN	5	0.962284	56.404	S	S(0.038)GGS(0.962)ADYNR	0	807920	0	0	0	0
sp|Q14247|SRC8_HUMAN	405	1	161.99	S	T(0.002)QT(0.998)PPVS(1)PAPQPTEER	26301000	22003000	20488000	7318500	7339600	9271000
sp|Q14247|SRC8_HUMAN	418	0.942007	143.46	S	LPS(0.058)S(0.942)PVYEDAASFK	4251300	4731800	3680800	1635100	2387600	3351900
sp|Q14247|SRC8_HUMAN	261	0.999924	49.929	S	LQLHES(1)QKDYK	1794700	272770	2020600	0	0	0
sp|Q14258|TRI25_HUMAN	100	0.791329	42.382	S	AS(0.209)APS(0.791)PNAQVACDHCLK	4051600	0	0	587540	0	0
sp|Q14315|FLNC_HUMAN	2624	0.927535	46.844	S	GS(0.047)S(0.928)Y(0.003)S(0.015)S(0.008)IPK	0	0	0	114480	134020	3723700
sp|Q14315|FLNC_HUMAN	2233	0.99998	65.842	S	LGS(1)FGS(0.979)IT(0.021)R	63718	81258	54680	1032400	1401300	1765100
sp|Q14315|FLNC_HUMAN	2236	0.979355	65.842	S	LGS(1)FGS(0.979)IT(0.021)R	63718	81258	54680	1032400	1401300	1765100
sp|Q14498|RBM39_HUMAN	136	1	186.9	S	DKS(1)PVREPIDNLTPEER	27466000	30385000	30922000	3463800	3518700	8024400
sp|Q14498|RBM39_HUMAN	97	0.996942	78.903	S	Y(0.003)RS(0.997)PYSGPK	2721400	4169000	2603800	357920	238340	398780
sp|Q14515|SPRL1_HUMAN	295	0.999994	110.38	S	HIQETEWQS(1)QEGK	927880	542950	986460	0	1011000	1114200
sp|Q14515|SPRL1_HUMAN	92	0.999603	77.192	S	SSS(1)QELGLK	890290	956630	0	0	5072900	5780000
sp|Q14562|DHX8_HUMAN	460	0.999155	41.399	S	QS(0.001)MDMS(0.999)PIK	990280	1158600	0	490220	536240	700040
sp|Q14573|ITPR3_HUMAN	1832	0.999486	101.89	S	VAS(0.999)FS(0.001)IPGSSSR	2783100	3657600	2870300	0	6838400	8502400
sp|Q14643|ITPR1_HUMAN	1598	1	112.5	S	RDS(1)VLAASR	10429000	4242400	8528300	26933000	37393000	37946000
sp|Q14644|RASA3_HUMAN	833	0.98218	70.1	S	QQSET(0.002)S(0.006)T(0.01)HS(0.982)I	1514700	723510	1457700	959930	0	0
sp|Q14669|TRIPC_HUMAN	991	0.999783	53.569	S	DDSLDLS(1)PQGR	0	0	281140	39958	0	0
sp|Q14669|TRIPC_HUMAN	312	0.992475	82.85	S	S(0.008)ES(0.992)PPAELPSLR	1611100	2342000	1932500	250730	273160	0
sp|Q14669|TRIPC_HUMAN	1016	0.992132	67.418	S	Y(0.008)S(0.992)PPRDDDKVDNQAK	0	0	7195300	1003100	0	1204500
sp|Q14677|EPN4_HUMAN	227	1	46.578	S	DREDS(1)PERCS(1)DS(1)DEEK	0	8919800	0	0	0	0
sp|Q14677|EPN4_HUMAN	232	1	46.578	S	DREDS(1)PERCS(1)DS(1)DEEK	0	8919800	0	0	0	0
sp|Q14677|EPN4_HUMAN	234	1	46.578	S	DREDS(1)PERCS(1)DS(1)DEEK	0	8919800	0	0	0	0
sp|Q14678|KANK1_HUMAN	325	0.909102	76.262	S	S(0.082)Y(0.009)S(0.909)AGNASQLEQLSR	0	0	468040	0	0	0
sp|Q14687|GSE1_HUMAN	826	0.999997	122.46	S	ERS(1)PS(0.978)PPT(0.022)IQSK	3301800	3133000	3076000	1411300	1622500	2124000
sp|Q14687|GSE1_HUMAN	828	0.998228	122.46	S	ERS(1)PS(0.998)PPT(0.002)IQSK	3301800	3133000	3076000	1411300	1622500	2124000
sp|Q14699|RFTN1_HUMAN	199	1	142.28	S	GDHAS(1)LENEKPGTGDVCSAPAGR	3681300	3913700	0	5104900	5150200	8359200
sp|Q14699|RFTN1_HUMAN	220	1	130.56	S	NQS(1)PEPSSGPR	10136000	3553600	9336300	16452000	12281000	30929000
sp|Q14739|LBR_HUMAN	99	0.996115	124.12	S	S(0.003)AS(0.996)AS(0.001)HQADIK	11234000	0	16364000	0	0	4848100
sp|Q14761|PTCA_HUMAN	99	0.89191	84.169	S	AELGS(0.892)T(0.108)DNDLER	6996900	8271600	8050000	1390900	0	2076900
sp|Q14764|MVP_HUMAN	445	1	64.04	S	S(1)LQPLAPR	1621500	1368000	1718000	0	0	1236400
sp|Q14767|LTBP2_HUMAN	250	0.993872	124.62	S	RS(0.006)S(0.994)AAGEGTLAR	8383900	26442000	9400200	0	1202600	1033300
sp|Q14789|GOGB1_HUMAN	2216	1	100.55	S	KFS(1)DAIQSK	1101500	920600	993080	1268300	1620300	1792200
sp|Q14839|CHD4_HUMAN	1535	0.883429	62.166	S	MS(0.001)QPGS(0.883)PS(0.115)PK	4318400	7789700	0	2356300	3227400	2794000
sp|Q14847|LASP1_HUMAN	146	0.999621	172.74	S	MGPSGGEGMEPERRDS(1)QDGSSYR	66134000	62917000	68253000	21006000	26241000	50898000
sp|Q14938|NFIX_HUMAN	265	0.999376	140.45	S	S(0.999)IT(0.001)S(0.988)PPS(0.004)T(0.005)S(0.001)T(0.001)TK	6978400	8642200	7793000	17448000	21373000	21090000
sp|Q14938|NFIX_HUMAN	268	0.987968	101.43	S	S(0.999)IT(0.001)S(0.988)PPS(0.004)T(0.005)S(0.001)T(0.001)TK	0	1646800	0	3329400	3556800	5678400
sp|Q14966|ZN638_HUMAN	1401	0.860976	91.867	S	AVIVS(0.139)S(0.861)PK	522200	685770	750340	85806	0	0
sp|Q14966|ZN638_HUMAN	508	0.998257	44.616	S	S(0.998)RS(0.998)PMHY(0.003)MYR	1643800	2010500	1838500	272630	269590	518390
sp|Q14966|ZN638_HUMAN	510	0.998257	44.616	S	S(0.998)RS(0.998)PMHY(0.003)MYR	1643800	2010500	1838500	272630	269590	518390
sp|Q14978|NOLC1_HUMAN	538	1	45.879	S	GS(1)PRPQAPK	0	0	0	0	0	0
sp|Q14980|NUMA1_HUMAN	1853	0.767378	83.862	S	ATS(0.096)S(0.767)T(0.132)QS(0.004)LAR	0	0	2352800	1107900	1306600	1334600
sp|Q14980|NUMA1_HUMAN	271	1	73.9	S	QAAS(1)PLEPK	1557300	1405800	1273000	2859500	3430000	3795800
sp|Q14980|NUMA1_HUMAN	1991	0.999933	50.425	S	RVS(1)LEPHQGPGTPESK	520940	567610	418690	0	2007100	0
sp|Q14980|NUMA1_HUMAN	1757	0.964662	173.21	S	TQPDGTSVPGEPAS(0.965)PIS(0.035)QR	16456000	20700000	20191000	10781000	12880000	18103000
sp|Q15019|SEPT2_HUMAN	218	0.999974	96.903	S	IYHLPDAES(1)DEDEDFKEQTR	0	3500100	1430600	311770	323810	4661400
sp|Q15020|SART3_HUMAN	10	0.962945	72.417	S	ATAAETS(0.018)AS(0.963)EPEAES(0.018)K	0	1168300	473120	124510	180740	232650
sp|Q15042|RB3GP_HUMAN	537	0.979386	123.36	S	KT(0.016)S(0.979)AS(0.004)DVT(0.001)NIYPGDAGK	2348300	2649500	2662900	0	394420	0
sp|Q15052|ARHG6_HUMAN	684	1	48.053	S	KDS(1)IPQVLLPEEEK	0	670430	546960	162570	256800	0
sp|Q15052|ARHG6_HUMAN	640	0.999996	72.958	S	KPS(1)EEEYVIR	2627600	2297200	2750300	1446000	2132700	0
sp|Q15054|DPOD3_HUMAN	307	0.964606	40.186	S	VALS(0.965)DDET(0.033)KET(0.002)ENMR	2812300	0	0	248830	372190	527540
sp|Q15057|ACAP2_HUMAN	384	0.937726	60.918	S	SSPS(0.002)T(0.039)GS(0.938)LDS(0.018)GNES(0.003)K	1619500	0	1693600	1443900	1634400	0
sp|Q15059|BRD3_HUMAN	263	0.988228	67.385	S	S(0.012)ES(0.988)PPPLSDPK	0	4405500	4397500	1421200	0	0
sp|Q15061|WDR43_HUMAN	77	1	77.062	S	LQAKES(1)PQR	4510800	0	2051800	0	21137	0
sp|Q15121|PEA15_HUMAN	116	1	103.31	S	QPS(1)EEEIIK	1141200	1356800	974690	188120	230470	544760
sp|Q15139|KPCD1_HUMAN	249	0.960472	49.097	S	S(0.03)NS(0.96)QS(0.008)Y(0.001)IGR	645390	366660	449050	0	817750	737640
sp|Q15139|KPCD1_HUMAN	237	0.991252	63.073	S	SPS(0.991)ES(0.008)FIGR	961210	1118900	1076000	364750	478050	547580
sp|Q15149|PLEC_HUMAN	1435	1	58.172	S	AQLEPVAS(1)PAK	0	0	0	3069600	3911800	4443100
sp|Q15149|PLEC_HUMAN	720	0.995518	151.55	S	SDEGQLS(0.996)PAT(0.004)R	8954300	6271200	8838200	20996000	26551000	27188000
sp|Q15149|PLEC_HUMAN	4613	0.999955	140.8	S	GYYS(1)PYSVS(0.284)GS(0.119)GS(0.17)T(0.422)AGS(0.004)R	5272000	6244300	2416800	162930	152330	410340
sp|Q15149|PLEC_HUMAN	4616	0.883203	79.022	S	GY(0.029)Y(0.105)S(0.823)PY(0.145)S(0.883)VS(0.612)GS(0.147)GS(0.124)T(0.114)AGS(0.019)R	0	960180	2042100	0	0	0
sp|Q15149|PLEC_HUMAN	4618	0.844986	99.891	S	GYY(0.001)S(0.999)PYS(0.001)VS(0.845)GS(0.147)GS(0.003)T(0.003)AGSR	1249400	960180	0	65850	74557	106800
sp|Q15149|PLEC_HUMAN	4622	0.768476	94.882	S	GYYSPYS(0.006)VS(0.034)GS(0.062)GS(0.768)T(0.397)AGS(0.732)R	1653600	1650300	0	0	796720	1523000
sp|Q15149|PLEC_HUMAN	4626	0.991352	146.3	S	GY(0.001)Y(0.017)S(0.685)PY(0.017)S(0.28)VSGSGS(0.001)T(0.008)AGS(0.991)R	1713200	5523200	4600100	179490	467600	3553300
sp|Q15149|PLEC_HUMAN	1732	1	44.309	S	S(1)LQEEHVAVAQLR	883050	987410	1201600	155060	205120	337400
sp|Q15149|PLEC_HUMAN	4382	0.840019	65.118	S	S(0.84)RS(0.636)S(0.637)S(0.838)VGS(0.036)S(0.004)S(0.004)S(0.004)Y(0.001)PISPAVSR	9221000	10797000	8404200	0	0	5105600
sp|Q15149|PLEC_HUMAN	4386	0.983539	198.05	S	S(0.008)S(0.008)S(0.984)VGSSSSYPISPAVSR	48788000	2604200	45321000	70526000	93585000	95533000
sp|Q15149|PLEC_HUMAN	4389	0.999032	169.72	S	S(0.055)S(0.08)S(0.865)VGS(0.999)S(0.001)SSYPISPAVSR	26138000	25462000	19882000	34633000	32395000	43767000
sp|Q15149|PLEC_HUMAN	4396	0.998303	198.05	S	S(0.055)S(0.079)S(0.866)VGSSSSYPIS(0.998)PAVS(0.001)R	14935000	17088000	13988000	12504000	2316500	15649000
sp|Q15154|PCM1_HUMAN	65	0.994233	83.499	S	VTNDIS(0.994)PES(0.005)S(0.001)PGVGR	2401600	1630000	2350800	583300	0	173430
sp|Q15154|PCM1_HUMAN	68	0.885318	55.841	S	VT(0.005)NDIS(0.991)PES(0.885)S(0.119)PGVGR	690380	0	694310	134580	0	173430
sp|Q15185|TEBP_HUMAN	113	0.99904	58.32	S	DWEDDS(0.999)DEDMS(0.001)NFDR	0	0	0	0	0	0
sp|Q15276|RABE1_HUMAN	407	0.983765	108.63	S	AQS(0.984)T(0.016)DSLGTSGSLQSK	3844200	3604200	1139200	691900	333900	1172600
sp|Q15276|RABE1_HUMAN	410	0.91923	87.148	S	AQS(0.948)T(0.109)DS(0.919)LGT(0.019)S(0.003)GSLQSK	1275600	1355400	1139200	308790	333900	458220
sp|Q15287|RNPS1_HUMAN	251	1	69.423	S	RFS(1)PPRR	14073000	32900000	13838000	5788400	9430700	23180000
sp|Q15311|RBP1_HUMAN	92	0.981313	46.178	S	RT(0.001)EGY(0.001)AAFQEDS(0.981)S(0.981)GDEAES(0.027)PS(0.009)K	0	3446200	2546400	0	139200	196030
sp|Q15311|RBP1_HUMAN	93	0.981313	46.178	S	RT(0.001)EGY(0.001)AAFQEDS(0.981)S(0.981)GDEAES(0.027)PS(0.009)K	0	3446200	2546400	0	139200	196030
sp|Q15311|RBP1_HUMAN	29	0.973751	136.38	S	TPS(0.974)S(0.026)EEISPTK	3405000	3399900	3793600	328350	477330	462380
sp|Q6P1M3|L2GL2_HUMAN	653	1	79.906	S	SLRQS(1)FR	980570	651810	833830	478350	760250	675750
sp|Q15388|TOM20_HUMAN	135	1	141.73	S	IVS(1)AQS(1)LAEDDVE	7567900	7737700	6868800	582760	702540	1090000
sp|Q15388|TOM20_HUMAN	138	1	59.607	S	IVS(1)AQS(1)LAEDDVE	5016200	4999000	4441800	412650	463080	673610
sp|Q15391|P2Y14_HUMAN	323	1	51.268	S	AQNDLDIS(1)R	0	0	0	0	2243500	2765800
sp|Q15417|CNN3_HUMAN	323	0.995213	54.471	S	DYQY(0.005)S(0.995)DQGIDY	2735800	3400000	2359200	1096400	0	0
sp|Q15424|SAFB1_HUMAN	383	0.96153	119.37	S	ESS(0.001)T(0.011)S(0.028)EGADQKMS(0.962)S(0.998)PEDDS(0.001)DTKR	0	20350000	0	0	0	0
sp|Q15424|SAFB1_HUMAN	384	0.997666	119.37	S	ESS(0.001)T(0.011)S(0.028)EGADQKMS(0.962)S(0.998)PEDDS(0.001)DTKR	0	20350000	0	0	0	0
sp|Q15424|SAFB1_HUMAN	601	1	92.611	S	S(1)VVS(1)FDKVK	1629400	2040200	1643600	0	0	927920
sp|Q15424|SAFB1_HUMAN	604	1	104.43	S	S(1)VVS(1)FDKVK	3043700	3718300	3269100	0	0	1669600
sp|Q15435|PP1R7_HUMAN	12	1	92.939	S	GAGQQQS(1)QEMMEVDR	1817700	1639300	1750600	0	0	0
sp|Q15435|PP1R7_HUMAN	24	1	76.586	S	RVES(1)EES(1)GDEEGKK	4448300	0	4678200	0	0	0
sp|Q15435|PP1R7_HUMAN	27	1	76.586	S	RVES(1)EES(1)GDEEGKK	4448300	0	4678200	0	0	0
sp|Q15477|SKIV2_HUMAN	256	0.998827	113.69	S	AS(0.001)S(0.999)LEDLVLK	5853700	6154700	5784500	1492900	2466200	3769600
sp|Q15637|SF01_HUMAN	80	0.999944	113.23	S	TGDLGIPPNPEDRS(1)PS(0.999)PEPIYNS(0.001)EGK	22643000	20322000	14008000	0	0	3601900
sp|Q15637|SF01_HUMAN	82	0.999803	113.23	S	S(1)PS(1)PEPIYNSEGK	22643000	20322000	14008000	0	0	3601900
sp|Q15642|CIP4_HUMAN	296	0.999991	113.17	S	APS(1)DS(0.026)S(0.971)LGT(0.003)PSDGRPELR	12273000	16053000	15452000	7777500	7617300	10567000
sp|Q15642|CIP4_HUMAN	299	0.971136	113.17	S	APS(1)DS(0.026)S(0.971)LGT(0.003)PSDGRPELR	5852800	7864700	7290700	3761100	3466200	4354700
sp|Q15648|MED1_HUMAN	1479	0.997607	72.951	S	SYQNS(0.998)PS(0.115)S(0.884)DDGIRPLPEYS(0.001)T(0.001)EK	2953000	0	2708100	0	0	0
sp|Q15648|MED1_HUMAN	1482	0.88433	72.951	S	SYQNS(0.998)PS(0.115)S(0.884)DDGIRPLPEYS(0.001)T(0.001)EK	2953000	0	2708100	0	0	0
sp|Q15696|U2AFM_HUMAN	349	0.999553	52.49	S	DIYLS(1)PDR	1103100	1368800	1162900	528890	618380	787610
sp|Q15700|DLG2_HUMAN	414	1	48.561	S	AVS(1)LEGEPR	0	664110	711630	0	0	0
sp|Q15746|MYLK_HUMAN	305	0.999995	76.655	S	GGS(1)PPWAANSQPQPPR	401990	578200	474140	501120	392570	584080
sp|Q15746|MYLK_HUMAN	1772	0.781901	46.514	S	KS(0.782)S(0.201)T(0.009)GS(0.008)PTSPLNAEK	5919400	0	7069300	0	0	15749000
sp|Q15746|MYLK_HUMAN	1773	0.999314	239.43	S	KS(0.001)S(0.999)TGSPTSPLNAEK	20095000	17558000	14252000	28834000	34624000	42952000
sp|Q15746|MYLK_HUMAN	1776	0.991605	87.566	S	KS(0.086)S(0.724)T(0.197)GS(0.992)PT(0.212)S(0.79)PLNAEK	6428100	6223500	0	6010800	4451700	5891300
sp|Q15746|MYLK_HUMAN	1779	0.921707	239.43	S	KSS(0.997)T(0.002)GSPT(0.078)S(0.922)PLNAEK	12036000	9747300	9378900	14232000	6239600	23393000
sp|Q15746|MYLK_HUMAN	947	1	44.311	S	KVHS(1)PQQVDFR	0	0	1420500	582560	0	0
sp|Q15746|MYLK_HUMAN	1061	0.999988	59.84	S	PDENLKS(1)ASK	22834000	17356000	19314000	6426700	49617000	5919600
sp|Q15751|HERC1_HUMAN	1491	0.995085	67.726	S	S(0.002)ES(0.995)LT(0.003)AESR	2103000	1420800	1832700	496490	655540	685220
sp|Q15759|MK11_HUMAN	271	0.997718	64.567	S	DLS(0.998)S(0.002)IFR	2032400	0	2093100	129950	236600	307520
sp|Q15785|TOM34_HUMAN	186	1	61.435	S	NRVPS(1)AGDVEK	1319300	781040	952700	244570	0	307580
sp|Q15811|ITSN1_HUMAN	978	0.933917	86.497	S	S(0.033)T(0.033)S(0.934)MDSGSSESPASLK	1807200	1744800	2298400	315200	1419100	1641000
sp|Q15836|VAMP3_HUMAN	44	1	135.6	S	DQKLS(1)ELDDR	1714300	1568500	1514700	2985000	3417600	4271600
sp|Q15836|VAMP3_HUMAN	11	0.847981	109	S	STGPTAAT(0.152)GS(0.848)NRR	1925800	0	0	0	4558100	3032200
sp|Q15884|F1892_HUMAN	275	0.953288	58.09	S	S(0.047)KS(0.953)DPVLHPSEER	474650	0	399430	0	1160800	1621700
sp|Q15942|ZYX_HUMAN	281	1	87.647	S	FS(1)PGAPGGSGSQPNQK	0	1743000	1878800	0	0	3983100
sp|Q15942|ZYX_HUMAN	267	0.999936	86.67	S	FS(1)PVTPK	3335200	3998300	3592000	7123900	9400600	10173000
sp|Q15942|ZYX_HUMAN	344	1	122.33	S	S(1)PGAPGPLTLK	8947400	12863000	10001000	26509000	25962000	34770000
sp|Q16186|ADRM1_HUMAN	405	1	61.11	S	DKKDEEEDMS(1)LD	1522300	1340300	1254900	389550	677660	1108000
sp|Q16204|CCDC6_HUMAN	240	1	84.842	S	LDQPVS(1)APPS(1)PR	6252200	7116400	6503100	4339800	4498200	5604600
sp|Q16204|CCDC6_HUMAN	244	1	84.842	S	LDQPVS(1)APPS(1)PR	7634900	8670900	7686000	24535000	27568000	5604600
sp|Q16513|PKN2_HUMAN	583	0.899966	105.19	S	AS(0.1)S(0.9)LGEIDESSELR	2981200	3950600	3150800	603130	0	1364000
sp|Q16514|TAF12_HUMAN	51	0.999982	51.276	S	LS(1)PENNQVLTK	2280400	2404400	2532400	1395900	1591200	1883900
sp|Q16543|CDC37_HUMAN	377	0.999999	60.518	S	TGDEKDVS(1)V	1143200	880600	1127900	490320	0	667920
sp|Q16566|KCC4_HUMAN	360	1	47.915	S	DPS(1)PIQDGNEDMK	0	630830	712780	0	0	0
sp|Q16625|OCLN_HUMAN	302	0.99999	68.82	S	NVS(1)AGT(1)QDVPSPPSDYVER	282540	252400	208520	1070400	1357500	1900800
sp|Q16625|OCLN_HUMAN	313	0.996965	99.663	S	NVSAGTQDVPS(0.002)PPS(0.997)DY(0.001)VER	143430	338410	229890	2049200	2356200	4352700
sp|Q16629|SRSF7_HUMAN	231	1	88.803	S	S(1)AS(1)PERMD	19852000	39664000	17568000	11315000	9990200	8194500
sp|Q16629|SRSF7_HUMAN	233	1	88.803	S	S(1)AS(1)PERMD	20910000	39664000	18601000	13493000	13356000	12580000
sp|Q16629|SRSF7_HUMAN	192	0.999991	104.2	S	YFQS(1)PS(1)R	5625400	5324300	5883000	2648300	1739500	3333300
sp|Q16629|SRSF7_HUMAN	194	0.999995	71.501	S	YFQS(1)PS(1)R	4108400	3872600	4306700	2819200	1772900	3174800
sp|Q16643|DREB_HUMAN	142	0.999844	126.24	S	LSS(1)PVLHR	17425000	14924000	16050000	18956000	25553000	27912000
sp|Q16643|DREB_HUMAN	339	0.997971	182.15	S	S(0.002)PS(0.998)DSSTASTPVAEQIER	3103800	3219800	3318000	2523200	3073300	4696000
sp|Q16666|IF16_HUMAN	106	0.987503	116.87	S	EVDAT(0.007)S(0.988)PAPS(0.004)T(0.001)SSTVK	4616600	3271300	3900400	1541400	1858900	2085700
sp|Q16666|IF16_HUMAN	153	0.99965	158.44	S	VSEEQTQPPS(1)PAGAGMSTAMGR	7969200	8053700	6545800	1013400	1258200	0
sp|Q16822|PCKGM_HUMAN	304	0.999998	57.019	S	YVAAAFPS(1)ACGK	0	721120	642430	235120	334690	0
sp|Q16851|UGPA_HUMAN	13	0.998593	44.765	S	AMS(0.999)QDGAS(0.001)QFQEVIR	186140	520810	191900	0	0	0
sp|Q16875|F263_HUMAN	461	0.800329	57.525	S	RNS(0.8)VT(0.2)PLASPEPTK	1041500	0	0	0	0	0
sp|Q16891|MIC60_HUMAN	507	1	48.229	S	S(1)EFEQNLS(1)EK	0	0	0	0	0	0
sp|Q16891|MIC60_HUMAN	514	1	48.229	S	S(1)EFEQNLS(1)EK	0	0	0	0	0	0
sp|Q1KMD3|HNRL2_HUMAN	185	0.998124	178.91	S	AAEEQGDDQDS(0.998)EKS(0.002)KPAGSDGER	17082000	0	1924600	0	0	29446000
sp|Q1KMD3|HNRL2_HUMAN	161	1	209.85	S	REEDEPEERS(1)GDET(1)PGS(1)EVPGDK	200030000	175690000	200840000	69689000	81173000	88853000
sp|Q1KMD3|HNRL2_HUMAN	168	1	94.532	S	REEDEPEERS(1)GDET(1)PGS(1)EVPGDK	10846000	10042000	5030600	780650	2976600	2496200
sp|Q29RF7|PDS5A_HUMAN	1305	1	69.331	S	AAVGQES(1)PGGLEAGNAK	0	1990600	2142000	0	165670	213530
sp|Q2M1Z3|RHG31_HUMAN	629	0.940221	73.887	S	EAGEMES(0.001)S(0.029)T(0.029)LQES(0.94)PR	0	500010	0	0	836760	1231100
sp|Q2M1Z3|RHG31_HUMAN	863	0.856842	43.282	S	GCGFPS(0.857)PT(0.143)R	0	325950	666010	0	538870	845820
sp|Q2M1Z3|RHG31_HUMAN	954	0.994505	100.38	S	QSHS(0.995)LDS(0.005)KPTVK	0	0	0	0	1460500	3000800
sp|Q2M1Z3|RHG31_HUMAN	1178	0.999828	59.673	S	RNS(1)APVSVSAVR	0	1034500	931960	0	1850300	2056800
sp|Q2M2I8|AAK1_HUMAN	623	0.750525	137.95	S	VGSLT(1)PPS(0.751)S(0.249)PK	9861500	11724000	10683000	3609000	3789300	4491900
sp|Q2TAL5|SMTL2_HUMAN	344	0.984423	53.252	S	S(0.015)QS(0.984)FGVASASSIK	0	0	202530	0	322660	625220
sp|Q2VPK5|CTU2_HUMAN	508	0.999843	73.466	S	DCLIEDS(1)DDEAGQS	2102600	2409400	0	194760	0	290840
sp|Q3KQU3|MA7D1_HUMAN	446	0.995942	44.203	S	QS(0.004)LPAS(0.996)PR	516620	400960	404720	0	0	0
sp|Q3KQU3|MA7D1_HUMAN	112	0.819	49.993	S	RS(0.819)S(0.373)QPS(0.403)PT(0.403)AVPAS(0.001)DSPPTK	0	16499000	0	0	0	4748800
sp|Q3KQU3|MA7D1_HUMAN	113	0.878564	87.49	S	RS(0.126)S(0.879)QPS(0.974)PT(0.022)AVPASDSPPTK	16420000	16499000	15494000	8245700	4349800	0
sp|Q3KQU3|MA7D1_HUMAN	116	0.976286	87.49	S	RS(0.525)S(0.483)QPS(0.976)PT(0.015)AVPAS(0.001)DSPPTK	16420000	16499000	15494000	4101500	0	0
sp|Q3YBM2|T176B_HUMAN	245	0.959712	44.5	S	NLCGQS(0.02)S(0.02)QPLNEEGS(0.96)EKR	1828600	1712100	2105000	0	434520	750550
sp|Q49A26|GLYR1_HUMAN	130	0.999999	161.19	S	KLS(1)LSEGK	21536000	13852000	19936000	21127000	34564000	32578000
sp|Q4G0F5|VP26B_HUMAN	304	0.981443	107.65	S	S(0.019)MS(0.981)HQAAIASQR	6253700	2293900	6258200	976510	1115900	1324700
sp|Q4G0J3|LARP7_HUMAN	337	0.999977	65.951	S	DIEIS(1)T(1)EEEKDTGDLK	0	5540100	0	0	0	616580
sp|Q4G0J3|LARP7_HUMAN	298	0.956145	99.392	S	KRS(0.956)S(0.58)S(0.464)EDAESLAPR	32495000	26488000	28283000	5689100	6073500	7548200
sp|Q4G0J3|LARP7_HUMAN	299	0.790513	99.392	S	KRS(0.889)S(0.791)S(0.32)EDAESLAPR	32495000	26488000	28283000	5689100	6073500	7548200
sp|Q4G0J3|LARP7_HUMAN	258	0.907325	205.88	S	SRPT(0.093)S(0.907)EGS(0.997)DIES(0.002)T(0.001)EPQK	32627000	29423000	33621000	3178400	3542500	4406900
sp|Q4G0J3|LARP7_HUMAN	261	0.999545	205.88	S	SRPT(0.124)S(0.876)EGS(1)DIESTEPQK	52010000	35688000	52663000	3178400	6099100	6899100
sp|Q4KMQ2|ANO6_HUMAN	909	1	49.049	S	MIEAVDNNLRPKS(1)E	432430	310540	617220	1645300	2370200	2797700
sp|Q4KMQ2|ANO6_HUMAN	256	0.999999	111.12	S	RQS(1)EDPSCPNER	0	0	0	3056600	3959400	4850700
sp|Q4L180|FIL1L_HUMAN	791	1	105.66	S	RIS(1)DPQVFSK	1835300	2460900	2229400	2726700	3731500	5303200
sp|Q4L180|FIL1L_HUMAN	1049	0.99997	284.74	S	SNS(1)NSSSVITTEDNK	4668900	3636800	4412500	6699400	7319600	8509500
sp|Q4VCS5|AMOT_HUMAN	4	0.999993	50.079	S	MRNS(1)EEQPS(0.68)GGT(0.68)T(0.64)VLQR	3425100	1486800	2111300	0	0	2101400
sp|Q4VX76|SYTL3_HUMAN	231	0.999393	132.97	S	SQS(0.999)DTAVNVTTR	3815000	3769700	3705500	816000	1161000	1059000
sp|Q52LW3|RHG29_HUMAN	357	0.783366	122.46	S	AEEEHLS(0.001)S(0.215)S(0.783)GGLAK	0	0	0	1838600	0	5262300
sp|Q53EL6|PDCD4_HUMAN	76	0.984627	84.975	S	DS(0.001)GRGDS(0.985)VS(0.014)DSGSDALR	2877100	0	3077900	0	0	0
sp|Q53EL6|PDCD4_HUMAN	457	1	85.355	S	FVS(1)EGDGGR	11428000	7739600	13472000	7658400	9244300	8681300
sp|Q53EL6|PDCD4_HUMAN	94	0.766139	75.566	S	SGLTVPT(0.234)S(0.766)PK	11698000	13420000	12751000	2402400	2897500	3640400
sp|Q53EP0|FND3B_HUMAN	208	0.995116	52.247	S	LNS(0.995)PPS(0.002)S(0.002)IYK	662500	754150	696220	232590	224490	331350
sp|Q53EU6|GPAT3_HUMAN	68	0.999954	82.171	S	NSAS(1)VGIIQR	1420500	1674300	1728600	0	0	1365600
sp|Q53GS9|SNUT2_HUMAN	82	1	120.92	S	EVDEDS(1)EPEREVR	5478300	5997900	4682800	146210	2400100	3020600
sp|Q53H47|SETMR_HUMAN	508	1	43.991	S	S(1)AQWLDQEEAPK	430780	469360	379470	255270	247130	388690
sp|Q53SF7|COBL1_HUMAN	256	0.904902	57.328	S	DQT(0.096)AS(0.905)APAT(1)PLVNK	2690400	3182000	0	260660	0	0
sp|Q53SF7|COBL1_HUMAN	326	0.999904	125.73	S	SMS(1)VDETDKSPCEAGR	5644800	5049700	6719300	1448700	2508300	3009900
sp|Q53T59|H1BP3_HUMAN	139	0.999925	45.879	S	S(1)PGAAGLTSR	640510	467960	570290	170000	186860	244300
sp|Q53TN4|CYBR1_HUMAN	248	1	158.57	S	GS(1)MPAYSGNNMDKS(0.957)DS(0.043)ELNSEVAAR	6884200	859690	6014500	27415000	34631000	50219000
sp|Q53TN4|CYBR1_HUMAN	260	0.993817	158.57	S	GS(1)MPAYS(0.001)GNNMDKS(0.994)DS(0.005)ELNSEVAAR	4166100	10871000	5627100	12865000	7445600	25650000
sp|Q53TN4|CYBR1_HUMAN	266	0.999986	79.492	S	SDSELNS(1)EVAAR	216410	183830	144630	812100	1234800	1388400
sp|Q53TN4|CYBR1_HUMAN	284	0.793418	220.32	S	NLALDEAGQRS(0.793)T(0.207)M	4449300	4989600	4778500	16476000	20980000	0
sp|Q58WW2|DCAF6_HUMAN	336	0.99024	44.616	S	DGEQS(0.99)PNVS(0.01)LMQR	1242600	1239200	1107000	231690	212810	377470
sp|Q58WW2|DCAF6_HUMAN	657	0.991312	53.967	S	DS(0.016)ALQDT(0.993)DDS(0.991)DDDPVLIPGAR	1856300	2341800	1927300	19915	321810	0
sp|Q5BKZ1|ZN326_HUMAN	270	0.847846	95.477	S	ISLS(0.047)KS(0.848)PT(0.105)K	0	1969700	0	809770	944580	1157300
sp|Q5JRA6|TGO1_HUMAN	1906	0.994483	40.756	S	DEPPPAS(0.001)QS(0.001)T(0.001)S(0.001)QDCS(0.001)QALKQS(0.994)P	2872800	0	0	375470	542320	512390
sp|Q5JSH3|WDR44_HUMAN	403	0.956619	72.707	S	EYVS(0.004)NDAAQS(0.957)DDEEKLQS(0.039)QPTDTDGGR	14304000	15996000	12278000	0	0	5751600
sp|Q5JSH3|WDR44_HUMAN	50	1	83.045	S	VGNES(1)PVQELK	0	3159300	2916600	641940	0	1050100
sp|Q5JSH3|WDR44_HUMAN	561	0.969087	53.995	S	VS(0.969)PS(0.031)PSQESLSSSK	2234000	2151300	0	641920	635860	598820
sp|Q5JSP0|FGD3_HUMAN	446	0.999949	48.423	S	S(1)LELQTR	505990	567440	594240	75834	0	0
sp|Q5JTD0|TJAP1_HUMAN	300	1	49.31	S	GS(1)PEEELPLPAFEK	0	823670	0	0	0	645770
sp|Q5JTD0|TJAP1_HUMAN	545	0.944601	83.54	S	KDS(0.945)LT(0.055)QAQEQGNLLN	3151900	3855900	2964000	319400	403450	0
sp|Q5JTV8|TOIP1_HUMAN	154	0.999836	89.634	S	GLRDS(1)HS(1)S(1)EEDEASSQTDLSQTISK	2573300	2641200	2290300	1960100	3317600	5834600
sp|Q5JTV8|TOIP1_HUMAN	156	0.999836	148.49	S	GLRDS(1)HS(1)S(1)EEDEASSQTDLSQTISK	6390400	7620300	5796200	151720	310210	1162800
sp|Q5JTV8|TOIP1_HUMAN	157	0.999836	148.49	S	GLRDS(1)HS(1)S(1)EEDEASSQTDLSQTISK	7917800	9624600	5796200	555350	701970	1162800
sp|Q5JTV8|TOIP1_HUMAN	315	0.979092	167.89	S	SELGNQS(0.979)PS(0.017)T(0.003)S(0.001)SR	0	0	2245100	2479100	3195500	2972200
sp|Q5SNT2|TM201_HUMAN	441	0.805238	50.207	S	RT(0.131)S(0.805)PS(0.049)S(0.014)LPGR	2304200	0	1982100	1712400	2395500	2200600
sp|Q5SRE5|NU188_HUMAN	1709	0.825956	53.278	S	GAPS(0.13)S(0.826)PAT(0.044)GVLPS(0.999)PQGK	0	0	0	0	410220	798720
sp|Q5SRE5|NU188_HUMAN	1717	0.999427	53.278	S	GAPS(0.13)S(0.826)PAT(0.044)GVLPS(0.999)PQGK	0	0	0	0	0	798720
sp|Q5SW79|CE170_HUMAN	1165	0.983574	76.143	S	S(0.984)DS(0.016)EATISR	783130	303100	785140	0	0	0
sp|Q5T011|SZT2_HUMAN	1642	0.938781	46.158	S	S(0.014)T(0.014)S(0.939)ES(0.026)S(0.005)AS(0.001)FPR	0	402870	0	0	0	0
sp|Q5T0N5|FBP1L_HUMAN	501	0.999843	107.07	S	ES(1)PEGSYTDDANQEVR	1672600	1725300	1757100	131960	0	235200
sp|Q5T0N5|FBP1L_HUMAN	295	0.999911	105.65	S	TIS(1)DGTISASK	19336000	20302000	20833000	2002700	2126700	0
sp|Q5T1M5|FKB15_HUMAN	619	1	105.14	S	NNS(1)LQTATENTQAR	2730400	1965600	2385900	953800	1401200	1695200
sp|Q5T1M5|FKB15_HUMAN	956	0.999958	161.48	S	RPS(1)QEQSASASSGQPQAPLNR	105780000	78783000	86426000	39796000	42409000	55730000
sp|Q5T1M5|FKB15_HUMAN	1164	0.99871	133.98	S	S(0.392)S(0.609)LS(0.999)GDEEDELFK	22818000	23738000	646730	364390	2959700	4900300
sp|Q5T200|ZC3HD_HUMAN	643	0.846984	90.614	S	DQRPS(0.153)S(0.847)PIR	972240	3621200	797540	0	0	470600
sp|Q5T200|ZC3HD_HUMAN	845	0.999377	59.539	S	EHS(0.999)PDS(0.985)DAY(0.019)NS(0.997)GDDKNEK	7710400	4301300	6807200	977180	964580	1377700
sp|Q5T200|ZC3HD_HUMAN	848	0.984777	59.539	S	EHS(0.999)PDS(0.985)DAY(0.019)NS(0.997)GDDKNEK	7710400	4301300	6807200	977180	964580	1377700
sp|Q5T200|ZC3HD_HUMAN	853	0.997119	59.539	S	EHS(0.999)PDS(0.985)DAY(0.019)NS(0.997)GDDKNEK	7710400	4301300	6807200	977180	964580	1377700
sp|Q5T200|ZC3HD_HUMAN	198	1	86.014	S	KEVS(1)PEVVR	0	0	0	685900	1108400	1188100
sp|Q5T200|ZC3HD_HUMAN	238	0.972835	48.704	S	KT(0.024)S(0.973)AVS(0.535)S(0.468)PLLDQQR	553490	572970	586610	225220	243550	375310
sp|Q5T200|ZC3HD_HUMAN	242	0.852282	90.926	S	TSAVS(0.148)S(0.852)PLLDQQR	0	909820	0	90506	111670	175720
sp|Q5T200|ZC3HD_HUMAN	77	0.999995	111.86	S	S(1)PERPTGDLR	9091700	2127200	7519000	2690400	3422100	3679500
sp|Q5T200|ZC3HD_HUMAN	370	0.998293	67.866	S	S(0.998)AS(0.988)PY(0.013)PS(0.001)HS(0.009)LS(0.53)S(0.46)PQR	6674400	8427700	9750100	1592400	1564600	1162700
sp|Q5T200|ZC3HD_HUMAN	372	0.99167	67.866	S	S(0.996)AS(0.992)PY(0.011)PS(0.002)HS(0.035)LS(0.512)S(0.451)PQR	6674400	8427700	9750100	1592400	1564600	1162700
sp|Q5T200|ZC3HD_HUMAN	207	0.997672	60.55	S	S(0.002)KLS(0.998)PS(0.985)PS(0.015)LRK	11216000	10791000	10845000	0	2809400	2838800
sp|Q5T200|ZC3HD_HUMAN	209	0.985134	60.55	S	S(0.002)KLS(0.998)PS(0.985)PS(0.015)LRK	11216000	10791000	9485700	0	2809400	2838800
sp|Q5T200|ZC3HD_HUMAN	875	0.972214	43.282	S	S(0.972)LS(0.978)PS(0.047)HLT(0.003)EDR	1454100	0	0	0	0	0
sp|Q5T200|ZC3HD_HUMAN	877	0.988208	84.289	S	S(0.01)LS(0.988)PS(0.001)HLTEDR	5701800	4385000	4569100	887110	1371400	1755500
sp|Q5T200|ZC3HD_HUMAN	318	0.998529	90.464	S	S(0.001)T(0.001)S(0.999)PAGQHHS(0.96)PIS(0.019)S(0.021)R	17508000	16128000	12641000	3599500	4913500	7304900
sp|Q5T200|ZC3HD_HUMAN	325	0.960189	90.464	S	S(0.004)T(0.005)S(0.991)PAGQHHS(0.96)PIS(0.033)S(0.007)R	17508000	16128000	12641000	3599500	4913500	7304900
sp|Q5T200|ZC3HD_HUMAN	265	1	73.848	S	T(1)PS(1)PPPPIPEDIALGK	2280300	2040700	2045700	0	213140	184380
sp|Q5T200|ZC3HD_HUMAN	356	0.996383	58.37	S	T(1)PS(0.996)PS(0.004)YQR	2397200	2046500	2244700	556070	561150	789130
sp|Q5T3F8|CSCL2_HUMAN	111	0.992481	109.84	S	LT(0.007)S(0.992)VS(0.146)S(0.771)S(0.083)VDFDQR	642890	915880	519590	1411800	1445600	1754900
sp|Q5T3F8|CSCL2_HUMAN	114	0.770503	109.84	S	LT(0.007)S(0.992)VS(0.146)S(0.771)S(0.083)VDFDQR	642890	915880	0	1411800	1445600	1754900
sp|Q5T4S7|UBR4_HUMAN	2719	0.922169	163.84	S	HVTLPS(0.078)S(0.922)PR	6553500	7168300	0	1168800	2146000	2347000
sp|Q5T4S7|UBR4_HUMAN	2722	0.867005	48.388	S	HVT(0.058)LPS(0.591)S(0.616)PRS(0.867)NT(0.867)PMGDKDDDDDDDADEK	3811300	4189800	0	0	551160	781400
sp|Q5T5C0|STXB5_HUMAN	782	0.915096	56.514	S	S(0.01)S(0.011)S(0.915)VT(0.153)S(0.908)IDKES(0.002)R	3349300	2917200	3384800	0	1739900	1097200
sp|Q5T5C0|STXB5_HUMAN	785	0.907865	56.514	S	S(0.01)S(0.011)S(0.915)VT(0.153)S(0.908)IDKES(0.002)R	3349300	0	3384800	0	1739900	1097200
sp|Q5T7W0|ZN618_HUMAN	429	1	49.3	S	S(1)PPAVVEEK	1553600	1804000	1616300	0	1323800	0
sp|Q5T8P6|RBM26_HUMAN	127	0.999502	105.13	S	LNHS(1)PPQSSSR	8123900	0	5262000	0	1592900	2210800
sp|Q5T8P6|RBM26_HUMAN	518	0.993764	52.278	S	T(0.006)NS(0.994)PGFQK	853770	0	844100	119420	146500	0
sp|Q5TAQ9|DCAF8_HUMAN	99	1	114.15	S	VHDRS(1)EEEEEEEEEEEEEQPR	2787000	2971900	3169800	416310	594090	2416600
sp|Q5TBA9|FRY_HUMAN	2510	0.97783	44.616	S	QLS(0.056)GS(0.45)T(0.516)PS(0.978)LNK	0	0	0	0	1525000	2045800
sp|Q5TBA9|FRY_HUMAN	1983	0.999982	71.379	S	SFS(1)VPKK	0	0	0	0	0	0
sp|Q5TCZ1|SPD2A_HUMAN	1038	0.969104	41.092	S	AAS(0.969)QGS(0.026)DS(0.005)PLLPAQR	0	1195500	883200	0	200800	203560
sp|Q5TCZ1|SPD2A_HUMAN	547	0.936326	103.04	S	EAEEGPTGAS(0.016)ES(0.048)QDS(0.936)PR	1325600	1445700	1510000	0	628360	646670
sp|Q5TCZ1|SPD2A_HUMAN	1002	0.982477	56.225	S	NES(0.982)LT(0.017)ATDGLR	0	478990	403760	0	0	0
sp|Q5TGY3|AHDC1_HUMAN	1399	0.993015	62.891	S	AY(0.005)S(0.993)PT(0.186)CS(0.726)PT(0.089)LGFK	1308900	1105500	1005200	0	0	0
sp|Q5TH69|BIG3_HUMAN	632	0.830407	78.088	S	SDVS(0.004)DIGS(0.83)DNCS(0.165)LADEEQTPR	1050900	1684100	0	0	0	164670
sp|Q5TH69|BIG3_HUMAN	2100	0.774482	52.265	S	S(0.359)GS(0.47)T(0.264)GS(0.774)S(0.128)LS(0.004)VSVR	751910	885240	931040	76364	53707	0
sp|Q5THJ4|VP13D_HUMAN	1765	0.814399	48.759	S	EVQDKDY(0.009)PLT(0.991)PPPS(0.814)PT(0.186)VDEPK	1709500	0	1779100	0	698330	0
sp|Q5THJ4|VP13D_HUMAN	2435	0.927608	48.044	S	NS(0.017)S(0.928)S(0.053)ES(0.002)AIVPK	1736100	0	1611400	439550	0	550320
sp|Q5TZA2|CROCC_HUMAN	1451	1	55.763	S	APS(1)PAPRPVPGS(1)PAR	507030	531050	402270	0	1061900	1198800
sp|Q5TZA2|CROCC_HUMAN	1460	1	55.763	S	PVPGS(1)PAR	912930	531050	785800	1858400	3879700	3911000
sp|Q5TZA2|CROCC_HUMAN	494	0.998522	48.704	S	GLS(0.359)GQRT(0.642)PS(0.999)PPR	2804300	2015100	2037800	5117100	0	5811600
sp|Q5U651|RAIN_HUMAN	292	0.999384	60.348	S	AAS(0.999)GGAALAS(0.001)PGPGTGSGAPAGSGGK	139630	0	182630	952080	1059600	1196300
sp|Q5U651|RAIN_HUMAN	962	0.999945	101.54	S	HGPPVATS(1)P	0	0	0	0	0	0
sp|Q5U651|RAIN_HUMAN	328	0.998296	70.488	S	S(0.002)VS(0.998)ELS(1)LQGR	95681	115690	0	1096900	1120100	1424400
sp|Q5U651|RAIN_HUMAN	331	0.999996	70.488	S	S(0.002)VS(0.998)ELS(1)LQGR	95681	115690	0	1096900	1120100	1424400
sp|Q5UIP0|RIF1_HUMAN	1688	0.999578	53.001	S	DS(1)FDNCSLGESSK	513170	517890	513590	0	0	0
sp|Q5UIP0|RIF1_HUMAN	1579	1	178.67	S	SNES(1)VDIQDQEEK	3460300	3334000	3114000	347790	459350	540300
sp|Q5VSL9|STRP1_HUMAN	335	1	190.82	S	AAS(1)PPASASDLIEQQQK	4385600	5527500	3832100	2373900	3313700	3749400
sp|Q5VT25|MRCKA_HUMAN	1721	0.997355	51.268	S	S(0.001)LS(0.997)LES(0.001)T(0.001)DR	380700	0	521530	0	620030	630130
sp|Q5VT25|MRCKA_HUMAN	1629	0.992675	51.286	S	S(0.007)MS(0.993)ASSGLSAR	665910	767170	802010	0	348390	279370
sp|Q5VT52|RPRD2_HUMAN	374	0.999998	171.67	S	DVEDMELS(1)DVEDDGSK	2258900	1730700	2574100	436660	823990	1399900
sp|Q5VTL8|PR38B_HUMAN	527	1	188.9	S	RRS(1)QS(1)IEQESQEK	1472800	1446300	118410000	19686000	24841000	24859000
sp|Q5VTL8|PR38B_HUMAN	529	1	188.9	S	RRS(1)QS(1)IEQESQEK	1249400	3780800	117020000	19215000	24841000	24408000
sp|Q5VTR2|BRE1A_HUMAN	138	0.973086	112.17	S	ALVVPEPEPDS(0.027)DS(0.973)NQER	3310200	4356700	3265600	0	1269800	1517000
sp|Q5VUA4|ZN318_HUMAN	709	1	46.37	S	NS(1)PPFLK	506040	694040	601360	188390	197270	200880
sp|Q5VUA4|ZN318_HUMAN	89	1	49.35	S	RGS(1)PS(1)PPR	2120500	0	3247200	280200	0	943610
sp|Q5VUA4|ZN318_HUMAN	91	1	49.35	S	RGS(1)PS(1)PPR	2120500	0	3247200	280200	0	943610
sp|Q5VUA4|ZN318_HUMAN	2030	0.99899	48.659	S	VS(0.999)PAHRS(0.972)PT(0.029)VLCQK	3313600	2744200	3579800	500650	659790	696700
sp|Q5VUA4|ZN318_HUMAN	2035	0.972395	48.659	S	VS(0.999)PAHRS(0.972)PT(0.029)VLCQK	3313600	2744200	3579800	500650	659790	696700
sp|Q5VV41|ARHGG_HUMAN	230	0.986575	116.35	S	GLNT(0.003)S(0.01)QES(0.987)DDDILDESSSPEGTQK	6665100	3944200	2404700	0	149450	126740
sp|Q5VWQ8|DAB2P_HUMAN	702	0.999745	94.692	S	LPS(1)PTPENK	1047800	0	0	1912500	0	0
sp|Q5VZ89|DEN4C_HUMAN	1623	0.991072	51.268	S	IS(0.003)S(0.991)VPNS(0.003)LS(0.003)K	0	1740900	1607900	0	0	933520
sp|Q5VZ89|DEN4C_HUMAN	1278	0.852239	97.057	S	RS(0.148)S(0.852)LPLDHGSPAQENPESEK	4831100	5521900	0	0	0	2250300
sp|Q5VZ89|DEN4C_HUMAN	1046	0.987951	47.559	S	S(0.005)CS(0.988)FS(0.005)S(0.001)ESR	1272300	0	1144700	644200	0	655750
sp|Q5VZ89|DEN4C_HUMAN	741	1	51.346	S	S(1)PPLMAK	2348700	2684500	2424200	1489600	2092500	2105100
sp|Q5VZ89|DEN4C_HUMAN	1325	0.982721	54.066	S	S(0.006)T(0.006)S(0.983)LS(0.004)ALVR	733040	831380	768640	104520	211960	226980
sp|Q5VZK9|CARL1_HUMAN	1288	0.973637	72.433	S	TASRPDDIPDS(0.974)PS(0.535)S(0.491)PK	2516900	1736400	1762300	772090	885870	1340400
sp|Q5VZK9|CARL1_HUMAN	1291	0.943944	72.433	S	TASRPDDIPDS(0.933)PS(0.123)S(0.944)PK	2516900	1736400	1762300	0	885870	1340400
sp|Q5VZL5|ZMYM4_HUMAN	1542	0.997171	156.08	S	AKS(0.003)EDS(0.997)DVELS(1)D	4446200	4919600	4433500	0	0	608540
sp|Q5VZL5|ZMYM4_HUMAN	1547	1	156.08	S	AKS(0.003)EDS(0.997)DVELS(1)D	5745800	6103900	5851200	0	0	608540
sp|Q5VZL5|ZMYM4_HUMAN	122	0.99996	164.53	S	VTQHES(1)DNENEIQIQNK	2936000	2196800	3080100	476300	435300	1340700
sp|Q5ZPR3|CD276_HUMAN	525	0.988683	116.71	S	HS(0.011)DS(0.989)KEDDGQEIA	3663800	6889300	3849200	253410	3197100	2272900
sp|Q63HR2|TNS2_HUMAN	830	0.999796	164.2	S	AGS(1)IS(0.939)PGS(0.061)PPYPQSR	0	0	0	5276100	5463300	12790000
sp|Q63HR2|TNS2_HUMAN	832	0.999964	177.38	S	AGSIS(1)PGSPPYPQSR	546290	637410	0	8793700	3841500	7409200
sp|Q63HR2|TNS2_HUMAN	820	0.994367	54.898	S	GY(0.006)PS(0.994)PGAHS(1)PR	0	0	0	0	0	3961000
sp|Q63HR2|TNS2_HUMAN	825	0.999969	59.185	S	GY(0.006)PS(0.994)PGAHS(1)PR	0	0	0	1667500	0	5999500
sp|Q63HR2|TNS2_HUMAN	102	0.983426	115.78	S	IEHLGS(0.983)T(0.017)K	351650	0	349100	2440500	3177800	3748300
sp|Q63HR2|TNS2_HUMAN	931	0.994579	93.556	S	QDT(0.003)RS(0.995)PT(0.002)SAPTQR	0	0	0	2207200	4380100	4023900
sp|Q63ZY3|KANK2_HUMAN	356	1	109.84	S	AQS(1)LEPYGTGLR	616070	737790	620880	2333400	2781300	3421400
sp|Q63ZY3|KANK2_HUMAN	540	1	42.338	S	ERVPS(1)VAEAPQLR	0	588260	456810	0	0	6068600
sp|Q63ZY3|KANK2_HUMAN	406	0.999839	108.3	S	KIS(1)ITER	3218800	2366400	3653300	47310000	93267000	110850000
sp|Q9Y4E1|WAC2C_HUMAN	333	1	110.41	S	RT(1)PS(1)DDEEDNLFAPPK	2425900	3304400	1406000	327780	0	0
sp|Q659C4|LAR1B_HUMAN	340	1	70.942	S	IGS(1)PLS(1)PK	1332000	1593200	1428200	215240	239680	309830
sp|Q659C4|LAR1B_HUMAN	343	1	70.942	S	IGS(1)PLS(1)PK	1332000	1593200	1428200	215240	239680	309830
sp|Q66K74|MAP1S_HUMAN	759	0.98089	64.68	S	AVPMAPAPAS(0.981)PGS(0.015)S(0.004)NDSSAR	4473700	5541200	5703000	1066700	1031800	0
sp|Q66K74|MAP1S_HUMAN	657	0.999945	57.859	S	LSLS(1)PLR	979520	0	1226100	0	0	0
sp|Q66K74|MAP1S_HUMAN	640	0.995647	57.434	S	PRT(1)PS(0.996)PES(0.004)HR	0	0	0	0	1550900	5969500
sp|Q66K74|MAP1S_HUMAN	321	0.999997	68.034	S	SEVAAGGGS(1)WDDR	0	0	0	0	0	0
sp|Q66PJ3|AR6P4_HUMAN	332	1	218.68	S	S(1)AGEEEDGPVLTDEQK	7100400	8091100	7237000	1685700	1929200	2120400
sp|Q676U5|A16L1_HUMAN	287	0.965628	47.931	S	S(0.966)VS(0.027)S(0.007)FPVPQDNVDTHPGSGK	1340000	1855300	1501300	0	0	0
sp|Q68CZ2|TENS3_HUMAN	1149	0.995181	57.136	S	AS(0.004)EAAS(0.995)PLPDS(0.001)PGDK	789530	790870	842480	502010	598180	729000
sp|Q68CZ2|TENS3_HUMAN	1154	0.999635	91.812	S	ASEAASPLPDS(1)PGDK	2941500	3304600	3219800	568390	589450	794990
sp|Q68CZ2|TENS3_HUMAN	1441	1	46.462	S	VMIGS(1)PK	346390	355190	307310	0	96233	0
sp|Q68D10|SPT2_HUMAN	344	0.993998	44.318	S	S(0.994)LS(0.006)HPSHSR	544310	516650	581560	288740	382790	0
sp|Q68DK2|ZFY26_HUMAN	297	0.771436	44.089	S	AT(0.001)AS(0.228)GKVS(0.771)PDHLDPER	1925000	1729300	2188600	713270	0	0
sp|Q69YN4|VIR_HUMAN	1578	0.798196	122.51	S	SFLSEPS(0.798)S(0.202)PGR	2743700	0	0	0	0	1560600
sp|Q69YN4|VIR_HUMAN	1579	0.934046	144.1	S	SFLSEPS(0.066)S(0.934)PGR	0	3405800	3215500	0	0	1560600
sp|Q69YQ0|CYTSA_HUMAN	220	0.99802	64.723	S	AQLGINEDHS(0.998)EGDEKS(0.002)EK	2943900	0	3342000	2019200	3744600	5203600
sp|Q69YQ0|CYTSA_HUMAN	887	0.999977	89.301	S	HS(1)ISGPISTSK	527410	282910	485790	996010	1817700	0
sp|Q69YQ0|CYTSA_HUMAN	832	0.863045	152.99	S	RS(0.039)S(0.863)T(0.039)S(0.03)S(0.03)EPTPTVK	4534700	6174800	5670000	0	13339000	20737000
sp|Q6DD88|ATLA3_HUMAN	535	1	114.56	S	DAVVGRPS(1)MDKK	5488100	5332500	5338900	8979800	11295000	14066000
sp|Q6FI81|CPIN1_HUMAN	183	0.858096	72.644	S	KS(0.138)S(0.858)PS(0.003)VKPAVDPAAAK	0	0	11100000	0	0	231290
sp|Q6GYQ0|RGPA1_HUMAN	860	0.998621	68.83	S	RGS(0.999)S(0.995)PGS(0.007)LEIPK	4032400	3849800	4074300	1472800	107470	2281800
sp|Q6GYQ0|RGPA1_HUMAN	861	0.996368	68.83	S	RGS(0.998)S(0.996)PGS(0.006)LEIPK	3038300	3849800	3056600	1403600	0	2154200
sp|Q6H8Q1|ABLM2_HUMAN	364	0.797973	65.092	S	T(0.086)S(0.086)S(0.798)PS(0.023)S(0.005)T(0.001)GSVSLGR	976280	1044900	826720	2019000	2280200	3033800
sp|Q6IAA8|LTOR1_HUMAN	27	0.798872	50.284	S	LLLDPS(0.101)S(0.799)PPT(0.101)K	263500	376940	255220	88292	144030	0
sp|Q6IQ22|RAB12_HUMAN	21	0.997148	41.202	S	AGGGGGLGAGS(0.997)PALS(0.003)GGQGR	397370	0	0	326930	306230	484810
sp|Q6IQ23|PKHA7_HUMAN	903	0.958471	86.498	S	KVT(0.042)S(0.958)PLQS(0.984)PT(0.016)K	4137700	3620500	3691100	3483400	3534900	0
sp|Q6IQ23|PKHA7_HUMAN	907	0.98869	86.498	S	KVT(0.073)S(0.927)PLQS(0.989)PT(0.011)K	4137700	3620500	3691100	3483400	3534900	0
sp|Q6IQ26|DEN5A_HUMAN	193	0.981747	49.35	S	FNS(0.982)Y(0.016)DIS(0.002)R	0	616870	679790	269570	357220	0
sp|Q6JBY9|CPZIP_HUMAN	216	0.999217	60.474	S	APGS(0.999)PLS(0.001)SEGAAGEGVR	549000	0	555020	203620	237410	121260
sp|Q6JBY9|CPZIP_HUMAN	298	1	45.363	S	CGS(1)PREEKPAGEEAEMEK	1626400	0	0	768550	1208700	1935800
sp|Q6JBY9|CPZIP_HUMAN	177	0.976715	56.951	S	S(0.977)QS(0.023)DCGELGDFR	0	0	0	428920	514640	673490
sp|Q6JBY9|CPZIP_HUMAN	179	0.999402	170.79	S	S(0.001)QS(0.999)DCGELGDFR	10806000	12184000	10259000	1395700	1586000	2029200
sp|Q6JBY9|CPZIP_HUMAN	268	0.835587	99.663	S	RS(0.164)S(0.836)EEVDGQHPAQEEVPESPQTSGPEAENR	4684400	4151100	4046700	0	662790	0
sp|Q6KC79|NIPBL_HUMAN	2658	0.998874	81.494	S	AITS(0.001)LLGGGS(0.999)PK	1179700	1307300	1197300	60977	68150	98357
sp|Q6KC79|NIPBL_HUMAN	2672	0.998436	139.16	S	NNTAAETEDDES(0.998)DGEDRGGGT(0.001)S(0.001)GSLR	6142700	3260800	5993300	2282200	3105800	0
sp|Q6MZZ7|CAN13_HUMAN	495	0.979215	73.783	S	MKGS(0.979)PS(0.021)EHGSQQSIFNR	0	0	0	0	0	0
sp|Q6NUM9|RETST_HUMAN	484	0.999783	58.37	S	RGS(1)DYETFK	290290	259900	232650	443830	564720	920220
sp|Q6NV74|CRCDL_HUMAN	113	1	72.652	S	VFS(1)QENVCDR	1243900	1595900	1257900	146420	157950	200990
sp|Q6NY19|KANK3_HUMAN	271	1	96.229	S	ADS(1)PDGLAAGR	3559800	3601800	3687400	33905000	40231000	40534000
sp|Q6NY19|KANK3_HUMAN	160	1	46.318	S	GVPRS(1)PRGS(1)GR	0	0	3066000	13460000	17527000	15627000
sp|Q6NY19|KANK3_HUMAN	164	1	46.318	S	GVPRS(1)PRGS(1)GR	0	0	3066000	13460000	17527000	15627000
sp|Q6NYC8|PPR18_HUMAN	145	1	70.028	S	EERLS(1)PR	752520	5706400	0	0	0	0
sp|Q6NYC8|PPR18_HUMAN	224	0.999985	87.184	S	LS(1)PGESAYQK	5225300	3878200	0	1036500	1374900	1297700
sp|Q6NZI2|CAVN1_HUMAN	118	1	146.88	S	KVS(1)VNVK	877050	387670	0	4552100	8525900	9277500
sp|Q6NZI2|CAVN1_HUMAN	167	0.99953	132.17	S	LPAKLS(1)ISK	0	140020	115410	3867800	5249000	6711200
sp|Q6NZI2|CAVN1_HUMAN	171	1	128.21	S	S(1)LKESEALPEK	1391800	1341800	1510100	43323000	55320000	63407000
sp|Q6NZI2|CAVN1_HUMAN	127	0.999072	51.268	S	T(0.001)VRGS(0.999)LER	0	0	0	1369000	0	2953200
sp|Q6P158|DHX57_HUMAN	127	1	78.763	S	DLQEQDADAGS(1)ER	1267900	726710	1275000	0	0	0
sp|Q6P158|DHX57_HUMAN	132	1	227.41	S	GLS(1)GEEEDDEPDCCNDER	1753600	1778000	1652000	0	0	206710
sp|Q6P1X5|TAF2_HUMAN	1194	0.996328	53.237	S	S(0.004)IRS(0.996)PS(1)LS(1)D	0	1350200	1682700	0	0	0
sp|Q6P1X5|TAF2_HUMAN	1196	0.999724	53.237	S	S(0.004)IRS(0.996)PS(1)LS(1)D	0	1350200	1682700	0	0	0
sp|Q6P1X5|TAF2_HUMAN	1198	0.999995	53.237	S	S(0.004)IRS(0.996)PS(1)LS(1)D	0	1350200	1682700	0	0	0
sp|Q6P2E9|EDC4_HUMAN	844	0.999704	86.772	S	ETCSTLAES(1)PR	0	0	924450	0	0	0
sp|Q6P3W7|SCYL2_HUMAN	677	0.808791	48.981	S	RAS(0.809)LT(0.191)LEEK	516340	632110	738210	380650	0	864870
sp|Q6P4Q7|CNNM4_HUMAN	664	0.971148	49.35	S	S(0.024)AS(0.971)LS(0.005)Y(0.001)PDR	1221700	1323100	1220200	907180	1132500	1131600
sp|Q6P6C2|ALKB5_HUMAN	64	0.866059	44.848	S	Y(0.007)QEDS(0.866)DPERS(0.12)DY(0.007)EEQQLQK	0	2595400	2214700	178010	223330	253050
sp|Q6PD62|CTR9_HUMAN	970	0.999711	64.2	S	GEEGS(1)DDDETENGPKPK	0	9882200	0	0	0	0
sp|Q6PJF5|RHDF2_HUMAN	113	0.995389	57.348	S	QAS(0.995)LS(0.004)QSIR	2312800	2469300	2365900	0	446530	0
sp|Q6PJF5|RHDF2_HUMAN	385	0.974919	49.06	S	S(0.975)IS(0.077)S(0.766)T(0.182)VQR	7905400	0	0	0	793020	0
sp|Q6PJF5|RHDF2_HUMAN	387	0.957099	164.68	S	S(0.043)IS(0.957)STVQR	0	5148600	8001200	6147900	7272400	7333700
sp|Q6PJF5|RHDF2_HUMAN	388	0.766301	41.117	S	S(0.975)IS(0.077)S(0.766)T(0.182)VQR	0	0	0	0	793020	0
sp|Q6PJF5|RHDF2_HUMAN	90	0.999661	66.568	S	SVS(1)LQEPR	3143300	3494400	3336400	0	0	0
sp|Q6PJG6|BRAT1_HUMAN	742	0.994351	60.401	S	GS(0.994)PNT(0.005)ASAEATLPR	446890	586700	586720	135620	158600	223040
sp|Q6PJT7|ZC3HE_HUMAN	515	1	53.252	S	DLVQPDKPAS(1)PK	8425300	6409300	7428800	2893400	3422500	4487600
sp|Q6PJT7|ZC3HE_HUMAN	409	0.999996	67.928	S	IS(1)PPIKEEETKGDSVEK	0	3280400	2499700	0	0	0
sp|Q6PK04|CC137_HUMAN	19	1	47.844	S	VQAGPGS(1)PR	971010	547330	1126000	0	0	0
sp|Q6PKG0|LARP1_HUMAN	517	0.997835	109.42	S	ETES(0.998)APGS(0.002)PR	18874000	23894000	7517200	2878600	0	5116900
sp|Q6PKG0|LARP1_HUMAN	521	0.999991	79.466	S	ET(0.015)ES(0.985)APGS(1)PR	8690200	17947000	16320000	0	5318900	0
sp|Q6PKG0|LARP1_HUMAN	766	0.972614	44.457	S	S(0.973)LPT(0.013)T(0.018)VPES(0.974)PNY(0.022)R	1227200	0	0	824570	0	0
sp|Q6PKG0|LARP1_HUMAN	774	0.973929	44.457	S	S(0.973)LPT(0.013)T(0.018)VPES(0.974)PNY(0.022)R	1227200	0	0	824570	0	0
sp|Q6PL18|ATAD2_HUMAN	1302	0.999959	46.481	S	S(1)QVEQQQLITVEK	684390	831680	697470	121250	167840	227810
sp|Q6Q0C0|TRAF7_HUMAN	88	0.995794	53.756	S	S(0.004)DS(0.996)AISVR	2969800	1866000	2012500	114490	0	0
sp|Q6Q0C0|TRAF7_HUMAN	91	0.999642	44.299	S	RS(0.033)DS(0.968)AIS(1)VR	2347100	1468800	1874700	114490	0	0
sp|Q6Q0C0|TRAF7_HUMAN	94	0.999942	54.7	S	S(1)LHS(0.995)ES(0.002)S(0.002)MS(0.002)LR	1677600	2003700	1798600	72350	87118	158510
sp|Q6Q0C0|TRAF7_HUMAN	97	0.994535	54.7	S	S(1)LHS(0.995)ES(0.002)S(0.002)MS(0.002)LR	1677600	2003700	1798600	72350	87118	158510
sp|Q6Q0C0|TRAF7_HUMAN	61	0.817566	49.35	S	T(0.015)PS(0.818)S(0.135)S(0.024)S(0.004)T(0.004)LAYSPR	707260	881840	0	40760	82944	0
sp|Q6QNY0|BL1S3_HUMAN	65	1	106.88	S	VAGEAAET(1)DS(1)EPEPEPEPTAAPR	11497000	12975000	11899000	0	1226300	0
sp|Q6R327|RICTR_HUMAN	21	0.999995	55.841	S	NDS(1)GEENVPLDLTR	0	970630	779270	229100	297880	453020
sp|Q6T4R5|NHS_HUMAN	415	0.889435	40.856	S	RVQQEIDS(0.889)DES(0.111)PVAR	386470	411890	0	77037	168240	0
sp|Q6U841|S4A10_HUMAN	238	1	66.27	S	S(1)FADIGK	804330	742290	766540	130200	139320	138110
sp|Q6UN15|FIP1_HUMAN	304	1	86.136	S	AES(1)PDLR	0	0	6310500	0	0	0
sp|Q6UN15|FIP1_HUMAN	492	0.999758	103.76	S	DHS(1)PT(0.014)PS(0.012)VFNS(0.974)DEER	17213000	21707000	19326000	1043800	1211700	1487400
sp|Q6UN15|FIP1_HUMAN	500	0.999664	75.574	S	DHS(0.902)PT(0.039)PS(0.059)VFNS(1)DEER	1516200	1915300	1274200	193780	187140	325880
sp|Q6UUV7|CRTC3_HUMAN	329	0.99458	67.252	S	S(0.995)NPS(0.005)IQATLNK	977850	1117900	1115200	139240	183230	206850
sp|Q6UX71|PXDC2_HUMAN	506	0.999999	101.41	S	GS(1)GHPAYAEVEPVGEK	33623000	40205000	38744000	26677000	25823000	37485000
sp|Q6UXH1|CREL2_HUMAN	70	0.884317	69.423	S	YES(0.884)S(0.116)EIR	1389500	1240400	1345700	262380	349790	465740
sp|Q6UXY8|TMC5_HUMAN	79	0.999882	85.288	S	SLS(1)NPDYSGTR	819430	865590	0	0	196930	0
sp|Q6VMQ6|MCAF1_HUMAN	673	1	43.791	S	HEHPPNPPVS(1)PGK	1450400	398620	1753700	349430	437720	1444300
sp|Q6VMQ6|MCAF1_HUMAN	559	0.947106	172.57	S	S(0.053)KS(0.947)EDMDNVQSK	8357900	0	7323300	2491400	4282100	0
sp|Q6VN20|RBP10_HUMAN	361	0.928305	56.482	S	S(0.015)QDS(0.928)Y(0.035)PGS(0.037)PS(0.56)LS(0.424)PR	0	440280	436180	223960	686240	0
sp|Q6VN20|RBP10_HUMAN	365	0.899152	54.234	S	S(0.072)QDS(0.792)Y(0.142)PGS(0.899)PS(0.214)LS(0.881)PR	667810	440280	1113200	641480	220500	693490
sp|Q6VN20|RBP10_HUMAN	369	0.880584	54.234	S	S(0.072)QDS(0.792)Y(0.142)PGS(0.899)PS(0.214)LS(0.881)PR	0	440280	1113200	223960	220500	693490
sp|Q6WCQ1|MPRIP_HUMAN	220	0.892788	130.15	S	TKDQPDGS(0.014)S(0.093)LS(0.893)PAQS(0.996)PS(0.004)QSQPPAASSLR	0	0	5129600	6062600	6137100	10953000
sp|Q6WCQ1|MPRIP_HUMAN	224	0.995804	130.15	S	TKDQPDGS(0.014)S(0.093)LS(0.893)PAQS(0.996)PS(0.004)QSQPPAASSLR	0	6286700	4631100	5405400	4765500	6590200
sp|Q6WCQ1|MPRIP_HUMAN	993	0.999666	140.78	S	SKS(1)NPDFLKK	18717000	13164000	20854000	13028000	16211000	24543000
sp|Q6Y7W6|GGYF2_HUMAN	201	0.999938	93.162	S	SES(1)ENWR	3889100	2667700	3664000	454910	402290	332310
sp|Q6Y7W6|GGYF2_HUMAN	160	0.99835	85.676	S	S(0.002)QS(0.998)WEER	6628900	5200500	8079500	1180400	1051200	889770
sp|Q6Y7W6|GGYF2_HUMAN	236	1	80.96	S	WRPHS(1)PDGPR	0	4190800	0	0	0	0
sp|Q6ZNB6|NFXL1_HUMAN	835	1	143.98	S	KAS(1)EIKEAEAK	5915000	0	5550600	8180600	8954600	9525500
sp|Q6ZNL6|FGD5_HUMAN	744	1	67.993	S	VES(1)FEDR	726260	570710	760050	525500	646590	632790
sp|Q6ZRV2|FA83H_HUMAN	870	0.998531	120.06	S	GS(0.999)PT(0.001)SAYPER	4208100	2538500	3880400	0	0	0
sp|Q6ZRV2|FA83H_HUMAN	523	1	112.13	S	HGS(1)DPAFAPGPR	2039000	2386400	2059200	217550	371470	437930
sp|Q6ZRV2|FA83H_HUMAN	881	0.999645	85.909	S	KGS(1)PTPGFSTR	3970500	2241600	3395600	0	522610	0
sp|Q6ZRV2|FA83H_HUMAN	892	0.962849	72.496	S	RGS(0.963)PT(0.019)T(0.019)GFIEQK	1742100	2251400	1809900	241280	447840	569950
sp|Q6ZRV2|FA83H_HUMAN	914	1	47.774	S	RGS(1)PVPPVPER	0	0	1086600	0	0	108960
sp|Q6ZRV2|FA83H_HUMAN	1003	0.998528	59.469	S	RLS(0.999)LGQGDS(0.001)TEAATEER	0	1978100	1634100	123980	246920	364450
sp|Q6ZT62|BGIN_HUMAN	270	0.884356	49.224	S	ENHGQADHS(0.884)PS(0.102)MT(0.013)ATHFPR	0	1866300	0	0	0	0
sp|Q6ZT62|BGIN_HUMAN	558	0.99999	76.262	S	S(1)PPETAAPVEDMAR	1084500	1291100	1012500	47744	49399	73358
sp|Q6ZT62|BGIN_HUMAN	552	0.993948	51.013	S	TES(0.006)EVPPRPAS(0.994)PK	655410	766250	592000	0	80328	0
sp|Q6ZU35|CRACD_HUMAN	975	0.982247	50.563	S	PT(0.028)S(0.347)QT(0.629)PPAS(0.982)PLS(0.015)K	2068400	2078200	1999300	0	184240	0
sp|Q6ZU65|UBN2_HUMAN	250	0.986615	103.08	S	QAS(0.987)DT(0.013)EEDDITDNQK	1550800	964390	1387400	0	0	0
sp|Q6ZUM4|RHG27_HUMAN	632	0.806526	79.148	S	VDFGS(0.807)S(0.193)ER	1805100	1893100	1687100	790600	1108100	968830
sp|Q6ZUT6|CCD9B_HUMAN	201	0.997412	59.709	S	S(0.997)PPT(0.003)QVAISSDSAR	714250	1043700	843230	224570	222590	281860
sp|Q6ZV73|FGD6_HUMAN	1197	0.999684	44.052	S	S(1)LDEADSENKEEVSPLGSK	0	0	1432100	108900	157270	213250
sp|Q6ZW76|ANKS3_HUMAN	320	0.869593	60.518	S	DVT(0.13)S(0.87)PINER	895630	966130	859880	0	0	0
sp|Q709C8|VP13C_HUMAN	737	0.98099	134.08	S	TTNS(0.019)S(0.981)LEEIMDK	2976400	3356000	3092900	452610	541110	804470
sp|Q70Z35|PREX2_HUMAN	1065	0.905568	59.434	S	KT(0.094)S(0.906)EGIIPTDSDNEKGER	0	363880	404680	703440	0	1318900
sp|Q765P7|MTSS2_HUMAN	456	1	102.07	S	GLS(1)LEHQK	3140500	2681800	3291600	412300	624410	738070
sp|Q76FK4|NOL8_HUMAN	365	0.998501	45.864	S	VS(0.001)CHDS(0.999)DDDIMR	1890900	0	0	337950	341300	352080
sp|Q8WVV5|BT2A2_HUMAN	522	0.999997	110.76	S	VGTHQS(1)L	1252100	0	1148300	1410200	1567300	1630400
sp|Q7KZ85|SPT6H_HUMAN	125	1	108.57	S	KMS(1)DDEDDDEEEYGKEEHEK	515060	1959600	419550	0	0	0
sp|Q7KZF4|SND1_HUMAN	909	0.999996	75.695	S	ADDADEFGYS(1)R	0	658920	603230	387750	0	618170
sp|Q7L1Q6|BZW1_HUMAN	411	1	114.7	S	NAEEES(1)ES(1)EAEEGD	0	0	0	0	0	0
sp|Q7L1Q6|BZW1_HUMAN	413	1	113.8	S	NAEEES(1)ES(1)EAEEGD	0	0	0	0	0	0
sp|Q7L2J0|MEPCE_HUMAN	152	1	64.798	S	RNS(1)CNVGGGGGGFK	1961300	0	1698900	141930	0	434150
sp|Q7L2J0|MEPCE_HUMAN	217	0.863058	54.776	S	T(0.005)LNAET(0.971)PKS(0.161)S(0.863)PLPAK	1806200	1066500	10830000	285160	552810	531390
sp|Q7L4I2|RSRC2_HUMAN	30	0.992156	53.967	S	EQS(0.011)EVS(0.992)VS(0.997)PR	2554100	2705500	2610300	347310	270620	395370
sp|Q7L4I2|RSRC2_HUMAN	32	0.99678	138.42	S	EQS(0.011)EVS(0.992)VS(0.997)PR	14700000	12360000	15771000	445400	4031900	395370
sp|Q7L7X3|TAOK1_HUMAN	965	1	51.346	S	NS(1)PQALR	0	1144800	0	0	0	0
sp|Q7L8J4|3BP5L_HUMAN	343	0.996519	48.091	S	T(0.003)VAS(0.997)DLQK	0	2098200	0	1009400	1313200	1601500
sp|Q7L9B9|EEPD1_HUMAN	110	0.824842	71.692	S	GSSAQHS(0.825)PS(0.154)S(0.021)LR	0	1177800	674700	748770	1708600	1250100
sp|Q7L9B9|EEPD1_HUMAN	173	1	69.825	S	S(1)VEDLVR	751990	1019700	1144100	799390	1021700	1151900
sp|Q7RTP6|MICA3_HUMAN	977	0.999687	51.135	S	GKS(1)EEELEASK	0	0	0	0	0	0
sp|Q7RTP6|MICA3_HUMAN	1152	0.999919	64.439	S	GPS(1)QAT(0.559)S(0.441)PIR	0	0	0	481090	0	421280
sp|Q7Z2W4|ZCCHV_HUMAN	284	1	128.54	S	AS(1)LEDAPVDDLTR	3280000	4911300	3820800	0	792080	1217200
sp|Q7Z2W4|ZCCHV_HUMAN	275	0.999945	83.204	S	S(0.019)CT(0.981)PS(1)PDQISHR	5879600	3052700	6162400	844270	867990	738600
sp|Q7Z2X4|PCLI1_HUMAN	247	0.999951	73.983	S	IHSNSSSEEVSQELES(1)DDG	238500	165450	176230	0	0	1670900
sp|Q7Z309|PBIR2_HUMAN	119	0.850244	42.309	S	RIDFT(0.434)PVS(0.566)PAPS(0.85)PT(0.15)R	0	1569000	0	0	0	136700
sp|Q7Z333|SETX_HUMAN	1017	1	70.98	S	GQVIIIS(1)DS(1)DDDDDER	733860	946860	678610	0	0	0
sp|Q7Z333|SETX_HUMAN	1019	1	70.98	S	GQVIIIS(1)DS(1)DDDDDER	733860	946860	678610	0	0	0
sp|Q7Z3C6|ATG9A_HUMAN	735	0.999458	84.68	S	RES(0.999)DESGESAPDEGGEGAR	2734000	1725300	1556600	731240	1113100	0
sp|Q7Z3K3|POGZ_HUMAN	1364	0.879197	68.82	S	LSGEHS(0.879)ES(0.036)S(0.036)T(0.048)PRPR	6255700	0	5724100	4902200	0	5820600
sp|Q7Z3K3|POGZ_HUMAN	425	0.99704	53.779	S	SLDSEPSVPS(0.003)AAKPPS(0.997)PEK	1651300	2522400	2121800	0	0	1657400
sp|Q7Z3U7|MON2_HUMAN	205	0.982837	55.721	S	S(0.983)VS(0.015)T(0.002)LKPCAK	619490	421470	486720	846130	1000700	1133600
sp|Q7Z401|MYCPP_HUMAN	1589	0.801659	61.226	S	S(0.031)IS(0.802)T(0.14)S(0.027)GPLDKEDTGR	1694700	1813700	0	725250	882100	0
sp|Q7Z406|MYH14_HUMAN	1969	1	103.34	S	LEEGVAS(1)DEEAEEAQPGSGPSPEPEGSPPAHPQ	0	0	1621500	11954000	10895000	14960000
sp|Q7Z417|NUFP2_HUMAN	212	0.991742	95.654	S	GADNDGS(0.992)GS(0.008)ESGYTTPK	4225100	1298100	2118500	277060	423230	209200
sp|Q7Z417|NUFP2_HUMAN	214	0.966803	67.646	S	GADNDGS(0.973)GS(0.967)ES(0.055)GY(0.003)T(0.001)TPK	2221300	0	0	0	0	0
sp|Q7Z417|NUFP2_HUMAN	112	0.970185	41.644	S	NLS(0.97)S(0.027)DEAT(0.002)NPISR	0	381950	0	0	0	0
sp|Q7Z460|CLAP1_HUMAN	1091	0.799774	68.944	S	NSSNTS(0.022)VGS(0.8)PS(0.149)NT(0.029)IGR	1815500	1463400	0	0	0	0
sp|Q7Z460|CLAP1_HUMAN	1196	1	62.042	S	S(1)QEDLNEPIKR	970270	1180100	942580	0	345220	0
sp|Q7Z460|CLAP1_HUMAN	600	0.873711	111.78	S	S(0.126)RS(0.874)DIDVNAAASAK	1714900	1373200	2034200	0	259530	425430
sp|Q7Z4V5|HDGR2_HUMAN	664	1	87.18	S	ARGDS(1)EALDEES	9026400	5342800	7967300	2450800	3181300	2905400
sp|Q7Z4V5|HDGR2_HUMAN	652	1	70.335	S	EGPDLDRPGS(1)DRQER	2239200	1506100	2145800	636190	649520	618760
sp|Q7Z4V5|HDGR2_HUMAN	366	1	59.536	S	GS(1)GGS(1)S(1)GDELREDDEPVK	0	2970700	0	126890	220450	389360
sp|Q7Z4V5|HDGR2_HUMAN	369	1	59.536	S	GS(1)GGS(1)S(1)GDELREDDEPVK	0	2970700	0	126890	220450	389360
sp|Q7Z4V5|HDGR2_HUMAN	370	1	59.536	S	GS(1)GGS(1)S(1)GDELREDDEPVK	0	2970700	0	126890	220450	389360
sp|Q7Z4V5|HDGR2_HUMAN	625	1	122.41	S	GESAEDKEHEEGRDS(1)EEGPR	14125000	0	14232000	4504800	4711100	12083000
sp|Q7Z4V5|HDGR2_HUMAN	454	0.999915	64.798	S	KRS(1)EGFSMDR	2353000	0	2358800	470840	796180	0
sp|Q7Z589|EMSY_HUMAN	209	0.851202	53.448	S	T(0.043)NS(0.851)S(0.082)S(0.017)S(0.004)S(0.003)PVVLK	4180800	6076600	0	0	2272300	3308700
sp|Q7Z5L9|I2BP2_HUMAN	360	1	92.264	S	RKPS(1)PEPEGEVGPPK	1242200	354640	1255300	191590	318290	899720
sp|Q7Z5L9|I2BP2_HUMAN	175	1	59.872	S	LEEPPELNRQS(1)PNPR	0	8193600	7984300	0	0	3108700
sp|Q7Z5L9|I2BP2_HUMAN	455	0.999858	49.089	S	RNS(1)NS(1)PPS(0.987)PS(0.01)S(0.003)MNQR	3512200	1038000	1833700	982550	249250	415190
sp|Q7Z5L9|I2BP2_HUMAN	457	0.999848	54.09	S	RNS(1)NS(1)PPS(0.987)PS(0.01)S(0.003)MNQR	3240700	1988600	4014700	1072100	403540	721890
sp|Q7Z5L9|I2BP2_HUMAN	460	0.987214	60.401	S	RNS(1)NS(1)PPS(0.987)PS(0.01)S(0.003)MNQR	5084900	2253900	3606400	1148700	504060	780770
sp|Q7Z5R6|AB1IP_HUMAN	526	0.967098	152.37	S	RS(0.032)S(0.967)DTSGSPATPLK	24516000	15146000	21141000	2460400	3173300	3207400
sp|Q7Z6E9|RBBP6_HUMAN	861	1	57.931	S	ENFS(1)PER	3173200	2707900	3458800	934140	1589600	0
sp|Q7Z6E9|RBBP6_HUMAN	1625	0.973607	54.982	S	LS(0.974)S(0.026)DLTR	2812400	3157300	3159800	1107400	1150100	0
sp|Q7Z6E9|RBBP6_HUMAN	772	0.852954	52.716	S	S(0.147)RS(0.853)PQAFR	0	3320000	0	0	0	0
sp|Q7Z6I6|RHG30_HUMAN	630	1	164.13	S	GS(1)GS(1)LEGEAAGCGR	15350000	13557000	15310000	1720100	3670900	4441200
sp|Q7Z6I6|RHG30_HUMAN	632	1	72.006	S	GS(1)GS(1)LEGEAAGCGR	6553400	6596100	6102000	0	1305800	1645400
sp|Q7Z6J2|GRASP_HUMAN	94	0.999814	66.262	S	NLSQS(1)PEQQR	0	0	0	1082700	1741000	1270800
sp|Q7Z6Z7|HUWE1_HUMAN	1395	1	128.81	S	AES(1)PEEVACR	5435300	4300700	5402000	1931900	2910800	3038100
sp|Q7Z6Z7|HUWE1_HUMAN	2362	0.999898	79.875	S	DGGS(1)GNSTIIVSR	1264000	1422800	1283700	500600	0	830180
sp|Q7Z6Z7|HUWE1_HUMAN	1903	0.868957	74.678	S	GS(0.869)GT(0.145)AS(0.986)DDEFENLR	366460	431700	310640	170620	166940	220530
sp|Q7Z6Z7|HUWE1_HUMAN	1907	0.999993	214.47	S	GSGTAS(1)DDEFENLR	9448900	12807000	10455000	2924000	4246500	5429800
sp|Q7Z6Z7|HUWE1_HUMAN	1084	0.755465	49.718	S	S(0.755)HHAAS(0.066)T(0.066)T(0.075)T(0.037)APTPAAR	3325300	0	2513500	2240700	0	4046200
sp|Q7Z7B0|FLIP1_HUMAN	619	0.981494	60.628	S	KGS(0.981)ELT(0.019)CPEDNK	356120	0	153640	939140	966190	1709900
sp|Q7Z7L8|CK096_HUMAN	425	0.983516	53.001	S	LRNS(0.984)LDS(0.008)S(0.008)DS(0.001)DSAL	2349600	0	2547500	188890	0	0
sp|Q86SQ0|PHLB2_HUMAN	468	0.910688	64.297	S	LS(0.911)T(0.079)GT(0.009)T(0.001)VEDVQK	606340	662080	0	688190	889860	1129800
sp|Q86TM6|SYVN1_HUMAN	613	1	73.039	S	LES(1)PVAH	473010	358870	440860	442350	383300	531250
sp|Q86TN4|TRPT1_HUMAN	240	0.857548	65.47	S	KPLSLAGDEET(0.001)ECQS(0.142)S(0.858)PK	0	5263200	4868900	0	85150	147310
sp|Q86U06|RBM23_HUMAN	149	0.999404	43.116	S	EKS(0.999)PVREPVDNLS(0.001)PEER	0	1945900	0	344470	0	473940
sp|Q86U86|PB1_HUMAN	948	0.998978	73.499	S	TYS(0.999)QDCS(0.001)FK	1518700	1649200	0	728700	676600	1074200
sp|Q86UE4|LYRIC_HUMAN	568	0.99923	67.08	S	SETS(0.001)WES(0.999)PK	972920	1054400	1111500	0	0	0
sp|Q86UE4|LYRIC_HUMAN	426	1	147.93	S	SQEPIPDDQKVS(1)DDDKEK	38502000	19889000	28823000	5326600	6370700	8912000
sp|Q86UP2|KTN1_HUMAN	75	0.86908	63.056	S	EIQNGNLHES(0.869)DS(0.115)ES(0.016)VPR	3060700	3499300	0	0	0	0
sp|Q86UU0|BCL9L_HUMAN	21	1	47.189	S	EAPGS(1)PPLS(1)PR	621300	0	0	0	1177800	1448300
sp|Q86UU0|BCL9L_HUMAN	25	1	47.189	S	EAPGS(1)PPLS(1)PR	621300	0	0	0	1177800	1448300
sp|Q86UU1|PHLB1_HUMAN	563	0.997261	116.52	S	KLS(0.997)S(0.003)GDLR	3099600	2239900	3266300	3305700	4268500	4815200
sp|Q86UW7|CAPS2_HUMAN	58	0.997468	102.6	S	S(0.002)VS(0.997)PSPS(0.047)VLS(0.953)EGRDEPQR	3161200	6569500	3918300	597060	586010	771600
sp|Q86UW7|CAPS2_HUMAN	65	0.953379	102.6	S	S(0.002)VS(0.997)PSPS(0.047)VLS(0.953)EGRDEPQR	3161200	4484800	0	390660	358020	517190
sp|Q86VM9|ZCH18_HUMAN	46	1	136.38	S	AS(1)DLEDEESAAR	13331000	11755000	14776000	4534600	5694400	5956300
sp|Q86VM9|ZCH18_HUMAN	34	0.978086	94.023	S	DS(0.022)GS(0.978)DQDLDGAGVR	1622700	1787300	1563100	0	526890	478390
sp|Q86VM9|ZCH18_HUMAN	95	0.805319	64.65	S	GPT(0.009)S(0.181)S(0.805)PCEEEGDEGEEDRT(0.002)S(0.002)DLR	2264500	0	2071100	311850	554820	648210
sp|Q86VM9|ZCH18_HUMAN	868	1	100.48	S	LGS(1)PKPER	28606000	0	33710000	11929000	17806000	19490000
sp|Q86VM9|ZCH18_HUMAN	532	0.999865	77.597	S	LGVS(1)VS(0.818)PS(0.183)R	3455700	4176900	3621500	1570800	1671300	0
sp|Q86VM9|ZCH18_HUMAN	534	0.982745	123.01	S	LGVSVS(0.983)PS(0.017)R	14370000	17157000	17117000	4818900	6202400	4736400
sp|Q86VM9|ZCH18_HUMAN	487	1	85.67	S	S(1)PQPPSR	5175900	4064400	5387400	392960	2384200	3255700
sp|Q86VM9|ZCH18_HUMAN	83	0.999939	94.728	S	SQDQDS(1)EVNELSR	0	1375800	1233100	452780	613270	878240
sp|Q86VM9|ZCH18_HUMAN	118	0.820173	69.729	S	TSDLRDEAS(0.151)S(0.82)VT(0.029)R	0	1482400	2110100	467270	0	0
sp|Q86VM9|ZCH18_HUMAN	842	0.997279	89.468	S	YEPS(0.003)DKDRQS(0.997)PPPAK	13336000	752190	0	2148100	3352800	3889800
sp|Q86VQ1|GLCI1_HUMAN	398	0.818979	79.201	S	DSGS(0.009)S(0.172)S(0.819)PLPK	1342400	0	0	0	0	0
sp|Q86VQ1|GLCI1_HUMAN	223	0.99803	83.137	S	S(0.002)AS(0.998)WGSADQLK	1617000	1698200	1900200	110450	112510	0
sp|Q86VQ1|GLCI1_HUMAN	345	0.989737	40.725	S	S(0.99)IDT(0.009)QT(0.001)PSVQER	0	0	0	0	0	0
sp|Q86VQ1|GLCI1_HUMAN	145	1	89.171	S	S(1)PGS(1)PVCR	3335000	1772600	2944500	230770	221640	0
sp|Q86VQ1|GLCI1_HUMAN	148	1	89.171	S	S(1)PGS(1)PVCR	3335000	1772600	2944500	230770	221640	0
sp|Q86VR2|RETR3_HUMAN	26	0.965867	45.081	S	DVS(0.966)GS(0.034)WER	0	2141500	2048600	251370	432190	288560
sp|Q86VX9|MON1A_HUMAN	153	0.998558	99.999	S	S(0.999)Y(0.001)EDLTESEDGAASGDSHK	2393300	2542200	2185500	0	0	0
sp|Q86W92|LIPB1_HUMAN	794	0.999504	123.19	S	RRPS(1)DENTIAPSEVQK	792110	600930	741130	0	2007100	2293600
sp|Q86W92|LIPB1_HUMAN	999	0.89198	138.99	S	S(0.892)PS(0.108)ASITDEDSNV	774170	985410	781250	2120400	2198600	2852000
sp|Q86W92|LIPB1_HUMAN	466	0.999983	95.502	S	SSS(1)LGNLK	1585400	1642600	1736100	1950000	2403700	2355400
sp|Q86WB0|NIPA_HUMAN	407	0.89302	85.536	S	LCS(0.893)S(0.101)S(0.005)S(0.001)SDTSSR	5184200	2007900	4042900	823850	3366500	3542700
sp|Q86WR0|CCD25_HUMAN	204	0.986938	58.676	S	VENMS(0.002)S(0.011)NQDGNDS(0.987)DEFM	0	0	0	0	0	0
sp|Q86X10|RLGPB_HUMAN	359	0.985033	56.225	S	S(0.015)DS(0.985)APPTPVNR	1138500	976170	0	947890	0	1224300
sp|Q86X29|LSR_HUMAN	493	0.999925	53.059	S	ARS(1)VDALDDLT(0.995)PPS(0.004)T(0.001)AESGSR	1364800	1846100	1777100	112050	186130	156380
sp|Q86X29|LSR_HUMAN	530	0.99999	75.574	S	S(1)RDDLYDQDDSR	3211800	3028500	3642600	657980	513910	664560
sp|Q86X53|ERIC1_HUMAN	238	0.989655	45.79	S	EEDGADAS(0.99)EEDLT(0.01)R	0	781980	927290	261820	269800	316750
sp|Q86Y82|STX12_HUMAN	142	0.997314	80.312	S	AGS(0.003)RLS(0.997)AEER	6427300	4632700	6411100	5700500	8075800	12827000
sp|Q86YP4|P66A_HUMAN	100	1	106.6	S	RPPS(1)PDVIVLS(1)DNEQPS(0.328)S(0.672)PR	10035000	11549000	8294700	1871600	2071800	2876500
sp|Q86YP4|P66A_HUMAN	107	0.999876	106.6	S	RPPS(1)PDVIVLS(1)DNEQPS(0.328)S(0.672)PR	9247300	10254000	7562600	1871600	2071800	2833600
sp|Q86YP4|P66A_HUMAN	114	0.928544	106.6	S	RPPS(1)PDVIVLS(1)DNEQPS(0.072)S(0.929)PR	8128500	11549000	6456100	302700	247320	414100
sp|Q86YS7|C2CD5_HUMAN	295	0.809255	67.153	S	NQTY(0.001)S(0.095)FS(0.809)PS(0.095)K	0	662160	533010	0	694240	795890
sp|Q86YS7|C2CD5_HUMAN	659	0.924387	64.295	S	S(0.058)QS(0.924)ES(0.537)S(0.474)DEVT(0.007)ELDLSHGK	2986600	4387300	2833600	1297200	115590	65972
sp|Q86YV0|RASL3_HUMAN	51	0.999956	56.719	S	ALS(1)HQEPMVSTQPAPR	0	3546300	0	448780	0	1430300
sp|Q86YV0|RASL3_HUMAN	988	0.999999	108.56	S	DAVQSLQLS(1)PR	1735000	2283500	1807600	224100	340820	358570
sp|Q86YV0|RASL3_HUMAN	857	0.999356	57.047	S	DS(0.999)AS(0.001)LPR	734160	774600	801780	81930	0	0
sp|Q86YV0|RASL3_HUMAN	841	0.957453	50.108	S	GS(0.957)LS(0.043)MGPAPR	443060	641790	0	58142	0	0
sp|Q86YV0|RASL3_HUMAN	831	1	45.077	S	RQS(1)AGPWPR	0	557860	619630	0	0	0
sp|Q86YV0|RASL3_HUMAN	819	0.999992	100.98	S	TQS(1)VPVR	10641000	6351300	0	1536700	1764400	2006900
sp|Q8IU68|TMC8_HUMAN	522	0.996449	50.04	S	AS(0.004)S(0.996)RPFR	0	2183500	0	0	0	0
sp|Q8IU81|I2BP1_HUMAN	384	1	146.2	S	KAS(1)PEPEGEAAGK	6711200	0	9172300	4224800	7633300	6825900
sp|Q8IV36|HID1_HUMAN	593	0.999461	157.2	S	T(0.001)GS(0.999)QEGTSMEGSR	8375400	10261000	10264000	959760	1065200	1572500
sp|Q8IVE3|PKHH2_HUMAN	869	0.99998	106.32	S	SCDS(1)DEDYEASGR	0	0	0	0	0	0
sp|Q8IVF2|AHNK2_HUMAN	280	0.978934	76.326	S	S(0.005)HS(0.979)S(0.014)S(0.002)EAYEPR	0	0	0	0	0	3399800
sp|Q8IVH2|FOXP4_HUMAN	554	0.847672	40.715	S	MT(0.001)GS(0.848)PT(0.151)LVK	0	359900	407240	179610	342080	331910
sp|Q8IVI9|NOSTN_HUMAN	114	1	91.867	S	S(1)LDNEVEK	1212700	964140	1327600	1310300	1687800	1634900
sp|Q8IVT2|MISP_HUMAN	471	0.945692	60.549	S	HLS(0.946)ES(0.022)S(0.022)GKPLS(0.005)T(0.005)K	228540	0	0	1930200	0	2149900
sp|Q8IVT2|MISP_HUMAN	543	0.997566	76.143	S	SQS(0.998)S(0.002)DLLER	1632700	1794600	0	1406200	1778800	2171900
sp|Q8IWB9|TEX2_HUMAN	790	0.99596	46.178	S	S(0.996)PQRS(0.963)PLQS(0.035)AES(0.002)S(0.002)PT(0.001)AGK	753040	984680	676140	1205300	1250200	1218400
sp|Q8IWB9|TEX2_HUMAN	794	0.963311	46.178	S	S(0.996)PQRS(0.963)PLQS(0.035)AES(0.002)S(0.002)PT(0.001)AGK	753040	984680	676140	1205300	1250200	1218400
sp|Q8IWB9|TEX2_HUMAN	266	0.881462	89.466	S	TAPS(0.118)S(0.881)PLT(0.029)S(0.86)PS(0.094)DT(0.016)R	0	0	689990	1583500	1627700	2184000
sp|Q8IWB9|TEX2_HUMAN	270	0.860425	89.466	S	TAPS(0.118)S(0.881)PLT(0.029)S(0.86)PS(0.094)DT(0.016)R	0	0	689990	1583500	1627700	2184000
sp|Q8IWW6|RHG12_HUMAN	240	0.974194	69.952	S	AT(0.095)T(0.905)PPNQGRPDS(0.974)PVY(0.026)ANLQELK	4193800	3652400	0	991270	610400	1757300
sp|Q8IWW6|RHG12_HUMAN	213	0.981376	56.298	S	IHQDS(0.981)ES(0.981)GDELS(0.022)S(0.008)S(0.005)S(0.001)T(0.001)EQIR	1487600	1736200	0	0	335530	710660
sp|Q8IWW6|RHG12_HUMAN	215	0.981376	56.298	S	IHQDS(0.981)ES(0.981)GDELS(0.022)S(0.008)S(0.005)S(0.001)T(0.001)EQIR	1487600	1736200	0	0	335530	710660
sp|Q8IWX8|CHERP_HUMAN	815	0.907426	59.228	S	S(0.907)RS(0.92)PT(0.923)PPS(0.121)S(0.119)AGLGS(0.007)NS(0.003)APPIPDSR	3688600	4516400	4016700	268790	281290	346680
sp|Q8IWX8|CHERP_HUMAN	817	0.919646	59.228	S	S(0.907)RS(0.92)PT(0.923)PPS(0.121)S(0.119)AGLGS(0.007)NS(0.003)APPIPDSR	3688600	4516400	4016700	268790	281290	346680
sp|Q8IXT5|RB12B_HUMAN	638	0.865008	40.002	S	RS(0.865)PT(0.135)EDFR	0	592350	0	311350	456720	551250
sp|Q8IY33|MILK2_HUMAN	649	0.997704	46.158	S	PAS(0.998)PGPS(0.002)LPAR	900030	0	874340	79375	104030	136800
sp|Q8IY63|AMOL1_HUMAN	720	0.999999	103.34	S	DTTIINHS(1)R	455920	0	0	1366700	1613200	1974200
sp|Q8IY67|RAVR1_HUMAN	14	0.996716	119.4	S	AADVSVT(0.003)HRPPLS(0.997)PK	3385900	4865100	4000000	0	663670	0
sp|Q8IY81|SPB1_HUMAN	335	0.976208	97.974	S	ALDIS(0.048)LS(0.976)S(0.976)GEEDEGDEEDSTAGTTK	2269000	2343600	2018200	0	0	0
sp|Q8IY81|SPB1_HUMAN	336	0.976209	97.974	S	ALDIS(0.048)LS(0.976)S(0.976)GEEDEGDEEDSTAGTTK	2269000	2343600	2018200	0	0	0
sp|Q8IYB3|SRRM1_HUMAN	738	1	124.48	S	KAAS(1)PS(1)PQS(1)VR	62914000	37822000	60804000	22294000	28816000	28988000
sp|Q8IYB3|SRRM1_HUMAN	740	1	78.903	S	KAAS(1)PS(1)PQS(1)VR	46458000	32583000	45408000	15764000	20693000	20948000
sp|Q8IYB3|SRRM1_HUMAN	743	1	51.463	S	KAAS(1)PS(1)PQS(1)VR	0	3164600	3704100	0	1303000	1963300
sp|Q8IYB3|SRRM1_HUMAN	791	1	43.936	S	AKS(1)PT(1)PS(1)PS(1)PPRNS(1)DQEGGGK	0	823810	3294500	0	200740	0
sp|Q8IYB3|SRRM1_HUMAN	795	1	43.936	S	AKS(1)PT(1)PS(1)PS(1)PPRNS(1)DQEGGGK	0	823810	3294500	0	200740	0
sp|Q8IYB3|SRRM1_HUMAN	797	1	43.936	S	AKS(1)PT(1)PS(1)PS(1)PPRNS(1)DQEGGGK	0	823810	3294500	0	200740	0
sp|Q8IYB3|SRRM1_HUMAN	802	1	43.936	S	AKS(1)PT(1)PS(1)PS(1)PPRNS(1)DQEGGGK	0	823810	3294500	0	200740	0
sp|Q8IYB3|SRRM1_HUMAN	402	1	88.385	S	HRPS(1)PPAT(1)PPPK	56000000	50834000	43451000	10813000	13380000	20543000
sp|Q8IYB3|SRRM1_HUMAN	874	1	246.68	S	KET(1)ES(1)EAEDNLDDLEK	15956000	17764000	19168000	935100	1706000	1917000
sp|Q8IYB3|SRRM1_HUMAN	429	1	96.604	S	VS(1)VS(1)PGR	86775000	60798000	86941000	39673000	44316000	49523000
sp|Q8IYB3|SRRM1_HUMAN	431	1	111.39	S	VS(1)VS(1)PGR	97445000	63333000	98374000	44540000	44316000	55443000
sp|Q8IYB3|SRRM1_HUMAN	463	1	143.88	S	KVELS(1)ES(1)EEDKGGK	56800000	28356000	53435000	15806000	0	30882000
sp|Q8IYB3|SRRM1_HUMAN	465	1	143.88	S	KVELS(1)ES(1)EEDKGGK	52800000	212900	49896000	12359000	2300200	27415000
sp|Q8IYB3|SRRM1_HUMAN	389	1	89.266	S	RLS(1)PS(1)AS(1)PPR	64077000	55674000	56653000	10226000	14128000	16719000
sp|Q8IYB3|SRRM1_HUMAN	391	1	89.266	S	RLS(1)PS(1)AS(1)PPR	119390000	52463000	54192000	9924900	13769000	42410000
sp|Q8IYB3|SRRM1_HUMAN	393	1	85.554	S	RLS(1)PS(1)AS(1)PPR	64077000	55674000	56653000	10226000	14128000	16719000
sp|Q8IYB3|SRRM1_HUMAN	713	0.999997	92.063	S	QS(1)PS(0.992)PS(0.007)TRPIR	163150000	172360000	125460000	3021200	0	76566000
sp|Q8IYB3|SRRM1_HUMAN	715	0.999237	83.204	S	RQS(1)PS(0.999)PST(0.001)RPIR	134690000	164980000	101660000	169660	0	61370000
sp|Q8IYB3|SRRM1_HUMAN	626	1	61.435	S	RAS(1)PS(1)PPPKR	10113000	0	11750000	2674200	42484	4991800
sp|Q8IYB3|SRRM1_HUMAN	628	1	61.435	S	RAS(1)PS(1)PPPKR	10113000	0	11750000	2674200	42484	4991800
sp|Q8IYB3|SRRM1_HUMAN	450	1	64.104	S	RES(1)PS(1)PAPKPR	29222000	0	0	0	3151500	0
sp|Q8IYB3|SRRM1_HUMAN	452	1	42.242	S	RES(1)PS(1)PAPKPR	29222000	0	0	0	0	0
sp|Q8IYB3|SRRM1_HUMAN	560	1	110.98	S	S(1)PS(1)PAPPPR	107470000	33321000	108060000	27375000	34862000	47680000
sp|Q8IYB3|SRRM1_HUMAN	562	1	110.98	S	S(1)PS(1)PAPPPR	106550000	33047000	107150000	28254000	33877000	48641000
sp|Q8IYB3|SRRM1_HUMAN	549	0.999989	69.03	S	S(1)PS(1)PPPTR	142840000	4124900	54414000	55415000	63733000	10326000
sp|Q8IYB3|SRRM1_HUMAN	551	0.999779	69.03	S	S(1)PS(1)PPPTR	142840000	4124900	54414000	55415000	63733000	10326000
sp|Q8IYB3|SRRM1_HUMAN	616	1	120.09	S	T(1)AS(1)PPPPPKR	35479000	9446600	7334800	5080500	7356900	14964000
sp|Q8IYB3|SRRM1_HUMAN	583	1	93.561	S	T(1)PS(1)PPPR	215600000	44968000	212600000	80543000	71684000	110320000
sp|Q8IYB3|SRRM1_HUMAN	597	0.999996	91.658	S	RYS(1)PPIQR	22071000	16554000	21495000	86657	8886300	13420000
sp|Q8IYB3|SRRM1_HUMAN	605	0.999624	80.245	S	RYS(1)PS(1)PPPK	50649000	16500000	40124000	17296000	19900000	23793000
sp|Q8IYB3|SRRM1_HUMAN	607	0.99999	80.245	S	RYS(1)PS(1)PPPK	50649000	16500000	40124000	17296000	19900000	23793000
sp|Q8IYB3|SRRM1_HUMAN	752	1	80.318	S	S(1)VS(1)GS(1)PEPAAK	15134000	11099000	15123000	2209400	2951700	3998400
sp|Q8IYB3|SRRM1_HUMAN	754	1	114.72	S	S(1)VS(1)GS(1)PEPAAK	16899000	11996000	16955000	6678100	7122200	8540800
sp|Q8IYB3|SRRM1_HUMAN	756	1	114.72	S	S(1)VS(1)GS(1)PEPAAK	16899000	14229000	17383000	8072100	8233600	9814400
sp|Q8IYB3|SRRM1_HUMAN	260	1	96.131	S	VPKPEPIPEPKEPS(1)PEK	3928300	5411100	5265200	807300	0	2189000
sp|Q8IYB7|DI3L2_HUMAN	875	0.997633	73.107	S	RPGT(0.002)QGHLGPEKEEEES(0.998)DGEPEDSSTS	4760000	0	5602900	0	389770	0
sp|Q8IYI6|EXOC8_HUMAN	19	1	47.559	S	QLES(1)GGFEAR	140280	132810	187260	406580	490460	617140
sp|Q8IYJ3|SYTL1_HUMAN	392	0.996102	47.823	S	VPPS(0.996)PDDLPS(0.004)R	408600	493080	461080	84013	95223	120350
sp|Q8IZD4|DCP1B_HUMAN	283	1	56.258	S	RHS(1)PPIEK	0	0	0	0	676270	0
sp|Q8IZD4|DCP1B_HUMAN	275	0.990432	79.148	S	SLS(0.99)Y(0.009)EEPR	0	0	0	1140900	1249600	1304300
sp|Q8IZL8|PELP1_HUMAN	481	0.999998	159.34	S	GS(1)PDGSLQTGKPSAPK	4631700	2042600	3779300	2005100	2004300	3177400
sp|Q8IZP0|ABI1_HUMAN	231	0.84018	47.559	S	T(0.16)AS(0.84)LNQRPR	1646400	2104700	2351200	330630	354610	748920
sp|Q8IZR5|CKLF4_HUMAN	194	0.982903	86.455	S	T(0.017)ES(0.983)RDVDSRPEIQR	4550100	5014100	4284200	0	10604000	13152000
sp|Q8N122|RPTOR_HUMAN	722	0.832466	45.368	S	S(0.001)VS(0.164)S(0.832)Y(0.003)GNIR	1473300	1548900	0	0	439050	428390
sp|Q8N157|AHI1_HUMAN	1127	0.867904	47.198	S	ERS(0.132)PPLS(0.868)PEEK	0	243360	0	0	0	0
sp|Q8N163|CCAR2_HUMAN	678	0.804674	40.179	S	S(0.165)VAS(0.805)NQS(0.805)EMEFS(0.186)S(0.039)LQDMPK	247710	770910	0	141800	217360	204690
sp|Q8N163|CCAR2_HUMAN	681	0.804674	40.179	S	S(0.165)VAS(0.805)NQS(0.805)EMEFS(0.186)S(0.039)LQDMPK	247710	770910	0	141800	217360	204690
sp|Q8N1F8|S11IP_HUMAN	761	0.99993	55.314	S	AKNS(1)PPQAPSTR	2441900	1458100	1824400	417720	743530	1687500
sp|Q8N1F8|S11IP_HUMAN	387	0.993251	102.67	S	RAS(0.993)IS(0.007)EPSDTDPEPR	6652700	5393800	6753300	2236200	2530000	2826600
sp|Q8N1G0|ZN687_HUMAN	1057	1	94.191	S	HGLQLGAQS(1)PGR	2221100	2632300	2300900	705490	972250	1319300
sp|Q8N1G0|ZN687_HUMAN	227	0.830231	46.578	S	QES(0.169)CS(0.83)PHHPQVLAQQGS(0.093)GS(0.453)S(0.453)PK	0	0	8805500	0	0	0
sp|Q8N1G0|ZN687_HUMAN	266	0.999954	55.546	S	QS(1)PGHQS(1)PLASPK	2459600	0	2809200	0	492410	291300
sp|Q8N1G0|ZN687_HUMAN	271	0.999683	55.546	S	QS(1)PGHQS(1)PLASPK	2459600	0	2809200	0	492410	291300
sp|Q8N1G2|CMTR1_HUMAN	53	0.752342	43.297	S	AS(0.311)T(0.311)T(0.087)S(0.049)LS(0.441)GS(0.752)DS(0.039)ET(0.01)EGK	0	0	1521600	0	0	0
sp|Q8N1I0|DOCK4_HUMAN	1700	0.999482	52.49	S	AS(0.999)PLLS(0.001)DK	742910	868840	840700	1501900	0	2047200
sp|Q8N1I0|DOCK4_HUMAN	1620	0.811757	52.265	S	NSAPAS(0.156)VS(0.812)PDGT(0.032)R	0	0	0	0	0	0
sp|Q8N2F6|ARM10_HUMAN	45	1	134.9	S	S(1)AGALEEGTSEGQLCGR	3413500	3773900	3602900	1110300	1448100	1876000
sp|Q8N2U9|S66A2_HUMAN	110	0.999941	247.93	S	S(1)FTAADSKDEEVK	13261000	8338000	10698000	8607200	15106000	15715000
sp|Q8N370|LAT4_HUMAN	274	0.998304	51.841	S	RLS(0.998)VGS(0.001)SMR	631690	554710	616510	195500	283260	300920
sp|Q8N3D4|EH1L1_HUMAN	1273	0.784429	43.604	S	AHGS(0.784)FS(0.216)HVR	3347500	0	1920200	971460	1217200	2830600
sp|Q8N3D4|EH1L1_HUMAN	310	1	63.184	S	KGS(1)DALRPPVPQGEDEVPK	2023500	2474700	0	0	0	0
sp|Q8N3V7|SYNPO_HUMAN	580	0.9997	120.53	S	S(1)PPSYSVLYPSSDPK	648090	770490	0	852280	1110500	1446100
sp|Q8N3X1|FNBP4_HUMAN	499	0.999999	94.885	S	IDENS(1)DKEMEVEESPEK	3209400	3488600	3396400	1157300	1310300	1601400
sp|Q8N4C8|MINK1_HUMAN	601	0.999151	108.37	S	S(0.001)QS(0.999)LQDQPTR	1490100	0	974420	235390	0	0
sp|Q8N4S9|MALD2_HUMAN	161	0.99892	66.056	S	DPY(0.001)GS(0.999)LDR	1078300	1200100	1231800	2127500	2807500	2698200
sp|Q8N4Y2|EFC4A_HUMAN	392	0.999925	53.136	S	RGS(1)GHLPSAR	9571600	0	15931	5934400	7192800	0
sp|Q8N556|AFAP1_HUMAN	665	0.897872	71.176	S	S(0.005)GT(0.005)S(0.028)S(0.898)PQS(0.064)PVFR	1409300	3028700	0	207340	1728700	371880
sp|Q8N556|AFAP1_HUMAN	668	0.990056	87.498	S	SGTS(0.004)S(0.006)PQS(0.99)PVFR	4487500	0	5018900	1742000	246070	371880
sp|Q8N573|OXR1_HUMAN	201	0.990629	137.8	S	VVS(0.991)S(0.586)T(0.42)S(0.004)EEEEAFTEK	3100700	3902700	2412200	544400	632110	182160
sp|Q8N573|OXR1_HUMAN	202	0.830971	137.8	S	VVS(0.07)S(0.831)T(0.089)S(0.01)EEEEAFTEK	4281200	0	4134600	462260	526920	0
sp|Q8N697|S15A4_HUMAN	298	0.999643	42.395	S	QSLFDS(1)CK	254500	324190	293940	417750	482670	648130
sp|Q8N699|MYCT1_HUMAN	149	1	188.15	S	QAS(1)LEQANSFPR	0	0	0	2887200	3451700	4697100
sp|Q8N699|MYCT1_HUMAN	115	0.842211	112.36	S	S(0.141)S(0.842)Y(0.013)T(0.004)HGLNR	103620	278440	463010	3755500	5879600	0
sp|Q8N6S5|AR6P6_HUMAN	2	0.99985	46.158	S	S(1)FAESGWR	0	0	0	0	0	494750
sp|Q8N8A6|DDX51_HUMAN	83	1	61.958	S	VNDAEPGS(1)PEAPQGK	3516700	1293600	3583300	944100	1552700	1390200
sp|Q8N9T8|KRI1_HUMAN	171	0.999873	64.547	S	AFVEDS(1)EDEDGAGEGGSSLLQK	986370	1327600	872830	78036	156540	225830
sp|Q8N9T8|KRI1_HUMAN	136	0.999944	163.8	S	YVDEENS(1)DGETSNHR	19831000	8915100	0	0	3077700	3328300
sp|Q8N9U0|TAC2N_HUMAN	211	0.898502	55.452	S	S(0.899)LDT(0.101)IT(0.035)LS(0.965)GDER	234840	0	269710	0	0	0
sp|Q8N9U0|TAC2N_HUMAN	218	0.965306	47.037	S	S(0.899)LDT(0.101)IT(0.035)LS(0.965)GDER	0	0	0	0	0	0
sp|Q8NA72|POC5_HUMAN	109	0.997221	50.207	S	T(0.001)DES(0.456)S(0.545)PVLS(0.997)PR	222150	206590	154950	0	662090	795550
sp|Q8NAP3|ZBT38_HUMAN	309	0.870414	62.658	S	S(0.129)KS(0.87)PNNEGDVHFSR	1599000	0	1531400	1101100	0	3102800
sp|Q8NBP7|PCSK9_HUMAN	688	1	56.359	S	HLAQAS(1)QELQ	1169300	1207200	1376400	1430200	1577300	1717900
sp|Q8NC44|RETR2_HUMAN	385	1	45.653	S	QALDS(1)EEEEEDVAAK	0	0	2026200	0	2375400	0
sp|Q8NC51|PAIRB_HUMAN	234	0.999995	109.66	S	DELTES(1)PK	1910900	1559500	2456400	104780	0	0
sp|Q8NC56|LEMD2_HUMAN	134	1	75.533	S	RAS(1)VRGS(1)S(1)EEDEDAR	28530000	0	5219000	19481000	20326000	3344400
sp|Q8NC56|LEMD2_HUMAN	138	1	75.533	S	RAS(1)VRGS(1)S(1)EEDEDAR	24260000	2568900	1666000	19980000	17519000	8959900
sp|Q8NC56|LEMD2_HUMAN	139	1	96.734	S	RAS(1)VRGS(1)S(1)EEDEDAR	24260000	2568900	1666000	19980000	24146000	8959900
sp|Q8NC74|RB8NL_HUMAN	196	0.999669	52.79	S	IS(1)PGATLPESR	0	0	771090	0	0	0
sp|Q8NC74|RB8NL_HUMAN	645	0.996893	68.676	S	LTAT(0.003)EGPGS(0.997)PR	1503500	728150	1266400	0	0	0
sp|Q8NCF5|NF2IP_HUMAN	88	1	49.25	S	DNS(1)NS(1)DS(1)EGEDRRPAGPPR	12385000	6139700	10618000	0	0	0
sp|Q8NCF5|NF2IP_HUMAN	90	1	49.25	S	DNS(1)NS(1)DS(1)EGEDRRPAGPPR	12385000	1971500	10618000	0	0	0
sp|Q8NCF5|NF2IP_HUMAN	92	1	49.25	S	DNS(1)NS(1)DS(1)EGEDRRPAGPPR	12385000	6139700	10618000	0	0	0
sp|Q8ND30|LIPB2_HUMAN	387	0.998613	49.35	S	LS(0.001)CS(0.999)LEDLR	0	540010	439660	110730	123220	196170
sp|Q8ND56|LS14A_HUMAN	216	1	182.37	S	S(1)PVSTRPLPSASQK	54100000	43643000	48025000	11945000	13385000	17639000
sp|Q8ND76|CCNY_HUMAN	25	0.996144	68.513	S	LES(0.996)Y(0.002)RPDT(0.002)DLSR	0	0	0	1172800	1887600	2315000
sp|Q8ND76|CCNY_HUMAN	326	0.999998	210.93	S	SAS(1)ADNLTLPR	11334000	14616000	11567000	13141000	15989000	18965000
sp|Q8NDI1|EHBP1_HUMAN	1058	1	138.75	S	KPS(1)EDEVLNK	2033500	1644900	2033300	1468300	1857000	2424100
sp|Q8NDT2|RB15B_HUMAN	109	0.905938	71.879	S	ASGDPGAS(0.094)GMS(0.906)PR	2233000	1235800	2019700	647840	0	1016100
sp|Q8NDT2|RB15B_HUMAN	562	0.999214	65.842	S	RNS(0.999)LEGYS(0.001)R	2762100	1140400	0	1158100	1899800	2240000
sp|Q8NDX6|ZN740_HUMAN	44	1	44.863	S	AGS(1)PDVLR	1945600	2327600	0	2080600	2689800	2600700
sp|Q8NE71|ABCF1_HUMAN	228	1	364.26	S	KAEQGS(1)EEEGEGEEEEEEGGESK	44524000	35779000	34437000	2045200	3372300	4492700
sp|Q8NE71|ABCF1_HUMAN	166	1	103.91	S	AVS(1)EEQQPALK	2099400	2510900	2586500	205570	203020	267110
sp|Q8NE71|ABCF1_HUMAN	105	1	75.184	S	KLS(1)VPT(1)S(1)DEEDEVPAPKPR	14675000	17951000	12463000	84216	0	0
sp|Q8NE71|ABCF1_HUMAN	109	1	96.379	S	KLS(1)VPT(1)S(1)DEEDEVPAPKPR	11597000	19306000	9113600	122480	50417	71413
sp|Q8NEY8|PPHLN_HUMAN	133	0.9988	87.566	S	DNT(0.001)FFRES(0.999)PVGR	4398400	6143300	4794500	0	0	982950
sp|Q8NEY8|PPHLN_HUMAN	205	0.999428	131.35	S	DT(0.001)S(0.999)PSSGSAVSSSK	23845000	11119000	19711000	5070600	5178600	7150900
sp|Q8NEZ4|KMT2C_HUMAN	2828	0.967875	41.54	S	T(0.001)EVLS(0.968)PNS(0.032)K	452990	0	470910	105100	0	0
sp|Q8NF50|DOCK8_HUMAN	2096	0.996041	63.408	S	KCETQLS(0.996)QGS(0.004)	1613500	0	1466500	413420	593280	622410
sp|Q8NF91|SYNE1_HUMAN	8704	0.936794	75.773	S	GKCS(0.937)LS(0.063)QPGPSVSSPHSR	0	0	0	4345200	5385100	13235000
sp|Q8NF91|SYNE1_HUMAN	8358	0.895013	69.716	S	S(0.895)KT(0.105)PTGPELDTSYK	0	0	0	2079700	0	0
sp|Q8NFC6|BD1L1_HUMAN	1531	0.809227	58.274	S	DKDVT(0.191)LS(0.809)PVK	0	1201800	1060500	434440	569480	631500
sp|Q8NFC6|BD1L1_HUMAN	3019	0.862818	41.399	S	T(0.01)QLS(0.863)PS(0.127)IKR	584710	401540	554840	0	123710	0
sp|Q8NFC6|BD1L1_HUMAN	482	0.999876	110.98	S	YYS(1)DS(1)DDELTVEQR	507310	2385600	477730	81697	154130	183080
sp|Q8NFC6|BD1L1_HUMAN	484	0.999833	110.98	S	YYS(1)DS(1)DDELTVEQR	0	1841300	0	81697	154130	183080
sp|Q8NFG4|FLCN_HUMAN	62	0.999413	73.294	S	AHS(0.999)PAEGAS(0.001)VESSSPGPK	1804400	0	1279500	571920	751940	0
sp|Q8NFH8|REPS2_HUMAN	493	0.998346	64.711	S	AS(0.002)S(0.998)LDLNK	3068400	3525100	3378300	562980	702090	0
sp|Q8NFH8|REPS2_HUMAN	254	1	47.574	S	HQAS(1)LIR	1152100	879880	0	0	0	0
sp|Q8NFJ5|RAI3_HUMAN	292	0.995901	57.859	S	S(0.996)Y(0.004)GVENR	0	0	0	956960	1181800	1031300
sp|Q8NHG8|ZNRF2_HUMAN	135	1	72.705	S	DRPVGGS(1)PGGPR	5347400	6341500	3473700	595010	743290	844940
sp|Q8NHG8|ZNRF2_HUMAN	82	0.999895	42.789	S	S(1)LGGAVGSVASGAR	278050	0	337830	0	51049	117870
sp|Q8NI08|NCOA7_HUMAN	208	0.995202	82.55	S	VLS(0.995)S(0.032)T(0.166)S(0.807)EEDEPGVVK	2279600	2588500	0	846630	0	1009000
sp|Q8NI08|NCOA7_HUMAN	211	0.908879	82.55	S	VLS(0.467)S(0.533)T(0.091)S(0.909)EEDEPGVVK	2279600	2588500	2035200	846630	0	1009000
sp|Q8NI08|NCOA7_HUMAN	89	0.99953	58.37	S	YYS(1)IDDNQNK	700990	626770	965010	0	0	0
sp|Q9ULK5|VANG2_HUMAN	517	0.99915	64.841	S	LQS(0.999)ET(0.012)S(0.989)V	0	958330	998910	0	0	611820
sp|Q9ULK5|VANG2_HUMAN	520	0.988844	64.841	S	LQS(0.999)ET(0.012)S(0.989)V	0	958330	998910	0	0	611820
sp|Q8TAD7|OCC1_HUMAN	28	0.98757	87.932	S	DVTEES(0.988)VT(0.012)EDDKRR	431250	0	656600	0	2178100	2833400
sp|Q8TAD8|SNIP1_HUMAN	35	1	61.165	S	QERLS(1)PEVAPPAHR	1321000	1791700	0	192790	0	202630
sp|Q8TAQ2|SMRC2_HUMAN	302	0.999958	162.29	S	KRS(1)PS(1)PS(0.986)PT(0.015)PEAK	131970000	0	142990000	95069000	97706000	91808000
sp|Q8TAQ2|SMRC2_HUMAN	304	0.999783	96.745	S	KRS(1)PS(1)PS(0.986)PT(0.015)PEAK	131970000	0	142990000	95069000	97706000	91808000
sp|Q8TAQ2|SMRC2_HUMAN	306	0.990023	162.29	S	KRS(1)PS(1)PS(0.99)PT(0.01)PEAK	63024000	0	51181000	37386000	43044000	49684000
sp|Q8TAQ2|SMRC2_HUMAN	283	0.99729	136.48	S	TLT(0.002)DEVNS(0.997)PDSDRR	10815000	8930200	10348000	2651800	4293400	4229700
sp|Q8TB72|PUM2_HUMAN	136	1	122.46	S	GKAS(1)PFEEDQNR	5218700	1326100	4475300	2183300	2988800	3624600
sp|Q8TB72|PUM2_HUMAN	182	0.999998	103.91	S	QAS(1)PTEVVER	4049500	4018700	3956500	1777700	2406000	2598900
sp|Q8TBN0|R3GEF_HUMAN	168	0.97291	52.555	S	TLVIT(0.003)S(0.003)T(0.02)PAS(0.973)PNR	0	515240	396370	158840	0	0
sp|Q8TBY0|RBM46_HUMAN	300	1	41.401	S	CIDGAS(1)IEVT(1)LAK	0	0	0	0	2731700	3535400
sp|Q8TBZ3|WDR20_HUMAN	357	0.986175	60.317	S	RNS(0.986)T(0.011)DS(0.002)RPVSVTYR	7421100	3006100	6346200	1420900	1897700	5105200
sp|Q8TBZ3|WDR20_HUMAN	360	0.961854	56.407	S	RNS(0.97)T(0.062)DS(0.962)RPVS(0.003)VT(0.003)YR	3226200	3006100	3369200	1420900	1897700	2274800
sp|Q8TBZ3|WDR20_HUMAN	434	0.998638	99.055	S	SNS(0.999)LPHS(0.001)AVSNAGSK	7241500	4402400	6399500	0	2450600	3285500
sp|Q8TC26|TM163_HUMAN	12	0.833115	48.216	S	RS(0.141)S(0.833)QGPT(0.026)VPPPPR	634970	0	0	2131700	0	3022200
sp|Q8TC71|MIEAP_HUMAN	276	0.998913	90.827	S	SAS(0.999)PS(0.001)TAVK	0	0	0	5584000	7976800	0
sp|Q8TC71|MIEAP_HUMAN	507	0.992618	51.286	S	S(0.008)RS(0.993)LS(0.999)PICPR	0	0	0	2792200	3061900	4245200
sp|Q8TC71|MIEAP_HUMAN	509	0.999958	94.85	S	SLS(1)PICPR	0	0	0	4125800	4597300	6062900
sp|Q8TC71|MIEAP_HUMAN	257	1	107.11	S	S(1)RS(1)PS(1)PAPR	0	0	0	0	1979100	0
sp|Q8TC71|MIEAP_HUMAN	259	1	107.11	S	S(1)RS(1)PS(1)PAPR	0	0	0	0	1979100	0
sp|Q8TC71|MIEAP_HUMAN	261	1	53.569	S	S(1)RS(1)PS(1)PAPR	0	0	0	0	1979100	0
sp|Q8TCJ2|STT3B_HUMAN	498	1	150.76	S	ENPPVEDS(1)S(1)DEDDKR	49945000	17054000	42427000	13197000	7216700	29132000
sp|Q8TCJ2|STT3B_HUMAN	499	1	135.8	S	ENPPVEDS(1)S(1)DEDDKR	36687000	4845300	31035000	10711000	2973700	19329000
sp|Q8TD16|BICD2_HUMAN	582	1	71.692	S	S(1)PILLPK	2093100	2831200	2319500	1087800	1310500	1531000
sp|Q8TDB6|DTX3L_HUMAN	539	1	60.436	S	AAS(1)PPLK	528820	405340	551550	0	140490	127800
sp|Q8TDB6|DTX3L_HUMAN	221	0.997661	138.24	S	DSCIS(0.998)PS(0.002)EPETK	3773500	2856100	3877700	900140	1099700	985760
sp|Q8TDB6|DTX3L_HUMAN	532	0.954433	56.569	S	LKEGHETPMDIDS(0.954)DDS(0.045)K	798580	701730	672440	0	350870	0
sp|Q8TDB6|DTX3L_HUMAN	202	0.975641	65.5	S	QQFS(0.976)PS(0.024)MT(0.001)ER	2598800	2712900	2695000	972230	0	1419500
sp|Q8TDD1|DDX54_HUMAN	782	1	101.67	S	IDDRDS(1)DEEGASDR	5914600	0	4122900	1142300	2026900	2569300
sp|Q8TE68|ES8L1_HUMAN	182	1	75.376	S	DRS(1)PAAET(1)PPLQR	4422600	4774700	2927700	564230	491550	690340
sp|Q8TE77|SSH3_HUMAN	37	1	42.395	S	RQS(1)FAVLR	152760	315320	273240	0	0	0
sp|Q8TE77|SSH3_HUMAN	9	0.813213	49.577	S	S(0.813)PPGS(0.062)GAS(0.062)T(0.062)PVGPWDQAVQR	0	397130	646860	65982	44862	112310
sp|Q8TEH3|DEN1A_HUMAN	523	0.948445	41.348	S	RT(0.553)S(0.498)VPS(0.948)PEQPQPY(0.001)R	1414000	1668700	0	0	1588400	0
sp|Q8TEU7|RPGF6_HUMAN	1093	0.792696	76.943	S	RS(0.793)S(0.207)LLNAK	0	0	0	1477800	2264300	0
sp|Q8TEU7|RPGF6_HUMAN	1094	0.847793	94.363	S	RS(0.152)S(0.848)LLNAK	2485400	1808300	2508300	1477800	2264300	2576000
sp|Q8TEW0|PARD3_HUMAN	924	1	70.919	S	GCNES(1)FR	0	0	0	784620	894310	864440
sp|Q8TEW0|PARD3_HUMAN	852	1	76.522	S	S(1)MDLGIADETK	374710	435300	415580	168430	221230	0
sp|Q8TF01|PNISR_HUMAN	290	0.927666	97.063	S	S(0.072)KFDS(0.928)DEEEEDTENVEAASSGK	0	4829400	0	318660	371590	0
sp|Q8WU17|RN139_HUMAN	625	1	42.612	S	EAAAES(1)DRELNEDDS(1)T(1)DCDDDVQR	1804100	0	0	0	485010	826840
sp|Q8WU17|RN139_HUMAN	634	1	93.73	S	EAAAES(1)DRELNEDDS(1)T(1)DCDDDVQR	6811700	3902800	4027800	284870	1080100	1458600
sp|Q8WUA4|TF3C2_HUMAN	167	0.992221	79.466	S	DLDRPES(0.008)QS(0.992)PK	2965800	3215000	2550900	0	0	0
sp|Q8WUA7|TB22A_HUMAN	143	0.817169	72.227	S	S(0.817)VS(0.163)ES(0.007)HT(0.007)S(0.007)CPAESASDAAPLQR	0	0	4579200	345900	415230	587790
sp|Q8WUI4|HDAC7_HUMAN	181	0.999145	57.348	S	KES(0.999)APPS(0.001)LR	1003500	676420	850420	609750	1016200	1047200
sp|Q8WUI4|HDAC7_HUMAN	155	0.999869	49.418	S	TVS(1)EPNLK	0	0	1869500	1072400	1562800	1481400
sp|Q8WVC0|LEO1_HUMAN	171	1	48.641	S	AQGS(1)DEDKLQNS(1)DDDEK	0	4386900	0	0	0	0
sp|Q8WVC0|LEO1_HUMAN	179	1	48.641	S	AQGS(1)DEDKLQNS(1)DDDEK	0	4386900	0	0	0	0
sp|Q8WVC0|LEO1_HUMAN	279	0.797802	45.879	S	GS(0.202)DS(0.798)EDEVLR	0	618860	1759900	270300	884260	983270
sp|Q8WVC0|LEO1_HUMAN	630	0.999886	189.8	S	KLT(1)S(1)DEEGEPSGK	1711900	6216700	1396300	505620	1751000	1800700
sp|Q8WVC0|LEO1_HUMAN	658	1	139.86	S	YVIS(1)DEEEEDDD	5218200	5825300	5285300	0	0	0
sp|Q8WVC0|LEO1_HUMAN	197	1	57.293	S	MQNT(1)DDEERPQLS(1)DDER	6407900	6541500	6616000	1608400	1828600	0
sp|Q8WVC0|LEO1_HUMAN	294	0.997906	63.918	S	NAIAS(0.998)DS(0.995)EADS(0.888)DT(0.12)EVPK	0	0	0	0	0	0
sp|Q8WVC0|LEO1_HUMAN	296	0.997055	63.918	S	NAIAS(0.997)DS(0.997)EADS(0.865)DT(0.14)EVPK	0	0	0	0	0	0
sp|Q8WVC0|LEO1_HUMAN	300	0.887704	63.918	S	NAIAS(0.998)DS(0.995)EADS(0.888)DT(0.12)EVPK	0	0	0	0	0	0
sp|Q8WVM8|SCFD1_HUMAN	303	0.966997	52.853	S	VNLEES(0.017)S(0.017)GVENS(0.967)PAGARPK	0	3832800	0	301180	297810	641080
sp|Q8WWI1|LMO7_HUMAN	1510	1	86.641	S	RGES(1)LDNLDS(1)PR	3556700	4169600	1301700	614800	752520	847060
sp|Q8WWI1|LMO7_HUMAN	1516	1	57.52	S	RGES(1)LDNLDS(1)PR	2441300	2907200	0	231950	295060	312270
sp|Q8WWI1|LMO7_HUMAN	1593	0.999997	230.36	S	SHS(1)PSASQSGSQLR	18934000	7811500	21843000	18251000	35223000	36476000
sp|Q8WWI1|LMO7_HUMAN	704	0.986187	70.412	S	S(0.986)MS(0.014)DVSAEDVQNLR	760620	651320	0	0	0	0
sp|Q8WWI1|LMO7_HUMAN	1423	0.95628	176.44	S	S(0.024)RS(0.956)T(0.02)TELDDYSTNK	7073400	0	0	0	2360800	2910100
sp|Q8WWI1|LMO7_HUMAN	751	0.979587	66.692	S	S(0.98)Y(0.002)T(0.016)S(0.003)DLQK	886620	892430	860380	142170	0	162490
sp|Q8WWI1|LMO7_HUMAN	1586	0.799221	78.69	S	TSTTGVAT(0.004)T(0.026)QS(0.799)PT(0.17)PR	2284100	1272900	0	1757700	2053500	0
sp|Q8WWI1|LMO7_HUMAN	895	0.999196	50.04	S	VS(0.001)AS(0.999)LPR	486750	672830	563440	152480	244700	0
sp|Q8WWM7|ATX2L_HUMAN	111	0.999998	90.367	S	GPPQS(1)PVFEGVYNNSR	0	2000500	0	205940	195280	241730
sp|Q8WWM7|ATX2L_HUMAN	449	0.999506	43.77	S	MYPPRS(1)PK	0	0	1353400	0	490280	577840
sp|Q8WWQ0|PHIP_HUMAN	1315	0.999739	107.06	S	AQS(1)YDIQAWK	2162700	1727100	2211200	0	0	1353400
sp|Q8WWQ0|PHIP_HUMAN	911	1	47.187	S	DGPIS(1)PK	1020300	852440	911260	428880	594860	494340
[truncated: 1,225 more rows]
